# Supplementary material for: Malthusian Parameters as Estimators of the Fitness of Microbes: A Cautionary Tale about the Low Side of High Throughput
Source: PLoS One. 2015 Jun 26;10(6):e0126915. doi: 10.1371/journal.pone.0126915 (PMC4482697; doi:10.1371/journal.pone.0126915)
Supplement: S2 Supporting Information — Raw data files for this study. (ZIP) [file pone.0126915.s002.zip]

Archive with 16 entries (16 files):
- BioTek_BRL-070514.xlsx
- ECPASA-intermittent.xlsx
- F1A-Volume and GR-BS.xlsx
- F1B-Volume and GR-BT.xlsx
- F1C-Effect of Starting OD_SA.xls
- F1D-LB-Effect of Starting OD_PA.xls
- F1D-MIN-Effect of Starting OD_PA.xls
- F1E-MIN-Effect of Starting OD_EC.xls
- F2-AgeCultureExp.xls
- F3-SA_GrowthRate.xlsx
- F4-PA_GrowthRate.xlsx
- F5-Ec_GrowthRate.xls
- Pair-Wise Competition Exp.xlsb
- PSgrowth-Jan 26, 2015.xls
- Two-way Anova analysis copy.pzf
- WasveLengthEffect-2-6.xls
