# Supplementary material for: Malthusian Parameters as Estimators of the Fitness of Microbes: A Cautionary Tale about the Low Side of High Throughput
Source: PLoS One. 2015 Jun 26;10(6):e0126915. doi: 10.1371/journal.pone.0126915 (PMC4482697; doi:10.1371/journal.pone.0126915)
Supplement: S2 Supporting Information — Raw data files for this study. (ZIP) [file pone.0126915.s002.zip › BioTek_BRL-070514.xlsx]

## Sheet: Sheet1
BIOTEK EXPERIMENTS
2014-07-05		JULY 5 BIOTEK EXPERIMENT
	1	2	3	4	5	6	7	8	9	10	11	12
A	SA	SA	SA	SA	SA	SA	SA	SA	SA	SA	SA	SA
B	SACIP	SACIP	SACIP	SACIP	SACIP	SACIP	SACIP	SACIP	SACIP	SACIP	SACIP	SACIP
C	SAFUS	SAFUS	SAFUS	SAFUS	SAFUS	SAFUS	SAFUS	SAFUS	SAFUS	SAFUS	SAFUS	SAFUS
D	PA LB	PA LB	PA LB	PA LB	PA LB	PA LB	PA LB	PA LB	PA LB	PA LB	PA LB	PA LB
E	PA MIN	PA MIN	PA MIN	PA MIN	PA MIN	PA MIN	PA MIN	PA MIN	PA MIN	PA MIN	PA MIN	PA MIN
F	PACIPLB	PACIPLB	PACIPLB	PACIPLB	PACIPLB	PACIPLB	PACIPLB	PACIPLB	PACIPLB	PACIPLB	PACIPLB	PACIPLB
G	PACIPMIN	PACIPMIN	PACIPMIN	PACIPMIN	PACIPMIN	PACIPMIN	PACIPMIN	PACIPMIN	PACIPMIN	PACIPMIN	PACIPMIN	PACIPMIN
H	ECB6 MIN	ECB6 MIN	ECB6 MIN	ECB6 MIN	ECB6 MIN	ECB6 MIN	ECB6 MIN	ECB6 MIN	ECB6 MIN	ECB6 MIN	ECB6 MIN	ECB6 MIN
	[Table:TABLE M 630 ]
	Time	SA	SA	SA	SA	SA	SA	SA	SA	SA	SA	SA	SA
	00:00:00	0.082	0.083	0.083	0.083	0.083	0.082	0.081	0.083	0.083	0.083	0.082	0.084
	00:05:00	0.083	0.083	0.083	0.083	0.083	0.082	0.081	0.083	0.083	0.083	0.083	0.084
	00:10:00	0.083	0.083	0.082	0.083	0.082	0.082	0.08	0.083	0.083	0.083	0.083	0.084
	00:15:00	0.082	0.082	0.082	0.083	0.082	0.082	0.08	0.083	0.083	0.083	0.083	0.084
	00:20:00	0.082	0.082	0.082	0.083	0.082	0.081	0.08	0.083	0.083	0.083	0.083	0.084
	00:25:00	0.082	0.082	0.082	0.083	0.082	0.081	0.08	0.083	0.083	0.083	0.083	0.084
	00:30:00	0.082	0.082	0.082	0.083	0.082	0.081	0.08	0.083	0.083	0.083	0.083	0.083
	00:35:00	0.082	0.082	0.082	0.083	0.082	0.081	0.08	0.083	0.083	0.083	0.083	0.083
	00:40:00	0.082	0.082	0.082	0.083	0.082	0.081	0.08	0.083	0.083	0.083	0.083	0.083
	00:45:00	0.082	0.082	0.082	0.083	0.082	0.081	0.08	0.082	0.083	0.083	0.083	0.083
	00:50:00	0.082	0.082	0.082	0.083	0.082	0.081	0.08	0.083	0.083	0.083	0.083	0.084
	00:55:00	0.082	0.082	0.082	0.083	0.083	0.082	0.08	0.083	0.083	0.083	0.084	0.083
	01:00:00	0.082	0.082	0.082	0.083	0.082	0.081	0.08	0.083	0.083	0.083	0.084	0.083
	01:05:00	0.082	0.082	0.082	0.083	0.082	0.081	0.08	0.083	0.083	0.083	0.082	0.083
	01:10:00	0.082	0.082	0.082	0.083	0.082	0.081	0.08	0.083	0.083	0.083	0.082	0.083
	01:15:00	0.082	0.082	0.082	0.083	0.082	0.081	0.08	0.083	0.083	0.083	0.082	0.083
	01:20:00	0.082	0.082	0.082	0.083	0.082	0.081	0.08	0.083	0.083	0.083	0.083	0.083
	01:25:00	0.082	0.082	0.082	0.083	0.082	0.081	0.08	0.083	0.083	0.083	0.084	0.083
	01:30:00	0.082	0.082	0.082	0.083	0.082	0.081	0.08	0.083	0.083	0.083	0.082	0.083
	01:35:00	0.083	0.083	0.083	0.084	0.082	0.082	0.081	0.083	0.084	0.084	0.082	0.084
	01:40:00	0.083	0.082	0.083	0.083	0.082	0.082	0.08	0.083	0.084	0.084	0.082	0.084
	01:45:00	0.083	0.082	0.083	0.083	0.082	0.081	0.08	0.083	0.083	0.083	0.082	0.084
	01:50:00	0.083	0.082	0.083	0.083	0.082	0.081	0.08	0.083	0.083	0.083	0.082	0.084
	01:55:00	0.083	0.083	0.083	0.084	0.083	0.082	0.081	0.084	0.084	0.084	0.083	0.084
	02:00:00	0.083	0.083	0.083	0.084	0.083	0.082	0.081	0.083	0.084	0.084	0.083	0.084
	02:05:00	0.083	0.083	0.083	0.084	0.082	0.081	0.08	0.083	0.084	0.084	0.083	0.084
	02:10:00	0.083	0.083	0.083	0.084	0.083	0.082	0.081	0.084	0.084	0.084	0.083	0.084
	02:15:00	0.083	0.083	0.083	0.084	0.083	0.082	0.081	0.084	0.084	0.084	0.083	0.085
	02:20:00	0.083	0.083	0.083	0.084	0.083	0.081	0.081	0.084	0.084	0.084	0.083	0.085
	02:25:00	0.083	0.083	0.083	0.084	0.083	0.082	0.081	0.084	0.084	0.084	0.083	0.085
	02:30:00	0.084	0.083	0.083	0.084	0.083	0.082	0.081	0.084	0.085	0.085	0.084	0.085
	02:35:00	0.084	0.083	0.084	0.084	0.083	0.082	0.081	0.085	0.085	0.085	0.084	0.085
	02:40:00	0.084	0.083	0.083	0.084	0.083	0.082	0.081	0.085	0.085	0.085	0.084	0.085
	02:45:00	0.084	0.084	0.084	0.085	0.084	0.082	0.081	0.085	0.085	0.085	0.085	0.086
	02:50:00	0.084	0.084	0.084	0.085	0.084	0.082	0.081	0.085	0.085	0.085	0.084	0.086
	02:55:00	0.085	0.084	0.084	0.085	0.084	0.082	0.082	0.086	0.086	0.086	0.085	0.086
	03:00:00	0.085	0.084	0.084	0.085	0.084	0.082	0.082	0.086	0.086	0.086	0.085	0.087
	03:05:00	0.085	0.085	0.085	0.085	0.084	0.082	0.082	0.086	0.086	0.087	0.086	0.087
	03:10:00	0.086	0.085	0.085	0.086	0.085	0.082	0.082	0.087	0.087	0.087	0.086	0.088
	03:15:00	0.086	0.086	0.086	0.086	0.085	0.083	0.082	0.087	0.088	0.088	0.087	0.088
	03:20:00	0.086	0.085	0.085	0.086	0.085	0.082	0.082	0.088	0.088	0.088	0.087	0.088
	03:25:00	0.087	0.086	0.086	0.087	0.086	0.083	0.083	0.088	0.089	0.089	0.088	0.089
	03:30:00	0.088	0.087	0.087	0.088	0.087	0.083	0.083	0.089	0.09	0.09	0.089	0.09
	03:35:00	0.089	0.088	0.087	0.088	0.087	0.083	0.083	0.09	0.09	0.091	0.09	0.091
	03:40:00	0.089	0.088	0.088	0.088	0.087	0.084	0.084	0.091	0.091	0.091	0.091	0.092
	03:45:00	0.09	0.089	0.088	0.089	0.088	0.084	0.084	0.092	0.092	0.092	0.092	0.093
	03:50:00	0.091	0.089	0.089	0.09	0.089	0.084	0.084	0.093	0.093	0.093	0.093	0.094
	03:55:00	0.092	0.09	0.09	0.09	0.089	0.084	0.085	0.094	0.094	0.095	0.094	0.095
	04:00:00	0.093	0.091	0.091	0.091	0.09	0.085	0.086	0.095	0.096	0.096	0.096	0.096
	04:05:00	0.094	0.092	0.092	0.092	0.091	0.085	0.086	0.097	0.098	0.098	0.098	0.098
	04:10:00	0.096	0.093	0.093	0.093	0.092	0.086	0.087	0.098	0.099	0.099	0.099	0.099
	04:15:00	0.098	0.095	0.094	0.094	0.094	0.086	0.088	0.101	0.101	0.101	0.102	0.102
	04:20:00	0.099	0.096	0.095	0.095	0.094	0.087	0.088	0.102	0.103	0.103	0.104	0.103
	04:25:00	0.101	0.098	0.096	0.097	0.096	0.087	0.089	0.105	0.106	0.106	0.106	0.106
	04:30:00	0.103	0.099	0.097	0.098	0.097	0.087	0.089	0.107	0.108	0.107	0.109	0.108
	04:35:00	0.105	0.101	0.099	0.1	0.099	0.089	0.091	0.11	0.111	0.111	0.112	0.111
	04:40:00	0.108	0.103	0.101	0.102	0.101	0.089	0.092	0.114	0.115	0.113	0.116	0.114
	04:45:00	0.111	0.105	0.103	0.103	0.103	0.09	0.093	0.117	0.118	0.116	0.119	0.117
	04:50:00	0.114	0.107	0.105	0.106	0.105	0.091	0.094	0.121	0.122	0.119	0.123	0.121
	04:55:00	0.117	0.11	0.108	0.108	0.108	0.092	0.096	0.126	0.127	0.123	0.127	0.125
	05:00:00	0.12	0.112	0.11	0.111	0.11	0.093	0.097	0.13	0.131	0.126	0.13	0.129
	05:05:00	0.124	0.115	0.113	0.114	0.113	0.094	0.099	0.135	0.137	0.13	0.135	0.134
	05:10:00	0.128	0.118	0.116	0.117	0.116	0.096	0.101	0.14	0.142	0.133	0.139	0.139
	05:15:00	0.133	0.122	0.12	0.12	0.12	0.097	0.103	0.146	0.148	0.137	0.143	0.145
	05:20:00	0.137	0.125	0.123	0.123	0.123	0.098	0.105	0.151	0.153	0.141	0.147	0.15
	05:25:00	0.142	0.129	0.127	0.128	0.127	0.1	0.107	0.158	0.16	0.145	0.151	0.156
	05:30:00	0.146	0.133	0.131	0.132	0.131	0.102	0.11	0.164	0.166	0.15	0.155	0.163
	05:35:00	0.152	0.138	0.136	0.136	0.136	0.104	0.112	0.17	0.172	0.154	0.16	0.169
	05:40:00	0.157	0.142	0.14	0.141	0.14	0.105	0.115	0.176	0.179	0.159	0.164	0.176
	05:45:00	0.163	0.147	0.145	0.146	0.145	0.107	0.117	0.183	0.186	0.163	0.17	0.183
	05:50:00	0.168	0.152	0.15	0.151	0.15	0.11	0.12	0.189	0.192	0.168	0.173	0.19
	05:55:00	0.175	0.158	0.156	0.157	0.155	0.112	0.123	0.196	0.199	0.174	0.178	0.197
	06:00:00	0.18	0.163	0.161	0.162	0.161	0.114	0.126	0.203	0.206	0.179	0.184	0.204
	06:05:00	0.187	0.169	0.167	0.168	0.167	0.117	0.13	0.21	0.213	0.185	0.19	0.211
	06:10:00	0.194	0.176	0.173	0.175	0.173	0.12	0.133	0.217	0.22	0.191	0.196	0.218
	06:15:00	0.2	0.182	0.18	0.181	0.18	0.122	0.137	0.223	0.226	0.197	0.201	0.225
	06:20:00	0.206	0.189	0.186	0.188	0.186	0.125	0.141	0.23	0.233	0.203	0.207	0.232
	06:25:00	0.213	0.195	0.192	0.194	0.193	0.128	0.146	0.237	0.239	0.209	0.213	0.239
	06:30:00	0.22	0.201	0.199	0.201	0.199	0.132	0.15	0.244	0.245	0.216	0.219	0.246
	06:35:00	0.227	0.208	0.206	0.207	0.205	0.136	0.155	0.251	0.253	0.223	0.226	0.254
	06:40:00	0.235	0.215	0.212	0.214	0.212	0.139	0.159	0.258	0.259	0.229	0.233	0.261
	06:45:00	0.242	0.222	0.219	0.221	0.219	0.144	0.164	0.265	0.266	0.236	0.24	0.268
	06:50:00	0.25	0.229	0.226	0.228	0.226	0.148	0.169	0.272	0.273	0.243	0.246	0.275
	06:55:00	0.258	0.237	0.234	0.236	0.234	0.153	0.174	0.279	0.28	0.251	0.254	0.283
	07:00:00	0.266	0.244	0.241	0.243	0.241	0.157	0.179	0.286	0.287	0.258	0.261	0.29
	07:05:00	0.273	0.251	0.249	0.25	0.248	0.162	0.184	0.293	0.294	0.264	0.268	0.297
	07:10:00	0.281	0.259	0.256	0.257	0.255	0.166	0.188	0.3	0.3	0.271	0.274	0.303
	07:15:00	0.288	0.266	0.263	0.264	0.262	0.171	0.193	0.306	0.306	0.277	0.28	0.31
	07:20:00	0.294	0.273	0.27	0.271	0.269	0.175	0.197	0.312	0.311	0.284	0.286	0.316
	07:25:00	0.301	0.279	0.276	0.277	0.275	0.18	0.201	0.317	0.317	0.29	0.293	0.322
	07:30:00	0.306	0.285	0.282	0.283	0.281	0.184	0.205	0.322	0.322	0.296	0.298	0.327
	07:35:00	0.313	0.292	0.289	0.289	0.287	0.188	0.209	0.328	0.328	0.302	0.304	0.333
	07:40:00	0.319	0.298	0.295	0.294	0.293	0.192	0.213	0.333	0.332	0.307	0.31	0.338
	07:45:00	0.324	0.304	0.3	0.3	0.299	0.196	0.216	0.338	0.337	0.313	0.315	0.343
	07:50:00	0.33	0.31	0.306	0.306	0.305	0.2	0.22	0.343	0.342	0.318	0.32	0.348
	07:55:00	0.335	0.316	0.311	0.311	0.31	0.203	0.223	0.348	0.347	0.323	0.326	0.353
	08:00:00	0.338	0.321	0.316	0.315	0.315	0.206	0.226	0.351	0.35	0.327	0.33	0.356
	08:05:00	0.343	0.326	0.32	0.32	0.32	0.209	0.23	0.356	0.355	0.332	0.335	0.36
	08:10:00	0.347	0.331	0.325	0.324	0.324	0.212	0.233	0.36	0.358	0.336	0.34	0.364
	08:15:00	0.35	0.335	0.329	0.329	0.328	0.215	0.236	0.365	0.362	0.34	0.344	0.369
	08:20:00	0.355	0.34	0.333	0.333	0.333	0.219	0.239	0.369	0.366	0.345	0.349	0.373
	08:25:00	0.359	0.344	0.337	0.337	0.337	0.222	0.242	0.373	0.369	0.349	0.354	0.377
	08:30:00	0.362	0.348	0.341	0.34	0.341	0.225	0.245	0.378	0.373	0.353	0.358	0.381
	08:35:00	0.366	0.352	0.345	0.343	0.344	0.227	0.247	0.383	0.376	0.358	0.362	0.386
	08:40:00	0.369	0.357	0.348	0.347	0.348	0.23	0.25	0.388	0.38	0.362	0.366	0.39
	08:45:00	0.374	0.361	0.352	0.35	0.352	0.233	0.254	0.393	0.383	0.366	0.371	0.394
	08:50:00	0.377	0.365	0.356	0.354	0.356	0.236	0.256	0.397	0.387	0.371	0.376	0.398
	08:55:00	0.381	0.37	0.36	0.358	0.359	0.239	0.259	0.403	0.391	0.375	0.38	0.402
	09:00:00	0.385	0.375	0.364	0.362	0.363	0.242	0.262	0.408	0.395	0.379	0.385	0.406
	09:05:00	0.389	0.379	0.368	0.366	0.367	0.245	0.265	0.413	0.399	0.383	0.389	0.411
	09:10:00	0.393	0.383	0.372	0.369	0.371	0.247	0.268	0.417	0.402	0.387	0.394	0.415
	09:15:00	0.396	0.388	0.376	0.373	0.374	0.25	0.27	0.422	0.406	0.392	0.398	0.419
	09:20:00	0.4	0.392	0.38	0.377	0.378	0.253	0.273	0.427	0.409	0.396	0.403	0.424
	09:25:00	0.404	0.396	0.384	0.381	0.382	0.255	0.276	0.432	0.413	0.4	0.407	0.428
	09:30:00	0.408	0.401	0.388	0.385	0.386	0.258	0.279	0.436	0.417	0.405	0.411	0.432
	09:35:00	0.411	0.405	0.391	0.389	0.389	0.26	0.281	0.44	0.42	0.409	0.416	0.436
	09:40:00	0.415	0.409	0.395	0.392	0.393	0.263	0.284	0.445	0.424	0.413	0.42	0.441
	09:45:00	0.419	0.413	0.4	0.397	0.397	0.266	0.287	0.45	0.428	0.417	0.425	0.446
	09:50:00	0.423	0.417	0.403	0.4	0.401	0.268	0.289	0.455	0.431	0.421	0.428	0.45
	09:55:00	0.426	0.422	0.408	0.404	0.405	0.271	0.292	0.459	0.435	0.425	0.432	0.455
	10:00:00	0.43	0.425	0.411	0.408	0.409	0.273	0.295	0.463	0.438	0.429	0.437	0.459
	10:05:00	0.434	0.429	0.415	0.412	0.412	0.276	0.297	0.467	0.441	0.433	0.44	0.464
	10:10:00	0.438	0.433	0.42	0.416	0.416	0.278	0.3	0.471	0.445	0.437	0.445	0.469
	10:15:00	0.442	0.437	0.423	0.42	0.42	0.281	0.303	0.475	0.448	0.441	0.449	0.475
	10:20:00	0.446	0.441	0.427	0.424	0.424	0.283	0.305	0.479	0.452	0.445	0.453	0.48
	10:25:00	0.45	0.445	0.431	0.428	0.428	0.286	0.308	0.483	0.455	0.449	0.457	0.486
	10:30:00	0.453	0.449	0.435	0.431	0.432	0.288	0.311	0.487	0.458	0.453	0.461	0.492
	10:35:00	0.457	0.453	0.439	0.436	0.436	0.291	0.314	0.491	0.462	0.458	0.465	0.498
	10:40:00	0.461	0.456	0.443	0.44	0.439	0.293	0.316	0.494	0.466	0.461	0.469	0.503
	10:45:00	0.465	0.461	0.448	0.444	0.443	0.296	0.319	0.498	0.469	0.466	0.474	0.509
	10:50:00	0.469	0.464	0.452	0.448	0.447	0.299	0.322	0.502	0.473	0.47	0.478	0.516
	10:55:00	0.473	0.468	0.455	0.452	0.451	0.302	0.325	0.505	0.477	0.475	0.482	0.522
	11:00:00	0.477	0.472	0.459	0.456	0.455	0.303	0.327	0.508	0.48	0.479	0.486	0.528
	11:05:00	0.481	0.476	0.464	0.461	0.459	0.306	0.331	0.512	0.484	0.483	0.491	0.534
	11:10:00	0.485	0.48	0.467	0.465	0.463	0.309	0.334	0.515	0.487	0.487	0.495	0.541
	11:15:00	0.489	0.484	0.472	0.469	0.467	0.311	0.337	0.519	0.491	0.492	0.5	0.547
	11:20:00	0.493	0.488	0.475	0.474	0.47	0.314	0.34	0.522	0.495	0.496	0.504	0.554
	11:25:00	0.497	0.492	0.48	0.478	0.475	0.317	0.343	0.526	0.499	0.5	0.509	0.561
	11:30:00	0.501	0.496	0.484	0.482	0.479	0.319	0.346	0.529	0.502	0.505	0.513	0.567
	11:35:00	0.505	0.5	0.489	0.487	0.483	0.322	0.349	0.533	0.506	0.51	0.518	0.574
	11:40:00	0.509	0.504	0.493	0.491	0.487	0.324	0.352	0.536	0.51	0.513	0.522	0.58
	11:45:00	0.514	0.508	0.497	0.495	0.491	0.327	0.356	0.54	0.514	0.518	0.527	0.587
	11:50:00	0.518	0.513	0.501	0.5	0.495	0.33	0.359	0.544	0.518	0.523	0.532	0.594
	11:55:00	0.523	0.517	0.506	0.505	0.499	0.333	0.362	0.548	0.522	0.528	0.537	0.6
	12:00:00	0.528	0.521	0.511	0.51	0.504	0.336	0.365	0.552	0.526	0.532	0.541	0.607
	12:05:00	0.532	0.525	0.515	0.514	0.509	0.339	0.368	0.556	0.53	0.537	0.546	0.614
	12:10:00	0.537	0.53	0.52	0.519	0.513	0.342	0.371	0.56	0.534	0.541	0.551	0.62
	12:15:00	0.542	0.534	0.524	0.523	0.518	0.344	0.375	0.564	0.539	0.546	0.556	0.627
	12:20:00	0.545	0.538	0.529	0.528	0.522	0.347	0.378	0.568	0.542	0.551	0.56	0.634
	12:25:00	0.55	0.543	0.533	0.533	0.527	0.35	0.381	0.572	0.547	0.555	0.566	0.641
	12:30:00	0.554	0.547	0.538	0.538	0.531	0.353	0.384	0.576	0.552	0.56	0.571	0.647
	12:35:00	0.559	0.552	0.543	0.543	0.536	0.356	0.387	0.58	0.556	0.565	0.575	0.653
	12:40:00	0.563	0.557	0.547	0.547	0.54	0.359	0.39	0.584	0.56	0.569	0.581	0.66
	12:45:00	0.567	0.561	0.552	0.552	0.545	0.362	0.394	0.588	0.564	0.574	0.585	0.666
	12:50:00	0.572	0.566	0.557	0.557	0.55	0.365	0.397	0.593	0.569	0.579	0.591	0.673
	12:55:00	0.576	0.571	0.562	0.562	0.555	0.367	0.401	0.597	0.574	0.583	0.595	0.679
	13:00:00	0.581	0.576	0.567	0.567	0.56	0.371	0.404	0.601	0.578	0.588	0.601	0.686
	13:05:00	0.585	0.58	0.571	0.572	0.564	0.374	0.408	0.606	0.583	0.593	0.606	0.692
	13:10:00	0.59	0.585	0.576	0.577	0.569	0.377	0.411	0.611	0.588	0.598	0.611	0.698
	13:15:00	0.595	0.591	0.582	0.582	0.574	0.38	0.415	0.615	0.593	0.604	0.616	0.704
	13:20:00	0.599	0.596	0.587	0.587	0.579	0.383	0.418	0.619	0.597	0.608	0.621	0.711
	13:25:00	0.604	0.601	0.592	0.592	0.584	0.387	0.422	0.624	0.602	0.613	0.626	0.717
	13:30:00	0.609	0.606	0.597	0.597	0.589	0.39	0.425	0.628	0.607	0.618	0.632	0.723
	13:35:00	0.613	0.611	0.602	0.603	0.594	0.393	0.429	0.633	0.611	0.623	0.637	0.729
	13:40:00	0.618	0.616	0.607	0.608	0.599	0.396	0.432	0.637	0.617	0.628	0.642	0.735
	13:45:00	0.624	0.621	0.612	0.614	0.604	0.4	0.436	0.641	0.622	0.634	0.647	0.741
	13:50:00	0.629	0.626	0.618	0.617	0.61	0.402	0.439	0.646	0.627	0.639	0.653	0.748
	13:55:00	0.634	0.632	0.623	0.624	0.615	0.406	0.443	0.651	0.632	0.643	0.658	0.754
	14:00:00	0.639	0.637	0.628	0.628	0.62	0.409	0.446	0.655	0.637	0.648	0.663	0.759
	14:05:00	0.644	0.642	0.634	0.634	0.626	0.412	0.45	0.66	0.641	0.653	0.668	0.766
	14:10:00	0.65	0.647	0.639	0.64	0.632	0.415	0.454	0.664	0.647	0.659	0.674	0.773
	14:15:00	0.655	0.653	0.645	0.645	0.637	0.418	0.457	0.669	0.652	0.664	0.679	0.78
	14:20:00	0.66	0.658	0.65	0.65	0.642	0.422	0.46	0.674	0.657	0.67	0.685	0.787
	14:25:00	0.666	0.664	0.655	0.656	0.647	0.425	0.464	0.679	0.663	0.675	0.691	0.793
	14:30:00	0.671	0.668	0.66	0.661	0.653	0.428	0.467	0.684	0.668	0.681	0.697	0.8
	14:35:00	0.676	0.674	0.666	0.667	0.658	0.43	0.47	0.689	0.673	0.686	0.702	0.806
	14:40:00	0.682	0.68	0.672	0.672	0.664	0.434	0.473	0.694	0.679	0.692	0.708	0.813
	14:45:00	0.688	0.685	0.677	0.677	0.669	0.437	0.476	0.699	0.684	0.697	0.713	0.818
	14:50:00	0.692	0.69	0.682	0.684	0.674	0.441	0.479	0.704	0.689	0.703	0.718	0.825
	14:55:00	0.698	0.696	0.688	0.688	0.679	0.444	0.482	0.709	0.694	0.708	0.723	0.831
	15:00:00	0.703	0.701	0.693	0.693	0.685	0.446	0.485	0.714	0.699	0.712	0.729	0.835
	15:05:00	0.709	0.707	0.699	0.699	0.69	0.451	0.488	0.719	0.705	0.717	0.734	0.841
	15:10:00	0.714	0.712	0.704	0.705	0.696	0.454	0.491	0.724	0.71	0.724	0.74	0.847
	15:15:00	0.72	0.718	0.71	0.71	0.701	0.457	0.495	0.729	0.715	0.729	0.745	0.852
	15:20:00	0.726	0.723	0.715	0.716	0.707	0.46	0.498	0.734	0.722	0.734	0.751	0.858
	15:25:00	0.73	0.728	0.72	0.72	0.712	0.463	0.501	0.739	0.726	0.738	0.755	0.862
	15:30:00	0.735	0.733	0.726	0.726	0.717	0.466	0.504	0.745	0.731	0.743	0.761	0.869
	15:35:00	0.741	0.739	0.732	0.731	0.723	0.469	0.507	0.75	0.737	0.748	0.765	0.872
	15:40:00	0.746	0.744	0.737	0.737	0.727	0.472	0.51	0.754	0.742	0.752	0.771	0.877
	15:45:00	0.751	0.749	0.742	0.741	0.733	0.475	0.514	0.759	0.746	0.756	0.775	0.882
	15:50:00	0.756	0.754	0.747	0.747	0.739	0.478	0.516	0.764	0.752	0.761	0.779	0.887
	15:55:00	0.761	0.758	0.752	0.752	0.743	0.481	0.52	0.768	0.758	0.766	0.784	0.889
	16:00:00	0.766	0.762	0.757	0.755	0.749	0.484	0.523	0.772	0.76	0.77	0.788	0.895
	16:05:00	0.769	0.767	0.761	0.759	0.752	0.487	0.527	0.777	0.766	0.773	0.792	0.898
	16:10:00	0.775	0.772	0.766	0.765	0.759	0.492	0.53	0.782	0.772	0.777	0.797	0.903
	16:15:00	0.779	0.777	0.771	0.77	0.762	0.495	0.534	0.786	0.775	0.782	0.802	0.908
	16:20:00	0.783	0.782	0.776	0.775	0.769	0.498	0.537	0.79	0.78	0.786	0.805	0.912
	16:25:00	0.787	0.786	0.781	0.779	0.772	0.502	0.541	0.794	0.784	0.79	0.809	0.917
	16:30:00	0.792	0.791	0.786	0.783	0.777	0.507	0.545	0.799	0.788	0.793	0.814	0.92
	16:35:00	0.796	0.796	0.791	0.788	0.781	0.511	0.55	0.803	0.793	0.795	0.817	0.925
	16:40:00	0.799	0.799	0.794	0.792	0.786	0.515	0.556	0.805	0.796	0.796	0.819	0.927
	16:45:00	0.802	0.804	0.799	0.796	0.79	0.518	0.561	0.808	0.8	0.796	0.82	0.932
	16:50:00	0.804	0.806	0.801	0.798	0.793	0.522	0.564	0.809	0.803	0.796	0.821	0.934
	16:55:00	0.807	0.809	0.803	0.8	0.796	0.527	0.567	0.811	0.804	0.798	0.822	0.938
	17:00:00	0.807	0.81	0.804	0.801	0.798	0.533	0.57	0.811	0.805	0.798	0.824	0.941
	17:05:00	0.807	0.812	0.806	0.802	0.799	0.538	0.574	0.812	0.806	0.799	0.825	0.942
	17:10:00	0.808	0.814	0.807	0.804	0.8	0.544	0.577	0.814	0.807	0.799	0.827	0.946
	17:15:00	0.808	0.816	0.809	0.806	0.802	0.548	0.579	0.815	0.809	0.8	0.829	0.947
	17:20:00	0.809	0.818	0.81	0.807	0.803	0.551	0.581	0.816	0.81	0.801	0.83	0.949
	17:25:00	0.809	0.821	0.814	0.81	0.806	0.556	0.581	0.819	0.812	0.802	0.832	0.952
	17:30:00	0.811	0.824	0.816	0.812	0.807	0.56	0.583	0.821	0.813	0.804	0.834	0.951
	17:35:00	0.811	0.827	0.818	0.814	0.809	0.564	0.588	0.822	0.815	0.806	0.835	0.954
	17:40:00	0.813	0.831	0.822	0.816	0.81	0.57	0.591	0.823	0.816	0.807	0.838	0.957
	17:45:00	0.814	0.835	0.824	0.82	0.813	0.576	0.593	0.827	0.82	0.809	0.84	0.957
	17:50:00	0.814	0.839	0.827	0.821	0.814	0.58	0.596	0.828	0.821	0.81	0.842	0.96
	17:55:00	0.816	0.842	0.831	0.825	0.818	0.584	0.6	0.83	0.823	0.812	0.846	0.964
	18:00:00	0.817	0.848	0.835	0.827	0.82	0.586	0.603	0.833	0.825	0.813	0.847	0.964
	18:05:00	0.818	0.853	0.839	0.83	0.822	0.587	0.605	0.835	0.827	0.815	0.849	0.967
	18:10:00	0.819	0.858	0.843	0.833	0.824	0.589	0.607	0.836	0.829	0.818	0.852	0.972
	18:15:00	0.821	0.861	0.847	0.836	0.827	0.594	0.607	0.839	0.831	0.821	0.854	0.973
	18:20:00	0.822	0.867	0.851	0.839	0.83	0.598	0.608	0.841	0.834	0.822	0.857	0.973
	18:25:00	0.824	0.871	0.855	0.842	0.833	0.602	0.61	0.843	0.836	0.824	0.861	0.974
	18:30:00	0.825	0.876	0.86	0.846	0.836	0.607	0.615	0.846	0.84	0.827	0.863	0.978
	18:35:00	0.827	0.881	0.865	0.85	0.84	0.613	0.621	0.849	0.842	0.83	0.866	0.981
	18:40:00	0.828	0.885	0.869	0.854	0.842	0.621	0.624	0.851	0.845	0.832	0.868	0.983
	18:45:00	0.831	0.89	0.874	0.857	0.845	0.628	0.629	0.854	0.847	0.834	0.871	0.983
	18:50:00	0.833	0.894	0.879	0.862	0.85	0.633	0.631	0.856	0.85	0.837	0.876	0.986
	18:55:00	0.835	0.898	0.883	0.865	0.853	0.637	0.632	0.858	0.853	0.84	0.878	0.989
	19:00:00	0.837	0.903	0.889	0.87	0.856	0.642	0.632	0.862	0.856	0.844	0.881	0.992
	19:05:00	0.839	0.907	0.893	0.874	0.86	0.65	0.632	0.863	0.859	0.846	0.884	0.994
	19:10:00	0.841	0.912	0.898	0.878	0.864	0.66	0.635	0.867	0.862	0.851	0.888	0.996
	19:15:00	0.843	0.915	0.902	0.882	0.868	0.666	0.641	0.87	0.866	0.855	0.892	0.997
	19:20:00	0.845	0.92	0.906	0.886	0.872	0.673	0.643	0.872	0.869	0.858	0.896	0.998
	19:25:00	0.848	0.924	0.91	0.89	0.876	0.677	0.647	0.875	0.872	0.861	0.898	1
	19:30:00	0.85	0.927	0.915	0.895	0.882	0.681	0.65	0.878	0.875	0.865	0.902	1.002
	19:35:00	0.853	0.931	0.917	0.9	0.886	0.683	0.651	0.882	0.879	0.869	0.905	1.006
	19:40:00	0.855	0.935	0.922	0.904	0.89	0.685	0.654	0.884	0.883	0.873	0.908	1.008
	19:45:00	0.858	0.937	0.925	0.908	0.895	0.688	0.66	0.887	0.886	0.877	0.913	1.01
	19:50:00	0.86	0.941	0.929	0.912	0.9	0.691	0.664	0.89	0.89	0.882	0.916	1.012
	19:55:00	0.863	0.945	0.934	0.916	0.904	0.697	0.668	0.893	0.893	0.887	0.919	1.011
	20:00:00	0.865	0.948	0.936	0.92	0.908	0.704	0.675	0.896	0.897	0.891	0.922	1.012
	20:05:00	0.868	0.951	0.939	0.924	0.913	0.711	0.676	0.899	0.9	0.896	0.926	1.012
	20:10:00	0.871	0.955	0.942	0.927	0.918	0.717	0.678	0.902	0.904	0.9	0.932	1.013
	20:15:00	0.873	0.957	0.945	0.93	0.922	0.722	0.68	0.905	0.907	0.903	0.936	1.013
	20:20:00	0.876	0.96	0.948	0.933	0.926	0.725	0.683	0.909	0.91	0.907	0.941	1.014
	20:25:00	0.879	0.963	0.95	0.936	0.931	0.73	0.684	0.912	0.914	0.911	0.945	1.013
	20:30:00	0.882	0.965	0.953	0.94	0.936	0.734	0.689	0.914	0.917	0.915	0.948	1.013
	20:35:00	0.884	0.968	0.956	0.943	0.939	0.737	0.691	0.918	0.921	0.918	0.952	1.015
	20:40:00	0.887	0.97	0.959	0.946	0.942	0.741	0.693	0.921	0.923	0.921	0.955	1.014
	20:45:00	0.89	0.973	0.962	0.949	0.947	0.744	0.696	0.924	0.926	0.924	0.959	1.016
	20:50:00	0.892	0.975	0.965	0.952	0.948	0.744	0.699	0.927	0.929	0.928	0.962	1.016
	20:55:00	0.894	0.977	0.967	0.955	0.952	0.744	0.7	0.93	0.932	0.931	0.965	1.017
	21:00:00	0.898	0.979	0.97	0.958	0.955	0.747	0.701	0.933	0.935	0.935	0.968	1.018
	21:05:00	0.9	0.982	0.972	0.96	0.959	0.753	0.701	0.936	0.937	0.937	0.971	1.019
	21:10:00	0.903	0.984	0.974	0.964	0.962	0.756	0.705	0.937	0.94	0.94	0.974	1.02
	21:15:00	0.906	0.986	0.975	0.967	0.965	0.76	0.712	0.941	0.943	0.944	0.977	1.022
	21:20:00	0.908	0.988	0.978	0.969	0.969	0.763	0.712	0.943	0.946	0.948	0.979	1.022
	21:25:00	0.91	0.99	0.979	0.972	0.971	0.765	0.715	0.946	0.948	0.952	0.981	1.022
	21:30:00	0.914	0.992	0.982	0.973	0.973	0.771	0.717	0.949	0.95	0.955	0.984	1.022
	21:35:00	0.917	0.994	0.984	0.975	0.976	0.775	0.718	0.951	0.953	0.957	0.986	1.022
	21:40:00	0.92	0.995	0.985	0.977	0.979	0.78	0.723	0.953	0.956	0.961	0.989	1.023
	21:45:00	0.923	0.997	0.986	0.979	0.982	0.784	0.726	0.955	0.957	0.964	0.991	1.024
	21:50:00	0.925	0.998	0.989	0.981	0.985	0.788	0.728	0.958	0.96	0.966	0.993	1.025
	21:55:00	0.928	1.001	0.991	0.983	0.987	0.788	0.728	0.96	0.962	0.969	0.994	1.026
	22:00:00	0.93	1.002	0.992	0.984	0.99	0.789	0.731	0.961	0.964	0.972	0.995	1.028
	22:05:00	0.932	1.004	0.993	0.987	0.994	0.791	0.735	0.964	0.966	0.974	0.997	1.028
	22:10:00	0.935	1.005	0.995	0.988	0.998	0.792	0.734	0.966	0.968	0.975	0.998	1.031
	22:15:00	0.936	1.007	0.997	0.99	0.998	0.796	0.734	0.968	0.97	0.977	1	1.032
	22:20:00	0.939	1.007	0.998	0.993	1.001	0.8	0.736	0.968	0.972	0.978	1.001	1.034
	22:25:00	0.941	1.009	1	0.995	1.004	0.802	0.739	0.97	0.974	0.979	1.002	1.036
	22:30:00	0.943	1.011	1.001	0.998	1.007	0.803	0.74	0.972	0.975	0.981	1.004	1.038
	22:35:00	0.945	1.012	1.002	1	1.009	0.807	0.742	0.974	0.977	0.982	1.006	1.04
	22:40:00	0.947	1.014	1.003	1.002	1.011	0.812	0.748	0.975	0.979	0.982	1.008	1.042
	22:45:00	0.949	1.016	1.005	1.004	1.013	0.817	0.751	0.977	0.981	0.984	1.009	1.044
	22:50:00	0.951	1.017	1.005	1.005	1.015	0.817	0.753	0.979	0.983	0.986	1.011	1.045
	22:55:00	0.954	1.019	1.008	1.007	1.017	0.816	0.758	0.979	0.985	0.986	1.013	1.047
	23:00:00	0.956	1.02	1.009	1.008	1.018	0.816	0.761	0.982	0.987	0.988	1.014	1.048
	23:05:00	0.958	1.022	1.01	1.01	1.019	0.82	0.766	0.983	0.989	0.993	1.016	1.05
	23:10:00	0.96	1.023	1.012	1.011	1.021	0.823	0.77	0.984	0.991	0.995	1.017	1.051
	23:15:00	0.961	1.025	1.013	1.012	1.022	0.827	0.774	0.986	0.992	0.997	1.019	1.052
	23:20:00	0.963	1.026	1.014	1.014	1.023	0.829	0.775	0.987	0.994	1.002	1.02	1.053
	23:25:00	0.964	1.028	1.017	1.016	1.025	0.831	0.779	0.99	0.996	1.004	1.022	1.054
	23:30:00	0.966	1.029	1.017	1.016	1.026	0.835	0.784	0.991	0.997	1.006	1.023	1.056
	23:35:00	0.967	1.03	1.019	1.018	1.026	0.841	0.788	0.992	0.998	1.005	1.025	1.057
	23:40:00	0.968	1.031	1.02	1.018	1.027	0.843	0.79	0.993	0.999	1.01	1.025	1.058
	23:45:00	0.969	1.033	1.021	1.02	1.028	0.847	0.791	0.995	1.001	1.012	1.028	1.06
	23:50:00	0.971	1.033	1.023	1.021	1.03	0.848	0.794	0.996	1.002	1.012	1.028	1.062
	23:55:00	0.972	1.035	1.024	1.025	1.031	0.849	0.8	0.996	1.005	1.012	1.03	1.063
	1 day, 0:00:00	0.974	1.036	1.025	1.024	1.032	0.843	0.796	0.997	1.005	1.014	1.03	1.064
	[Table:TABLE M 630 ]
	Time	SACIP	SACIP	SACIP	SACIP	SACIP	SACIP	SACIP	SACIP	SACIP	SACIP	SACIP	SACIP
	00:00:00	0.095	0.09	0.091	0.089	0.092	0.083	0.082	0.094	0.097	0.097	0.096	0.103
	00:05:00	0.095	0.091	0.091	0.089	0.089	0.083	0.082	0.095	0.097	0.097	0.097	0.103
	00:10:00	0.095	0.091	0.092	0.09	0.089	0.083	0.082	0.095	0.097	0.097	0.096	0.103
	00:15:00	0.095	0.091	0.092	0.09	0.09	0.084	0.082	0.095	0.097	0.097	0.096	0.103
	00:20:00	0.095	0.091	0.092	0.09	0.089	0.083	0.082	0.095	0.096	0.096	0.096	0.103
	00:25:00	0.095	0.091	0.092	0.09	0.089	0.083	0.082	0.095	0.096	0.096	0.096	0.103
	00:30:00	0.095	0.091	0.092	0.09	0.089	0.083	0.082	0.095	0.096	0.096	0.096	0.103
	00:35:00	0.095	0.091	0.092	0.09	0.09	0.083	0.082	0.095	0.096	0.096	0.096	0.103
	00:40:00	0.095	0.091	0.092	0.09	0.09	0.083	0.082	0.095	0.096	0.096	0.096	0.103
	00:45:00	0.094	0.091	0.092	0.09	0.09	0.083	0.082	0.095	0.096	0.096	0.095	0.103
	00:50:00	0.095	0.091	0.093	0.09	0.091	0.083	0.082	0.095	0.096	0.097	0.096	0.103
	00:55:00	0.095	0.091	0.093	0.091	0.091	0.084	0.082	0.096	0.096	0.097	0.096	0.103
	01:00:00	0.095	0.091	0.092	0.09	0.091	0.083	0.082	0.095	0.096	0.096	0.096	0.103
	01:05:00	0.095	0.091	0.092	0.09	0.091	0.083	0.082	0.095	0.096	0.096	0.096	0.103
	01:10:00	0.095	0.091	0.093	0.09	0.091	0.083	0.082	0.095	0.096	0.096	0.096	0.103
	01:15:00	0.095	0.091	0.093	0.09	0.091	0.083	0.082	0.096	0.096	0.096	0.096	0.103
	01:20:00	0.095	0.091	0.093	0.09	0.091	0.083	0.082	0.095	0.096	0.096	0.096	0.103
	01:25:00	0.095	0.091	0.093	0.091	0.091	0.084	0.082	0.096	0.096	0.096	0.096	0.103
	01:30:00	0.095	0.091	0.093	0.09	0.091	0.084	0.082	0.095	0.096	0.097	0.096	0.103
	01:35:00	0.096	0.092	0.093	0.091	0.092	0.084	0.082	0.096	0.097	0.097	0.096	0.104
	01:40:00	0.095	0.092	0.093	0.091	0.092	0.084	0.082	0.096	0.097	0.097	0.096	0.104
	01:45:00	0.095	0.092	0.093	0.091	0.092	0.084	0.082	0.095	0.096	0.097	0.096	0.104
	01:50:00	0.095	0.092	0.093	0.091	0.091	0.084	0.082	0.096	0.096	0.096	0.096	0.103
	01:55:00	0.096	0.092	0.094	0.091	0.091	0.084	0.082	0.096	0.097	0.097	0.096	0.104
	02:00:00	0.096	0.092	0.094	0.091	0.092	0.084	0.082	0.096	0.097	0.097	0.096	0.104
	02:05:00	0.095	0.092	0.093	0.091	0.092	0.084	0.082	0.096	0.097	0.097	0.096	0.103
	02:10:00	0.096	0.092	0.094	0.091	0.092	0.084	0.082	0.096	0.097	0.097	0.096	0.104
	02:15:00	0.096	0.092	0.094	0.092	0.092	0.085	0.083	0.096	0.097	0.097	0.097	0.104
	02:20:00	0.096	0.092	0.094	0.091	0.092	0.084	0.082	0.096	0.096	0.097	0.096	0.104
	02:25:00	0.096	0.092	0.094	0.091	0.092	0.084	0.082	0.096	0.097	0.097	0.097	0.104
	02:30:00	0.096	0.092	0.094	0.092	0.092	0.084	0.082	0.096	0.097	0.097	0.097	0.104
	02:35:00	0.096	0.093	0.094	0.092	0.092	0.084	0.082	0.096	0.097	0.097	0.097	0.104
	02:40:00	0.097	0.093	0.094	0.092	0.093	0.084	0.082	0.096	0.097	0.097	0.097	0.104
	02:45:00	0.097	0.093	0.095	0.092	0.093	0.085	0.083	0.096	0.097	0.097	0.097	0.105
	02:50:00	0.097	0.093	0.095	0.092	0.093	0.084	0.082	0.096	0.097	0.097	0.097	0.104
	02:55:00	0.098	0.094	0.095	0.093	0.093	0.085	0.083	0.097	0.098	0.098	0.098	0.105
	03:00:00	0.098	0.094	0.096	0.093	0.093	0.085	0.083	0.097	0.098	0.098	0.098	0.105
	03:05:00	0.098	0.094	0.096	0.093	0.093	0.085	0.083	0.097	0.098	0.098	0.098	0.105
	03:10:00	0.098	0.095	0.097	0.094	0.094	0.085	0.083	0.097	0.098	0.098	0.099	0.106
	03:15:00	0.099	0.095	0.097	0.094	0.095	0.086	0.083	0.098	0.099	0.099	0.099	0.106
	03:20:00	0.099	0.095	0.097	0.094	0.094	0.085	0.083	0.098	0.099	0.099	0.099	0.106
	03:25:00	0.1	0.096	0.098	0.095	0.095	0.086	0.083	0.098	0.099	0.099	0.1	0.107
	03:30:00	0.101	0.097	0.099	0.096	0.096	0.086	0.084	0.099	0.1	0.1	0.101	0.108
	03:35:00	0.101	0.098	0.1	0.096	0.096	0.086	0.084	0.099	0.1	0.1	0.102	0.109
	03:40:00	0.102	0.099	0.101	0.097	0.097	0.087	0.084	0.099	0.101	0.101	0.102	0.109
	03:45:00	0.102	0.099	0.102	0.098	0.097	0.087	0.084	0.1	0.101	0.101	0.103	0.11
	03:50:00	0.103	0.101	0.103	0.099	0.098	0.087	0.084	0.1	0.102	0.102	0.104	0.111
	03:55:00	0.105	0.102	0.105	0.1	0.099	0.088	0.085	0.101	0.103	0.102	0.105	0.112
	04:00:00	0.106	0.104	0.107	0.101	0.1	0.088	0.085	0.102	0.104	0.103	0.107	0.113
	04:05:00	0.107	0.105	0.108	0.102	0.101	0.088	0.086	0.103	0.105	0.104	0.108	0.114
	04:10:00	0.109	0.107	0.11	0.103	0.102	0.089	0.086	0.104	0.106	0.105	0.109	0.116
	04:15:00	0.111	0.109	0.113	0.106	0.104	0.09	0.087	0.105	0.108	0.107	0.111	0.118
	04:20:00	0.113	0.111	0.115	0.107	0.106	0.09	0.087	0.106	0.109	0.107	0.113	0.119
	04:25:00	0.115	0.114	0.118	0.109	0.108	0.091	0.088	0.108	0.111	0.109	0.115	0.122
	04:30:00	0.117	0.116	0.121	0.111	0.109	0.092	0.088	0.109	0.112	0.11	0.117	0.124
	04:35:00	0.12	0.119	0.125	0.113	0.112	0.093	0.09	0.111	0.114	0.112	0.12	0.127
	04:40:00	0.124	0.123	0.129	0.116	0.114	0.094	0.091	0.113	0.117	0.115	0.123	0.13
	04:45:00	0.127	0.126	0.133	0.119	0.117	0.095	0.091	0.115	0.119	0.117	0.126	0.133
	04:50:00	0.131	0.13	0.137	0.122	0.119	0.096	0.092	0.117	0.122	0.119	0.129	0.137
	04:55:00	0.135	0.135	0.143	0.125	0.123	0.097	0.094	0.12	0.126	0.122	0.133	0.141
	05:00:00	0.139	0.139	0.148	0.128	0.126	0.099	0.095	0.123	0.129	0.125	0.136	0.146
	05:05:00	0.145	0.145	0.154	0.132	0.13	0.101	0.097	0.126	0.133	0.128	0.14	0.151
	05:10:00	0.15	0.15	0.16	0.136	0.134	0.102	0.098	0.13	0.137	0.132	0.145	0.157
	05:15:00	0.156	0.156	0.167	0.141	0.139	0.103	0.1	0.134	0.141	0.136	0.149	0.163
	05:20:00	0.163	0.162	0.173	0.145	0.144	0.106	0.102	0.138	0.146	0.14	0.153	0.168
	05:25:00	0.17	0.169	0.181	0.151	0.149	0.108	0.104	0.143	0.152	0.145	0.158	0.176
	05:30:00	0.177	0.175	0.187	0.156	0.155	0.11	0.106	0.148	0.156	0.15	0.163	0.182
	05:35:00	0.185	0.182	0.195	0.162	0.161	0.113	0.108	0.153	0.162	0.155	0.169	0.19
	05:40:00	0.193	0.189	0.203	0.168	0.167	0.115	0.111	0.159	0.168	0.16	0.174	0.198
	05:45:00	0.201	0.196	0.211	0.174	0.173	0.117	0.113	0.165	0.174	0.166	0.18	0.206
	05:50:00	0.21	0.204	0.219	0.181	0.18	0.12	0.117	0.172	0.181	0.173	0.186	0.214
	05:55:00	0.219	0.211	0.227	0.189	0.188	0.123	0.119	0.179	0.188	0.179	0.192	0.223
	06:00:00	0.227	0.219	0.236	0.197	0.196	0.126	0.123	0.186	0.195	0.187	0.199	0.232
	06:05:00	0.235	0.227	0.244	0.205	0.204	0.13	0.126	0.194	0.202	0.194	0.206	0.24
	06:10:00	0.244	0.235	0.253	0.212	0.211	0.134	0.13	0.203	0.21	0.202	0.214	0.249
	06:15:00	0.252	0.242	0.261	0.22	0.219	0.139	0.134	0.211	0.218	0.21	0.221	0.257
	06:20:00	0.26	0.249	0.269	0.227	0.227	0.143	0.138	0.218	0.224	0.217	0.228	0.266
	06:25:00	0.269	0.258	0.277	0.236	0.236	0.148	0.143	0.226	0.232	0.225	0.236	0.274
	06:30:00	0.277	0.265	0.285	0.244	0.243	0.153	0.148	0.234	0.24	0.233	0.244	0.283
	06:35:00	0.286	0.273	0.295	0.252	0.252	0.159	0.154	0.243	0.248	0.241	0.252	0.292
	06:40:00	0.294	0.281	0.302	0.26	0.26	0.164	0.159	0.251	0.256	0.249	0.259	0.3
	06:45:00	0.303	0.289	0.311	0.269	0.268	0.169	0.165	0.26	0.264	0.258	0.267	0.308
	06:50:00	0.311	0.297	0.32	0.277	0.276	0.174	0.171	0.269	0.272	0.266	0.275	0.317
	06:55:00	0.32	0.306	0.329	0.285	0.284	0.18	0.177	0.278	0.281	0.275	0.284	0.326
	07:00:00	0.327	0.314	0.336	0.292	0.291	0.185	0.183	0.286	0.288	0.282	0.291	0.334
	07:05:00	0.335	0.321	0.344	0.3	0.298	0.19	0.189	0.294	0.296	0.29	0.298	0.342
	07:10:00	0.343	0.328	0.35	0.306	0.305	0.195	0.194	0.301	0.304	0.298	0.305	0.349
	07:15:00	0.35	0.336	0.357	0.313	0.312	0.199	0.2	0.309	0.311	0.305	0.312	0.356
	07:20:00	0.356	0.343	0.364	0.321	0.32	0.204	0.205	0.317	0.318	0.312	0.319	0.363
	07:25:00	0.363	0.349	0.37	0.327	0.325	0.209	0.211	0.323	0.325	0.318	0.325	0.37
	07:30:00	0.37	0.355	0.377	0.334	0.331	0.213	0.216	0.33	0.331	0.325	0.332	0.376
	07:35:00	0.376	0.362	0.384	0.34	0.337	0.217	0.221	0.337	0.337	0.331	0.338	0.383
	07:40:00	0.382	0.368	0.39	0.346	0.343	0.221	0.225	0.343	0.344	0.338	0.345	0.389
	07:45:00	0.388	0.375	0.397	0.352	0.348	0.224	0.23	0.349	0.349	0.343	0.351	0.394
	07:50:00	0.394	0.381	0.403	0.357	0.353	0.228	0.234	0.355	0.355	0.349	0.355	0.4
	07:55:00	0.398	0.387	0.409	0.363	0.358	0.232	0.239	0.36	0.361	0.354	0.361	0.405
	08:00:00	0.403	0.393	0.414	0.367	0.362	0.235	0.243	0.365	0.365	0.358	0.365	0.409
	08:05:00	0.407	0.398	0.42	0.372	0.366	0.239	0.247	0.369	0.37	0.363	0.37	0.413
	08:10:00	0.411	0.404	0.426	0.377	0.37	0.243	0.25	0.374	0.374	0.366	0.375	0.417
	08:15:00	0.415	0.409	0.431	0.381	0.374	0.246	0.254	0.378	0.378	0.37	0.379	0.42
	08:20:00	0.419	0.415	0.437	0.386	0.379	0.25	0.258	0.382	0.382	0.374	0.384	0.424
	08:25:00	0.423	0.421	0.444	0.391	0.383	0.253	0.261	0.386	0.387	0.379	0.389	0.429
	08:30:00	0.426	0.428	0.451	0.397	0.388	0.256	0.265	0.389	0.391	0.382	0.394	0.433
	08:35:00	0.43	0.435	0.457	0.403	0.392	0.26	0.268	0.394	0.395	0.386	0.399	0.438
	08:40:00	0.435	0.441	0.464	0.409	0.397	0.263	0.272	0.398	0.399	0.39	0.404	0.444
	08:45:00	0.439	0.448	0.471	0.415	0.402	0.266	0.275	0.402	0.404	0.395	0.409	0.449
	08:50:00	0.443	0.454	0.477	0.421	0.407	0.269	0.279	0.407	0.408	0.4	0.414	0.453
	08:55:00	0.447	0.461	0.485	0.427	0.411	0.272	0.282	0.411	0.414	0.404	0.419	0.459
	09:00:00	0.452	0.467	0.491	0.433	0.416	0.276	0.285	0.416	0.419	0.408	0.425	0.463
	09:05:00	0.457	0.474	0.498	0.44	0.42	0.279	0.289	0.42	0.423	0.412	0.43	0.469
	09:10:00	0.461	0.48	0.504	0.446	0.425	0.282	0.293	0.424	0.428	0.417	0.436	0.473
	09:15:00	0.465	0.487	0.511	0.453	0.43	0.285	0.296	0.428	0.433	0.421	0.442	0.478
	09:20:00	0.47	0.494	0.518	0.459	0.434	0.288	0.3	0.433	0.438	0.425	0.448	0.484
	09:25:00	0.473	0.5	0.525	0.466	0.439	0.292	0.302	0.437	0.443	0.429	0.453	0.489
	09:30:00	0.478	0.507	0.531	0.472	0.443	0.294	0.306	0.441	0.447	0.434	0.459	0.493
	09:35:00	0.482	0.513	0.538	0.479	0.448	0.297	0.309	0.446	0.452	0.438	0.464	0.498
	09:40:00	0.487	0.52	0.545	0.486	0.453	0.3	0.313	0.45	0.457	0.442	0.471	0.504
	09:45:00	0.492	0.526	0.552	0.493	0.457	0.304	0.316	0.454	0.462	0.447	0.476	0.509
	09:50:00	0.496	0.533	0.558	0.5	0.462	0.307	0.32	0.459	0.466	0.45	0.482	0.513
	09:55:00	0.501	0.54	0.566	0.507	0.467	0.31	0.323	0.463	0.472	0.456	0.489	0.519
	10:00:00	0.506	0.547	0.573	0.513	0.47	0.313	0.326	0.467	0.476	0.46	0.495	0.524
	10:05:00	0.51	0.554	0.579	0.52	0.475	0.316	0.329	0.471	0.481	0.464	0.501	0.529
	10:10:00	0.516	0.561	0.587	0.528	0.479	0.32	0.333	0.476	0.486	0.468	0.507	0.535
	10:15:00	0.52	0.568	0.594	0.535	0.484	0.322	0.336	0.481	0.49	0.473	0.514	0.54
	10:20:00	0.525	0.575	0.601	0.542	0.489	0.326	0.34	0.485	0.495	0.477	0.52	0.546
	10:25:00	0.53	0.583	0.609	0.549	0.493	0.329	0.343	0.489	0.501	0.482	0.527	0.552
	10:30:00	0.535	0.59	0.616	0.557	0.498	0.332	0.347	0.494	0.505	0.486	0.533	0.558
	10:35:00	0.54	0.597	0.625	0.565	0.502	0.335	0.35	0.499	0.51	0.491	0.54	0.564
	10:40:00	0.544	0.605	0.631	0.572	0.507	0.338	0.353	0.503	0.515	0.496	0.547	0.57
	10:45:00	0.55	0.613	0.639	0.58	0.512	0.342	0.357	0.508	0.52	0.501	0.553	0.577
	10:50:00	0.555	0.621	0.646	0.587	0.517	0.346	0.361	0.512	0.525	0.506	0.56	0.583
	10:55:00	0.56	0.629	0.655	0.595	0.522	0.348	0.364	0.517	0.53	0.51	0.567	0.59
	11:00:00	0.565	0.636	0.66	0.604	0.527	0.351	0.367	0.521	0.534	0.515	0.573	0.595
	11:05:00	0.571	0.644	0.668	0.611	0.531	0.355	0.371	0.526	0.54	0.52	0.58	0.603
	11:10:00	0.576	0.653	0.675	0.619	0.537	0.357	0.374	0.531	0.545	0.524	0.587	0.609
	11:15:00	0.581	0.661	0.682	0.627	0.541	0.361	0.378	0.536	0.55	0.53	0.593	0.616
	11:20:00	0.587	0.669	0.689	0.636	0.547	0.364	0.381	0.541	0.555	0.535	0.6	0.623
	11:25:00	0.593	0.678	0.697	0.644	0.552	0.368	0.385	0.546	0.561	0.54	0.607	0.63
	11:30:00	0.598	0.686	0.703	0.653	0.557	0.371	0.389	0.551	0.566	0.545	0.612	0.637
	11:35:00	0.604	0.694	0.71	0.662	0.563	0.375	0.393	0.556	0.572	0.551	0.62	0.645
	11:40:00	0.609	0.702	0.717	0.67	0.568	0.377	0.396	0.561	0.577	0.555	0.626	0.651
	11:45:00	0.615	0.711	0.724	0.68	0.574	0.381	0.4	0.567	0.583	0.561	0.633	0.659
	11:50:00	0.621	0.72	0.731	0.689	0.579	0.384	0.403	0.572	0.588	0.566	0.639	0.666
	11:55:00	0.627	0.728	0.738	0.698	0.585	0.388	0.408	0.577	0.594	0.572	0.646	0.673
	12:00:00	0.633	0.736	0.745	0.708	0.59	0.391	0.411	0.584	0.6	0.578	0.652	0.681
	12:05:00	0.639	0.745	0.752	0.717	0.596	0.395	0.416	0.589	0.606	0.583	0.659	0.688
	12:10:00	0.645	0.754	0.759	0.727	0.602	0.398	0.419	0.595	0.612	0.589	0.665	0.695
	12:15:00	0.652	0.763	0.767	0.738	0.608	0.402	0.423	0.601	0.618	0.595	0.671	0.703
	12:20:00	0.657	0.771	0.774	0.746	0.614	0.405	0.427	0.607	0.624	0.602	0.677	0.71
	12:25:00	0.664	0.781	0.783	0.756	0.621	0.409	0.431	0.613	0.63	0.608	0.684	0.718
	12:30:00	0.67	0.789	0.79	0.766	0.627	0.412	0.434	0.62	0.636	0.613	0.69	0.725
	12:35:00	0.677	0.798	0.798	0.777	0.633	0.416	0.439	0.626	0.642	0.62	0.696	0.733
	12:40:00	0.684	0.808	0.805	0.786	0.639	0.419	0.443	0.632	0.649	0.626	0.702	0.74
	12:45:00	0.691	0.817	0.813	0.796	0.647	0.423	0.447	0.639	0.655	0.633	0.709	0.748
	12:50:00	0.697	0.827	0.821	0.807	0.653	0.427	0.451	0.646	0.662	0.639	0.716	0.755
	12:55:00	0.705	0.836	0.831	0.817	0.659	0.431	0.454	0.653	0.669	0.646	0.722	0.762
	13:00:00	0.712	0.845	0.839	0.827	0.667	0.435	0.458	0.66	0.675	0.653	0.729	0.77
	13:05:00	0.719	0.853	0.847	0.837	0.673	0.437	0.463	0.667	0.682	0.66	0.735	0.777
	13:10:00	0.727	0.864	0.854	0.847	0.681	0.441	0.467	0.674	0.689	0.667	0.742	0.784
	13:15:00	0.734	0.874	0.862	0.857	0.688	0.446	0.471	0.682	0.696	0.674	0.749	0.792
	13:20:00	0.741	0.882	0.869	0.869	0.695	0.449	0.475	0.689	0.703	0.681	0.755	0.801
	13:25:00	0.75	0.892	0.878	0.879	0.703	0.451	0.48	0.697	0.71	0.688	0.761	0.808
	13:30:00	0.758	0.903	0.886	0.888	0.71	0.456	0.484	0.704	0.716	0.695	0.769	0.816
	13:35:00	0.766	0.912	0.894	0.899	0.717	0.459	0.489	0.712	0.723	0.703	0.775	0.825
	13:40:00	0.774	0.92	0.903	0.908	0.725	0.462	0.492	0.72	0.73	0.711	0.782	0.832
	13:45:00	0.782	0.93	0.914	0.917	0.732	0.465	0.496	0.728	0.737	0.718	0.789	0.841
	13:50:00	0.79	0.939	0.922	0.928	0.74	0.468	0.499	0.735	0.744	0.725	0.796	0.849
	13:55:00	0.798	0.947	0.929	0.936	0.747	0.47	0.504	0.743	0.751	0.733	0.803	0.858
	14:00:00	0.806	0.956	0.938	0.944	0.754	0.473	0.507	0.751	0.759	0.741	0.81	0.866
	14:05:00	0.814	0.966	0.946	0.955	0.762	0.476	0.511	0.758	0.766	0.748	0.818	0.875
	14:10:00	0.823	0.975	0.954	0.965	0.769	0.48	0.515	0.767	0.773	0.756	0.824	0.883
	14:15:00	0.831	0.983	0.963	0.971	0.775	0.482	0.518	0.774	0.78	0.763	0.831	0.891
	14:20:00	0.839	0.992	0.97	0.98	0.783	0.486	0.522	0.781	0.787	0.769	0.838	0.899
	14:25:00	0.847	0.999	0.977	0.988	0.789	0.489	0.525	0.788	0.793	0.776	0.844	0.907
	14:30:00	0.855	1.007	0.984	0.995	0.795	0.491	0.528	0.796	0.8	0.783	0.85	0.914
	14:35:00	0.863	1.015	0.991	1.002	0.802	0.494	0.532	0.802	0.806	0.789	0.857	0.921
	14:40:00	0.871	1.025	0.999	1.009	0.808	0.497	0.535	0.809	0.813	0.796	0.863	0.929
	14:45:00	0.879	1.032	1.005	1.015	0.813	0.501	0.539	0.816	0.82	0.802	0.87	0.937
	14:50:00	0.887	1.04	1.013	1.02	0.82	0.504	0.542	0.822	0.825	0.808	0.876	0.946
	14:55:00	0.895	1.047	1.021	1.025	0.825	0.506	0.545	0.828	0.831	0.813	0.883	0.953
	15:00:00	0.901	1.053	1.03	1.031	0.829	0.51	0.548	0.834	0.837	0.819	0.889	0.958
	15:05:00	0.908	1.06	1.041	1.035	0.833	0.513	0.551	0.839	0.843	0.824	0.895	0.965
	15:10:00	0.915	1.065	1.05	1.04	0.836	0.516	0.554	0.844	0.848	0.829	0.901	0.97
	15:15:00	0.921	1.071	1.059	1.043	0.838	0.52	0.558	0.847	0.853	0.832	0.906	0.977
	15:20:00	0.927	1.075	1.067	1.044	0.838	0.523	0.563	0.849	0.857	0.834	0.91	0.983
	15:25:00	0.931	1.079	1.073	1.047	0.838	0.527	0.565	0.848	0.86	0.834	0.912	0.986
	15:30:00	0.935	1.082	1.078	1.051	0.839	0.532	0.569	0.849	0.861	0.835	0.915	0.989
	15:35:00	0.936	1.085	1.084	1.053	0.84	0.536	0.573	0.85	0.862	0.835	0.918	0.992
	15:40:00	0.936	1.088	1.089	1.057	0.841	0.54	0.577	0.85	0.863	0.836	0.923	0.994
	15:45:00	0.938	1.091	1.094	1.059	0.841	0.545	0.58	0.851	0.864	0.837	0.926	0.998
	15:50:00	0.939	1.095	1.098	1.062	0.842	0.55	0.585	0.852	0.866	0.837	0.929	1.001
	15:55:00	0.942	1.099	1.103	1.065	0.843	0.556	0.59	0.853	0.867	0.838	0.931	1.003
	16:00:00	0.943	1.101	1.106	1.066	0.844	0.561	0.593	0.853	0.869	0.839	0.935	1.007
	16:05:00	0.945	1.105	1.11	1.069	0.845	0.564	0.598	0.855	0.87	0.84	0.94	1.011
	16:10:00	0.947	1.109	1.114	1.072	0.847	0.569	0.603	0.856	0.873	0.841	0.946	1.015
	16:15:00	0.948	1.112	1.117	1.074	0.847	0.572	0.606	0.856	0.874	0.841	0.95	1.019
	16:20:00	0.951	1.116	1.122	1.077	0.849	0.577	0.61	0.857	0.877	0.843	0.954	1.025
	16:25:00	0.953	1.118	1.125	1.079	0.849	0.58	0.614	0.859	0.879	0.844	0.956	1.029
	16:30:00	0.955	1.122	1.128	1.081	0.85	0.585	0.619	0.86	0.881	0.845	0.96	1.032
	16:35:00	0.957	1.125	1.131	1.083	0.851	0.589	0.623	0.86	0.883	0.846	0.964	1.036
	16:40:00	0.96	1.128	1.133	1.085	0.852	0.593	0.627	0.861	0.885	0.846	0.968	1.04
	16:45:00	0.963	1.13	1.137	1.087	0.853	0.598	0.631	0.862	0.888	0.847	0.973	1.044
	16:50:00	0.966	1.134	1.14	1.088	0.853	0.6	0.636	0.863	0.89	0.847	0.976	1.049
	16:55:00	0.969	1.136	1.143	1.09	0.854	0.604	0.64	0.863	0.893	0.848	0.979	1.053
	17:00:00	0.973	1.139	1.146	1.092	0.856	0.608	0.644	0.864	0.895	0.849	0.984	1.057
	17:05:00	0.978	1.141	1.149	1.093	0.857	0.613	0.649	0.865	0.898	0.85	0.99	1.061
	17:10:00	0.983	1.142	1.15	1.093	0.858	0.619	0.653	0.865	0.9	0.851	0.993	1.067
	17:15:00	0.987	1.144	1.151	1.094	0.859	0.627	0.658	0.866	0.904	0.851	0.998	1.071
	17:20:00	0.994	1.147	1.153	1.095	0.86	0.633	0.661	0.867	0.906	0.852	1	1.074
	17:25:00	1.001	1.149	1.155	1.097	0.86	0.639	0.667	0.867	0.909	0.852	1.006	1.079
	17:30:00	1.007	1.151	1.158	1.098	0.862	0.643	0.672	0.868	0.911	0.853	1.011	1.084
	17:35:00	1.015	1.152	1.158	1.098	0.863	0.647	0.676	0.868	0.914	0.853	1.014	1.087
	17:40:00	1.023	1.155	1.16	1.098	0.864	0.651	0.683	0.869	0.917	0.854	1.018	1.091
	17:45:00	1.03	1.156	1.163	1.099	0.866	0.654	0.688	0.869	0.921	0.855	1.021	1.097
	17:50:00	1.038	1.157	1.164	1.099	0.867	0.658	0.693	0.869	0.924	0.855	1.027	1.102
	17:55:00	1.047	1.159	1.166	1.1	0.868	0.662	0.699	0.87	0.926	0.856	1.031	1.105
	18:00:00	1.055	1.16	1.167	1.1	0.869	0.667	0.704	0.87	0.93	0.856	1.034	1.108
	18:05:00	1.062	1.161	1.167	1.1	0.871	0.67	0.708	0.871	0.933	0.857	1.039	1.114
	18:10:00	1.07	1.163	1.168	1.101	0.873	0.676	0.714	0.871	0.936	0.857	1.046	1.117
	18:15:00	1.078	1.166	1.171	1.102	0.874	0.684	0.72	0.872	0.939	0.857	1.048	1.12
	18:20:00	1.087	1.167	1.172	1.102	0.876	0.692	0.725	0.871	0.942	0.857	1.051	1.123
	18:25:00	1.093	1.168	1.173	1.103	0.877	0.699	0.73	0.872	0.945	0.859	1.052	1.128
	18:30:00	1.1	1.169	1.174	1.104	0.879	0.705	0.735	0.872	0.949	0.858	1.058	1.131
	18:35:00	1.106	1.17	1.175	1.104	0.881	0.712	0.74	0.872	0.951	0.859	1.061	1.134
	18:40:00	1.113	1.172	1.176	1.105	0.883	0.721	0.746	0.873	0.955	0.86	1.064	1.138
	18:45:00	1.119	1.173	1.177	1.105	0.884	0.727	0.751	0.873	0.957	0.859	1.065	1.141
	18:50:00	1.124	1.175	1.178	1.107	0.886	0.734	0.756	0.873	0.96	0.86	1.069	1.145
	18:55:00	1.13	1.175	1.178	1.107	0.888	0.738	0.761	0.873	0.963	0.861	1.075	1.147
	19:00:00	1.135	1.175	1.179	1.107	0.889	0.745	0.765	0.873	0.966	0.861	1.078	1.15
	19:05:00	1.141	1.175	1.18	1.108	0.892	0.751	0.769	0.873	0.97	0.861	1.08	1.153
	19:10:00	1.146	1.175	1.181	1.109	0.894	0.753	0.774	0.874	0.972	0.862	1.082	1.155
	19:15:00	1.15	1.177	1.182	1.11	0.895	0.761	0.779	0.874	0.977	0.862	1.086	1.159
	19:20:00	1.154	1.178	1.183	1.111	0.897	0.766	0.785	0.874	0.979	0.863	1.09	1.163
	19:25:00	1.158	1.179	1.185	1.113	0.9	0.767	0.789	0.874	0.982	0.863	1.092	1.164
	19:30:00	1.161	1.179	1.186	1.111	0.901	0.772	0.793	0.873	0.985	0.863	1.093	1.166
	19:35:00	1.165	1.18	1.187	1.114	0.903	0.776	0.796	0.874	0.989	0.864	1.095	1.17
	19:40:00	1.169	1.181	1.187	1.114	0.906	0.781	0.798	0.874	0.992	0.864	1.102	1.172
	19:45:00	1.174	1.181	1.188	1.115	0.908	0.786	0.801	0.874	0.995	0.865	1.106	1.175
	19:50:00	1.176	1.183	1.188	1.116	0.909	0.788	0.803	0.873	0.998	0.866	1.108	1.178
	19:55:00	1.18	1.183	1.188	1.117	0.912	0.791	0.805	0.873	1.001	0.866	1.11	1.181
	20:00:00	1.183	1.185	1.189	1.118	0.914	0.793	0.808	0.873	1.005	0.866	1.116	1.182
	20:05:00	1.185	1.185	1.189	1.118	0.916	0.796	0.811	0.873	1.008	0.866	1.12	1.184
	20:10:00	1.19	1.186	1.19	1.119	0.918	0.801	0.815	0.873	1.013	0.867	1.121	1.187
	20:15:00	1.192	1.186	1.191	1.12	0.92	0.805	0.817	0.873	1.016	0.867	1.124	1.187
	20:20:00	1.193	1.187	1.192	1.121	0.922	0.806	0.818	0.872	1.018	0.867	1.128	1.19
	20:25:00	1.195	1.187	1.193	1.121	0.924	0.807	0.822	0.872	1.022	0.867	1.132	1.191
	20:30:00	1.2	1.188	1.193	1.122	0.927	0.809	0.825	0.872	1.025	0.868	1.133	1.193
	20:35:00	1.203	1.189	1.194	1.122	0.929	0.81	0.829	0.872	1.028	0.869	1.135	1.195
	20:40:00	1.205	1.189	1.193	1.124	0.931	0.814	0.83	0.871	1.031	0.869	1.139	1.197
	20:45:00	1.207	1.19	1.194	1.124	0.933	0.815	0.833	0.871	1.036	0.869	1.141	1.198
	20:50:00	1.208	1.19	1.194	1.125	0.935	0.816	0.837	0.871	1.039	0.869	1.143	1.199
	20:55:00	1.21	1.191	1.194	1.126	0.938	0.818	0.838	0.87	1.042	0.869	1.147	1.201
	21:00:00	1.212	1.191	1.195	1.127	0.941	0.822	0.84	0.871	1.046	0.869	1.15	1.203
	21:05:00	1.213	1.192	1.195	1.128	0.942	0.822	0.838	0.87	1.05	0.868	1.151	1.203
	21:10:00	1.216	1.192	1.195	1.129	0.944	0.821	0.837	0.869	1.052	0.869	1.154	1.204
	21:15:00	1.217	1.192	1.195	1.13	0.946	0.824	0.84	0.869	1.056	0.871	1.157	1.206
	21:20:00	1.219	1.194	1.195	1.131	0.948	0.827	0.844	0.869	1.06	0.871	1.158	1.208
	21:25:00	1.222	1.194	1.196	1.132	0.951	0.83	0.846	0.869	1.062	0.872	1.163	1.209
	21:30:00	1.223	1.194	1.196	1.131	0.953	0.831	0.848	0.868	1.065	0.873	1.164	1.211
	21:35:00	1.224	1.194	1.196	1.132	0.955	0.832	0.848	0.868	1.068	0.874	1.166	1.212
	21:40:00	1.225	1.194	1.195	1.133	0.956	0.836	0.85	0.868	1.071	0.873	1.169	1.213
	21:45:00	1.226	1.195	1.196	1.134	0.958	0.837	0.851	0.868	1.073	0.872	1.17	1.214
	21:50:00	1.229	1.196	1.195	1.134	0.96	0.838	0.852	0.868	1.075	0.871	1.173	1.216
	21:55:00	1.232	1.196	1.196	1.135	0.963	0.841	0.856	0.867	1.078	0.874	1.175	1.217
	22:00:00	1.232	1.196	1.195	1.135	0.964	0.842	0.858	0.866	1.08	0.875	1.177	1.218
	22:05:00	1.233	1.196	1.195	1.136	0.966	0.842	0.861	0.866	1.082	0.876	1.178	1.22
	22:10:00	1.234	1.196	1.195	1.137	0.967	0.841	0.861	0.866	1.084	0.876	1.18	1.221
	22:15:00	1.235	1.197	1.194	1.137	0.97	0.842	0.86	0.866	1.086	0.877	1.181	1.223
	22:20:00	1.236	1.196	1.193	1.138	0.972	0.847	0.861	0.865	1.087	0.878	1.182	1.224
	22:25:00	1.238	1.197	1.193	1.139	0.973	0.848	0.861	0.865	1.088	0.879	1.182	1.225
	22:30:00	1.239	1.196	1.192	1.14	0.975	0.847	0.861	0.865	1.089	0.877	1.183	1.226
	22:35:00	1.24	1.196	1.192	1.14	0.976	0.845	0.861	0.864	1.09	0.878	1.185	1.228
	22:40:00	1.242	1.197	1.193	1.139	0.978	0.845	0.865	0.863	1.092	0.879	1.189	1.23
	22:45:00	1.243	1.197	1.193	1.141	0.98	0.848	0.869	0.863	1.093	0.881	1.187	1.23
	22:50:00	1.243	1.197	1.192	1.141	0.982	0.85	0.87	0.863	1.094	0.882	1.189	1.231
	22:55:00	1.243	1.195	1.19	1.142	0.983	0.851	0.87	0.863	1.095	0.884	1.188	1.231
	23:00:00	1.244	1.196	1.19	1.142	0.985	0.851	0.873	0.862	1.095	0.885	1.19	1.232
	23:05:00	1.245	1.196	1.19	1.142	0.987	0.851	0.873	0.862	1.098	0.886	1.189	1.234
	23:10:00	1.245	1.195	1.19	1.143	0.989	0.853	0.873	0.861	1.097	0.887	1.191	1.233
	23:15:00	1.247	1.196	1.19	1.144	0.991	0.855	0.874	0.861	1.099	0.89	1.19	1.235
	23:20:00	1.247	1.196	1.189	1.144	0.993	0.856	0.874	0.861	1.098	0.889	1.193	1.235
	23:25:00	1.247	1.196	1.189	1.144	0.995	0.857	0.874	0.86	1.1	0.891	1.191	1.236
	23:30:00	1.248	1.195	1.189	1.145	0.997	0.859	0.873	0.86	1.1	0.891	1.195	1.237
	23:35:00	1.248	1.195	1.188	1.145	0.999	0.861	0.873	0.859	1.101	0.891	1.193	1.237
	23:40:00	1.248	1.194	1.188	1.146	1	0.859	0.873	0.859	1.101	0.888	1.195	1.237
	23:45:00	1.25	1.194	1.189	1.146	1.002	0.859	0.874	0.858	1.103	0.888	1.194	1.238
	23:50:00	1.25	1.194	1.189	1.147	1.005	0.86	0.874	0.858	1.103	0.888	1.196	1.239
	23:55:00	1.251	1.195	1.189	1.147	1.007	0.863	0.875	0.858	1.105	0.889	1.195	1.239
	1 day, 0:00:00	1.259	1.202	1.197	1.152	1.007	0.859	0.873	0.857	1.109	0.885	1.201	1.247
	[Table:TABLE M 630 ]
	Time	SAFUS	SAFUS	SAFUS	SAFUS	SAFUS	SAFUS	SAFUS	SAFUS	SAFUS	SAFUS	SAFUS	SAFUS
	00:00:00	0.085	0.085	0.085	0.085	0.085	0.084	0.084	0.086	0.085	0.084	0.087	0.085
	00:05:00	0.087	0.085	0.085	0.085	0.085	0.084	0.085	0.086	0.085	0.084	0.087	0.085
	00:10:00	0.086	0.085	0.085	0.084	0.085	0.083	0.084	0.086	0.085	0.084	0.086	0.085
	00:15:00	0.085	0.085	0.085	0.084	0.085	0.083	0.085	0.086	0.085	0.084	0.086	0.085
	00:20:00	0.085	0.084	0.085	0.084	0.085	0.083	0.085	0.086	0.085	0.084	0.087	0.085
	00:25:00	0.086	0.084	0.085	0.084	0.085	0.083	0.085	0.086	0.085	0.084	0.087	0.085
	00:30:00	0.085	0.084	0.084	0.084	0.085	0.083	0.085	0.085	0.085	0.084	0.087	0.085
	00:35:00	0.085	0.084	0.084	0.084	0.085	0.083	0.084	0.085	0.085	0.084	0.086	0.085
	00:40:00	0.085	0.084	0.084	0.084	0.085	0.083	0.084	0.085	0.084	0.084	0.086	0.085
	00:45:00	0.084	0.084	0.084	0.084	0.084	0.083	0.084	0.085	0.084	0.084	0.086	0.084
	00:50:00	0.085	0.084	0.084	0.084	0.085	0.083	0.085	0.085	0.085	0.084	0.087	0.085
	00:55:00	0.085	0.084	0.084	0.084	0.085	0.083	0.085	0.085	0.085	0.084	0.087	0.085
	01:00:00	0.085	0.084	0.084	0.085	0.085	0.083	0.085	0.085	0.084	0.084	0.087	0.085
	01:05:00	0.085	0.084	0.084	0.085	0.086	0.083	0.085	0.085	0.085	0.084	0.087	0.085
	01:10:00	0.085	0.084	0.084	0.085	0.085	0.083	0.085	0.085	0.085	0.084	0.086	0.085
	01:15:00	0.086	0.084	0.085	0.085	0.086	0.083	0.085	0.086	0.085	0.084	0.087	0.085
	01:20:00	0.086	0.084	0.084	0.085	0.085	0.083	0.085	0.085	0.085	0.084	0.087	0.085
	01:25:00	0.086	0.084	0.084	0.085	0.085	0.083	0.085	0.085	0.085	0.084	0.087	0.085
	01:30:00	0.085	0.084	0.084	0.085	0.085	0.083	0.085	0.085	0.085	0.084	0.086	0.085
	01:35:00	0.086	0.084	0.084	0.085	0.085	0.083	0.085	0.085	0.085	0.084	0.087	0.085
	01:40:00	0.085	0.085	0.085	0.086	0.085	0.084	0.086	0.086	0.085	0.084	0.087	0.085
	01:45:00	0.085	0.084	0.085	0.086	0.085	0.084	0.086	0.085	0.085	0.084	0.087	0.085
	01:50:00	0.086	0.085	0.085	0.086	0.086	0.084	0.085	0.086	0.085	0.084	0.088	0.086
	01:55:00	0.086	0.084	0.085	0.086	0.085	0.084	0.085	0.086	0.085	0.084	0.087	0.085
	02:00:00	0.086	0.085	0.085	0.086	0.086	0.084	0.086	0.086	0.085	0.085	0.087	0.086
	02:05:00	0.086	0.085	0.085	0.086	0.086	0.084	0.086	0.086	0.085	0.085	0.087	0.086
	02:10:00	0.086	0.085	0.085	0.086	0.085	0.083	0.086	0.086	0.085	0.084	0.087	0.086
	02:15:00	0.086	0.085	0.085	0.087	0.086	0.084	0.086	0.086	0.085	0.085	0.088	0.086
	02:20:00	0.087	0.085	0.085	0.087	0.086	0.084	0.086	0.086	0.085	0.085	0.088	0.086
	02:25:00	0.086	0.085	0.085	0.087	0.086	0.084	0.086	0.086	0.085	0.085	0.088	0.086
	02:30:00	0.087	0.085	0.086	0.087	0.086	0.084	0.086	0.086	0.085	0.085	0.088	0.086
	02:35:00	0.086	0.086	0.086	0.087	0.086	0.084	0.087	0.086	0.086	0.085	0.089	0.087
	02:40:00	0.086	0.086	0.086	0.087	0.086	0.084	0.087	0.087	0.086	0.085	0.089	0.087
	02:45:00	0.087	0.086	0.086	0.087	0.086	0.084	0.087	0.086	0.086	0.085	0.088	0.086
	02:50:00	0.086	0.086	0.086	0.088	0.086	0.084	0.087	0.086	0.086	0.085	0.089	0.087
	02:55:00	0.087	0.086	0.086	0.088	0.087	0.085	0.087	0.087	0.086	0.086	0.089	0.087
	03:00:00	0.088	0.087	0.087	0.088	0.087	0.084	0.088	0.087	0.086	0.086	0.09	0.087
	03:05:00	0.088	0.087	0.087	0.089	0.087	0.085	0.087	0.087	0.087	0.086	0.09	0.087
	03:10:00	0.088	0.088	0.087	0.089	0.087	0.085	0.088	0.088	0.087	0.086	0.091	0.088
	03:15:00	0.088	0.088	0.088	0.09	0.087	0.085	0.089	0.088	0.087	0.087	0.091	0.088
	03:20:00	0.088	0.088	0.088	0.09	0.088	0.085	0.088	0.088	0.087	0.087	0.091	0.088
	03:25:00	0.09	0.089	0.089	0.091	0.088	0.086	0.089	0.089	0.088	0.087	0.092	0.089
	03:30:00	0.09	0.089	0.089	0.091	0.088	0.085	0.089	0.089	0.088	0.087	0.093	0.09
	03:35:00	0.09	0.09	0.089	0.092	0.089	0.086	0.089	0.089	0.088	0.088	0.093	0.09
	03:40:00	0.09	0.091	0.09	0.093	0.089	0.086	0.089	0.09	0.089	0.088	0.094	0.091
	03:45:00	0.091	0.091	0.091	0.094	0.09	0.086	0.089	0.09	0.089	0.088	0.095	0.091
	03:50:00	0.091	0.092	0.092	0.095	0.09	0.087	0.09	0.091	0.09	0.089	0.097	0.092
	03:55:00	0.092	0.093	0.092	0.096	0.091	0.087	0.09	0.091	0.09	0.09	0.098	0.093
	04:00:00	0.093	0.094	0.093	0.097	0.091	0.087	0.09	0.092	0.091	0.09	0.098	0.094
	04:05:00	0.094	0.095	0.094	0.099	0.092	0.087	0.09	0.092	0.092	0.091	0.1	0.095
	04:10:00	0.095	0.097	0.095	0.1	0.093	0.088	0.091	0.093	0.092	0.092	0.102	0.095
	04:15:00	0.097	0.098	0.096	0.102	0.094	0.089	0.091	0.094	0.093	0.092	0.103	0.097
	04:20:00	0.098	0.1	0.097	0.104	0.094	0.089	0.092	0.095	0.094	0.093	0.105	0.098
	04:25:00	0.099	0.102	0.099	0.107	0.096	0.09	0.093	0.096	0.095	0.095	0.107	0.1
	04:30:00	0.101	0.103	0.1	0.108	0.096	0.09	0.093	0.097	0.096	0.095	0.109	0.101
	04:35:00	0.102	0.105	0.102	0.111	0.098	0.091	0.094	0.098	0.098	0.097	0.111	0.103
	04:40:00	0.104	0.108	0.103	0.113	0.099	0.092	0.094	0.1	0.099	0.098	0.114	0.105
	04:45:00	0.105	0.11	0.105	0.116	0.101	0.092	0.094	0.101	0.101	0.099	0.117	0.107
	04:50:00	0.109	0.113	0.107	0.119	0.102	0.094	0.095	0.103	0.102	0.101	0.12	0.109
	04:55:00	0.111	0.116	0.108	0.123	0.104	0.094	0.096	0.105	0.104	0.102	0.124	0.111
	05:00:00	0.112	0.119	0.11	0.126	0.106	0.095	0.097	0.107	0.106	0.104	0.127	0.114
	05:05:00	0.114	0.122	0.112	0.13	0.108	0.096	0.098	0.109	0.108	0.106	0.131	0.117
	05:10:00	0.118	0.125	0.115	0.134	0.11	0.098	0.098	0.111	0.11	0.108	0.135	0.12
	05:15:00	0.12	0.129	0.117	0.138	0.113	0.099	0.098	0.113	0.112	0.11	0.14	0.123
	05:20:00	0.124	0.133	0.119	0.142	0.115	0.1	0.1	0.116	0.114	0.113	0.144	0.127
	05:25:00	0.128	0.138	0.122	0.148	0.118	0.102	0.102	0.119	0.118	0.116	0.15	0.131
	05:30:00	0.132	0.142	0.125	0.153	0.121	0.103	0.103	0.122	0.12	0.118	0.155	0.135
	05:35:00	0.136	0.147	0.128	0.158	0.124	0.105	0.105	0.125	0.123	0.122	0.161	0.139
	05:40:00	0.14	0.151	0.131	0.163	0.128	0.107	0.105	0.128	0.126	0.125	0.167	0.144
	05:45:00	0.145	0.156	0.134	0.169	0.131	0.109	0.107	0.132	0.13	0.128	0.173	0.149
	05:50:00	0.15	0.162	0.138	0.174	0.135	0.111	0.108	0.136	0.133	0.132	0.179	0.154
	05:55:00	0.155	0.167	0.141	0.18	0.139	0.113	0.109	0.14	0.137	0.135	0.185	0.159
	06:00:00	0.161	0.172	0.145	0.186	0.143	0.115	0.111	0.144	0.141	0.139	0.192	0.166
	06:05:00	0.167	0.178	0.149	0.192	0.147	0.117	0.113	0.148	0.145	0.143	0.198	0.172
	06:10:00	0.173	0.183	0.153	0.198	0.152	0.119	0.115	0.153	0.15	0.148	0.205	0.178
	06:15:00	0.179	0.189	0.157	0.204	0.157	0.122	0.116	0.158	0.154	0.153	0.213	0.185
	06:20:00	0.185	0.194	0.162	0.21	0.162	0.125	0.119	0.163	0.159	0.158	0.219	0.192
	06:25:00	0.192	0.2	0.167	0.217	0.167	0.127	0.122	0.168	0.164	0.163	0.226	0.199
	06:30:00	0.198	0.206	0.172	0.223	0.173	0.13	0.124	0.174	0.169	0.168	0.233	0.207
	06:35:00	0.206	0.212	0.178	0.23	0.18	0.134	0.126	0.18	0.175	0.174	0.241	0.215
	06:40:00	0.213	0.218	0.184	0.237	0.186	0.137	0.129	0.187	0.182	0.18	0.248	0.223
	06:45:00	0.221	0.225	0.19	0.244	0.193	0.141	0.132	0.194	0.188	0.187	0.257	0.231
	06:50:00	0.228	0.231	0.197	0.251	0.2	0.145	0.134	0.2	0.195	0.194	0.264	0.238
	06:55:00	0.235	0.238	0.203	0.259	0.206	0.15	0.138	0.207	0.201	0.2	0.272	0.246
	07:00:00	0.242	0.244	0.209	0.266	0.213	0.154	0.142	0.213	0.208	0.206	0.28	0.254
	07:05:00	0.249	0.25	0.216	0.274	0.22	0.16	0.146	0.221	0.215	0.213	0.288	0.262
	07:10:00	0.256	0.257	0.223	0.281	0.227	0.164	0.15	0.228	0.221	0.22	0.295	0.27
	07:15:00	0.264	0.263	0.23	0.289	0.234	0.17	0.155	0.235	0.229	0.227	0.303	0.279
	07:20:00	0.271	0.27	0.237	0.296	0.241	0.174	0.159	0.242	0.236	0.234	0.311	0.287
	07:25:00	0.279	0.278	0.244	0.304	0.249	0.18	0.163	0.25	0.243	0.242	0.319	0.295
	07:30:00	0.286	0.285	0.251	0.312	0.256	0.184	0.168	0.257	0.25	0.249	0.326	0.302
	07:35:00	0.293	0.292	0.259	0.32	0.263	0.19	0.172	0.264	0.257	0.256	0.334	0.31
	07:40:00	0.299	0.299	0.265	0.327	0.269	0.194	0.176	0.271	0.263	0.262	0.34	0.316
	07:45:00	0.305	0.305	0.272	0.334	0.276	0.199	0.181	0.277	0.27	0.269	0.348	0.323
	07:50:00	0.311	0.312	0.278	0.341	0.282	0.204	0.185	0.283	0.276	0.274	0.354	0.33
	07:55:00	0.316	0.318	0.284	0.348	0.288	0.208	0.189	0.289	0.281	0.28	0.36	0.336
	08:00:00	0.321	0.324	0.29	0.355	0.293	0.212	0.194	0.295	0.287	0.285	0.366	0.342
	08:05:00	0.327	0.33	0.297	0.362	0.299	0.217	0.198	0.3	0.293	0.292	0.373	0.348
	08:10:00	0.334	0.337	0.302	0.368	0.305	0.222	0.202	0.306	0.298	0.298	0.379	0.354
	08:15:00	0.34	0.344	0.308	0.375	0.311	0.226	0.207	0.312	0.304	0.303	0.385	0.36
	08:20:00	0.346	0.351	0.312	0.381	0.316	0.23	0.21	0.318	0.309	0.308	0.391	0.365
	08:25:00	0.351	0.358	0.318	0.387	0.321	0.234	0.215	0.323	0.314	0.314	0.397	0.37
	08:30:00	0.356	0.364	0.323	0.393	0.327	0.238	0.218	0.328	0.319	0.319	0.403	0.376
	08:35:00	0.362	0.371	0.33	0.399	0.331	0.241	0.221	0.333	0.324	0.323	0.409	0.38
	08:40:00	0.367	0.377	0.335	0.405	0.336	0.245	0.225	0.338	0.328	0.328	0.415	0.385
	08:45:00	0.373	0.384	0.34	0.411	0.341	0.249	0.228	0.343	0.332	0.332	0.421	0.389
	08:50:00	0.378	0.39	0.346	0.417	0.345	0.252	0.232	0.347	0.337	0.337	0.427	0.394
	08:55:00	0.384	0.396	0.352	0.422	0.349	0.255	0.235	0.352	0.34	0.341	0.433	0.399
	09:00:00	0.389	0.402	0.357	0.428	0.354	0.259	0.238	0.356	0.344	0.346	0.438	0.403
	09:05:00	0.395	0.409	0.363	0.433	0.358	0.262	0.241	0.361	0.348	0.349	0.444	0.407
	09:10:00	0.4	0.415	0.368	0.44	0.362	0.266	0.244	0.365	0.352	0.354	0.448	0.411
	09:15:00	0.405	0.421	0.373	0.445	0.366	0.269	0.247	0.369	0.356	0.358	0.454	0.415
	09:20:00	0.411	0.427	0.379	0.451	0.37	0.272	0.25	0.373	0.36	0.362	0.459	0.42
	09:25:00	0.416	0.433	0.385	0.457	0.374	0.276	0.254	0.377	0.364	0.366	0.465	0.424
	09:30:00	0.422	0.44	0.391	0.462	0.378	0.279	0.256	0.381	0.367	0.37	0.47	0.428
	09:35:00	0.427	0.446	0.396	0.468	0.382	0.283	0.26	0.385	0.371	0.374	0.475	0.433
	09:40:00	0.433	0.451	0.402	0.474	0.386	0.285	0.263	0.389	0.375	0.378	0.48	0.437
	09:45:00	0.438	0.457	0.408	0.479	0.39	0.289	0.265	0.393	0.378	0.381	0.486	0.441
	09:50:00	0.444	0.464	0.414	0.485	0.394	0.292	0.268	0.397	0.382	0.385	0.492	0.445
	09:55:00	0.45	0.47	0.42	0.49	0.398	0.295	0.271	0.401	0.386	0.389	0.497	0.45
	10:00:00	0.457	0.476	0.426	0.496	0.402	0.298	0.274	0.405	0.389	0.392	0.504	0.454
	10:05:00	0.462	0.482	0.433	0.502	0.406	0.301	0.277	0.409	0.393	0.395	0.508	0.458
	10:10:00	0.468	0.489	0.439	0.508	0.41	0.304	0.28	0.413	0.397	0.399	0.514	0.463
	10:15:00	0.474	0.494	0.445	0.513	0.414	0.308	0.282	0.417	0.401	0.403	0.52	0.467
	10:20:00	0.48	0.501	0.452	0.519	0.418	0.311	0.285	0.421	0.404	0.406	0.526	0.473
	10:25:00	0.486	0.507	0.458	0.524	0.422	0.314	0.288	0.424	0.408	0.409	0.532	0.477
	10:30:00	0.492	0.513	0.465	0.53	0.426	0.317	0.291	0.428	0.412	0.412	0.538	0.482
	10:35:00	0.498	0.519	0.472	0.536	0.431	0.32	0.293	0.432	0.416	0.416	0.544	0.486
	10:40:00	0.503	0.525	0.478	0.541	0.435	0.323	0.296	0.436	0.419	0.419	0.549	0.491
	10:45:00	0.509	0.531	0.484	0.546	0.438	0.326	0.299	0.439	0.423	0.422	0.555	0.495
	10:50:00	0.515	0.537	0.491	0.552	0.442	0.328	0.302	0.443	0.427	0.426	0.561	0.5
	10:55:00	0.522	0.544	0.498	0.557	0.447	0.332	0.304	0.447	0.43	0.429	0.567	0.505
	11:00:00	0.526	0.55	0.504	0.562	0.451	0.335	0.307	0.451	0.434	0.432	0.573	0.51
	11:05:00	0.532	0.556	0.51	0.568	0.455	0.338	0.31	0.454	0.438	0.436	0.579	0.515
	11:10:00	0.537	0.563	0.517	0.573	0.46	0.341	0.312	0.459	0.442	0.439	0.585	0.52
	11:15:00	0.543	0.569	0.523	0.578	0.463	0.344	0.316	0.462	0.445	0.443	0.591	0.524
	11:20:00	0.548	0.576	0.53	0.583	0.468	0.346	0.318	0.466	0.449	0.446	0.597	0.529
	11:25:00	0.554	0.582	0.536	0.588	0.472	0.35	0.32	0.47	0.453	0.449	0.603	0.534
	11:30:00	0.559	0.587	0.542	0.593	0.476	0.353	0.323	0.473	0.456	0.452	0.609	0.538
	11:35:00	0.565	0.594	0.549	0.598	0.48	0.356	0.326	0.477	0.46	0.456	0.615	0.544
	11:40:00	0.57	0.599	0.555	0.603	0.484	0.358	0.328	0.48	0.464	0.459	0.62	0.548
	11:45:00	0.576	0.606	0.562	0.608	0.489	0.362	0.331	0.484	0.468	0.463	0.627	0.554
	11:50:00	0.581	0.611	0.568	0.613	0.493	0.365	0.334	0.488	0.472	0.466	0.633	0.558
	11:55:00	0.586	0.617	0.575	0.618	0.498	0.368	0.337	0.492	0.476	0.469	0.64	0.564
	12:00:00	0.592	0.623	0.58	0.623	0.502	0.371	0.34	0.496	0.479	0.473	0.645	0.569
	12:05:00	0.596	0.629	0.587	0.628	0.506	0.374	0.343	0.499	0.483	0.476	0.652	0.574
	12:10:00	0.602	0.635	0.593	0.633	0.51	0.376	0.345	0.503	0.487	0.479	0.657	0.579
	12:15:00	0.606	0.641	0.6	0.638	0.515	0.38	0.348	0.507	0.491	0.483	0.664	0.584
	12:20:00	0.612	0.648	0.606	0.643	0.519	0.383	0.351	0.51	0.495	0.487	0.669	0.589
	12:25:00	0.618	0.654	0.612	0.647	0.524	0.386	0.354	0.514	0.499	0.49	0.677	0.594
	12:30:00	0.623	0.659	0.618	0.653	0.528	0.388	0.356	0.518	0.502	0.493	0.683	0.599
	12:35:00	0.628	0.665	0.625	0.659	0.533	0.392	0.36	0.522	0.506	0.497	0.688	0.604
	12:40:00	0.632	0.672	0.632	0.664	0.537	0.395	0.362	0.525	0.51	0.501	0.695	0.609
	12:45:00	0.638	0.678	0.639	0.669	0.542	0.398	0.365	0.529	0.514	0.505	0.701	0.614
	12:50:00	0.643	0.682	0.646	0.675	0.546	0.401	0.368	0.533	0.518	0.508	0.707	0.619
	12:55:00	0.648	0.686	0.652	0.681	0.55	0.404	0.37	0.537	0.521	0.511	0.714	0.623
	13:00:00	0.653	0.69	0.659	0.686	0.554	0.407	0.373	0.541	0.525	0.515	0.719	0.628
	13:05:00	0.657	0.695	0.665	0.692	0.559	0.41	0.376	0.544	0.529	0.519	0.724	0.632
	13:10:00	0.662	0.7	0.672	0.697	0.563	0.413	0.379	0.549	0.533	0.522	0.73	0.637
	13:15:00	0.667	0.704	0.678	0.703	0.567	0.416	0.381	0.553	0.536	0.526	0.736	0.641
	13:20:00	0.671	0.709	0.685	0.708	0.571	0.419	0.384	0.557	0.54	0.53	0.741	0.645
	13:25:00	0.676	0.714	0.691	0.714	0.576	0.422	0.387	0.561	0.544	0.534	0.746	0.65
	13:30:00	0.68	0.718	0.698	0.72	0.58	0.425	0.389	0.564	0.547	0.537	0.751	0.653
	13:35:00	0.685	0.724	0.705	0.725	0.583	0.428	0.392	0.567	0.551	0.541	0.756	0.657
	13:40:00	0.691	0.73	0.711	0.731	0.588	0.431	0.394	0.572	0.555	0.545	0.762	0.661
	13:45:00	0.696	0.734	0.718	0.737	0.592	0.433	0.397	0.575	0.558	0.549	0.766	0.665
	13:50:00	0.701	0.739	0.724	0.742	0.596	0.437	0.399	0.579	0.562	0.552	0.773	0.669
	13:55:00	0.705	0.745	0.73	0.748	0.6	0.439	0.402	0.583	0.566	0.556	0.777	0.673
	14:00:00	0.711	0.751	0.737	0.753	0.604	0.443	0.404	0.586	0.57	0.56	0.782	0.677
	14:05:00	0.716	0.757	0.745	0.759	0.609	0.446	0.406	0.591	0.574	0.564	0.788	0.681
	14:10:00	0.721	0.761	0.751	0.765	0.613	0.449	0.409	0.594	0.578	0.568	0.792	0.685
	14:15:00	0.727	0.767	0.758	0.771	0.617	0.452	0.411	0.598	0.582	0.573	0.797	0.69
	14:20:00	0.732	0.772	0.764	0.777	0.621	0.454	0.414	0.602	0.585	0.576	0.802	0.694
	14:25:00	0.737	0.778	0.771	0.781	0.625	0.457	0.416	0.606	0.589	0.58	0.807	0.698
	14:30:00	0.743	0.784	0.777	0.789	0.629	0.461	0.419	0.61	0.593	0.584	0.811	0.702
	14:35:00	0.748	0.789	0.784	0.795	0.634	0.463	0.421	0.614	0.597	0.588	0.817	0.706
	14:40:00	0.752	0.794	0.791	0.801	0.638	0.466	0.423	0.618	0.601	0.592	0.824	0.71
	14:45:00	0.758	0.8	0.797	0.807	0.643	0.47	0.425	0.622	0.605	0.596	0.828	0.714
	14:50:00	0.764	0.805	0.804	0.813	0.647	0.472	0.429	0.626	0.609	0.6	0.833	0.719
	14:55:00	0.768	0.81	0.81	0.818	0.652	0.475	0.43	0.63	0.613	0.605	0.839	0.724
	15:00:00	0.774	0.815	0.816	0.825	0.657	0.479	0.433	0.634	0.617	0.609	0.844	0.728
	15:05:00	0.78	0.822	0.822	0.831	0.662	0.482	0.436	0.638	0.621	0.613	0.85	0.732
	15:10:00	0.786	0.828	0.828	0.835	0.666	0.483	0.438	0.642	0.626	0.617	0.855	0.737
	15:15:00	0.791	0.833	0.835	0.842	0.671	0.487	0.441	0.647	0.63	0.622	0.861	0.742
	15:20:00	0.797	0.838	0.839	0.847	0.676	0.491	0.443	0.651	0.634	0.626	0.867	0.747
	15:25:00	0.802	0.845	0.847	0.854	0.68	0.493	0.446	0.655	0.639	0.63	0.873	0.752
	15:30:00	0.808	0.85	0.854	0.86	0.686	0.496	0.449	0.659	0.643	0.635	0.877	0.756
	15:35:00	0.814	0.856	0.86	0.868	0.69	0.499	0.452	0.664	0.648	0.639	0.883	0.761
	15:40:00	0.82	0.862	0.866	0.871	0.695	0.502	0.456	0.668	0.652	0.644	0.889	0.766
	15:45:00	0.826	0.868	0.873	0.879	0.7	0.505	0.458	0.672	0.657	0.648	0.896	0.77
	15:50:00	0.832	0.874	0.88	0.884	0.705	0.507	0.461	0.677	0.661	0.653	0.901	0.776
	15:55:00	0.837	0.879	0.887	0.891	0.71	0.51	0.464	0.681	0.666	0.657	0.906	0.78
	16:00:00	0.842	0.886	0.893	0.897	0.714	0.514	0.467	0.686	0.67	0.662	0.912	0.785
	16:05:00	0.848	0.892	0.899	0.9	0.719	0.517	0.471	0.691	0.675	0.667	0.918	0.79
	16:10:00	0.854	0.898	0.905	0.908	0.724	0.521	0.474	0.695	0.68	0.671	0.925	0.796
	16:15:00	0.859	0.904	0.911	0.914	0.729	0.524	0.476	0.7	0.684	0.676	0.931	0.802
	16:20:00	0.866	0.91	0.917	0.918	0.734	0.527	0.479	0.705	0.689	0.681	0.937	0.809
	16:25:00	0.873	0.916	0.923	0.925	0.74	0.531	0.482	0.709	0.694	0.685	0.944	0.814
	16:30:00	0.879	0.922	0.929	0.931	0.744	0.534	0.485	0.714	0.699	0.69	0.95	0.819
	16:35:00	0.885	0.929	0.935	0.937	0.749	0.537	0.488	0.718	0.703	0.695	0.954	0.824
	16:40:00	0.891	0.935	0.942	0.946	0.754	0.541	0.491	0.724	0.709	0.7	0.961	0.828
	16:45:00	0.897	0.941	0.949	0.951	0.759	0.544	0.494	0.728	0.713	0.704	0.967	0.835
	16:50:00	0.902	0.948	0.958	0.955	0.764	0.548	0.497	0.733	0.718	0.71	0.973	0.84
	16:55:00	0.91	0.957	0.965	0.96	0.77	0.55	0.5	0.739	0.723	0.714	0.98	0.845
	17:00:00	0.918	0.963	0.971	0.97	0.774	0.553	0.503	0.743	0.728	0.719	0.985	0.851
	17:05:00	0.925	0.969	0.976	0.974	0.78	0.557	0.507	0.748	0.734	0.724	0.991	0.856
	17:10:00	0.932	0.978	0.982	0.978	0.786	0.561	0.511	0.754	0.739	0.73	1	0.863
	17:15:00	0.938	0.984	0.988	0.985	0.792	0.563	0.513	0.758	0.744	0.735	1.006	0.869
	17:20:00	0.947	0.993	0.995	0.991	0.798	0.567	0.517	0.764	0.749	0.739	1.01	0.875
	17:25:00	0.953	0.998	1.002	0.999	0.804	0.57	0.519	0.769	0.754	0.745	1.018	0.882
	17:30:00	0.962	1.006	1.008	1.005	0.81	0.572	0.522	0.774	0.758	0.749	1.025	0.887
	17:35:00	0.97	1.015	1.013	1.011	0.815	0.575	0.523	0.779	0.763	0.754	1.028	0.896
	17:40:00	0.978	1.021	1.018	1.016	0.822	0.578	0.526	0.784	0.768	0.758	1.037	0.899
	17:45:00	0.987	1.029	1.025	1.021	0.828	0.581	0.529	0.789	0.773	0.763	1.045	0.91
	17:50:00	0.994	1.039	1.032	1.024	0.835	0.584	0.533	0.793	0.777	0.767	1.049	0.912
	17:55:00	1.003	1.045	1.037	1.029	0.841	0.587	0.536	0.797	0.781	0.772	1.057	0.922
	18:00:00	1.013	1.052	1.044	1.037	0.847	0.59	0.538	0.802	0.785	0.776	1.064	0.928
	18:05:00	1.021	1.059	1.049	1.042	0.853	0.593	0.54	0.806	0.79	0.78	1.067	0.936
	18:10:00	1.028	1.069	1.054	1.045	0.86	0.597	0.545	0.811	0.794	0.785	1.074	0.941
	18:15:00	1.037	1.077	1.061	1.05	0.865	0.599	0.549	0.815	0.797	0.788	1.079	0.95
	18:20:00	1.047	1.085	1.069	1.057	0.869	0.602	0.553	0.819	0.801	0.792	1.082	0.953
	18:25:00	1.055	1.092	1.075	1.062	0.875	0.605	0.557	0.823	0.805	0.796	1.089	0.965
	18:30:00	1.066	1.102	1.079	1.065	0.883	0.609	0.561	0.827	0.809	0.799	1.094	0.968
	18:35:00	1.076	1.11	1.085	1.066	0.891	0.612	0.566	0.833	0.812	0.803	1.099	0.98
	18:40:00	1.086	1.118	1.091	1.069	0.898	0.615	0.574	0.837	0.816	0.807	1.106	0.986
	18:45:00	1.095	1.123	1.094	1.071	0.905	0.619	0.578	0.841	0.818	0.809	1.107	0.993
	18:50:00	1.105	1.131	1.098	1.074	0.91	0.624	0.582	0.845	0.821	0.812	1.113	1.003
	18:55:00	1.115	1.138	1.101	1.075	0.917	0.628	0.587	0.849	0.823	0.815	1.116	1.008
	19:00:00	1.128	1.141	1.102	1.074	0.924	0.633	0.593	0.852	0.824	0.815	1.115	1.02
	19:05:00	1.135	1.146	1.104	1.076	0.933	0.64	0.6	0.854	0.825	0.817	1.121	1.025
	19:10:00	1.144	1.147	1.103	1.075	0.94	0.646	0.605	0.857	0.824	0.816	1.118	1.036
	19:15:00	1.151	1.146	1.103	1.074	0.949	0.652	0.61	0.86	0.824	0.816	1.123	1.042
	19:20:00	1.154	1.151	1.103	1.073	0.956	0.657	0.616	0.863	0.825	0.816	1.122	1.046
	19:25:00	1.162	1.15	1.102	1.073	0.961	0.663	0.624	0.865	0.825	0.816	1.121	1.056
	19:30:00	1.163	1.149	1.1	1.072	0.966	0.67	0.632	0.869	0.825	0.816	1.124	1.055
	19:35:00	1.165	1.153	1.102	1.073	0.972	0.677	0.641	0.872	0.825	0.816	1.122	1.064
	19:40:00	1.168	1.154	1.101	1.073	0.977	0.681	0.647	0.875	0.826	0.817	1.127	1.068
	19:45:00	1.17	1.155	1.1	1.072	0.983	0.686	0.653	0.878	0.826	0.817	1.129	1.07
	19:50:00	1.174	1.156	1.1	1.072	0.988	0.692	0.662	0.881	0.827	0.817	1.128	1.083
	19:55:00	1.176	1.154	1.1	1.072	0.994	0.697	0.668	0.886	0.827	0.818	1.131	1.084
	20:00:00	1.178	1.154	1.1	1.072	1	0.705	0.676	0.889	0.828	0.819	1.131	1.086
	20:05:00	1.176	1.156	1.1	1.071	1.006	0.71	0.684	0.893	0.828	0.819	1.131	1.096
	20:10:00	1.175	1.155	1.1	1.071	1.011	0.716	0.691	0.896	0.829	0.819	1.133	1.099
	20:15:00	1.177	1.157	1.1	1.072	1.016	0.722	0.698	0.899	0.83	0.821	1.134	1.099
	20:20:00	1.177	1.159	1.1	1.072	1.018	0.726	0.704	0.899	0.831	0.821	1.136	1.108
	20:25:00	1.179	1.158	1.1	1.073	1.023	0.733	0.709	0.903	0.832	0.822	1.137	1.112
	20:30:00	1.179	1.158	1.1	1.072	1.027	0.739	0.714	0.905	0.833	0.822	1.138	1.111
	20:35:00	1.18	1.159	1.1	1.072	1.032	0.746	0.72	0.909	0.834	0.822	1.141	1.12
	20:40:00	1.179	1.157	1.099	1.072	1.039	0.749	0.727	0.911	0.834	0.823	1.141	1.122
	20:45:00	1.179	1.157	1.1	1.072	1.042	0.756	0.732	0.915	0.835	0.824	1.14	1.121
	20:50:00	1.179	1.158	1.098	1.073	1.045	0.763	0.736	0.919	0.835	0.824	1.141	1.129
	20:55:00	1.178	1.162	1.099	1.074	1.047	0.764	0.741	0.925	0.837	0.825	1.143	1.132
	21:00:00	1.177	1.163	1.1	1.074	1.05	0.768	0.746	0.928	0.837	0.825	1.145	1.13
	21:05:00	1.177	1.161	1.1	1.074	1.054	0.772	0.751	0.932	0.838	0.825	1.147	1.137
	21:10:00	1.177	1.161	1.099	1.074	1.057	0.776	0.757	0.938	0.838	0.826	1.144	1.141
	21:15:00	1.177	1.162	1.1	1.075	1.06	0.781	0.763	0.942	0.839	0.826	1.148	1.14
	21:20:00	1.177	1.164	1.1	1.075	1.063	0.784	0.767	0.945	0.84	0.826	1.148	1.141
	21:25:00	1.176	1.165	1.1	1.074	1.066	0.787	0.771	0.949	0.841	0.827	1.149	1.149
	21:30:00	1.175	1.165	1.1	1.075	1.067	0.791	0.775	0.949	0.843	0.827	1.151	1.15
	21:35:00	1.175	1.164	1.1	1.076	1.065	0.791	0.779	0.949	0.843	0.827	1.149	1.15
	21:40:00	1.175	1.163	1.1	1.076	1.068	0.791	0.783	0.952	0.844	0.828	1.152	1.154
	21:45:00	1.174	1.165	1.101	1.076	1.072	0.796	0.786	0.953	0.845	0.829	1.153	1.157
	21:50:00	1.173	1.168	1.1	1.077	1.074	0.8	0.79	0.957	0.846	0.829	1.151	1.156
	21:55:00	1.172	1.169	1.1	1.077	1.076	0.804	0.792	0.954	0.848	0.829	1.155	1.158
	22:00:00	1.172	1.169	1.101	1.078	1.076	0.81	0.794	0.958	0.849	0.829	1.156	1.163
	22:05:00	1.171	1.17	1.1	1.078	1.077	0.814	0.798	0.957	0.85	0.83	1.155	1.166
	22:10:00	1.171	1.17	1.102	1.08	1.078	0.817	0.8	0.96	0.852	0.83	1.158	1.167
	22:15:00	1.169	1.169	1.101	1.08	1.08	0.821	0.803	0.962	0.854	0.83	1.159	1.169
	22:20:00	1.169	1.17	1.102	1.08	1.084	0.824	0.809	0.963	0.854	0.83	1.158	1.172
	22:25:00	1.168	1.17	1.102	1.081	1.087	0.826	0.812	0.967	0.855	0.83	1.16	1.172
	22:30:00	1.167	1.17	1.103	1.081	1.089	0.828	0.813	0.971	0.855	0.831	1.16	1.173
	22:35:00	1.165	1.171	1.102	1.082	1.092	0.828	0.817	0.975	0.855	0.831	1.161	1.174
	22:40:00	1.163	1.172	1.102	1.082	1.093	0.831	0.821	0.976	0.855	0.831	1.165	1.175
	22:45:00	1.162	1.173	1.102	1.083	1.091	0.834	0.824	0.98	0.855	0.831	1.165	1.175
	22:50:00	1.162	1.172	1.103	1.084	1.093	0.838	0.826	0.984	0.855	0.832	1.163	1.175
	22:55:00	1.161	1.173	1.103	1.084	1.099	0.839	0.829	0.986	0.856	0.832	1.164	1.176
	23:00:00	1.16	1.176	1.104	1.085	1.102	0.842	0.83	0.989	0.855	0.832	1.164	1.177
	23:05:00	1.159	1.176	1.103	1.085	1.102	0.844	0.831	0.987	0.857	0.832	1.166	1.177
	23:10:00	1.159	1.175	1.104	1.085	1.101	0.845	0.832	0.99	0.859	0.832	1.168	1.177
	23:15:00	1.159	1.176	1.103	1.087	1.099	0.847	0.833	0.99	0.863	0.832	1.167	1.176
	23:20:00	1.157	1.177	1.104	1.087	1.103	0.85	0.837	0.992	0.864	0.833	1.169	1.176
	23:25:00	1.156	1.177	1.104	1.087	1.107	0.854	0.839	0.992	0.866	0.833	1.17	1.175
	23:30:00	1.155	1.18	1.106	1.089	1.108	0.853	0.841	0.991	0.869	0.833	1.17	1.177
	23:35:00	1.155	1.18	1.107	1.09	1.108	0.854	0.843	0.994	0.873	0.833	1.171	1.176
	23:40:00	1.154	1.179	1.106	1.09	1.107	0.856	0.844	0.997	0.875	0.833	1.171	1.175
	23:45:00	1.152	1.181	1.106	1.091	1.106	0.859	0.845	0.999	0.876	0.833	1.172	1.175
	23:50:00	1.151	1.182	1.107	1.091	1.108	0.859	0.846	1.002	0.876	0.833	1.175	1.173
	23:55:00	1.151	1.184	1.108	1.092	1.114	0.859	0.848	1.004	0.879	0.834	1.175	1.17
	1 day, 0:00:00	1.153	1.195	1.115	1.1	1.121	0.851	0.845	1.002	0.88	0.833	1.189	1.172
	[Table:TABLE M 630 ]
	Time	PA LB	PA LB	PA LB	PA LB	PA LB	PA LB	PA LB	PA LB	PA LB	PA LB	PA LB	PA LB
	00:00:00	0.113	0.104	0.105	0.102	0.102	0.093	0.094	0.1	0.099	0.099	0.099	0.101
	00:05:00	0.107	0.103	0.104	0.102	0.102	0.093	0.094	0.1	0.099	0.099	0.099	0.101
	00:10:00	0.107	0.103	0.104	0.102	0.102	0.094	0.094	0.101	0.1	0.099	0.099	0.101
	00:15:00	0.106	0.102	0.103	0.101	0.102	0.093	0.094	0.1	0.1	0.099	0.099	0.102
	00:20:00	0.106	0.102	0.102	0.101	0.102	0.093	0.094	0.1	0.1	0.099	0.099	0.103
	00:25:00	0.107	0.102	0.102	0.101	0.102	0.093	0.094	0.1	0.1	0.099	0.099	0.104
	00:30:00	0.106	0.102	0.101	0.101	0.102	0.093	0.094	0.1	0.099	0.099	0.099	0.105
	00:35:00	0.107	0.102	0.101	0.101	0.102	0.093	0.094	0.1	0.099	0.099	0.099	0.106
	00:40:00	0.107	0.102	0.101	0.1	0.101	0.093	0.094	0.1	0.099	0.099	0.099	0.107
	00:45:00	0.107	0.101	0.1	0.1	0.101	0.093	0.093	0.099	0.099	0.098	0.099	0.107
	00:50:00	0.107	0.101	0.101	0.1	0.102	0.093	0.093	0.1	0.099	0.099	0.099	0.109
	00:55:00	0.108	0.101	0.101	0.1	0.101	0.093	0.093	0.1	0.099	0.099	0.099	0.11
	01:00:00	0.108	0.101	0.101	0.1	0.102	0.093	0.093	0.1	0.099	0.099	0.099	0.11
	01:05:00	0.108	0.101	0.101	0.1	0.102	0.093	0.093	0.1	0.1	0.099	0.099	0.111
	01:10:00	0.109	0.101	0.101	0.1	0.102	0.093	0.093	0.1	0.099	0.099	0.099	0.112
	01:15:00	0.109	0.101	0.101	0.1	0.102	0.093	0.093	0.1	0.1	0.099	0.099	0.113
	01:20:00	0.109	0.101	0.101	0.1	0.101	0.093	0.093	0.1	0.099	0.099	0.099	0.114
	01:25:00	0.109	0.101	0.1	0.1	0.101	0.093	0.093	0.1	0.099	0.099	0.099	0.114
	01:30:00	0.11	0.101	0.1	0.1	0.101	0.093	0.093	0.1	0.099	0.099	0.099	0.115
	01:35:00	0.11	0.101	0.1	0.1	0.101	0.093	0.093	0.1	0.099	0.099	0.099	0.115
	01:40:00	0.11	0.101	0.101	0.1	0.102	0.093	0.093	0.1	0.1	0.099	0.099	0.116
	01:45:00	0.11	0.101	0.1	0.1	0.101	0.093	0.093	0.1	0.099	0.099	0.099	0.116
	01:50:00	0.111	0.101	0.101	0.101	0.102	0.093	0.094	0.1	0.1	0.099	0.099	0.117
	01:55:00	0.11	0.101	0.1	0.1	0.101	0.093	0.093	0.1	0.099	0.099	0.099	0.117
	02:00:00	0.111	0.101	0.101	0.1	0.102	0.093	0.094	0.1	0.1	0.099	0.099	0.118
	02:05:00	0.111	0.101	0.101	0.1	0.101	0.093	0.093	0.1	0.1	0.099	0.099	0.119
	02:10:00	0.111	0.101	0.1	0.1	0.101	0.093	0.093	0.1	0.099	0.099	0.099	0.119
	02:15:00	0.112	0.102	0.101	0.101	0.102	0.093	0.094	0.1	0.1	0.099	0.1	0.12
	02:20:00	0.112	0.101	0.101	0.101	0.102	0.093	0.094	0.1	0.1	0.099	0.099	0.12
	02:25:00	0.112	0.101	0.101	0.101	0.102	0.093	0.094	0.1	0.1	0.099	0.1	0.12
	02:30:00	0.112	0.101	0.101	0.1	0.101	0.093	0.094	0.1	0.1	0.099	0.099	0.121
	02:35:00	0.113	0.102	0.101	0.101	0.102	0.094	0.094	0.1	0.1	0.099	0.1	0.121
	02:40:00	0.113	0.102	0.101	0.101	0.102	0.094	0.094	0.1	0.1	0.099	0.1	0.122
	02:45:00	0.113	0.101	0.101	0.1	0.101	0.093	0.093	0.1	0.099	0.099	0.099	0.121
	02:50:00	0.113	0.101	0.101	0.101	0.102	0.093	0.093	0.1	0.1	0.099	0.099	0.122
	02:55:00	0.113	0.102	0.101	0.101	0.102	0.094	0.094	0.1	0.1	0.099	0.1	0.123
	03:00:00	0.113	0.102	0.101	0.101	0.102	0.094	0.094	0.1	0.1	0.099	0.1	0.123
	03:05:00	0.114	0.102	0.101	0.101	0.102	0.094	0.094	0.1	0.1	0.099	0.1	0.123
	03:10:00	0.114	0.102	0.102	0.101	0.102	0.094	0.094	0.101	0.1	0.1	0.1	0.124
	03:15:00	0.114	0.102	0.101	0.101	0.102	0.094	0.094	0.101	0.1	0.1	0.1	0.124
	03:20:00	0.114	0.102	0.101	0.101	0.102	0.094	0.094	0.1	0.1	0.099	0.1	0.125
	03:25:00	0.115	0.103	0.102	0.102	0.103	0.094	0.094	0.101	0.1	0.1	0.1	0.125
	03:30:00	0.115	0.103	0.102	0.102	0.103	0.094	0.094	0.101	0.1	0.1	0.1	0.125
	03:35:00	0.115	0.103	0.102	0.102	0.103	0.094	0.094	0.101	0.1	0.1	0.1	0.126
	03:40:00	0.116	0.103	0.103	0.102	0.103	0.094	0.094	0.101	0.101	0.1	0.101	0.126
	03:45:00	0.116	0.104	0.103	0.103	0.104	0.095	0.094	0.101	0.101	0.1	0.101	0.127
	03:50:00	0.117	0.104	0.103	0.103	0.104	0.095	0.094	0.102	0.101	0.101	0.101	0.127
	03:55:00	0.117	0.105	0.104	0.103	0.104	0.095	0.095	0.102	0.101	0.101	0.102	0.128
	04:00:00	0.118	0.105	0.104	0.104	0.105	0.095	0.094	0.102	0.101	0.101	0.102	0.128
	04:05:00	0.118	0.105	0.104	0.104	0.105	0.095	0.094	0.102	0.101	0.101	0.102	0.128
	04:10:00	0.119	0.106	0.105	0.105	0.106	0.096	0.095	0.102	0.102	0.102	0.102	0.129
	04:15:00	0.119	0.106	0.105	0.105	0.106	0.096	0.095	0.103	0.102	0.102	0.103	0.13
	04:20:00	0.12	0.107	0.106	0.106	0.107	0.096	0.095	0.103	0.103	0.102	0.103	0.13
	04:25:00	0.121	0.108	0.107	0.106	0.107	0.097	0.095	0.104	0.103	0.103	0.104	0.131
	04:30:00	0.121	0.108	0.107	0.107	0.108	0.097	0.095	0.104	0.103	0.103	0.104	0.131
	04:35:00	0.123	0.109	0.108	0.108	0.109	0.098	0.096	0.104	0.104	0.104	0.105	0.132
	04:40:00	0.123	0.11	0.109	0.109	0.11	0.098	0.096	0.105	0.104	0.104	0.105	0.133
	04:45:00	0.125	0.112	0.11	0.11	0.111	0.099	0.096	0.106	0.105	0.105	0.106	0.134
	04:50:00	0.126	0.113	0.112	0.111	0.112	0.1	0.097	0.106	0.106	0.106	0.107	0.135
	04:55:00	0.127	0.114	0.113	0.112	0.113	0.1	0.097	0.107	0.107	0.106	0.108	0.136
	05:00:00	0.128	0.116	0.114	0.114	0.115	0.101	0.098	0.108	0.108	0.107	0.109	0.137
	05:05:00	0.13	0.118	0.116	0.116	0.116	0.102	0.098	0.109	0.108	0.108	0.11	0.138
	05:10:00	0.132	0.12	0.118	0.117	0.118	0.103	0.099	0.11	0.109	0.109	0.111	0.139
	05:15:00	0.134	0.122	0.12	0.119	0.12	0.104	0.099	0.111	0.111	0.11	0.112	0.141
	05:20:00	0.136	0.124	0.122	0.122	0.123	0.105	0.1	0.113	0.112	0.112	0.114	0.143
	05:25:00	0.139	0.127	0.125	0.124	0.126	0.107	0.101	0.114	0.114	0.114	0.116	0.145
	05:30:00	0.142	0.13	0.128	0.127	0.129	0.109	0.102	0.116	0.116	0.115	0.118	0.147
	05:35:00	0.145	0.133	0.132	0.13	0.131	0.111	0.103	0.118	0.117	0.117	0.12	0.149
	05:40:00	0.148	0.137	0.135	0.134	0.135	0.113	0.104	0.12	0.12	0.12	0.123	0.151
	05:45:00	0.152	0.141	0.139	0.138	0.139	0.115	0.105	0.123	0.122	0.122	0.125	0.154
	05:50:00	0.156	0.145	0.143	0.142	0.144	0.118	0.107	0.125	0.125	0.125	0.129	0.157
	05:55:00	0.161	0.149	0.144	0.147	0.148	0.12	0.108	0.128	0.128	0.128	0.132	0.16
	06:00:00	0.163	0.148	0.149	0.149	0.15	0.124	0.11	0.132	0.131	0.131	0.136	0.164
	06:05:00	0.165	0.154	0.153	0.15	0.151	0.127	0.112	0.135	0.135	0.135	0.14	0.168
	06:10:00	0.168	0.162	0.158	0.155	0.157	0.128	0.114	0.139	0.139	0.139	0.144	0.168
	06:15:00	0.171	0.167	0.162	0.159	0.161	0.131	0.116	0.144	0.143	0.143	0.149	0.168
	06:20:00	0.173	0.172	0.165	0.163	0.166	0.135	0.119	0.148	0.147	0.147	0.149	0.17
	06:25:00	0.176	0.175	0.169	0.167	0.17	0.138	0.122	0.15	0.147	0.147	0.153	0.172
	06:30:00	0.179	0.179	0.173	0.17	0.173	0.142	0.126	0.152	0.152	0.15	0.157	0.174
	06:35:00	0.182	0.186	0.178	0.173	0.177	0.145	0.128	0.156	0.157	0.154	0.161	0.178
	06:40:00	0.185	0.191	0.183	0.178	0.181	0.149	0.129	0.161	0.162	0.158	0.165	0.179
	06:45:00	0.189	0.195	0.187	0.181	0.185	0.151	0.133	0.165	0.166	0.162	0.169	0.183
	06:50:00	0.192	0.2	0.192	0.184	0.189	0.155	0.136	0.169	0.17	0.166	0.172	0.185
	06:55:00	0.195	0.205	0.197	0.189	0.193	0.158	0.139	0.172	0.175	0.169	0.176	0.189
	07:00:00	0.198	0.21	0.201	0.192	0.197	0.161	0.142	0.176	0.179	0.173	0.18	0.191
	07:05:00	0.2	0.215	0.204	0.196	0.201	0.165	0.146	0.18	0.183	0.177	0.183	0.191
	07:10:00	0.203	0.221	0.209	0.199	0.204	0.167	0.149	0.185	0.187	0.18	0.187	0.196
	07:15:00	0.207	0.225	0.212	0.202	0.21	0.17	0.153	0.189	0.192	0.184	0.19	0.197
	07:20:00	0.21	0.228	0.217	0.205	0.213	0.173	0.155	0.193	0.196	0.188	0.193	0.201
	07:25:00	0.212	0.234	0.222	0.209	0.217	0.177	0.159	0.197	0.2	0.192	0.197	0.203
	07:30:00	0.216	0.238	0.227	0.212	0.221	0.18	0.162	0.2	0.204	0.194	0.2	0.204
	07:35:00	0.219	0.245	0.232	0.215	0.225	0.183	0.165	0.205	0.208	0.198	0.204	0.206
	07:40:00	0.222	0.252	0.238	0.218	0.228	0.186	0.168	0.208	0.213	0.201	0.206	0.209
	07:45:00	0.224	0.255	0.244	0.222	0.233	0.189	0.171	0.213	0.217	0.204	0.21	0.212
	07:50:00	0.228	0.269	0.249	0.225	0.235	0.193	0.174	0.215	0.22	0.207	0.214	0.215
	07:55:00	0.231	0.272	0.254	0.229	0.239	0.195	0.177	0.22	0.225	0.21	0.218	0.218
	08:00:00	0.233	0.277	0.257	0.233	0.243	0.199	0.181	0.223	0.228	0.213	0.22	0.221
	08:05:00	0.236	0.279	0.264	0.237	0.246	0.202	0.184	0.227	0.232	0.216	0.224	0.224
	08:10:00	0.239	0.289	0.268	0.241	0.251	0.206	0.188	0.231	0.236	0.222	0.227	0.228
	08:15:00	0.242	0.291	0.269	0.244	0.255	0.209	0.192	0.234	0.24	0.224	0.231	0.231
	08:20:00	0.245	0.297	0.278	0.249	0.259	0.212	0.194	0.239	0.244	0.227	0.235	0.234
	08:25:00	0.249	0.304	0.282	0.254	0.263	0.216	0.197	0.243	0.248	0.231	0.237	0.237
	08:30:00	0.252	0.31	0.285	0.258	0.268	0.22	0.201	0.247	0.253	0.234	0.241	0.241
	08:35:00	0.256	0.313	0.293	0.262	0.273	0.224	0.205	0.251	0.257	0.239	0.245	0.246
	08:40:00	0.259	0.323	0.297	0.267	0.278	0.228	0.208	0.254	0.262	0.243	0.25	0.248
	08:45:00	0.265	0.322	0.299	0.271	0.283	0.232	0.21	0.261	0.266	0.249	0.254	0.252
	08:50:00	0.267	0.333	0.309	0.277	0.287	0.236	0.214	0.264	0.269	0.253	0.258	0.257
	08:55:00	0.273	0.336	0.311	0.281	0.292	0.24	0.218	0.269	0.275	0.256	0.263	0.26
	09:00:00	0.278	0.342	0.316	0.286	0.297	0.244	0.22	0.272	0.279	0.262	0.268	0.265
	09:05:00	0.282	0.347	0.322	0.29	0.302	0.248	0.225	0.278	0.284	0.266	0.271	0.27
	09:10:00	0.287	0.352	0.325	0.296	0.306	0.253	0.229	0.283	0.289	0.272	0.276	0.274
	09:15:00	0.291	0.358	0.332	0.302	0.312	0.257	0.233	0.287	0.292	0.276	0.28	0.276
	09:20:00	0.297	0.361	0.334	0.306	0.316	0.261	0.236	0.292	0.297	0.28	0.284	0.28
	09:25:00	0.302	0.366	0.34	0.313	0.321	0.266	0.24	0.297	0.301	0.285	0.29	0.285
	09:30:00	0.307	0.375	0.349	0.317	0.327	0.271	0.244	0.302	0.307	0.291	0.294	0.288
	09:35:00	0.312	0.38	0.352	0.322	0.332	0.276	0.249	0.307	0.312	0.295	0.299	0.292
	09:40:00	0.317	0.382	0.36	0.328	0.337	0.28	0.253	0.311	0.318	0.3	0.305	0.296
	09:45:00	0.322	0.387	0.364	0.333	0.341	0.284	0.258	0.317	0.321	0.305	0.309	0.299
	09:50:00	0.327	0.393	0.372	0.338	0.346	0.289	0.262	0.322	0.325	0.31	0.314	0.3
	09:55:00	0.332	0.398	0.379	0.344	0.35	0.293	0.264	0.326	0.331	0.315	0.318	0.303
	10:00:00	0.339	0.405	0.383	0.348	0.355	0.298	0.269	0.332	0.336	0.321	0.324	0.305
	10:05:00	0.344	0.41	0.384	0.354	0.361	0.303	0.274	0.337	0.34	0.324	0.329	0.308
	10:10:00	0.349	0.42	0.388	0.359	0.366	0.307	0.279	0.342	0.346	0.331	0.333	0.312
	10:15:00	0.353	0.422	0.393	0.365	0.372	0.311	0.283	0.348	0.35	0.336	0.339	0.317
	10:20:00	0.357	0.433	0.398	0.37	0.376	0.315	0.288	0.353	0.357	0.342	0.343	0.32
	10:25:00	0.363	0.434	0.405	0.374	0.381	0.319	0.293	0.357	0.362	0.346	0.349	0.322
	10:30:00	0.366	0.441	0.413	0.378	0.384	0.323	0.296	0.363	0.367	0.351	0.353	0.325
	10:35:00	0.372	0.446	0.41	0.381	0.389	0.327	0.302	0.369	0.372	0.357	0.358	0.33
	10:40:00	0.376	0.45	0.413	0.387	0.393	0.331	0.305	0.373	0.377	0.36	0.361	0.334
	10:45:00	0.379	0.453	0.421	0.391	0.397	0.332	0.309	0.378	0.382	0.365	0.366	0.337
	10:50:00	0.382	0.459	0.419	0.396	0.401	0.339	0.313	0.383	0.386	0.369	0.37	0.341
	10:55:00	0.386	0.466	0.426	0.401	0.406	0.343	0.32	0.388	0.392	0.374	0.375	0.347
	11:00:00	0.387	0.475	0.435	0.404	0.407	0.347	0.322	0.392	0.397	0.379	0.376	0.35
	11:05:00	0.389	0.481	0.433	0.411	0.409	0.349	0.326	0.397	0.4	0.382	0.381	0.357
	11:10:00	0.396	0.483	0.441	0.42	0.415	0.353	0.331	0.401	0.405	0.386	0.383	0.362
	11:15:00	0.396	0.487	0.451	0.424	0.416	0.356	0.336	0.405	0.409	0.388	0.386	0.366
	11:20:00	0.401	0.488	0.448	0.431	0.419	0.358	0.34	0.409	0.414	0.391	0.391	0.371
	11:25:00	0.406	0.492	0.456	0.432	0.423	0.363	0.344	0.414	0.417	0.393	0.393	0.376
	11:30:00	0.41	0.499	0.462	0.436	0.426	0.364	0.347	0.417	0.419	0.396	0.396	0.382
	11:35:00	0.413	0.504	0.46	0.445	0.428	0.368	0.351	0.418	0.425	0.397	0.403	0.391
	11:40:00	0.417	0.504	0.464	0.449	0.43	0.371	0.354	0.422	0.426	0.4	0.407	0.396
	11:45:00	0.42	0.509	0.459	0.453	0.434	0.375	0.358	0.427	0.43	0.406	0.412	0.403
	11:50:00	0.422	0.515	0.463	0.456	0.436	0.377	0.36	0.427	0.431	0.409	0.416	0.406
	11:55:00	0.428	0.513	0.473	0.461	0.44	0.381	0.363	0.431	0.435	0.411	0.419	0.413
	12:00:00	0.431	0.518	0.473	0.468	0.442	0.382	0.365	0.432	0.435	0.416	0.424	0.418
	12:05:00	0.435	0.52	0.478	0.473	0.445	0.387	0.366	0.436	0.44	0.421	0.43	0.423
	12:10:00	0.44	0.529	0.478	0.478	0.449	0.389	0.372	0.437	0.443	0.425	0.435	0.427
	12:15:00	0.44	0.531	0.482	0.482	0.451	0.394	0.375	0.441	0.445	0.43	0.439	0.433
	12:20:00	0.443	0.538	0.484	0.486	0.454	0.397	0.379	0.444	0.449	0.433	0.446	0.438
	12:25:00	0.452	0.543	0.497	0.492	0.456	0.407	0.383	0.448	0.453	0.443	0.45	0.443
	12:30:00	0.454	0.54	0.492	0.496	0.463	0.401	0.387	0.45	0.456	0.447	0.453	0.446
	12:35:00	0.454	0.551	0.495	0.502	0.464	0.404	0.391	0.452	0.459	0.451	0.46	0.452
	12:40:00	0.467	0.551	0.503	0.509	0.47	0.407	0.395	0.458	0.46	0.461	0.463	0.455
	12:45:00	0.465	0.554	0.502	0.511	0.47	0.411	0.4	0.461	0.465	0.465	0.468	0.462
	12:50:00	0.474	0.56	0.499	0.516	0.476	0.417	0.401	0.465	0.467	0.473	0.471	0.466
	12:55:00	0.478	0.566	0.505	0.521	0.479	0.42	0.407	0.465	0.469	0.476	0.473	0.474
	13:00:00	0.485	0.569	0.517	0.523	0.481	0.424	0.409	0.471	0.474	0.48	0.479	0.474
	13:05:00	0.49	0.575	0.508	0.527	0.485	0.428	0.412	0.473	0.477	0.487	0.485	0.479
	13:10:00	0.495	0.584	0.532	0.532	0.491	0.433	0.417	0.476	0.481	0.492	0.486	0.483
	13:15:00	0.504	0.589	0.538	0.533	0.494	0.438	0.418	0.481	0.482	0.499	0.491	0.487
	13:20:00	0.507	0.59	0.531	0.538	0.499	0.444	0.425	0.483	0.486	0.504	0.495	0.493
	13:25:00	0.512	0.603	0.515	0.543	0.506	0.449	0.428	0.488	0.49	0.51	0.498	0.496
	13:30:00	0.52	0.6	0.527	0.545	0.511	0.456	0.43	0.49	0.491	0.513	0.504	0.502
	13:35:00	0.522	0.601	0.544	0.549	0.516	0.457	0.435	0.493	0.494	0.518	0.51	0.508
	13:40:00	0.524	0.593	0.552	0.554	0.514	0.458	0.435	0.495	0.498	0.522	0.515	0.515
	13:45:00	0.532	0.614	0.552	0.556	0.52	0.461	0.442	0.499	0.502	0.525	0.517	0.521
	13:50:00	0.54	0.624	0.542	0.561	0.524	0.462	0.444	0.499	0.504	0.532	0.523	0.524
	13:55:00	0.541	0.616	0.561	0.562	0.529	0.465	0.444	0.503	0.51	0.533	0.525	0.524
	14:00:00	0.551	0.633	0.564	0.568	0.534	0.468	0.447	0.507	0.512	0.537	0.528	0.528
	14:05:00	0.558	0.637	0.552	0.571	0.535	0.467	0.446	0.508	0.515	0.54	0.532	0.534
	14:10:00	0.565	0.627	0.554	0.574	0.539	0.469	0.457	0.513	0.517	0.544	0.537	0.537
	14:15:00	0.568	0.645	0.58	0.577	0.545	0.475	0.456	0.513	0.518	0.547	0.54	0.542
	14:20:00	0.57	0.638	0.578	0.58	0.548	0.478	0.466	0.516	0.518	0.55	0.542	0.547
	14:25:00	0.575	0.648	0.576	0.584	0.553	0.481	0.464	0.521	0.521	0.554	0.548	0.551
	14:30:00	0.581	0.649	0.557	0.587	0.558	0.49	0.469	0.522	0.528	0.557	0.55	0.554
	14:35:00	0.592	0.658	0.578	0.591	0.56	0.506	0.475	0.528	0.528	0.564	0.557	0.558
	14:40:00	0.603	0.653	0.607	0.598	0.566	0.509	0.477	0.53	0.538	0.567	0.56	0.561
	14:45:00	0.608	0.668	0.606	0.598	0.569	0.51	0.481	0.533	0.538	0.568	0.564	0.563
	14:50:00	0.616	0.659	0.594	0.603	0.574	0.51	0.488	0.535	0.547	0.57	0.57	0.567
	14:55:00	0.628	0.677	0.605	0.612	0.575	0.517	0.477	0.541	0.543	0.577	0.573	0.568
	15:00:00	0.616	0.677	0.59	0.609	0.578	0.526	0.488	0.544	0.555	0.58	0.577	0.575
	15:05:00	0.64	0.682	0.589	0.618	0.585	0.527	0.489	0.549	0.547	0.583	0.581	0.577
	15:10:00	0.638	0.689	0.597	0.618	0.586	0.533	0.493	0.551	0.558	0.588	0.582	0.582
	15:15:00	0.652	0.694	0.613	0.622	0.591	0.539	0.502	0.556	0.557	0.591	0.589	0.583
	15:20:00	0.661	0.697	0.637	0.627	0.591	0.543	0.505	0.557	0.558	0.597	0.596	0.587
	15:25:00	0.665	0.699	0.659	0.631	0.594	0.553	0.512	0.566	0.563	0.597	0.596	0.594
	15:30:00	0.662	0.703	0.647	0.631	0.605	0.54	0.529	0.564	0.563	0.602	0.601	0.6
	15:35:00	0.666	0.704	0.649	0.634	0.607	0.547	0.525	0.568	0.57	0.605	0.606	0.606
	15:40:00	0.677	0.714	0.648	0.636	0.607	0.565	0.534	0.571	0.571	0.613	0.609	0.612
	15:45:00	0.678	0.715	0.637	0.64	0.617	0.547	0.539	0.572	0.57	0.612	0.613	0.618
	15:50:00	0.683	0.702	0.623	0.642	0.62	0.578	0.538	0.573	0.573	0.616	0.616	0.624
	15:55:00	0.684	0.705	0.625	0.642	0.626	0.581	0.545	0.578	0.582	0.614	0.621	0.631
	16:00:00	0.699	0.721	0.637	0.643	0.635	0.595	0.556	0.588	0.58	0.605	0.625	0.64
	16:05:00	0.698	0.723	0.649	0.651	0.642	0.605	0.562	0.59	0.584	0.601	0.626	0.644
	16:10:00	0.71	0.716	0.658	0.648	0.646	0.617	0.569	0.589	0.587	0.603	0.63	0.651
	16:15:00	0.705	0.72	0.684	0.651	0.655	0.626	0.584	0.59	0.585	0.611	0.634	0.663
	16:20:00	0.718	0.726	0.693	0.653	0.657	0.645	0.58	0.593	0.594	0.613	0.639	0.674
	16:25:00	0.718	0.727	0.684	0.654	0.658	0.645	0.589	0.594	0.593	0.631	0.643	0.682
	16:30:00	0.722	0.73	0.68	0.653	0.666	0.642	0.601	0.591	0.597	0.636	0.646	0.69
	16:35:00	0.724	0.719	0.676	0.654	0.667	0.658	0.6	0.592	0.6	0.648	0.65	0.699
	16:40:00	0.731	0.713	0.674	0.657	0.672	0.659	0.613	0.591	0.603	0.648	0.653	0.712
	16:45:00	0.732	0.705	0.676	0.657	0.68	0.661	0.614	0.595	0.601	0.656	0.656	0.72
	16:50:00	0.752	0.707	0.679	0.664	0.678	0.676	0.625	0.597	0.611	0.653	0.659	0.732
	16:55:00	0.744	0.707	0.675	0.666	0.692	0.672	0.621	0.599	0.618	0.659	0.663	0.743
	17:00:00	0.741	0.707	0.673	0.668	0.692	0.675	0.636	0.61	0.625	0.657	0.667	0.753
	17:05:00	0.743	0.697	0.667	0.675	0.695	0.666	0.63	0.617	0.635	0.667	0.673	0.765
	17:10:00	0.75	0.696	0.665	0.684	0.694	0.678	0.634	0.625	0.643	0.669	0.676	0.777
	17:15:00	0.759	0.705	0.668	0.69	0.694	0.672	0.654	0.636	0.655	0.666	0.679	0.79
	17:20:00	0.742	0.71	0.674	0.693	0.687	0.683	0.659	0.654	0.658	0.673	0.684	0.798
	17:25:00	0.763	0.735	0.678	0.703	0.696	0.695	0.668	0.662	0.67	0.675	0.688	0.806
	17:30:00	0.758	0.725	0.691	0.706	0.7	0.706	0.673	0.675	0.678	0.674	0.694	0.814
	17:35:00	0.755	0.724	0.698	0.708	0.695	0.72	0.664	0.676	0.68	0.675	0.69	0.825
	17:40:00	0.76	0.725	0.706	0.715	0.701	0.715	0.688	0.681	0.687	0.693	0.694	0.836
	17:45:00	0.767	0.725	0.71	0.715	0.714	0.732	0.683	0.679	0.693	0.692	0.701	0.843
	17:50:00	0.767	0.725	0.713	0.715	0.718	0.722	0.702	0.692	0.71	0.69	0.693	0.842
	17:55:00	0.77	0.742	0.724	0.713	0.717	0.736	0.7	0.69	0.707	0.703	0.712	0.851
	18:00:00	0.761	0.753	0.724	0.717	0.717	0.74	0.717	0.699	0.707	0.7	0.704	0.86
	18:05:00	0.764	0.763	0.733	0.715	0.715	0.742	0.721	0.694	0.716	0.705	0.708	0.858
	18:10:00	0.771	0.747	0.747	0.716	0.733	0.743	0.711	0.701	0.715	0.709	0.716	0.865
	18:15:00	0.764	0.747	0.738	0.725	0.732	0.725	0.726	0.697	0.717	0.709	0.717	0.864
	18:20:00	0.772	0.745	0.737	0.734	0.749	0.733	0.732	0.708	0.722	0.716	0.725	0.869
	18:25:00	0.767	0.748	0.748	0.732	0.747	0.759	0.742	0.697	0.729	0.711	0.715	0.871
	18:30:00	0.774	0.753	0.758	0.734	0.753	0.755	0.745	0.705	0.741	0.714	0.725	0.88
	18:35:00	0.774	0.761	0.755	0.735	0.76	0.769	0.759	0.703	0.74	0.729	0.73	0.884
	18:40:00	0.77	0.765	0.745	0.731	0.763	0.762	0.758	0.72	0.747	0.73	0.732	0.89
	18:45:00	0.759	0.773	0.752	0.737	0.763	0.757	0.762	0.713	0.759	0.728	0.741	0.896
	18:50:00	0.748	0.792	0.759	0.742	0.761	0.772	0.768	0.721	0.766	0.738	0.735	0.899
	18:55:00	0.745	0.782	0.766	0.745	0.759	0.782	0.784	0.732	0.785	0.741	0.744	0.903
	19:00:00	0.741	0.774	0.763	0.742	0.763	0.787	0.786	0.738	0.761	0.743	0.745	0.906
	19:05:00	0.761	0.78	0.762	0.749	0.765	0.783	0.784	0.742	0.772	0.751	0.745	0.911
	19:10:00	0.759	0.786	0.764	0.759	0.769	0.798	0.793	0.738	0.791	0.758	0.75	0.915
	19:15:00	0.759	0.786	0.774	0.763	0.782	0.792	0.785	0.755	0.785	0.747	0.755	0.917
	19:20:00	0.767	0.8	0.787	0.762	0.782	0.798	0.799	0.753	0.8	0.752	0.757	0.92
	19:25:00	0.754	0.796	0.783	0.756	0.786	0.806	0.818	0.747	0.8	0.754	0.758	0.922
	19:30:00	0.761	0.803	0.792	0.765	0.787	0.809	0.813	0.757	0.801	0.758	0.751	0.926
	19:35:00	0.746	0.803	0.795	0.782	0.794	0.811	0.804	0.752	0.804	0.762	0.755	0.929
	19:40:00	0.757	0.805	0.792	0.78	0.792	0.823	0.826	0.747	0.813	0.76	0.764	0.932
	19:45:00	0.767	0.824	0.799	0.787	0.791	0.824	0.82	0.755	0.817	0.766	0.763	0.931
	19:50:00	0.763	0.827	0.8	0.793	0.791	0.825	0.818	0.748	0.822	0.768	0.773	0.934
	19:55:00	0.764	0.82	0.803	0.795	0.799	0.819	0.832	0.748	0.827	0.78	0.78	0.941
	20:00:00	0.777	0.828	0.807	0.794	0.801	0.828	0.831	0.752	0.833	0.778	0.784	0.945
	20:05:00	0.763	0.832	0.807	0.799	0.807	0.831	0.833	0.762	0.836	0.786	0.789	0.95
	20:10:00	0.793	0.832	0.811	0.808	0.806	0.839	0.832	0.762	0.848	0.785	0.787	0.952
	20:15:00	0.774	0.838	0.812	0.808	0.809	0.848	0.837	0.777	0.858	0.795	0.792	0.953
	20:20:00	0.778	0.843	0.814	0.803	0.812	0.838	0.839	0.772	0.854	0.795	0.787	0.956
	20:25:00	0.799	0.845	0.819	0.804	0.813	0.841	0.838	0.785	0.861	0.791	0.786	0.955
	20:30:00	0.794	0.85	0.821	0.811	0.817	0.842	0.837	0.768	0.863	0.786	0.795	0.956
	20:35:00	0.799	0.85	0.823	0.814	0.821	0.855	0.842	0.781	0.861	0.798	0.794	0.957
	20:40:00	0.788	0.852	0.82	0.819	0.825	0.858	0.844	0.781	0.867	0.803	0.806	0.962
	20:45:00	0.808	0.858	0.822	0.822	0.829	0.847	0.848	0.794	0.866	0.806	0.803	0.964
	20:50:00	0.806	0.861	0.821	0.825	0.831	0.852	0.859	0.786	0.867	0.803	0.807	0.967
	20:55:00	0.801	0.87	0.834	0.823	0.835	0.86	0.854	0.8	0.873	0.802	0.812	0.97
	21:00:00	0.807	0.872	0.831	0.829	0.833	0.869	0.854	0.795	0.884	0.812	0.814	0.971
	21:05:00	0.807	0.867	0.839	0.831	0.839	0.87	0.857	0.793	0.893	0.81	0.814	0.973
	21:10:00	0.798	0.867	0.833	0.837	0.83	0.867	0.868	0.806	0.887	0.814	0.819	0.977
	21:15:00	0.814	0.873	0.84	0.838	0.835	0.881	0.862	0.805	0.888	0.826	0.823	0.978
	21:20:00	0.813	0.868	0.835	0.837	0.846	0.894	0.862	0.813	0.885	0.831	0.825	0.982
	21:25:00	0.812	0.867	0.837	0.841	0.851	0.887	0.868	0.818	0.897	0.828	0.829	0.981
	21:30:00	0.827	0.877	0.83	0.844	0.852	0.886	0.873	0.815	0.911	0.831	0.83	0.984
	21:35:00	0.808	0.88	0.833	0.842	0.831	0.893	0.874	0.821	0.905	0.829	0.829	0.986
	21:40:00	0.829	0.893	0.841	0.85	0.843	0.896	0.883	0.828	0.896	0.836	0.83	0.988
	21:45:00	0.826	0.896	0.835	0.849	0.841	0.913	0.885	0.833	0.904	0.835	0.831	0.992
	21:50:00	0.831	0.895	0.844	0.843	0.852	0.911	0.885	0.833	0.917	0.838	0.834	0.993
	21:55:00	0.827	0.89	0.864	0.851	0.854	0.908	0.888	0.835	0.922	0.84	0.842	0.994
	22:00:00	0.84	0.902	0.857	0.857	0.849	0.912	0.883	0.836	0.926	0.844	0.841	0.994
	22:05:00	0.834	0.901	0.854	0.854	0.856	0.889	0.885	0.839	0.93	0.849	0.846	0.998
	22:10:00	0.839	0.901	0.844	0.859	0.851	0.892	0.898	0.845	0.92	0.853	0.843	0.998
	22:15:00	0.839	0.909	0.855	0.862	0.858	0.9	0.897	0.849	0.933	0.849	0.849	1.002
	22:20:00	0.847	0.917	0.884	0.862	0.864	0.903	0.894	0.854	0.937	0.856	0.851	1.006
	22:25:00	0.848	0.922	0.87	0.87	0.876	0.905	0.894	0.868	0.935	0.855	0.855	1.004
	22:30:00	0.848	0.932	0.872	0.873	0.885	0.905	0.896	0.865	0.946	0.857	0.856	1.005
	22:35:00	0.847	0.933	0.861	0.864	0.887	0.894	0.9	0.872	0.941	0.868	0.857	1.005
	22:40:00	0.851	0.937	0.858	0.871	0.889	0.897	0.899	0.877	0.936	0.857	0.859	1.007
	22:45:00	0.851	0.938	0.894	0.873	0.888	0.897	0.897	0.878	0.951	0.864	0.858	1.011
	22:50:00	0.851	0.942	0.885	0.876	0.889	0.898	0.9	0.885	0.949	0.875	0.861	1.014
	22:55:00	0.854	0.947	0.873	0.883	0.899	0.901	0.903	0.892	0.946	0.867	0.865	1.016
	23:00:00	0.868	0.949	0.904	0.88	0.907	0.899	0.902	0.896	0.952	0.873	0.868	1.029
	23:05:00	0.86	0.95	0.892	0.878	0.903	0.898	0.901	0.918	0.958	0.875	0.869	1.031
	23:10:00	0.862	0.953	0.89	0.881	0.909	0.899	0.903	0.911	0.961	0.871	0.864	1.032
	23:15:00	0.869	0.968	0.898	0.882	0.904	0.895	0.897	0.913	0.96	0.874	0.874	1.035
	23:20:00	0.871	0.972	0.898	0.889	0.913	0.9	0.901	0.918	0.962	0.881	0.879	1.042
	23:25:00	0.861	0.976	0.902	0.884	0.911	0.904	0.921	0.921	0.969	0.886	0.876	1.046
	23:30:00	0.873	0.979	0.906	0.889	0.917	0.905	0.919	0.931	0.969	0.885	0.877	1.053
	23:35:00	0.873	0.98	0.907	0.893	0.922	0.9	0.92	0.933	0.974	0.889	0.879	1.058
	23:40:00	0.861	0.987	0.907	0.896	0.926	0.897	0.926	0.937	0.984	0.888	0.876	1.063
	23:45:00	0.879	0.994	0.91	0.897	0.93	0.905	0.926	0.94	0.978	0.893	0.888	1.069
	23:50:00	0.879	0.995	0.914	0.889	0.938	0.913	0.935	0.947	0.982	0.892	0.887	1.075
	23:55:00	0.874	1.008	0.914	0.905	0.941	0.897	0.937	0.951	0.981	0.898	0.89	1.081
	1 day, 0:00:00	0.892	1.011	0.919	0.901	0.94	0.908	0.938	0.956	0.995	0.9	0.89	1.087
	[Table:TABLE M 630 ]
	Time	PA MIN	PA MIN	PA MIN	PA MIN	PA MIN	PA MIN	PA MIN	PA MIN	PA MIN	PA MIN	PA MIN	PA MIN
	00:00:00	0.082	0.086	0.085	0.085	0.086	0.079	0.079	0.081	0.081	0.082	0.081	0.082
	00:05:00	0.081	0.085	0.084	0.084	0.085	0.079	0.079	0.081	0.081	0.082	0.081	0.082
	00:10:00	0.081	0.085	0.084	0.084	0.085	0.079	0.079	0.081	0.081	0.082	0.08	0.082
	00:15:00	0.081	0.084	0.084	0.083	0.085	0.079	0.079	0.081	0.081	0.082	0.08	0.082
	00:20:00	0.081	0.084	0.084	0.083	0.085	0.079	0.079	0.08	0.081	0.081	0.08	0.082
	00:25:00	0.081	0.084	0.083	0.083	0.085	0.079	0.079	0.08	0.08	0.081	0.079	0.082
	00:30:00	0.081	0.084	0.083	0.083	0.084	0.079	0.079	0.08	0.08	0.081	0.079	0.081
	00:35:00	0.081	0.084	0.083	0.083	0.084	0.079	0.079	0.08	0.08	0.081	0.079	0.081
	00:40:00	0.081	0.084	0.083	0.083	0.084	0.079	0.079	0.08	0.08	0.081	0.079	0.081
	00:45:00	0.08	0.083	0.083	0.082	0.084	0.078	0.078	0.08	0.08	0.081	0.079	0.081
	00:50:00	0.081	0.084	0.083	0.083	0.084	0.079	0.079	0.08	0.08	0.081	0.079	0.081
	00:55:00	0.081	0.084	0.083	0.083	0.084	0.079	0.079	0.08	0.08	0.081	0.079	0.082
	01:00:00	0.081	0.084	0.083	0.083	0.084	0.079	0.079	0.08	0.08	0.081	0.079	0.082
	01:05:00	0.081	0.084	0.083	0.083	0.084	0.079	0.079	0.08	0.08	0.081	0.079	0.082
	01:10:00	0.081	0.084	0.083	0.083	0.084	0.079	0.079	0.08	0.08	0.081	0.079	0.082
	01:15:00	0.081	0.084	0.083	0.083	0.084	0.079	0.079	0.08	0.08	0.081	0.08	0.082
	01:20:00	0.081	0.084	0.083	0.083	0.084	0.079	0.079	0.08	0.08	0.081	0.079	0.081
	01:25:00	0.081	0.084	0.083	0.083	0.084	0.079	0.079	0.08	0.08	0.081	0.079	0.082
	01:30:00	0.081	0.084	0.083	0.083	0.084	0.079	0.079	0.08	0.08	0.081	0.079	0.082
	01:35:00	0.081	0.084	0.083	0.083	0.084	0.079	0.078	0.08	0.08	0.081	0.079	0.081
	01:40:00	0.081	0.084	0.083	0.083	0.085	0.079	0.079	0.08	0.08	0.081	0.079	0.082
	01:45:00	0.081	0.084	0.083	0.083	0.084	0.079	0.078	0.08	0.08	0.081	0.079	0.081
	01:50:00	0.081	0.084	0.083	0.083	0.085	0.079	0.079	0.08	0.081	0.082	0.08	0.082
	01:55:00	0.081	0.084	0.083	0.082	0.084	0.079	0.078	0.08	0.08	0.081	0.079	0.081
	02:00:00	0.081	0.084	0.083	0.083	0.085	0.079	0.079	0.08	0.081	0.082	0.08	0.082
	02:05:00	0.081	0.084	0.083	0.083	0.085	0.079	0.079	0.08	0.08	0.081	0.079	0.082
	02:10:00	0.081	0.084	0.083	0.083	0.084	0.079	0.078	0.08	0.08	0.081	0.079	0.081
	02:15:00	0.081	0.084	0.083	0.083	0.085	0.079	0.079	0.08	0.08	0.081	0.08	0.082
	02:20:00	0.081	0.084	0.083	0.083	0.084	0.079	0.079	0.08	0.08	0.081	0.079	0.082
	02:25:00	0.081	0.084	0.083	0.083	0.085	0.079	0.079	0.08	0.08	0.081	0.08	0.082
	02:30:00	0.081	0.084	0.083	0.083	0.085	0.079	0.079	0.08	0.08	0.081	0.079	0.082
	02:35:00	0.081	0.084	0.083	0.083	0.085	0.079	0.079	0.081	0.081	0.082	0.08	0.082
	02:40:00	0.081	0.085	0.083	0.083	0.085	0.079	0.079	0.08	0.081	0.081	0.08	0.082
	02:45:00	0.081	0.084	0.083	0.083	0.084	0.079	0.078	0.08	0.08	0.081	0.079	0.081
	02:50:00	0.081	0.084	0.083	0.083	0.085	0.079	0.078	0.08	0.08	0.081	0.079	0.081
	02:55:00	0.081	0.084	0.083	0.083	0.085	0.079	0.079	0.08	0.08	0.081	0.08	0.082
	03:00:00	0.081	0.084	0.083	0.083	0.084	0.079	0.079	0.08	0.08	0.081	0.079	0.082
	03:05:00	0.081	0.084	0.083	0.083	0.084	0.079	0.079	0.08	0.08	0.081	0.08	0.082
	03:10:00	0.082	0.084	0.084	0.083	0.085	0.079	0.079	0.08	0.081	0.082	0.08	0.082
	03:15:00	0.081	0.084	0.083	0.083	0.085	0.079	0.079	0.08	0.08	0.081	0.08	0.082
	03:20:00	0.081	0.084	0.083	0.083	0.085	0.079	0.079	0.08	0.08	0.081	0.08	0.082
	03:25:00	0.081	0.084	0.083	0.083	0.085	0.079	0.079	0.08	0.081	0.081	0.08	0.082
	03:30:00	0.081	0.084	0.083	0.083	0.085	0.079	0.079	0.08	0.08	0.081	0.08	0.082
	03:35:00	0.081	0.084	0.083	0.083	0.085	0.079	0.079	0.08	0.08	0.081	0.08	0.082
	03:40:00	0.081	0.085	0.084	0.084	0.085	0.079	0.079	0.08	0.08	0.081	0.08	0.082
	03:45:00	0.081	0.084	0.084	0.083	0.085	0.079	0.079	0.08	0.08	0.081	0.08	0.082
	03:50:00	0.081	0.085	0.084	0.084	0.085	0.079	0.079	0.08	0.081	0.082	0.08	0.082
	03:55:00	0.082	0.085	0.084	0.084	0.085	0.079	0.079	0.081	0.081	0.082	0.08	0.082
	04:00:00	0.082	0.085	0.084	0.084	0.085	0.079	0.079	0.08	0.081	0.082	0.08	0.082
	04:05:00	0.081	0.085	0.084	0.084	0.085	0.079	0.079	0.08	0.08	0.081	0.08	0.082
	04:10:00	0.082	0.084	0.084	0.084	0.085	0.079	0.079	0.08	0.081	0.081	0.08	0.082
	04:15:00	0.081	0.085	0.084	0.084	0.086	0.079	0.079	0.08	0.081	0.082	0.08	0.082
	04:20:00	0.082	0.085	0.084	0.084	0.085	0.079	0.079	0.081	0.081	0.082	0.08	0.082
	04:25:00	0.082	0.085	0.084	0.085	0.086	0.079	0.079	0.081	0.081	0.082	0.08	0.083
	04:30:00	0.081	0.084	0.084	0.084	0.085	0.079	0.079	0.08	0.08	0.081	0.08	0.082
	04:35:00	0.082	0.085	0.084	0.084	0.085	0.079	0.079	0.081	0.081	0.082	0.08	0.083
	04:40:00	0.082	0.085	0.084	0.084	0.085	0.079	0.079	0.081	0.081	0.082	0.08	0.083
	04:45:00	0.082	0.085	0.085	0.085	0.086	0.08	0.079	0.081	0.081	0.082	0.08	0.083
	04:50:00	0.082	0.085	0.084	0.085	0.086	0.08	0.079	0.081	0.081	0.082	0.081	0.083
	04:55:00	0.082	0.085	0.084	0.084	0.085	0.079	0.079	0.081	0.081	0.082	0.08	0.083
	05:00:00	0.082	0.085	0.085	0.084	0.086	0.08	0.079	0.081	0.081	0.082	0.081	0.083
	05:05:00	0.082	0.085	0.084	0.085	0.086	0.08	0.079	0.081	0.081	0.082	0.081	0.083
	05:10:00	0.082	0.085	0.085	0.085	0.086	0.08	0.079	0.081	0.081	0.082	0.081	0.083
	05:15:00	0.082	0.086	0.085	0.085	0.086	0.08	0.079	0.081	0.081	0.082	0.081	0.083
	05:20:00	0.082	0.085	0.085	0.085	0.086	0.08	0.079	0.081	0.081	0.082	0.081	0.083
	05:25:00	0.083	0.086	0.085	0.085	0.086	0.08	0.08	0.082	0.082	0.083	0.081	0.084
	05:30:00	0.083	0.086	0.086	0.085	0.087	0.08	0.08	0.082	0.082	0.083	0.081	0.084
	05:35:00	0.083	0.085	0.085	0.085	0.087	0.08	0.08	0.081	0.082	0.083	0.081	0.084
	05:40:00	0.083	0.086	0.086	0.086	0.087	0.08	0.08	0.082	0.082	0.083	0.081	0.084
	05:45:00	0.083	0.086	0.087	0.086	0.087	0.08	0.08	0.082	0.082	0.083	0.082	0.084
	05:50:00	0.083	0.087	0.087	0.087	0.088	0.081	0.08	0.082	0.082	0.083	0.082	0.085
	05:55:00	0.084	0.087	0.086	0.087	0.087	0.081	0.08	0.082	0.082	0.083	0.082	0.085
	06:00:00	0.084	0.087	0.087	0.087	0.088	0.081	0.081	0.082	0.083	0.084	0.082	0.085
	06:05:00	0.084	0.087	0.088	0.087	0.088	0.081	0.081	0.082	0.083	0.084	0.082	0.085
	06:10:00	0.084	0.087	0.087	0.087	0.088	0.081	0.081	0.083	0.083	0.084	0.083	0.085
	06:15:00	0.084	0.087	0.087	0.087	0.088	0.082	0.081	0.083	0.083	0.084	0.083	0.086
	06:20:00	0.085	0.088	0.088	0.088	0.089	0.082	0.081	0.083	0.083	0.084	0.083	0.086
	06:25:00	0.085	0.089	0.088	0.088	0.089	0.082	0.081	0.083	0.084	0.085	0.083	0.086
	06:30:00	0.085	0.088	0.089	0.089	0.09	0.082	0.082	0.084	0.084	0.085	0.084	0.087
	06:35:00	0.085	0.089	0.089	0.089	0.09	0.083	0.082	0.084	0.084	0.085	0.084	0.087
	06:40:00	0.086	0.089	0.089	0.089	0.09	0.083	0.082	0.084	0.084	0.085	0.084	0.087
	06:45:00	0.086	0.09	0.09	0.09	0.091	0.083	0.082	0.085	0.085	0.086	0.085	0.088
	06:50:00	0.087	0.09	0.089	0.09	0.091	0.084	0.083	0.085	0.085	0.086	0.085	0.088
	06:55:00	0.087	0.09	0.091	0.09	0.092	0.084	0.083	0.085	0.086	0.087	0.085	0.09
	07:00:00	0.088	0.091	0.091	0.091	0.092	0.085	0.083	0.086	0.086	0.087	0.086	0.089
	07:05:00	0.088	0.091	0.092	0.091	0.093	0.085	0.084	0.086	0.087	0.088	0.087	0.09
	07:10:00	0.089	0.092	0.093	0.092	0.093	0.086	0.084	0.087	0.087	0.088	0.087	0.09
	07:15:00	0.09	0.093	0.094	0.093	0.094	0.086	0.085	0.087	0.088	0.089	0.087	0.091
	07:20:00	0.09	0.093	0.094	0.094	0.094	0.087	0.085	0.087	0.088	0.089	0.088	0.092
	07:25:00	0.091	0.094	0.095	0.094	0.096	0.087	0.085	0.088	0.089	0.09	0.088	0.093
	07:30:00	0.091	0.094	0.095	0.095	0.096	0.088	0.086	0.088	0.089	0.09	0.089	0.093
	07:35:00	0.093	0.095	0.096	0.096	0.097	0.089	0.087	0.089	0.09	0.091	0.09	0.095
	07:40:00	0.093	0.096	0.097	0.097	0.098	0.089	0.087	0.09	0.091	0.092	0.091	0.095
	07:45:00	0.094	0.097	0.098	0.098	0.099	0.09	0.088	0.091	0.092	0.093	0.091	0.096
	07:50:00	0.095	0.098	0.099	0.099	0.1	0.091	0.089	0.092	0.093	0.094	0.092	0.097
	07:55:00	0.096	0.099	0.1	0.1	0.101	0.092	0.089	0.092	0.093	0.095	0.093	0.099
	08:00:00	0.097	0.1	0.101	0.101	0.103	0.093	0.09	0.093	0.094	0.095	0.094	0.1
	08:05:00	0.099	0.101	0.102	0.102	0.104	0.094	0.091	0.095	0.096	0.097	0.095	0.101
	08:10:00	0.1	0.103	0.104	0.105	0.105	0.095	0.092	0.096	0.097	0.098	0.097	0.103
	08:15:00	0.102	0.104	0.106	0.106	0.107	0.097	0.093	0.097	0.098	0.099	0.098	0.104
	08:20:00	0.103	0.106	0.108	0.108	0.108	0.098	0.094	0.098	0.099	0.101	0.099	0.106
	08:25:00	0.105	0.107	0.11	0.11	0.11	0.1	0.096	0.1	0.101	0.102	0.101	0.108
	08:30:00	0.107	0.109	0.111	0.112	0.112	0.101	0.097	0.101	0.103	0.104	0.103	0.109
	08:35:00	0.109	0.111	0.113	0.114	0.115	0.103	0.099	0.103	0.105	0.106	0.105	0.112
	08:40:00	0.111	0.114	0.116	0.116	0.117	0.105	0.1	0.105	0.107	0.108	0.106	0.114
	08:45:00	0.114	0.116	0.118	0.119	0.119	0.107	0.102	0.107	0.109	0.11	0.108	0.117
	08:50:00	0.116	0.118	0.121	0.121	0.122	0.109	0.104	0.109	0.111	0.112	0.11	0.12
	08:55:00	0.118	0.121	0.124	0.124	0.125	0.112	0.106	0.111	0.113	0.115	0.113	0.122
	09:00:00	0.121	0.124	0.127	0.127	0.129	0.114	0.108	0.114	0.116	0.117	0.116	0.125
	09:05:00	0.125	0.127	0.13	0.128	0.13	0.117	0.11	0.116	0.119	0.12	0.12	0.126
	09:10:00	0.128	0.131	0.134	0.129	0.13	0.12	0.113	0.119	0.122	0.123	0.123	0.127
	09:15:00	0.13	0.133	0.136	0.132	0.133	0.124	0.115	0.122	0.125	0.126	0.125	0.13
	09:20:00	0.134	0.134	0.139	0.135	0.136	0.127	0.118	0.125	0.127	0.124	0.122	0.131
	09:25:00	0.137	0.137	0.143	0.139	0.139	0.131	0.122	0.129	0.126	0.127	0.124	0.134
	09:30:00	0.14	0.141	0.146	0.142	0.143	0.134	0.127	0.13	0.129	0.13	0.129	0.138
	09:35:00	0.144	0.144	0.149	0.145	0.146	0.138	0.13	0.131	0.132	0.133	0.131	0.141
	09:40:00	0.147	0.148	0.152	0.149	0.149	0.141	0.133	0.134	0.135	0.137	0.129	0.145
	09:45:00	0.151	0.152	0.157	0.152	0.152	0.144	0.137	0.138	0.138	0.139	0.123	0.147
	09:50:00	0.154	0.156	0.16	0.156	0.156	0.147	0.141	0.141	0.142	0.143	0.139	0.151
	09:55:00	0.158	0.16	0.165	0.159	0.159	0.149	0.144	0.145	0.145	0.146	0.139	0.155
	10:00:00	0.162	0.165	0.168	0.163	0.162	0.153	0.147	0.149	0.148	0.15	0.137	0.159
	10:05:00	0.165	0.168	0.171	0.166	0.165	0.156	0.15	0.152	0.151	0.153	0.151	0.162
	10:10:00	0.17	0.172	0.175	0.17	0.169	0.159	0.154	0.156	0.155	0.156	0.15	0.166
	10:15:00	0.174	0.178	0.179	0.173	0.172	0.163	0.157	0.16	0.158	0.16	0.147	0.168
	10:20:00	0.178	0.182	0.183	0.175	0.175	0.166	0.16	0.163	0.162	0.163	0.139	0.173
	10:25:00	0.181	0.187	0.186	0.179	0.178	0.169	0.163	0.167	0.165	0.166	0.156	0.175
	10:30:00	0.186	0.191	0.19	0.183	0.18	0.173	0.167	0.171	0.169	0.169	0.153	0.178
	10:35:00	0.189	0.194	0.193	0.185	0.184	0.176	0.17	0.174	0.172	0.173	0.157	0.181
	10:40:00	0.193	0.199	0.196	0.187	0.186	0.179	0.173	0.178	0.175	0.176	0.161	0.184
	10:45:00	0.197	0.203	0.2	0.192	0.191	0.182	0.176	0.182	0.179	0.179	0.162	0.188
	10:50:00	0.2	0.205	0.202	0.194	0.194	0.185	0.179	0.186	0.182	0.181	0.165	0.189
	10:55:00	0.205	0.21	0.206	0.198	0.195	0.187	0.183	0.19	0.185	0.185	0.159	0.193
	11:00:00	0.208	0.214	0.209	0.2	0.199	0.191	0.186	0.193	0.188	0.187	0.157	0.197
	11:05:00	0.211	0.217	0.212	0.202	0.203	0.193	0.189	0.196	0.191	0.19	0.168	0.199
	11:10:00	0.216	0.221	0.216	0.204	0.204	0.196	0.192	0.2	0.194	0.193	0.168	0.201
	11:15:00	0.219	0.223	0.219	0.209	0.207	0.199	0.195	0.203	0.197	0.196	0.169	0.205
	11:20:00	0.222	0.228	0.221	0.211	0.21	0.201	0.197	0.206	0.2	0.199	0.176	0.207
	11:25:00	0.226	0.233	0.225	0.213	0.211	0.204	0.2	0.209	0.203	0.202	0.184	0.209
	11:30:00	0.229	0.235	0.228	0.217	0.215	0.207	0.202	0.212	0.205	0.204	0.179	0.214
	11:35:00	0.232	0.239	0.232	0.219	0.216	0.21	0.205	0.215	0.209	0.208	0.178	0.216
	11:40:00	0.236	0.242	0.234	0.221	0.22	0.212	0.208	0.218	0.212	0.21	0.185	0.218
	11:45:00	0.239	0.246	0.238	0.224	0.225	0.216	0.212	0.221	0.215	0.214	0.187	0.222
	11:50:00	0.242	0.25	0.24	0.228	0.227	0.219	0.216	0.224	0.219	0.216	0.186	0.226
	11:55:00	0.246	0.253	0.244	0.229	0.231	0.223	0.219	0.228	0.221	0.219	0.193	0.23
	12:00:00	0.249	0.256	0.245	0.235	0.235	0.227	0.222	0.231	0.224	0.222	0.195	0.233
	12:05:00	0.253	0.261	0.25	0.236	0.237	0.231	0.225	0.234	0.227	0.224	0.197	0.237
	12:10:00	0.257	0.264	0.252	0.24	0.239	0.237	0.226	0.239	0.23	0.228	0.198	0.24
	12:15:00	0.261	0.267	0.257	0.244	0.242	0.243	0.228	0.241	0.234	0.23	0.2	0.242
	12:20:00	0.265	0.273	0.26	0.247	0.243	0.246	0.229	0.244	0.236	0.232	0.201	0.247
	12:25:00	0.268	0.274	0.264	0.25	0.245	0.246	0.231	0.246	0.239	0.236	0.207	0.25
	12:30:00	0.273	0.279	0.267	0.259	0.254	0.248	0.23	0.249	0.242	0.238	0.209	0.254
	12:35:00	0.275	0.283	0.27	0.264	0.254	0.248	0.231	0.252	0.246	0.241	0.211	0.256
	12:40:00	0.278	0.287	0.272	0.265	0.256	0.249	0.23	0.255	0.249	0.244	0.208	0.263
	12:45:00	0.279	0.293	0.275	0.264	0.258	0.251	0.234	0.257	0.252	0.247	0.217	0.262
	12:50:00	0.282	0.298	0.278	0.276	0.269	0.253	0.235	0.26	0.254	0.249	0.219	0.267
	12:55:00	0.282	0.306	0.283	0.271	0.263	0.251	0.236	0.263	0.257	0.252	0.218	0.27
	13:00:00	0.283	0.312	0.286	0.283	0.275	0.253	0.237	0.264	0.261	0.255	0.222	0.272
	13:05:00	0.285	0.32	0.295	0.289	0.278	0.254	0.242	0.266	0.264	0.258	0.225	0.277
	13:10:00	0.287	0.326	0.3	0.292	0.281	0.253	0.243	0.267	0.266	0.26	0.227	0.281
	13:15:00	0.29	0.327	0.306	0.301	0.286	0.252	0.244	0.269	0.268	0.264	0.228	0.285
	13:20:00	0.294	0.333	0.313	0.299	0.29	0.252	0.244	0.271	0.269	0.266	0.232	0.291
	13:25:00	0.297	0.335	0.317	0.308	0.29	0.257	0.241	0.272	0.271	0.269	0.235	0.299
	13:30:00	0.304	0.336	0.319	0.31	0.281	0.25	0.242	0.274	0.272	0.272	0.239	0.304
	13:35:00	0.306	0.33	0.317	0.315	0.272	0.253	0.241	0.276	0.273	0.272	0.233	0.307
	13:40:00	0.31	0.333	0.319	0.309	0.273	0.247	0.241	0.278	0.276	0.274	0.24	0.308
	13:45:00	0.316	0.334	0.323	0.316	0.274	0.252	0.239	0.279	0.279	0.275	0.241	0.315
	13:50:00	0.321	0.329	0.329	0.317	0.28	0.251	0.239	0.281	0.281	0.275	0.239	0.31
	13:55:00	0.316	0.315	0.335	0.309	0.281	0.251	0.24	0.281	0.282	0.277	0.245	0.311
	14:00:00	0.314	0.292	0.34	0.305	0.284	0.25	0.241	0.283	0.284	0.279	0.245	0.314
	14:05:00	0.305	0.283	0.342	0.294	0.283	0.251	0.242	0.281	0.284	0.28	0.246	0.314
	14:10:00	0.296	0.284	0.342	0.284	0.286	0.253	0.241	0.28	0.286	0.283	0.248	0.32
	14:15:00	0.306	0.284	0.333	0.281	0.287	0.254	0.243	0.283	0.286	0.285	0.247	0.316
	14:20:00	0.309	0.283	0.341	0.279	0.288	0.256	0.244	0.286	0.286	0.286	0.249	0.316
	14:25:00	0.306	0.285	0.337	0.284	0.289	0.256	0.244	0.288	0.287	0.286	0.245	0.312
	14:30:00	0.304	0.286	0.348	0.289	0.291	0.258	0.244	0.289	0.29	0.288	0.252	0.319
	14:35:00	0.303	0.289	0.348	0.289	0.29	0.259	0.245	0.289	0.291	0.287	0.25	0.316
	14:40:00	0.302	0.29	0.352	0.285	0.292	0.26	0.247	0.288	0.292	0.289	0.251	0.321
	14:45:00	0.301	0.292	0.356	0.293	0.292	0.262	0.247	0.288	0.292	0.289	0.251	0.321
	14:50:00	0.303	0.289	0.354	0.289	0.293	0.265	0.248	0.288	0.294	0.29	0.255	0.317
	14:55:00	0.298	0.289	0.356	0.29	0.294	0.265	0.251	0.288	0.296	0.291	0.254	0.321
	15:00:00	0.3	0.29	0.363	0.296	0.294	0.265	0.252	0.286	0.296	0.292	0.26	0.32
	15:05:00	0.297	0.29	0.355	0.289	0.295	0.27	0.254	0.288	0.298	0.294	0.251	0.327
	15:10:00	0.296	0.291	0.363	0.289	0.296	0.271	0.256	0.288	0.298	0.296	0.257	0.323
	15:15:00	0.292	0.291	0.371	0.291	0.298	0.273	0.257	0.289	0.299	0.297	0.257	0.329
	15:20:00	0.29	0.292	0.374	0.298	0.299	0.276	0.26	0.292	0.299	0.297	0.256	0.327
	15:25:00	0.29	0.293	0.369	0.3	0.3	0.279	0.262	0.291	0.3	0.298	0.258	0.331
	15:30:00	0.293	0.295	0.365	0.299	0.3	0.28	0.264	0.293	0.302	0.299	0.262	0.327
	15:35:00	0.292	0.296	0.368	0.309	0.301	0.282	0.266	0.292	0.304	0.301	0.262	0.333
	15:40:00	0.294	0.298	0.369	0.319	0.301	0.286	0.267	0.294	0.305	0.303	0.254	0.336
	15:45:00	0.294	0.299	0.383	0.319	0.304	0.287	0.27	0.296	0.306	0.304	0.249	0.341
	15:50:00	0.298	0.299	0.377	0.327	0.304	0.289	0.272	0.297	0.307	0.306	0.258	0.338
	15:55:00	0.299	0.301	0.38	0.333	0.303	0.29	0.274	0.298	0.308	0.306	0.254	0.339
	16:00:00	0.303	0.304	0.378	0.342	0.308	0.292	0.277	0.297	0.309	0.309	0.254	0.339
	16:05:00	0.303	0.303	0.369	0.35	0.308	0.296	0.28	0.299	0.309	0.31	0.257	0.338
	16:10:00	0.306	0.306	0.375	0.36	0.31	0.297	0.28	0.302	0.309	0.31	0.258	0.344
	16:15:00	0.306	0.306	0.367	0.358	0.31	0.299	0.282	0.304	0.311	0.312	0.262	0.343
	16:20:00	0.308	0.309	0.365	0.372	0.312	0.301	0.285	0.303	0.312	0.314	0.258	0.344
	16:25:00	0.308	0.311	0.369	0.369	0.313	0.303	0.288	0.303	0.312	0.315	0.26	0.34
	16:30:00	0.308	0.311	0.368	0.371	0.316	0.305	0.29	0.306	0.314	0.315	0.261	0.345
	16:35:00	0.309	0.314	0.378	0.38	0.316	0.305	0.293	0.307	0.315	0.316	0.262	0.347
	16:40:00	0.313	0.315	0.377	0.383	0.318	0.305	0.295	0.307	0.315	0.317	0.267	0.355
	16:45:00	0.315	0.318	0.377	0.39	0.321	0.308	0.296	0.306	0.316	0.318	0.267	0.353
	16:50:00	0.319	0.324	0.375	0.397	0.324	0.311	0.3	0.309	0.318	0.32	0.269	0.355
	16:55:00	0.319	0.324	0.377	0.4	0.325	0.311	0.303	0.311	0.318	0.321	0.269	0.356
	17:00:00	0.319	0.326	0.382	0.4	0.327	0.313	0.304	0.313	0.318	0.322	0.272	0.359
	17:05:00	0.319	0.325	0.38	0.401	0.331	0.315	0.306	0.313	0.318	0.323	0.274	0.357
	17:10:00	0.319	0.332	0.389	0.407	0.336	0.316	0.306	0.316	0.319	0.324	0.275	0.359
	17:15:00	0.322	0.338	0.389	0.41	0.338	0.316	0.305	0.317	0.32	0.324	0.272	0.343
	17:20:00	0.322	0.334	0.396	0.417	0.341	0.317	0.306	0.317	0.321	0.326	0.272	0.348
	17:25:00	0.325	0.337	0.391	0.411	0.344	0.321	0.308	0.32	0.32	0.326	0.278	0.35
	17:30:00	0.325	0.339	0.395	0.424	0.347	0.321	0.309	0.32	0.321	0.327	0.279	0.35
	17:35:00	0.33	0.341	0.396	0.431	0.349	0.324	0.311	0.324	0.321	0.327	0.282	0.345
	17:40:00	0.331	0.344	0.4	0.43	0.356	0.329	0.315	0.326	0.323	0.328	0.282	0.351
	17:45:00	0.333	0.348	0.402	0.424	0.352	0.328	0.315	0.33	0.322	0.328	0.281	0.351
	17:50:00	0.335	0.352	0.404	0.427	0.353	0.331	0.318	0.335	0.326	0.324	0.282	0.354
	17:55:00	0.338	0.354	0.386	0.433	0.356	0.333	0.319	0.337	0.328	0.327	0.281	0.349
	18:00:00	0.34	0.352	0.417	0.426	0.359	0.336	0.321	0.341	0.331	0.329	0.284	0.35
	18:05:00	0.343	0.354	0.393	0.436	0.362	0.337	0.324	0.347	0.331	0.331	0.283	0.354
	18:10:00	0.345	0.359	0.409	0.425	0.364	0.34	0.329	0.349	0.337	0.334	0.283	0.357
	18:15:00	0.348	0.361	0.407	0.427	0.363	0.342	0.329	0.352	0.341	0.339	0.288	0.357
	18:20:00	0.351	0.364	0.41	0.429	0.366	0.347	0.33	0.35	0.347	0.343	0.287	0.355
	18:25:00	0.354	0.365	0.426	0.436	0.368	0.355	0.333	0.352	0.35	0.348	0.29	0.361
	18:30:00	0.355	0.366	0.39	0.442	0.366	0.358	0.335	0.356	0.352	0.35	0.287	0.36
	18:35:00	0.359	0.368	0.42	0.439	0.371	0.36	0.339	0.357	0.356	0.35	0.288	0.357
	18:40:00	0.361	0.376	0.429	0.425	0.37	0.361	0.34	0.357	0.361	0.352	0.289	0.364
	18:45:00	0.363	0.371	0.386	0.443	0.371	0.366	0.344	0.361	0.362	0.356	0.29	0.366
	18:50:00	0.365	0.369	0.393	0.431	0.371	0.386	0.351	0.364	0.368	0.358	0.29	0.367
	18:55:00	0.368	0.374	0.405	0.45	0.375	0.394	0.356	0.363	0.367	0.364	0.29	0.368
	19:00:00	0.369	0.377	0.4	0.446	0.376	0.397	0.362	0.366	0.369	0.37	0.29	0.375
	19:05:00	0.369	0.378	0.393	0.444	0.378	0.398	0.365	0.369	0.37	0.369	0.289	0.376
	19:10:00	0.372	0.383	0.412	0.452	0.378	0.397	0.365	0.37	0.371	0.371	0.292	0.375
	19:15:00	0.374	0.378	0.41	0.444	0.377	0.398	0.362	0.373	0.374	0.369	0.293	0.385
	19:20:00	0.377	0.391	0.407	0.448	0.377	0.395	0.375	0.373	0.374	0.374	0.293	0.379
	19:25:00	0.385	0.386	0.4	0.461	0.383	0.392	0.394	0.375	0.376	0.377	0.295	0.385
	19:30:00	0.39	0.381	0.417	0.443	0.388	0.391	0.401	0.375	0.378	0.38	0.295	0.384
	19:35:00	0.391	0.392	0.428	0.458	0.384	0.388	0.404	0.375	0.377	0.378	0.295	0.39
	19:40:00	0.394	0.394	0.432	0.475	0.387	0.386	0.402	0.377	0.378	0.375	0.295	0.396
	19:45:00	0.397	0.393	0.422	0.47	0.39	0.384	0.402	0.377	0.381	0.377	0.297	0.392
	19:50:00	0.4	0.397	0.415	0.473	0.391	0.383	0.4	0.379	0.384	0.38	0.299	0.396
	19:55:00	0.407	0.399	0.422	0.498	0.392	0.382	0.401	0.38	0.386	0.378	0.295	0.398
	20:00:00	0.423	0.405	0.434	0.484	0.395	0.38	0.398	0.382	0.389	0.386	0.298	0.402
	20:05:00	0.437	0.407	0.45	0.474	0.396	0.379	0.398	0.383	0.387	0.384	0.303	0.403
	20:10:00	0.448	0.41	0.459	0.497	0.401	0.376	0.393	0.385	0.388	0.38	0.307	0.407
	20:15:00	0.461	0.412	0.462	0.482	0.399	0.376	0.392	0.385	0.388	0.381	0.308	0.405
	20:20:00	0.467	0.413	0.482	0.516	0.405	0.374	0.392	0.386	0.388	0.379	0.305	0.412
	20:25:00	0.47	0.415	0.464	0.491	0.409	0.373	0.39	0.388	0.388	0.383	0.313	0.408
	20:30:00	0.472	0.416	0.48	0.488	0.407	0.372	0.388	0.389	0.395	0.38	0.32	0.413
	20:35:00	0.475	0.417	0.473	0.503	0.406	0.371	0.387	0.39	0.397	0.38	0.32	0.415
	20:40:00	0.468	0.418	0.46	0.504	0.409	0.37	0.386	0.39	0.399	0.38	0.322	0.417
	20:45:00	0.467	0.418	0.474	0.499	0.412	0.369	0.385	0.392	0.406	0.383	0.322	0.414
	20:50:00	0.464	0.418	0.482	0.514	0.415	0.367	0.383	0.394	0.406	0.385	0.321	0.418
	20:55:00	0.46	0.419	0.479	0.519	0.417	0.366	0.384	0.395	0.41	0.387	0.314	0.421
	21:00:00	0.458	0.419	0.457	0.517	0.419	0.364	0.382	0.394	0.412	0.39	0.324	0.422
	21:05:00	0.457	0.423	0.473	0.508	0.418	0.363	0.381	0.396	0.417	0.39	0.328	0.423
	21:10:00	0.453	0.426	0.474	0.524	0.42	0.364	0.378	0.399	0.414	0.392	0.332	0.425
	21:15:00	0.45	0.428	0.475	0.508	0.425	0.364	0.378	0.4	0.416	0.394	0.333	0.427
	21:20:00	0.448	0.429	0.481	0.518	0.425	0.363	0.378	0.403	0.418	0.396	0.329	0.427
	21:25:00	0.445	0.429	0.477	0.507	0.424	0.363	0.377	0.406	0.418	0.395	0.323	0.426
	21:30:00	0.444	0.43	0.489	0.516	0.423	0.361	0.376	0.408	0.418	0.4	0.323	0.427
	21:35:00	0.438	0.424	0.496	0.515	0.425	0.36	0.375	0.412	0.422	0.401	0.332	0.427
	21:40:00	0.438	0.431	0.489	0.523	0.429	0.359	0.375	0.416	0.424	0.404	0.344	0.43
	21:45:00	0.435	0.437	0.497	0.518	0.429	0.358	0.374	0.416	0.427	0.404	0.341	0.436
	21:50:00	0.433	0.446	0.493	0.522	0.427	0.357	0.372	0.415	0.433	0.405	0.332	0.444
	21:55:00	0.432	0.446	0.506	0.514	0.425	0.357	0.372	0.417	0.435	0.408	0.344	0.457
	22:00:00	0.43	0.44	0.522	0.52	0.423	0.356	0.371	0.421	0.434	0.414	0.339	0.459
	22:05:00	0.428	0.421	0.513	0.525	0.422	0.355	0.37	0.416	0.432	0.416	0.338	0.461
	22:10:00	0.427	0.409	0.527	0.529	0.422	0.355	0.369	0.391	0.426	0.418	0.337	0.467
	22:15:00	0.426	0.418	0.536	0.522	0.422	0.354	0.368	0.39	0.407	0.418	0.337	0.475
	22:20:00	0.426	0.433	0.593	0.526	0.421	0.354	0.366	0.399	0.411	0.422	0.333	0.481
	22:25:00	0.424	0.446	0.599	0.531	0.421	0.353	0.365	0.412	0.426	0.422	0.343	0.487
	22:30:00	0.423	0.458	0.596	0.523	0.424	0.352	0.364	0.426	0.441	0.421	0.34	0.49
	22:35:00	0.422	0.469	0.593	0.543	0.425	0.352	0.364	0.433	0.453	0.428	0.34	0.493
	22:40:00	0.42	0.473	0.583	0.529	0.426	0.351	0.362	0.44	0.463	0.444	0.346	0.495
	22:45:00	0.418	0.478	0.592	0.549	0.427	0.351	0.362	0.443	0.469	0.461	0.342	0.501
	22:50:00	0.418	0.473	0.603	0.53	0.429	0.35	0.361	0.445	0.471	0.469	0.344	0.508
	22:55:00	0.416	0.479	0.596	0.56	0.429	0.35	0.36	0.447	0.474	0.475	0.345	0.513
	23:00:00	0.416	0.474	0.569	0.561	0.432	0.349	0.36	0.445	0.469	0.475	0.344	0.521
	23:05:00	0.415	0.473	0.553	0.572	0.451	0.349	0.361	0.445	0.47	0.476	0.343	0.52
	23:10:00	0.414	0.467	0.534	0.587	0.465	0.348	0.359	0.444	0.469	0.477	0.345	0.521
	23:15:00	0.412	0.463	0.524	0.581	0.478	0.348	0.358	0.443	0.468	0.478	0.346	0.526
	23:20:00	0.412	0.463	0.518	0.57	0.482	0.348	0.358	0.442	0.466	0.472	0.344	0.529
	23:25:00	0.411	0.459	0.511	0.569	0.486	0.347	0.356	0.441	0.469	0.472	0.342	0.529
	23:30:00	0.41	0.458	0.507	0.569	0.487	0.347	0.356	0.441	0.465	0.472	0.342	0.515
	23:35:00	0.409	0.459	0.505	0.56	0.486	0.347	0.355	0.439	0.459	0.471	0.341	0.511
	23:40:00	0.407	0.455	0.499	0.537	0.486	0.346	0.354	0.438	0.455	0.467	0.347	0.506
	23:45:00	0.407	0.455	0.496	0.521	0.485	0.346	0.354	0.438	0.459	0.467	0.35	0.498
	23:50:00	0.406	0.452	0.494	0.517	0.483	0.345	0.354	0.436	0.458	0.465	0.351	0.492
	23:55:00	0.405	0.451	0.492	0.511	0.482	0.345	0.354	0.435	0.454	0.464	0.35	0.502
	1 day, 0:00:00	0.404	0.45	0.492	0.505	0.481	0.344	0.353	0.433	0.455	0.46	0.348	0.515
	[Table:TABLE M 630 ]
	Time	PACIPLB	PACIPLB	PACIPLB	PACIPLB	PACIPLB	PACIPLB	PACIPLB	PACIPLB	PACIPLB	PACIPLB	PACIPLB	PACIPLB
	00:00:00	0.098	0.105	0.103	0.102	0.1	0.089	0.088	0.095	0.096	0.096	0.095	0.095
	00:05:00	0.097	0.104	0.102	0.101	0.1	0.089	0.088	0.095	0.096	0.096	0.095	0.096
	00:10:00	0.097	0.103	0.101	0.1	0.099	0.089	0.088	0.095	0.096	0.096	0.095	0.096
	00:15:00	0.097	0.103	0.1	0.099	0.099	0.089	0.088	0.095	0.096	0.096	0.095	0.096
	00:20:00	0.096	0.102	0.1	0.099	0.098	0.089	0.088	0.095	0.096	0.096	0.095	0.096
	00:25:00	0.096	0.102	0.1	0.099	0.098	0.089	0.088	0.095	0.096	0.096	0.095	0.096
	00:30:00	0.096	0.101	0.099	0.099	0.098	0.089	0.088	0.094	0.095	0.096	0.094	0.096
	00:35:00	0.096	0.101	0.099	0.098	0.098	0.089	0.088	0.094	0.095	0.096	0.095	0.096
	00:40:00	0.096	0.101	0.099	0.098	0.098	0.089	0.088	0.094	0.095	0.096	0.095	0.096
	00:45:00	0.095	0.1	0.098	0.098	0.097	0.088	0.087	0.094	0.095	0.095	0.094	0.096
	00:50:00	0.096	0.101	0.099	0.098	0.097	0.089	0.088	0.094	0.095	0.096	0.095	0.096
	00:55:00	0.096	0.1	0.099	0.098	0.097	0.089	0.088	0.094	0.095	0.096	0.095	0.096
	01:00:00	0.096	0.1	0.099	0.098	0.097	0.089	0.088	0.094	0.095	0.096	0.095	0.096
	01:05:00	0.096	0.1	0.099	0.098	0.097	0.089	0.088	0.094	0.095	0.096	0.095	0.096
	01:10:00	0.096	0.1	0.099	0.098	0.097	0.089	0.088	0.094	0.095	0.096	0.095	0.096
	01:15:00	0.096	0.101	0.099	0.098	0.098	0.089	0.088	0.094	0.095	0.096	0.095	0.097
	01:20:00	0.096	0.1	0.098	0.098	0.097	0.089	0.088	0.094	0.095	0.096	0.095	0.096
	01:25:00	0.096	0.1	0.098	0.098	0.097	0.089	0.088	0.094	0.095	0.096	0.095	0.096
	01:30:00	0.096	0.1	0.099	0.098	0.097	0.089	0.088	0.094	0.095	0.096	0.095	0.096
	01:35:00	0.096	0.1	0.098	0.098	0.097	0.089	0.088	0.094	0.095	0.095	0.095	0.096
	01:40:00	0.096	0.1	0.099	0.098	0.097	0.089	0.088	0.094	0.095	0.096	0.095	0.096
	01:45:00	0.096	0.1	0.098	0.098	0.097	0.089	0.088	0.094	0.095	0.096	0.095	0.096
	01:50:00	0.096	0.101	0.099	0.098	0.097	0.089	0.088	0.094	0.095	0.096	0.095	0.097
	01:55:00	0.096	0.1	0.098	0.098	0.097	0.089	0.087	0.094	0.095	0.096	0.095	0.096
	02:00:00	0.096	0.101	0.099	0.098	0.098	0.089	0.088	0.094	0.095	0.096	0.095	0.097
	02:05:00	0.096	0.1	0.099	0.098	0.098	0.089	0.088	0.094	0.095	0.096	0.095	0.097
	02:10:00	0.095	0.1	0.098	0.098	0.097	0.088	0.087	0.094	0.095	0.095	0.094	0.096
	02:15:00	0.096	0.101	0.099	0.098	0.098	0.089	0.088	0.094	0.095	0.096	0.095	0.097
	02:20:00	0.096	0.101	0.099	0.098	0.098	0.089	0.088	0.094	0.095	0.096	0.095	0.097
	02:25:00	0.096	0.101	0.099	0.098	0.098	0.089	0.088	0.094	0.096	0.096	0.095	0.097
	02:30:00	0.096	0.101	0.099	0.098	0.098	0.089	0.088	0.094	0.095	0.096	0.095	0.097
	02:35:00	0.096	0.101	0.099	0.098	0.098	0.089	0.088	0.094	0.096	0.096	0.095	0.097
	02:40:00	0.096	0.101	0.099	0.099	0.098	0.089	0.088	0.094	0.096	0.096	0.095	0.097
	02:45:00	0.096	0.1	0.098	0.098	0.097	0.089	0.088	0.094	0.095	0.096	0.095	0.097
	02:50:00	0.096	0.101	0.099	0.098	0.098	0.089	0.088	0.094	0.095	0.096	0.095	0.097
	02:55:00	0.096	0.101	0.099	0.098	0.098	0.089	0.088	0.094	0.095	0.096	0.095	0.097
	03:00:00	0.096	0.101	0.099	0.098	0.098	0.089	0.088	0.094	0.095	0.096	0.095	0.097
	03:05:00	0.096	0.101	0.099	0.099	0.098	0.089	0.088	0.094	0.096	0.096	0.095	0.097
	03:10:00	0.097	0.101	0.099	0.099	0.098	0.089	0.088	0.095	0.096	0.096	0.096	0.098
	03:15:00	0.097	0.101	0.099	0.099	0.098	0.089	0.088	0.095	0.096	0.096	0.096	0.098
	03:20:00	0.096	0.101	0.099	0.099	0.098	0.089	0.088	0.095	0.096	0.096	0.096	0.098
	03:25:00	0.097	0.102	0.099	0.099	0.098	0.09	0.088	0.095	0.096	0.097	0.096	0.098
	03:30:00	0.097	0.102	0.099	0.099	0.098	0.09	0.088	0.095	0.096	0.097	0.096	0.098
	03:35:00	0.097	0.102	0.1	0.099	0.099	0.09	0.088	0.095	0.096	0.097	0.096	0.098
	03:40:00	0.097	0.102	0.1	0.1	0.099	0.09	0.088	0.095	0.096	0.097	0.096	0.098
	03:45:00	0.097	0.102	0.1	0.1	0.099	0.09	0.088	0.095	0.096	0.097	0.097	0.099
	03:50:00	0.098	0.103	0.1	0.1	0.099	0.09	0.089	0.096	0.097	0.097	0.097	0.099
	03:55:00	0.098	0.103	0.101	0.1	0.1	0.09	0.089	0.096	0.097	0.098	0.097	0.099
	04:00:00	0.098	0.103	0.101	0.1	0.1	0.09	0.089	0.096	0.097	0.098	0.097	0.1
	04:05:00	0.098	0.103	0.101	0.1	0.1	0.09	0.089	0.096	0.097	0.098	0.098	0.1
	04:10:00	0.099	0.104	0.102	0.101	0.101	0.091	0.089	0.096	0.098	0.098	0.098	0.101
	04:15:00	0.099	0.104	0.102	0.101	0.101	0.091	0.089	0.097	0.098	0.099	0.098	0.101
	04:20:00	0.1	0.105	0.103	0.102	0.101	0.091	0.089	0.097	0.099	0.099	0.099	0.102
	04:25:00	0.1	0.106	0.103	0.103	0.102	0.092	0.09	0.098	0.099	0.1	0.1	0.102
	04:30:00	0.1	0.106	0.103	0.103	0.102	0.092	0.09	0.097	0.099	0.1	0.1	0.102
	04:35:00	0.101	0.107	0.104	0.104	0.103	0.093	0.09	0.098	0.1	0.101	0.101	0.104
	04:40:00	0.102	0.107	0.105	0.104	0.103	0.093	0.09	0.099	0.1	0.101	0.101	0.104
	04:45:00	0.103	0.109	0.106	0.105	0.104	0.094	0.091	0.1	0.101	0.102	0.102	0.105
	04:50:00	0.104	0.11	0.107	0.106	0.105	0.094	0.091	0.1	0.102	0.103	0.103	0.106
	04:55:00	0.105	0.111	0.107	0.107	0.106	0.094	0.091	0.101	0.102	0.103	0.104	0.107
	05:00:00	0.106	0.112	0.109	0.108	0.107	0.095	0.092	0.101	0.103	0.104	0.105	0.109
	05:05:00	0.107	0.113	0.11	0.109	0.108	0.096	0.092	0.102	0.104	0.105	0.106	0.11
	05:10:00	0.108	0.115	0.111	0.11	0.109	0.097	0.093	0.103	0.105	0.106	0.107	0.112
	05:15:00	0.11	0.116	0.112	0.111	0.111	0.098	0.094	0.104	0.107	0.107	0.109	0.114
	05:20:00	0.111	0.118	0.114	0.113	0.113	0.099	0.094	0.106	0.108	0.109	0.111	0.116
	05:25:00	0.113	0.12	0.116	0.115	0.115	0.1	0.095	0.107	0.11	0.111	0.113	0.118
	05:30:00	0.115	0.123	0.118	0.117	0.117	0.101	0.096	0.109	0.112	0.113	0.115	0.121
	05:35:00	0.118	0.125	0.12	0.119	0.119	0.103	0.097	0.111	0.113	0.115	0.117	0.123
	05:40:00	0.12	0.128	0.123	0.122	0.121	0.105	0.098	0.113	0.116	0.117	0.12	0.127
	05:45:00	0.123	0.132	0.126	0.124	0.124	0.106	0.1	0.115	0.118	0.119	0.123	0.13
	05:50:00	0.126	0.135	0.129	0.128	0.127	0.108	0.101	0.117	0.121	0.122	0.126	0.134
	05:55:00	0.13	0.139	0.133	0.131	0.131	0.111	0.102	0.12	0.123	0.125	0.129	0.138
	06:00:00	0.133	0.143	0.136	0.134	0.134	0.113	0.104	0.123	0.127	0.129	0.133	0.142
	06:05:00	0.137	0.147	0.14	0.138	0.138	0.116	0.106	0.126	0.13	0.132	0.137	0.146
	06:10:00	0.14	0.147	0.145	0.142	0.143	0.119	0.108	0.129	0.134	0.136	0.142	0.147
	06:15:00	0.143	0.149	0.146	0.144	0.144	0.122	0.11	0.133	0.138	0.14	0.142	0.15
	06:20:00	0.147	0.158	0.15	0.148	0.145	0.125	0.113	0.138	0.141	0.141	0.145	0.154
	06:25:00	0.151	0.162	0.154	0.151	0.15	0.127	0.116	0.139	0.141	0.143	0.149	0.158
	06:30:00	0.154	0.168	0.158	0.155	0.154	0.13	0.119	0.14	0.145	0.147	0.152	0.161
	06:35:00	0.157	0.17	0.162	0.159	0.157	0.134	0.12	0.144	0.149	0.151	0.156	0.164
	06:40:00	0.161	0.175	0.165	0.163	0.161	0.137	0.123	0.149	0.153	0.155	0.16	0.168
	06:45:00	0.164	0.179	0.169	0.167	0.164	0.141	0.126	0.153	0.158	0.158	0.163	0.172
	06:50:00	0.168	0.184	0.171	0.172	0.167	0.143	0.129	0.156	0.161	0.161	0.166	0.175
	06:55:00	0.171	0.188	0.175	0.177	0.172	0.147	0.132	0.16	0.165	0.165	0.17	0.179
	07:00:00	0.174	0.192	0.18	0.18	0.175	0.15	0.134	0.163	0.169	0.168	0.174	0.182
	07:05:00	0.177	0.198	0.183	0.184	0.179	0.154	0.137	0.168	0.174	0.172	0.177	0.185
	07:10:00	0.18	0.203	0.187	0.189	0.182	0.157	0.14	0.171	0.177	0.176	0.181	0.189
	07:15:00	0.182	0.207	0.189	0.192	0.186	0.161	0.143	0.175	0.182	0.179	0.184	0.191
	07:20:00	0.185	0.211	0.191	0.196	0.189	0.163	0.145	0.178	0.185	0.183	0.187	0.194
	07:25:00	0.188	0.215	0.195	0.202	0.193	0.166	0.148	0.182	0.189	0.187	0.191	0.197
	07:30:00	0.19	0.22	0.199	0.205	0.196	0.169	0.151	0.186	0.192	0.19	0.195	0.2
	07:35:00	0.192	0.225	0.203	0.211	0.199	0.173	0.156	0.19	0.197	0.194	0.198	0.203
	07:40:00	0.195	0.231	0.205	0.214	0.203	0.176	0.16	0.194	0.2	0.197	0.202	0.205
	07:45:00	0.196	0.234	0.21	0.219	0.206	0.179	0.163	0.198	0.204	0.2	0.204	0.209
	07:50:00	0.199	0.242	0.212	0.223	0.21	0.182	0.165	0.202	0.208	0.203	0.208	0.211
	07:55:00	0.201	0.246	0.216	0.226	0.212	0.185	0.167	0.205	0.212	0.206	0.211	0.214
	08:00:00	0.203	0.252	0.219	0.23	0.216	0.188	0.17	0.21	0.216	0.209	0.213	0.216
	08:05:00	0.207	0.26	0.225	0.237	0.22	0.192	0.174	0.213	0.22	0.213	0.218	0.22
	08:10:00	0.209	0.268	0.225	0.239	0.223	0.194	0.178	0.217	0.223	0.217	0.222	0.223
	08:15:00	0.213	0.27	0.229	0.243	0.227	0.198	0.181	0.221	0.228	0.22	0.224	0.226
	08:20:00	0.217	0.273	0.232	0.25	0.23	0.202	0.185	0.225	0.231	0.224	0.228	0.229
	08:25:00	0.221	0.281	0.238	0.252	0.235	0.205	0.187	0.229	0.236	0.227	0.233	0.234
	08:30:00	0.224	0.284	0.241	0.255	0.239	0.209	0.191	0.233	0.239	0.231	0.236	0.237
	08:35:00	0.228	0.289	0.245	0.261	0.243	0.212	0.193	0.237	0.243	0.236	0.241	0.24
	08:40:00	0.233	0.295	0.245	0.27	0.248	0.215	0.196	0.242	0.248	0.24	0.245	0.244
	08:45:00	0.236	0.297	0.251	0.271	0.252	0.22	0.2	0.245	0.253	0.244	0.25	0.248
	08:50:00	0.241	0.304	0.254	0.279	0.257	0.223	0.202	0.25	0.257	0.249	0.254	0.253
	08:55:00	0.245	0.306	0.259	0.277	0.261	0.227	0.205	0.255	0.262	0.253	0.258	0.258
	09:00:00	0.25	0.311	0.265	0.289	0.265	0.231	0.208	0.258	0.267	0.258	0.263	0.262
	09:05:00	0.255	0.318	0.267	0.291	0.271	0.235	0.214	0.262	0.271	0.262	0.267	0.266
	09:10:00	0.259	0.322	0.272	0.296	0.275	0.24	0.216	0.267	0.276	0.266	0.272	0.271
	09:15:00	0.265	0.324	0.274	0.304	0.28	0.244	0.22	0.272	0.281	0.272	0.277	0.276
	09:20:00	0.27	0.333	0.282	0.304	0.284	0.248	0.224	0.276	0.285	0.276	0.282	0.281
	09:25:00	0.274	0.333	0.292	0.315	0.29	0.253	0.229	0.282	0.289	0.28	0.286	0.286
	09:30:00	0.278	0.343	0.291	0.316	0.295	0.257	0.232	0.286	0.293	0.285	0.291	0.291
	09:35:00	0.282	0.343	0.295	0.322	0.3	0.261	0.236	0.29	0.297	0.289	0.296	0.296
	09:40:00	0.287	0.35	0.3	0.328	0.304	0.265	0.24	0.294	0.302	0.294	0.301	0.301
	09:45:00	0.292	0.354	0.303	0.332	0.31	0.271	0.245	0.299	0.307	0.299	0.307	0.307
	09:50:00	0.296	0.36	0.308	0.334	0.314	0.275	0.25	0.304	0.312	0.305	0.311	0.312
	09:55:00	0.301	0.366	0.314	0.339	0.319	0.278	0.255	0.308	0.316	0.31	0.316	0.316
	10:00:00	0.305	0.372	0.321	0.343	0.325	0.283	0.259	0.314	0.321	0.315	0.322	0.322
	10:05:00	0.31	0.375	0.325	0.349	0.329	0.287	0.262	0.318	0.326	0.318	0.325	0.326
	10:10:00	0.314	0.382	0.327	0.351	0.334	0.292	0.267	0.323	0.33	0.324	0.331	0.332
	10:15:00	0.318	0.385	0.334	0.357	0.34	0.297	0.273	0.328	0.336	0.328	0.336	0.338
	10:20:00	0.324	0.392	0.339	0.363	0.345	0.301	0.277	0.333	0.34	0.334	0.342	0.343
	10:25:00	0.326	0.396	0.348	0.367	0.35	0.305	0.281	0.337	0.346	0.338	0.345	0.347
	10:30:00	0.332	0.401	0.346	0.369	0.355	0.31	0.285	0.342	0.349	0.344	0.352	0.352
	10:35:00	0.336	0.405	0.353	0.372	0.359	0.313	0.291	0.347	0.354	0.349	0.356	0.357
	10:40:00	0.341	0.41	0.358	0.377	0.364	0.317	0.294	0.352	0.36	0.352	0.359	0.36
	10:45:00	0.345	0.415	0.359	0.381	0.368	0.32	0.298	0.356	0.365	0.357	0.364	0.365
	10:50:00	0.349	0.422	0.366	0.383	0.372	0.322	0.301	0.36	0.369	0.361	0.369	0.37
	10:55:00	0.353	0.428	0.371	0.388	0.378	0.324	0.305	0.366	0.375	0.367	0.373	0.375
	11:00:00	0.356	0.43	0.375	0.393	0.381	0.327	0.31	0.371	0.377	0.371	0.377	0.378
	11:05:00	0.36	0.436	0.383	0.398	0.386	0.33	0.313	0.375	0.382	0.375	0.382	0.383
	11:10:00	0.361	0.441	0.394	0.401	0.389	0.333	0.315	0.379	0.389	0.377	0.38	0.382
	11:15:00	0.365	0.453	0.399	0.407	0.394	0.337	0.317	0.384	0.392	0.38	0.386	0.388
	11:20:00	0.363	0.457	0.403	0.416	0.396	0.339	0.32	0.387	0.395	0.383	0.385	0.387
	11:25:00	0.364	0.467	0.41	0.426	0.4	0.341	0.323	0.392	0.4	0.387	0.392	0.393
	11:30:00	0.364	0.472	0.418	0.433	0.404	0.343	0.325	0.395	0.404	0.39	0.398	0.398
	11:35:00	0.366	0.476	0.426	0.437	0.408	0.347	0.329	0.398	0.408	0.392	0.396	0.399
	11:40:00	0.368	0.475	0.428	0.442	0.409	0.348	0.331	0.402	0.412	0.395	0.398	0.403
	11:45:00	0.371	0.479	0.432	0.445	0.414	0.351	0.336	0.406	0.415	0.4	0.404	0.407
	11:50:00	0.372	0.486	0.437	0.45	0.416	0.352	0.337	0.408	0.419	0.402	0.407	0.411
	11:55:00	0.378	0.485	0.442	0.456	0.421	0.355	0.341	0.411	0.423	0.404	0.408	0.417
	12:00:00	0.38	0.491	0.443	0.458	0.424	0.357	0.343	0.412	0.423	0.407	0.415	0.421
	12:05:00	0.384	0.494	0.447	0.463	0.427	0.359	0.347	0.415	0.428	0.41	0.415	0.423
	12:10:00	0.385	0.501	0.453	0.462	0.431	0.361	0.349	0.417	0.43	0.413	0.422	0.43
	12:15:00	0.392	0.507	0.457	0.468	0.433	0.363	0.352	0.419	0.433	0.416	0.425	0.433
	12:20:00	0.397	0.505	0.46	0.47	0.437	0.366	0.356	0.422	0.436	0.419	0.426	0.439
	12:25:00	0.404	0.513	0.467	0.474	0.442	0.365	0.357	0.425	0.438	0.423	0.434	0.442
	12:30:00	0.408	0.514	0.465	0.478	0.445	0.367	0.362	0.429	0.443	0.422	0.433	0.443
	12:35:00	0.414	0.521	0.466	0.481	0.446	0.37	0.364	0.431	0.447	0.422	0.431	0.441
	12:40:00	0.42	0.523	0.475	0.483	0.45	0.373	0.368	0.435	0.45	0.428	0.439	0.452
	12:45:00	0.424	0.531	0.474	0.489	0.452	0.378	0.373	0.437	0.45	0.43	0.441	0.455
	12:50:00	0.429	0.535	0.479	0.491	0.456	0.38	0.374	0.44	0.457	0.432	0.444	0.459
	12:55:00	0.435	0.539	0.487	0.494	0.458	0.382	0.378	0.443	0.458	0.438	0.449	0.466
	13:00:00	0.442	0.542	0.483	0.498	0.464	0.386	0.383	0.445	0.461	0.438	0.453	0.469
	13:05:00	0.444	0.544	0.489	0.502	0.467	0.392	0.387	0.448	0.462	0.443	0.458	0.47
	13:10:00	0.453	0.55	0.496	0.506	0.469	0.389	0.393	0.451	0.465	0.445	0.46	0.478
	13:15:00	0.457	0.548	0.501	0.51	0.474	0.389	0.394	0.454	0.468	0.451	0.466	0.48
	13:20:00	0.464	0.553	0.503	0.512	0.478	0.397	0.399	0.457	0.472	0.449	0.465	0.481
	13:25:00	0.468	0.558	0.504	0.516	0.481	0.398	0.401	0.46	0.473	0.454	0.474	0.486
	13:30:00	0.476	0.563	0.512	0.515	0.482	0.4	0.407	0.462	0.477	0.454	0.473	0.489
	13:35:00	0.487	0.571	0.518	0.521	0.485	0.402	0.41	0.464	0.479	0.462	0.479	0.496
	13:40:00	0.488	0.578	0.519	0.523	0.486	0.407	0.412	0.467	0.482	0.461	0.483	0.5
	13:45:00	0.488	0.575	0.527	0.526	0.491	0.406	0.411	0.469	0.486	0.468	0.487	0.505
	13:50:00	0.491	0.583	0.534	0.532	0.495	0.41	0.414	0.472	0.487	0.47	0.496	0.51
	13:55:00	0.499	0.576	0.53	0.53	0.493	0.411	0.415	0.472	0.489	0.473	0.496	0.515
	14:00:00	0.5	0.585	0.538	0.531	0.498	0.412	0.424	0.475	0.491	0.478	0.506	0.52
	14:05:00	0.509	0.581	0.545	0.54	0.502	0.416	0.43	0.478	0.495	0.479	0.506	0.521
	14:10:00	0.51	0.589	0.546	0.542	0.507	0.422	0.438	0.482	0.496	0.484	0.513	0.523
	14:15:00	0.517	0.592	0.548	0.543	0.508	0.426	0.44	0.484	0.5	0.487	0.51	0.527
	14:20:00	0.515	0.595	0.55	0.547	0.51	0.43	0.442	0.485	0.5	0.49	0.518	0.531
	14:25:00	0.518	0.592	0.556	0.549	0.514	0.43	0.442	0.486	0.502	0.493	0.519	0.532
	14:30:00	0.523	0.599	0.557	0.554	0.515	0.43	0.446	0.49	0.506	0.497	0.522	0.54
	14:35:00	0.529	0.598	0.568	0.557	0.522	0.438	0.45	0.491	0.508	0.5	0.53	0.54
	14:40:00	0.53	0.606	0.574	0.559	0.525	0.435	0.451	0.496	0.507	0.503	0.533	0.543
	14:45:00	0.535	0.603	0.576	0.563	0.528	0.442	0.455	0.498	0.51	0.502	0.535	0.548
	14:50:00	0.537	0.604	0.581	0.567	0.533	0.444	0.453	0.499	0.515	0.507	0.537	0.553
	14:55:00	0.538	0.609	0.588	0.572	0.542	0.447	0.46	0.501	0.517	0.51	0.543	0.55
	15:00:00	0.542	0.611	0.584	0.576	0.539	0.452	0.464	0.503	0.521	0.511	0.54	0.56
	15:05:00	0.545	0.618	0.597	0.577	0.545	0.456	0.48	0.508	0.521	0.516	0.55	0.56
	15:10:00	0.548	0.615	0.598	0.579	0.541	0.462	0.464	0.511	0.525	0.518	0.554	0.56
	15:15:00	0.55	0.627	0.605	0.581	0.544	0.463	0.462	0.512	0.528	0.521	0.557	0.563
	15:20:00	0.554	0.629	0.616	0.581	0.548	0.468	0.48	0.514	0.529	0.523	0.56	0.565
	15:25:00	0.555	0.631	0.618	0.586	0.554	0.471	0.473	0.516	0.532	0.525	0.564	0.574
	15:30:00	0.555	0.631	0.614	0.594	0.558	0.476	0.46	0.519	0.536	0.527	0.566	0.571
	15:35:00	0.559	0.638	0.619	0.595	0.562	0.479	0.484	0.52	0.537	0.529	0.567	0.581
	15:40:00	0.562	0.641	0.628	0.594	0.568	0.477	0.477	0.525	0.538	0.532	0.575	0.582
	15:45:00	0.565	0.646	0.629	0.592	0.571	0.481	0.49	0.527	0.54	0.534	0.575	0.586
	15:50:00	0.568	0.646	0.632	0.597	0.575	0.485	0.495	0.531	0.541	0.536	0.581	0.585
	15:55:00	0.573	0.653	0.637	0.596	0.581	0.485	0.496	0.529	0.544	0.539	0.585	0.591
	16:00:00	0.575	0.657	0.646	0.598	0.591	0.487	0.469	0.53	0.546	0.545	0.591	0.595
	16:05:00	0.578	0.658	0.649	0.601	0.592	0.495	0.482	0.536	0.548	0.548	0.594	0.595
	16:10:00	0.582	0.662	0.653	0.589	0.604	0.495	0.488	0.542	0.547	0.554	0.597	0.6
	16:15:00	0.589	0.663	0.656	0.597	0.604	0.498	0.491	0.538	0.55	0.563	0.601	0.612
	16:20:00	0.595	0.672	0.669	0.596	0.614	0.5	0.491	0.543	0.554	0.568	0.605	0.614
	16:25:00	0.599	0.676	0.663	0.601	0.618	0.5	0.499	0.548	0.556	0.57	0.607	0.622
	16:30:00	0.606	0.679	0.668	0.599	0.619	0.501	0.502	0.548	0.56	0.575	0.611	0.623
	16:35:00	0.614	0.683	0.671	0.599	0.616	0.502	0.506	0.551	0.561	0.574	0.615	0.626
	16:40:00	0.617	0.685	0.679	0.6	0.617	0.509	0.493	0.556	0.566	0.578	0.622	0.63
	16:45:00	0.619	0.692	0.681	0.596	0.621	0.515	0.501	0.563	0.573	0.577	0.624	0.631
	16:50:00	0.618	0.7	0.689	0.596	0.624	0.52	0.521	0.564	0.576	0.582	0.631	0.638
	16:55:00	0.619	0.702	0.688	0.595	0.629	0.522	0.529	0.569	0.574	0.586	0.634	0.638
	17:00:00	0.617	0.705	0.684	0.596	0.632	0.53	0.525	0.572	0.572	0.591	0.634	0.64
	17:05:00	0.631	0.709	0.688	0.596	0.635	0.534	0.529	0.573	0.577	0.597	0.638	0.647
	17:10:00	0.632	0.718	0.693	0.598	0.64	0.544	0.555	0.571	0.583	0.603	0.645	0.649
	17:15:00	0.639	0.716	0.703	0.597	0.643	0.557	0.574	0.57	0.591	0.61	0.65	0.652
	17:20:00	0.645	0.722	0.691	0.608	0.647	0.564	0.538	0.574	0.592	0.618	0.651	0.656
	17:25:00	0.647	0.727	0.706	0.618	0.653	0.577	0.559	0.568	0.59	0.62	0.657	0.656
	17:30:00	0.65	0.733	0.705	0.62	0.655	0.579	0.566	0.566	0.589	0.625	0.663	0.662
	17:35:00	0.655	0.732	0.7	0.628	0.659	0.591	0.554	0.567	0.587	0.628	0.662	0.665
	17:40:00	0.655	0.732	0.702	0.628	0.662	0.599	0.566	0.573	0.59	0.634	0.665	0.671
	17:45:00	0.65	0.734	0.71	0.634	0.668	0.609	0.576	0.578	0.591	0.637	0.669	0.678
	17:50:00	0.649	0.728	0.703	0.637	0.669	0.614	0.585	0.575	0.597	0.637	0.67	0.676
	17:55:00	0.658	0.73	0.706	0.641	0.674	0.612	0.599	0.584	0.605	0.644	0.677	0.682
	18:00:00	0.666	0.722	0.707	0.646	0.675	0.627	0.607	0.578	0.608	0.648	0.673	0.682
	18:05:00	0.673	0.715	0.708	0.653	0.678	0.626	0.599	0.586	0.604	0.654	0.674	0.684
	18:10:00	0.682	0.719	0.717	0.654	0.682	0.627	0.607	0.594	0.606	0.659	0.675	0.686
	18:15:00	0.68	0.72	0.707	0.658	0.685	0.629	0.609	0.598	0.619	0.658	0.676	0.681
	18:20:00	0.673	0.731	0.705	0.662	0.691	0.631	0.628	0.603	0.628	0.668	0.678	0.684
	18:25:00	0.679	0.734	0.698	0.666	0.686	0.641	0.619	0.613	0.63	0.671	0.678	0.679
	18:30:00	0.678	0.716	0.7	0.669	0.689	0.65	0.647	0.621	0.636	0.676	0.682	0.684
	18:35:00	0.68	0.733	0.708	0.673	0.69	0.657	0.651	0.623	0.643	0.685	0.687	0.685
	18:40:00	0.679	0.727	0.702	0.677	0.691	0.658	0.649	0.632	0.647	0.693	0.692	0.687
	18:45:00	0.68	0.735	0.698	0.683	0.688	0.66	0.658	0.638	0.648	0.7	0.693	0.69
	18:50:00	0.686	0.728	0.698	0.689	0.692	0.665	0.671	0.638	0.66	0.701	0.698	0.692
	18:55:00	0.693	0.741	0.695	0.689	0.694	0.668	0.675	0.644	0.667	0.704	0.699	0.698
	19:00:00	0.711	0.74	0.691	0.696	0.697	0.671	0.672	0.661	0.665	0.704	0.699	0.702
	19:05:00	0.716	0.737	0.702	0.704	0.709	0.674	0.667	0.661	0.669	0.704	0.705	0.706
	19:10:00	0.721	0.734	0.708	0.707	0.716	0.675	0.668	0.667	0.678	0.704	0.712	0.709
	19:15:00	0.714	0.749	0.714	0.707	0.704	0.685	0.69	0.677	0.675	0.704	0.716	0.709
	19:20:00	0.715	0.756	0.713	0.711	0.709	0.683	0.692	0.69	0.68	0.712	0.719	0.716
	19:25:00	0.722	0.763	0.71	0.722	0.718	0.687	0.706	0.691	0.69	0.715	0.724	0.716
	19:30:00	0.728	0.769	0.717	0.729	0.715	0.692	0.712	0.696	0.68	0.718	0.728	0.718
	19:35:00	0.734	0.773	0.721	0.733	0.729	0.696	0.7	0.699	0.691	0.724	0.732	0.72
	19:40:00	0.737	0.79	0.705	0.729	0.725	0.702	0.703	0.698	0.694	0.726	0.734	0.715
	19:45:00	0.739	0.8	0.714	0.733	0.728	0.712	0.694	0.707	0.695	0.728	0.731	0.729
	19:50:00	0.748	0.787	0.726	0.737	0.729	0.714	0.702	0.704	0.707	0.732	0.739	0.726
	19:55:00	0.748	0.817	0.732	0.74	0.732	0.719	0.708	0.707	0.709	0.736	0.741	0.728
	20:00:00	0.75	0.816	0.744	0.739	0.737	0.714	0.716	0.711	0.711	0.734	0.745	0.729
	20:05:00	0.75	0.796	0.732	0.746	0.741	0.728	0.74	0.712	0.713	0.739	0.75	0.727
	20:10:00	0.752	0.822	0.735	0.749	0.747	0.719	0.738	0.72	0.717	0.742	0.756	0.729
	20:15:00	0.762	0.83	0.751	0.751	0.752	0.726	0.737	0.728	0.727	0.747	0.759	0.743
	20:20:00	0.766	0.81	0.745	0.758	0.756	0.743	0.726	0.73	0.727	0.75	0.762	0.733
	20:25:00	0.771	0.836	0.754	0.761	0.759	0.743	0.736	0.73	0.732	0.756	0.766	0.745
	20:30:00	0.77	0.834	0.762	0.762	0.763	0.744	0.743	0.729	0.731	0.757	0.765	0.742
	20:35:00	0.773	0.841	0.763	0.762	0.77	0.741	0.74	0.74	0.735	0.761	0.768	0.745
	20:40:00	0.776	0.847	0.763	0.762	0.763	0.753	0.74	0.738	0.739	0.762	0.767	0.755
	20:45:00	0.78	0.849	0.768	0.766	0.768	0.759	0.742	0.738	0.746	0.765	0.771	0.746
	20:50:00	0.783	0.846	0.767	0.768	0.776	0.768	0.731	0.741	0.75	0.762	0.772	0.751
	20:55:00	0.785	0.852	0.772	0.772	0.778	0.76	0.744	0.743	0.751	0.764	0.774	0.749
	21:00:00	0.786	0.854	0.774	0.775	0.778	0.758	0.762	0.744	0.757	0.764	0.776	0.752
	21:05:00	0.79	0.862	0.792	0.777	0.777	0.766	0.751	0.75	0.755	0.765	0.778	0.76
	21:10:00	0.792	0.864	0.784	0.776	0.776	0.78	0.768	0.753	0.758	0.77	0.782	0.763
	21:15:00	0.795	0.874	0.783	0.782	0.781	0.776	0.754	0.76	0.761	0.776	0.786	0.761
	21:20:00	0.803	0.867	0.79	0.782	0.78	0.788	0.757	0.759	0.761	0.776	0.786	0.766
	21:25:00	0.804	0.862	0.788	0.786	0.783	0.792	0.753	0.761	0.758	0.781	0.789	0.766
	21:30:00	0.807	0.88	0.795	0.789	0.793	0.782	0.756	0.765	0.763	0.773	0.793	0.772
	21:35:00	0.805	0.885	0.78	0.791	0.793	0.779	0.768	0.768	0.764	0.773	0.794	0.778
	21:40:00	0.812	0.884	0.786	0.786	0.792	0.787	0.757	0.768	0.763	0.78	0.797	0.774
	21:45:00	0.816	0.886	0.79	0.792	0.795	0.794	0.765	0.772	0.768	0.781	0.796	0.773
	21:50:00	0.82	0.886	0.8	0.793	0.797	0.802	0.755	0.772	0.772	0.78	0.799	0.779
	21:55:00	0.822	0.886	0.814	0.799	0.8	0.795	0.768	0.773	0.773	0.785	0.802	0.782
	22:00:00	0.829	0.88	0.811	0.803	0.805	0.799	0.765	0.773	0.777	0.789	0.804	0.788
	22:05:00	0.828	0.886	0.808	0.803	0.806	0.804	0.766	0.779	0.777	0.789	0.805	0.786
	22:10:00	0.832	0.894	0.804	0.803	0.806	0.814	0.764	0.779	0.775	0.794	0.808	0.792
	22:15:00	0.833	0.902	0.809	0.808	0.805	0.821	0.762	0.784	0.778	0.796	0.808	0.782
	22:20:00	0.84	0.901	0.808	0.812	0.807	0.818	0.766	0.784	0.786	0.801	0.813	0.789
	22:25:00	0.84	0.905	0.816	0.808	0.807	0.821	0.765	0.79	0.79	0.8	0.816	0.801
	22:30:00	0.845	0.906	0.819	0.812	0.812	0.82	0.772	0.792	0.785	0.798	0.818	0.797
	22:35:00	0.84	0.921	0.817	0.817	0.814	0.833	0.776	0.797	0.787	0.804	0.819	0.8
	22:40:00	0.844	0.913	0.821	0.811	0.816	0.827	0.775	0.795	0.792	0.805	0.821	0.803
	22:45:00	0.847	0.914	0.827	0.823	0.817	0.835	0.781	0.799	0.792	0.808	0.824	0.807
	22:50:00	0.851	0.916	0.83	0.822	0.823	0.833	0.787	0.8	0.792	0.811	0.825	0.808
	22:55:00	0.856	0.911	0.834	0.821	0.825	0.829	0.788	0.801	0.794	0.814	0.826	0.809
	23:00:00	0.855	0.929	0.833	0.815	0.827	0.839	0.796	0.806	0.788	0.814	0.827	0.813
	23:05:00	0.856	0.933	0.843	0.818	0.828	0.851	0.797	0.807	0.802	0.819	0.831	0.813
	23:10:00	0.863	0.918	0.848	0.817	0.839	0.838	0.801	0.809	0.801	0.822	0.832	0.817
	23:15:00	0.863	0.933	0.846	0.825	0.827	0.835	0.807	0.815	0.798	0.822	0.832	0.823
	23:20:00	0.868	0.914	0.851	0.826	0.842	0.847	0.811	0.816	0.804	0.821	0.838	0.821
	23:25:00	0.869	0.946	0.855	0.83	0.84	0.856	0.809	0.816	0.812	0.826	0.838	0.826
	23:30:00	0.87	0.948	0.869	0.83	0.836	0.842	0.812	0.821	0.805	0.828	0.839	0.822
	23:35:00	0.877	0.915	0.863	0.837	0.844	0.851	0.816	0.82	0.806	0.832	0.843	0.827
	23:40:00	0.879	0.95	0.862	0.837	0.847	0.851	0.817	0.827	0.814	0.827	0.843	0.83
	23:45:00	0.88	0.922	0.876	0.838	0.849	0.851	0.82	0.821	0.814	0.831	0.848	0.832
	23:50:00	0.888	0.899	0.877	0.841	0.849	0.856	0.817	0.825	0.816	0.834	0.845	0.835
	23:55:00	0.887	0.946	0.883	0.849	0.851	0.859	0.819	0.83	0.819	0.834	0.848	0.837
	1 day, 0:00:00	0.889	0.962	0.908	0.844	0.867	0.857	0.815	0.828	0.819	0.838	0.846	0.836
	[Table:TABLE M 630 ]
	Time	PACIPMIN	PACIPMIN	PACIPMIN	PACIPMIN	PACIPMIN	PACIPMIN	PACIPMIN	PACIPMIN	PACIPMIN	PACIPMIN	PACIPMIN	PACIPMIN
	00:00:00	0.084	0.084	0.084	0.083	0.083	0.081	0.079	0.079	0.079	0.079	0.081	0.08
	00:05:00	0.084	0.083	0.084	0.082	0.083	0.081	0.079	0.079	0.079	0.079	0.081	0.08
	00:10:00	0.083	0.083	0.083	0.081	0.083	0.081	0.08	0.08	0.08	0.079	0.081	0.08
	00:15:00	0.083	0.082	0.082	0.081	0.082	0.081	0.079	0.079	0.079	0.079	0.081	0.08
	00:20:00	0.082	0.082	0.082	0.081	0.082	0.081	0.08	0.079	0.079	0.079	0.081	0.08
	00:25:00	0.082	0.082	0.082	0.08	0.082	0.081	0.079	0.079	0.079	0.079	0.081	0.079
	00:30:00	0.082	0.082	0.082	0.08	0.082	0.081	0.079	0.079	0.079	0.079	0.081	0.079
	00:35:00	0.082	0.082	0.082	0.08	0.082	0.081	0.079	0.079	0.079	0.079	0.081	0.079
	00:40:00	0.082	0.082	0.082	0.08	0.082	0.081	0.079	0.079	0.079	0.079	0.081	0.079
	00:45:00	0.081	0.081	0.081	0.08	0.082	0.08	0.079	0.079	0.079	0.078	0.081	0.079
	00:50:00	0.081	0.082	0.082	0.08	0.082	0.081	0.079	0.079	0.079	0.079	0.081	0.079
	00:55:00	0.082	0.082	0.081	0.08	0.082	0.081	0.079	0.079	0.079	0.079	0.081	0.079
	01:00:00	0.081	0.082	0.081	0.08	0.082	0.081	0.079	0.079	0.079	0.079	0.081	0.079
	01:05:00	0.082	0.082	0.082	0.08	0.082	0.081	0.079	0.079	0.079	0.079	0.081	0.079
	01:10:00	0.082	0.082	0.081	0.08	0.083	0.081	0.079	0.079	0.079	0.079	0.081	0.079
	01:15:00	0.082	0.082	0.082	0.08	0.083	0.081	0.079	0.079	0.079	0.079	0.081	0.08
	01:20:00	0.081	0.082	0.081	0.08	0.082	0.081	0.079	0.079	0.079	0.079	0.081	0.079
	01:25:00	0.081	0.082	0.081	0.08	0.082	0.081	0.079	0.079	0.079	0.079	0.081	0.079
	01:30:00	0.081	0.082	0.081	0.08	0.082	0.081	0.079	0.079	0.079	0.079	0.081	0.079
	01:35:00	0.081	0.082	0.081	0.08	0.082	0.081	0.079	0.079	0.079	0.079	0.081	0.079
	01:40:00	0.082	0.083	0.081	0.08	0.082	0.081	0.079	0.079	0.079	0.079	0.081	0.079
	01:45:00	0.081	0.082	0.081	0.08	0.082	0.081	0.079	0.079	0.079	0.079	0.081	0.08
	01:50:00	0.082	0.082	0.081	0.08	0.083	0.081	0.079	0.079	0.079	0.079	0.081	0.08
	01:55:00	0.081	0.082	0.081	0.08	0.082	0.081	0.079	0.079	0.079	0.079	0.081	0.079
	02:00:00	0.082	0.082	0.081	0.08	0.083	0.081	0.079	0.079	0.079	0.079	0.081	0.08
	02:05:00	0.081	0.082	0.081	0.08	0.083	0.081	0.079	0.079	0.079	0.079	0.081	0.08
	02:10:00	0.081	0.082	0.081	0.08	0.082	0.081	0.079	0.079	0.079	0.079	0.081	0.079
	02:15:00	0.082	0.082	0.081	0.08	0.083	0.081	0.079	0.079	0.079	0.079	0.081	0.08
	02:20:00	0.081	0.082	0.081	0.08	0.083	0.081	0.079	0.079	0.079	0.079	0.081	0.079
	02:25:00	0.081	0.082	0.081	0.08	0.083	0.081	0.079	0.079	0.079	0.079	0.081	0.08
	02:30:00	0.081	0.082	0.081	0.08	0.082	0.081	0.079	0.079	0.079	0.079	0.081	0.08
	02:35:00	0.082	0.083	0.081	0.08	0.083	0.081	0.08	0.08	0.08	0.079	0.081	0.08
	02:40:00	0.082	0.083	0.081	0.08	0.083	0.081	0.08	0.08	0.08	0.079	0.081	0.08
	02:45:00	0.081	0.082	0.081	0.08	0.082	0.081	0.079	0.079	0.079	0.079	0.081	0.079
	02:50:00	0.081	0.082	0.081	0.08	0.082	0.081	0.079	0.079	0.079	0.079	0.081	0.08
	02:55:00	0.081	0.082	0.081	0.08	0.082	0.081	0.079	0.079	0.079	0.079	0.081	0.08
	03:00:00	0.081	0.082	0.081	0.08	0.082	0.081	0.079	0.079	0.079	0.079	0.081	0.079
	03:05:00	0.081	0.082	0.081	0.08	0.083	0.081	0.079	0.079	0.079	0.079	0.081	0.08
	03:10:00	0.082	0.082	0.081	0.08	0.083	0.081	0.079	0.079	0.079	0.079	0.081	0.08
	03:15:00	0.082	0.082	0.081	0.08	0.083	0.081	0.079	0.079	0.079	0.079	0.081	0.08
	03:20:00	0.081	0.082	0.081	0.08	0.082	0.081	0.079	0.079	0.079	0.079	0.081	0.08
	03:25:00	0.082	0.083	0.081	0.08	0.083	0.081	0.079	0.08	0.079	0.079	0.081	0.08
	03:30:00	0.081	0.082	0.081	0.08	0.083	0.081	0.079	0.079	0.079	0.079	0.081	0.08
	03:35:00	0.081	0.082	0.081	0.08	0.082	0.081	0.079	0.079	0.079	0.079	0.081	0.08
	03:40:00	0.082	0.082	0.081	0.08	0.083	0.081	0.079	0.079	0.079	0.079	0.081	0.08
	03:45:00	0.081	0.082	0.081	0.08	0.083	0.081	0.079	0.079	0.079	0.079	0.081	0.08
	03:50:00	0.082	0.082	0.081	0.08	0.083	0.081	0.079	0.079	0.079	0.079	0.081	0.08
	03:55:00	0.082	0.083	0.081	0.08	0.083	0.081	0.08	0.08	0.08	0.079	0.082	0.08
	04:00:00	0.082	0.082	0.081	0.08	0.083	0.081	0.079	0.08	0.079	0.079	0.081	0.08
	04:05:00	0.081	0.082	0.081	0.08	0.083	0.081	0.079	0.079	0.079	0.079	0.081	0.08
	04:10:00	0.082	0.083	0.081	0.08	0.083	0.081	0.079	0.08	0.079	0.079	0.082	0.08
	04:15:00	0.082	0.082	0.081	0.08	0.083	0.081	0.079	0.08	0.079	0.079	0.081	0.08
	04:20:00	0.082	0.083	0.081	0.08	0.083	0.081	0.079	0.08	0.08	0.079	0.082	0.08
	04:25:00	0.082	0.083	0.082	0.081	0.083	0.081	0.08	0.08	0.08	0.079	0.082	0.08
	04:30:00	0.081	0.082	0.081	0.08	0.082	0.081	0.079	0.079	0.079	0.079	0.081	0.08
	04:35:00	0.082	0.083	0.081	0.08	0.083	0.081	0.08	0.08	0.08	0.079	0.082	0.08
	04:40:00	0.082	0.083	0.082	0.08	0.083	0.081	0.079	0.08	0.08	0.079	0.082	0.08
	04:45:00	0.082	0.083	0.082	0.081	0.083	0.081	0.08	0.08	0.08	0.08	0.082	0.08
	04:50:00	0.082	0.083	0.082	0.081	0.083	0.081	0.08	0.08	0.08	0.08	0.082	0.08
	04:55:00	0.082	0.082	0.082	0.081	0.083	0.081	0.079	0.08	0.08	0.079	0.082	0.08
	05:00:00	0.082	0.083	0.082	0.081	0.083	0.081	0.08	0.08	0.08	0.079	0.082	0.08
	05:05:00	0.082	0.083	0.082	0.081	0.083	0.081	0.079	0.08	0.08	0.079	0.082	0.081
	05:10:00	0.082	0.083	0.082	0.081	0.083	0.081	0.08	0.08	0.08	0.079	0.082	0.08
	05:15:00	0.082	0.083	0.082	0.081	0.083	0.081	0.079	0.08	0.08	0.079	0.082	0.08
	05:20:00	0.082	0.083	0.082	0.081	0.083	0.081	0.08	0.08	0.08	0.08	0.082	0.081
	05:25:00	0.082	0.083	0.082	0.081	0.084	0.082	0.08	0.08	0.08	0.08	0.082	0.081
	05:30:00	0.083	0.084	0.082	0.081	0.084	0.082	0.08	0.08	0.08	0.08	0.082	0.081
	05:35:00	0.082	0.084	0.082	0.081	0.084	0.081	0.08	0.08	0.08	0.08	0.082	0.081
	05:40:00	0.083	0.083	0.082	0.081	0.084	0.082	0.08	0.08	0.08	0.08	0.082	0.081
	05:45:00	0.083	0.084	0.083	0.081	0.084	0.082	0.08	0.08	0.08	0.08	0.082	0.081
	05:50:00	0.083	0.084	0.083	0.082	0.084	0.082	0.08	0.081	0.08	0.08	0.083	0.082
	05:55:00	0.083	0.084	0.083	0.082	0.084	0.082	0.08	0.08	0.08	0.08	0.082	0.081
	06:00:00	0.083	0.084	0.083	0.082	0.084	0.082	0.08	0.081	0.081	0.08	0.083	0.082
	06:05:00	0.083	0.084	0.083	0.082	0.084	0.082	0.08	0.081	0.081	0.08	0.083	0.082
	06:10:00	0.083	0.085	0.083	0.082	0.085	0.082	0.08	0.081	0.081	0.081	0.083	0.082
	06:15:00	0.083	0.084	0.083	0.082	0.085	0.082	0.08	0.081	0.081	0.081	0.083	0.082
	06:20:00	0.084	0.085	0.084	0.082	0.085	0.082	0.08	0.081	0.081	0.081	0.083	0.082
	06:25:00	0.084	0.085	0.084	0.082	0.085	0.082	0.081	0.081	0.081	0.081	0.083	0.083
	06:30:00	0.084	0.085	0.084	0.083	0.085	0.082	0.081	0.081	0.081	0.081	0.083	0.083
	06:35:00	0.084	0.085	0.084	0.083	0.085	0.082	0.081	0.081	0.081	0.081	0.083	0.083
	06:40:00	0.084	0.086	0.085	0.083	0.086	0.082	0.081	0.082	0.081	0.081	0.084	0.083
	06:45:00	0.085	0.086	0.085	0.083	0.086	0.083	0.081	0.082	0.082	0.082	0.084	0.083
	06:50:00	0.085	0.086	0.085	0.083	0.086	0.083	0.081	0.082	0.082	0.082	0.084	0.084
	06:55:00	0.085	0.087	0.085	0.084	0.087	0.083	0.081	0.082	0.082	0.082	0.084	0.084
	07:00:00	0.085	0.087	0.086	0.084	0.087	0.083	0.081	0.083	0.082	0.083	0.085	0.084
	07:05:00	0.086	0.087	0.086	0.084	0.087	0.083	0.082	0.083	0.083	0.083	0.085	0.085
	07:10:00	0.086	0.088	0.086	0.085	0.088	0.083	0.082	0.083	0.083	0.083	0.085	0.085
	07:15:00	0.087	0.088	0.087	0.085	0.088	0.084	0.082	0.083	0.083	0.083	0.086	0.085
	07:20:00	0.087	0.088	0.087	0.085	0.088	0.083	0.082	0.083	0.083	0.083	0.086	0.086
	07:25:00	0.087	0.089	0.087	0.085	0.088	0.084	0.082	0.084	0.083	0.084	0.086	0.086
	07:30:00	0.087	0.089	0.088	0.086	0.089	0.084	0.082	0.084	0.084	0.084	0.086	0.086
	07:35:00	0.088	0.09	0.089	0.086	0.09	0.084	0.083	0.085	0.084	0.085	0.087	0.087
	07:40:00	0.088	0.09	0.089	0.087	0.09	0.084	0.083	0.085	0.084	0.085	0.087	0.087
	07:45:00	0.089	0.091	0.09	0.087	0.091	0.085	0.083	0.085	0.085	0.086	0.088	0.088
	07:50:00	0.089	0.091	0.09	0.088	0.091	0.085	0.084	0.086	0.085	0.086	0.088	0.089
	07:55:00	0.09	0.092	0.091	0.088	0.092	0.085	0.084	0.086	0.085	0.086	0.089	0.089
	08:00:00	0.09	0.093	0.091	0.088	0.092	0.085	0.084	0.086	0.086	0.087	0.089	0.09
	08:05:00	0.091	0.093	0.093	0.089	0.093	0.086	0.084	0.087	0.087	0.088	0.09	0.091
	08:10:00	0.092	0.094	0.093	0.09	0.094	0.086	0.085	0.088	0.087	0.088	0.091	0.092
	08:15:00	0.093	0.095	0.094	0.091	0.095	0.087	0.085	0.089	0.088	0.089	0.091	0.093
	08:20:00	0.094	0.096	0.095	0.092	0.096	0.087	0.086	0.089	0.088	0.09	0.092	0.093
	08:25:00	0.095	0.097	0.096	0.093	0.097	0.087	0.086	0.09	0.089	0.09	0.093	0.095
	08:30:00	0.096	0.099	0.097	0.094	0.098	0.088	0.087	0.091	0.09	0.091	0.093	0.096
	08:35:00	0.097	0.1	0.098	0.095	0.099	0.088	0.088	0.092	0.091	0.092	0.095	0.097
	08:40:00	0.098	0.101	0.1	0.096	0.1	0.089	0.088	0.092	0.092	0.093	0.096	0.098
	08:45:00	0.1	0.102	0.102	0.097	0.102	0.09	0.089	0.093	0.093	0.095	0.097	0.1
	08:50:00	0.101	0.104	0.103	0.098	0.103	0.09	0.09	0.094	0.094	0.096	0.098	0.101
	08:55:00	0.102	0.106	0.105	0.1	0.105	0.091	0.09	0.096	0.095	0.097	0.099	0.103
	09:00:00	0.104	0.107	0.107	0.101	0.107	0.092	0.091	0.097	0.096	0.098	0.101	0.104
	09:05:00	0.106	0.109	0.108	0.103	0.108	0.093	0.092	0.098	0.097	0.1	0.102	0.106
	09:10:00	0.108	0.111	0.11	0.105	0.11	0.094	0.093	0.1	0.098	0.101	0.104	0.108
	09:15:00	0.109	0.113	0.113	0.106	0.112	0.095	0.094	0.101	0.1	0.103	0.105	0.11
	09:20:00	0.112	0.115	0.115	0.108	0.115	0.096	0.095	0.103	0.101	0.105	0.107	0.112
	09:25:00	0.114	0.118	0.118	0.111	0.117	0.097	0.096	0.105	0.103	0.107	0.109	0.115
	09:30:00	0.117	0.12	0.119	0.113	0.12	0.098	0.098	0.106	0.105	0.109	0.111	0.117
	09:35:00	0.119	0.123	0.124	0.115	0.123	0.099	0.099	0.109	0.107	0.111	0.113	0.12
	09:40:00	0.122	0.126	0.126	0.118	0.125	0.101	0.101	0.111	0.109	0.113	0.116	0.121
	09:45:00	0.125	0.129	0.13	0.12	0.124	0.102	0.102	0.113	0.111	0.116	0.118	0.12
	09:50:00	0.129	0.134	0.133	0.124	0.126	0.104	0.104	0.116	0.114	0.119	0.121	0.12
	09:55:00	0.131	0.135	0.133	0.126	0.128	0.105	0.106	0.119	0.116	0.122	0.124	0.123
	10:00:00	0.131	0.138	0.138	0.126	0.132	0.107	0.108	0.12	0.119	0.125	0.127	0.125
	10:05:00	0.134	0.141	0.14	0.128	0.134	0.109	0.11	0.121	0.122	0.123	0.126	0.129
	10:10:00	0.139	0.144	0.143	0.132	0.137	0.111	0.112	0.122	0.125	0.125	0.128	0.131
	10:15:00	0.143	0.148	0.147	0.135	0.139	0.112	0.115	0.123	0.126	0.129	0.131	0.134
	10:20:00	0.147	0.15	0.149	0.137	0.143	0.114	0.117	0.125	0.126	0.132	0.134	0.138
	10:25:00	0.151	0.153	0.153	0.14	0.145	0.117	0.12	0.127	0.129	0.135	0.138	0.14
	10:30:00	0.154	0.156	0.156	0.143	0.148	0.119	0.122	0.128	0.132	0.138	0.141	0.143
	10:35:00	0.158	0.159	0.159	0.146	0.151	0.121	0.126	0.13	0.135	0.141	0.144	0.145
	10:40:00	0.162	0.163	0.162	0.149	0.153	0.124	0.129	0.133	0.138	0.145	0.147	0.148
	10:45:00	0.166	0.167	0.166	0.152	0.156	0.126	0.132	0.135	0.141	0.148	0.15	0.152
	10:50:00	0.169	0.169	0.168	0.155	0.159	0.128	0.135	0.137	0.144	0.151	0.153	0.155
	10:55:00	0.173	0.172	0.171	0.159	0.162	0.131	0.138	0.139	0.148	0.154	0.157	0.157
	11:00:00	0.176	0.175	0.174	0.163	0.165	0.133	0.141	0.142	0.151	0.158	0.16	0.16
	11:05:00	0.181	0.177	0.176	0.165	0.167	0.135	0.145	0.143	0.154	0.16	0.163	0.164
	11:10:00	0.184	0.181	0.179	0.169	0.17	0.138	0.148	0.146	0.157	0.164	0.166	0.165
	11:15:00	0.188	0.184	0.181	0.173	0.172	0.14	0.151	0.148	0.16	0.167	0.17	0.168
	11:20:00	0.191	0.187	0.185	0.176	0.175	0.143	0.154	0.15	0.163	0.171	0.173	0.17
	11:25:00	0.196	0.19	0.189	0.181	0.178	0.145	0.156	0.152	0.166	0.173	0.176	0.173
	11:30:00	0.2	0.192	0.19	0.183	0.18	0.147	0.16	0.155	0.169	0.176	0.179	0.176
	11:35:00	0.201	0.195	0.193	0.187	0.182	0.15	0.163	0.156	0.172	0.178	0.182	0.179
	11:40:00	0.206	0.197	0.195	0.188	0.184	0.152	0.165	0.159	0.175	0.182	0.185	0.181
	11:45:00	0.211	0.2	0.199	0.191	0.188	0.155	0.169	0.161	0.178	0.185	0.188	0.184
	11:50:00	0.215	0.203	0.201	0.193	0.19	0.157	0.172	0.163	0.181	0.187	0.191	0.186
	11:55:00	0.217	0.207	0.205	0.195	0.193	0.16	0.175	0.165	0.184	0.191	0.194	0.19
	12:00:00	0.22	0.208	0.206	0.196	0.196	0.162	0.178	0.167	0.187	0.194	0.198	0.192
	12:05:00	0.223	0.212	0.209	0.197	0.198	0.164	0.181	0.169	0.19	0.197	0.2	0.195
	12:10:00	0.226	0.214	0.211	0.2	0.199	0.166	0.183	0.171	0.193	0.199	0.202	0.197
	12:15:00	0.23	0.217	0.214	0.203	0.202	0.167	0.187	0.173	0.196	0.203	0.206	0.201
	12:20:00	0.234	0.22	0.218	0.206	0.204	0.168	0.19	0.175	0.199	0.206	0.21	0.203
	12:25:00	0.237	0.223	0.22	0.208	0.209	0.169	0.191	0.176	0.201	0.208	0.211	0.205
	12:30:00	0.239	0.227	0.223	0.211	0.21	0.17	0.195	0.178	0.205	0.212	0.214	0.209
	12:35:00	0.242	0.23	0.226	0.216	0.212	0.172	0.197	0.182	0.207	0.215	0.217	0.212
	12:40:00	0.246	0.233	0.229	0.218	0.218	0.173	0.199	0.184	0.21	0.217	0.221	0.215
	12:45:00	0.249	0.236	0.233	0.222	0.219	0.175	0.202	0.186	0.214	0.22	0.222	0.218
	12:50:00	0.252	0.239	0.235	0.228	0.22	0.176	0.205	0.188	0.216	0.223	0.227	0.221
	12:55:00	0.255	0.241	0.238	0.228	0.222	0.178	0.208	0.189	0.219	0.225	0.228	0.223
	13:00:00	0.259	0.245	0.24	0.227	0.225	0.179	0.21	0.191	0.222	0.228	0.231	0.228
	13:05:00	0.261	0.249	0.244	0.228	0.226	0.179	0.213	0.196	0.225	0.231	0.235	0.231
	13:10:00	0.265	0.251	0.247	0.231	0.227	0.18	0.217	0.198	0.228	0.234	0.237	0.234
	13:15:00	0.268	0.256	0.251	0.23	0.229	0.18	0.22	0.201	0.231	0.238	0.24	0.241
	13:20:00	0.271	0.257	0.252	0.23	0.231	0.182	0.224	0.204	0.233	0.241	0.245	0.242
	13:25:00	0.274	0.262	0.257	0.231	0.233	0.181	0.227	0.207	0.236	0.244	0.246	0.247
	13:30:00	0.277	0.265	0.26	0.237	0.236	0.182	0.229	0.211	0.239	0.245	0.249	0.249
	13:35:00	0.279	0.266	0.261	0.24	0.238	0.181	0.23	0.213	0.241	0.249	0.251	0.251
	13:40:00	0.283	0.269	0.265	0.245	0.241	0.182	0.232	0.214	0.245	0.253	0.253	0.254
	13:45:00	0.286	0.272	0.268	0.245	0.242	0.185	0.233	0.214	0.247	0.254	0.257	0.257
	13:50:00	0.29	0.274	0.269	0.249	0.246	0.187	0.234	0.217	0.251	0.257	0.259	0.259
	13:55:00	0.292	0.276	0.271	0.253	0.248	0.188	0.236	0.22	0.253	0.26	0.262	0.263
	14:00:00	0.296	0.279	0.275	0.257	0.251	0.189	0.238	0.221	0.256	0.263	0.267	0.265
	14:05:00	0.296	0.281	0.276	0.259	0.254	0.19	0.237	0.224	0.26	0.265	0.269	0.266
	14:10:00	0.297	0.284	0.279	0.26	0.259	0.192	0.237	0.228	0.262	0.269	0.272	0.272
	14:15:00	0.299	0.285	0.281	0.264	0.258	0.195	0.236	0.228	0.265	0.272	0.276	0.273
	14:20:00	0.301	0.286	0.283	0.262	0.263	0.196	0.236	0.227	0.266	0.273	0.279	0.276
	14:25:00	0.302	0.289	0.286	0.262	0.266	0.199	0.236	0.235	0.268	0.276	0.28	0.278
	14:30:00	0.305	0.292	0.287	0.264	0.265	0.201	0.234	0.236	0.27	0.277	0.282	0.285
	14:35:00	0.305	0.294	0.29	0.262	0.265	0.204	0.233	0.239	0.271	0.278	0.284	0.287
	14:40:00	0.306	0.295	0.291	0.263	0.267	0.205	0.234	0.24	0.272	0.278	0.283	0.294
	14:45:00	0.309	0.298	0.294	0.263	0.266	0.209	0.235	0.242	0.274	0.28	0.285	0.296
	14:50:00	0.309	0.299	0.295	0.265	0.268	0.21	0.234	0.246	0.275	0.281	0.286	0.306
	14:55:00	0.309	0.3	0.296	0.265	0.27	0.213	0.233	0.247	0.276	0.282	0.286	0.311
	15:00:00	0.311	0.302	0.298	0.268	0.274	0.216	0.235	0.25	0.278	0.284	0.288	0.319
	15:05:00	0.314	0.305	0.3	0.271	0.276	0.219	0.238	0.251	0.279	0.284	0.288	0.321
	15:10:00	0.315	0.306	0.3	0.274	0.28	0.219	0.236	0.257	0.281	0.283	0.29	0.331
	15:15:00	0.314	0.309	0.301	0.275	0.283	0.222	0.238	0.26	0.28	0.282	0.291	0.326
	15:20:00	0.311	0.308	0.3	0.28	0.285	0.223	0.239	0.262	0.281	0.283	0.29	0.321
	15:25:00	0.309	0.309	0.301	0.283	0.287	0.225	0.242	0.262	0.282	0.283	0.288	0.328
	15:30:00	0.309	0.312	0.304	0.286	0.288	0.227	0.243	0.269	0.282	0.284	0.287	0.331
	15:35:00	0.313	0.314	0.305	0.291	0.291	0.229	0.244	0.268	0.283	0.284	0.287	0.325
	15:40:00	0.312	0.312	0.309	0.294	0.292	0.23	0.247	0.268	0.284	0.286	0.287	0.321
	15:45:00	0.31	0.314	0.308	0.296	0.292	0.233	0.247	0.269	0.285	0.287	0.288	0.322
	15:50:00	0.31	0.317	0.309	0.3	0.294	0.233	0.25	0.272	0.286	0.288	0.29	0.321
	15:55:00	0.311	0.317	0.313	0.299	0.294	0.234	0.252	0.269	0.285	0.288	0.289	0.32
	16:00:00	0.318	0.318	0.315	0.304	0.295	0.237	0.254	0.271	0.287	0.29	0.291	0.326
	16:05:00	0.325	0.32	0.318	0.307	0.298	0.242	0.253	0.272	0.287	0.291	0.292	0.326
	16:10:00	0.332	0.321	0.318	0.311	0.299	0.248	0.258	0.271	0.288	0.291	0.292	0.33
	16:15:00	0.333	0.322	0.318	0.315	0.3	0.248	0.259	0.269	0.289	0.293	0.294	0.323
	16:20:00	0.339	0.326	0.32	0.32	0.301	0.252	0.262	0.267	0.291	0.294	0.295	0.323
	16:25:00	0.338	0.33	0.322	0.323	0.301	0.255	0.263	0.268	0.292	0.295	0.296	0.321
	16:30:00	0.341	0.328	0.323	0.326	0.303	0.265	0.266	0.267	0.293	0.296	0.297	0.316
	16:35:00	0.332	0.33	0.323	0.331	0.304	0.266	0.268	0.269	0.293	0.297	0.297	0.311
	16:40:00	0.331	0.331	0.326	0.337	0.305	0.266	0.271	0.269	0.294	0.299	0.3	0.311
	16:45:00	0.324	0.334	0.327	0.338	0.306	0.263	0.273	0.271	0.297	0.3	0.302	0.309
	16:50:00	0.319	0.337	0.328	0.342	0.308	0.263	0.277	0.269	0.297	0.302	0.304	0.31
	16:55:00	0.313	0.337	0.33	0.346	0.308	0.262	0.278	0.27	0.299	0.303	0.305	0.31
	17:00:00	0.311	0.34	0.332	0.347	0.31	0.261	0.279	0.272	0.299	0.304	0.305	0.31
	17:05:00	0.313	0.343	0.333	0.353	0.309	0.259	0.28	0.273	0.3	0.306	0.308	0.313
	17:10:00	0.312	0.348	0.335	0.354	0.311	0.259	0.284	0.274	0.301	0.309	0.31	0.312
	17:15:00	0.308	0.347	0.336	0.356	0.313	0.257	0.288	0.275	0.302	0.309	0.312	0.315
	17:20:00	0.309	0.348	0.339	0.36	0.313	0.256	0.289	0.278	0.304	0.311	0.314	0.317
	17:25:00	0.31	0.35	0.341	0.363	0.316	0.255	0.292	0.279	0.306	0.313	0.316	0.317
	17:30:00	0.312	0.355	0.342	0.367	0.317	0.254	0.295	0.279	0.307	0.315	0.318	0.32
	17:35:00	0.315	0.36	0.346	0.371	0.318	0.254	0.298	0.28	0.31	0.316	0.319	0.321
	17:40:00	0.318	0.362	0.349	0.372	0.318	0.253	0.298	0.281	0.312	0.318	0.322	0.323
	17:45:00	0.319	0.365	0.351	0.377	0.321	0.252	0.3	0.283	0.314	0.319	0.325	0.327
	17:50:00	0.323	0.368	0.353	0.375	0.322	0.251	0.303	0.285	0.319	0.322	0.325	0.33
	17:55:00	0.326	0.371	0.357	0.379	0.324	0.25	0.302	0.284	0.319	0.323	0.329	0.334
	18:00:00	0.327	0.376	0.358	0.381	0.325	0.248	0.306	0.286	0.323	0.324	0.329	0.334
	18:05:00	0.327	0.376	0.361	0.383	0.327	0.248	0.307	0.289	0.324	0.326	0.331	0.34
	18:10:00	0.331	0.379	0.364	0.385	0.329	0.248	0.307	0.292	0.324	0.328	0.335	0.339
	18:15:00	0.332	0.388	0.367	0.392	0.33	0.246	0.307	0.29	0.326	0.33	0.338	0.338
	18:20:00	0.331	0.394	0.37	0.389	0.333	0.246	0.309	0.292	0.328	0.332	0.344	0.343
	18:25:00	0.33	0.392	0.372	0.398	0.334	0.245	0.31	0.295	0.329	0.334	0.343	0.346
	18:30:00	0.333	0.401	0.376	0.403	0.337	0.245	0.308	0.294	0.334	0.337	0.352	0.352
	18:35:00	0.341	0.406	0.379	0.407	0.336	0.244	0.31	0.296	0.334	0.337	0.355	0.353
	18:40:00	0.347	0.412	0.382	0.41	0.339	0.243	0.311	0.298	0.339	0.341	0.358	0.354
	18:45:00	0.347	0.412	0.386	0.417	0.341	0.243	0.313	0.297	0.341	0.342	0.359	0.357
	18:50:00	0.352	0.417	0.388	0.427	0.343	0.242	0.314	0.298	0.343	0.344	0.368	0.362
	18:55:00	0.356	0.423	0.394	0.435	0.344	0.241	0.316	0.301	0.346	0.343	0.371	0.365
	19:00:00	0.358	0.428	0.395	0.43	0.344	0.241	0.321	0.303	0.347	0.343	0.369	0.367
	19:05:00	0.363	0.44	0.401	0.43	0.348	0.241	0.328	0.304	0.351	0.345	0.371	0.373
	19:10:00	0.366	0.439	0.404	0.443	0.348	0.24	0.332	0.306	0.351	0.345	0.374	0.377
	19:15:00	0.365	0.444	0.405	0.452	0.35	0.24	0.331	0.308	0.355	0.35	0.384	0.377
	19:20:00	0.367	0.446	0.407	0.45	0.351	0.239	0.328	0.308	0.356	0.349	0.382	0.386
	19:25:00	0.37	0.45	0.414	0.449	0.354	0.239	0.33	0.309	0.36	0.352	0.386	0.388
	19:30:00	0.369	0.45	0.418	0.447	0.355	0.238	0.34	0.312	0.363	0.353	0.382	0.389
	19:35:00	0.373	0.453	0.42	0.447	0.355	0.238	0.363	0.311	0.364	0.356	0.39	0.398
	19:40:00	0.377	0.451	0.421	0.444	0.357	0.238	0.369	0.314	0.369	0.347	0.39	0.401
	19:45:00	0.376	0.458	0.429	0.443	0.361	0.237	0.374	0.315	0.37	0.346	0.391	0.405
	19:50:00	0.381	0.461	0.431	0.441	0.36	0.237	0.378	0.318	0.371	0.35	0.386	0.411
	19:55:00	0.38	0.461	0.433	0.44	0.362	0.237	0.379	0.319	0.373	0.352	0.39	0.412
	20:00:00	0.382	0.475	0.442	0.438	0.364	0.237	0.378	0.32	0.372	0.352	0.396	0.422
[truncated: 339 more rows]

## Sheet: Sheet2
Time	SA	SA	SA	SA	SA	SA	SA	SA	SA	SA	SA	SA	SACIP	SACIP	SACIP	SACIP	SACIP	SACIP	SACIP	SACIP	SACIP	SACIP	SACIP	SACIP	SAFUS	SAFUS	SAFUS	SAFUS	SAFUS	SAFUS	SAFUS	SAFUS	SAFUS	SAFUS	SAFUS	SAFUS	PA LB	PA LB	PA LB	PA LB	PA LB	PA LB	PA LB	PA LB	PA LB	PA LB	PA LB	PA LB	PA MIN
0	0.082	0.083	0.083	0.083	0.083	0.082	0.081	0.083	0.083	0.083	0.082	0.084	0.095	0.09	0.091	0.089	0.092	0.083	0.082	0.094	0.097	0.097	0.096	0.103	0.085	0.085	0.085	0.085	0.085	0.084	0.084	0.086	0.085	0.084	0.087	0.085	0.113	0.104	0.105	0.102	0.102	0.093	0.094	0.1	0.099	0.099	0.099	0.101	0.082
5	0.083	0.083	0.083	0.083	0.083	0.082	0.081	0.083	0.083	0.083	0.083	0.084	0.095	0.091	0.091	0.089	0.089	0.083	0.082	0.095	0.097	0.097	0.097	0.103	0.087	0.085	0.085	0.085	0.085	0.084	0.085	0.086	0.085	0.084	0.087	0.085	0.107	0.103	0.104	0.102	0.102	0.093	0.094	0.1	0.099	0.099	0.099	0.101	0.081
10	0.083	0.083	0.082	0.083	0.082	0.082	0.08	0.083	0.083	0.083	0.083	0.084	0.095	0.091	0.092	0.09	0.089	0.083	0.082	0.095	0.097	0.097	0.096	0.103	0.086	0.085	0.085	0.084	0.085	0.083	0.084	0.086	0.085	0.084	0.086	0.085	0.107	0.103	0.104	0.102	0.102	0.094	0.094	0.101	0.1	0.099	0.099	0.101	0.081
15	0.082	0.082	0.082	0.083	0.082	0.082	0.08	0.083	0.083	0.083	0.083	0.084	0.095	0.091	0.092	0.09	0.09	0.084	0.082	0.095	0.097	0.097	0.096	0.103	0.085	0.085	0.085	0.084	0.085	0.083	0.085	0.086	0.085	0.084	0.086	0.085	0.106	0.102	0.103	0.101	0.102	0.093	0.094	0.1	0.1	0.099	0.099	0.102	0.081
20	0.082	0.082	0.082	0.083	0.082	0.081	0.08	0.083	0.083	0.083	0.083	0.084	0.095	0.091	0.092	0.09	0.089	0.083	0.082	0.095	0.096	0.096	0.096	0.103	0.085	0.084	0.085	0.084	0.085	0.083	0.085	0.086	0.085	0.084	0.087	0.085	0.106	0.102	0.102	0.101	0.102	0.093	0.094	0.1	0.1	0.099	0.099	0.103	0.081
25	0.082	0.082	0.082	0.083	0.082	0.081	0.08	0.083	0.083	0.083	0.083	0.084	0.095	0.091	0.092	0.09	0.089	0.083	0.082	0.095	0.096	0.096	0.096	0.103	0.086	0.084	0.085	0.084	0.085	0.083	0.085	0.086	0.085	0.084	0.087	0.085	0.107	0.102	0.102	0.101	0.102	0.093	0.094	0.1	0.1	0.099	0.099	0.104	0.081
30	0.082	0.082	0.082	0.083	0.082	0.081	0.08	0.083	0.083	0.083	0.083	0.083	0.095	0.091	0.092	0.09	0.089	0.083	0.082	0.095	0.096	0.096	0.096	0.103	0.085	0.084	0.084	0.084	0.085	0.083	0.085	0.085	0.085	0.084	0.087	0.085	0.106	0.102	0.101	0.101	0.102	0.093	0.094	0.1	0.099	0.099	0.099	0.105	0.081
35	0.082	0.082	0.082	0.083	0.082	0.081	0.08	0.083	0.083	0.083	0.083	0.083	0.095	0.091	0.092	0.09	0.09	0.083	0.082	0.095	0.096	0.096	0.096	0.103	0.085	0.084	0.084	0.084	0.085	0.083	0.084	0.085	0.085	0.084	0.086	0.085	0.107	0.102	0.101	0.101	0.102	0.093	0.094	0.1	0.099	0.099	0.099	0.106	0.081
40	0.082	0.082	0.082	0.083	0.082	0.081	0.08	0.083	0.083	0.083	0.083	0.083	0.095	0.091	0.092	0.09	0.09	0.083	0.082	0.095	0.096	0.096	0.096	0.103	0.085	0.084	0.084	0.084	0.085	0.083	0.084	0.085	0.084	0.084	0.086	0.085	0.107	0.102	0.101	0.1	0.101	0.093	0.094	0.1	0.099	0.099	0.099	0.107	0.081
45	0.082	0.082	0.082	0.083	0.082	0.081	0.08	0.082	0.083	0.083	0.083	0.083	0.094	0.091	0.092	0.09	0.09	0.083	0.082	0.095	0.096	0.096	0.095	0.103	0.084	0.084	0.084	0.084	0.084	0.083	0.084	0.085	0.084	0.084	0.086	0.084	0.107	0.101	0.1	0.1	0.101	0.093	0.093	0.099	0.099	0.098	0.099	0.107	0.08
50	0.082	0.082	0.082	0.083	0.082	0.081	0.08	0.083	0.083	0.083	0.083	0.084	0.095	0.091	0.093	0.09	0.091	0.083	0.082	0.095	0.096	0.097	0.096	0.103	0.085	0.084	0.084	0.084	0.085	0.083	0.085	0.085	0.085	0.084	0.087	0.085	0.107	0.101	0.101	0.1	0.102	0.093	0.093	0.1	0.099	0.099	0.099	0.109	0.081
55	0.082	0.082	0.082	0.083	0.083	0.082	0.08	0.083	0.083	0.083	0.084	0.083	0.095	0.091	0.093	0.091	0.091	0.084	0.082	0.096	0.096	0.097	0.096	0.103	0.085	0.084	0.084	0.084	0.085	0.083	0.085	0.085	0.085	0.084	0.087	0.085	0.108	0.101	0.101	0.1	0.101	0.093	0.093	0.1	0.099	0.099	0.099	0.11	0.081
60	0.082	0.082	0.082	0.083	0.082	0.081	0.08	0.083	0.083	0.083	0.084	0.083	0.095	0.091	0.092	0.09	0.091	0.083	0.082	0.095	0.096	0.096	0.096	0.103	0.085	0.084	0.084	0.085	0.085	0.083	0.085	0.085	0.084	0.084	0.087	0.085	0.108	0.101	0.101	0.1	0.102	0.093	0.093	0.1	0.099	0.099	0.099	0.11	0.081
65	0.082	0.082	0.082	0.083	0.082	0.081	0.08	0.083	0.083	0.083	0.082	0.083	0.095	0.091	0.092	0.09	0.091	0.083	0.082	0.095	0.096	0.096	0.096	0.103	0.085	0.084	0.084	0.085	0.086	0.083	0.085	0.085	0.085	0.084	0.087	0.085	0.108	0.101	0.101	0.1	0.102	0.093	0.093	0.1	0.1	0.099	0.099	0.111	0.081
70	0.082	0.082	0.082	0.083	0.082	0.081	0.08	0.083	0.083	0.083	0.082	0.083	0.095	0.091	0.093	0.09	0.091	0.083	0.082	0.095	0.096	0.096	0.096	0.103	0.085	0.084	0.084	0.085	0.085	0.083	0.085	0.085	0.085	0.084	0.086	0.085	0.109	0.101	0.101	0.1	0.102	0.093	0.093	0.1	0.099	0.099	0.099	0.112	0.081
75	0.082	0.082	0.082	0.083	0.082	0.081	0.08	0.083	0.083	0.083	0.082	0.083	0.095	0.091	0.093	0.09	0.091	0.083	0.082	0.096	0.096	0.096	0.096	0.103	0.086	0.084	0.085	0.085	0.086	0.083	0.085	0.086	0.085	0.084	0.087	0.085	0.109	0.101	0.101	0.1	0.102	0.093	0.093	0.1	0.1	0.099	0.099	0.113	0.081
80	0.082	0.082	0.082	0.083	0.082	0.081	0.08	0.083	0.083	0.083	0.083	0.083	0.095	0.091	0.093	0.09	0.091	0.083	0.082	0.095	0.096	0.096	0.096	0.103	0.086	0.084	0.084	0.085	0.085	0.083	0.085	0.085	0.085	0.084	0.087	0.085	0.109	0.101	0.101	0.1	0.101	0.093	0.093	0.1	0.099	0.099	0.099	0.114	0.081
85	0.082	0.082	0.082	0.083	0.082	0.081	0.08	0.083	0.083	0.083	0.084	0.083	0.095	0.091	0.093	0.091	0.091	0.084	0.082	0.096	0.096	0.096	0.096	0.103	0.086	0.084	0.084	0.085	0.085	0.083	0.085	0.085	0.085	0.084	0.087	0.085	0.109	0.101	0.1	0.1	0.101	0.093	0.093	0.1	0.099	0.099	0.099	0.114	0.081
90	0.082	0.082	0.082	0.083	0.082	0.081	0.08	0.083	0.083	0.083	0.082	0.083	0.095	0.091	0.093	0.09	0.091	0.084	0.082	0.095	0.096	0.097	0.096	0.103	0.085	0.084	0.084	0.085	0.085	0.083	0.085	0.085	0.085	0.084	0.086	0.085	0.11	0.101	0.1	0.1	0.101	0.093	0.093	0.1	0.099	0.099	0.099	0.115	0.081
95	0.083	0.083	0.083	0.084	0.082	0.082	0.081	0.083	0.084	0.084	0.082	0.084	0.096	0.092	0.093	0.091	0.092	0.084	0.082	0.096	0.097	0.097	0.096	0.104	0.086	0.084	0.084	0.085	0.085	0.083	0.085	0.085	0.085	0.084	0.087	0.085	0.11	0.101	0.1	0.1	0.101	0.093	0.093	0.1	0.099	0.099	0.099	0.115	0.081
100	0.083	0.082	0.083	0.083	0.082	0.082	0.08	0.083	0.084	0.084	0.082	0.084	0.095	0.092	0.093	0.091	0.092	0.084	0.082	0.096	0.097	0.097	0.096	0.104	0.085	0.085	0.085	0.086	0.085	0.084	0.086	0.086	0.085	0.084	0.087	0.085	0.11	0.101	0.101	0.1	0.102	0.093	0.093	0.1	0.1	0.099	0.099	0.116	0.081
105	0.083	0.082	0.083	0.083	0.082	0.081	0.08	0.083	0.083	0.083	0.082	0.084	0.095	0.092	0.093	0.091	0.092	0.084	0.082	0.095	0.096	0.097	0.096	0.104	0.085	0.084	0.085	0.086	0.085	0.084	0.086	0.085	0.085	0.084	0.087	0.085	0.11	0.101	0.1	0.1	0.101	0.093	0.093	0.1	0.099	0.099	0.099	0.116	0.081
110	0.083	0.082	0.083	0.083	0.082	0.081	0.08	0.083	0.083	0.083	0.082	0.084	0.095	0.092	0.093	0.091	0.091	0.084	0.082	0.096	0.096	0.096	0.096	0.103	0.086	0.085	0.085	0.086	0.086	0.084	0.085	0.086	0.085	0.084	0.088	0.086	0.111	0.101	0.101	0.101	0.102	0.093	0.094	0.1	0.1	0.099	0.099	0.117	0.081
115	0.083	0.083	0.083	0.084	0.083	0.082	0.081	0.084	0.084	0.084	0.083	0.084	0.096	0.092	0.094	0.091	0.091	0.084	0.082	0.096	0.097	0.097	0.096	0.104	0.086	0.084	0.085	0.086	0.085	0.084	0.085	0.086	0.085	0.084	0.087	0.085	0.11	0.101	0.1	0.1	0.101	0.093	0.093	0.1	0.099	0.099	0.099	0.117	0.081
120	0.083	0.083	0.083	0.084	0.083	0.082	0.081	0.083	0.084	0.084	0.083	0.084	0.096	0.092	0.094	0.091	0.092	0.084	0.082	0.096	0.097	0.097	0.096	0.104	0.086	0.085	0.085	0.086	0.086	0.084	0.086	0.086	0.085	0.085	0.087	0.086	0.111	0.101	0.101	0.1	0.102	0.093	0.094	0.1	0.1	0.099	0.099	0.118	0.081
125	0.083	0.083	0.083	0.084	0.082	0.081	0.08	0.083	0.084	0.084	0.083	0.084	0.095	0.092	0.093	0.091	0.092	0.084	0.082	0.096	0.097	0.097	0.096	0.103	0.086	0.085	0.085	0.086	0.086	0.084	0.086	0.086	0.085	0.085	0.087	0.086	0.111	0.101	0.101	0.1	0.101	0.093	0.093	0.1	0.1	0.099	0.099	0.119	0.081
130	0.083	0.083	0.083	0.084	0.083	0.082	0.081	0.084	0.084	0.084	0.083	0.084	0.096	0.092	0.094	0.091	0.092	0.084	0.082	0.096	0.097	0.097	0.096	0.104	0.086	0.085	0.085	0.086	0.085	0.083	0.086	0.086	0.085	0.084	0.087	0.086	0.111	0.101	0.1	0.1	0.101	0.093	0.093	0.1	0.099	0.099	0.099	0.119	0.081
135	0.083	0.083	0.083	0.084	0.083	0.082	0.081	0.084	0.084	0.084	0.083	0.085	0.096	0.092	0.094	0.092	0.092	0.085	0.083	0.096	0.097	0.097	0.097	0.104	0.086	0.085	0.085	0.087	0.086	0.084	0.086	0.086	0.085	0.085	0.088	0.086	0.112	0.102	0.101	0.101	0.102	0.093	0.094	0.1	0.1	0.099	0.1	0.12	0.081
140	0.083	0.083	0.083	0.084	0.083	0.081	0.081	0.084	0.084	0.084	0.083	0.085	0.096	0.092	0.094	0.091	0.092	0.084	0.082	0.096	0.096	0.097	0.096	0.104	0.087	0.085	0.085	0.087	0.086	0.084	0.086	0.086	0.085	0.085	0.088	0.086	0.112	0.101	0.101	0.101	0.102	0.093	0.094	0.1	0.1	0.099	0.099	0.12	0.081
145	0.083	0.083	0.083	0.084	0.083	0.082	0.081	0.084	0.084	0.084	0.083	0.085	0.096	0.092	0.094	0.091	0.092	0.084	0.082	0.096	0.097	0.097	0.097	0.104	0.086	0.085	0.085	0.087	0.086	0.084	0.086	0.086	0.085	0.085	0.088	0.086	0.112	0.101	0.101	0.101	0.102	0.093	0.094	0.1	0.1	0.099	0.1	0.12	0.081
150	0.084	0.083	0.083	0.084	0.083	0.082	0.081	0.084	0.085	0.085	0.084	0.085	0.096	0.092	0.094	0.092	0.092	0.084	0.082	0.096	0.097	0.097	0.097	0.104	0.087	0.085	0.086	0.087	0.086	0.084	0.086	0.086	0.085	0.085	0.088	0.086	0.112	0.101	0.101	0.1	0.101	0.093	0.094	0.1	0.1	0.099	0.099	0.121	0.081
155	0.084	0.083	0.084	0.084	0.083	0.082	0.081	0.085	0.085	0.085	0.084	0.085	0.096	0.093	0.094	0.092	0.092	0.084	0.082	0.096	0.097	0.097	0.097	0.104	0.086	0.086	0.086	0.087	0.086	0.084	0.087	0.086	0.086	0.085	0.089	0.087	0.113	0.102	0.101	0.101	0.102	0.094	0.094	0.1	0.1	0.099	0.1	0.121	0.081
160	0.084	0.083	0.083	0.084	0.083	0.082	0.081	0.085	0.085	0.085	0.084	0.085	0.097	0.093	0.094	0.092	0.093	0.084	0.082	0.096	0.097	0.097	0.097	0.104	0.086	0.086	0.086	0.087	0.086	0.084	0.087	0.087	0.086	0.085	0.089	0.087	0.113	0.102	0.101	0.101	0.102	0.094	0.094	0.1	0.1	0.099	0.1	0.122	0.081
165	0.084	0.084	0.084	0.085	0.084	0.082	0.081	0.085	0.085	0.085	0.085	0.086	0.097	0.093	0.095	0.092	0.093	0.085	0.083	0.096	0.097	0.097	0.097	0.105	0.087	0.086	0.086	0.087	0.086	0.084	0.087	0.086	0.086	0.085	0.088	0.086	0.113	0.101	0.101	0.1	0.101	0.093	0.093	0.1	0.099	0.099	0.099	0.121	0.081
170	0.084	0.084	0.084	0.085	0.084	0.082	0.081	0.085	0.085	0.085	0.084	0.086	0.097	0.093	0.095	0.092	0.093	0.084	0.082	0.096	0.097	0.097	0.097	0.104	0.086	0.086	0.086	0.088	0.086	0.084	0.087	0.086	0.086	0.085	0.089	0.087	0.113	0.101	0.101	0.101	0.102	0.093	0.093	0.1	0.1	0.099	0.099	0.122	0.081
175	0.085	0.084	0.084	0.085	0.084	0.082	0.082	0.086	0.086	0.086	0.085	0.086	0.098	0.094	0.095	0.093	0.093	0.085	0.083	0.097	0.098	0.098	0.098	0.105	0.087	0.086	0.086	0.088	0.087	0.085	0.087	0.087	0.086	0.086	0.089	0.087	0.113	0.102	0.101	0.101	0.102	0.094	0.094	0.1	0.1	0.099	0.1	0.123	0.081
180	0.085	0.084	0.084	0.085	0.084	0.082	0.082	0.086	0.086	0.086	0.085	0.087	0.098	0.094	0.096	0.093	0.093	0.085	0.083	0.097	0.098	0.098	0.098	0.105	0.088	0.087	0.087	0.088	0.087	0.084	0.088	0.087	0.086	0.086	0.09	0.087	0.113	0.102	0.101	0.101	0.102	0.094	0.094	0.1	0.1	0.099	0.1	0.123	0.081
185	0.085	0.085	0.085	0.085	0.084	0.082	0.082	0.086	0.086	0.087	0.086	0.087	0.098	0.094	0.096	0.093	0.093	0.085	0.083	0.097	0.098	0.098	0.098	0.105	0.088	0.087	0.087	0.089	0.087	0.085	0.087	0.087	0.087	0.086	0.09	0.087	0.114	0.102	0.101	0.101	0.102	0.094	0.094	0.1	0.1	0.099	0.1	0.123	0.081
190	0.086	0.085	0.085	0.086	0.085	0.082	0.082	0.087	0.087	0.087	0.086	0.088	0.098	0.095	0.097	0.094	0.094	0.085	0.083	0.097	0.098	0.098	0.099	0.106	0.088	0.088	0.087	0.089	0.087	0.085	0.088	0.088	0.087	0.086	0.091	0.088	0.114	0.102	0.102	0.101	0.102	0.094	0.094	0.101	0.1	0.1	0.1	0.124	0.082
195	0.086	0.086	0.086	0.086	0.085	0.083	0.082	0.087	0.088	0.088	0.087	0.088	0.099	0.095	0.097	0.094	0.095	0.086	0.083	0.098	0.099	0.099	0.099	0.106	0.088	0.088	0.088	0.09	0.087	0.085	0.089	0.088	0.087	0.087	0.091	0.088	0.114	0.102	0.101	0.101	0.102	0.094	0.094	0.101	0.1	0.1	0.1	0.124	0.081
200	0.086	0.085	0.085	0.086	0.085	0.082	0.082	0.088	0.088	0.088	0.087	0.088	0.099	0.095	0.097	0.094	0.094	0.085	0.083	0.098	0.099	0.099	0.099	0.106	0.088	0.088	0.088	0.09	0.088	0.085	0.088	0.088	0.087	0.087	0.091	0.088	0.114	0.102	0.101	0.101	0.102	0.094	0.094	0.1	0.1	0.099	0.1	0.125	0.081
205	0.087	0.086	0.086	0.087	0.086	0.083	0.083	0.088	0.089	0.089	0.088	0.089	0.1	0.096	0.098	0.095	0.095	0.086	0.083	0.098	0.099	0.099	0.1	0.107	0.09	0.089	0.089	0.091	0.088	0.086	0.089	0.089	0.088	0.087	0.092	0.089	0.115	0.103	0.102	0.102	0.103	0.094	0.094	0.101	0.1	0.1	0.1	0.125	0.081
210	0.088	0.087	0.087	0.088	0.087	0.083	0.083	0.089	0.09	0.09	0.089	0.09	0.101	0.097	0.099	0.096	0.096	0.086	0.084	0.099	0.1	0.1	0.101	0.108	0.09	0.089	0.089	0.091	0.088	0.085	0.089	0.089	0.088	0.087	0.093	0.09	0.115	0.103	0.102	0.102	0.103	0.094	0.094	0.101	0.1	0.1	0.1	0.125	0.081
215	0.089	0.088	0.087	0.088	0.087	0.083	0.083	0.09	0.09	0.091	0.09	0.091	0.101	0.098	0.1	0.096	0.096	0.086	0.084	0.099	0.1	0.1	0.102	0.109	0.09	0.09	0.089	0.092	0.089	0.086	0.089	0.089	0.088	0.088	0.093	0.09	0.115	0.103	0.102	0.102	0.103	0.094	0.094	0.101	0.1	0.1	0.1	0.126	0.081
220	0.089	0.088	0.088	0.088	0.087	0.084	0.084	0.091	0.091	0.091	0.091	0.092	0.102	0.099	0.101	0.097	0.097	0.087	0.084	0.099	0.101	0.101	0.102	0.109	0.09	0.091	0.09	0.093	0.089	0.086	0.089	0.09	0.089	0.088	0.094	0.091	0.116	0.103	0.103	0.102	0.103	0.094	0.094	0.101	0.101	0.1	0.101	0.126	0.081
225	0.09	0.089	0.088	0.089	0.088	0.084	0.084	0.092	0.092	0.092	0.092	0.093	0.102	0.099	0.102	0.098	0.097	0.087	0.084	0.1	0.101	0.101	0.103	0.11	0.091	0.091	0.091	0.094	0.09	0.086	0.089	0.09	0.089	0.088	0.095	0.091	0.116	0.104	0.103	0.103	0.104	0.095	0.094	0.101	0.101	0.1	0.101	0.127	0.081
230	0.091	0.089	0.089	0.09	0.089	0.084	0.084	0.093	0.093	0.093	0.093	0.094	0.103	0.101	0.103	0.099	0.098	0.087	0.084	0.1	0.102	0.102	0.104	0.111	0.091	0.092	0.092	0.095	0.09	0.087	0.09	0.091	0.09	0.089	0.097	0.092	0.117	0.104	0.103	0.103	0.104	0.095	0.094	0.102	0.101	0.101	0.101	0.127	0.081
235	0.092	0.09	0.09	0.09	0.089	0.084	0.085	0.094	0.094	0.095	0.094	0.095	0.105	0.102	0.105	0.1	0.099	0.088	0.085	0.101	0.103	0.102	0.105	0.112	0.092	0.093	0.092	0.096	0.091	0.087	0.09	0.091	0.09	0.09	0.098	0.093	0.117	0.105	0.104	0.103	0.104	0.095	0.095	0.102	0.101	0.101	0.102	0.128	0.082
240	0.093	0.091	0.091	0.091	0.09	0.085	0.086	0.095	0.096	0.096	0.096	0.096	0.106	0.104	0.107	0.101	0.1	0.088	0.085	0.102	0.104	0.103	0.107	0.113	0.093	0.094	0.093	0.097	0.091	0.087	0.09	0.092	0.091	0.09	0.098	0.094	0.118	0.105	0.104	0.104	0.105	0.095	0.094	0.102	0.101	0.101	0.102	0.128	0.082
245	0.094	0.092	0.092	0.092	0.091	0.085	0.086	0.097	0.098	0.098	0.098	0.098	0.107	0.105	0.108	0.102	0.101	0.088	0.086	0.103	0.105	0.104	0.108	0.114	0.094	0.095	0.094	0.099	0.092	0.087	0.09	0.092	0.092	0.091	0.1	0.095	0.118	0.105	0.104	0.104	0.105	0.095	0.094	0.102	0.101	0.101	0.102	0.128	0.081
250	0.096	0.093	0.093	0.093	0.092	0.086	0.087	0.098	0.099	0.099	0.099	0.099	0.109	0.107	0.11	0.103	0.102	0.089	0.086	0.104	0.106	0.105	0.109	0.116	0.095	0.097	0.095	0.1	0.093	0.088	0.091	0.093	0.092	0.092	0.102	0.095	0.119	0.106	0.105	0.105	0.106	0.096	0.095	0.102	0.102	0.102	0.102	0.129	0.082
255	0.098	0.095	0.094	0.094	0.094	0.086	0.088	0.101	0.101	0.101	0.102	0.102	0.111	0.109	0.113	0.106	0.104	0.09	0.087	0.105	0.108	0.107	0.111	0.118	0.097	0.098	0.096	0.102	0.094	0.089	0.091	0.094	0.093	0.092	0.103	0.097	0.119	0.106	0.105	0.105	0.106	0.096	0.095	0.103	0.102	0.102	0.103	0.13	0.081
260	0.099	0.096	0.095	0.095	0.094	0.087	0.088	0.102	0.103	0.103	0.104	0.103	0.113	0.111	0.115	0.107	0.106	0.09	0.087	0.106	0.109	0.107	0.113	0.119	0.098	0.1	0.097	0.104	0.094	0.089	0.092	0.095	0.094	0.093	0.105	0.098	0.12	0.107	0.106	0.106	0.107	0.096	0.095	0.103	0.103	0.102	0.103	0.13	0.082
265	0.101	0.098	0.096	0.097	0.096	0.087	0.089	0.105	0.106	0.106	0.106	0.106	0.115	0.114	0.118	0.109	0.108	0.091	0.088	0.108	0.111	0.109	0.115	0.122	0.099	0.102	0.099	0.107	0.096	0.09	0.093	0.096	0.095	0.095	0.107	0.1	0.121	0.108	0.107	0.106	0.107	0.097	0.095	0.104	0.103	0.103	0.104	0.131	0.082
270	0.103	0.099	0.097	0.098	0.097	0.087	0.089	0.107	0.108	0.107	0.109	0.108	0.117	0.116	0.121	0.111	0.109	0.092	0.088	0.109	0.112	0.11	0.117	0.124	0.101	0.103	0.1	0.108	0.096	0.09	0.093	0.097	0.096	0.095	0.109	0.101	0.121	0.108	0.107	0.107	0.108	0.097	0.095	0.104	0.103	0.103	0.104	0.131	0.081
275	0.105	0.101	0.099	0.1	0.099	0.089	0.091	0.11	0.111	0.111	0.112	0.111	0.12	0.119	0.125	0.113	0.112	0.093	0.09	0.111	0.114	0.112	0.12	0.127	0.102	0.105	0.102	0.111	0.098	0.091	0.094	0.098	0.098	0.097	0.111	0.103	0.123	0.109	0.108	0.108	0.109	0.098	0.096	0.104	0.104	0.104	0.105	0.132	0.082
280	0.108	0.103	0.101	0.102	0.101	0.089	0.092	0.114	0.115	0.113	0.116	0.114	0.124	0.123	0.129	0.116	0.114	0.094	0.091	0.113	0.117	0.115	0.123	0.13	0.104	0.108	0.103	0.113	0.099	0.092	0.094	0.1	0.099	0.098	0.114	0.105	0.123	0.11	0.109	0.109	0.11	0.098	0.096	0.105	0.104	0.104	0.105	0.133	0.082
285	0.111	0.105	0.103	0.103	0.103	0.09	0.093	0.117	0.118	0.116	0.119	0.117	0.127	0.126	0.133	0.119	0.117	0.095	0.091	0.115	0.119	0.117	0.126	0.133	0.105	0.11	0.105	0.116	0.101	0.092	0.094	0.101	0.101	0.099	0.117	0.107	0.125	0.112	0.11	0.11	0.111	0.099	0.096	0.106	0.105	0.105	0.106	0.134	0.082
290	0.114	0.107	0.105	0.106	0.105	0.091	0.094	0.121	0.122	0.119	0.123	0.121	0.131	0.13	0.137	0.122	0.119	0.096	0.092	0.117	0.122	0.119	0.129	0.137	0.109	0.113	0.107	0.119	0.102	0.094	0.095	0.103	0.102	0.101	0.12	0.109	0.126	0.113	0.112	0.111	0.112	0.1	0.097	0.106	0.106	0.106	0.107	0.135	0.082
295	0.117	0.11	0.108	0.108	0.108	0.092	0.096	0.126	0.127	0.123	0.127	0.125	0.135	0.135	0.143	0.125	0.123	0.097	0.094	0.12	0.126	0.122	0.133	0.141	0.111	0.116	0.108	0.123	0.104	0.094	0.096	0.105	0.104	0.102	0.124	0.111	0.127	0.114	0.113	0.112	0.113	0.1	0.097	0.107	0.107	0.106	0.108	0.136	0.082
300	0.12	0.112	0.11	0.111	0.11	0.093	0.097	0.13	0.131	0.126	0.13	0.129	0.139	0.139	0.148	0.128	0.126	0.099	0.095	0.123	0.129	0.125	0.136	0.146	0.112	0.119	0.11	0.126	0.106	0.095	0.097	0.107	0.106	0.104	0.127	0.114	0.128	0.116	0.114	0.114	0.115	0.101	0.098	0.108	0.108	0.107	0.109	0.137	0.082
305	0.124	0.115	0.113	0.114	0.113	0.094	0.099	0.135	0.137	0.13	0.135	0.134	0.145	0.145	0.154	0.132	0.13	0.101	0.097	0.126	0.133	0.128	0.14	0.151	0.114	0.122	0.112	0.13	0.108	0.096	0.098	0.109	0.108	0.106	0.131	0.117	0.13	0.118	0.116	0.116	0.116	0.102	0.098	0.109	0.108	0.108	0.11	0.138	0.082
310	0.128	0.118	0.116	0.117	0.116	0.096	0.101	0.14	0.142	0.133	0.139	0.139	0.15	0.15	0.16	0.136	0.134	0.102	0.098	0.13	0.137	0.132	0.145	0.157	0.118	0.125	0.115	0.134	0.11	0.098	0.098	0.111	0.11	0.108	0.135	0.12	0.132	0.12	0.118	0.117	0.118	0.103	0.099	0.11	0.109	0.109	0.111	0.139	0.082
315	0.133	0.122	0.12	0.12	0.12	0.097	0.103	0.146	0.148	0.137	0.143	0.145	0.156	0.156	0.167	0.141	0.139	0.103	0.1	0.134	0.141	0.136	0.149	0.163	0.12	0.129	0.117	0.138	0.113	0.099	0.098	0.113	0.112	0.11	0.14	0.123	0.134	0.122	0.12	0.119	0.12	0.104	0.099	0.111	0.111	0.11	0.112	0.141	0.082
320	0.137	0.125	0.123	0.123	0.123	0.098	0.105	0.151	0.153	0.141	0.147	0.15	0.163	0.162	0.173	0.145	0.144	0.106	0.102	0.138	0.146	0.14	0.153	0.168	0.124	0.133	0.119	0.142	0.115	0.1	0.1	0.116	0.114	0.113	0.144	0.127	0.136	0.124	0.122	0.122	0.123	0.105	0.1	0.113	0.112	0.112	0.114	0.143	0.082
325	0.142	0.129	0.127	0.128	0.127	0.1	0.107	0.158	0.16	0.145	0.151	0.156	0.17	0.169	0.181	0.151	0.149	0.108	0.104	0.143	0.152	0.145	0.158	0.176	0.128	0.138	0.122	0.148	0.118	0.102	0.102	0.119	0.118	0.116	0.15	0.131	0.139	0.127	0.125	0.124	0.126	0.107	0.101	0.114	0.114	0.114	0.116	0.145	0.083
330	0.146	0.133	0.131	0.132	0.131	0.102	0.11	0.164	0.166	0.15	0.155	0.163	0.177	0.175	0.187	0.156	0.155	0.11	0.106	0.148	0.156	0.15	0.163	0.182	0.132	0.142	0.125	0.153	0.121	0.103	0.103	0.122	0.12	0.118	0.155	0.135	0.142	0.13	0.128	0.127	0.129	0.109	0.102	0.116	0.116	0.115	0.118	0.147	0.083
335	0.152	0.138	0.136	0.136	0.136	0.104	0.112	0.17	0.172	0.154	0.16	0.169	0.185	0.182	0.195	0.162	0.161	0.113	0.108	0.153	0.162	0.155	0.169	0.19	0.136	0.147	0.128	0.158	0.124	0.105	0.105	0.125	0.123	0.122	0.161	0.139	0.145	0.133	0.132	0.13	0.131	0.111	0.103	0.118	0.117	0.117	0.12	0.149	0.083
340	0.157	0.142	0.14	0.141	0.14	0.105	0.115	0.176	0.179	0.159	0.164	0.176	0.193	0.189	0.203	0.168	0.167	0.115	0.111	0.159	0.168	0.16	0.174	0.198	0.14	0.151	0.131	0.163	0.128	0.107	0.105	0.128	0.126	0.125	0.167	0.144	0.148	0.137	0.135	0.134	0.135	0.113	0.104	0.12	0.12	0.12	0.123	0.151	0.083
345	0.163	0.147	0.145	0.146	0.145	0.107	0.117	0.183	0.186	0.163	0.17	0.183	0.201	0.196	0.211	0.174	0.173	0.117	0.113	0.165	0.174	0.166	0.18	0.206	0.145	0.156	0.134	0.169	0.131	0.109	0.107	0.132	0.13	0.128	0.173	0.149	0.152	0.141	0.139	0.138	0.139	0.115	0.105	0.123	0.122	0.122	0.125	0.154	0.083
350	0.168	0.152	0.15	0.151	0.15	0.11	0.12	0.189	0.192	0.168	0.173	0.19	0.21	0.204	0.219	0.181	0.18	0.12	0.117	0.172	0.181	0.173	0.186	0.214	0.15	0.162	0.138	0.174	0.135	0.111	0.108	0.136	0.133	0.132	0.179	0.154	0.156	0.145	0.143	0.142	0.144	0.118	0.107	0.125	0.125	0.125	0.129	0.157	0.083
355	0.175	0.158	0.156	0.157	0.155	0.112	0.123	0.196	0.199	0.174	0.178	0.197	0.219	0.211	0.227	0.189	0.188	0.123	0.119	0.179	0.188	0.179	0.192	0.223	0.155	0.167	0.141	0.18	0.139	0.113	0.109	0.14	0.137	0.135	0.185	0.159	0.161	0.149	0.144	0.147	0.148	0.12	0.108	0.128	0.128	0.128	0.132	0.16	0.084
360	0.18	0.163	0.161	0.162	0.161	0.114	0.126	0.203	0.206	0.179	0.184	0.204	0.227	0.219	0.236	0.197	0.196	0.126	0.123	0.186	0.195	0.187	0.199	0.232	0.161	0.172	0.145	0.186	0.143	0.115	0.111	0.144	0.141	0.139	0.192	0.166	0.163	0.148	0.149	0.149	0.15	0.124	0.11	0.132	0.131	0.131	0.136	0.164	0.084
365	0.187	0.169	0.167	0.168	0.167	0.117	0.13	0.21	0.213	0.185	0.19	0.211	0.235	0.227	0.244	0.205	0.204	0.13	0.126	0.194	0.202	0.194	0.206	0.24	0.167	0.178	0.149	0.192	0.147	0.117	0.113	0.148	0.145	0.143	0.198	0.172	0.165	0.154	0.153	0.15	0.151	0.127	0.112	0.135	0.135	0.135	0.14	0.168	0.084
370	0.194	0.176	0.173	0.175	0.173	0.12	0.133	0.217	0.22	0.191	0.196	0.218	0.244	0.235	0.253	0.212	0.211	0.134	0.13	0.203	0.21	0.202	0.214	0.249	0.173	0.183	0.153	0.198	0.152	0.119	0.115	0.153	0.15	0.148	0.205	0.178	0.168	0.162	0.158	0.155	0.157	0.128	0.114	0.139	0.139	0.139	0.144	0.168	0.084
375	0.2	0.182	0.18	0.181	0.18	0.122	0.137	0.223	0.226	0.197	0.201	0.225	0.252	0.242	0.261	0.22	0.219	0.139	0.134	0.211	0.218	0.21	0.221	0.257	0.179	0.189	0.157	0.204	0.157	0.122	0.116	0.158	0.154	0.153	0.213	0.185	0.171	0.167	0.162	0.159	0.161	0.131	0.116	0.144	0.143	0.143	0.149	0.168	0.084
380	0.206	0.189	0.186	0.188	0.186	0.125	0.141	0.23	0.233	0.203	0.207	0.232	0.26	0.249	0.269	0.227	0.227	0.143	0.138	0.218	0.224	0.217	0.228	0.266	0.185	0.194	0.162	0.21	0.162	0.125	0.119	0.163	0.159	0.158	0.219	0.192	0.173	0.172	0.165	0.163	0.166	0.135	0.119	0.148	0.147	0.147	0.149	0.17	0.085
385	0.213	0.195	0.192	0.194	0.193	0.128	0.146	0.237	0.239	0.209	0.213	0.239	0.269	0.258	0.277	0.236	0.236	0.148	0.143	0.226	0.232	0.225	0.236	0.274	0.192	0.2	0.167	0.217	0.167	0.127	0.122	0.168	0.164	0.163	0.226	0.199	0.176	0.175	0.169	0.167	0.17	0.138	0.122	0.15	0.147	0.147	0.153	0.172	0.085
390	0.22	0.201	0.199	0.201	0.199	0.132	0.15	0.244	0.245	0.216	0.219	0.246	0.277	0.265	0.285	0.244	0.243	0.153	0.148	0.234	0.24	0.233	0.244	0.283	0.198	0.206	0.172	0.223	0.173	0.13	0.124	0.174	0.169	0.168	0.233	0.207	0.179	0.179	0.173	0.17	0.173	0.142	0.126	0.152	0.152	0.15	0.157	0.174	0.085
395	0.227	0.208	0.206	0.207	0.205	0.136	0.155	0.251	0.253	0.223	0.226	0.254	0.286	0.273	0.295	0.252	0.252	0.159	0.154	0.243	0.248	0.241	0.252	0.292	0.206	0.212	0.178	0.23	0.18	0.134	0.126	0.18	0.175	0.174	0.241	0.215	0.182	0.186	0.178	0.173	0.177	0.145	0.128	0.156	0.157	0.154	0.161	0.178	0.085
400	0.235	0.215	0.212	0.214	0.212	0.139	0.159	0.258	0.259	0.229	0.233	0.261	0.294	0.281	0.302	0.26	0.26	0.164	0.159	0.251	0.256	0.249	0.259	0.3	0.213	0.218	0.184	0.237	0.186	0.137	0.129	0.187	0.182	0.18	0.248	0.223	0.185	0.191	0.183	0.178	0.181	0.149	0.129	0.161	0.162	0.158	0.165	0.179	0.086
405	0.242	0.222	0.219	0.221	0.219	0.144	0.164	0.265	0.266	0.236	0.24	0.268	0.303	0.289	0.311	0.269	0.268	0.169	0.165	0.26	0.264	0.258	0.267	0.308	0.221	0.225	0.19	0.244	0.193	0.141	0.132	0.194	0.188	0.187	0.257	0.231	0.189	0.195	0.187	0.181	0.185	0.151	0.133	0.165	0.166	0.162	0.169	0.183	0.086
410	0.25	0.229	0.226	0.228	0.226	0.148	0.169	0.272	0.273	0.243	0.246	0.275	0.311	0.297	0.32	0.277	0.276	0.174	0.171	0.269	0.272	0.266	0.275	0.317	0.228	0.231	0.197	0.251	0.2	0.145	0.134	0.2	0.195	0.194	0.264	0.238	0.192	0.2	0.192	0.184	0.189	0.155	0.136	0.169	0.17	0.166	0.172	0.185	0.087
415	0.258	0.237	0.234	0.236	0.234	0.153	0.174	0.279	0.28	0.251	0.254	0.283	0.32	0.306	0.329	0.285	0.284	0.18	0.177	0.278	0.281	0.275	0.284	0.326	0.235	0.238	0.203	0.259	0.206	0.15	0.138	0.207	0.201	0.2	0.272	0.246	0.195	0.205	0.197	0.189	0.193	0.158	0.139	0.172	0.175	0.169	0.176	0.189	0.087
420	0.266	0.244	0.241	0.243	0.241	0.157	0.179	0.286	0.287	0.258	0.261	0.29	0.327	0.314	0.336	0.292	0.291	0.185	0.183	0.286	0.288	0.282	0.291	0.334	0.242	0.244	0.209	0.266	0.213	0.154	0.142	0.213	0.208	0.206	0.28	0.254	0.198	0.21	0.201	0.192	0.197	0.161	0.142	0.176	0.179	0.173	0.18	0.191	0.088
425	0.273	0.251	0.249	0.25	0.248	0.162	0.184	0.293	0.294	0.264	0.268	0.297	0.335	0.321	0.344	0.3	0.298	0.19	0.189	0.294	0.296	0.29	0.298	0.342	0.249	0.25	0.216	0.274	0.22	0.16	0.146	0.221	0.215	0.213	0.288	0.262	0.2	0.215	0.204	0.196	0.201	0.165	0.146	0.18	0.183	0.177	0.183	0.191	0.088
430	0.281	0.259	0.256	0.257	0.255	0.166	0.188	0.3	0.3	0.271	0.274	0.303	0.343	0.328	0.35	0.306	0.305	0.195	0.194	0.301	0.304	0.298	0.305	0.349	0.256	0.257	0.223	0.281	0.227	0.164	0.15	0.228	0.221	0.22	0.295	0.27	0.203	0.221	0.209	0.199	0.204	0.167	0.149	0.185	0.187	0.18	0.187	0.196	0.089
435	0.288	0.266	0.263	0.264	0.262	0.171	0.193	0.306	0.306	0.277	0.28	0.31	0.35	0.336	0.357	0.313	0.312	0.199	0.2	0.309	0.311	0.305	0.312	0.356	0.264	0.263	0.23	0.289	0.234	0.17	0.155	0.235	0.229	0.227	0.303	0.279	0.207	0.225	0.212	0.202	0.21	0.17	0.153	0.189	0.192	0.184	0.19	0.197	0.09
440	0.294	0.273	0.27	0.271	0.269	0.175	0.197	0.312	0.311	0.284	0.286	0.316	0.356	0.343	0.364	0.321	0.32	0.204	0.205	0.317	0.318	0.312	0.319	0.363	0.271	0.27	0.237	0.296	0.241	0.174	0.159	0.242	0.236	0.234	0.311	0.287	0.21	0.228	0.217	0.205	0.213	0.173	0.155	0.193	0.196	0.188	0.193	0.201	0.09
445	0.301	0.279	0.276	0.277	0.275	0.18	0.201	0.317	0.317	0.29	0.293	0.322	0.363	0.349	0.37	0.327	0.325	0.209	0.211	0.323	0.325	0.318	0.325	0.37	0.279	0.278	0.244	0.304	0.249	0.18	0.163	0.25	0.243	0.242	0.319	0.295	0.212	0.234	0.222	0.209	0.217	0.177	0.159	0.197	0.2	0.192	0.197	0.203	0.091
450	0.306	0.285	0.282	0.283	0.281	0.184	0.205	0.322	0.322	0.296	0.298	0.327	0.37	0.355	0.377	0.334	0.331	0.213	0.216	0.33	0.331	0.325	0.332	0.376	0.286	0.285	0.251	0.312	0.256	0.184	0.168	0.257	0.25	0.249	0.326	0.302	0.216	0.238	0.227	0.212	0.221	0.18	0.162	0.2	0.204	0.194	0.2	0.204	0.091
455	0.313	0.292	0.289	0.289	0.287	0.188	0.209	0.328	0.328	0.302	0.304	0.333	0.376	0.362	0.384	0.34	0.337	0.217	0.221	0.337	0.337	0.331	0.338	0.383	0.293	0.292	0.259	0.32	0.263	0.19	0.172	0.264	0.257	0.256	0.334	0.31	0.219	0.245	0.232	0.215	0.225	0.183	0.165	0.205	0.208	0.198	0.204	0.206	0.093
460	0.319	0.298	0.295	0.294	0.293	0.192	0.213	0.333	0.332	0.307	0.31	0.338	0.382	0.368	0.39	0.346	0.343	0.221	0.225	0.343	0.344	0.338	0.345	0.389	0.299	0.299	0.265	0.327	0.269	0.194	0.176	0.271	0.263	0.262	0.34	0.316	0.222	0.252	0.238	0.218	0.228	0.186	0.168	0.208	0.213	0.201	0.206	0.209	0.093
465	0.324	0.304	0.3	0.3	0.299	0.196	0.216	0.338	0.337	0.313	0.315	0.343	0.388	0.375	0.397	0.352	0.348	0.224	0.23	0.349	0.349	0.343	0.351	0.394	0.305	0.305	0.272	0.334	0.276	0.199	0.181	0.277	0.27	0.269	0.348	0.323	0.224	0.255	0.244	0.222	0.233	0.189	0.171	0.213	0.217	0.204	0.21	0.212	0.094
470	0.33	0.31	0.306	0.306	0.305	0.2	0.22	0.343	0.342	0.318	0.32	0.348	0.394	0.381	0.403	0.357	0.353	0.228	0.234	0.355	0.355	0.349	0.355	0.4	0.311	0.312	0.278	0.341	0.282	0.204	0.185	0.283	0.276	0.274	0.354	0.33	0.228	0.269	0.249	0.225	0.235	0.193	0.174	0.215	0.22	0.207	0.214	0.215	0.095
475	0.335	0.316	0.311	0.311	0.31	0.203	0.223	0.348	0.347	0.323	0.326	0.353	0.398	0.387	0.409	0.363	0.358	0.232	0.239	0.36	0.361	0.354	0.361	0.405	0.316	0.318	0.284	0.348	0.288	0.208	0.189	0.289	0.281	0.28	0.36	0.336	0.231	0.272	0.254	0.229	0.239	0.195	0.177	0.22	0.225	0.21	0.218	0.218	0.096
480	0.338	0.321	0.316	0.315	0.315	0.206	0.226	0.351	0.35	0.327	0.33	0.356	0.403	0.393	0.414	0.367	0.362	0.235	0.243	0.365	0.365	0.358	0.365	0.409	0.321	0.324	0.29	0.355	0.293	0.212	0.194	0.295	0.287	0.285	0.366	0.342	0.233	0.277	0.257	0.233	0.243	0.199	0.181	0.223	0.228	0.213	0.22	0.221	0.097
485	0.343	0.326	0.32	0.32	0.32	0.209	0.23	0.356	0.355	0.332	0.335	0.36	0.407	0.398	0.42	0.372	0.366	0.239	0.247	0.369	0.37	0.363	0.37	0.413	0.327	0.33	0.297	0.362	0.299	0.217	0.198	0.3	0.293	0.292	0.373	0.348	0.236	0.279	0.264	0.237	0.246	0.202	0.184	0.227	0.232	0.216	0.224	0.224	0.099
490	0.347	0.331	0.325	0.324	0.324	0.212	0.233	0.36	0.358	0.336	0.34	0.364	0.411	0.404	0.426	0.377	0.37	0.243	0.25	0.374	0.374	0.366	0.375	0.417	0.334	0.337	0.302	0.368	0.305	0.222	0.202	0.306	0.298	0.298	0.379	0.354	0.239	0.289	0.268	0.241	0.251	0.206	0.188	0.231	0.236	0.222	0.227	0.228	0.1
495	0.35	0.335	0.329	0.329	0.328	0.215	0.236	0.365	0.362	0.34	0.344	0.369	0.415	0.409	0.431	0.381	0.374	0.246	0.254	0.378	0.378	0.37	0.379	0.42	0.34	0.344	0.308	0.375	0.311	0.226	0.207	0.312	0.304	0.303	0.385	0.36	0.242	0.291	0.269	0.244	0.255	0.209	0.192	0.234	0.24	0.224	0.231	0.231	0.102
500	0.355	0.34	0.333	0.333	0.333	0.219	0.239	0.369	0.366	0.345	0.349	0.373	0.419	0.415	0.437	0.386	0.379	0.25	0.258	0.382	0.382	0.374	0.384	0.424	0.346	0.351	0.312	0.381	0.316	0.23	0.21	0.318	0.309	0.308	0.391	0.365	0.245	0.297	0.278	0.249	0.259	0.212	0.194	0.239	0.244	0.227	0.235	0.234	0.103
505	0.359	0.344	0.337	0.337	0.337	0.222	0.242	0.373	0.369	0.349	0.354	0.377	0.423	0.421	0.444	0.391	0.383	0.253	0.261	0.386	0.387	0.379	0.389	0.429	0.351	0.358	0.318	0.387	0.321	0.234	0.215	0.323	0.314	0.314	0.397	0.37	0.249	0.304	0.282	0.254	0.263	0.216	0.197	0.243	0.248	0.231	0.237	0.237	0.105
510	0.362	0.348	0.341	0.34	0.341	0.225	0.245	0.378	0.373	0.353	0.358	0.381	0.426	0.428	0.451	0.397	0.388	0.256	0.265	0.389	0.391	0.382	0.394	0.433	0.356	0.364	0.323	0.393	0.327	0.238	0.218	0.328	0.319	0.319	0.403	0.376	0.252	0.31	0.285	0.258	0.268	0.22	0.201	0.247	0.253	0.234	0.241	0.241	0.107
515	0.366	0.352	0.345	0.343	0.344	0.227	0.247	0.383	0.376	0.358	0.362	0.386	0.43	0.435	0.457	0.403	0.392	0.26	0.268	0.394	0.395	0.386	0.399	0.438	0.362	0.371	0.33	0.399	0.331	0.241	0.221	0.333	0.324	0.323	0.409	0.38	0.256	0.313	0.293	0.262	0.273	0.224	0.205	0.251	0.257	0.239	0.245	0.246	0.109
520	0.369	0.357	0.348	0.347	0.348	0.23	0.25	0.388	0.38	0.362	0.366	0.39	0.435	0.441	0.464	0.409	0.397	0.263	0.272	0.398	0.399	0.39	0.404	0.444	0.367	0.377	0.335	0.405	0.336	0.245	0.225	0.338	0.328	0.328	0.415	0.385	0.259	0.323	0.297	0.267	0.278	0.228	0.208	0.254	0.262	0.243	0.25	0.248	0.111
525	0.374	0.361	0.352	0.35	0.352	0.233	0.254	0.393	0.383	0.366	0.371	0.394	0.439	0.448	0.471	0.415	0.402	0.266	0.275	0.402	0.404	0.395	0.409	0.449	0.373	0.384	0.34	0.411	0.341	0.249	0.228	0.343	0.332	0.332	0.421	0.389	0.265	0.322	0.299	0.271	0.283	0.232	0.21	0.261	0.266	0.249	0.254	0.252	0.114
530	0.377	0.365	0.356	0.354	0.356	0.236	0.256	0.397	0.387	0.371	0.376	0.398	0.443	0.454	0.477	0.421	0.407	0.269	0.279	0.407	0.408	0.4	0.414	0.453	0.378	0.39	0.346	0.417	0.345	0.252	0.232	0.347	0.337	0.337	0.427	0.394	0.267	0.333	0.309	0.277	0.287	0.236	0.214	0.264	0.269	0.253	0.258	0.257	0.116
535	0.381	0.37	0.36	0.358	0.359	0.239	0.259	0.403	0.391	0.375	0.38	0.402	0.447	0.461	0.485	0.427	0.411	0.272	0.282	0.411	0.414	0.404	0.419	0.459	0.384	0.396	0.352	0.422	0.349	0.255	0.235	0.352	0.34	0.341	0.433	0.399	0.273	0.336	0.311	0.281	0.292	0.24	0.218	0.269	0.275	0.256	0.263	0.26	0.118
540	0.385	0.375	0.364	0.362	0.363	0.242	0.262	0.408	0.395	0.379	0.385	0.406	0.452	0.467	0.491	0.433	0.416	0.276	0.285	0.416	0.419	0.408	0.425	0.463	0.389	0.402	0.357	0.428	0.354	0.259	0.238	0.356	0.344	0.346	0.438	0.403	0.278	0.342	0.316	0.286	0.297	0.244	0.22	0.272	0.279	0.262	0.268	0.265	0.121
545	0.389	0.379	0.368	0.366	0.367	0.245	0.265	0.413	0.399	0.383	0.389	0.411	0.457	0.474	0.498	0.44	0.42	0.279	0.289	0.42	0.423	0.412	0.43	0.469	0.395	0.409	0.363	0.433	0.358	0.262	0.241	0.361	0.348	0.349	0.444	0.407	0.282	0.347	0.322	0.29	0.302	0.248	0.225	0.278	0.284	0.266	0.271	0.27	0.125
550	0.393	0.383	0.372	0.369	0.371	0.247	0.268	0.417	0.402	0.387	0.394	0.415	0.461	0.48	0.504	0.446	0.425	0.282	0.293	0.424	0.428	0.417	0.436	0.473	0.4	0.415	0.368	0.44	0.362	0.266	0.244	0.365	0.352	0.354	0.448	0.411	0.287	0.352	0.325	0.296	0.306	0.253	0.229	0.283	0.289	0.272	0.276	0.274	0.128
555	0.396	0.388	0.376	0.373	0.374	0.25	0.27	0.422	0.406	0.392	0.398	0.419	0.465	0.487	0.511	0.453	0.43	0.285	0.296	0.428	0.433	0.421	0.442	0.478	0.405	0.421	0.373	0.445	0.366	0.269	0.247	0.369	0.356	0.358	0.454	0.415	0.291	0.358	0.332	0.302	0.312	0.257	0.233	0.287	0.292	0.276	0.28	0.276	0.13
560	0.4	0.392	0.38	0.377	0.378	0.253	0.273	0.427	0.409	0.396	0.403	0.424	0.47	0.494	0.518	0.459	0.434	0.288	0.3	0.433	0.438	0.425	0.448	0.484	0.411	0.427	0.379	0.451	0.37	0.272	0.25	0.373	0.36	0.362	0.459	0.42	0.297	0.361	0.334	0.306	0.316	0.261	0.236	0.292	0.297	0.28	0.284	0.28	0.134
565	0.404	0.396	0.384	0.381	0.382	0.255	0.276	0.432	0.413	0.4	0.407	0.428	0.473	0.5	0.525	0.466	0.439	0.292	0.302	0.437	0.443	0.429	0.453	0.489	0.416	0.433	0.385	0.457	0.374	0.276	0.254	0.377	0.364	0.366	0.465	0.424	0.302	0.366	0.34	0.313	0.321	0.266	0.24	0.297	0.301	0.285	0.29	0.285	0.137
570	0.408	0.401	0.388	0.385	0.386	0.258	0.279	0.436	0.417	0.405	0.411	0.432	0.478	0.507	0.531	0.472	0.443	0.294	0.306	0.441	0.447	0.434	0.459	0.493	0.422	0.44	0.391	0.462	0.378	0.279	0.256	0.381	0.367	0.37	0.47	0.428	0.307	0.375	0.349	0.317	0.327	0.271	0.244	0.302	0.307	0.291	0.294	0.288	0.14
575	0.411	0.405	0.391	0.389	0.389	0.26	0.281	0.44	0.42	0.409	0.416	0.436	0.482	0.513	0.538	0.479	0.448	0.297	0.309	0.446	0.452	0.438	0.464	0.498	0.427	0.446	0.396	0.468	0.382	0.283	0.26	0.385	0.371	0.374	0.475	0.433	0.312	0.38	0.352	0.322	0.332	0.276	0.249	0.307	0.312	0.295	0.299	0.292	0.144
580	0.415	0.409	0.395	0.392	0.393	0.263	0.284	0.445	0.424	0.413	0.42	0.441	0.487	0.52	0.545	0.486	0.453	0.3	0.313	0.45	0.457	0.442	0.471	0.504	0.433	0.451	0.402	0.474	0.386	0.285	0.263	0.389	0.375	0.378	0.48	0.437	0.317	0.382	0.36	0.328	0.337	0.28	0.253	0.311	0.318	0.3	0.305	0.296	0.147
585	0.419	0.413	0.4	0.397	0.397	0.266	0.287	0.45	0.428	0.417	0.425	0.446	0.492	0.526	0.552	0.493	0.457	0.304	0.316	0.454	0.462	0.447	0.476	0.509	0.438	0.457	0.408	0.479	0.39	0.289	0.265	0.393	0.378	0.381	0.486	0.441	0.322	0.387	0.364	0.333	0.341	0.284	0.258	0.317	0.321	0.305	0.309	0.299	0.151
590	0.423	0.417	0.403	0.4	0.401	0.268	0.289	0.455	0.431	0.421	0.428	0.45	0.496	0.533	0.558	0.5	0.462	0.307	0.32	0.459	0.466	0.45	0.482	0.513	0.444	0.464	0.414	0.485	0.394	0.292	0.268	0.397	0.382	0.385	0.492	0.445	0.327	0.393	0.372	0.338	0.346	0.289	0.262	0.322	0.325	0.31	0.314	0.3	0.154
595	0.426	0.422	0.408	0.404	0.405	0.271	0.292	0.459	0.435	0.425	0.432	0.455	0.501	0.54	0.566	0.507	0.467	0.31	0.323	0.463	0.472	0.456	0.489	0.519	0.45	0.47	0.42	0.49	0.398	0.295	0.271	0.401	0.386	0.389	0.497	0.45	0.332	0.398	0.379	0.344	0.35	0.293	0.264	0.326	0.331	0.315	0.318	0.303	0.158
600	0.43	0.425	0.411	0.408	0.409	0.273	0.295	0.463	0.438	0.429	0.437	0.459	0.506	0.547	0.573	0.513	0.47	0.313	0.326	0.467	0.476	0.46	0.495	0.524	0.457	0.476	0.426	0.496	0.402	0.298	0.274	0.405	0.389	0.392	0.504	0.454	0.339	0.405	0.383	0.348	0.355	0.298	0.269	0.332	0.336	0.321	0.324	0.305	0.162
605	0.434	0.429	0.415	0.412	0.412	0.276	0.297	0.467	0.441	0.433	0.44	0.464	0.51	0.554	0.579	0.52	0.475	0.316	0.329	0.471	0.481	0.464	0.501	0.529	0.462	0.482	0.433	0.502	0.406	0.301	0.277	0.409	0.393	0.395	0.508	0.458	0.344	0.41	0.384	0.354	0.361	0.303	0.274	0.337	0.34	0.324	0.329	0.308	0.165
610	0.438	0.433	0.42	0.416	0.416	0.278	0.3	0.471	0.445	0.437	0.445	0.469	0.516	0.561	0.587	0.528	0.479	0.32	0.333	0.476	0.486	0.468	0.507	0.535	0.468	0.489	0.439	0.508	0.41	0.304	0.28	0.413	0.397	0.399	0.514	0.463	0.349	0.42	0.388	0.359	0.366	0.307	0.279	0.342	0.346	0.331	0.333	0.312	0.17
615	0.442	0.437	0.423	0.42	0.42	0.281	0.303	0.475	0.448	0.441	0.449	0.475	0.52	0.568	0.594	0.535	0.484	0.322	0.336	0.481	0.49	0.473	0.514	0.54	0.474	0.494	0.445	0.513	0.414	0.308	0.282	0.417	0.401	0.403	0.52	0.467	0.353	0.422	0.393	0.365	0.372	0.311	0.283	0.348	0.35	0.336	0.339	0.317	0.174
620	0.446	0.441	0.427	0.424	0.424	0.283	0.305	0.479	0.452	0.445	0.453	0.48	0.525	0.575	0.601	0.542	0.489	0.326	0.34	0.485	0.495	0.477	0.52	0.546	0.48	0.501	0.452	0.519	0.418	0.311	0.285	0.421	0.404	0.406	0.526	0.473	0.357	0.433	0.398	0.37	0.376	0.315	0.288	0.353	0.357	0.342	0.343	0.32	0.178
625	0.45	0.445	0.431	0.428	0.428	0.286	0.308	0.483	0.455	0.449	0.457	0.486	0.53	0.583	0.609	0.549	0.493	0.329	0.343	0.489	0.501	0.482	0.527	0.552	0.486	0.507	0.458	0.524	0.422	0.314	0.288	0.424	0.408	0.409	0.532	0.477	0.363	0.434	0.405	0.374	0.381	0.319	0.293	0.357	0.362	0.346	0.349	0.322	0.181
630	0.453	0.449	0.435	0.431	0.432	0.288	0.311	0.487	0.458	0.453	0.461	0.492	0.535	0.59	0.616	0.557	0.498	0.332	0.347	0.494	0.505	0.486	0.533	0.558	0.492	0.513	0.465	0.53	0.426	0.317	0.291	0.428	0.412	0.412	0.538	0.482	0.366	0.441	0.413	0.378	0.384	0.323	0.296	0.363	0.367	0.351	0.353	0.325	0.186
635	0.457	0.453	0.439	0.436	0.436	0.291	0.314	0.491	0.462	0.458	0.465	0.498	0.54	0.597	0.625	0.565	0.502	0.335	0.35	0.499	0.51	0.491	0.54	0.564	0.498	0.519	0.472	0.536	0.431	0.32	0.293	0.432	0.416	0.416	0.544	0.486	0.372	0.446	0.41	0.381	0.389	0.327	0.302	0.369	0.372	0.357	0.358	0.33	0.189
640	0.461	0.456	0.443	0.44	0.439	0.293	0.316	0.494	0.466	0.461	0.469	0.503	0.544	0.605	0.631	0.572	0.507	0.338	0.353	0.503	0.515	0.496	0.547	0.57	0.503	0.525	0.478	0.541	0.435	0.323	0.296	0.436	0.419	0.419	0.549	0.491	0.376	0.45	0.413	0.387	0.393	0.331	0.305	0.373	0.377	0.36	0.361	0.334	0.193
645	0.465	0.461	0.448	0.444	0.443	0.296	0.319	0.498	0.469	0.466	0.474	0.509	0.55	0.613	0.639	0.58	0.512	0.342	0.357	0.508	0.52	0.501	0.553	0.577	0.509	0.531	0.484	0.546	0.438	0.326	0.299	0.439	0.423	0.422	0.555	0.495	0.379	0.453	0.421	0.391	0.397	0.332	0.309	0.378	0.382	0.365	0.366	0.337	0.197
650	0.469	0.464	0.452	0.448	0.447	0.299	0.322	0.502	0.473	0.47	0.478	0.516	0.555	0.621	0.646	0.587	0.517	0.346	0.361	0.512	0.525	0.506	0.56	0.583	0.515	0.537	0.491	0.552	0.442	0.328	0.302	0.443	0.427	0.426	0.561	0.5	0.382	0.459	0.419	0.396	0.401	0.339	0.313	0.383	0.386	0.369	0.37	0.341	0.2
655	0.473	0.468	0.455	0.452	0.451	0.302	0.325	0.505	0.477	0.475	0.482	0.522	0.56	0.629	0.655	0.595	0.522	0.348	0.364	0.517	0.53	0.51	0.567	0.59	0.522	0.544	0.498	0.557	0.447	0.332	0.304	0.447	0.43	0.429	0.567	0.505	0.386	0.466	0.426	0.401	0.406	0.343	0.32	0.388	0.392	0.374	0.375	0.347	0.205
660	0.477	0.472	0.459	0.456	0.455	0.303	0.327	0.508	0.48	0.479	0.486	0.528	0.565	0.636	0.66	0.604	0.527	0.351	0.367	0.521	0.534	0.515	0.573	0.595	0.526	0.55	0.504	0.562	0.451	0.335	0.307	0.451	0.434	0.432	0.573	0.51	0.387	0.475	0.435	0.404	0.407	0.347	0.322	0.392	0.397	0.379	0.376	0.35	0.208
665	0.481	0.476	0.464	0.461	0.459	0.306	0.331	0.512	0.484	0.483	0.491	0.534	0.571	0.644	0.668	0.611	0.531	0.355	0.371	0.526	0.54	0.52	0.58	0.603	0.532	0.556	0.51	0.568	0.455	0.338	0.31	0.454	0.438	0.436	0.579	0.515	0.389	0.481	0.433	0.411	0.409	0.349	0.326	0.397	0.4	0.382	0.381	0.357	0.211
670	0.485	0.48	0.467	0.465	0.463	0.309	0.334	0.515	0.487	0.487	0.495	0.541	0.576	0.653	0.675	0.619	0.537	0.357	0.374	0.531	0.545	0.524	0.587	0.609	0.537	0.563	0.517	0.573	0.46	0.341	0.312	0.459	0.442	0.439	0.585	0.52	0.396	0.483	0.441	0.42	0.415	0.353	0.331	0.401	0.405	0.386	0.383	0.362	0.216
675	0.489	0.484	0.472	0.469	0.467	0.311	0.337	0.519	0.491	0.492	0.5	0.547	0.581	0.661	0.682	0.627	0.541	0.361	0.378	0.536	0.55	0.53	0.593	0.616	0.543	0.569	0.523	0.578	0.463	0.344	0.316	0.462	0.445	0.443	0.591	0.524	0.396	0.487	0.451	0.424	0.416	0.356	0.336	0.405	0.409	0.388	0.386	0.366	0.219
680	0.493	0.488	0.475	0.474	0.47	0.314	0.34	0.522	0.495	0.496	0.504	0.554	0.587	0.669	0.689	0.636	0.547	0.364	0.381	0.541	0.555	0.535	0.6	0.623	0.548	0.576	0.53	0.583	0.468	0.346	0.318	0.466	0.449	0.446	0.597	0.529	0.401	0.488	0.448	0.431	0.419	0.358	0.34	0.409	0.414	0.391	0.391	0.371	0.222
685	0.497	0.492	0.48	0.478	0.475	0.317	0.343	0.526	0.499	0.5	0.509	0.561	0.593	0.678	0.697	0.644	0.552	0.368	0.385	0.546	0.561	0.54	0.607	0.63	0.554	0.582	0.536	0.588	0.472	0.35	0.32	0.47	0.453	0.449	0.603	0.534	0.406	0.492	0.456	0.432	0.423	0.363	0.344	0.414	0.417	0.393	0.393	0.376	0.226
690	0.501	0.496	0.484	0.482	0.479	0.319	0.346	0.529	0.502	0.505	0.513	0.567	0.598	0.686	0.703	0.653	0.557	0.371	0.389	0.551	0.566	0.545	0.612	0.637	0.559	0.587	0.542	0.593	0.476	0.353	0.323	0.473	0.456	0.452	0.609	0.538	0.41	0.499	0.462	0.436	0.426	0.364	0.347	0.417	0.419	0.396	0.396	0.382	0.229
695	0.505	0.5	0.489	0.487	0.483	0.322	0.349	0.533	0.506	0.51	0.518	0.574	0.604	0.694	0.71	0.662	0.563	0.375	0.393	0.556	0.572	0.551	0.62	0.645	0.565	0.594	0.549	0.598	0.48	0.356	0.326	0.477	0.46	0.456	0.615	0.544	0.413	0.504	0.46	0.445	0.428	0.368	0.351	0.418	0.425	0.397	0.403	0.391	0.232
700	0.509	0.504	0.493	0.491	0.487	0.324	0.352	0.536	0.51	0.513	0.522	0.58	0.609	0.702	0.717	0.67	0.568	0.377	0.396	0.561	0.577	0.555	0.626	0.651	0.57	0.599	0.555	0.603	0.484	0.358	0.328	0.48	0.464	0.459	0.62	0.548	0.417	0.504	0.464	0.449	0.43	0.371	0.354	0.422	0.426	0.4	0.407	0.396	0.236
705	0.514	0.508	0.497	0.495	0.491	0.327	0.356	0.54	0.514	0.518	0.527	0.587	0.615	0.711	0.724	0.68	0.574	0.381	0.4	0.567	0.583	0.561	0.633	0.659	0.576	0.606	0.562	0.608	0.489	0.362	0.331	0.484	0.468	0.463	0.627	0.554	0.42	0.509	0.459	0.453	0.434	0.375	0.358	0.427	0.43	0.406	0.412	0.403	0.239
710	0.518	0.513	0.501	0.5	0.495	0.33	0.359	0.544	0.518	0.523	0.532	0.594	0.621	0.72	0.731	0.689	0.579	0.384	0.403	0.572	0.588	0.566	0.639	0.666	0.581	0.611	0.568	0.613	0.493	0.365	0.334	0.488	0.472	0.466	0.633	0.558	0.422	0.515	0.463	0.456	0.436	0.377	0.36	0.427	0.431	0.409	0.416	0.406	0.242
715	0.523	0.517	0.506	0.505	0.499	0.333	0.362	0.548	0.522	0.528	0.537	0.6	0.627	0.728	0.738	0.698	0.585	0.388	0.408	0.577	0.594	0.572	0.646	0.673	0.586	0.617	0.575	0.618	0.498	0.368	0.337	0.492	0.476	0.469	0.64	0.564	0.428	0.513	0.473	0.461	0.44	0.381	0.363	0.431	0.435	0.411	0.419	0.413	0.246
720	0.528	0.521	0.511	0.51	0.504	0.336	0.365	0.552	0.526	0.532	0.541	0.607	0.633	0.736	0.745	0.708	0.59	0.391	0.411	0.584	0.6	0.578	0.652	0.681	0.592	0.623	0.58	0.623	0.502	0.371	0.34	0.496	0.479	0.473	0.645	0.569	0.431	0.518	0.473	0.468	0.442	0.382	0.365	0.432	0.435	0.416	0.424	0.418	0.249
725	0.532	0.525	0.515	0.514	0.509	0.339	0.368	0.556	0.53	0.537	0.546	0.614	0.639	0.745	0.752	0.717	0.596	0.395	0.416	0.589	0.606	0.583	0.659	0.688	0.596	0.629	0.587	0.628	0.506	0.374	0.343	0.499	0.483	0.476	0.652	0.574	0.435	0.52	0.478	0.473	0.445	0.387	0.366	0.436	0.44	0.421	0.43	0.423	0.253
730	0.537	0.53	0.52	0.519	0.513	0.342	0.371	0.56	0.534	0.541	0.551	0.62	0.645	0.754	0.759	0.727	0.602	0.398	0.419	0.595	0.612	0.589	0.665	0.695	0.602	0.635	0.593	0.633	0.51	0.376	0.345	0.503	0.487	0.479	0.657	0.579	0.44	0.529	0.478	0.478	0.449	0.389	0.372	0.437	0.443	0.425	0.435	0.427	0.257
735	0.542	0.534	0.524	0.523	0.518	0.344	0.375	0.564	0.539	0.546	0.556	0.627	0.652	0.763	0.767	0.738	0.608	0.402	0.423	0.601	0.618	0.595	0.671	0.703	0.606	0.641	0.6	0.638	0.515	0.38	0.348	0.507	0.491	0.483	0.664	0.584	0.44	0.531	0.482	0.482	0.451	0.394	0.375	0.441	0.445	0.43	0.439	0.433	0.261
740	0.545	0.538	0.529	0.528	0.522	0.347	0.378	0.568	0.542	0.551	0.56	0.634	0.657	0.771	0.774	0.746	0.614	0.405	0.427	0.607	0.624	0.602	0.677	0.71	0.612	0.648	0.606	0.643	0.519	0.383	0.351	0.51	0.495	0.487	0.669	0.589	0.443	0.538	0.484	0.486	0.454	0.397	0.379	0.444	0.449	0.433	0.446	0.438	0.265
745	0.55	0.543	0.533	0.533	0.527	0.35	0.381	0.572	0.547	0.555	0.566	0.641	0.664	0.781	0.783	0.756	0.621	0.409	0.431	0.613	0.63	0.608	0.684	0.718	0.618	0.654	0.612	0.647	0.524	0.386	0.354	0.514	0.499	0.49	0.677	0.594	0.452	0.543	0.497	0.492	0.456	0.407	0.383	0.448	0.453	0.443	0.45	0.443	0.268
750	0.554	0.547	0.538	0.538	0.531	0.353	0.384	0.576	0.552	0.56	0.571	0.647	0.67	0.789	0.79	0.766	0.627	0.412	0.434	0.62	0.636	0.613	0.69	0.725	0.623	0.659	0.618	0.653	0.528	0.388	0.356	0.518	0.502	0.493	0.683	0.599	0.454	0.54	0.492	0.496	0.463	0.401	0.387	0.45	0.456	0.447	0.453	0.446	0.273
755	0.559	0.552	0.543	0.543	0.536	0.356	0.387	0.58	0.556	0.565	0.575	0.653	0.677	0.798	0.798	0.777	0.633	0.416	0.439	0.626	0.642	0.62	0.696	0.733	0.628	0.665	0.625	0.659	0.533	0.392	0.36	0.522	0.506	0.497	0.688	0.604	0.454	0.551	0.495	0.502	0.464	0.404	0.391	0.452	0.459	0.451	0.46	0.452	0.275
760	0.563	0.557	0.547	0.547	0.54	0.359	0.39	0.584	0.56	0.569	0.581	0.66	0.684	0.808	0.805	0.786	0.639	0.419	0.443	0.632	0.649	0.626	0.702	0.74	0.632	0.672	0.632	0.664	0.537	0.395	0.362	0.525	0.51	0.501	0.695	0.609	0.467	0.551	0.503	0.509	0.47	0.407	0.395	0.458	0.46	0.461	0.463	0.455	0.278
765	0.567	0.561	0.552	0.552	0.545	0.362	0.394	0.588	0.564	0.574	0.585	0.666	0.691	0.817	0.813	0.796	0.647	0.423	0.447	0.639	0.655	0.633	0.709	0.748	0.638	0.678	0.639	0.669	0.542	0.398	0.365	0.529	0.514	0.505	0.701	0.614	0.465	0.554	0.502	0.511	0.47	0.411	0.4	0.461	0.465	0.465	0.468	0.462	0.279
770	0.572	0.566	0.557	0.557	0.55	0.365	0.397	0.593	0.569	0.579	0.591	0.673	0.697	0.827	0.821	0.807	0.653	0.427	0.451	0.646	0.662	0.639	0.716	0.755	0.643	0.682	0.646	0.675	0.546	0.401	0.368	0.533	0.518	0.508	0.707	0.619	0.474	0.56	0.499	0.516	0.476	0.417	0.401	0.465	0.467	0.473	0.471	0.466	0.282
775	0.576	0.571	0.562	0.562	0.555	0.367	0.401	0.597	0.574	0.583	0.595	0.679	0.705	0.836	0.831	0.817	0.659	0.431	0.454	0.653	0.669	0.646	0.722	0.762	0.648	0.686	0.652	0.681	0.55	0.404	0.37	0.537	0.521	0.511	0.714	0.623	0.478	0.566	0.505	0.521	0.479	0.42	0.407	0.465	0.469	0.476	0.473	0.474	0.282
780	0.581	0.576	0.567	0.567	0.56	0.371	0.404	0.601	0.578	0.588	0.601	0.686	0.712	0.845	0.839	0.827	0.667	0.435	0.458	0.66	0.675	0.653	0.729	0.77	0.653	0.69	0.659	0.686	0.554	0.407	0.373	0.541	0.525	0.515	0.719	0.628	0.485	0.569	0.517	0.523	0.481	0.424	0.409	0.471	0.474	0.48	0.479	0.474	0.283
785	0.585	0.58	0.571	0.572	0.564	0.374	0.408	0.606	0.583	0.593	0.606	0.692	0.719	0.853	0.847	0.837	0.673	0.437	0.463	0.667	0.682	0.66	0.735	0.777	0.657	0.695	0.665	0.692	0.559	0.41	0.376	0.544	0.529	0.519	0.724	0.632	0.49	0.575	0.508	0.527	0.485	0.428	0.412	0.473	0.477	0.487	0.485	0.479	0.285
790	0.59	0.585	0.576	0.577	0.569	0.377	0.411	0.611	0.588	0.598	0.611	0.698	0.727	0.864	0.854	0.847	0.681	0.441	0.467	0.674	0.689	0.667	0.742	0.784	0.662	0.7	0.672	0.697	0.563	0.413	0.379	0.549	0.533	0.522	0.73	0.637	0.495	0.584	0.532	0.532	0.491	0.433	0.417	0.476	0.481	0.492	0.486	0.483	0.287
795	0.595	0.591	0.582	0.582	0.574	0.38	0.415	0.615	0.593	0.604	0.616	0.704	0.734	0.874	0.862	0.857	0.688	0.446	0.471	0.682	0.696	0.674	0.749	0.792	0.667	0.704	0.678	0.703	0.567	0.416	0.381	0.553	0.536	0.526	0.736	0.641	0.504	0.589	0.538	0.533	0.494	0.438	0.418	0.481	0.482	0.499	0.491	0.487	0.29
800	0.599	0.596	0.587	0.587	0.579	0.383	0.418	0.619	0.597	0.608	0.621	0.711	0.741	0.882	0.869	0.869	0.695	0.449	0.475	0.689	0.703	0.681	0.755	0.801	0.671	0.709	0.685	0.708	0.571	0.419	0.384	0.557	0.54	0.53	0.741	0.645	0.507	0.59	0.531	0.538	0.499	0.444	0.425	0.483	0.486	0.504	0.495	0.493	0.294
805	0.604	0.601	0.592	0.592	0.584	0.387	0.422	0.624	0.602	0.613	0.626	0.717	0.75	0.892	0.878	0.879	0.703	0.451	0.48	0.697	0.71	0.688	0.761	0.808	0.676	0.714	0.691	0.714	0.576	0.422	0.387	0.561	0.544	0.534	0.746	0.65	0.512	0.603	0.515	0.543	0.506	0.449	0.428	0.488	0.49	0.51	0.498	0.496	0.297
810	0.609	0.606	0.597	0.597	0.589	0.39	0.425	0.628	0.607	0.618	0.632	0.723	0.758	0.903	0.886	0.888	0.71	0.456	0.484	0.704	0.716	0.695	0.769	0.816	0.68	0.718	0.698	0.72	0.58	0.425	0.389	0.564	0.547	0.537	0.751	0.653	0.52	0.6	0.527	0.545	0.511	0.456	0.43	0.49	0.491	0.513	0.504	0.502	0.304
815	0.613	0.611	0.602	0.603	0.594	0.393	0.429	0.633	0.611	0.623	0.637	0.729	0.766	0.912	0.894	0.899	0.717	0.459	0.489	0.712	0.723	0.703	0.775	0.825	0.685	0.724	0.705	0.725	0.583	0.428	0.392	0.567	0.551	0.541	0.756	0.657	0.522	0.601	0.544	0.549	0.516	0.457	0.435	0.493	0.494	0.518	0.51	0.508	0.306
820	0.618	0.616	0.607	0.608	0.599	0.396	0.432	0.637	0.617	0.628	0.642	0.735	0.774	0.92	0.903	0.908	0.725	0.462	0.492	0.72	0.73	0.711	0.782	0.832	0.691	0.73	0.711	0.731	0.588	0.431	0.394	0.572	0.555	0.545	0.762	0.661	0.524	0.593	0.552	0.554	0.514	0.458	0.435	0.495	0.498	0.522	0.515	0.515	0.31
825	0.624	0.621	0.612	0.614	0.604	0.4	0.436	0.641	0.622	0.634	0.647	0.741	0.782	0.93	0.914	0.917	0.732	0.465	0.496	0.728	0.737	0.718	0.789	0.841	0.696	0.734	0.718	0.737	0.592	0.433	0.397	0.575	0.558	0.549	0.766	0.665	0.532	0.614	0.552	0.556	0.52	0.461	0.442	0.499	0.502	0.525	0.517	0.521	0.316
830	0.629	0.626	0.618	0.617	0.61	0.402	0.439	0.646	0.627	0.639	0.653	0.748	0.79	0.939	0.922	0.928	0.74	0.468	0.499	0.735	0.744	0.725	0.796	0.849	0.701	0.739	0.724	0.742	0.596	0.437	0.399	0.579	0.562	0.552	0.773	0.669	0.54	0.624	0.542	0.561	0.524	0.462	0.444	0.499	0.504	0.532	0.523	0.524	0.321
835	0.634	0.632	0.623	0.624	0.615	0.406	0.443	0.651	0.632	0.643	0.658	0.754	0.798	0.947	0.929	0.936	0.747	0.47	0.504	0.743	0.751	0.733	0.803	0.858	0.705	0.745	0.73	0.748	0.6	0.439	0.402	0.583	0.566	0.556	0.777	0.673	0.541	0.616	0.561	0.562	0.529	0.465	0.444	0.503	0.51	0.533	0.525	0.524	0.316
840	0.639	0.637	0.628	0.628	0.62	0.409	0.446	0.655	0.637	0.648	0.663	0.759	0.806	0.956	0.938	0.944	0.754	0.473	0.507	0.751	0.759	0.741	0.81	0.866	0.711	0.751	0.737	0.753	0.604	0.443	0.404	0.586	0.57	0.56	0.782	0.677	0.551	0.633	0.564	0.568	0.534	0.468	0.447	0.507	0.512	0.537	0.528	0.528	0.314
845	0.644	0.642	0.634	0.634	0.626	0.412	0.45	0.66	0.641	0.653	0.668	0.766	0.814	0.966	0.946	0.955	0.762	0.476	0.511	0.758	0.766	0.748	0.818	0.875	0.716	0.757	0.745	0.759	0.609	0.446	0.406	0.591	0.574	0.564	0.788	0.681	0.558	0.637	0.552	0.571	0.535	0.467	0.446	0.508	0.515	0.54	0.532	0.534	0.305
850	0.65	0.647	0.639	0.64	0.632	0.415	0.454	0.664	0.647	0.659	0.674	0.773	0.823	0.975	0.954	0.965	0.769	0.48	0.515	0.767	0.773	0.756	0.824	0.883	0.721	0.761	0.751	0.765	0.613	0.449	0.409	0.594	0.578	0.568	0.792	0.685	0.565	0.627	0.554	0.574	0.539	0.469	0.457	0.513	0.517	0.544	0.537	0.537	0.296
855	0.655	0.653	0.645	0.645	0.637	0.418	0.457	0.669	0.652	0.664	0.679	0.78	0.831	0.983	0.963	0.971	0.775	0.482	0.518	0.774	0.78	0.763	0.831	0.891	0.727	0.767	0.758	0.771	0.617	0.452	0.411	0.598	0.582	0.573	0.797	0.69	0.568	0.645	0.58	0.577	0.545	0.475	0.456	0.513	0.518	0.547	0.54	0.542	0.306
860	0.66	0.658	0.65	0.65	0.642	0.422	0.46	0.674	0.657	0.67	0.685	0.787	0.839	0.992	0.97	0.98	0.783	0.486	0.522	0.781	0.787	0.769	0.838	0.899	0.732	0.772	0.764	0.777	0.621	0.454	0.414	0.602	0.585	0.576	0.802	0.694	0.57	0.638	0.578	0.58	0.548	0.478	0.466	0.516	0.518	0.55	0.542	0.547	0.309
865	0.666	0.664	0.655	0.656	0.647	0.425	0.464	0.679	0.663	0.675	0.691	0.793	0.847	0.999	0.977	0.988	0.789	0.489	0.525	0.788	0.793	0.776	0.844	0.907	0.737	0.778	0.771	0.781	0.625	0.457	0.416	0.606	0.589	0.58	0.807	0.698	0.575	0.648	0.576	0.584	0.553	0.481	0.464	0.521	0.521	0.554	0.548	0.551	0.306
870	0.671	0.668	0.66	0.661	0.653	0.428	0.467	0.684	0.668	0.681	0.697	0.8	0.855	1.007	0.984	0.995	0.795	0.491	0.528	0.796	0.8	0.783	0.85	0.914	0.743	0.784	0.777	0.789	0.629	0.461	0.419	0.61	0.593	0.584	0.811	0.702	0.581	0.649	0.557	0.587	0.558	0.49	0.469	0.522	0.528	0.557	0.55	0.554	0.304
875	0.676	0.674	0.666	0.667	0.658	0.43	0.47	0.689	0.673	0.686	0.702	0.806	0.863	1.015	0.991	1.002	0.802	0.494	0.532	0.802	0.806	0.789	0.857	0.921	0.748	0.789	0.784	0.795	0.634	0.463	0.421	0.614	0.597	0.588	0.817	0.706	0.592	0.658	0.578	0.591	0.56	0.506	0.475	0.528	0.528	0.564	0.557	0.558	0.303
880	0.682	0.68	0.672	0.672	0.664	0.434	0.473	0.694	0.679	0.692	0.708	0.813	0.871	1.025	0.999	1.009	0.808	0.497	0.535	0.809	0.813	0.796	0.863	0.929	0.752	0.794	0.791	0.801	0.638	0.466	0.423	0.618	0.601	0.592	0.824	0.71	0.603	0.653	0.607	0.598	0.566	0.509	0.477	0.53	0.538	0.567	0.56	0.561	0.302
885	0.688	0.685	0.677	0.677	0.669	0.437	0.476	0.699	0.684	0.697	0.713	0.818	0.879	1.032	1.005	1.015	0.813	0.501	0.539	0.816	0.82	0.802	0.87	0.937	0.758	0.8	0.797	0.807	0.643	0.47	0.425	0.622	0.605	0.596	0.828	0.714	0.608	0.668	0.606	0.598	0.569	0.51	0.481	0.533	0.538	0.568	0.564	0.563	0.301
890	0.692	0.69	0.682	0.684	0.674	0.441	0.479	0.704	0.689	0.703	0.718	0.825	0.887	1.04	1.013	1.02	0.82	0.504	0.542	0.822	0.825	0.808	0.876	0.946	0.764	0.805	0.804	0.813	0.647	0.472	0.429	0.626	0.609	0.6	0.833	0.719	0.616	0.659	0.594	0.603	0.574	0.51	0.488	0.535	0.547	0.57	0.57	0.567	0.303
895	0.698	0.696	0.688	0.688	0.679	0.444	0.482	0.709	0.694	0.708	0.723	0.831	0.895	1.047	1.021	1.025	0.825	0.506	0.545	0.828	0.831	0.813	0.883	0.953	0.768	0.81	0.81	0.818	0.652	0.475	0.43	0.63	0.613	0.605	0.839	0.724	0.628	0.677	0.605	0.612	0.575	0.517	0.477	0.541	0.543	0.577	0.573	0.568	0.298
900	0.703	0.701	0.693	0.693	0.685	0.446	0.485	0.714	0.699	0.712	0.729	0.835	0.901	1.053	1.03	1.031	0.829	0.51	0.548	0.834	0.837	0.819	0.889	0.958	0.774	0.815	0.816	0.825	0.657	0.479	0.433	0.634	0.617	0.609	0.844	0.728	0.616	0.677	0.59	0.609	0.578	0.526	0.488	0.544	0.555	0.58	0.577	0.575	0.3
905	0.709	0.707	0.699	0.699	0.69	0.451	0.488	0.719	0.705	0.717	0.734	0.841	0.908	1.06	1.041	1.035	0.833	0.513	0.551	0.839	0.843	0.824	0.895	0.965	0.78	0.822	0.822	0.831	0.662	0.482	0.436	0.638	0.621	0.613	0.85	0.732	0.64	0.682	0.589	0.618	0.585	0.527	0.489	0.549	0.547	0.583	0.581	0.577	0.297
910	0.714	0.712	0.704	0.705	0.696	0.454	0.491	0.724	0.71	0.724	0.74	0.847	0.915	1.065	1.05	1.04	0.836	0.516	0.554	0.844	0.848	0.829	0.901	0.97	0.786	0.828	0.828	0.835	0.666	0.483	0.438	0.642	0.626	0.617	0.855	0.737	0.638	0.689	0.597	0.618	0.586	0.533	0.493	0.551	0.558	0.588	0.582	0.582	0.296
915	0.72	0.718	0.71	0.71	0.701	0.457	0.495	0.729	0.715	0.729	0.745	0.852	0.921	1.071	1.059	1.043	0.838	0.52	0.558	0.847	0.853	0.832	0.906	0.977	0.791	0.833	0.835	0.842	0.671	0.487	0.441	0.647	0.63	0.622	0.861	0.742	0.652	0.694	0.613	0.622	0.591	0.539	0.502	0.556	0.557	0.591	0.589	0.583	0.292
920	0.726	0.723	0.715	0.716	0.707	0.46	0.498	0.734	0.722	0.734	0.751	0.858	0.927	1.075	1.067	1.044	0.838	0.523	0.563	0.849	0.857	0.834	0.91	0.983	0.797	0.838	0.839	0.847	0.676	0.491	0.443	0.651	0.634	0.626	0.867	0.747	0.661	0.697	0.637	0.627	0.591	0.543	0.505	0.557	0.558	0.597	0.596	0.587	0.29
925	0.73	0.728	0.72	0.72	0.712	0.463	0.501	0.739	0.726	0.738	0.755	0.862	0.931	1.079	1.073	1.047	0.838	0.527	0.565	0.848	0.86	0.834	0.912	0.986	0.802	0.845	0.847	0.854	0.68	0.493	0.446	0.655	0.639	0.63	0.873	0.752	0.665	0.699	0.659	0.631	0.594	0.553	0.512	0.566	0.563	0.597	0.596	0.594	0.29
930	0.735	0.733	0.726	0.726	0.717	0.466	0.504	0.745	0.731	0.743	0.761	0.869	0.935	1.082	1.078	1.051	0.839	0.532	0.569	0.849	0.861	0.835	0.915	0.989	0.808	0.85	0.854	0.86	0.686	0.496	0.449	0.659	0.643	0.635	0.877	0.756	0.662	0.703	0.647	0.631	0.605	0.54	0.529	0.564	0.563	0.602	0.601	0.6	0.293
935	0.741	0.739	0.732	0.731	0.723	0.469	0.507	0.75	0.737	0.748	0.765	0.872	0.936	1.085	1.084	1.053	0.84	0.536	0.573	0.85	0.862	0.835	0.918	0.992	0.814	0.856	0.86	0.868	0.69	0.499	0.452	0.664	0.648	0.639	0.883	0.761	0.666	0.704	0.649	0.634	0.607	0.547	0.525	0.568	0.57	0.605	0.606	0.606	0.292
940	0.746	0.744	0.737	0.737	0.727	0.472	0.51	0.754	0.742	0.752	0.771	0.877	0.936	1.088	1.089	1.057	0.841	0.54	0.577	0.85	0.863	0.836	0.923	0.994	0.82	0.862	0.866	0.871	0.695	0.502	0.456	0.668	0.652	0.644	0.889	0.766	0.677	0.714	0.648	0.636	0.607	0.565	0.534	0.571	0.571	0.613	0.609	0.612	0.294
945	0.751	0.749	0.742	0.741	0.733	0.475	0.514	0.759	0.746	0.756	0.775	0.882	0.938	1.091	1.094	1.059	0.841	0.545	0.58	0.851	0.864	0.837	0.926	0.998	0.826	0.868	0.873	0.879	0.7	0.505	0.458	0.672	0.657	0.648	0.896	0.77	0.678	0.715	0.637	0.64	0.617	0.547	0.539	0.572	0.57	0.612	0.613	0.618	0.294
950	0.756	0.754	0.747	0.747	0.739	0.478	0.516	0.764	0.752	0.761	0.779	0.887	0.939	1.095	1.098	1.062	0.842	0.55	0.585	0.852	0.866	0.837	0.929	1.001	0.832	0.874	0.88	0.884	0.705	0.507	0.461	0.677	0.661	0.653	0.901	0.776	0.683	0.702	0.623	0.642	0.62	0.578	0.538	0.573	0.573	0.616	0.616	0.624	0.298
955	0.761	0.758	0.752	0.752	0.743	0.481	0.52	0.768	0.758	0.766	0.784	0.889	0.942	1.099	1.103	1.065	0.843	0.556	0.59	0.853	0.867	0.838	0.931	1.003	0.837	0.879	0.887	0.891	0.71	0.51	0.464	0.681	0.666	0.657	0.906	0.78	0.684	0.705	0.625	0.642	0.626	0.581	0.545	0.578	0.582	0.614	0.621	0.631	0.299
960	0.766	0.762	0.757	0.755	0.749	0.484	0.523	0.772	0.76	0.77	0.788	0.895	0.943	1.101	1.106	1.066	0.844	0.561	0.593	0.853	0.869	0.839	0.935	1.007	0.842	0.886	0.893	0.897	0.714	0.514	0.467	0.686	0.67	0.662	0.912	0.785	0.699	0.721	0.637	0.643	0.635	0.595	0.556	0.588	0.58	0.605	0.625	0.64	0.303
965	0.769	0.767	0.761	0.759	0.752	0.487	0.527	0.777	0.766	0.773	0.792	0.898	0.945	1.105	1.11	1.069	0.845	0.564	0.598	0.855	0.87	0.84	0.94	1.011	0.848	0.892	0.899	0.9	0.719	0.517	0.471	0.691	0.675	0.667	0.918	0.79	0.698	0.723	0.649	0.651	0.642	0.605	0.562	0.59	0.584	0.601	0.626	0.644	0.303
970	0.775	0.772	0.766	0.765	0.759	0.492	0.53	0.782	0.772	0.777	0.797	0.903	0.947	1.109	1.114	1.072	0.847	0.569	0.603	0.856	0.873	0.841	0.946	1.015	0.854	0.898	0.905	0.908	0.724	0.521	0.474	0.695	0.68	0.671	0.925	0.796	0.71	0.716	0.658	0.648	0.646	0.617	0.569	0.589	0.587	0.603	0.63	0.651	0.306
975	0.779	0.777	0.771	0.77	0.762	0.495	0.534	0.786	0.775	0.782	0.802	0.908	0.948	1.112	1.117	1.074	0.847	0.572	0.606	0.856	0.874	0.841	0.95	1.019	0.859	0.904	0.911	0.914	0.729	0.524	0.476	0.7	0.684	0.676	0.931	0.802	0.705	0.72	0.684	0.651	0.655	0.626	0.584	0.59	0.585	0.611	0.634	0.663	0.306
980	0.783	0.782	0.776	0.775	0.769	0.498	0.537	0.79	0.78	0.786	0.805	0.912	0.951	1.116	1.122	1.077	0.849	0.577	0.61	0.857	0.877	0.843	0.954	1.025	0.866	0.91	0.917	0.918	0.734	0.527	0.479	0.705	0.689	0.681	0.937	0.809	0.718	0.726	0.693	0.653	0.657	0.645	0.58	0.593	0.594	0.613	0.639	0.674	0.308
985	0.787	0.786	0.781	0.779	0.772	0.502	0.541	0.794	0.784	0.79	0.809	0.917	0.953	1.118	1.125	1.079	0.849	0.58	0.614	0.859	0.879	0.844	0.956	1.029	0.873	0.916	0.923	0.925	0.74	0.531	0.482	0.709	0.694	0.685	0.944	0.814	0.718	0.727	0.684	0.654	0.658	0.645	0.589	0.594	0.593	0.631	0.643	0.682	0.308
990	0.792	0.791	0.786	0.783	0.777	0.507	0.545	0.799	0.788	0.793	0.814	0.92	0.955	1.122	1.128	1.081	0.85	0.585	0.619	0.86	0.881	0.845	0.96	1.032	0.879	0.922	0.929	0.931	0.744	0.534	0.485	0.714	0.699	0.69	0.95	0.819	0.722	0.73	0.68	0.653	0.666	0.642	0.601	0.591	0.597	0.636	0.646	0.69	0.308
995	0.796	0.796	0.791	0.788	0.781	0.511	0.55	0.803	0.793	0.795	0.817	0.925	0.957	1.125	1.131	1.083	0.851	0.589	0.623	0.86	0.883	0.846	0.964	1.036	0.885	0.929	0.935	0.937	0.749	0.537	0.488	0.718	0.703	0.695	0.954	0.824	0.724	0.719	0.676	0.654	0.667	0.658	0.6	0.592	0.6	0.648	0.65	0.699	0.309
1000	0.799	0.799	0.794	0.792	0.786	0.515	0.556	0.805	0.796	0.796	0.819	0.927	0.96	1.128	1.133	1.085	0.852	0.593	0.627	0.861	0.885	0.846	0.968	1.04	0.891	0.935	0.942	0.946	0.754	0.541	0.491	0.724	0.709	0.7	0.961	0.828	0.731	0.713	0.674	0.657	0.672	0.659	0.613	0.591	0.603	0.648	0.653	0.712	0.313
1005	0.802	0.804	0.799	0.796	0.79	0.518	0.561	0.808	0.8	0.796	0.82	0.932	0.963	1.13	1.137	1.087	0.853	0.598	0.631	0.862	0.888	0.847	0.973	1.044	0.897	0.941	0.949	0.951	0.759	0.544	0.494	0.728	0.713	0.704	0.967	0.835	0.732	0.705	0.676	0.657	0.68	0.661	0.614	0.595	0.601	0.656	0.656	0.72	0.315
1010	0.804	0.806	0.801	0.798	0.793	0.522	0.564	0.809	0.803	0.796	0.821	0.934	0.966	1.134	1.14	1.088	0.853	0.6	0.636	0.863	0.89	0.847	0.976	1.049	0.902	0.948	0.958	0.955	0.764	0.548	0.497	0.733	0.718	0.71	0.973	0.84	0.752	0.707	0.679	0.664	0.678	0.676	0.625	0.597	0.611	0.653	0.659	0.732	0.319
1015	0.807	0.809	0.803	0.8	0.796	0.527	0.567	0.811	0.804	0.798	0.822	0.938	0.969	1.136	1.143	1.09	0.854	0.604	0.64	0.863	0.893	0.848	0.979	1.053	0.91	0.957	0.965	0.96	0.77	0.55	0.5	0.739	0.723	0.714	0.98	0.845	0.744	0.707	0.675	0.666	0.692	0.672	0.621	0.599	0.618	0.659	0.663	0.743	0.319
1020	0.807	0.81	0.804	0.801	0.798	0.533	0.57	0.811	0.805	0.798	0.824	0.941	0.973	1.139	1.146	1.092	0.856	0.608	0.644	0.864	0.895	0.849	0.984	1.057	0.918	0.963	0.971	0.97	0.774	0.553	0.503	0.743	0.728	0.719	0.985	0.851	0.741	0.707	0.673	0.668	0.692	0.675	0.636	0.61	0.625	0.657	0.667	0.753	0.319
1025	0.807	0.812	0.806	0.802	0.799	0.538	0.574	0.812	0.806	0.799	0.825	0.942	0.978	1.141	1.149	1.093	0.857	0.613	0.649	0.865	0.898	0.85	0.99	1.061	0.925	0.969	0.976	0.974	0.78	0.557	0.507	0.748	0.734	0.724	0.991	0.856	0.743	0.697	0.667	0.675	0.695	0.666	0.63	0.617	0.635	0.667	0.673	0.765	0.319
1030	0.808	0.814	0.807	0.804	0.8	0.544	0.577	0.814	0.807	0.799	0.827	0.946	0.983	1.142	1.15	1.093	0.858	0.619	0.653	0.865	0.9	0.851	0.993	1.067	0.932	0.978	0.982	0.978	0.786	0.561	0.511	0.754	0.739	0.73	1	0.863	0.75	0.696	0.665	0.684	0.694	0.678	0.634	0.625	0.643	0.669	0.676	0.777	0.319
1035	0.808	0.816	0.809	0.806	0.802	0.548	0.579	0.815	0.809	0.8	0.829	0.947	0.987	1.144	1.151	1.094	0.859	0.627	0.658	0.866	0.904	0.851	0.998	1.071	0.938	0.984	0.988	0.985	0.792	0.563	0.513	0.758	0.744	0.735	1.006	0.869	0.759	0.705	0.668	0.69	0.694	0.672	0.654	0.636	0.655	0.666	0.679	0.79	0.322
1040	0.809	0.818	0.81	0.807	0.803	0.551	0.581	0.816	0.81	0.801	0.83	0.949	0.994	1.147	1.153	1.095	0.86	0.633	0.661	0.867	0.906	0.852	1	1.074	0.947	0.993	0.995	0.991	0.798	0.567	0.517	0.764	0.749	0.739	1.01	0.875	0.742	0.71	0.674	0.693	0.687	0.683	0.659	0.654	0.658	0.673	0.684	0.798	0.322
1045	0.809	0.821	0.814	0.81	0.806	0.556	0.581	0.819	0.812	0.802	0.832	0.952	1.001	1.149	1.155	1.097	0.86	0.639	0.667	0.867	0.909	0.852	1.006	1.079	0.953	0.998	1.002	0.999	0.804	0.57	0.519	0.769	0.754	0.745	1.018	0.882	0.763	0.735	0.678	0.703	0.696	0.695	0.668	0.662	0.67	0.675	0.688	0.806	0.325
1050	0.811	0.824	0.816	0.812	0.807	0.56	0.583	0.821	0.813	0.804	0.834	0.951	1.007	1.151	1.158	1.098	0.862	0.643	0.672	0.868	0.911	0.853	1.011	1.084	0.962	1.006	1.008	1.005	0.81	0.572	0.522	0.774	0.758	0.749	1.025	0.887	0.758	0.725	0.691	0.706	0.7	0.706	0.673	0.675	0.678	0.674	0.694	0.814	0.325
1055	0.811	0.827	0.818	0.814	0.809	0.564	0.588	0.822	0.815	0.806	0.835	0.954	1.015	1.152	1.158	1.098	0.863	0.647	0.676	0.868	0.914	0.853	1.014	1.087	0.97	1.015	1.013	1.011	0.815	0.575	0.523	0.779	0.763	0.754	1.028	0.896	0.755	0.724	0.698	0.708	0.695	0.72	0.664	0.676	0.68	0.675	0.69	0.825	0.33
1060	0.813	0.831	0.822	0.816	0.81	0.57	0.591	0.823	0.816	0.807	0.838	0.957	1.023	1.155	1.16	1.098	0.864	0.651	0.683	0.869	0.917	0.854	1.018	1.091	0.978	1.021	1.018	1.016	0.822	0.578	0.526	0.784	0.768	0.758	1.037	0.899	0.76	0.725	0.706	0.715	0.701	0.715	0.688	0.681	0.687	0.693	0.694	0.836	0.331
1065	0.814	0.835	0.824	0.82	0.813	0.576	0.593	0.827	0.82	0.809	0.84	0.957	1.03	1.156	1.163	1.099	0.866	0.654	0.688	0.869	0.921	0.855	1.021	1.097	0.987	1.029	1.025	1.021	0.828	0.581	0.529	0.789	0.773	0.763	1.045	0.91	0.767	0.725	0.71	0.715	0.714	0.732	0.683	0.679	0.693	0.692	0.701	0.843	0.333
1070	0.814	0.839	0.827	0.821	0.814	0.58	0.596	0.828	0.821	0.81	0.842	0.96	1.038	1.157	1.164	1.099	0.867	0.658	0.693	0.869	0.924	0.855	1.027	1.102	0.994	1.039	1.032	1.024	0.835	0.584	0.533	0.793	0.777	0.767	1.049	0.912	0.767	0.725	0.713	0.715	0.718	0.722	0.702	0.692	0.71	0.69	0.693	0.842	0.335
1075	0.816	0.842	0.831	0.825	0.818	0.584	0.6	0.83	0.823	0.812	0.846	0.964	1.047	1.159	1.166	1.1	0.868	0.662	0.699	0.87	0.926	0.856	1.031	1.105	1.003	1.045	1.037	1.029	0.841	0.587	0.536	0.797	0.781	0.772	1.057	0.922	0.77	0.742	0.724	0.713	0.717	0.736	0.7	0.69	0.707	0.703	0.712	0.851	0.338
1080	0.817	0.848	0.835	0.827	0.82	0.586	0.603	0.833	0.825	0.813	0.847	0.964	1.055	1.16	1.167	1.1	0.869	0.667	0.704	0.87	0.93	0.856	1.034	1.108	1.013	1.052	1.044	1.037	0.847	0.59	0.538	0.802	0.785	0.776	1.064	0.928	0.761	0.753	0.724	0.717	0.717	0.74	0.717	0.699	0.707	0.7	0.704	0.86	0.34
1085	0.818	0.853	0.839	0.83	0.822	0.587	0.605	0.835	0.827	0.815	0.849	0.967	1.062	1.161	1.167	1.1	0.871	0.67	0.708	0.871	0.933	0.857	1.039	1.114	1.021	1.059	1.049	1.042	0.853	0.593	0.54	0.806	0.79	0.78	1.067	0.936	0.764	0.763	0.733	0.715	0.715	0.742	0.721	0.694	0.716	0.705	0.708	0.858	0.343
1090	0.819	0.858	0.843	0.833	0.824	0.589	0.607	0.836	0.829	0.818	0.852	0.972	1.07	1.163	1.168	1.101	0.873	0.676	0.714	0.871	0.936	0.857	1.046	1.117	1.028	1.069	1.054	1.045	0.86	0.597	0.545	0.811	0.794	0.785	1.074	0.941	0.771	0.747	0.747	0.716	0.733	0.743	0.711	0.701	0.715	0.709	0.716	0.865	0.345
1095	0.821	0.861	0.847	0.836	0.827	0.594	0.607	0.839	0.831	0.821	0.854	0.973	1.078	1.166	1.171	1.102	0.874	0.684	0.72	0.872	0.939	0.857	1.048	1.12	1.037	1.077	1.061	1.05	0.865	0.599	0.549	0.815	0.797	0.788	1.079	0.95	0.764	0.747	0.738	0.725	0.732	0.725	0.726	0.697	0.717	0.709	0.717	0.864	0.348
1100	0.822	0.867	0.851	0.839	0.83	0.598	0.608	0.841	0.834	0.822	0.857	0.973	1.087	1.167	1.172	1.102	0.876	0.692	0.725	0.871	0.942	0.857	1.051	1.123	1.047	1.085	1.069	1.057	0.869	0.602	0.553	0.819	0.801	0.792	1.082	0.953	0.772	0.745	0.737	0.734	0.749	0.733	0.732	0.708	0.722	0.716	0.725	0.869	0.351
1105	0.824	0.871	0.855	0.842	0.833	0.602	0.61	0.843	0.836	0.824	0.861	0.974	1.093	1.168	1.173	1.103	0.877	0.699	0.73	0.872	0.945	0.859	1.052	1.128	1.055	1.092	1.075	1.062	0.875	0.605	0.557	0.823	0.805	0.796	1.089	0.965	0.767	0.748	0.748	0.732	0.747	0.759	0.742	0.697	0.729	0.711	0.715	0.871	0.354
1110	0.825	0.876	0.86	0.846	0.836	0.607	0.615	0.846	0.84	0.827	0.863	0.978	1.1	1.169	1.174	1.104	0.879	0.705	0.735	0.872	0.949	0.858	1.058	1.131	1.066	1.102	1.079	1.065	0.883	0.609	0.561	0.827	0.809	0.799	1.094	0.968	0.774	0.753	0.758	0.734	0.753	0.755	0.745	0.705	0.741	0.714	0.725	0.88	0.355
1115	0.827	0.881	0.865	0.85	0.84	0.613	0.621	0.849	0.842	0.83	0.866	0.981	1.106	1.17	1.175	1.104	0.881	0.712	0.74	0.872	0.951	0.859	1.061	1.134	1.076	1.11	1.085	1.066	0.891	0.612	0.566	0.833	0.812	0.803	1.099	0.98	0.774	0.761	0.755	0.735	0.76	0.769	0.759	0.703	0.74	0.729	0.73	0.884	0.359
1120	0.828	0.885	0.869	0.854	0.842	0.621	0.624	0.851	0.845	0.832	0.868	0.983	1.113	1.172	1.176	1.105	0.883	0.721	0.746	0.873	0.955	0.86	1.064	1.138	1.086	1.118	1.091	1.069	0.898	0.615	0.574	0.837	0.816	0.807	1.106	0.986	0.77	0.765	0.745	0.731	0.763	0.762	0.758	0.72	0.747	0.73	0.732	0.89	0.361
1125	0.831	0.89	0.874	0.857	0.845	0.628	0.629	0.854	0.847	0.834	0.871	0.983	1.119	1.173	1.177	1.105	0.884	0.727	0.751	0.873	0.957	0.859	1.065	1.141	1.095	1.123	1.094	1.071	0.905	0.619	0.578	0.841	0.818	0.809	1.107	0.993	0.759	0.773	0.752	0.737	0.763	0.757	0.762	0.713	0.759	0.728	0.741	0.896	0.363
1130	0.833	0.894	0.879	0.862	0.85	0.633	0.631	0.856	0.85	0.837	0.876	0.986	1.124	1.175	1.178	1.107	0.886	0.734	0.756	0.873	0.96	0.86	1.069	1.145	1.105	1.131	1.098	1.074	0.91	0.624	0.582	0.845	0.821	0.812	1.113	1.003	0.748	0.792	0.759	0.742	0.761	0.772	0.768	0.721	0.766	0.738	0.735	0.899	0.365
1135	0.835	0.898	0.883	0.865	0.853	0.637	0.632	0.858	0.853	0.84	0.878	0.989	1.13	1.175	1.178	1.107	0.888	0.738	0.761	0.873	0.963	0.861	1.075	1.147	1.115	1.138	1.101	1.075	0.917	0.628	0.587	0.849	0.823	0.815	1.116	1.008	0.745	0.782	0.766	0.745	0.759	0.782	0.784	0.732	0.785	0.741	0.744	0.903	0.368
1140	0.837	0.903	0.889	0.87	0.856	0.642	0.632	0.862	0.856	0.844	0.881	0.992	1.135	1.175	1.179	1.107	0.889	0.745	0.765	0.873	0.966	0.861	1.078	1.15	1.128	1.141	1.102	1.074	0.924	0.633	0.593	0.852	0.824	0.815	1.115	1.02	0.741	0.774	0.763	0.742	0.763	0.787	0.786	0.738	0.761	0.743	0.745	0.906	0.369
1145	0.839	0.907	0.893	0.874	0.86	0.65	0.632	0.863	0.859	0.846	0.884	0.994	1.141	1.175	1.18	1.108	0.892	0.751	0.769	0.873	0.97	0.861	1.08	1.153	1.135	1.146	1.104	1.076	0.933	0.64	0.6	0.854	0.825	0.817	1.121	1.025	0.761	0.78	0.762	0.749	0.765	0.783	0.784	0.742	0.772	0.751	0.745	0.911	0.369
1150	0.841	0.912	0.898	0.878	0.864	0.66	0.635	0.867	0.862	0.851	0.888	0.996	1.146	1.175	1.181	1.109	0.894	0.753	0.774	0.874	0.972	0.862	1.082	1.155	1.144	1.147	1.103	1.075	0.94	0.646	0.605	0.857	0.824	0.816	1.118	1.036	0.759	0.786	0.764	0.759	0.769	0.798	0.793	0.738	0.791	0.758	0.75	0.915	0.372
1155	0.843	0.915	0.902	0.882	0.868	0.666	0.641	0.87	0.866	0.855	0.892	0.997	1.15	1.177	1.182	1.11	0.895	0.761	0.779	0.874	0.977	0.862	1.086	1.159	1.151	1.146	1.103	1.074	0.949	0.652	0.61	0.86	0.824	0.816	1.123	1.042	0.759	0.786	0.774	0.763	0.782	0.792	0.785	0.755	0.785	0.747	0.755	0.917	0.374
1160	0.845	0.92	0.906	0.886	0.872	0.673	0.643	0.872	0.869	0.858	0.896	0.998	1.154	1.178	1.183	1.111	0.897	0.766	0.785	0.874	0.979	0.863	1.09	1.163	1.154	1.151	1.103	1.073	0.956	0.657	0.616	0.863	0.825	0.816	1.122	1.046	0.767	0.8	0.787	0.762	0.782	0.798	0.799	0.753	0.8	0.752	0.757	0.92	0.377
1165	0.848	0.924	0.91	0.89	0.876	0.677	0.647	0.875	0.872	0.861	0.898	1	1.158	1.179	1.185	1.113	0.9	0.767	0.789	0.874	0.982	0.863	1.092	1.164	1.162	1.15	1.102	1.073	0.961	0.663	0.624	0.865	0.825	0.816	1.121	1.056	0.754	0.796	0.783	0.756	0.786	0.806	0.818	0.747	0.8	0.754	0.758	0.922	0.385
1170	0.85	0.927	0.915	0.895	0.882	0.681	0.65	0.878	0.875	0.865	0.902	1.002	1.161	1.179	1.186	1.111	0.901	0.772	0.793	0.873	0.985	0.863	1.093	1.166	1.163	1.149	1.1	1.072	0.966	0.67	0.632	0.869	0.825	0.816	1.124	1.055	0.761	0.803	0.792	0.765	0.787	0.809	0.813	0.757	0.801	0.758	0.751	0.926	0.39
1175	0.853	0.931	0.917	0.9	0.886	0.683	0.651	0.882	0.879	0.869	0.905	1.006	1.165	1.18	1.187	1.114	0.903	0.776	0.796	0.874	0.989	0.864	1.095	1.17	1.165	1.153	1.102	1.073	0.972	0.677	0.641	0.872	0.825	0.816	1.122	1.064	0.746	0.803	0.795	0.782	0.794	0.811	0.804	0.752	0.804	0.762	0.755	0.929	0.391
1180	0.855	0.935	0.922	0.904	0.89	0.685	0.654	0.884	0.883	0.873	0.908	1.008	1.169	1.181	1.187	1.114	0.906	0.781	0.798	0.874	0.992	0.864	1.102	1.172	1.168	1.154	1.101	1.073	0.977	0.681	0.647	0.875	0.826	0.817	1.127	1.068	0.757	0.805	0.792	0.78	0.792	0.823	0.826	0.747	0.813	0.76	0.764	0.932	0.394
1185	0.858	0.937	0.925	0.908	0.895	0.688	0.66	0.887	0.886	0.877	0.913	1.01	1.174	1.181	1.188	1.115	0.908	0.786	0.801	0.874	0.995	0.865	1.106	1.175	1.17	1.155	1.1	1.072	0.983	0.686	0.653	0.878	0.826	0.817	1.129	1.07	0.767	0.824	0.799	0.787	0.791	0.824	0.82	0.755	0.817	0.766	0.763	0.931	0.397
1190	0.86	0.941	0.929	0.912	0.9	0.691	0.664	0.89	0.89	0.882	0.916	1.012	1.176	1.183	1.188	1.116	0.909	0.788	0.803	0.873	0.998	0.866	1.108	1.178	1.174	1.156	1.1	1.072	0.988	0.692	0.662	0.881	0.827	0.817	1.128	1.083	0.763	0.827	0.8	0.793	0.791	0.825	0.818	0.748	0.822	0.768	0.773	0.934	0.4
1195	0.863	0.945	0.934	0.916	0.904	0.697	0.668	0.893	0.893	0.887	0.919	1.011	1.18	1.183	1.188	1.117	0.912	0.791	0.805	0.873	1.001	0.866	1.11	1.181	1.176	1.154	1.1	1.072	0.994	0.697	0.668	0.886	0.827	0.818	1.131	1.084	0.764	0.82	0.803	0.795	0.799	0.819	0.832	0.748	0.827	0.78	0.78	0.941	0.407
1200	0.865	0.948	0.936	0.92	0.908	0.704	0.675	0.896	0.897	0.891	0.922	1.012	1.183	1.185	1.189	1.118	0.914	0.793	0.808	0.873	1.005	0.866	1.116	1.182	1.178	1.154	1.1	1.072	1	0.705	0.676	0.889	0.828	0.819	1.131	1.086	0.777	0.828	0.807	0.794	0.801	0.828	0.831	0.752	0.833	0.778	0.784	0.945	0.423
1205	0.868	0.951	0.939	0.924	0.913	0.711	0.676	0.899	0.9	0.896	0.926	1.012	1.185	1.185	1.189	1.118	0.916	0.796	0.811	0.873	1.008	0.866	1.12	1.184	1.176	1.156	1.1	1.071	1.006	0.71	0.684	0.893	0.828	0.819	1.131	1.096	0.763	0.832	0.807	0.799	0.807	0.831	0.833	0.762	0.836	0.786	0.789	0.95	0.437
1210	0.871	0.955	0.942	0.927	0.918	0.717	0.678	0.902	0.904	0.9	0.932	1.013	1.19	1.186	1.19	1.119	0.918	0.801	0.815	0.873	1.013	0.867	1.121	1.187	1.175	1.155	1.1	1.071	1.011	0.716	0.691	0.896	0.829	0.819	1.133	1.099	0.793	0.832	0.811	0.808	0.806	0.839	0.832	0.762	0.848	0.785	0.787	0.952	0.448
1215	0.873	0.957	0.945	0.93	0.922	0.722	0.68	0.905	0.907	0.903	0.936	1.013	1.192	1.186	1.191	1.12	0.92	0.805	0.817	0.873	1.016	0.867	1.124	1.187	1.177	1.157	1.1	1.072	1.016	0.722	0.698	0.899	0.83	0.821	1.134	1.099	0.774	0.838	0.812	0.808	0.809	0.848	0.837	0.777	0.858	0.795	0.792	0.953	0.461
1220	0.876	0.96	0.948	0.933	0.926	0.725	0.683	0.909	0.91	0.907	0.941	1.014	1.193	1.187	1.192	1.121	0.922	0.806	0.818	0.872	1.018	0.867	1.128	1.19	1.177	1.159	1.1	1.072	1.018	0.726	0.704	0.899	0.831	0.821	1.136	1.108	0.778	0.843	0.814	0.803	0.812	0.838	0.839	0.772	0.854	0.795	0.787	0.956	0.467
1225	0.879	0.963	0.95	0.936	0.931	0.73	0.684	0.912	0.914	0.911	0.945	1.013	1.195	1.187	1.193	1.121	0.924	0.807	0.822	0.872	1.022	0.867	1.132	1.191	1.179	1.158	1.1	1.073	1.023	0.733	0.709	0.903	0.832	0.822	1.137	1.112	0.799	0.845	0.819	0.804	0.813	0.841	0.838	0.785	0.861	0.791	0.786	0.955	0.47
1230	0.882	0.965	0.953	0.94	0.936	0.734	0.689	0.914	0.917	0.915	0.948	1.013	1.2	1.188	1.193	1.122	0.927	0.809	0.825	0.872	1.025	0.868	1.133	1.193	1.179	1.158	1.1	1.072	1.027	0.739	0.714	0.905	0.833	0.822	1.138	1.111	0.794	0.85	0.821	0.811	0.817	0.842	0.837	0.768	0.863	0.786	0.795	0.956	0.472
1235	0.884	0.968	0.956	0.943	0.939	0.737	0.691	0.918	0.921	0.918	0.952	1.015	1.203	1.189	1.194	1.122	0.929	0.81	0.829	0.872	1.028	0.869	1.135	1.195	1.18	1.159	1.1	1.072	1.032	0.746	0.72	0.909	0.834	0.822	1.141	1.12	0.799	0.85	0.823	0.814	0.821	0.855	0.842	0.781	0.861	0.798	0.794	0.957	0.475
1240	0.887	0.97	0.959	0.946	0.942	0.741	0.693	0.921	0.923	0.921	0.955	1.014	1.205	1.189	1.193	1.124	0.931	0.814	0.83	0.871	1.031	0.869	1.139	1.197	1.179	1.157	1.099	1.072	1.039	0.749	0.727	0.911	0.834	0.823	1.141	1.122	0.788	0.852	0.82	0.819	0.825	0.858	0.844	0.781	0.867	0.803	0.806	0.962	0.468
1245	0.89	0.973	0.962	0.949	0.947	0.744	0.696	0.924	0.926	0.924	0.959	1.016	1.207	1.19	1.194	1.124	0.933	0.815	0.833	0.871	1.036	0.869	1.141	1.198	1.179	1.157	1.1	1.072	1.042	0.756	0.732	0.915	0.835	0.824	1.14	1.121	0.808	0.858	0.822	0.822	0.829	0.847	0.848	0.794	0.866	0.806	0.803	0.964	0.467
1250	0.892	0.975	0.965	0.952	0.948	0.744	0.699	0.927	0.929	0.928	0.962	1.016	1.208	1.19	1.194	1.125	0.935	0.816	0.837	0.871	1.039	0.869	1.143	1.199	1.179	1.158	1.098	1.073	1.045	0.763	0.736	0.919	0.835	0.824	1.141	1.129	0.806	0.861	0.821	0.825	0.831	0.852	0.859	0.786	0.867	0.803	0.807	0.967	0.464
1255	0.894	0.977	0.967	0.955	0.952	0.744	0.7	0.93	0.932	0.931	0.965	1.017	1.21	1.191	1.194	1.126	0.938	0.818	0.838	0.87	1.042	0.869	1.147	1.201	1.178	1.162	1.099	1.074	1.047	0.764	0.741	0.925	0.837	0.825	1.143	1.132	0.801	0.87	0.834	0.823	0.835	0.86	0.854	0.8	0.873	0.802	0.812	0.97	0.46
1260	0.898	0.979	0.97	0.958	0.955	0.747	0.701	0.933	0.935	0.935	0.968	1.018	1.212	1.191	1.195	1.127	0.941	0.822	0.84	0.871	1.046	0.869	1.15	1.203	1.177	1.163	1.1	1.074	1.05	0.768	0.746	0.928	0.837	0.825	1.145	1.13	0.807	0.872	0.831	0.829	0.833	0.869	0.854	0.795	0.884	0.812	0.814	0.971	0.458
1265	0.9	0.982	0.972	0.96	0.959	0.753	0.701	0.936	0.937	0.937	0.971	1.019	1.213	1.192	1.195	1.128	0.942	0.822	0.838	0.87	1.05	0.868	1.151	1.203	1.177	1.161	1.1	1.074	1.054	0.772	0.751	0.932	0.838	0.825	1.147	1.137	0.807	0.867	0.839	0.831	0.839	0.87	0.857	0.793	0.893	0.81	0.814	0.973	0.457
1270	0.903	0.984	0.974	0.964	0.962	0.756	0.705	0.937	0.94	0.94	0.974	1.02	1.216	1.192	1.195	1.129	0.944	0.821	0.837	0.869	1.052	0.869	1.154	1.204	1.177	1.161	1.099	1.074	1.057	0.776	0.757	0.938	0.838	0.826	1.144	1.141	0.798	0.867	0.833	0.837	0.83	0.867	0.868	0.806	0.887	0.814	0.819	0.977	0.453
1275	0.906	0.986	0.975	0.967	0.965	0.76	0.712	0.941	0.943	0.944	0.977	1.022	1.217	1.192	1.195	1.13	0.946	0.824	0.84	0.869	1.056	0.871	1.157	1.206	1.177	1.162	1.1	1.075	1.06	0.781	0.763	0.942	0.839	0.826	1.148	1.14	0.814	0.873	0.84	0.838	0.835	0.881	0.862	0.805	0.888	0.826	0.823	0.978	0.45
1280	0.908	0.988	0.978	0.969	0.969	0.763	0.712	0.943	0.946	0.948	0.979	1.022	1.219	1.194	1.195	1.131	0.948	0.827	0.844	0.869	1.06	0.871	1.158	1.208	1.177	1.164	1.1	1.075	1.063	0.784	0.767	0.945	0.84	0.826	1.148	1.141	0.813	0.868	0.835	0.837	0.846	0.894	0.862	0.813	0.885	0.831	0.825	0.982	0.448
1285	0.91	0.99	0.979	0.972	0.971	0.765	0.715	0.946	0.948	0.952	0.981	1.022	1.222	1.194	1.196	1.132	0.951	0.83	0.846	0.869	1.062	0.872	1.163	1.209	1.176	1.165	1.1	1.074	1.066	0.787	0.771	0.949	0.841	0.827	1.149	1.149	0.812	0.867	0.837	0.841	0.851	0.887	0.868	0.818	0.897	0.828	0.829	0.981	0.445
1290	0.914	0.992	0.982	0.973	0.973	0.771	0.717	0.949	0.95	0.955	0.984	1.022	1.223	1.194	1.196	1.131	0.953	0.831	0.848	0.868	1.065	0.873	1.164	1.211	1.175	1.165	1.1	1.075	1.067	0.791	0.775	0.949	0.843	0.827	1.151	1.15	0.827	0.877	0.83	0.844	0.852	0.886	0.873	0.815	0.911	0.831	0.83	0.984	0.444
1295	0.917	0.994	0.984	0.975	0.976	0.775	0.718	0.951	0.953	0.957	0.986	1.022	1.224	1.194	1.196	1.132	0.955	0.832	0.848	0.868	1.068	0.874	1.166	1.212	1.175	1.164	1.1	1.076	1.065	0.791	0.779	0.949	0.843	0.827	1.149	1.15	0.808	0.88	0.833	0.842	0.831	0.893	0.874	0.821	0.905	0.829	0.829	0.986	0.438
1300	0.92	0.995	0.985	0.977	0.979	0.78	0.723	0.953	0.956	0.961	0.989	1.023	1.225	1.194	1.195	1.133	0.956	0.836	0.85	0.868	1.071	0.873	1.169	1.213	1.175	1.163	1.1	1.076	1.068	0.791	0.783	0.952	0.844	0.828	1.152	1.154	0.829	0.893	0.841	0.85	0.843	0.896	0.883	0.828	0.896	0.836	0.83	0.988	0.438
1305	0.923	0.997	0.986	0.979	0.982	0.784	0.726	0.955	0.957	0.964	0.991	1.024	1.226	1.195	1.196	1.134	0.958	0.837	0.851	0.868	1.073	0.872	1.17	1.214	1.174	1.165	1.101	1.076	1.072	0.796	0.786	0.953	0.845	0.829	1.153	1.157	0.826	0.896	0.835	0.849	0.841	0.913	0.885	0.833	0.904	0.835	0.831	0.992	0.435
1310	0.925	0.998	0.989	0.981	0.985	0.788	0.728	0.958	0.96	0.966	0.993	1.025	1.229	1.196	1.195	1.134	0.96	0.838	0.852	0.868	1.075	0.871	1.173	1.216	1.173	1.168	1.1	1.077	1.074	0.8	0.79	0.957	0.846	0.829	1.151	1.156	0.831	0.895	0.844	0.843	0.852	0.911	0.885	0.833	0.917	0.838	0.834	0.993	0.433
1315	0.928	1.001	0.991	0.983	0.987	0.788	0.728	0.96	0.962	0.969	0.994	1.026	1.232	1.196	1.196	1.135	0.963	0.841	0.856	0.867	1.078	0.874	1.175	1.217	1.172	1.169	1.1	1.077	1.076	0.804	0.792	0.954	0.848	0.829	1.155	1.158	0.827	0.89	0.864	0.851	0.854	0.908	0.888	0.835	0.922	0.84	0.842	0.994	0.432
1320	0.93	1.002	0.992	0.984	0.99	0.789	0.731	0.961	0.964	0.972	0.995	1.028	1.232	1.196	1.195	1.135	0.964	0.842	0.858	0.866	1.08	0.875	1.177	1.218	1.172	1.169	1.101	1.078	1.076	0.81	0.794	0.958	0.849	0.829	1.156	1.163	0.84	0.902	0.857	0.857	0.849	0.912	0.883	0.836	0.926	0.844	0.841	0.994	0.43
1325	0.932	1.004	0.993	0.987	0.994	0.791	0.735	0.964	0.966	0.974	0.997	1.028	1.233	1.196	1.195	1.136	0.966	0.842	0.861	0.866	1.082	0.876	1.178	1.22	1.171	1.17	1.1	1.078	1.077	0.814	0.798	0.957	0.85	0.83	1.155	1.166	0.834	0.901	0.854	0.854	0.856	0.889	0.885	0.839	0.93	0.849	0.846	0.998	0.428
1330	0.935	1.005	0.995	0.988	0.998	0.792	0.734	0.966	0.968	0.975	0.998	1.031	1.234	1.196	1.195	1.137	0.967	0.841	0.861	0.866	1.084	0.876	1.18	1.221	1.171	1.17	1.102	1.08	1.078	0.817	0.8	0.96	0.852	0.83	1.158	1.167	0.839	0.901	0.844	0.859	0.851	0.892	0.898	0.845	0.92	0.853	0.843	0.998	0.427
1335	0.936	1.007	0.997	0.99	0.998	0.796	0.734	0.968	0.97	0.977	1	1.032	1.235	1.197	1.194	1.137	0.97	0.842	0.86	0.866	1.086	0.877	1.181	1.223	1.169	1.169	1.101	1.08	1.08	0.821	0.803	0.962	0.854	0.83	1.159	1.169	0.839	0.909	0.855	0.862	0.858	0.9	0.897	0.849	0.933	0.849	0.849	1.002	0.426
1340	0.939	1.007	0.998	0.993	1.001	0.8	0.736	0.968	0.972	0.978	1.001	1.034	1.236	1.196	1.193	1.138	0.972	0.847	0.861	0.865	1.087	0.878	1.182	1.224	1.169	1.17	1.102	1.08	1.084	0.824	0.809	0.963	0.854	0.83	1.158	1.172	0.847	0.917	0.884	0.862	0.864	0.903	0.894	0.854	0.937	0.856	0.851	1.006	0.426
1345	0.941	1.009	1	0.995	1.004	0.802	0.739	0.97	0.974	0.979	1.002	1.036	1.238	1.197	1.193	1.139	0.973	0.848	0.861	0.865	1.088	0.879	1.182	1.225	1.168	1.17	1.102	1.081	1.087	0.826	0.812	0.967	0.855	0.83	1.16	1.172	0.848	0.922	0.87	0.87	0.876	0.905	0.894	0.868	0.935	0.855	0.855	1.004	0.424
1350	0.943	1.011	1.001	0.998	1.007	0.803	0.74	0.972	0.975	0.981	1.004	1.038	1.239	1.196	1.192	1.14	0.975	0.847	0.861	0.865	1.089	0.877	1.183	1.226	1.167	1.17	1.103	1.081	1.089	0.828	0.813	0.971	0.855	0.831	1.16	1.173	0.848	0.932	0.872	0.873	0.885	0.905	0.896	0.865	0.946	0.857	0.856	1.005	0.423
1355	0.945	1.012	1.002	1	1.009	0.807	0.742	0.974	0.977	0.982	1.006	1.04	1.24	1.196	1.192	1.14	0.976	0.845	0.861	0.864	1.09	0.878	1.185	1.228	1.165	1.171	1.102	1.082	1.092	0.828	0.817	0.975	0.855	0.831	1.161	1.174	0.847	0.933	0.861	0.864	0.887	0.894	0.9	0.872	0.941	0.868	0.857	1.005	0.422
1360	0.947	1.014	1.003	1.002	1.011	0.812	0.748	0.975	0.979	0.982	1.008	1.042	1.242	1.197	1.193	1.139	0.978	0.845	0.865	0.863	1.092	0.879	1.189	1.23	1.163	1.172	1.102	1.082	1.093	0.831	0.821	0.976	0.855	0.831	1.165	1.175	0.851	0.937	0.858	0.871	0.889	0.897	0.899	0.877	0.936	0.857	0.859	1.007	0.42
1365	0.949	1.016	1.005	1.004	1.013	0.817	0.751	0.977	0.981	0.984	1.009	1.044	1.243	1.197	1.193	1.141	0.98	0.848	0.869	0.863	1.093	0.881	1.187	1.23	1.162	1.173	1.102	1.083	1.091	0.834	0.824	0.98	0.855	0.831	1.165	1.175	0.851	0.938	0.894	0.873	0.888	0.897	0.897	0.878	0.951	0.864	0.858	1.011	0.418
1370	0.951	1.017	1.005	1.005	1.015	0.817	0.753	0.979	0.983	0.986	1.011	1.045	1.243	1.197	1.192	1.141	0.982	0.85	0.87	0.863	1.094	0.882	1.189	1.231	1.162	1.172	1.103	1.084	1.093	0.838	0.826	0.984	0.855	0.832	1.163	1.175	0.851	0.942	0.885	0.876	0.889	0.898	0.9	0.885	0.949	0.875	0.861	1.014	0.418
1375	0.954	1.019	1.008	1.007	1.017	0.816	0.758	0.979	0.985	0.986	1.013	1.047	1.243	1.195	1.19	1.142	0.983	0.851	0.87	0.863	1.095	0.884	1.188	1.231	1.161	1.173	1.103	1.084	1.099	0.839	0.829	0.986	0.856	0.832	1.164	1.176	0.854	0.947	0.873	0.883	0.899	0.901	0.903	0.892	0.946	0.867	0.865	1.016	0.416
1380	0.956	1.02	1.009	1.008	1.018	0.816	0.761	0.982	0.987	0.988	1.014	1.048	1.244	1.196	1.19	1.142	0.985	0.851	0.873	0.862	1.095	0.885	1.19	1.232	1.16	1.176	1.104	1.085	1.102	0.842	0.83	0.989	0.855	0.832	1.164	1.177	0.868	0.949	0.904	0.88	0.907	0.899	0.902	0.896	0.952	0.873	0.868	1.029	0.416
1385	0.958	1.022	1.01	1.01	1.019	0.82	0.766	0.983	0.989	0.993	1.016	1.05	1.245	1.196	1.19	1.142	0.987	0.851	0.873	0.862	1.098	0.886	1.189	1.234	1.159	1.176	1.103	1.085	1.102	0.844	0.831	0.987	0.857	0.832	1.166	1.177	0.86	0.95	0.892	0.878	0.903	0.898	0.901	0.918	0.958	0.875	0.869	1.031	0.415
1390	0.96	1.023	1.012	1.011	1.021	0.823	0.77	0.984	0.991	0.995	1.017	1.051	1.245	1.195	1.19	1.143	0.989	0.853	0.873	0.861	1.097	0.887	1.191	1.233	1.159	1.175	1.104	1.085	1.101	0.845	0.832	0.99	0.859	0.832	1.168	1.177	0.862	0.953	0.89	0.881	0.909	0.899	0.903	0.911	0.961	0.871	0.864	1.032	0.414
1395	0.961	1.025	1.013	1.012	1.022	0.827	0.774	0.986	0.992	0.997	1.019	1.052	1.247	1.196	1.19	1.144	0.991	0.855	0.874	0.861	1.099	0.89	1.19	1.235	1.159	1.176	1.103	1.087	1.099	0.847	0.833	0.99	0.863	0.832	1.167	1.176	0.869	0.968	0.898	0.882	0.904	0.895	0.897	0.913	0.96	0.874	0.874	1.035	0.412
1400	0.963	1.026	1.014	1.014	1.023	0.829	0.775	0.987	0.994	1.002	1.02	1.053	1.247	1.196	1.189	1.144	0.993	0.856	0.874	0.861	1.098	0.889	1.193	1.235	1.157	1.177	1.104	1.087	1.103	0.85	0.837	0.992	0.864	0.833	1.169	1.176	0.871	0.972	0.898	0.889	0.913	0.9	0.901	0.918	0.962	0.881	0.879	1.042	0.412
1405	0.964	1.028	1.017	1.016	1.025	0.831	0.779	0.99	0.996	1.004	1.022	1.054	1.247	1.196	1.189	1.144	0.995	0.857	0.874	0.86	1.1	0.891	1.191	1.236	1.156	1.177	1.104	1.087	1.107	0.854	0.839	0.992	0.866	0.833	1.17	1.175	0.861	0.976	0.902	0.884	0.911	0.904	0.921	0.921	0.969	0.886	0.876	1.046	0.411
1410	0.966	1.029	1.017	1.016	1.026	0.835	0.784	0.991	0.997	1.006	1.023	1.056	1.248	1.195	1.189	1.145	0.997	0.859	0.873	0.86	1.1	0.891	1.195	1.237	1.155	1.18	1.106	1.089	1.108	0.853	0.841	0.991	0.869	0.833	1.17	1.177	0.873	0.979	0.906	0.889	0.917	0.905	0.919	0.931	0.969	0.885	0.877	1.053	0.41
1415	0.967	1.03	1.019	1.018	1.026	0.841	0.788	0.992	0.998	1.005	1.025	1.057	1.248	1.195	1.188	1.145	0.999	0.861	0.873	0.859	1.101	0.891	1.193	1.237	1.155	1.18	1.107	1.09	1.108	0.854	0.843	0.994	0.873	0.833	1.171	1.176	0.873	0.98	0.907	0.893	0.922	0.9	0.92	0.933	0.974	0.889	0.879	1.058	0.409
1420	0.968	1.031	1.02	1.018	1.027	0.843	0.79	0.993	0.999	1.01	1.025	1.058	1.248	1.194	1.188	1.146	1	0.859	0.873	0.859	1.101	0.888	1.195	1.237	1.154	1.179	1.106	1.09	1.107	0.856	0.844	0.997	0.875	0.833	1.171	1.175	0.861	0.987	0.907	0.896	0.926	0.897	0.926	0.937	0.984	0.888	0.876	1.063	0.407
1425	0.969	1.033	1.021	1.02	1.028	0.847	0.791	0.995	1.001	1.012	1.028	1.06	1.25	1.194	1.189	1.146	1.002	0.859	0.874	0.858	1.103	0.888	1.194	1.238	1.152	1.181	1.106	1.091	1.106	0.859	0.845	0.999	0.876	0.833	1.172	1.175	0.879	0.994	0.91	0.897	0.93	0.905	0.926	0.94	0.978	0.893	0.888	1.069	0.407
1430	0.971	1.033	1.023	1.021	1.03	0.848	0.794	0.996	1.002	1.012	1.028	1.062	1.25	1.194	1.189	1.147	1.005	0.86	0.874	0.858	1.103	0.888	1.196	1.239	1.151	1.182	1.107	1.091	1.108	0.859	0.846	1.002	0.876	0.833	1.175	1.173	0.879	0.995	0.914	0.889	0.938	0.913	0.935	0.947	0.982	0.892	0.887	1.075	0.406
1435	0.972	1.035	1.024	1.025	1.031	0.849	0.8	0.996	1.005	1.012	1.03	1.063	1.251	1.195	1.189	1.147	1.007	0.863	0.875	0.858	1.105	0.889	1.195	1.239	1.151	1.184	1.108	1.092	1.114	0.859	0.848	1.004	0.879	0.834	1.175	1.17	0.874	1.008	0.914	0.905	0.941	0.897	0.937	0.951	0.981	0.898	0.89	1.081	0.405
1440	0.974	1.036	1.025	1.024	1.032	0.843	0.796	0.997	1.005	1.014	1.03	1.064	1.259	1.202	1.197	1.152	1.007	0.859	0.873	0.857	1.109	0.885	1.201	1.247	1.153	1.195	1.115	1.1	1.121	0.851	0.845	1.002	0.88	0.833	1.189	1.172	0.892	1.011	0.919	0.901	0.94	0.908	0.938	0.956	0.995	0.9	0.89	1.087	0.404
Normalization
Time	SA	SA	SA	SA	SA	SA	SA	SA	SA	SA	SA	SA	SACIP	SACIP	SACIP	SACIP	SACIP	SACIP	SACIP	SACIP	SACIP	SACIP	SACIP	SACIP	SAFUS	SAFUS	SAFUS	SAFUS	SAFUS	SAFUS	SAFUS	SAFUS	SAFUS	SAFUS	SAFUS	SAFUS	PA LB	PA LB	PA LB	PA LB	PA LB	PA LB	PA LB	PA LB	PA LB	PA LB	PA LB	PA LB	PA MIN
0	0	0	0	0	0	0	0	0	0	0	0	0	0	0	0	0	0	0	0	0	0	0	0	0	0	0	0	0	0	0	0	0	0	0	0	0	0	0	0	0	0	0	0	0	0	0	0	0	0
5	0.001	0	0	0	0	0	0	0	0	0	0.001	0	0	0.001	0	0	-0.003	0	0	0.001	0	0	0.001	0	0.002	0	0	0	0	0	0.001	0	0	0	0	0	-0.006	-0.001	-0.001	0	0	0	0	0	0	0	0	0	-0.001
10	0.001	0	-0.001	0	-0.001	0	-0.001	0	0	0	0.001	0	0	0.001	0.001	0.001	-0.003	0	0	0.001	0	0	0	0	0.001	0	0	-0.001	0	-0.001	0	0	0	0	-0.001	0	-0.006	-0.001	-0.001	0	0	0.001	0	0.001	0.001	0	0	0	-0.001
15	0	-0.001	-0.001	0	-0.001	0	-0.001	0	0	0	0.001	0	0	0.001	0.001	0.001	-0.002	0.001	0	0.001	0	0	0	0	0	0	0	-0.001	0	-0.001	0.001	0	0	0	-0.001	0	-0.007	-0.002	-0.002	-0.001	0	0	0	0	0.001	0	0	0.001	-0.001
20	0	-0.001	-0.001	0	-0.001	-0.001	-0.001	0	0	0	0.001	0	0	0.001	0.001	0.001	-0.003	0	0	0.001	-0.001	-0.001	0	0	0	-0.001	0	-0.001	0	-0.001	0.001	0	0	0	0	0	-0.007	-0.002	-0.003	-0.001	0	0	0	0	0.001	0	0	0.002	-0.001
25	0	-0.001	-0.001	0	-0.001	-0.001	-0.001	0	0	0	0.001	0	0	0.001	0.001	0.001	-0.003	0	0	0.001	-0.001	-0.001	0	0	0.001	-0.001	0	-0.001	0	-0.001	0.001	0	0	0	0	0	-0.006	-0.002	-0.003	-0.001	0	0	0	0	0.001	0	0	0.003	-0.001
30	0	-0.001	-0.001	0	-0.001	-0.001	-0.001	0	0	0	0.001	-0.001	0	0.001	0.001	0.001	-0.003	0	0	0.001	-0.001	-0.001	0	0	0	-0.001	-0.001	-0.001	0	-0.001	0.001	-0.001	0	0	0	0	-0.007	-0.002	-0.004	-0.001	0	0	0	0	0	0	0	0.004	-0.001
35	0	-0.001	-0.001	0	-0.001	-0.001	-0.001	0	0	0	0.001	-0.001	0	0.001	0.001	0.001	-0.002	0	0	0.001	-0.001	-0.001	0	0	0	-0.001	-0.001	-0.001	0	-0.001	0	-0.001	0	0	-0.001	0	-0.006	-0.002	-0.004	-0.001	0	0	0	0	0	0	0	0.005	-0.001
40	0	-0.001	-0.001	0	-0.001	-0.001	-0.001	0	0	0	0.001	-0.001	0	0.001	0.001	0.001	-0.002	0	0	0.001	-0.001	-0.001	0	0	0	-0.001	-0.001	-0.001	0	-0.001	0	-0.001	-0.001	0	-0.001	0	-0.006	-0.002	-0.004	-0.002	-0.001	0	0	0	0	0	0	0.006	-0.001
45	0	-0.001	-0.001	0	-0.001	-0.001	-0.001	-0.001	0	0	0.001	-0.001	-0.001	0.001	0.001	0.001	-0.002	0	0	0.001	-0.001	-0.001	-0.001	0	-0.001	-0.001	-0.001	-0.001	-0.001	-0.001	0	-0.001	-0.001	0	-0.001	-0.001	-0.006	-0.003	-0.005	-0.002	-0.001	0	-0.001	-0.001	0	-0.001	0	0.006	-0.002
50	0	-0.001	-0.001	0	-0.001	-0.001	-0.001	0	0	0	0.001	0	0	0.001	0.002	0.001	-0.001	0	0	0.001	-0.001	0	0	0	0	-0.001	-0.001	-0.001	0	-0.001	0.001	-0.001	0	0	0	0	-0.006	-0.003	-0.004	-0.002	0	0	-0.001	0	0	0	0	0.008	-0.001
55	0	-0.001	-0.001	0	0	0	-0.001	0	0	0	0.002	-0.001	0	0.001	0.002	0.002	-0.001	0.001	0	0.002	-0.001	0	0	0	0	-0.001	-0.001	-0.001	0	-0.001	0.001	-0.001	0	0	0	0	-0.005	-0.003	-0.004	-0.002	-0.001	0	-0.001	0	0	0	0	0.009	-0.001
60	0	-0.001	-0.001	0	-0.001	-0.001	-0.001	0	0	0	0.002	-0.001	0	0.001	0.001	0.001	-0.001	0	0	0.001	-0.001	-0.001	0	0	0	-0.001	-0.001	0	0	-0.001	0.001	-0.001	-0.001	0	0	0	-0.005	-0.003	-0.004	-0.002	0	0	-0.001	0	0	0	0	0.009	-0.001
65	0	-0.001	-0.001	0	-0.001	-0.001	-0.001	0	0	0	0	-0.001	0	0.001	0.001	0.001	-0.001	0	0	0.001	-0.001	-0.001	0	0	0	-0.001	-0.001	0	0.001	-0.001	0.001	-0.001	0	0	0	0	-0.005	-0.003	-0.004	-0.002	0	0	-0.001	0	0.001	0	0	0.01	-0.001
70	0	-0.001	-0.001	0	-0.001	-0.001	-0.001	0	0	0	0	-0.001	0	0.001	0.002	0.001	-0.001	0	0	0.001	-0.001	-0.001	0	0	0	-0.001	-0.001	0	0	-0.001	0.001	-0.001	0	0	-0.001	0	-0.004	-0.003	-0.004	-0.002	0	0	-0.001	0	0	0	0	0.011	-0.001
75	0	-0.001	-0.001	0	-0.001	-0.001	-0.001	0	0	0	0	-0.001	0	0.001	0.002	0.001	-0.001	0	0	0.002	-0.001	-0.001	0	0	0.001	-0.001	0	0	0.001	-0.001	0.001	0	0	0	0	0	-0.004	-0.003	-0.004	-0.002	0	0	-0.001	0	0.001	0	0	0.012	-0.001
80	0	-0.001	-0.001	0	-0.001	-0.001	-0.001	0	0	0	0.001	-0.001	0	0.001	0.002	0.001	-0.001	0	0	0.001	-0.001	-0.001	0	0	0.001	-0.001	-0.001	0	0	-0.001	0.001	-0.001	0	0	0	0	-0.004	-0.003	-0.004	-0.002	-0.001	0	-0.001	0	0	0	0	0.013	-0.001
85	0	-0.001	-0.001	0	-0.001	-0.001	-0.001	0	0	0	0.002	-0.001	0	0.001	0.002	0.002	-0.001	0.001	0	0.002	-0.001	-0.001	0	0	0.001	-0.001	-0.001	0	0	-0.001	0.001	-0.001	0	0	0	0	-0.004	-0.003	-0.005	-0.002	-0.001	0	-0.001	0	0	0	0	0.013	-0.001
90	0	-0.001	-0.001	0	-0.001	-0.001	-0.001	0	0	0	0	-0.001	0	0.001	0.002	0.001	-0.001	0.001	0	0.001	-0.001	0	0	0	0	-0.001	-0.001	0	0	-0.001	0.001	-0.001	0	0	-0.001	0	-0.003	-0.003	-0.005	-0.002	-0.001	0	-0.001	0	0	0	0	0.014	-0.001
95	0.001	0	0	0.001	-0.001	0	0	0	0.001	0.001	0	0	0.001	0.002	0.002	0.002	0	0.001	0	0.002	0	0	0	0.001	0.001	-0.001	-0.001	0	0	-0.001	0.001	-0.001	0	0	0	0	-0.003	-0.003	-0.005	-0.002	-0.001	0	-0.001	0	0	0	0	0.014	-0.001
100	0.001	-0.001	0	0	-0.001	0	-0.001	0	0.001	0.001	0	0	0	0.002	0.002	0.002	0	0.001	0	0.002	0	0	0	0.001	0	0	0	0.001	0	0	0.002	0	0	0	0	0	-0.003	-0.003	-0.004	-0.002	0	0	-0.001	0	0.001	0	0	0.015	-0.001
105	0.001	-0.001	0	0	-0.001	-0.001	-0.001	0	0	0	0	0	0	0.002	0.002	0.002	0	0.001	0	0.001	-0.001	0	0	0.001	0	-0.001	0	0.001	0	0	0.002	-0.001	0	0	0	0	-0.003	-0.003	-0.005	-0.002	-0.001	0	-0.001	0	0	0	0	0.015	-0.001
110	0.001	-0.001	0	0	-0.001	-0.001	-0.001	0	0	0	0	0	0	0.002	0.002	0.002	-0.001	0.001	0	0.002	-0.001	-0.001	0	0	0.001	0	0	0.001	0.001	0	0.001	0	0	0	0.001	0.001	-0.002	-0.003	-0.004	-0.001	0	0	0	0	0.001	0	0	0.016	-0.001
115	0.001	0	0	0.001	0	0	0	0.001	0.001	0.001	0.001	0	0.001	0.002	0.003	0.002	-0.001	0.001	0	0.002	0	0	0	0.001	0.001	-0.001	0	0.001	0	0	0.001	0	0	0	0	0	-0.003	-0.003	-0.005	-0.002	-0.001	0	-0.001	0	0	0	0	0.016	-0.001
120	0.001	0	0	0.001	0	0	0	0	0.001	0.001	0.001	0	0.001	0.002	0.003	0.002	0	0.001	0	0.002	0	0	0	0.001	0.001	0	0	0.001	0.001	0	0.002	0	0	0.001	0	0.001	-0.002	-0.003	-0.004	-0.002	0	0	0	0	0.001	0	0	0.017	-0.001
125	0.001	0	0	0.001	-0.001	-0.001	-0.001	0	0.001	0.001	0.001	0	0	0.002	0.002	0.002	0	0.001	0	0.002	0	0	0	0	0.001	0	0	0.001	0.001	0	0.002	0	0	0.001	0	0.001	-0.002	-0.003	-0.004	-0.002	-0.001	0	-0.001	0	0.001	0	0	0.018	-0.001
130	0.001	0	0	0.001	0	0	0	0.001	0.001	0.001	0.001	0	0.001	0.002	0.003	0.002	0	0.001	0	0.002	0	0	0	0.001	0.001	0	0	0.001	0	-0.001	0.002	0	0	0	0	0.001	-0.002	-0.003	-0.005	-0.002	-0.001	0	-0.001	0	0	0	0	0.018	-0.001
135	0.001	0	0	0.001	0	0	0	0.001	0.001	0.001	0.001	0.001	0.001	0.002	0.003	0.003	0	0.002	0.001	0.002	0	0	0.001	0.001	0.001	0	0	0.002	0.001	0	0.002	0	0	0.001	0.001	0.001	-0.001	-0.002	-0.004	-0.001	0	0	0	0	0.001	0	0.001	0.019	-0.001
140	0.001	0	0	0.001	0	-0.001	0	0.001	0.001	0.001	0.001	0.001	0.001	0.002	0.003	0.002	0	0.001	0	0.002	-0.001	0	0	0.001	0.002	0	0	0.002	0.001	0	0.002	0	0	0.001	0.001	0.001	-0.001	-0.003	-0.004	-0.001	0	0	0	0	0.001	0	0	0.019	-0.001
145	0.001	0	0	0.001	0	0	0	0.001	0.001	0.001	0.001	0.001	0.001	0.002	0.003	0.002	0	0.001	0	0.002	0	0	0.001	0.001	0.001	0	0	0.002	0.001	0	0.002	0	0	0.001	0.001	0.001	-0.001	-0.003	-0.004	-0.001	0	0	0	0	0.001	0	0.001	0.019	-0.001
150	0.002	0	0	0.001	0	0	0	0.001	0.002	0.002	0.002	0.001	0.001	0.002	0.003	0.003	0	0.001	0	0.002	0	0	0.001	0.001	0.002	0	0.001	0.002	0.001	0	0.002	0	0	0.001	0.001	0.001	-0.001	-0.003	-0.004	-0.002	-0.001	0	0	0	0.001	0	0	0.02	-0.001
155	0.002	0	0.001	0.001	0	0	0	0.002	0.002	0.002	0.002	0.001	0.001	0.003	0.003	0.003	0	0.001	0	0.002	0	0	0.001	0.001	0.001	0.001	0.001	0.002	0.001	0	0.003	0	0.001	0.001	0.002	0.002	0	-0.002	-0.004	-0.001	0	0.001	0	0	0.001	0	0.001	0.02	-0.001
160	0.002	0	0	0.001	0	0	0	0.002	0.002	0.002	0.002	0.001	0.002	0.003	0.003	0.003	0.001	0.001	0	0.002	0	0	0.001	0.001	0.001	0.001	0.001	0.002	0.001	0	0.003	0.001	0.001	0.001	0.002	0.002	0	-0.002	-0.004	-0.001	0	0.001	0	0	0.001	0	0.001	0.021	-0.001
165	0.002	0.001	0.001	0.002	0.001	0	0	0.002	0.002	0.002	0.003	0.002	0.002	0.003	0.004	0.003	0.001	0.002	0.001	0.002	0	0	0.001	0.002	0.002	0.001	0.001	0.002	0.001	0	0.003	0	0.001	0.001	0.001	0.001	0	-0.003	-0.004	-0.002	-0.001	0	-0.001	0	0	0	0	0.02	-0.001
170	0.002	0.001	0.001	0.002	0.001	0	0	0.002	0.002	0.002	0.002	0.002	0.002	0.003	0.004	0.003	0.001	0.001	0	0.002	0	0	0.001	0.001	0.001	0.001	0.001	0.003	0.001	0	0.003	0	0.001	0.001	0.002	0.002	0	-0.003	-0.004	-0.001	0	0	-0.001	0	0.001	0	0	0.021	-0.001
175	0.003	0.001	0.001	0.002	0.001	0	0.001	0.003	0.003	0.003	0.003	0.002	0.003	0.004	0.004	0.004	0.001	0.002	0.001	0.003	0.001	0.001	0.002	0.002	0.002	0.001	0.001	0.003	0.002	0.001	0.003	0.001	0.001	0.002	0.002	0.002	0	-0.002	-0.004	-0.001	0	0.001	0	0	0.001	0	0.001	0.022	-0.001
180	0.003	0.001	0.001	0.002	0.001	0	0.001	0.003	0.003	0.003	0.003	0.003	0.003	0.004	0.005	0.004	0.001	0.002	0.001	0.003	0.001	0.001	0.002	0.002	0.003	0.002	0.002	0.003	0.002	0	0.004	0.001	0.001	0.002	0.003	0.002	0	-0.002	-0.004	-0.001	0	0.001	0	0	0.001	0	0.001	0.022	-0.001
185	0.003	0.002	0.002	0.002	0.001	0	0.001	0.003	0.003	0.004	0.004	0.003	0.003	0.004	0.005	0.004	0.001	0.002	0.001	0.003	0.001	0.001	0.002	0.002	0.003	0.002	0.002	0.004	0.002	0.001	0.003	0.001	0.002	0.002	0.003	0.002	0.001	-0.002	-0.004	-0.001	0	0.001	0	0	0.001	0	0.001	0.022	-0.001
190	0.004	0.002	0.002	0.003	0.002	0	0.001	0.004	0.004	0.004	0.004	0.004	0.003	0.005	0.006	0.005	0.002	0.002	0.001	0.003	0.001	0.001	0.003	0.003	0.003	0.003	0.002	0.004	0.002	0.001	0.004	0.002	0.002	0.002	0.004	0.003	0.001	-0.002	-0.003	-0.001	0	0.001	0	0.001	0.001	0.001	0.001	0.023	0
195	0.004	0.003	0.003	0.003	0.002	0.001	0.001	0.004	0.005	0.005	0.005	0.004	0.004	0.005	0.006	0.005	0.003	0.003	0.001	0.004	0.002	0.002	0.003	0.003	0.003	0.003	0.003	0.005	0.002	0.001	0.005	0.002	0.002	0.003	0.004	0.003	0.001	-0.002	-0.004	-0.001	0	0.001	0	0.001	0.001	0.001	0.001	0.023	-0.001
200	0.004	0.002	0.002	0.003	0.002	0	0.001	0.005	0.005	0.005	0.005	0.004	0.004	0.005	0.006	0.005	0.002	0.002	0.001	0.004	0.002	0.002	0.003	0.003	0.003	0.003	0.003	0.005	0.003	0.001	0.004	0.002	0.002	0.003	0.004	0.003	0.001	-0.002	-0.004	-0.001	0	0.001	0	0	0.001	0	0.001	0.024	-0.001
205	0.005	0.003	0.003	0.004	0.003	0.001	0.002	0.005	0.006	0.006	0.006	0.005	0.005	0.006	0.007	0.006	0.003	0.003	0.001	0.004	0.002	0.002	0.004	0.004	0.005	0.004	0.004	0.006	0.003	0.002	0.005	0.003	0.003	0.003	0.005	0.004	0.002	-0.001	-0.003	0	0.001	0.001	0	0.001	0.001	0.001	0.001	0.024	-0.001
210	0.006	0.004	0.004	0.005	0.004	0.001	0.002	0.006	0.007	0.007	0.007	0.006	0.006	0.007	0.008	0.007	0.004	0.003	0.002	0.005	0.003	0.003	0.005	0.005	0.005	0.004	0.004	0.006	0.003	0.001	0.005	0.003	0.003	0.003	0.006	0.005	0.002	-0.001	-0.003	0	0.001	0.001	0	0.001	0.001	0.001	0.001	0.024	-0.001
215	0.007	0.005	0.004	0.005	0.004	0.001	0.002	0.007	0.007	0.008	0.008	0.007	0.006	0.008	0.009	0.007	0.004	0.003	0.002	0.005	0.003	0.003	0.006	0.006	0.005	0.005	0.004	0.007	0.004	0.002	0.005	0.003	0.003	0.004	0.006	0.005	0.002	-0.001	-0.003	0	0.001	0.001	0	0.001	0.001	0.001	0.001	0.025	-0.001
220	0.007	0.005	0.005	0.005	0.004	0.002	0.003	0.008	0.008	0.008	0.009	0.008	0.007	0.009	0.01	0.008	0.005	0.004	0.002	0.005	0.004	0.004	0.006	0.006	0.005	0.006	0.005	0.008	0.004	0.002	0.005	0.004	0.004	0.004	0.007	0.006	0.003	-0.001	-0.002	0	0.001	0.001	0	0.001	0.002	0.001	0.002	0.025	-0.001
225	0.008	0.006	0.005	0.006	0.005	0.002	0.003	0.009	0.009	0.009	0.01	0.009	0.007	0.009	0.011	0.009	0.005	0.004	0.002	0.006	0.004	0.004	0.007	0.007	0.006	0.006	0.006	0.009	0.005	0.002	0.005	0.004	0.004	0.004	0.008	0.006	0.003	0	-0.002	0.001	0.002	0.002	0	0.001	0.002	0.001	0.002	0.026	-0.001
230	0.009	0.006	0.006	0.007	0.006	0.002	0.003	0.01	0.01	0.01	0.011	0.01	0.008	0.011	0.012	0.01	0.006	0.004	0.002	0.006	0.005	0.005	0.008	0.008	0.006	0.007	0.007	0.01	0.005	0.003	0.006	0.005	0.005	0.005	0.01	0.007	0.004	0	-0.002	0.001	0.002	0.002	0	0.002	0.002	0.002	0.002	0.026	-0.001
235	0.01	0.007	0.007	0.007	0.006	0.002	0.004	0.011	0.011	0.012	0.012	0.011	0.01	0.012	0.014	0.011	0.007	0.005	0.003	0.007	0.006	0.005	0.009	0.009	0.007	0.008	0.007	0.011	0.006	0.003	0.006	0.005	0.005	0.006	0.011	0.008	0.004	0.001	-0.001	0.001	0.002	0.002	0.001	0.002	0.002	0.002	0.003	0.027	0
240	0.011	0.008	0.008	0.008	0.007	0.003	0.005	0.012	0.013	0.013	0.014	0.012	0.011	0.014	0.016	0.012	0.008	0.005	0.003	0.008	0.007	0.006	0.011	0.01	0.008	0.009	0.008	0.012	0.006	0.003	0.006	0.006	0.006	0.006	0.011	0.009	0.005	0.001	-0.001	0.002	0.003	0.002	0	0.002	0.002	0.002	0.003	0.027	0
245	0.012	0.009	0.009	0.009	0.008	0.003	0.005	0.014	0.015	0.015	0.016	0.014	0.012	0.015	0.017	0.013	0.009	0.005	0.004	0.009	0.008	0.007	0.012	0.011	0.009	0.01	0.009	0.014	0.007	0.003	0.006	0.006	0.007	0.007	0.013	0.01	0.005	0.001	-0.001	0.002	0.003	0.002	0	0.002	0.002	0.002	0.003	0.027	-0.001
250	0.014	0.01	0.01	0.01	0.009	0.004	0.006	0.015	0.016	0.016	0.017	0.015	0.014	0.017	0.019	0.014	0.01	0.006	0.004	0.01	0.009	0.008	0.013	0.013	0.01	0.012	0.01	0.015	0.008	0.004	0.007	0.007	0.007	0.008	0.015	0.01	0.006	0.002	0	0.003	0.004	0.003	0.001	0.002	0.003	0.003	0.003	0.028	0
255	0.016	0.012	0.011	0.011	0.011	0.004	0.007	0.018	0.018	0.018	0.02	0.018	0.016	0.019	0.022	0.017	0.012	0.007	0.005	0.011	0.011	0.01	0.015	0.015	0.012	0.013	0.011	0.017	0.009	0.005	0.007	0.008	0.008	0.008	0.016	0.012	0.006	0.002	0	0.003	0.004	0.003	0.001	0.003	0.003	0.003	0.004	0.029	-0.001
260	0.017	0.013	0.012	0.012	0.011	0.005	0.007	0.019	0.02	0.02	0.022	0.019	0.018	0.021	0.024	0.018	0.014	0.007	0.005	0.012	0.012	0.01	0.017	0.016	0.013	0.015	0.012	0.019	0.009	0.005	0.008	0.009	0.009	0.009	0.018	0.013	0.007	0.003	0.001	0.004	0.005	0.003	0.001	0.003	0.004	0.003	0.004	0.029	0
265	0.019	0.015	0.013	0.014	0.013	0.005	0.008	0.022	0.023	0.023	0.024	0.022	0.02	0.024	0.027	0.02	0.016	0.008	0.006	0.014	0.014	0.012	0.019	0.019	0.014	0.017	0.014	0.022	0.011	0.006	0.009	0.01	0.01	0.011	0.02	0.015	0.008	0.004	0.002	0.004	0.005	0.004	0.001	0.004	0.004	0.004	0.005	0.03	0
270	0.021	0.016	0.014	0.015	0.014	0.005	0.008	0.024	0.025	0.024	0.027	0.024	0.022	0.026	0.03	0.022	0.017	0.009	0.006	0.015	0.015	0.013	0.021	0.021	0.016	0.018	0.015	0.023	0.011	0.006	0.009	0.011	0.011	0.011	0.022	0.016	0.008	0.004	0.002	0.005	0.006	0.004	0.001	0.004	0.004	0.004	0.005	0.03	-0.001
275	0.023	0.018	0.016	0.017	0.016	0.007	0.01	0.027	0.028	0.028	0.03	0.027	0.025	0.029	0.034	0.024	0.02	0.01	0.008	0.017	0.017	0.015	0.024	0.024	0.017	0.02	0.017	0.026	0.013	0.007	0.01	0.012	0.013	0.013	0.024	0.018	0.01	0.005	0.003	0.006	0.007	0.005	0.002	0.004	0.005	0.005	0.006	0.031	0
280	0.026	0.02	0.018	0.019	0.018	0.007	0.011	0.031	0.032	0.03	0.034	0.03	0.029	0.033	0.038	0.027	0.022	0.011	0.009	0.019	0.02	0.018	0.027	0.027	0.019	0.023	0.018	0.028	0.014	0.008	0.01	0.014	0.014	0.014	0.027	0.02	0.01	0.006	0.004	0.007	0.008	0.005	0.002	0.005	0.005	0.005	0.006	0.032	0
285	0.029	0.022	0.02	0.02	0.02	0.008	0.012	0.034	0.035	0.033	0.037	0.033	0.032	0.036	0.042	0.03	0.025	0.012	0.009	0.021	0.022	0.02	0.03	0.03	0.02	0.025	0.02	0.031	0.016	0.008	0.01	0.015	0.016	0.015	0.03	0.022	0.012	0.008	0.005	0.008	0.009	0.006	0.002	0.006	0.006	0.006	0.007	0.033	0
290	0.032	0.024	0.022	0.023	0.022	0.009	0.013	0.038	0.039	0.036	0.041	0.037	0.036	0.04	0.046	0.033	0.027	0.013	0.01	0.023	0.025	0.022	0.033	0.034	0.024	0.028	0.022	0.034	0.017	0.01	0.011	0.017	0.017	0.017	0.033	0.024	0.013	0.009	0.007	0.009	0.01	0.007	0.003	0.006	0.007	0.007	0.008	0.034	0
295	0.035	0.027	0.025	0.025	0.025	0.01	0.015	0.043	0.044	0.04	0.045	0.041	0.04	0.045	0.052	0.036	0.031	0.014	0.012	0.026	0.029	0.025	0.037	0.038	0.026	0.031	0.023	0.038	0.019	0.01	0.012	0.019	0.019	0.018	0.037	0.026	0.014	0.01	0.008	0.01	0.011	0.007	0.003	0.007	0.008	0.007	0.009	0.035	0
300	0.038	0.029	0.027	0.028	0.027	0.011	0.016	0.047	0.048	0.043	0.048	0.045	0.044	0.049	0.057	0.039	0.034	0.016	0.013	0.029	0.032	0.028	0.04	0.043	0.027	0.034	0.025	0.041	0.021	0.011	0.013	0.021	0.021	0.02	0.04	0.029	0.015	0.012	0.009	0.012	0.013	0.008	0.004	0.008	0.009	0.008	0.01	0.036	0
305	0.042	0.032	0.03	0.031	0.03	0.012	0.018	0.052	0.054	0.047	0.053	0.05	0.05	0.055	0.063	0.043	0.038	0.018	0.015	0.032	0.036	0.031	0.044	0.048	0.029	0.037	0.027	0.045	0.023	0.012	0.014	0.023	0.023	0.022	0.044	0.032	0.017	0.014	0.011	0.014	0.014	0.009	0.004	0.009	0.009	0.009	0.011	0.037	0
310	0.046	0.035	0.033	0.034	0.033	0.014	0.02	0.057	0.059	0.05	0.057	0.055	0.055	0.06	0.069	0.047	0.042	0.019	0.016	0.036	0.04	0.035	0.049	0.054	0.033	0.04	0.03	0.049	0.025	0.014	0.014	0.025	0.025	0.024	0.048	0.035	0.019	0.016	0.013	0.015	0.016	0.01	0.005	0.01	0.01	0.01	0.012	0.038	0
315	0.051	0.039	0.037	0.037	0.037	0.015	0.022	0.063	0.065	0.054	0.061	0.061	0.061	0.066	0.076	0.052	0.047	0.02	0.018	0.04	0.044	0.039	0.053	0.06	0.035	0.044	0.032	0.053	0.028	0.015	0.014	0.027	0.027	0.026	0.053	0.038	0.021	0.018	0.015	0.017	0.018	0.011	0.005	0.011	0.012	0.011	0.013	0.04	0
320	0.055	0.042	0.04	0.04	0.04	0.016	0.024	0.068	0.07	0.058	0.065	0.066	0.068	0.072	0.082	0.056	0.052	0.023	0.02	0.044	0.049	0.043	0.057	0.065	0.039	0.048	0.034	0.057	0.03	0.016	0.016	0.03	0.029	0.029	0.057	0.042	0.023	0.02	0.017	0.02	0.021	0.012	0.006	0.013	0.013	0.013	0.015	0.042	0
325	0.06	0.046	0.044	0.045	0.044	0.018	0.026	0.075	0.077	0.062	0.069	0.072	0.075	0.079	0.09	0.062	0.057	0.025	0.022	0.049	0.055	0.048	0.062	0.073	0.043	0.053	0.037	0.063	0.033	0.018	0.018	0.033	0.033	0.032	0.063	0.046	0.026	0.023	0.02	0.022	0.024	0.014	0.007	0.014	0.015	0.015	0.017	0.044	0.001
330	0.064	0.05	0.048	0.049	0.048	0.02	0.029	0.081	0.083	0.067	0.073	0.079	0.082	0.085	0.096	0.067	0.063	0.027	0.024	0.054	0.059	0.053	0.067	0.079	0.047	0.057	0.04	0.068	0.036	0.019	0.019	0.036	0.035	0.034	0.068	0.05	0.029	0.026	0.023	0.025	0.027	0.016	0.008	0.016	0.017	0.016	0.019	0.046	0.001
335	0.07	0.055	0.053	0.053	0.053	0.022	0.031	0.087	0.089	0.071	0.078	0.085	0.09	0.092	0.104	0.073	0.069	0.03	0.026	0.059	0.065	0.058	0.073	0.087	0.051	0.062	0.043	0.073	0.039	0.021	0.021	0.039	0.038	0.038	0.074	0.054	0.032	0.029	0.027	0.028	0.029	0.018	0.009	0.018	0.018	0.018	0.021	0.048	0.001
340	0.075	0.059	0.057	0.058	0.057	0.023	0.034	0.093	0.096	0.076	0.082	0.092	0.098	0.099	0.112	0.079	0.075	0.032	0.029	0.065	0.071	0.063	0.078	0.095	0.055	0.066	0.046	0.078	0.043	0.023	0.021	0.042	0.041	0.041	0.08	0.059	0.035	0.033	0.03	0.032	0.033	0.02	0.01	0.02	0.021	0.021	0.024	0.05	0.001
345	0.081	0.064	0.062	0.063	0.062	0.025	0.036	0.1	0.103	0.08	0.088	0.099	0.106	0.106	0.12	0.085	0.081	0.034	0.031	0.071	0.077	0.069	0.084	0.103	0.06	0.071	0.049	0.084	0.046	0.025	0.023	0.046	0.045	0.044	0.086	0.064	0.039	0.037	0.034	0.036	0.037	0.022	0.011	0.023	0.023	0.023	0.026	0.053	0.001
350	0.086	0.069	0.067	0.068	0.067	0.028	0.039	0.106	0.109	0.085	0.091	0.106	0.115	0.114	0.128	0.092	0.088	0.037	0.035	0.078	0.084	0.076	0.09	0.111	0.065	0.077	0.053	0.089	0.05	0.027	0.024	0.05	0.048	0.048	0.092	0.069	0.043	0.041	0.038	0.04	0.042	0.025	0.013	0.025	0.026	0.026	0.03	0.056	0.001
355	0.093	0.075	0.073	0.074	0.072	0.03	0.042	0.113	0.116	0.091	0.096	0.113	0.124	0.121	0.136	0.1	0.096	0.04	0.037	0.085	0.091	0.082	0.096	0.12	0.07	0.082	0.056	0.095	0.054	0.029	0.025	0.054	0.052	0.051	0.098	0.074	0.048	0.045	0.039	0.045	0.046	0.027	0.014	0.028	0.029	0.029	0.033	0.059	0.002
360	0.098	0.08	0.078	0.079	0.078	0.032	0.045	0.12	0.123	0.096	0.102	0.12	0.132	0.129	0.145	0.108	0.104	0.043	0.041	0.092	0.098	0.09	0.103	0.129	0.076	0.087	0.06	0.101	0.058	0.031	0.027	0.058	0.056	0.055	0.105	0.081	0.05	0.044	0.044	0.047	0.048	0.031	0.016	0.032	0.032	0.032	0.037	0.063	0.002
365	0.105	0.086	0.084	0.085	0.084	0.035	0.049	0.127	0.13	0.102	0.108	0.127	0.14	0.137	0.153	0.116	0.112	0.047	0.044	0.1	0.105	0.097	0.11	0.137	0.082	0.093	0.064	0.107	0.062	0.033	0.029	0.062	0.06	0.059	0.111	0.087	0.052	0.05	0.048	0.048	0.049	0.034	0.018	0.035	0.036	0.036	0.041	0.067	0.002
370	0.112	0.093	0.09	0.092	0.09	0.038	0.052	0.134	0.137	0.108	0.114	0.134	0.149	0.145	0.162	0.123	0.119	0.051	0.048	0.109	0.113	0.105	0.118	0.146	0.088	0.098	0.068	0.113	0.067	0.035	0.031	0.067	0.065	0.064	0.118	0.093	0.055	0.058	0.053	0.053	0.055	0.035	0.02	0.039	0.04	0.04	0.045	0.067	0.002
375	0.118	0.099	0.097	0.098	0.097	0.04	0.056	0.14	0.143	0.114	0.119	0.141	0.157	0.152	0.17	0.131	0.127	0.056	0.052	0.117	0.121	0.113	0.125	0.154	0.094	0.104	0.072	0.119	0.072	0.038	0.032	0.072	0.069	0.069	0.126	0.1	0.058	0.063	0.057	0.057	0.059	0.038	0.022	0.044	0.044	0.044	0.05	0.067	0.002
380	0.124	0.106	0.103	0.105	0.103	0.043	0.06	0.147	0.15	0.12	0.125	0.148	0.165	0.159	0.178	0.138	0.135	0.06	0.056	0.124	0.127	0.12	0.132	0.163	0.1	0.109	0.077	0.125	0.077	0.041	0.035	0.077	0.074	0.074	0.132	0.107	0.06	0.068	0.06	0.061	0.064	0.042	0.025	0.048	0.048	0.048	0.05	0.069	0.003
385	0.131	0.112	0.109	0.111	0.11	0.046	0.065	0.154	0.156	0.126	0.131	0.155	0.174	0.168	0.186	0.147	0.144	0.065	0.061	0.132	0.135	0.128	0.14	0.171	0.107	0.115	0.082	0.132	0.082	0.043	0.038	0.082	0.079	0.079	0.139	0.114	0.063	0.071	0.064	0.065	0.068	0.045	0.028	0.05	0.048	0.048	0.054	0.071	0.003
390	0.138	0.118	0.116	0.118	0.116	0.05	0.069	0.161	0.162	0.133	0.137	0.162	0.182	0.175	0.194	0.155	0.151	0.07	0.066	0.14	0.143	0.136	0.148	0.18	0.113	0.121	0.087	0.138	0.088	0.046	0.04	0.088	0.084	0.084	0.146	0.122	0.066	0.075	0.068	0.068	0.071	0.049	0.032	0.052	0.053	0.051	0.058	0.073	0.003
395	0.145	0.125	0.123	0.124	0.122	0.054	0.074	0.168	0.17	0.14	0.144	0.17	0.191	0.183	0.204	0.163	0.16	0.076	0.072	0.149	0.151	0.144	0.156	0.189	0.121	0.127	0.093	0.145	0.095	0.05	0.042	0.094	0.09	0.09	0.154	0.13	0.069	0.082	0.073	0.071	0.075	0.052	0.034	0.056	0.058	0.055	0.062	0.077	0.003
400	0.153	0.132	0.129	0.131	0.129	0.057	0.078	0.175	0.176	0.146	0.151	0.177	0.199	0.191	0.211	0.171	0.168	0.081	0.077	0.157	0.159	0.152	0.163	0.197	0.128	0.133	0.099	0.152	0.101	0.053	0.045	0.101	0.097	0.096	0.161	0.138	0.072	0.087	0.078	0.076	0.079	0.056	0.035	0.061	0.063	0.059	0.066	0.078	0.004
405	0.16	0.139	0.136	0.138	0.136	0.062	0.083	0.182	0.183	0.153	0.158	0.184	0.208	0.199	0.22	0.18	0.176	0.086	0.083	0.166	0.167	0.161	0.171	0.205	0.136	0.14	0.105	0.159	0.108	0.057	0.048	0.108	0.103	0.103	0.17	0.146	0.076	0.091	0.082	0.079	0.083	0.058	0.039	0.065	0.067	0.063	0.07	0.082	0.004
410	0.168	0.146	0.143	0.145	0.143	0.066	0.088	0.189	0.19	0.16	0.164	0.191	0.216	0.207	0.229	0.188	0.184	0.091	0.089	0.175	0.175	0.169	0.179	0.214	0.143	0.146	0.112	0.166	0.115	0.061	0.05	0.114	0.11	0.11	0.177	0.153	0.079	0.096	0.087	0.082	0.087	0.062	0.042	0.069	0.071	0.067	0.073	0.084	0.005
415	0.176	0.154	0.151	0.153	0.151	0.071	0.093	0.196	0.197	0.168	0.172	0.199	0.225	0.216	0.238	0.196	0.192	0.097	0.095	0.184	0.184	0.178	0.188	0.223	0.15	0.153	0.118	0.174	0.121	0.066	0.054	0.121	0.116	0.116	0.185	0.161	0.082	0.101	0.092	0.087	0.091	0.065	0.045	0.072	0.076	0.07	0.077	0.088	0.005
420	0.184	0.161	0.158	0.16	0.158	0.075	0.098	0.203	0.204	0.175	0.179	0.206	0.232	0.224	0.245	0.203	0.199	0.102	0.101	0.192	0.191	0.185	0.195	0.231	0.157	0.159	0.124	0.181	0.128	0.07	0.058	0.127	0.123	0.122	0.193	0.169	0.085	0.106	0.096	0.09	0.095	0.068	0.048	0.076	0.08	0.074	0.081	0.09	0.006
425	0.191	0.168	0.166	0.167	0.165	0.08	0.103	0.21	0.211	0.181	0.186	0.213	0.24	0.231	0.253	0.211	0.206	0.107	0.107	0.2	0.199	0.193	0.202	0.239	0.164	0.165	0.131	0.189	0.135	0.076	0.062	0.135	0.13	0.129	0.201	0.177	0.087	0.111	0.099	0.094	0.099	0.072	0.052	0.08	0.084	0.078	0.084	0.09	0.006
430	0.199	0.176	0.173	0.174	0.172	0.084	0.107	0.217	0.217	0.188	0.192	0.219	0.248	0.238	0.259	0.217	0.213	0.112	0.112	0.207	0.207	0.201	0.209	0.246	0.171	0.172	0.138	0.196	0.142	0.08	0.066	0.142	0.136	0.136	0.208	0.185	0.09	0.117	0.104	0.097	0.102	0.074	0.055	0.085	0.088	0.081	0.088	0.095	0.007
435	0.206	0.183	0.18	0.181	0.179	0.089	0.112	0.223	0.223	0.194	0.198	0.226	0.255	0.246	0.266	0.224	0.22	0.116	0.118	0.215	0.214	0.208	0.216	0.253	0.179	0.178	0.145	0.204	0.149	0.086	0.071	0.149	0.144	0.143	0.216	0.194	0.094	0.121	0.107	0.1	0.108	0.077	0.059	0.089	0.093	0.085	0.091	0.096	0.008
440	0.212	0.19	0.187	0.188	0.186	0.093	0.116	0.229	0.228	0.201	0.204	0.232	0.261	0.253	0.273	0.232	0.228	0.121	0.123	0.223	0.221	0.215	0.223	0.26	0.186	0.185	0.152	0.211	0.156	0.09	0.075	0.156	0.151	0.15	0.224	0.202	0.097	0.124	0.112	0.103	0.111	0.08	0.061	0.093	0.097	0.089	0.094	0.1	0.008
445	0.219	0.196	0.193	0.194	0.192	0.098	0.12	0.234	0.234	0.207	0.211	0.238	0.268	0.259	0.279	0.238	0.233	0.126	0.129	0.229	0.228	0.221	0.229	0.267	0.194	0.193	0.159	0.219	0.164	0.096	0.079	0.164	0.158	0.158	0.232	0.21	0.099	0.13	0.117	0.107	0.115	0.084	0.065	0.097	0.101	0.093	0.098	0.102	0.009
450	0.224	0.202	0.199	0.2	0.198	0.102	0.124	0.239	0.239	0.213	0.216	0.243	0.275	0.265	0.286	0.245	0.239	0.13	0.134	0.236	0.234	0.228	0.236	0.273	0.201	0.2	0.166	0.227	0.171	0.1	0.084	0.171	0.165	0.165	0.239	0.217	0.103	0.134	0.122	0.11	0.119	0.087	0.068	0.1	0.105	0.095	0.101	0.103	0.009
455	0.231	0.209	0.206	0.206	0.204	0.106	0.128	0.245	0.245	0.219	0.222	0.249	0.281	0.272	0.293	0.251	0.245	0.134	0.139	0.243	0.24	0.234	0.242	0.28	0.208	0.207	0.174	0.235	0.178	0.106	0.088	0.178	0.172	0.172	0.247	0.225	0.106	0.141	0.127	0.113	0.123	0.09	0.071	0.105	0.109	0.099	0.105	0.105	0.011
460	0.237	0.215	0.212	0.211	0.21	0.11	0.132	0.25	0.249	0.224	0.228	0.254	0.287	0.278	0.299	0.257	0.251	0.138	0.143	0.249	0.247	0.241	0.249	0.286	0.214	0.214	0.18	0.242	0.184	0.11	0.092	0.185	0.178	0.178	0.253	0.231	0.109	0.148	0.133	0.116	0.126	0.093	0.074	0.108	0.114	0.102	0.107	0.108	0.011
465	0.242	0.221	0.217	0.217	0.216	0.114	0.135	0.255	0.254	0.23	0.233	0.259	0.293	0.285	0.306	0.263	0.256	0.141	0.148	0.255	0.252	0.246	0.255	0.291	0.22	0.22	0.187	0.249	0.191	0.115	0.097	0.191	0.185	0.185	0.261	0.238	0.111	0.151	0.139	0.12	0.131	0.096	0.077	0.113	0.118	0.105	0.111	0.111	0.012
470	0.248	0.227	0.223	0.223	0.222	0.118	0.139	0.26	0.259	0.235	0.238	0.264	0.299	0.291	0.312	0.268	0.261	0.145	0.152	0.261	0.258	0.252	0.259	0.297	0.226	0.227	0.193	0.256	0.197	0.12	0.101	0.197	0.191	0.19	0.267	0.245	0.115	0.165	0.144	0.123	0.133	0.1	0.08	0.115	0.121	0.108	0.115	0.114	0.013
475	0.253	0.233	0.228	0.228	0.227	0.121	0.142	0.265	0.264	0.24	0.244	0.269	0.303	0.297	0.318	0.274	0.266	0.149	0.157	0.266	0.264	0.257	0.265	0.302	0.231	0.233	0.199	0.263	0.203	0.124	0.105	0.203	0.196	0.196	0.273	0.251	0.118	0.168	0.149	0.127	0.137	0.102	0.083	0.12	0.126	0.111	0.119	0.117	0.014
480	0.256	0.238	0.233	0.232	0.232	0.124	0.145	0.268	0.267	0.244	0.248	0.272	0.308	0.303	0.323	0.278	0.27	0.152	0.161	0.271	0.268	0.261	0.269	0.306	0.236	0.239	0.205	0.27	0.208	0.128	0.11	0.209	0.202	0.201	0.279	0.257	0.12	0.173	0.152	0.131	0.141	0.106	0.087	0.123	0.129	0.114	0.121	0.12	0.015
485	0.261	0.243	0.237	0.237	0.237	0.127	0.149	0.273	0.272	0.249	0.253	0.276	0.312	0.308	0.329	0.283	0.274	0.156	0.165	0.275	0.273	0.266	0.274	0.31	0.242	0.245	0.212	0.277	0.214	0.133	0.114	0.214	0.208	0.208	0.286	0.263	0.123	0.175	0.159	0.135	0.144	0.109	0.09	0.127	0.133	0.117	0.125	0.123	0.017
490	0.265	0.248	0.242	0.241	0.241	0.13	0.152	0.277	0.275	0.253	0.258	0.28	0.316	0.314	0.335	0.288	0.278	0.16	0.168	0.28	0.277	0.269	0.279	0.314	0.249	0.252	0.217	0.283	0.22	0.138	0.118	0.22	0.213	0.214	0.292	0.269	0.126	0.185	0.163	0.139	0.149	0.113	0.094	0.131	0.137	0.123	0.128	0.127	0.018
495	0.268	0.252	0.246	0.246	0.245	0.133	0.155	0.282	0.279	0.257	0.262	0.285	0.32	0.319	0.34	0.292	0.282	0.163	0.172	0.284	0.281	0.273	0.283	0.317	0.255	0.259	0.223	0.29	0.226	0.142	0.123	0.226	0.219	0.219	0.298	0.275	0.129	0.187	0.164	0.142	0.153	0.116	0.098	0.134	0.141	0.125	0.132	0.13	0.02
500	0.273	0.257	0.25	0.25	0.25	0.137	0.158	0.286	0.283	0.262	0.267	0.289	0.324	0.325	0.346	0.297	0.287	0.167	0.176	0.288	0.285	0.277	0.288	0.321	0.261	0.266	0.227	0.296	0.231	0.146	0.126	0.232	0.224	0.224	0.304	0.28	0.132	0.193	0.173	0.147	0.157	0.119	0.1	0.139	0.145	0.128	0.136	0.133	0.021
505	0.277	0.261	0.254	0.254	0.254	0.14	0.161	0.29	0.286	0.266	0.272	0.293	0.328	0.331	0.353	0.302	0.291	0.17	0.179	0.292	0.29	0.282	0.293	0.326	0.266	0.273	0.233	0.302	0.236	0.15	0.131	0.237	0.229	0.23	0.31	0.285	0.136	0.2	0.177	0.152	0.161	0.123	0.103	0.143	0.149	0.132	0.138	0.136	0.023
510	0.28	0.265	0.258	0.257	0.258	0.143	0.164	0.295	0.29	0.27	0.276	0.297	0.331	0.338	0.36	0.308	0.296	0.173	0.183	0.295	0.294	0.285	0.298	0.33	0.271	0.279	0.238	0.308	0.242	0.154	0.134	0.242	0.234	0.235	0.316	0.291	0.139	0.206	0.18	0.156	0.166	0.127	0.107	0.147	0.154	0.135	0.142	0.14	0.025
515	0.284	0.269	0.262	0.26	0.261	0.145	0.166	0.3	0.293	0.275	0.28	0.302	0.335	0.345	0.366	0.314	0.3	0.177	0.186	0.3	0.298	0.289	0.303	0.335	0.277	0.286	0.245	0.314	0.246	0.157	0.137	0.247	0.239	0.239	0.322	0.295	0.143	0.209	0.188	0.16	0.171	0.131	0.111	0.151	0.158	0.14	0.146	0.145	0.027
520	0.287	0.274	0.265	0.264	0.265	0.148	0.169	0.305	0.297	0.279	0.284	0.306	0.34	0.351	0.373	0.32	0.305	0.18	0.19	0.304	0.302	0.293	0.308	0.341	0.282	0.292	0.25	0.32	0.251	0.161	0.141	0.252	0.243	0.244	0.328	0.3	0.146	0.219	0.192	0.165	0.176	0.135	0.114	0.154	0.163	0.144	0.151	0.147	0.029
525	0.292	0.278	0.269	0.267	0.269	0.151	0.173	0.31	0.3	0.283	0.289	0.31	0.344	0.358	0.38	0.326	0.31	0.183	0.193	0.308	0.307	0.298	0.313	0.346	0.288	0.299	0.255	0.326	0.256	0.165	0.144	0.257	0.247	0.248	0.334	0.304	0.152	0.218	0.194	0.169	0.181	0.139	0.116	0.161	0.167	0.15	0.155	0.151	0.032
530	0.295	0.282	0.273	0.271	0.273	0.154	0.175	0.314	0.304	0.288	0.294	0.314	0.348	0.364	0.386	0.332	0.315	0.186	0.197	0.313	0.311	0.303	0.318	0.35	0.293	0.305	0.261	0.332	0.26	0.168	0.148	0.261	0.252	0.253	0.34	0.309	0.154	0.229	0.204	0.175	0.185	0.143	0.12	0.164	0.17	0.154	0.159	0.156	0.034
535	0.299	0.287	0.277	0.275	0.276	0.157	0.178	0.32	0.308	0.292	0.298	0.318	0.352	0.371	0.394	0.338	0.319	0.189	0.2	0.317	0.317	0.307	0.323	0.356	0.299	0.311	0.267	0.337	0.264	0.171	0.151	0.266	0.255	0.257	0.346	0.314	0.16	0.232	0.206	0.179	0.19	0.147	0.124	0.169	0.176	0.157	0.164	0.159	0.036
540	0.303	0.292	0.281	0.279	0.28	0.16	0.181	0.325	0.312	0.296	0.303	0.322	0.357	0.377	0.4	0.344	0.324	0.193	0.203	0.322	0.322	0.311	0.329	0.36	0.304	0.317	0.272	0.343	0.269	0.175	0.154	0.27	0.259	0.262	0.351	0.318	0.165	0.238	0.211	0.184	0.195	0.151	0.126	0.172	0.18	0.163	0.169	0.164	0.039
545	0.307	0.296	0.285	0.283	0.284	0.163	0.184	0.33	0.316	0.3	0.307	0.327	0.362	0.384	0.407	0.351	0.328	0.196	0.207	0.326	0.326	0.315	0.334	0.366	0.31	0.324	0.278	0.348	0.273	0.178	0.157	0.275	0.263	0.265	0.357	0.322	0.169	0.243	0.217	0.188	0.2	0.155	0.131	0.178	0.185	0.167	0.172	0.169	0.043
550	0.311	0.3	0.289	0.286	0.288	0.165	0.187	0.334	0.319	0.304	0.312	0.331	0.366	0.39	0.413	0.357	0.333	0.199	0.211	0.33	0.331	0.32	0.34	0.37	0.315	0.33	0.283	0.355	0.277	0.182	0.16	0.279	0.267	0.27	0.361	0.326	0.174	0.248	0.22	0.194	0.204	0.16	0.135	0.183	0.19	0.173	0.177	0.173	0.046
555	0.314	0.305	0.293	0.29	0.291	0.168	0.189	0.339	0.323	0.309	0.316	0.335	0.37	0.397	0.42	0.364	0.338	0.202	0.214	0.334	0.336	0.324	0.346	0.375	0.32	0.336	0.288	0.36	0.281	0.185	0.163	0.283	0.271	0.274	0.367	0.33	0.178	0.254	0.227	0.2	0.21	0.164	0.139	0.187	0.193	0.177	0.181	0.175	0.048
560	0.318	0.309	0.297	0.294	0.295	0.171	0.192	0.344	0.326	0.313	0.321	0.34	0.375	0.404	0.427	0.37	0.342	0.205	0.218	0.339	0.341	0.328	0.352	0.381	0.326	0.342	0.294	0.366	0.285	0.188	0.166	0.287	0.275	0.278	0.372	0.335	0.184	0.257	0.229	0.204	0.214	0.168	0.142	0.192	0.198	0.181	0.185	0.179	0.052
565	0.322	0.313	0.301	0.298	0.299	0.173	0.195	0.349	0.33	0.317	0.325	0.344	0.378	0.41	0.434	0.377	0.347	0.209	0.22	0.343	0.346	0.332	0.357	0.386	0.331	0.348	0.3	0.372	0.289	0.192	0.17	0.291	0.279	0.282	0.378	0.339	0.189	0.262	0.235	0.211	0.219	0.173	0.146	0.197	0.202	0.186	0.191	0.184	0.055
570	0.326	0.318	0.305	0.302	0.303	0.176	0.198	0.353	0.334	0.322	0.329	0.348	0.383	0.417	0.44	0.383	0.351	0.211	0.224	0.347	0.35	0.337	0.363	0.39	0.337	0.355	0.306	0.377	0.293	0.195	0.172	0.295	0.282	0.286	0.383	0.343	0.194	0.271	0.244	0.215	0.225	0.178	0.15	0.202	0.208	0.192	0.195	0.187	0.058
575	0.329	0.322	0.308	0.306	0.306	0.178	0.2	0.357	0.337	0.326	0.334	0.352	0.387	0.423	0.447	0.39	0.356	0.214	0.227	0.352	0.355	0.341	0.368	0.395	0.342	0.361	0.311	0.383	0.297	0.199	0.176	0.299	0.286	0.29	0.388	0.348	0.199	0.276	0.247	0.22	0.23	0.183	0.155	0.207	0.213	0.196	0.2	0.191	0.062
580	0.333	0.326	0.312	0.309	0.31	0.181	0.203	0.362	0.341	0.33	0.338	0.357	0.392	0.43	0.454	0.397	0.361	0.217	0.231	0.356	0.36	0.345	0.375	0.401	0.348	0.366	0.317	0.389	0.301	0.201	0.179	0.303	0.29	0.294	0.393	0.352	0.204	0.278	0.255	0.226	0.235	0.187	0.159	0.211	0.219	0.201	0.206	0.195	0.065
585	0.337	0.33	0.317	0.314	0.314	0.184	0.206	0.367	0.345	0.334	0.343	0.362	0.397	0.436	0.461	0.404	0.365	0.221	0.234	0.36	0.365	0.35	0.38	0.406	0.353	0.372	0.323	0.394	0.305	0.205	0.181	0.307	0.293	0.297	0.399	0.356	0.209	0.283	0.259	0.231	0.239	0.191	0.164	0.217	0.222	0.206	0.21	0.198	0.069
590	0.341	0.334	0.32	0.317	0.318	0.186	0.208	0.372	0.348	0.338	0.346	0.366	0.401	0.443	0.467	0.411	0.37	0.224	0.238	0.365	0.369	0.353	0.386	0.41	0.359	0.379	0.329	0.4	0.309	0.208	0.184	0.311	0.297	0.301	0.405	0.36	0.214	0.289	0.267	0.236	0.244	0.196	0.168	0.222	0.226	0.211	0.215	0.199	0.072
595	0.344	0.339	0.325	0.321	0.322	0.189	0.211	0.376	0.352	0.342	0.35	0.371	0.406	0.45	0.475	0.418	0.375	0.227	0.241	0.369	0.375	0.359	0.393	0.416	0.365	0.385	0.335	0.405	0.313	0.211	0.187	0.315	0.301	0.305	0.41	0.365	0.219	0.294	0.274	0.242	0.248	0.2	0.17	0.226	0.232	0.216	0.219	0.202	0.076
600	0.348	0.342	0.328	0.325	0.326	0.191	0.214	0.38	0.355	0.346	0.355	0.375	0.411	0.457	0.482	0.424	0.378	0.23	0.244	0.373	0.379	0.363	0.399	0.421	0.372	0.391	0.341	0.411	0.317	0.214	0.19	0.319	0.304	0.308	0.417	0.369	0.226	0.301	0.278	0.246	0.253	0.205	0.175	0.232	0.237	0.222	0.225	0.204	0.08
605	0.352	0.346	0.332	0.329	0.329	0.194	0.216	0.384	0.358	0.35	0.358	0.38	0.415	0.464	0.488	0.431	0.383	0.233	0.247	0.377	0.384	0.367	0.405	0.426	0.377	0.397	0.348	0.417	0.321	0.217	0.193	0.323	0.308	0.311	0.421	0.373	0.231	0.306	0.279	0.252	0.259	0.21	0.18	0.237	0.241	0.225	0.23	0.207	0.083
610	0.356	0.35	0.337	0.333	0.333	0.196	0.219	0.388	0.362	0.354	0.363	0.385	0.421	0.471	0.496	0.439	0.387	0.237	0.251	0.382	0.389	0.371	0.411	0.432	0.383	0.404	0.354	0.423	0.325	0.22	0.196	0.327	0.312	0.315	0.427	0.378	0.236	0.316	0.283	0.257	0.264	0.214	0.185	0.242	0.247	0.232	0.234	0.211	0.088
615	0.36	0.354	0.34	0.337	0.337	0.199	0.222	0.392	0.365	0.358	0.367	0.391	0.425	0.478	0.503	0.446	0.392	0.239	0.254	0.387	0.393	0.376	0.418	0.437	0.389	0.409	0.36	0.428	0.329	0.224	0.198	0.331	0.316	0.319	0.433	0.382	0.24	0.318	0.288	0.263	0.27	0.218	0.189	0.248	0.251	0.237	0.24	0.216	0.092
620	0.364	0.358	0.344	0.341	0.341	0.201	0.224	0.396	0.369	0.362	0.371	0.396	0.43	0.485	0.51	0.453	0.397	0.243	0.258	0.391	0.398	0.38	0.424	0.443	0.395	0.416	0.367	0.434	0.333	0.227	0.201	0.335	0.319	0.322	0.439	0.388	0.244	0.329	0.293	0.268	0.274	0.222	0.194	0.253	0.258	0.243	0.244	0.219	0.096
625	0.368	0.362	0.348	0.345	0.345	0.204	0.227	0.4	0.372	0.366	0.375	0.402	0.435	0.493	0.518	0.46	0.401	0.246	0.261	0.395	0.404	0.385	0.431	0.449	0.401	0.422	0.373	0.439	0.337	0.23	0.204	0.338	0.323	0.325	0.445	0.392	0.25	0.33	0.3	0.272	0.279	0.226	0.199	0.257	0.263	0.247	0.25	0.221	0.099
630	0.371	0.366	0.352	0.348	0.349	0.206	0.23	0.404	0.375	0.37	0.379	0.408	0.44	0.5	0.525	0.468	0.406	0.249	0.265	0.4	0.408	0.389	0.437	0.455	0.407	0.428	0.38	0.445	0.341	0.233	0.207	0.342	0.327	0.328	0.451	0.397	0.253	0.337	0.308	0.276	0.282	0.23	0.202	0.263	0.268	0.252	0.254	0.224	0.104
635	0.375	0.37	0.356	0.353	0.353	0.209	0.233	0.408	0.379	0.375	0.383	0.414	0.445	0.507	0.534	0.476	0.41	0.252	0.268	0.405	0.413	0.394	0.444	0.461	0.413	0.434	0.387	0.451	0.346	0.236	0.209	0.346	0.331	0.332	0.457	0.401	0.259	0.342	0.305	0.279	0.287	0.234	0.208	0.269	0.273	0.258	0.259	0.229	0.107
640	0.379	0.373	0.36	0.357	0.356	0.211	0.235	0.411	0.383	0.378	0.387	0.419	0.449	0.515	0.54	0.483	0.415	0.255	0.271	0.409	0.418	0.399	0.451	0.467	0.418	0.44	0.393	0.456	0.35	0.239	0.212	0.35	0.334	0.335	0.462	0.406	0.263	0.346	0.308	0.285	0.291	0.238	0.211	0.273	0.278	0.261	0.262	0.233	0.111
645	0.383	0.378	0.365	0.361	0.36	0.214	0.238	0.415	0.386	0.383	0.392	0.425	0.455	0.523	0.548	0.491	0.42	0.259	0.275	0.414	0.423	0.404	0.457	0.474	0.424	0.446	0.399	0.461	0.353	0.242	0.215	0.353	0.338	0.338	0.468	0.41	0.266	0.349	0.316	0.289	0.295	0.239	0.215	0.278	0.283	0.266	0.267	0.236	0.115
650	0.387	0.381	0.369	0.365	0.364	0.217	0.241	0.419	0.39	0.387	0.396	0.432	0.46	0.531	0.555	0.498	0.425	0.263	0.279	0.418	0.428	0.409	0.464	0.48	0.43	0.452	0.406	0.467	0.357	0.244	0.218	0.357	0.342	0.342	0.474	0.415	0.269	0.355	0.314	0.294	0.299	0.246	0.219	0.283	0.287	0.27	0.271	0.24	0.118
655	0.391	0.385	0.372	0.369	0.368	0.22	0.244	0.422	0.394	0.392	0.4	0.438	0.465	0.539	0.564	0.506	0.43	0.265	0.282	0.423	0.433	0.413	0.471	0.487	0.437	0.459	0.413	0.472	0.362	0.248	0.22	0.361	0.345	0.345	0.48	0.42	0.273	0.362	0.321	0.299	0.304	0.25	0.226	0.288	0.293	0.275	0.276	0.246	0.123
660	0.395	0.389	0.376	0.373	0.372	0.221	0.246	0.425	0.397	0.396	0.404	0.444	0.47	0.546	0.569	0.515	0.435	0.268	0.285	0.427	0.437	0.418	0.477	0.492	0.441	0.465	0.419	0.477	0.366	0.251	0.223	0.365	0.349	0.348	0.486	0.425	0.274	0.371	0.33	0.302	0.305	0.254	0.228	0.292	0.298	0.28	0.277	0.249	0.126
665	0.399	0.393	0.381	0.378	0.376	0.224	0.25	0.429	0.401	0.4	0.409	0.45	0.476	0.554	0.577	0.522	0.439	0.272	0.289	0.432	0.443	0.423	0.484	0.5	0.447	0.471	0.425	0.483	0.37	0.254	0.226	0.368	0.353	0.352	0.492	0.43	0.276	0.377	0.328	0.309	0.307	0.256	0.232	0.297	0.301	0.283	0.282	0.256	0.129
670	0.403	0.397	0.384	0.382	0.38	0.227	0.253	0.432	0.404	0.404	0.413	0.457	0.481	0.563	0.584	0.53	0.445	0.274	0.292	0.437	0.448	0.427	0.491	0.506	0.452	0.478	0.432	0.488	0.375	0.257	0.228	0.373	0.357	0.355	0.498	0.435	0.283	0.379	0.336	0.318	0.313	0.26	0.237	0.301	0.306	0.287	0.284	0.261	0.134
675	0.407	0.401	0.389	0.386	0.384	0.229	0.256	0.436	0.408	0.409	0.418	0.463	0.486	0.571	0.591	0.538	0.449	0.278	0.296	0.442	0.453	0.433	0.497	0.513	0.458	0.484	0.438	0.493	0.378	0.26	0.232	0.376	0.36	0.359	0.504	0.439	0.283	0.383	0.346	0.322	0.314	0.263	0.242	0.305	0.31	0.289	0.287	0.265	0.137
680	0.411	0.405	0.392	0.391	0.387	0.232	0.259	0.439	0.412	0.413	0.422	0.47	0.492	0.579	0.598	0.547	0.455	0.281	0.299	0.447	0.458	0.438	0.504	0.52	0.463	0.491	0.445	0.498	0.383	0.262	0.234	0.38	0.364	0.362	0.51	0.444	0.288	0.384	0.343	0.329	0.317	0.265	0.246	0.309	0.315	0.292	0.292	0.27	0.14
685	0.415	0.409	0.397	0.395	0.392	0.235	0.262	0.443	0.416	0.417	0.427	0.477	0.498	0.588	0.606	0.555	0.46	0.285	0.303	0.452	0.464	0.443	0.511	0.527	0.469	0.497	0.451	0.503	0.387	0.266	0.236	0.384	0.368	0.365	0.516	0.449	0.293	0.388	0.351	0.33	0.321	0.27	0.25	0.314	0.318	0.294	0.294	0.275	0.144
690	0.419	0.413	0.401	0.399	0.396	0.237	0.265	0.446	0.419	0.422	0.431	0.483	0.503	0.596	0.612	0.564	0.465	0.288	0.307	0.457	0.469	0.448	0.516	0.534	0.474	0.502	0.457	0.508	0.391	0.269	0.239	0.387	0.371	0.368	0.522	0.453	0.297	0.395	0.357	0.334	0.324	0.271	0.253	0.317	0.32	0.297	0.297	0.281	0.147
695	0.423	0.417	0.406	0.404	0.4	0.24	0.268	0.45	0.423	0.427	0.436	0.49	0.509	0.604	0.619	0.573	0.471	0.292	0.311	0.462	0.475	0.454	0.524	0.542	0.48	0.509	0.464	0.513	0.395	0.272	0.242	0.391	0.375	0.372	0.528	0.459	0.3	0.4	0.355	0.343	0.326	0.275	0.257	0.318	0.326	0.298	0.304	0.29	0.15
700	0.427	0.421	0.41	0.408	0.404	0.242	0.271	0.453	0.427	0.43	0.44	0.496	0.514	0.612	0.626	0.581	0.476	0.294	0.314	0.467	0.48	0.458	0.53	0.548	0.485	0.514	0.47	0.518	0.399	0.274	0.244	0.394	0.379	0.375	0.533	0.463	0.304	0.4	0.359	0.347	0.328	0.278	0.26	0.322	0.327	0.301	0.308	0.295	0.154
705	0.432	0.425	0.414	0.412	0.408	0.245	0.275	0.457	0.431	0.435	0.445	0.503	0.52	0.621	0.633	0.591	0.482	0.298	0.318	0.473	0.486	0.464	0.537	0.556	0.491	0.521	0.477	0.523	0.404	0.278	0.247	0.398	0.383	0.379	0.54	0.469	0.307	0.405	0.354	0.351	0.332	0.282	0.264	0.327	0.331	0.307	0.313	0.302	0.157
710	0.436	0.43	0.418	0.417	0.412	0.248	0.278	0.461	0.435	0.44	0.45	0.51	0.526	0.63	0.64	0.6	0.487	0.301	0.321	0.478	0.491	0.469	0.543	0.563	0.496	0.526	0.483	0.528	0.408	0.281	0.25	0.402	0.387	0.382	0.546	0.473	0.309	0.411	0.358	0.354	0.334	0.284	0.266	0.327	0.332	0.31	0.317	0.305	0.16
715	0.441	0.434	0.423	0.422	0.416	0.251	0.281	0.465	0.439	0.445	0.455	0.516	0.532	0.638	0.647	0.609	0.493	0.305	0.326	0.483	0.497	0.475	0.55	0.57	0.501	0.532	0.49	0.533	0.413	0.284	0.253	0.406	0.391	0.385	0.553	0.479	0.315	0.409	0.368	0.359	0.338	0.288	0.269	0.331	0.336	0.312	0.32	0.312	0.164
720	0.446	0.438	0.428	0.427	0.421	0.254	0.284	0.469	0.443	0.449	0.459	0.523	0.538	0.646	0.654	0.619	0.498	0.308	0.329	0.49	0.503	0.481	0.556	0.578	0.507	0.538	0.495	0.538	0.417	0.287	0.256	0.41	0.394	0.389	0.558	0.484	0.318	0.414	0.368	0.366	0.34	0.289	0.271	0.332	0.336	0.317	0.325	0.317	0.167
725	0.45	0.442	0.432	0.431	0.426	0.257	0.287	0.473	0.447	0.454	0.464	0.53	0.544	0.655	0.661	0.628	0.504	0.312	0.334	0.495	0.509	0.486	0.563	0.585	0.511	0.544	0.502	0.543	0.421	0.29	0.259	0.413	0.398	0.392	0.565	0.489	0.322	0.416	0.373	0.371	0.343	0.294	0.272	0.336	0.341	0.322	0.331	0.322	0.171
730	0.455	0.447	0.437	0.436	0.43	0.26	0.29	0.477	0.451	0.458	0.469	0.536	0.55	0.664	0.668	0.638	0.51	0.315	0.337	0.501	0.515	0.492	0.569	0.592	0.517	0.55	0.508	0.548	0.425	0.292	0.261	0.417	0.402	0.395	0.57	0.494	0.327	0.425	0.373	0.376	0.347	0.296	0.278	0.337	0.344	0.326	0.336	0.326	0.175
735	0.46	0.451	0.441	0.44	0.435	0.262	0.294	0.481	0.456	0.463	0.474	0.543	0.557	0.673	0.676	0.649	0.516	0.319	0.341	0.507	0.521	0.498	0.575	0.6	0.521	0.556	0.515	0.553	0.43	0.296	0.264	0.421	0.406	0.399	0.577	0.499	0.327	0.427	0.377	0.38	0.349	0.301	0.281	0.341	0.346	0.331	0.34	0.332	0.179
740	0.463	0.455	0.446	0.445	0.439	0.265	0.297	0.485	0.459	0.468	0.478	0.55	0.562	0.681	0.683	0.657	0.522	0.322	0.345	0.513	0.527	0.505	0.581	0.607	0.527	0.563	0.521	0.558	0.434	0.299	0.267	0.424	0.41	0.403	0.582	0.504	0.33	0.434	0.379	0.384	0.352	0.304	0.285	0.344	0.35	0.334	0.347	0.337	0.183
745	0.468	0.46	0.45	0.45	0.444	0.268	0.3	0.489	0.464	0.472	0.484	0.557	0.569	0.691	0.692	0.667	0.529	0.326	0.349	0.519	0.533	0.511	0.588	0.615	0.533	0.569	0.527	0.562	0.439	0.302	0.27	0.428	0.414	0.406	0.59	0.509	0.339	0.439	0.392	0.39	0.354	0.314	0.289	0.348	0.354	0.344	0.351	0.342	0.186
750	0.472	0.464	0.455	0.455	0.448	0.271	0.303	0.493	0.469	0.477	0.489	0.563	0.575	0.699	0.699	0.677	0.535	0.329	0.352	0.526	0.539	0.516	0.594	0.622	0.538	0.574	0.533	0.568	0.443	0.304	0.272	0.432	0.417	0.409	0.596	0.514	0.341	0.436	0.387	0.394	0.361	0.308	0.293	0.35	0.357	0.348	0.354	0.345	0.191
755	0.477	0.469	0.46	0.46	0.453	0.274	0.306	0.497	0.473	0.482	0.493	0.569	0.582	0.708	0.707	0.688	0.541	0.333	0.357	0.532	0.545	0.523	0.6	0.63	0.543	0.58	0.54	0.574	0.448	0.308	0.276	0.436	0.421	0.413	0.601	0.519	0.341	0.447	0.39	0.4	0.362	0.311	0.297	0.352	0.36	0.352	0.361	0.351	0.193
760	0.481	0.474	0.464	0.464	0.457	0.277	0.309	0.501	0.477	0.486	0.499	0.576	0.589	0.718	0.714	0.697	0.547	0.336	0.361	0.538	0.552	0.529	0.606	0.637	0.547	0.587	0.547	0.579	0.452	0.311	0.278	0.439	0.425	0.417	0.608	0.524	0.354	0.447	0.398	0.407	0.368	0.314	0.301	0.358	0.361	0.362	0.364	0.354	0.196
765	0.485	0.478	0.469	0.469	0.462	0.28	0.313	0.505	0.481	0.491	0.503	0.582	0.596	0.727	0.722	0.707	0.555	0.34	0.365	0.545	0.558	0.536	0.613	0.645	0.553	0.593	0.554	0.584	0.457	0.314	0.281	0.443	0.429	0.421	0.614	0.529	0.352	0.45	0.397	0.409	0.368	0.318	0.306	0.361	0.366	0.366	0.369	0.361	0.197
770	0.49	0.483	0.474	0.474	0.467	0.283	0.316	0.51	0.486	0.496	0.509	0.589	0.602	0.737	0.73	0.718	0.561	0.344	0.369	0.552	0.565	0.542	0.62	0.652	0.558	0.597	0.561	0.59	0.461	0.317	0.284	0.447	0.433	0.424	0.62	0.534	0.361	0.456	0.394	0.414	0.374	0.324	0.307	0.365	0.368	0.374	0.372	0.365	0.2
775	0.494	0.488	0.479	0.479	0.472	0.285	0.32	0.514	0.491	0.5	0.513	0.595	0.61	0.746	0.74	0.728	0.567	0.348	0.372	0.559	0.572	0.549	0.626	0.659	0.563	0.601	0.567	0.596	0.465	0.32	0.286	0.451	0.436	0.427	0.627	0.538	0.365	0.462	0.4	0.419	0.377	0.327	0.313	0.365	0.37	0.377	0.374	0.373	0.2
780	0.499	0.493	0.484	0.484	0.477	0.289	0.323	0.518	0.495	0.505	0.519	0.602	0.617	0.755	0.748	0.738	0.575	0.352	0.376	0.566	0.578	0.556	0.633	0.667	0.568	0.605	0.574	0.601	0.469	0.323	0.289	0.455	0.44	0.431	0.632	0.543	0.372	0.465	0.412	0.421	0.379	0.331	0.315	0.371	0.375	0.381	0.38	0.373	0.201
785	0.503	0.497	0.488	0.489	0.481	0.292	0.327	0.523	0.5	0.51	0.524	0.608	0.624	0.763	0.756	0.748	0.581	0.354	0.381	0.573	0.585	0.563	0.639	0.674	0.572	0.61	0.58	0.607	0.474	0.326	0.292	0.458	0.444	0.435	0.637	0.547	0.377	0.471	0.403	0.425	0.383	0.335	0.318	0.373	0.378	0.388	0.386	0.378	0.203
790	0.508	0.502	0.493	0.494	0.486	0.295	0.33	0.528	0.505	0.515	0.529	0.614	0.632	0.774	0.763	0.758	0.589	0.358	0.385	0.58	0.592	0.57	0.646	0.681	0.577	0.615	0.587	0.612	0.478	0.329	0.295	0.463	0.448	0.438	0.643	0.552	0.382	0.48	0.427	0.43	0.389	0.34	0.323	0.376	0.382	0.393	0.387	0.382	0.205
795	0.513	0.508	0.499	0.499	0.491	0.298	0.334	0.532	0.51	0.521	0.534	0.62	0.639	0.784	0.771	0.768	0.596	0.363	0.389	0.588	0.599	0.577	0.653	0.689	0.582	0.619	0.593	0.618	0.482	0.332	0.297	0.467	0.451	0.442	0.649	0.556	0.391	0.485	0.433	0.431	0.392	0.345	0.324	0.381	0.383	0.4	0.392	0.386	0.208
800	0.517	0.513	0.504	0.504	0.496	0.301	0.337	0.536	0.514	0.525	0.539	0.627	0.646	0.792	0.778	0.78	0.603	0.366	0.393	0.595	0.606	0.584	0.659	0.698	0.586	0.624	0.6	0.623	0.486	0.335	0.3	0.471	0.455	0.446	0.654	0.56	0.394	0.486	0.426	0.436	0.397	0.351	0.331	0.383	0.387	0.405	0.396	0.392	0.212
805	0.522	0.518	0.509	0.509	0.501	0.305	0.341	0.541	0.519	0.53	0.544	0.633	0.655	0.802	0.787	0.79	0.611	0.368	0.398	0.603	0.613	0.591	0.665	0.705	0.591	0.629	0.606	0.629	0.491	0.338	0.303	0.475	0.459	0.45	0.659	0.565	0.399	0.499	0.41	0.441	0.404	0.356	0.334	0.388	0.391	0.411	0.399	0.395	0.215
810	0.527	0.523	0.514	0.514	0.506	0.308	0.344	0.545	0.524	0.535	0.55	0.639	0.663	0.813	0.795	0.799	0.618	0.373	0.402	0.61	0.619	0.598	0.673	0.713	0.595	0.633	0.613	0.635	0.495	0.341	0.305	0.478	0.462	0.453	0.664	0.568	0.407	0.496	0.422	0.443	0.409	0.363	0.336	0.39	0.392	0.414	0.405	0.401	0.222
815	0.531	0.528	0.519	0.52	0.511	0.311	0.348	0.55	0.528	0.54	0.555	0.645	0.671	0.822	0.803	0.81	0.625	0.376	0.407	0.618	0.626	0.606	0.679	0.722	0.6	0.639	0.62	0.64	0.498	0.344	0.308	0.481	0.466	0.457	0.669	0.572	0.409	0.497	0.439	0.447	0.414	0.364	0.341	0.393	0.395	0.419	0.411	0.407	0.224
820	0.536	0.533	0.524	0.525	0.516	0.314	0.351	0.554	0.534	0.545	0.56	0.651	0.679	0.83	0.812	0.819	0.633	0.379	0.41	0.626	0.633	0.614	0.686	0.729	0.606	0.645	0.626	0.646	0.503	0.347	0.31	0.486	0.47	0.461	0.675	0.576	0.411	0.489	0.447	0.452	0.412	0.365	0.341	0.395	0.399	0.423	0.416	0.414	0.228
825	0.542	0.538	0.529	0.531	0.521	0.318	0.355	0.558	0.539	0.551	0.565	0.657	0.687	0.84	0.823	0.828	0.64	0.382	0.414	0.634	0.64	0.621	0.693	0.738	0.611	0.649	0.633	0.652	0.507	0.349	0.313	0.489	0.473	0.465	0.679	0.58	0.419	0.51	0.447	0.454	0.418	0.368	0.348	0.399	0.403	0.426	0.418	0.42	0.234
830	0.547	0.543	0.535	0.534	0.527	0.32	0.358	0.563	0.544	0.556	0.571	0.664	0.695	0.849	0.831	0.839	0.648	0.385	0.417	0.641	0.647	0.628	0.7	0.746	0.616	0.654	0.639	0.657	0.511	0.353	0.315	0.493	0.477	0.468	0.686	0.584	0.427	0.52	0.437	0.459	0.422	0.369	0.35	0.399	0.405	0.433	0.424	0.423	0.239
835	0.552	0.549	0.54	0.541	0.532	0.324	0.362	0.568	0.549	0.56	0.576	0.67	0.703	0.857	0.838	0.847	0.655	0.387	0.422	0.649	0.654	0.636	0.707	0.755	0.62	0.66	0.645	0.663	0.515	0.355	0.318	0.497	0.481	0.472	0.69	0.588	0.428	0.512	0.456	0.46	0.427	0.372	0.35	0.403	0.411	0.434	0.426	0.423	0.234
840	0.557	0.554	0.545	0.545	0.537	0.327	0.365	0.572	0.554	0.565	0.581	0.675	0.711	0.866	0.847	0.855	0.662	0.39	0.425	0.657	0.662	0.644	0.714	0.763	0.626	0.666	0.652	0.668	0.519	0.359	0.32	0.5	0.485	0.476	0.695	0.592	0.438	0.529	0.459	0.466	0.432	0.375	0.353	0.407	0.413	0.438	0.429	0.427	0.232
845	0.562	0.559	0.551	0.551	0.543	0.33	0.369	0.577	0.558	0.57	0.586	0.682	0.719	0.876	0.855	0.866	0.67	0.393	0.429	0.664	0.669	0.651	0.722	0.772	0.631	0.672	0.66	0.674	0.524	0.362	0.322	0.505	0.489	0.48	0.701	0.596	0.445	0.533	0.447	0.469	0.433	0.374	0.352	0.408	0.416	0.441	0.433	0.433	0.223
850	0.568	0.564	0.556	0.557	0.549	0.333	0.373	0.581	0.564	0.576	0.592	0.689	0.728	0.885	0.863	0.876	0.677	0.397	0.433	0.673	0.676	0.659	0.728	0.78	0.636	0.676	0.666	0.68	0.528	0.365	0.325	0.508	0.493	0.484	0.705	0.6	0.452	0.523	0.449	0.472	0.437	0.376	0.363	0.413	0.418	0.445	0.438	0.436	0.214
855	0.573	0.57	0.562	0.562	0.554	0.336	0.376	0.586	0.569	0.581	0.597	0.696	0.736	0.893	0.872	0.882	0.683	0.399	0.436	0.68	0.683	0.666	0.735	0.788	0.642	0.682	0.673	0.686	0.532	0.368	0.327	0.512	0.497	0.489	0.71	0.605	0.455	0.541	0.475	0.475	0.443	0.382	0.362	0.413	0.419	0.448	0.441	0.441	0.224
860	0.578	0.575	0.567	0.567	0.559	0.34	0.379	0.591	0.574	0.587	0.603	0.703	0.744	0.902	0.879	0.891	0.691	0.403	0.44	0.687	0.69	0.672	0.742	0.796	0.647	0.687	0.679	0.692	0.536	0.37	0.33	0.516	0.5	0.492	0.715	0.609	0.457	0.534	0.473	0.478	0.446	0.385	0.372	0.416	0.419	0.451	0.443	0.446	0.227
865	0.584	0.581	0.572	0.573	0.564	0.343	0.383	0.596	0.58	0.592	0.609	0.709	0.752	0.909	0.886	0.899	0.697	0.406	0.443	0.694	0.696	0.679	0.748	0.804	0.652	0.693	0.686	0.696	0.54	0.373	0.332	0.52	0.504	0.496	0.72	0.613	0.462	0.544	0.471	0.482	0.451	0.388	0.37	0.421	0.422	0.455	0.449	0.45	0.224
870	0.589	0.585	0.577	0.578	0.57	0.346	0.386	0.601	0.585	0.598	0.615	0.716	0.76	0.917	0.893	0.906	0.703	0.408	0.446	0.702	0.703	0.686	0.754	0.811	0.658	0.699	0.692	0.704	0.544	0.377	0.335	0.524	0.508	0.5	0.724	0.617	0.468	0.545	0.452	0.485	0.456	0.397	0.375	0.422	0.429	0.458	0.451	0.453	0.222
875	0.594	0.591	0.583	0.584	0.575	0.348	0.389	0.606	0.59	0.603	0.62	0.722	0.768	0.925	0.9	0.913	0.71	0.411	0.45	0.708	0.709	0.692	0.761	0.818	0.663	0.704	0.699	0.71	0.549	0.379	0.337	0.528	0.512	0.504	0.73	0.621	0.479	0.554	0.473	0.489	0.458	0.413	0.381	0.428	0.429	0.465	0.458	0.457	0.221
880	0.6	0.597	0.589	0.589	0.581	0.352	0.392	0.611	0.596	0.609	0.626	0.729	0.776	0.935	0.908	0.92	0.716	0.414	0.453	0.715	0.716	0.699	0.767	0.826	0.667	0.709	0.706	0.716	0.553	0.382	0.339	0.532	0.516	0.508	0.737	0.625	0.49	0.549	0.502	0.496	0.464	0.416	0.383	0.43	0.439	0.468	0.461	0.46	0.22
885	0.606	0.602	0.594	0.594	0.586	0.355	0.395	0.616	0.601	0.614	0.631	0.734	0.784	0.942	0.914	0.926	0.721	0.418	0.457	0.722	0.723	0.705	0.774	0.834	0.673	0.715	0.712	0.722	0.558	0.386	0.341	0.536	0.52	0.512	0.741	0.629	0.495	0.564	0.501	0.496	0.467	0.417	0.387	0.433	0.439	0.469	0.465	0.462	0.219
890	0.61	0.607	0.599	0.601	0.591	0.359	0.398	0.621	0.606	0.62	0.636	0.741	0.792	0.95	0.922	0.931	0.728	0.421	0.46	0.728	0.728	0.711	0.78	0.843	0.679	0.72	0.719	0.728	0.562	0.388	0.345	0.54	0.524	0.516	0.746	0.634	0.503	0.555	0.489	0.501	0.472	0.417	0.394	0.435	0.448	0.471	0.471	0.466	0.221
895	0.616	0.613	0.605	0.605	0.596	0.362	0.401	0.626	0.611	0.625	0.641	0.747	0.8	0.957	0.93	0.936	0.733	0.423	0.463	0.734	0.734	0.716	0.787	0.85	0.683	0.725	0.725	0.733	0.567	0.391	0.346	0.544	0.528	0.521	0.752	0.639	0.515	0.573	0.5	0.51	0.473	0.424	0.383	0.441	0.444	0.478	0.474	0.467	0.216
900	0.621	0.618	0.61	0.61	0.602	0.364	0.404	0.631	0.616	0.629	0.647	0.751	0.806	0.963	0.939	0.942	0.737	0.427	0.466	0.74	0.74	0.722	0.793	0.855	0.689	0.73	0.731	0.74	0.572	0.395	0.349	0.548	0.532	0.525	0.757	0.643	0.503	0.573	0.485	0.507	0.476	0.433	0.394	0.444	0.456	0.481	0.478	0.474	0.218
905	0.627	0.624	0.616	0.616	0.607	0.369	0.407	0.636	0.622	0.634	0.652	0.757	0.813	0.97	0.95	0.946	0.741	0.43	0.469	0.745	0.746	0.727	0.799	0.862	0.695	0.737	0.737	0.746	0.577	0.398	0.352	0.552	0.536	0.529	0.763	0.647	0.527	0.578	0.484	0.516	0.483	0.434	0.395	0.449	0.448	0.484	0.482	0.476	0.215
910	0.632	0.629	0.621	0.622	0.613	0.372	0.41	0.641	0.627	0.641	0.658	0.763	0.82	0.975	0.959	0.951	0.744	0.433	0.472	0.75	0.751	0.732	0.805	0.867	0.701	0.743	0.743	0.75	0.581	0.399	0.354	0.556	0.541	0.533	0.768	0.652	0.525	0.585	0.492	0.516	0.484	0.44	0.399	0.451	0.459	0.489	0.483	0.481	0.214
915	0.638	0.635	0.627	0.627	0.618	0.375	0.414	0.646	0.632	0.646	0.663	0.768	0.826	0.981	0.968	0.954	0.746	0.437	0.476	0.753	0.756	0.735	0.81	0.874	0.706	0.748	0.75	0.757	0.586	0.403	0.357	0.561	0.545	0.538	0.774	0.657	0.539	0.59	0.508	0.52	0.489	0.446	0.408	0.456	0.458	0.492	0.49	0.482	0.21
920	0.644	0.64	0.632	0.633	0.624	0.378	0.417	0.651	0.639	0.651	0.669	0.774	0.832	0.985	0.976	0.955	0.746	0.44	0.481	0.755	0.76	0.737	0.814	0.88	0.712	0.753	0.754	0.762	0.591	0.407	0.359	0.565	0.549	0.542	0.78	0.662	0.548	0.593	0.532	0.525	0.489	0.45	0.411	0.457	0.459	0.498	0.497	0.486	0.208
925	0.648	0.645	0.637	0.637	0.629	0.381	0.42	0.656	0.643	0.655	0.673	0.778	0.836	0.989	0.982	0.958	0.746	0.444	0.483	0.754	0.763	0.737	0.816	0.883	0.717	0.76	0.762	0.769	0.595	0.409	0.362	0.569	0.554	0.546	0.786	0.667	0.552	0.595	0.554	0.529	0.492	0.46	0.418	0.466	0.464	0.498	0.497	0.493	0.208
930	0.653	0.65	0.643	0.643	0.634	0.384	0.423	0.662	0.648	0.66	0.679	0.785	0.84	0.992	0.987	0.962	0.747	0.449	0.487	0.755	0.764	0.738	0.819	0.886	0.723	0.765	0.769	0.775	0.601	0.412	0.365	0.573	0.558	0.551	0.79	0.671	0.549	0.599	0.542	0.529	0.503	0.447	0.435	0.464	0.464	0.503	0.502	0.499	0.211
935	0.659	0.656	0.649	0.648	0.64	0.387	0.426	0.667	0.654	0.665	0.683	0.788	0.841	0.995	0.993	0.964	0.748	0.453	0.491	0.756	0.765	0.738	0.822	0.889	0.729	0.771	0.775	0.783	0.605	0.415	0.368	0.578	0.563	0.555	0.796	0.676	0.553	0.6	0.544	0.532	0.505	0.454	0.431	0.468	0.471	0.506	0.507	0.505	0.21
940	0.664	0.661	0.654	0.654	0.644	0.39	0.429	0.671	0.659	0.669	0.689	0.793	0.841	0.998	0.998	0.968	0.749	0.457	0.495	0.756	0.766	0.739	0.827	0.891	0.735	0.777	0.781	0.786	0.61	0.418	0.372	0.582	0.567	0.56	0.802	0.681	0.564	0.61	0.543	0.534	0.505	0.472	0.44	0.471	0.472	0.514	0.51	0.511	0.212
945	0.669	0.666	0.659	0.658	0.65	0.393	0.433	0.676	0.663	0.673	0.693	0.798	0.843	1.001	1.003	0.97	0.749	0.462	0.498	0.757	0.767	0.74	0.83	0.895	0.741	0.783	0.788	0.794	0.615	0.421	0.374	0.586	0.572	0.564	0.809	0.685	0.565	0.611	0.532	0.538	0.515	0.454	0.445	0.472	0.471	0.513	0.514	0.517	0.212
950	0.674	0.671	0.664	0.664	0.656	0.396	0.435	0.681	0.669	0.678	0.697	0.803	0.844	1.005	1.007	0.973	0.75	0.467	0.503	0.758	0.769	0.74	0.833	0.898	0.747	0.789	0.795	0.799	0.62	0.423	0.377	0.591	0.576	0.569	0.814	0.691	0.57	0.598	0.518	0.54	0.518	0.485	0.444	0.473	0.474	0.517	0.517	0.523	0.216
955	0.679	0.675	0.669	0.669	0.66	0.399	0.439	0.685	0.675	0.683	0.702	0.805	0.847	1.009	1.012	0.976	0.751	0.473	0.508	0.759	0.77	0.741	0.835	0.9	0.752	0.794	0.802	0.806	0.625	0.426	0.38	0.595	0.581	0.573	0.819	0.695	0.571	0.601	0.52	0.54	0.524	0.488	0.451	0.478	0.483	0.515	0.522	0.53	0.217
960	0.684	0.679	0.674	0.672	0.666	0.402	0.442	0.689	0.677	0.687	0.706	0.811	0.848	1.011	1.015	0.977	0.752	0.478	0.511	0.759	0.772	0.742	0.839	0.904	0.757	0.801	0.808	0.812	0.629	0.43	0.383	0.6	0.585	0.578	0.825	0.7	0.586	0.617	0.532	0.541	0.533	0.502	0.462	0.488	0.481	0.506	0.526	0.539	0.221
965	0.687	0.684	0.678	0.676	0.669	0.405	0.446	0.694	0.683	0.69	0.71	0.814	0.85	1.015	1.019	0.98	0.753	0.481	0.516	0.761	0.773	0.743	0.844	0.908	0.763	0.807	0.814	0.815	0.634	0.433	0.387	0.605	0.59	0.583	0.831	0.705	0.585	0.619	0.544	0.549	0.54	0.512	0.468	0.49	0.485	0.502	0.527	0.543	0.221
970	0.693	0.689	0.683	0.682	0.676	0.41	0.449	0.699	0.689	0.694	0.715	0.819	0.852	1.019	1.023	0.983	0.755	0.486	0.521	0.762	0.776	0.744	0.85	0.912	0.769	0.813	0.82	0.823	0.639	0.437	0.39	0.609	0.595	0.587	0.838	0.711	0.597	0.612	0.553	0.546	0.544	0.524	0.475	0.489	0.488	0.504	0.531	0.55	0.224
975	0.697	0.694	0.688	0.687	0.679	0.413	0.453	0.703	0.692	0.699	0.72	0.824	0.853	1.022	1.026	0.985	0.755	0.489	0.524	0.762	0.777	0.744	0.854	0.916	0.774	0.819	0.826	0.829	0.644	0.44	0.392	0.614	0.599	0.592	0.844	0.717	0.592	0.616	0.579	0.549	0.553	0.533	0.49	0.49	0.486	0.512	0.535	0.562	0.224
980	0.701	0.699	0.693	0.692	0.686	0.416	0.456	0.707	0.697	0.703	0.723	0.828	0.856	1.026	1.031	0.988	0.757	0.494	0.528	0.763	0.78	0.746	0.858	0.922	0.781	0.825	0.832	0.833	0.649	0.443	0.395	0.619	0.604	0.597	0.85	0.724	0.605	0.622	0.588	0.551	0.555	0.552	0.486	0.493	0.495	0.514	0.54	0.573	0.226
985	0.705	0.703	0.698	0.696	0.689	0.42	0.46	0.711	0.701	0.707	0.727	0.833	0.858	1.028	1.034	0.99	0.757	0.497	0.532	0.765	0.782	0.747	0.86	0.926	0.788	0.831	0.838	0.84	0.655	0.447	0.398	0.623	0.609	0.601	0.857	0.729	0.605	0.623	0.579	0.552	0.556	0.552	0.495	0.494	0.494	0.532	0.544	0.581	0.226
990	0.71	0.708	0.703	0.7	0.694	0.425	0.464	0.716	0.705	0.71	0.732	0.836	0.86	1.032	1.037	0.992	0.758	0.502	0.537	0.766	0.784	0.748	0.864	0.929	0.794	0.837	0.844	0.846	0.659	0.45	0.401	0.628	0.614	0.606	0.863	0.734	0.609	0.626	0.575	0.551	0.564	0.549	0.507	0.491	0.498	0.537	0.547	0.589	0.226
995	0.714	0.713	0.708	0.705	0.698	0.429	0.469	0.72	0.71	0.712	0.735	0.841	0.862	1.035	1.04	0.994	0.759	0.506	0.541	0.766	0.786	0.749	0.868	0.933	0.8	0.844	0.85	0.852	0.664	0.453	0.404	0.632	0.618	0.611	0.867	0.739	0.611	0.615	0.571	0.552	0.565	0.565	0.506	0.492	0.501	0.549	0.551	0.598	0.227
1000	0.717	0.716	0.711	0.709	0.703	0.433	0.475	0.722	0.713	0.713	0.737	0.843	0.865	1.038	1.042	0.996	0.76	0.51	0.545	0.767	0.788	0.749	0.872	0.937	0.806	0.85	0.857	0.861	0.669	0.457	0.407	0.638	0.624	0.616	0.874	0.743	0.618	0.609	0.569	0.555	0.57	0.566	0.519	0.491	0.504	0.549	0.554	0.611	0.231
1005	0.72	0.721	0.716	0.713	0.707	0.436	0.48	0.725	0.717	0.713	0.738	0.848	0.868	1.04	1.046	0.998	0.761	0.515	0.549	0.768	0.791	0.75	0.877	0.941	0.812	0.856	0.864	0.866	0.674	0.46	0.41	0.642	0.628	0.62	0.88	0.75	0.619	0.601	0.571	0.555	0.578	0.568	0.52	0.495	0.502	0.557	0.557	0.619	0.233
1010	0.722	0.723	0.718	0.715	0.71	0.44	0.483	0.726	0.72	0.713	0.739	0.85	0.871	1.044	1.049	0.999	0.761	0.517	0.554	0.769	0.793	0.75	0.88	0.946	0.817	0.863	0.873	0.87	0.679	0.464	0.413	0.647	0.633	0.626	0.886	0.755	0.639	0.603	0.574	0.562	0.576	0.583	0.531	0.497	0.512	0.554	0.56	0.631	0.237
1015	0.725	0.726	0.72	0.717	0.713	0.445	0.486	0.728	0.721	0.715	0.74	0.854	0.874	1.046	1.052	1.001	0.762	0.521	0.558	0.769	0.796	0.751	0.883	0.95	0.825	0.872	0.88	0.875	0.685	0.466	0.416	0.653	0.638	0.63	0.893	0.76	0.631	0.603	0.57	0.564	0.59	0.579	0.527	0.499	0.519	0.56	0.564	0.642	0.237
1020	0.725	0.727	0.721	0.718	0.715	0.451	0.489	0.728	0.722	0.715	0.742	0.857	0.878	1.049	1.055	1.003	0.764	0.525	0.562	0.77	0.798	0.752	0.888	0.954	0.833	0.878	0.886	0.885	0.689	0.469	0.419	0.657	0.643	0.635	0.898	0.766	0.628	0.603	0.568	0.566	0.59	0.582	0.542	0.51	0.526	0.558	0.568	0.652	0.237
1025	0.725	0.729	0.723	0.719	0.716	0.456	0.493	0.729	0.723	0.716	0.743	0.858	0.883	1.051	1.058	1.004	0.765	0.53	0.567	0.771	0.801	0.753	0.894	0.958	0.84	0.884	0.891	0.889	0.695	0.473	0.423	0.662	0.649	0.64	0.904	0.771	0.63	0.593	0.562	0.573	0.593	0.573	0.536	0.517	0.536	0.568	0.574	0.664	0.237
1030	0.726	0.731	0.724	0.721	0.717	0.462	0.496	0.731	0.724	0.716	0.745	0.862	0.888	1.052	1.059	1.004	0.766	0.536	0.571	0.771	0.803	0.754	0.897	0.964	0.847	0.893	0.897	0.893	0.701	0.477	0.427	0.668	0.654	0.646	0.913	0.778	0.637	0.592	0.56	0.582	0.592	0.585	0.54	0.525	0.544	0.57	0.577	0.676	0.237
1035	0.726	0.733	0.726	0.723	0.719	0.466	0.498	0.732	0.726	0.717	0.747	0.863	0.892	1.054	1.06	1.005	0.767	0.544	0.576	0.772	0.807	0.754	0.902	0.968	0.853	0.899	0.903	0.9	0.707	0.479	0.429	0.672	0.659	0.651	0.919	0.784	0.646	0.601	0.563	0.588	0.592	0.579	0.56	0.536	0.556	0.567	0.58	0.689	0.24
1040	0.727	0.735	0.727	0.724	0.72	0.469	0.5	0.733	0.727	0.718	0.748	0.865	0.899	1.057	1.062	1.006	0.768	0.55	0.579	0.773	0.809	0.755	0.904	0.971	0.862	0.908	0.91	0.906	0.713	0.483	0.433	0.678	0.664	0.655	0.923	0.79	0.629	0.606	0.569	0.591	0.585	0.59	0.565	0.554	0.559	0.574	0.585	0.697	0.24
1045	0.727	0.738	0.731	0.727	0.723	0.474	0.5	0.736	0.729	0.719	0.75	0.868	0.906	1.059	1.064	1.008	0.768	0.556	0.585	0.773	0.812	0.755	0.91	0.976	0.868	0.913	0.917	0.914	0.719	0.486	0.435	0.683	0.669	0.661	0.931	0.797	0.65	0.631	0.573	0.601	0.594	0.602	0.574	0.562	0.571	0.576	0.589	0.705	0.243
1050	0.729	0.741	0.733	0.729	0.724	0.478	0.502	0.738	0.73	0.721	0.752	0.867	0.912	1.061	1.067	1.009	0.77	0.56	0.59	0.774	0.814	0.756	0.915	0.981	0.877	0.921	0.923	0.92	0.725	0.488	0.438	0.688	0.673	0.665	0.938	0.802	0.645	0.621	0.586	0.604	0.598	0.613	0.579	0.575	0.579	0.575	0.595	0.713	0.243
1055	0.729	0.744	0.735	0.731	0.726	0.482	0.507	0.739	0.732	0.723	0.753	0.87	0.92	1.062	1.067	1.009	0.771	0.564	0.594	0.774	0.817	0.756	0.918	0.984	0.885	0.93	0.928	0.926	0.73	0.491	0.439	0.693	0.678	0.67	0.941	0.811	0.642	0.62	0.593	0.606	0.593	0.627	0.57	0.576	0.581	0.576	0.591	0.724	0.248
1060	0.731	0.748	0.739	0.733	0.727	0.488	0.51	0.74	0.733	0.724	0.756	0.873	0.928	1.065	1.069	1.009	0.772	0.568	0.601	0.775	0.82	0.757	0.922	0.988	0.893	0.936	0.933	0.931	0.737	0.494	0.442	0.698	0.683	0.674	0.95	0.814	0.647	0.621	0.601	0.613	0.599	0.622	0.594	0.581	0.588	0.594	0.595	0.735	0.249
1065	0.732	0.752	0.741	0.737	0.73	0.494	0.512	0.744	0.737	0.726	0.758	0.873	0.935	1.066	1.072	1.01	0.774	0.571	0.606	0.775	0.824	0.758	0.925	0.994	0.902	0.944	0.94	0.936	0.743	0.497	0.445	0.703	0.688	0.679	0.958	0.825	0.654	0.621	0.605	0.613	0.612	0.639	0.589	0.579	0.594	0.593	0.602	0.742	0.251
1070	0.732	0.756	0.744	0.738	0.731	0.498	0.515	0.745	0.738	0.727	0.76	0.876	0.943	1.067	1.073	1.01	0.775	0.575	0.611	0.775	0.827	0.758	0.931	0.999	0.909	0.954	0.947	0.939	0.75	0.5	0.449	0.707	0.692	0.683	0.962	0.827	0.654	0.621	0.608	0.613	0.616	0.629	0.608	0.592	0.611	0.591	0.594	0.741	0.253
1075	0.734	0.759	0.748	0.742	0.735	0.502	0.519	0.747	0.74	0.729	0.764	0.88	0.952	1.069	1.075	1.011	0.776	0.579	0.617	0.776	0.829	0.759	0.935	1.002	0.918	0.96	0.952	0.944	0.756	0.503	0.452	0.711	0.696	0.688	0.97	0.837	0.657	0.638	0.619	0.611	0.615	0.643	0.606	0.59	0.608	0.604	0.613	0.75	0.256
1080	0.735	0.765	0.752	0.744	0.737	0.504	0.522	0.75	0.742	0.73	0.765	0.88	0.96	1.07	1.076	1.011	0.777	0.584	0.622	0.776	0.833	0.759	0.938	1.005	0.928	0.967	0.959	0.952	0.762	0.506	0.454	0.716	0.7	0.692	0.977	0.843	0.648	0.649	0.619	0.615	0.615	0.647	0.623	0.599	0.608	0.601	0.605	0.759	0.258
1085	0.736	0.77	0.756	0.747	0.739	0.505	0.524	0.752	0.744	0.732	0.767	0.883	0.967	1.071	1.076	1.011	0.779	0.587	0.626	0.777	0.836	0.76	0.943	1.011	0.936	0.974	0.964	0.957	0.768	0.509	0.456	0.72	0.705	0.696	0.98	0.851	0.651	0.659	0.628	0.613	0.613	0.649	0.627	0.594	0.617	0.606	0.609	0.757	0.261
1090	0.737	0.775	0.76	0.75	0.741	0.507	0.526	0.753	0.746	0.735	0.77	0.888	0.975	1.073	1.077	1.012	0.781	0.593	0.632	0.777	0.839	0.76	0.95	1.014	0.943	0.984	0.969	0.96	0.775	0.513	0.461	0.725	0.709	0.701	0.987	0.856	0.658	0.643	0.642	0.614	0.631	0.65	0.617	0.601	0.616	0.61	0.617	0.764	0.263
1095	0.739	0.778	0.764	0.753	0.744	0.512	0.526	0.756	0.748	0.738	0.772	0.889	0.983	1.076	1.08	1.013	0.782	0.601	0.638	0.778	0.842	0.76	0.952	1.017	0.952	0.992	0.976	0.965	0.78	0.515	0.465	0.729	0.712	0.704	0.992	0.865	0.651	0.643	0.633	0.623	0.63	0.632	0.632	0.597	0.618	0.61	0.618	0.763	0.266
1100	0.74	0.784	0.768	0.756	0.747	0.516	0.527	0.758	0.751	0.739	0.775	0.889	0.992	1.077	1.081	1.013	0.784	0.609	0.643	0.777	0.845	0.76	0.955	1.02	0.962	1	0.984	0.972	0.784	0.518	0.469	0.733	0.716	0.708	0.995	0.868	0.659	0.641	0.632	0.632	0.647	0.64	0.638	0.608	0.623	0.617	0.626	0.768	0.269
1105	0.742	0.788	0.772	0.759	0.75	0.52	0.529	0.76	0.753	0.741	0.779	0.89	0.998	1.078	1.082	1.014	0.785	0.616	0.648	0.778	0.848	0.762	0.956	1.025	0.97	1.007	0.99	0.977	0.79	0.521	0.473	0.737	0.72	0.712	1.002	0.88	0.654	0.644	0.643	0.63	0.645	0.666	0.648	0.597	0.63	0.612	0.616	0.77	0.272
1110	0.743	0.793	0.777	0.763	0.753	0.525	0.534	0.763	0.757	0.744	0.781	0.894	1.005	1.079	1.083	1.015	0.787	0.622	0.653	0.778	0.852	0.761	0.962	1.028	0.981	1.017	0.994	0.98	0.798	0.525	0.477	0.741	0.724	0.715	1.007	0.883	0.661	0.649	0.653	0.632	0.651	0.662	0.651	0.605	0.642	0.615	0.626	0.779	0.273
1115	0.745	0.798	0.782	0.767	0.757	0.531	0.54	0.766	0.759	0.747	0.784	0.897	1.011	1.08	1.084	1.015	0.789	0.629	0.658	0.778	0.854	0.762	0.965	1.031	0.991	1.025	1	0.981	0.806	0.528	0.482	0.747	0.727	0.719	1.012	0.895	0.661	0.657	0.65	0.633	0.658	0.676	0.665	0.603	0.641	0.63	0.631	0.783	0.277
1120	0.746	0.802	0.786	0.771	0.759	0.539	0.543	0.768	0.762	0.749	0.786	0.899	1.018	1.082	1.085	1.016	0.791	0.638	0.664	0.779	0.858	0.763	0.968	1.035	1.001	1.033	1.006	0.984	0.813	0.531	0.49	0.751	0.731	0.723	1.019	0.901	0.657	0.661	0.64	0.629	0.661	0.669	0.664	0.62	0.648	0.631	0.633	0.789	0.279
1125	0.749	0.807	0.791	0.774	0.762	0.546	0.548	0.771	0.764	0.751	0.789	0.899	1.024	1.083	1.086	1.016	0.792	0.644	0.669	0.779	0.86	0.762	0.969	1.038	1.01	1.038	1.009	0.986	0.82	0.535	0.494	0.755	0.733	0.725	1.02	0.908	0.646	0.669	0.647	0.635	0.661	0.664	0.668	0.613	0.66	0.629	0.642	0.795	0.281
1130	0.751	0.811	0.796	0.779	0.767	0.551	0.55	0.773	0.767	0.754	0.794	0.902	1.029	1.085	1.087	1.018	0.794	0.651	0.674	0.779	0.863	0.763	0.973	1.042	1.02	1.046	1.013	0.989	0.825	0.54	0.498	0.759	0.736	0.728	1.026	0.918	0.635	0.688	0.654	0.64	0.659	0.679	0.674	0.621	0.667	0.639	0.636	0.798	0.283
1135	0.753	0.815	0.8	0.782	0.77	0.555	0.551	0.775	0.77	0.757	0.796	0.905	1.035	1.085	1.087	1.018	0.796	0.655	0.679	0.779	0.866	0.764	0.979	1.044	1.03	1.053	1.016	0.99	0.832	0.544	0.503	0.763	0.738	0.731	1.029	0.923	0.632	0.678	0.661	0.643	0.657	0.689	0.69	0.632	0.686	0.642	0.645	0.802	0.286
1140	0.755	0.82	0.806	0.787	0.773	0.56	0.551	0.779	0.773	0.761	0.799	0.908	1.04	1.085	1.088	1.018	0.797	0.662	0.683	0.779	0.869	0.764	0.982	1.047	1.043	1.056	1.017	0.989	0.839	0.549	0.509	0.766	0.739	0.731	1.028	0.935	0.628	0.67	0.658	0.64	0.661	0.694	0.692	0.638	0.662	0.644	0.646	0.805	0.287
1145	0.757	0.824	0.81	0.791	0.777	0.568	0.551	0.78	0.776	0.763	0.802	0.91	1.046	1.085	1.089	1.019	0.8	0.668	0.687	0.779	0.873	0.764	0.984	1.05	1.05	1.061	1.019	0.991	0.848	0.556	0.516	0.768	0.74	0.733	1.034	0.94	0.648	0.676	0.657	0.647	0.663	0.69	0.69	0.642	0.673	0.652	0.646	0.81	0.287
1150	0.759	0.829	0.815	0.795	0.781	0.578	0.554	0.784	0.779	0.768	0.806	0.912	1.051	1.085	1.09	1.02	0.802	0.67	0.692	0.78	0.875	0.765	0.986	1.052	1.059	1.062	1.018	0.99	0.855	0.562	0.521	0.771	0.739	0.732	1.031	0.951	0.646	0.682	0.659	0.657	0.667	0.705	0.699	0.638	0.692	0.659	0.651	0.814	0.29
1155	0.761	0.832	0.819	0.799	0.785	0.584	0.56	0.787	0.783	0.772	0.81	0.913	1.055	1.087	1.091	1.021	0.803	0.678	0.697	0.78	0.88	0.765	0.99	1.056	1.066	1.061	1.018	0.989	0.864	0.568	0.526	0.774	0.739	0.732	1.036	0.957	0.646	0.682	0.669	0.661	0.68	0.699	0.691	0.655	0.686	0.648	0.656	0.816	0.292
1160	0.763	0.837	0.823	0.803	0.789	0.591	0.562	0.789	0.786	0.775	0.814	0.914	1.059	1.088	1.092	1.022	0.805	0.683	0.703	0.78	0.882	0.766	0.994	1.06	1.069	1.066	1.018	0.988	0.871	0.573	0.532	0.777	0.74	0.732	1.035	0.961	0.654	0.696	0.682	0.66	0.68	0.705	0.705	0.653	0.701	0.653	0.658	0.819	0.295
1165	0.766	0.841	0.827	0.807	0.793	0.595	0.566	0.792	0.789	0.778	0.816	0.916	1.063	1.089	1.094	1.024	0.808	0.684	0.707	0.78	0.885	0.766	0.996	1.061	1.077	1.065	1.017	0.988	0.876	0.579	0.54	0.779	0.74	0.732	1.034	0.971	0.641	0.692	0.678	0.654	0.684	0.713	0.724	0.647	0.701	0.655	0.659	0.821	0.303
1170	0.768	0.844	0.832	0.812	0.799	0.599	0.569	0.795	0.792	0.782	0.82	0.918	1.066	1.089	1.095	1.022	0.809	0.689	0.711	0.779	0.888	0.766	0.997	1.063	1.078	1.064	1.015	0.987	0.881	0.586	0.548	0.783	0.74	0.732	1.037	0.97	0.648	0.699	0.687	0.663	0.685	0.716	0.719	0.657	0.702	0.659	0.652	0.825	0.308
1175	0.771	0.848	0.834	0.817	0.803	0.601	0.57	0.799	0.796	0.786	0.823	0.922	1.07	1.09	1.096	1.025	0.811	0.693	0.714	0.78	0.892	0.767	0.999	1.067	1.08	1.068	1.017	0.988	0.887	0.593	0.557	0.786	0.74	0.732	1.035	0.979	0.633	0.699	0.69	0.68	0.692	0.718	0.71	0.652	0.705	0.663	0.656	0.828	0.309
1180	0.773	0.852	0.839	0.821	0.807	0.603	0.573	0.801	0.8	0.79	0.826	0.924	1.074	1.091	1.096	1.025	0.814	0.698	0.716	0.78	0.895	0.767	1.006	1.069	1.083	1.069	1.016	0.988	0.892	0.597	0.563	0.789	0.741	0.733	1.04	0.983	0.644	0.701	0.687	0.678	0.69	0.73	0.732	0.647	0.714	0.661	0.665	0.831	0.312
1185	0.776	0.854	0.842	0.825	0.812	0.606	0.579	0.804	0.803	0.794	0.831	0.926	1.079	1.091	1.097	1.026	0.816	0.703	0.719	0.78	0.898	0.768	1.01	1.072	1.085	1.07	1.015	0.987	0.898	0.602	0.569	0.792	0.741	0.733	1.042	0.985	0.654	0.72	0.694	0.685	0.689	0.731	0.726	0.655	0.718	0.667	0.664	0.83	0.315
1190	0.778	0.858	0.846	0.829	0.817	0.609	0.583	0.807	0.807	0.799	0.834	0.928	1.081	1.093	1.097	1.027	0.817	0.705	0.721	0.779	0.901	0.769	1.012	1.075	1.089	1.071	1.015	0.987	0.903	0.608	0.578	0.795	0.742	0.733	1.041	0.998	0.65	0.723	0.695	0.691	0.689	0.732	0.724	0.648	0.723	0.669	0.674	0.833	0.318
1195	0.781	0.862	0.851	0.833	0.821	0.615	0.587	0.81	0.81	0.804	0.837	0.927	1.085	1.093	1.097	1.028	0.82	0.708	0.723	0.779	0.904	0.769	1.014	1.078	1.091	1.069	1.015	0.987	0.909	0.613	0.584	0.8	0.742	0.734	1.044	0.999	0.651	0.716	0.698	0.693	0.697	0.726	0.738	0.648	0.728	0.681	0.681	0.84	0.325
1200	0.783	0.865	0.853	0.837	0.825	0.622	0.594	0.813	0.814	0.808	0.84	0.928	1.088	1.095	1.098	1.029	0.822	0.71	0.726	0.779	0.908	0.769	1.02	1.079	1.093	1.069	1.015	0.987	0.915	0.621	0.592	0.803	0.743	0.735	1.044	1.001	0.664	0.724	0.702	0.692	0.699	0.735	0.737	0.652	0.734	0.679	0.685	0.844	0.341
1205	0.786	0.868	0.856	0.841	0.83	0.629	0.595	0.816	0.817	0.813	0.844	0.928	1.09	1.095	1.098	1.029	0.824	0.713	0.729	0.779	0.911	0.769	1.024	1.081	1.091	1.071	1.015	0.986	0.921	0.626	0.6	0.807	0.743	0.735	1.044	1.011	0.65	0.728	0.702	0.697	0.705	0.738	0.739	0.662	0.737	0.687	0.69	0.849	0.355
1210	0.789	0.872	0.859	0.844	0.835	0.635	0.597	0.819	0.821	0.817	0.85	0.929	1.095	1.096	1.099	1.03	0.826	0.718	0.733	0.779	0.916	0.77	1.025	1.084	1.09	1.07	1.015	0.986	0.926	0.632	0.607	0.81	0.744	0.735	1.046	1.014	0.68	0.728	0.706	0.706	0.704	0.746	0.738	0.662	0.749	0.686	0.688	0.851	0.366
1215	0.791	0.874	0.862	0.847	0.839	0.64	0.599	0.822	0.824	0.82	0.854	0.929	1.097	1.096	1.1	1.031	0.828	0.722	0.735	0.779	0.919	0.77	1.028	1.084	1.092	1.072	1.015	0.987	0.931	0.638	0.614	0.813	0.745	0.737	1.047	1.014	0.661	0.734	0.707	0.706	0.707	0.755	0.743	0.677	0.759	0.696	0.693	0.852	0.379
1220	0.794	0.877	0.865	0.85	0.843	0.643	0.602	0.826	0.827	0.824	0.859	0.93	1.098	1.097	1.101	1.032	0.83	0.723	0.736	0.778	0.921	0.77	1.032	1.087	1.092	1.074	1.015	0.987	0.933	0.642	0.62	0.813	0.746	0.737	1.049	1.023	0.665	0.739	0.709	0.701	0.71	0.745	0.745	0.672	0.755	0.696	0.688	0.855	0.385
1225	0.797	0.88	0.867	0.853	0.848	0.648	0.603	0.829	0.831	0.828	0.863	0.929	1.1	1.097	1.102	1.032	0.832	0.724	0.74	0.778	0.925	0.77	1.036	1.088	1.094	1.073	1.015	0.988	0.938	0.649	0.625	0.817	0.747	0.738	1.05	1.027	0.686	0.741	0.714	0.702	0.711	0.748	0.744	0.685	0.762	0.692	0.687	0.854	0.388
1230	0.8	0.882	0.87	0.857	0.853	0.652	0.608	0.831	0.834	0.832	0.866	0.929	1.105	1.098	1.102	1.033	0.835	0.726	0.743	0.778	0.928	0.771	1.037	1.09	1.094	1.073	1.015	0.987	0.942	0.655	0.63	0.819	0.748	0.738	1.051	1.026	0.681	0.746	0.716	0.709	0.715	0.749	0.743	0.668	0.764	0.687	0.696	0.855	0.39
1235	0.802	0.885	0.873	0.86	0.856	0.655	0.61	0.835	0.838	0.835	0.87	0.931	1.108	1.099	1.103	1.033	0.837	0.727	0.747	0.778	0.931	0.772	1.039	1.092	1.095	1.074	1.015	0.987	0.947	0.662	0.636	0.823	0.749	0.738	1.054	1.035	0.686	0.746	0.718	0.712	0.719	0.762	0.748	0.681	0.762	0.699	0.695	0.856	0.393
1240	0.805	0.887	0.876	0.863	0.859	0.659	0.612	0.838	0.84	0.838	0.873	0.93	1.11	1.099	1.102	1.035	0.839	0.731	0.748	0.777	0.934	0.772	1.043	1.094	1.094	1.072	1.014	0.987	0.954	0.665	0.643	0.825	0.749	0.739	1.054	1.037	0.675	0.748	0.715	0.717	0.723	0.765	0.75	0.681	0.768	0.704	0.707	0.861	0.386
1245	0.808	0.89	0.879	0.866	0.864	0.662	0.615	0.841	0.843	0.841	0.877	0.932	1.112	1.1	1.103	1.035	0.841	0.732	0.751	0.777	0.939	0.772	1.045	1.095	1.094	1.072	1.015	0.987	0.957	0.672	0.648	0.829	0.75	0.74	1.053	1.036	0.695	0.754	0.717	0.72	0.727	0.754	0.754	0.694	0.767	0.707	0.704	0.863	0.385
1250	0.81	0.892	0.882	0.869	0.865	0.662	0.618	0.844	0.846	0.845	0.88	0.932	1.113	1.1	1.103	1.036	0.843	0.733	0.755	0.777	0.942	0.772	1.047	1.096	1.094	1.073	1.013	0.988	0.96	0.679	0.652	0.833	0.75	0.74	1.054	1.044	0.693	0.757	0.716	0.723	0.729	0.759	0.765	0.686	0.768	0.704	0.708	0.866	0.382
1255	0.812	0.894	0.884	0.872	0.869	0.662	0.619	0.847	0.849	0.848	0.883	0.933	1.115	1.101	1.103	1.037	0.846	0.735	0.756	0.776	0.945	0.772	1.051	1.098	1.093	1.077	1.014	0.989	0.962	0.68	0.657	0.839	0.752	0.741	1.056	1.047	0.688	0.766	0.729	0.721	0.733	0.767	0.76	0.7	0.774	0.703	0.713	0.869	0.378
1260	0.816	0.896	0.887	0.875	0.872	0.665	0.62	0.85	0.852	0.852	0.886	0.934	1.117	1.101	1.104	1.038	0.849	0.739	0.758	0.777	0.949	0.772	1.054	1.1	1.092	1.078	1.015	0.989	0.965	0.684	0.662	0.842	0.752	0.741	1.058	1.045	0.694	0.768	0.726	0.727	0.731	0.776	0.76	0.695	0.785	0.713	0.715	0.87	0.376
1265	0.818	0.899	0.889	0.877	0.876	0.671	0.62	0.853	0.854	0.854	0.889	0.935	1.118	1.102	1.104	1.039	0.85	0.739	0.756	0.776	0.953	0.771	1.055	1.1	1.092	1.076	1.015	0.989	0.969	0.688	0.667	0.846	0.753	0.741	1.06	1.052	0.694	0.763	0.734	0.729	0.737	0.777	0.763	0.693	0.794	0.711	0.715	0.872	0.375
1270	0.821	0.901	0.891	0.881	0.879	0.674	0.624	0.854	0.857	0.857	0.892	0.936	1.121	1.102	1.104	1.04	0.852	0.738	0.755	0.775	0.955	0.772	1.058	1.101	1.092	1.076	1.014	0.989	0.972	0.692	0.673	0.852	0.753	0.742	1.057	1.056	0.685	0.763	0.728	0.735	0.728	0.774	0.774	0.706	0.788	0.715	0.72	0.876	0.371
1275	0.824	0.903	0.892	0.884	0.882	0.678	0.631	0.858	0.86	0.861	0.895	0.938	1.122	1.102	1.104	1.041	0.854	0.741	0.758	0.775	0.959	0.774	1.061	1.103	1.092	1.077	1.015	0.99	0.975	0.697	0.679	0.856	0.754	0.742	1.061	1.055	0.701	0.769	0.735	0.736	0.733	0.788	0.768	0.705	0.789	0.727	0.724	0.877	0.368
1280	0.826	0.905	0.895	0.886	0.886	0.681	0.631	0.86	0.863	0.865	0.897	0.938	1.124	1.104	1.104	1.042	0.856	0.744	0.762	0.775	0.963	0.774	1.062	1.105	1.092	1.079	1.015	0.99	0.978	0.7	0.683	0.859	0.755	0.742	1.061	1.056	0.7	0.764	0.73	0.735	0.744	0.801	0.768	0.713	0.786	0.732	0.726	0.881	0.366
1285	0.828	0.907	0.896	0.889	0.888	0.683	0.634	0.863	0.865	0.869	0.899	0.938	1.127	1.104	1.105	1.043	0.859	0.747	0.764	0.775	0.965	0.775	1.067	1.106	1.091	1.08	1.015	0.989	0.981	0.703	0.687	0.863	0.756	0.743	1.062	1.064	0.699	0.763	0.732	0.739	0.749	0.794	0.774	0.718	0.798	0.729	0.73	0.88	0.363
1290	0.832	0.909	0.899	0.89	0.89	0.689	0.636	0.866	0.867	0.872	0.902	0.938	1.128	1.104	1.105	1.042	0.861	0.748	0.766	0.774	0.968	0.776	1.068	1.108	1.09	1.08	1.015	0.99	0.982	0.707	0.691	0.863	0.758	0.743	1.064	1.065	0.714	0.773	0.725	0.742	0.75	0.793	0.779	0.715	0.812	0.732	0.731	0.883	0.362
1295	0.835	0.911	0.901	0.892	0.893	0.693	0.637	0.868	0.87	0.874	0.904	0.938	1.129	1.104	1.105	1.043	0.863	0.749	0.766	0.774	0.971	0.777	1.07	1.109	1.09	1.079	1.015	0.991	0.98	0.707	0.695	0.863	0.758	0.743	1.062	1.065	0.695	0.776	0.728	0.74	0.729	0.8	0.78	0.721	0.806	0.73	0.73	0.885	0.356
1300	0.838	0.912	0.902	0.894	0.896	0.698	0.642	0.87	0.873	0.878	0.907	0.939	1.13	1.104	1.104	1.044	0.864	0.753	0.768	0.774	0.974	0.776	1.073	1.11	1.09	1.078	1.015	0.991	0.983	0.707	0.699	0.866	0.759	0.744	1.065	1.069	0.716	0.789	0.736	0.748	0.741	0.803	0.789	0.728	0.797	0.737	0.731	0.887	0.356
1305	0.841	0.914	0.903	0.896	0.899	0.702	0.645	0.872	0.874	0.881	0.909	0.94	1.131	1.105	1.105	1.045	0.866	0.754	0.769	0.774	0.976	0.775	1.074	1.111	1.089	1.08	1.016	0.991	0.987	0.712	0.702	0.867	0.76	0.745	1.066	1.072	0.713	0.792	0.73	0.747	0.739	0.82	0.791	0.733	0.805	0.736	0.732	0.891	0.353
1310	0.843	0.915	0.906	0.898	0.902	0.706	0.647	0.875	0.877	0.883	0.911	0.941	1.134	1.106	1.104	1.045	0.868	0.755	0.77	0.774	0.978	0.774	1.077	1.113	1.088	1.083	1.015	0.992	0.989	0.716	0.706	0.871	0.761	0.745	1.064	1.071	0.718	0.791	0.739	0.741	0.75	0.818	0.791	0.733	0.818	0.739	0.735	0.892	0.351
1315	0.846	0.918	0.908	0.9	0.904	0.706	0.647	0.877	0.879	0.886	0.912	0.942	1.137	1.106	1.105	1.046	0.871	0.758	0.774	0.773	0.981	0.777	1.079	1.114	1.087	1.084	1.015	0.992	0.991	0.72	0.708	0.868	0.763	0.745	1.068	1.073	0.714	0.786	0.759	0.749	0.752	0.815	0.794	0.735	0.823	0.741	0.743	0.893	0.35
1320	0.848	0.919	0.909	0.901	0.907	0.707	0.65	0.878	0.881	0.889	0.913	0.944	1.137	1.106	1.104	1.046	0.872	0.759	0.776	0.772	0.983	0.778	1.081	1.115	1.087	1.084	1.016	0.993	0.991	0.726	0.71	0.872	0.764	0.745	1.069	1.078	0.727	0.798	0.752	0.755	0.747	0.819	0.789	0.736	0.827	0.745	0.742	0.893	0.348
1325	0.85	0.921	0.91	0.904	0.911	0.709	0.654	0.881	0.883	0.891	0.915	0.944	1.138	1.106	1.104	1.047	0.874	0.759	0.779	0.772	0.985	0.779	1.082	1.117	1.086	1.085	1.015	0.993	0.992	0.73	0.714	0.871	0.765	0.746	1.068	1.081	0.721	0.797	0.749	0.752	0.754	0.796	0.791	0.739	0.831	0.75	0.747	0.897	0.346
1330	0.853	0.922	0.912	0.905	0.915	0.71	0.653	0.883	0.885	0.892	0.916	0.947	1.139	1.106	1.104	1.048	0.875	0.758	0.779	0.772	0.987	0.779	1.084	1.118	1.086	1.085	1.017	0.995	0.993	0.733	0.716	0.874	0.767	0.746	1.071	1.082	0.726	0.797	0.739	0.757	0.749	0.799	0.804	0.745	0.821	0.754	0.744	0.897	0.345
1335	0.854	0.924	0.914	0.907	0.915	0.714	0.653	0.885	0.887	0.894	0.918	0.948	1.14	1.107	1.103	1.048	0.878	0.759	0.778	0.772	0.989	0.78	1.085	1.12	1.084	1.084	1.016	0.995	0.995	0.737	0.719	0.876	0.769	0.746	1.072	1.084	0.726	0.805	0.75	0.76	0.756	0.807	0.803	0.749	0.834	0.75	0.75	0.901	0.344
1340	0.857	0.924	0.915	0.91	0.918	0.718	0.655	0.885	0.889	0.895	0.919	0.95	1.141	1.106	1.102	1.049	0.88	0.764	0.779	0.771	0.99	0.781	1.086	1.121	1.084	1.085	1.017	0.995	0.999	0.74	0.725	0.877	0.769	0.746	1.071	1.087	0.734	0.813	0.779	0.76	0.762	0.81	0.8	0.754	0.838	0.757	0.752	0.905	0.344
1345	0.859	0.926	0.917	0.912	0.921	0.72	0.658	0.887	0.891	0.896	0.92	0.952	1.143	1.107	1.102	1.05	0.881	0.765	0.779	0.771	0.991	0.782	1.086	1.122	1.083	1.085	1.017	0.996	1.002	0.742	0.728	0.881	0.77	0.746	1.073	1.087	0.735	0.818	0.765	0.768	0.774	0.812	0.8	0.768	0.836	0.756	0.756	0.903	0.342
1350	0.861	0.928	0.918	0.915	0.924	0.721	0.659	0.889	0.892	0.898	0.922	0.954	1.144	1.106	1.101	1.051	0.883	0.764	0.779	0.771	0.992	0.78	1.087	1.123	1.082	1.085	1.018	0.996	1.004	0.744	0.729	0.885	0.77	0.747	1.073	1.088	0.735	0.828	0.767	0.771	0.783	0.812	0.802	0.765	0.847	0.758	0.757	0.904	0.341
1355	0.863	0.929	0.919	0.917	0.926	0.725	0.661	0.891	0.894	0.899	0.924	0.956	1.145	1.106	1.101	1.051	0.884	0.762	0.779	0.77	0.993	0.781	1.089	1.125	1.08	1.086	1.017	0.997	1.007	0.744	0.733	0.889	0.77	0.747	1.074	1.089	0.734	0.829	0.756	0.762	0.785	0.801	0.806	0.772	0.842	0.769	0.758	0.904	0.34
1360	0.865	0.931	0.92	0.919	0.928	0.73	0.667	0.892	0.896	0.899	0.926	0.958	1.147	1.107	1.102	1.05	0.886	0.762	0.783	0.769	0.995	0.782	1.093	1.127	1.078	1.087	1.017	0.997	1.008	0.747	0.737	0.89	0.77	0.747	1.078	1.09	0.738	0.833	0.753	0.769	0.787	0.804	0.805	0.777	0.837	0.758	0.76	0.906	0.338
1365	0.867	0.933	0.922	0.921	0.93	0.735	0.67	0.894	0.898	0.901	0.927	0.96	1.148	1.107	1.102	1.052	0.888	0.765	0.787	0.769	0.996	0.784	1.091	1.127	1.077	1.088	1.017	0.998	1.006	0.75	0.74	0.894	0.77	0.747	1.078	1.09	0.738	0.834	0.789	0.771	0.786	0.804	0.803	0.778	0.852	0.765	0.759	0.91	0.336
1370	0.869	0.934	0.922	0.922	0.932	0.735	0.672	0.896	0.9	0.903	0.929	0.961	1.148	1.107	1.101	1.052	0.89	0.767	0.788	0.769	0.997	0.785	1.093	1.128	1.077	1.087	1.018	0.999	1.008	0.754	0.742	0.898	0.77	0.748	1.076	1.09	0.738	0.838	0.78	0.774	0.787	0.805	0.806	0.785	0.85	0.776	0.762	0.913	0.336
1375	0.872	0.936	0.925	0.924	0.934	0.734	0.677	0.896	0.902	0.903	0.931	0.963	1.148	1.105	1.099	1.053	0.891	0.768	0.788	0.769	0.998	0.787	1.092	1.128	1.076	1.088	1.018	0.999	1.014	0.755	0.745	0.9	0.771	0.748	1.077	1.091	0.741	0.843	0.768	0.781	0.797	0.808	0.809	0.792	0.847	0.768	0.766	0.915	0.334
1380	0.874	0.937	0.926	0.925	0.935	0.734	0.68	0.899	0.904	0.905	0.932	0.964	1.149	1.106	1.099	1.053	0.893	0.768	0.791	0.768	0.998	0.788	1.094	1.129	1.075	1.091	1.019	1	1.017	0.758	0.746	0.903	0.77	0.748	1.077	1.092	0.755	0.845	0.799	0.778	0.805	0.806	0.808	0.796	0.853	0.774	0.769	0.928	0.334
1385	0.876	0.939	0.927	0.927	0.936	0.738	0.685	0.9	0.906	0.91	0.934	0.966	1.15	1.106	1.099	1.053	0.895	0.768	0.791	0.768	1.001	0.789	1.093	1.131	1.074	1.091	1.018	1	1.017	0.76	0.747	0.901	0.772	0.748	1.079	1.092	0.747	0.846	0.787	0.776	0.801	0.805	0.807	0.818	0.859	0.776	0.77	0.93	0.333
1390	0.878	0.94	0.929	0.928	0.938	0.741	0.689	0.901	0.908	0.912	0.935	0.967	1.15	1.105	1.099	1.054	0.897	0.77	0.791	0.767	1	0.79	1.095	1.13	1.074	1.09	1.019	1	1.016	0.761	0.748	0.904	0.774	0.748	1.081	1.092	0.749	0.849	0.785	0.779	0.807	0.806	0.809	0.811	0.862	0.772	0.765	0.931	0.332
1395	0.879	0.942	0.93	0.929	0.939	0.745	0.693	0.903	0.909	0.914	0.937	0.968	1.152	1.106	1.099	1.055	0.899	0.772	0.792	0.767	1.002	0.793	1.094	1.132	1.074	1.091	1.018	1.002	1.014	0.763	0.749	0.904	0.778	0.748	1.08	1.091	0.756	0.864	0.793	0.78	0.802	0.802	0.803	0.813	0.861	0.775	0.775	0.934	0.33
1400	0.881	0.943	0.931	0.931	0.94	0.747	0.694	0.904	0.911	0.919	0.938	0.969	1.152	1.106	1.098	1.055	0.901	0.773	0.792	0.767	1.001	0.792	1.097	1.132	1.072	1.092	1.019	1.002	1.018	0.766	0.753	0.906	0.779	0.749	1.082	1.091	0.758	0.868	0.793	0.787	0.811	0.807	0.807	0.818	0.863	0.782	0.78	0.941	0.33
1405	0.882	0.945	0.934	0.933	0.942	0.749	0.698	0.907	0.913	0.921	0.94	0.97	1.152	1.106	1.098	1.055	0.903	0.774	0.792	0.766	1.003	0.794	1.095	1.133	1.071	1.092	1.019	1.002	1.022	0.77	0.755	0.906	0.781	0.749	1.083	1.09	0.748	0.872	0.797	0.782	0.809	0.811	0.827	0.821	0.87	0.787	0.777	0.945	0.329
1410	0.884	0.946	0.934	0.933	0.943	0.753	0.703	0.908	0.914	0.923	0.941	0.972	1.153	1.105	1.098	1.056	0.905	0.776	0.791	0.766	1.003	0.794	1.099	1.134	1.07	1.095	1.021	1.004	1.023	0.769	0.757	0.905	0.784	0.749	1.083	1.092	0.76	0.875	0.801	0.787	0.815	0.812	0.825	0.831	0.87	0.786	0.778	0.952	0.328
1415	0.885	0.947	0.936	0.935	0.943	0.759	0.707	0.909	0.915	0.922	0.943	0.973	1.153	1.105	1.097	1.056	0.907	0.778	0.791	0.765	1.004	0.794	1.097	1.134	1.07	1.095	1.022	1.005	1.023	0.77	0.759	0.908	0.788	0.749	1.084	1.091	0.76	0.876	0.802	0.791	0.82	0.807	0.826	0.833	0.875	0.79	0.78	0.957	0.327
1420	0.886	0.948	0.937	0.935	0.944	0.761	0.709	0.91	0.916	0.927	0.943	0.974	1.153	1.104	1.097	1.057	0.908	0.776	0.791	0.765	1.004	0.791	1.099	1.134	1.069	1.094	1.021	1.005	1.022	0.772	0.76	0.911	0.79	0.749	1.084	1.09	0.748	0.883	0.802	0.794	0.824	0.804	0.832	0.837	0.885	0.789	0.777	0.962	0.325
1425	0.887	0.95	0.938	0.937	0.945	0.765	0.71	0.912	0.918	0.929	0.946	0.976	1.155	1.104	1.098	1.057	0.91	0.776	0.792	0.764	1.006	0.791	1.098	1.135	1.067	1.096	1.021	1.006	1.021	0.775	0.761	0.913	0.791	0.749	1.085	1.09	0.766	0.89	0.805	0.795	0.828	0.812	0.832	0.84	0.879	0.794	0.789	0.968	0.325
1430	0.889	0.95	0.94	0.938	0.947	0.766	0.713	0.913	0.919	0.929	0.946	0.978	1.155	1.104	1.098	1.058	0.913	0.777	0.792	0.764	1.006	0.791	1.1	1.136	1.066	1.097	1.022	1.006	1.023	0.775	0.762	0.916	0.791	0.749	1.088	1.088	0.766	0.891	0.809	0.787	0.836	0.82	0.841	0.847	0.883	0.793	0.788	0.974	0.324
1435	0.89	0.952	0.941	0.942	0.948	0.767	0.719	0.913	0.922	0.929	0.948	0.979	1.156	1.105	1.098	1.058	0.915	0.78	0.793	0.764	1.008	0.792	1.099	1.136	1.066	1.099	1.023	1.007	1.029	0.775	0.764	0.918	0.794	0.75	1.088	1.085	0.761	0.904	0.809	0.803	0.839	0.804	0.843	0.851	0.882	0.799	0.791	0.98	0.323
1440	0.892	0.953	0.942	0.941	0.949	0.761	0.715	0.914	0.922	0.931	0.948	0.98	1.164	1.112	1.106	1.063	0.915	0.776	0.791	0.763	1.012	0.788	1.105	1.144	1.068	1.11	1.03	1.015	1.036	0.767	0.761	0.916	0.795	0.749	1.102	1.087	0.779	0.907	0.814	0.799	0.838	0.815	0.844	0.856	0.896	0.801	0.791	0.986	0.322
To Be Imported
Min	SA	SA	SA	SA	SA	SA	SA	SA	SA	SA	SA	SA	SACIP	SACIP	SACIP	SACIP	SACIP	SACIP	SACIP	SACIP	SACIP	SACIP	SACIP	SACIP	SAFUS	SAFUS	SAFUS	SAFUS	SAFUS	SAFUS	SAFUS	SAFUS	SAFUS	SAFUS	SAFUS	SAFUS	PA LB	PA LB	PA LB	PA LB	PA LB	PA LB	PA LB	PA LB	PA LB	PA LB	PA LB	PA LB	PA MIN
0	0.021	0.02	0.02	0.02	0.02	0.02	0.02	0.022	0.02	0.02	0.02	0.022	0.02	0.021	0.022	0.02	0.02	0.02	0.02	0.021	0.02	0.02	0.021	0.021	0.02	0.02	0.02	0.022	0.021	0.021	0.021	0.021	0.021	0.02	0.02	0.02	0.021	0.02	0.02	0.02	0.021	0.02	0.02	0.02	0.021	0.021	0.021	0.02	0.02
5	0.023	0.022	0.022	0.023	0.022	0.022	0.022	0.024	0.023	0.023	0.022	0.024	0.022	0.024	0.024	0.022	0.022	0.023	0.022	0.023	0.022	0.022	0.024	0.024	0.024	0.023	0.022	0.023	0.023	0.023	0.021	0.023	0.023	0.022	0.022	0.022	0.023	0.023	0.023	0.022	0.024	0.022	0.022	0.023	0.023	0.023	0.024	0.02	0.021
10	0.026	0.024	0.025	0.025	0.025	0.023	0.024	0.027	0.025	0.024	0.024	0.027	0.025	0.026	0.027	0.024	0.025	0.025	0.024	0.026	0.025	0.025	0.027	0.027	0.026	0.025	0.023	0.026	0.025	0.025	0.023	0.025	0.025	0.024	0.024	0.024	0.026	0.026	0.027	0.025	0.027	0.025	0.025	0.025	0.026	0.026	0.026	0.021	0.023
15	0.029	0.027	0.027	0.028	0.027	0.025	0.026	0.031	0.028	0.028	0.027	0.03	0.029	0.029	0.03	0.027	0.027	0.027	0.026	0.029	0.029	0.028	0.03	0.03	0.027	0.028	0.025	0.028	0.028	0.027	0.024	0.027	0.027	0.026	0.027	0.026	0.029	0.029	0.03	0.028	0.029	0.027	0.028	0.028	0.029	0.029	0.03	0.02	0.025
20	0.032	0.029	0.03	0.031	0.03	0.028	0.029	0.034	0.032	0.03	0.03	0.033	0.032	0.033	0.034	0.03	0.031	0.03	0.029	0.032	0.032	0.031	0.033	0.034	0.029	0.031	0.027	0.031	0.03	0.029	0.025	0.03	0.029	0.029	0.03	0.029	0.032	0.033	0.034	0.032	0.033	0.031	0.032	0.032	0.032	0.032	0.033	0.021	0.027
25	0.035	0.032	0.033	0.034	0.033	0.03	0.031	0.038	0.035	0.033	0.034	0.037	0.036	0.036	0.038	0.033	0.034	0.032	0.031	0.036	0.036	0.035	0.037	0.038	0.033	0.034	0.03	0.034	0.033	0.031	0.027	0.033	0.033	0.032	0.033	0.032	0.035	0.037	0.038	0.036	0.037	0.034	0.034	0.035	0.036	0.036	0.037	0.022	0.029
30	0.038	0.035	0.037	0.037	0.037	0.032	0.034	0.043	0.039	0.036	0.037	0.041	0.04	0.04	0.042	0.036	0.038	0.034	0.035	0.04	0.04	0.039	0.04	0.043	0.035	0.037	0.032	0.038	0.036	0.033	0.029	0.036	0.035	0.034	0.037	0.035	0.039	0.041	0.039	0.04	0.042	0.035	0.035	0.039	0.04	0.04	0.041	0.022	0.032
35	0.042	0.039	0.04	0.04	0.04	0.035	0.036	0.047	0.044	0.04	0.041	0.045	0.044	0.045	0.046	0.039	0.042	0.037	0.037	0.044	0.044	0.043	0.044	0.048	0.039	0.04	0.034	0.041	0.039	0.035	0.031	0.039	0.038	0.038	0.04	0.038	0.043	0.045	0.044	0.045	0.046	0.038	0.039	0.044	0.044	0.044	0.045	0.022	0.034
40	0.046	0.042	0.044	0.045	0.044	0.038	0.039	0.052	0.048	0.043	0.045	0.05	0.05	0.049	0.052	0.043	0.047	0.04	0.041	0.049	0.049	0.048	0.049	0.054	0.043	0.044	0.037	0.045	0.043	0.038	0.032	0.042	0.041	0.041	0.044	0.042	0.048	0.044	0.048	0.047	0.048	0.042	0.042	0.048	0.048	0.048	0.05	0.023	0.036
45	0.051	0.046	0.048	0.049	0.048	0.04	0.042	0.057	0.054	0.047	0.048	0.055	0.055	0.055	0.057	0.047	0.052	0.043	0.044	0.054	0.055	0.053	0.053	0.06	0.047	0.048	0.04	0.049	0.046	0.041	0.035	0.046	0.045	0.044	0.048	0.046	0.05	0.05	0.053	0.048	0.049	0.045	0.045	0.05	0.048	0.048	0.05	0.023	0.039
50	0.055	0.05	0.053	0.053	0.053	0.043	0.045	0.063	0.059	0.05	0.053	0.061	0.061	0.06	0.063	0.052	0.057	0.047	0.048	0.059	0.059	0.058	0.057	0.065	0.051	0.053	0.043	0.053	0.05	0.043	0.038	0.05	0.048	0.048	0.053	0.05	0.052	0.058	0.057	0.053	0.055	0.049	0.048	0.052	0.053	0.051	0.054	0.024	0.043
55	0.06	0.055	0.057	0.058	0.057	0.046	0.049	0.068	0.065	0.054	0.057	0.066	0.068	0.066	0.069	0.056	0.063	0.051	0.052	0.065	0.065	0.063	0.062	0.073	0.055	0.057	0.046	0.057	0.054	0.046	0.04	0.054	0.052	0.051	0.057	0.054	0.055	0.063	0.06	0.057	0.059	0.052	0.052	0.056	0.058	0.055	0.058	0.024	0.046
60	0.064	0.059	0.062	0.063	0.062	0.05	0.052	0.075	0.07	0.058	0.061	0.072	0.075	0.072	0.076	0.062	0.069	0.056	0.056	0.071	0.071	0.069	0.067	0.079	0.06	0.062	0.049	0.063	0.058	0.05	0.042	0.058	0.056	0.055	0.063	0.059	0.058	0.068	0.064	0.061	0.064	0.056	0.055	0.061	0.063	0.059	0.062	0.024	0.048
65	0.07	0.064	0.067	0.068	0.067	0.054	0.056	0.081	0.077	0.062	0.065	0.079	0.082	0.079	0.082	0.067	0.075	0.06	0.061	0.078	0.077	0.076	0.073	0.087	0.065	0.066	0.053	0.068	0.062	0.053	0.045	0.062	0.06	0.059	0.068	0.064	0.06	0.071	0.068	0.065	0.068	0.058	0.059	0.065	0.067	0.063	0.066	0.025	0.052
70	0.075	0.069	0.073	0.074	0.072	0.057	0.06	0.087	0.083	0.067	0.069	0.085	0.09	0.085	0.09	0.073	0.081	0.065	0.066	0.085	0.084	0.082	0.078	0.095	0.07	0.071	0.056	0.073	0.067	0.057	0.048	0.067	0.065	0.064	0.074	0.069	0.063	0.075	0.073	0.068	0.071	0.062	0.061	0.069	0.071	0.067	0.07	0.025	0.055
75	0.081	0.075	0.078	0.079	0.078	0.062	0.065	0.093	0.089	0.071	0.073	0.092	0.098	0.092	0.096	0.079	0.088	0.07	0.072	0.092	0.091	0.09	0.084	0.103	0.076	0.077	0.06	0.078	0.072	0.061	0.05	0.072	0.069	0.069	0.08	0.074	0.066	0.082	0.078	0.071	0.075	0.065	0.065	0.072	0.076	0.07	0.073	0.026	0.058
80	0.086	0.08	0.084	0.085	0.084	0.066	0.069	0.1	0.096	0.076	0.078	0.099	0.106	0.099	0.104	0.085	0.096	0.076	0.077	0.1	0.098	0.097	0.09	0.111	0.082	0.082	0.064	0.084	0.077	0.066	0.054	0.077	0.074	0.074	0.086	0.081	0.069	0.087	0.082	0.076	0.079	0.068	0.068	0.076	0.08	0.074	0.077	0.026	0.062
85	0.093	0.086	0.09	0.092	0.09	0.071	0.074	0.106	0.103	0.08	0.082	0.106	0.115	0.106	0.112	0.092	0.104	0.081	0.083	0.109	0.105	0.105	0.096	0.12	0.088	0.087	0.068	0.089	0.082	0.07	0.058	0.082	0.079	0.079	0.092	0.087	0.072	0.091	0.087	0.079	0.083	0.072	0.071	0.08	0.084	0.078	0.081	0.027	0.065
90	0.098	0.093	0.097	0.098	0.097	0.075	0.078	0.113	0.109	0.085	0.088	0.113	0.124	0.114	0.12	0.1	0.112	0.086	0.089	0.117	0.113	0.113	0.103	0.129	0.094	0.093	0.072	0.095	0.088	0.076	0.062	0.088	0.084	0.084	0.098	0.093	0.076	0.096	0.092	0.082	0.087	0.074	0.074	0.085	0.088	0.081	0.084	0.027	0.069
95	0.105	0.099	0.103	0.105	0.103	0.08	0.083	0.12	0.116	0.091	0.091	0.12	0.132	0.121	0.128	0.108	0.119	0.091	0.095	0.124	0.121	0.12	0.11	0.137	0.1	0.098	0.077	0.101	0.095	0.08	0.066	0.094	0.09	0.09	0.105	0.1	0.079	0.101	0.096	0.087	0.091	0.077	0.077	0.089	0.093	0.085	0.088	0.027	0.072
100	0.112	0.106	0.109	0.111	0.11	0.084	0.088	0.127	0.123	0.096	0.096	0.127	0.14	0.129	0.136	0.116	0.127	0.097	0.101	0.132	0.127	0.128	0.118	0.146	0.107	0.104	0.082	0.107	0.101	0.086	0.071	0.101	0.097	0.096	0.111	0.107	0.082	0.106	0.099	0.09	0.095	0.08	0.08	0.093	0.097	0.089	0.091	0.028	0.076
105	0.118	0.112	0.116	0.118	0.116	0.089	0.093	0.134	0.13	0.102	0.102	0.134	0.149	0.137	0.145	0.123	0.135	0.102	0.107	0.14	0.135	0.136	0.125	0.154	0.113	0.109	0.087	0.113	0.108	0.09	0.075	0.108	0.103	0.103	0.118	0.114	0.085	0.111	0.104	0.094	0.099	0.084	0.083	0.097	0.101	0.093	0.094	0.029	0.08
110	0.124	0.118	0.123	0.124	0.122	0.093	0.098	0.14	0.137	0.108	0.108	0.141	0.157	0.145	0.153	0.131	0.144	0.107	0.112	0.149	0.143	0.144	0.132	0.163	0.121	0.115	0.093	0.119	0.115	0.096	0.079	0.114	0.11	0.11	0.126	0.122	0.087	0.117	0.107	0.097	0.102	0.087	0.087	0.1	0.105	0.095	0.098	0.029	0.083
115	0.131	0.125	0.129	0.131	0.129	0.098	0.103	0.147	0.143	0.114	0.114	0.148	0.165	0.152	0.162	0.138	0.151	0.112	0.118	0.157	0.151	0.152	0.14	0.171	0.128	0.121	0.099	0.125	0.121	0.1	0.084	0.121	0.116	0.116	0.132	0.13	0.09	0.121	0.112	0.1	0.108	0.09	0.09	0.105	0.109	0.099	0.101	0.03	0.088
120	0.138	0.132	0.136	0.138	0.136	0.102	0.107	0.154	0.15	0.12	0.119	0.155	0.174	0.159	0.17	0.147	0.16	0.116	0.123	0.166	0.159	0.161	0.148	0.18	0.136	0.127	0.105	0.132	0.128	0.106	0.088	0.127	0.123	0.122	0.139	0.138	0.094	0.124	0.117	0.103	0.111	0.093	0.094	0.108	0.114	0.102	0.105	0.03	0.092
125	0.145	0.139	0.143	0.145	0.143	0.106	0.112	0.161	0.156	0.126	0.125	0.162	0.182	0.168	0.178	0.155	0.168	0.121	0.129	0.175	0.167	0.169	0.156	0.189	0.143	0.133	0.112	0.138	0.135	0.11	0.092	0.135	0.13	0.129	0.146	0.146	0.097	0.13	0.122	0.107	0.115	0.096	0.098	0.113	0.118	0.105	0.107	0.031	0.096
130	0.153	0.146	0.151	0.153	0.151	0.11	0.116	0.168	0.162	0.133	0.131	0.17	0.191	0.175	0.186	0.163	0.176	0.126	0.134	0.184	0.175	0.178	0.163	0.197	0.15	0.14	0.118	0.145	0.142	0.115	0.097	0.142	0.136	0.136	0.154	0.153	0.099	0.134	0.127	0.11	0.119	0.1	0.1	0.115	0.121	0.108	0.111	0.032	0.099
135	0.16	0.154	0.158	0.16	0.158	0.114	0.12	0.175	0.17	0.14	0.137	0.177	0.199	0.183	0.194	0.171	0.184	0.13	0.139	0.192	0.184	0.185	0.171	0.205	0.157	0.146	0.124	0.152	0.149	0.12	0.101	0.149	0.144	0.143	0.161	0.161	0.103	0.141	0.133	0.113	0.123	0.102	0.103	0.12	0.126	0.111	0.115	0.033	0.104
140	0.168	0.161	0.166	0.167	0.165	0.118	0.124	0.182	0.176	0.146	0.144	0.184	0.208	0.191	0.204	0.18	0.192	0.134	0.143	0.2	0.191	0.193	0.179	0.214	0.164	0.153	0.131	0.159	0.156	0.124	0.105	0.156	0.151	0.15	0.17	0.169	0.106	0.148	0.139	0.116	0.126	0.106	0.107	0.123	0.129	0.114	0.119	0.034	0.107
145	0.176	0.168	0.173	0.174	0.172	0.121	0.128	0.189	0.183	0.153	0.151	0.191	0.216	0.199	0.211	0.188	0.199	0.138	0.148	0.207	0.199	0.201	0.188	0.223	0.171	0.159	0.138	0.166	0.164	0.128	0.11	0.164	0.158	0.158	0.177	0.177	0.109	0.151	0.144	0.12	0.131	0.109	0.111	0.127	0.133	0.117	0.121	0.035	0.111
150	0.184	0.176	0.18	0.181	0.179	0.124	0.132	0.196	0.19	0.16	0.158	0.199	0.225	0.207	0.22	0.196	0.206	0.141	0.152	0.215	0.207	0.208	0.195	0.231	0.179	0.165	0.145	0.174	0.171	0.133	0.114	0.171	0.165	0.165	0.185	0.185	0.111	0.165	0.149	0.123	0.133	0.113	0.114	0.131	0.137	0.123	0.125	0.036	0.115
155	0.191	0.183	0.187	0.188	0.186	0.127	0.135	0.203	0.197	0.168	0.164	0.206	0.232	0.216	0.229	0.203	0.213	0.145	0.157	0.223	0.214	0.215	0.202	0.239	0.186	0.172	0.152	0.181	0.178	0.138	0.118	0.178	0.172	0.172	0.193	0.194	0.115	0.168	0.152	0.127	0.137	0.116	0.116	0.134	0.141	0.125	0.128	0.037	0.118
160	0.199	0.19	0.193	0.194	0.192	0.13	0.139	0.21	0.204	0.175	0.172	0.213	0.24	0.224	0.238	0.211	0.22	0.149	0.161	0.229	0.221	0.221	0.209	0.246	0.194	0.178	0.159	0.189	0.184	0.142	0.123	0.185	0.178	0.178	0.201	0.202	0.118	0.173	0.159	0.131	0.141	0.119	0.12	0.139	0.145	0.128	0.132	0.038	0.123
165	0.206	0.196	0.199	0.2	0.198	0.133	0.142	0.217	0.211	0.181	0.179	0.219	0.248	0.231	0.245	0.217	0.228	0.152	0.165	0.236	0.228	0.228	0.216	0.253	0.201	0.185	0.166	0.196	0.191	0.146	0.126	0.191	0.185	0.185	0.208	0.21	0.12	0.175	0.163	0.135	0.144	0.123	0.124	0.143	0.149	0.132	0.136	0.04	0.126
170	0.212	0.202	0.206	0.206	0.204	0.137	0.145	0.223	0.217	0.188	0.186	0.226	0.255	0.238	0.253	0.224	0.233	0.156	0.168	0.243	0.234	0.234	0.223	0.26	0.208	0.193	0.174	0.204	0.197	0.15	0.131	0.197	0.191	0.19	0.216	0.217	0.123	0.185	0.164	0.139	0.149	0.127	0.126	0.147	0.154	0.135	0.138	0.042	0.129
175	0.219	0.209	0.212	0.211	0.21	0.14	0.149	0.229	0.223	0.194	0.192	0.232	0.261	0.246	0.259	0.232	0.239	0.16	0.172	0.249	0.24	0.241	0.229	0.267	0.214	0.2	0.18	0.211	0.203	0.154	0.134	0.203	0.196	0.196	0.224	0.225	0.126	0.187	0.173	0.142	0.153	0.131	0.131	0.151	0.158	0.14	0.142	0.044	0.134
180	0.224	0.215	0.217	0.217	0.216	0.143	0.152	0.234	0.228	0.201	0.198	0.238	0.268	0.253	0.266	0.238	0.245	0.163	0.176	0.255	0.247	0.246	0.236	0.273	0.22	0.207	0.187	0.219	0.208	0.157	0.137	0.209	0.202	0.201	0.232	0.231	0.129	0.193	0.177	0.147	0.157	0.135	0.135	0.154	0.163	0.144	0.146	0.046	0.137
185	0.231	0.221	0.223	0.223	0.222	0.145	0.155	0.239	0.234	0.207	0.204	0.243	0.275	0.259	0.273	0.245	0.251	0.167	0.179	0.261	0.252	0.252	0.242	0.28	0.226	0.214	0.193	0.227	0.214	0.161	0.141	0.214	0.208	0.208	0.239	0.238	0.132	0.2	0.18	0.152	0.161	0.139	0.139	0.161	0.167	0.15	0.151	0.048	0.14
190	0.237	0.227	0.228	0.228	0.227	0.148	0.158	0.245	0.239	0.213	0.211	0.249	0.281	0.265	0.279	0.251	0.256	0.17	0.183	0.266	0.258	0.257	0.249	0.286	0.231	0.22	0.199	0.235	0.22	0.165	0.144	0.22	0.213	0.214	0.247	0.245	0.136	0.206	0.188	0.156	0.166	0.143	0.142	0.164	0.17	0.154	0.155	0.05	0.144
195	0.242	0.233	0.233	0.232	0.232	0.151	0.161	0.25	0.245	0.219	0.216	0.254	0.287	0.272	0.286	0.257	0.261	0.173	0.186	0.271	0.264	0.261	0.255	0.291	0.236	0.227	0.205	0.242	0.226	0.168	0.148	0.226	0.219	0.219	0.253	0.251	0.139	0.209	0.192	0.16	0.171	0.147	0.146	0.169	0.176	0.157	0.159	0.053	0.147
200	0.248	0.238	0.237	0.237	0.237	0.154	0.164	0.255	0.249	0.224	0.222	0.259	0.293	0.278	0.293	0.263	0.266	0.177	0.19	0.275	0.268	0.266	0.259	0.297	0.242	0.233	0.212	0.249	0.231	0.171	0.151	0.232	0.224	0.224	0.261	0.257	0.143	0.219	0.194	0.165	0.176	0.151	0.15	0.172	0.18	0.163	0.164	0.056	0.15
205	0.253	0.243	0.242	0.241	0.241	0.157	0.166	0.26	0.254	0.23	0.228	0.264	0.299	0.285	0.299	0.268	0.27	0.18	0.193	0.28	0.273	0.269	0.265	0.302	0.249	0.239	0.217	0.256	0.236	0.175	0.154	0.237	0.229	0.23	0.267	0.263	0.146	0.218	0.204	0.169	0.181	0.155	0.155	0.178	0.185	0.167	0.169	0.059	0.154
210	0.256	0.248	0.246	0.246	0.245	0.16	0.169	0.265	0.259	0.235	0.233	0.269	0.303	0.291	0.306	0.274	0.274	0.183	0.197	0.284	0.277	0.273	0.269	0.306	0.255	0.245	0.223	0.263	0.242	0.178	0.157	0.242	0.234	0.235	0.273	0.269	0.152	0.229	0.206	0.175	0.185	0.16	0.159	0.183	0.19	0.173	0.172	0.063	0.157
215	0.261	0.252	0.25	0.25	0.25	0.163	0.173	0.268	0.264	0.24	0.238	0.272	0.308	0.297	0.312	0.278	0.278	0.186	0.2	0.288	0.281	0.277	0.274	0.31	0.261	0.252	0.227	0.27	0.246	0.182	0.16	0.247	0.239	0.239	0.279	0.275	0.154	0.232	0.211	0.179	0.19	0.164	0.164	0.187	0.193	0.177	0.177	0.067	0.16
220	0.265	0.257	0.254	0.254	0.254	0.165	0.175	0.273	0.267	0.244	0.244	0.276	0.312	0.303	0.318	0.283	0.282	0.189	0.203	0.292	0.285	0.282	0.279	0.314	0.266	0.259	0.233	0.277	0.251	0.185	0.163	0.252	0.243	0.244	0.286	0.28	0.16	0.238	0.217	0.184	0.195	0.168	0.168	0.192	0.198	0.181	0.181	0.067	0.164
225	0.268	0.261	0.258	0.257	0.258	0.168	0.178	0.277	0.272	0.249	0.248	0.28	0.316	0.308	0.323	0.288	0.287	0.193	0.207	0.295	0.29	0.285	0.283	0.317	0.271	0.266	0.238	0.283	0.256	0.188	0.166	0.257	0.247	0.248	0.292	0.285	0.165	0.243	0.22	0.188	0.2	0.173	0.17	0.197	0.202	0.186	0.185	0.067	0.167
230	0.273	0.265	0.262	0.26	0.261	0.171	0.181	0.282	0.275	0.253	0.253	0.285	0.32	0.314	0.329	0.292	0.291	0.196	0.211	0.3	0.294	0.289	0.288	0.321	0.277	0.273	0.245	0.29	0.26	0.192	0.17	0.261	0.252	0.253	0.298	0.291	0.169	0.248	0.227	0.194	0.204	0.178	0.175	0.202	0.208	0.192	0.191	0.069	0.171
235	0.277	0.269	0.265	0.264	0.265	0.173	0.184	0.286	0.279	0.257	0.258	0.289	0.324	0.319	0.335	0.297	0.296	0.199	0.214	0.304	0.298	0.293	0.293	0.326	0.282	0.279	0.25	0.296	0.264	0.195	0.172	0.266	0.255	0.257	0.304	0.295	0.174	0.254	0.229	0.2	0.21	0.183	0.18	0.207	0.213	0.196	0.195	0.071	0.175
240	0.28	0.274	0.269	0.267	0.269	0.176	0.187	0.29	0.283	0.262	0.262	0.293	0.328	0.325	0.34	0.302	0.3	0.202	0.218	0.308	0.302	0.298	0.298	0.33	0.288	0.286	0.255	0.302	0.269	0.199	0.176	0.27	0.259	0.262	0.31	0.3	0.178	0.257	0.235	0.204	0.214	0.187	0.185	0.211	0.219	0.201	0.2	0.073	0.179
245	0.284	0.278	0.273	0.271	0.273	0.178	0.189	0.295	0.286	0.266	0.267	0.297	0.331	0.331	0.346	0.308	0.305	0.205	0.22	0.313	0.307	0.303	0.303	0.335	0.293	0.292	0.261	0.308	0.273	0.201	0.179	0.275	0.263	0.265	0.316	0.304	0.184	0.262	0.244	0.211	0.219	0.191	0.189	0.217	0.222	0.206	0.206	0.077	0.183
250	0.287	0.282	0.277	0.275	0.276	0.181	0.192	0.3	0.29	0.27	0.272	0.302	0.335	0.338	0.353	0.314	0.31	0.209	0.224	0.317	0.311	0.307	0.308	0.341	0.299	0.299	0.267	0.314	0.277	0.205	0.181	0.279	0.267	0.27	0.322	0.309	0.189	0.271	0.247	0.215	0.225	0.196	0.194	0.222	0.226	0.211	0.21	0.078	0.186
255	0.292	0.287	0.281	0.279	0.28	0.184	0.195	0.305	0.293	0.275	0.276	0.306	0.34	0.345	0.36	0.32	0.315	0.211	0.227	0.322	0.317	0.311	0.313	0.346	0.304	0.305	0.272	0.32	0.281	0.208	0.184	0.283	0.271	0.274	0.328	0.314	0.194	0.276	0.255	0.22	0.23	0.2	0.199	0.226	0.232	0.216	0.215	0.082	0.191
260	0.295	0.292	0.285	0.283	0.284	0.186	0.198	0.31	0.297	0.279	0.28	0.31	0.344	0.351	0.366	0.326	0.319	0.214	0.231	0.326	0.322	0.315	0.318	0.35	0.31	0.311	0.278	0.326	0.285	0.211	0.187	0.287	0.275	0.278	0.334	0.318	0.199	0.278	0.259	0.226	0.235	0.205	0.202	0.232	0.237	0.222	0.219	0.084	0.193
265	0.299	0.296	0.289	0.286	0.288	0.189	0.2	0.314	0.3	0.283	0.284	0.314	0.348	0.358	0.373	0.332	0.324	0.217	0.234	0.33	0.326	0.32	0.323	0.356	0.315	0.317	0.283	0.332	0.289	0.214	0.19	0.291	0.279	0.282	0.34	0.322	0.204	0.283	0.267	0.231	0.239	0.21	0.208	0.237	0.241	0.225	0.225	0.088	0.196
270	0.303	0.3	0.293	0.29	0.291	0.191	0.203	0.32	0.304	0.288	0.289	0.318	0.352	0.364	0.38	0.338	0.328	0.221	0.238	0.334	0.331	0.324	0.329	0.36	0.32	0.324	0.288	0.337	0.293	0.217	0.193	0.295	0.282	0.286	0.346	0.326	0.209	0.289	0.274	0.236	0.244	0.214	0.211	0.242	0.247	0.232	0.23	0.09	0.197
275	0.307	0.305	0.297	0.294	0.295	0.194	0.206	0.325	0.308	0.292	0.294	0.322	0.357	0.371	0.386	0.344	0.333	0.224	0.241	0.339	0.336	0.328	0.334	0.366	0.326	0.33	0.294	0.343	0.297	0.22	0.196	0.299	0.286	0.29	0.351	0.33	0.214	0.294	0.278	0.242	0.248	0.218	0.215	0.248	0.251	0.237	0.234	0.09	0.2
280	0.311	0.309	0.301	0.298	0.299	0.196	0.208	0.33	0.312	0.296	0.298	0.327	0.362	0.377	0.394	0.351	0.338	0.227	0.244	0.343	0.341	0.332	0.34	0.37	0.331	0.336	0.3	0.348	0.301	0.224	0.198	0.303	0.29	0.294	0.357	0.335	0.219	0.301	0.279	0.246	0.253	0.222	0.219	0.253	0.258	0.243	0.24	0.095	0.2
285	0.314	0.313	0.305	0.302	0.303	0.199	0.211	0.334	0.316	0.3	0.303	0.331	0.366	0.384	0.4	0.357	0.342	0.23	0.247	0.347	0.346	0.337	0.346	0.375	0.337	0.342	0.306	0.355	0.305	0.227	0.201	0.307	0.293	0.297	0.361	0.339	0.226	0.306	0.283	0.252	0.259	0.226	0.226	0.257	0.263	0.247	0.244	0.096	0.201
290	0.318	0.318	0.308	0.306	0.306	0.201	0.214	0.339	0.319	0.304	0.307	0.335	0.37	0.39	0.407	0.364	0.347	0.233	0.251	0.352	0.35	0.341	0.352	0.381	0.342	0.348	0.311	0.36	0.309	0.23	0.204	0.311	0.297	0.301	0.367	0.343	0.231	0.316	0.288	0.257	0.264	0.23	0.228	0.263	0.268	0.252	0.25	0.1	0.203
295	0.322	0.322	0.312	0.309	0.31	0.204	0.216	0.344	0.323	0.309	0.312	0.34	0.375	0.397	0.413	0.37	0.351	0.237	0.254	0.356	0.355	0.345	0.357	0.386	0.348	0.355	0.317	0.366	0.313	0.233	0.207	0.315	0.301	0.305	0.372	0.348	0.236	0.318	0.293	0.263	0.27	0.234	0.232	0.269	0.273	0.258	0.254	0.102	0.205
300	0.326	0.326	0.317	0.314	0.314	0.206	0.219	0.349	0.326	0.313	0.316	0.344	0.378	0.404	0.42	0.377	0.356	0.239	0.258	0.36	0.36	0.35	0.363	0.39	0.353	0.361	0.323	0.372	0.317	0.236	0.209	0.319	0.304	0.308	0.378	0.352	0.24	0.329	0.3	0.268	0.274	0.238	0.237	0.273	0.278	0.261	0.259	0.103	0.208
305	0.329	0.33	0.32	0.317	0.318	0.209	0.222	0.353	0.33	0.317	0.321	0.348	0.383	0.41	0.427	0.383	0.361	0.243	0.261	0.365	0.365	0.353	0.368	0.395	0.359	0.366	0.329	0.377	0.321	0.239	0.212	0.323	0.308	0.311	0.383	0.356	0.244	0.33	0.308	0.272	0.279	0.239	0.242	0.278	0.283	0.266	0.262	0.105	0.212
310	0.333	0.334	0.325	0.321	0.322	0.211	0.224	0.357	0.334	0.322	0.325	0.352	0.387	0.417	0.434	0.39	0.365	0.246	0.265	0.369	0.369	0.359	0.375	0.401	0.365	0.372	0.335	0.383	0.325	0.242	0.215	0.327	0.312	0.315	0.388	0.36	0.25	0.337	0.305	0.276	0.282	0.246	0.246	0.283	0.287	0.27	0.267	0.108	0.215
315	0.337	0.339	0.328	0.325	0.326	0.214	0.227	0.362	0.337	0.326	0.329	0.357	0.392	0.423	0.44	0.397	0.37	0.249	0.268	0.373	0.375	0.363	0.38	0.406	0.372	0.379	0.341	0.389	0.329	0.244	0.218	0.331	0.316	0.319	0.393	0.365	0.253	0.342	0.308	0.279	0.287	0.25	0.25	0.288	0.293	0.275	0.271	0.111	0.222
320	0.341	0.342	0.332	0.329	0.329	0.217	0.23	0.367	0.341	0.33	0.334	0.362	0.397	0.43	0.447	0.404	0.375	0.252	0.271	0.377	0.379	0.367	0.386	0.41	0.377	0.385	0.348	0.394	0.333	0.248	0.22	0.335	0.319	0.322	0.399	0.369	0.259	0.346	0.316	0.285	0.291	0.254	0.253	0.292	0.298	0.28	0.276	0.114	0.224
325	0.344	0.346	0.337	0.333	0.333	0.22	0.233	0.372	0.345	0.334	0.338	0.366	0.401	0.436	0.454	0.411	0.378	0.255	0.275	0.382	0.384	0.371	0.393	0.416	0.383	0.391	0.354	0.4	0.337	0.251	0.223	0.338	0.323	0.325	0.405	0.373	0.263	0.349	0.314	0.289	0.295	0.256	0.257	0.297	0.301	0.283	0.277	0.117	0.228
330	0.348	0.35	0.34	0.337	0.337	0.221	0.235	0.376	0.348	0.338	0.343	0.371	0.406	0.443	0.461	0.418	0.383	0.259	0.279	0.387	0.389	0.376	0.399	0.421	0.389	0.397	0.36	0.405	0.341	0.254	0.226	0.342	0.327	0.328	0.41	0.378	0.266	0.355	0.321	0.294	0.299	0.26	0.26	0.301	0.306	0.287	0.282	0.12	0.234
335	0.352	0.354	0.344	0.341	0.341	0.224	0.238	0.38	0.352	0.342	0.346	0.375	0.411	0.45	0.467	0.424	0.387	0.263	0.282	0.391	0.393	0.38	0.405	0.426	0.395	0.404	0.367	0.411	0.346	0.257	0.228	0.346	0.331	0.332	0.417	0.382	0.269	0.362	0.33	0.299	0.304	0.263	0.264	0.305	0.31	0.289	0.284	0.123	0.239
340	0.356	0.358	0.348	0.345	0.345	0.227	0.241	0.384	0.355	0.346	0.35	0.38	0.415	0.457	0.475	0.431	0.392	0.265	0.285	0.395	0.398	0.385	0.411	0.432	0.401	0.409	0.373	0.417	0.35	0.26	0.232	0.35	0.334	0.335	0.421	0.388	0.273	0.371	0.328	0.302	0.305	0.265	0.266	0.309	0.315	0.292	0.287	0.127	0.234
345	0.36	0.362	0.352	0.348	0.349	0.229	0.244	0.388	0.358	0.35	0.355	0.385	0.421	0.464	0.482	0.439	0.397	0.268	0.289	0.4	0.404	0.389	0.418	0.437	0.407	0.416	0.38	0.423	0.353	0.262	0.234	0.353	0.338	0.338	0.427	0.392	0.274	0.377	0.336	0.309	0.307	0.27	0.269	0.314	0.318	0.294	0.292	0.13	0.232
350	0.364	0.366	0.356	0.353	0.353	0.232	0.246	0.392	0.362	0.354	0.358	0.391	0.425	0.471	0.488	0.446	0.401	0.272	0.292	0.405	0.408	0.394	0.424	0.443	0.413	0.422	0.387	0.428	0.357	0.266	0.236	0.357	0.342	0.342	0.433	0.397	0.276	0.379	0.346	0.318	0.313	0.271	0.271	0.317	0.32	0.297	0.294	0.133	0.223
355	0.368	0.37	0.36	0.357	0.356	0.235	0.25	0.396	0.365	0.358	0.363	0.396	0.43	0.478	0.496	0.453	0.406	0.274	0.296	0.409	0.413	0.399	0.431	0.449	0.418	0.428	0.393	0.434	0.362	0.269	0.239	0.361	0.345	0.345	0.439	0.401	0.283	0.383	0.343	0.322	0.314	0.275	0.272	0.318	0.326	0.298	0.297	0.136	0.214
360	0.371	0.373	0.365	0.361	0.36	0.237	0.253	0.4	0.369	0.362	0.367	0.402	0.435	0.485	0.503	0.46	0.41	0.278	0.299	0.414	0.418	0.404	0.437	0.455	0.424	0.434	0.399	0.439	0.366	0.272	0.242	0.365	0.349	0.348	0.445	0.406	0.283	0.384	0.351	0.329	0.317	0.278	0.278	0.322	0.327	0.301	0.304	0.14	0.224
365	0.375	0.378	0.369	0.365	0.364	0.24	0.256	0.404	0.372	0.366	0.371	0.408	0.44	0.493	0.51	0.468	0.415	0.281	0.303	0.418	0.423	0.409	0.444	0.461	0.43	0.44	0.406	0.445	0.37	0.274	0.244	0.368	0.353	0.352	0.451	0.41	0.288	0.388	0.357	0.33	0.321	0.282	0.281	0.327	0.331	0.307	0.308	0.145	0.227
370	0.379	0.381	0.372	0.369	0.368	0.242	0.259	0.408	0.375	0.37	0.375	0.414	0.445	0.5	0.518	0.476	0.42	0.285	0.307	0.423	0.428	0.413	0.451	0.467	0.437	0.446	0.413	0.451	0.375	0.278	0.247	0.373	0.357	0.355	0.457	0.415	0.293	0.395	0.355	0.334	0.324	0.284	0.285	0.327	0.332	0.31	0.313	0.147	0.224
375	0.383	0.385	0.376	0.373	0.372	0.245	0.262	0.411	0.379	0.375	0.379	0.419	0.449	0.507	0.525	0.483	0.425	0.288	0.311	0.427	0.433	0.418	0.457	0.474	0.441	0.452	0.419	0.456	0.378	0.281	0.25	0.376	0.36	0.359	0.462	0.42	0.297	0.4	0.359	0.343	0.326	0.288	0.289	0.331	0.336	0.312	0.317	0.151	0.222
380	0.387	0.389	0.381	0.378	0.376	0.248	0.265	0.415	0.383	0.378	0.383	0.425	0.455	0.515	0.534	0.491	0.43	0.292	0.314	0.432	0.437	0.423	0.464	0.48	0.447	0.459	0.425	0.461	0.383	0.284	0.253	0.38	0.364	0.362	0.468	0.425	0.3	0.4	0.354	0.347	0.328	0.289	0.293	0.332	0.336	0.317	0.32	0.156	0.221
385	0.391	0.393	0.384	0.382	0.38	0.251	0.268	0.419	0.386	0.383	0.387	0.432	0.46	0.523	0.54	0.498	0.435	0.294	0.318	0.437	0.443	0.427	0.471	0.487	0.452	0.465	0.432	0.467	0.387	0.287	0.256	0.384	0.368	0.365	0.474	0.43	0.304	0.405	0.358	0.351	0.332	0.294	0.297	0.336	0.341	0.322	0.325	0.159	0.22
390	0.395	0.397	0.389	0.386	0.384	0.254	0.271	0.422	0.39	0.387	0.392	0.438	0.465	0.531	0.548	0.506	0.439	0.298	0.321	0.442	0.448	0.433	0.477	0.492	0.458	0.471	0.438	0.472	0.391	0.29	0.259	0.387	0.371	0.368	0.48	0.435	0.307	0.411	0.368	0.354	0.334	0.296	0.301	0.337	0.344	0.326	0.331	0.164	0.219
395	0.399	0.401	0.392	0.391	0.387	0.257	0.275	0.425	0.394	0.392	0.396	0.444	0.47	0.539	0.555	0.515	0.445	0.301	0.326	0.447	0.453	0.438	0.484	0.5	0.463	0.478	0.445	0.477	0.395	0.292	0.261	0.391	0.375	0.372	0.486	0.439	0.309	0.409	0.368	0.359	0.338	0.301	0.306	0.341	0.346	0.331	0.336	0.169	0.221
400	0.403	0.405	0.397	0.395	0.392	0.26	0.278	0.429	0.397	0.396	0.4	0.45	0.476	0.546	0.564	0.522	0.449	0.305	0.329	0.452	0.458	0.443	0.491	0.506	0.469	0.484	0.451	0.483	0.399	0.296	0.264	0.394	0.379	0.375	0.492	0.444	0.315	0.414	0.373	0.366	0.34	0.304	0.307	0.344	0.35	0.334	0.34	0.173	0.216
405	0.407	0.409	0.401	0.399	0.396	0.262	0.281	0.432	0.401	0.4	0.404	0.457	0.481	0.554	0.569	0.53	0.455	0.308	0.334	0.457	0.464	0.448	0.497	0.513	0.474	0.491	0.457	0.488	0.404	0.299	0.267	0.398	0.383	0.379	0.498	0.449	0.318	0.416	0.373	0.371	0.343	0.314	0.313	0.348	0.354	0.344	0.347	0.175	0.218
410	0.411	0.413	0.406	0.404	0.4	0.265	0.284	0.436	0.404	0.404	0.409	0.463	0.486	0.563	0.577	0.538	0.46	0.312	0.337	0.462	0.469	0.454	0.504	0.52	0.48	0.497	0.464	0.493	0.408	0.302	0.27	0.402	0.387	0.382	0.504	0.453	0.322	0.425	0.377	0.376	0.347	0.308	0.315	0.35	0.357	0.348	0.351	0.179	0.215
415	0.415	0.417	0.41	0.408	0.404	0.268	0.287	0.439	0.408	0.409	0.413	0.47	0.492	0.571	0.584	0.547	0.465	0.315	0.341	0.467	0.475	0.458	0.511	0.527	0.485	0.502	0.47	0.498	0.413	0.304	0.272	0.406	0.391	0.385	0.51	0.459	0.327	0.427	0.379	0.38	0.349	0.311	0.318	0.352	0.36	0.352	0.354	0.184	0.214
420	0.419	0.421	0.414	0.412	0.408	0.271	0.29	0.443	0.412	0.413	0.418	0.477	0.498	0.579	0.591	0.555	0.471	0.319	0.345	0.473	0.48	0.464	0.516	0.534	0.491	0.509	0.477	0.503	0.417	0.308	0.276	0.41	0.394	0.389	0.516	0.463	0.327	0.434	0.392	0.384	0.352	0.314	0.323	0.358	0.361	0.362	0.361	0.187	0.21
425	0.423	0.425	0.418	0.417	0.412	0.274	0.294	0.446	0.416	0.417	0.422	0.483	0.503	0.588	0.598	0.564	0.476	0.322	0.349	0.478	0.486	0.469	0.524	0.542	0.496	0.514	0.483	0.508	0.421	0.311	0.278	0.413	0.398	0.392	0.522	0.469	0.33	0.439	0.387	0.39	0.354	0.318	0.324	0.361	0.366	0.366	0.364	0.191	0.208
430	0.427	0.43	0.423	0.422	0.416	0.277	0.297	0.45	0.419	0.422	0.427	0.49	0.509	0.596	0.606	0.573	0.482	0.326	0.352	0.483	0.491	0.475	0.53	0.548	0.501	0.521	0.49	0.513	0.425	0.314	0.281	0.417	0.402	0.395	0.528	0.473	0.339	0.436	0.39	0.394	0.361	0.324	0.331	0.365	0.368	0.374	0.369	0.195	0.208
435	0.432	0.434	0.428	0.427	0.421	0.28	0.3	0.453	0.423	0.427	0.431	0.496	0.514	0.604	0.612	0.581	0.487	0.329	0.357	0.49	0.497	0.481	0.537	0.556	0.507	0.526	0.495	0.518	0.43	0.317	0.284	0.421	0.406	0.399	0.533	0.479	0.341	0.447	0.398	0.4	0.362	0.327	0.334	0.365	0.37	0.377	0.372	0.198	0.211
440	0.436	0.438	0.432	0.431	0.426	0.283	0.303	0.457	0.427	0.43	0.436	0.503	0.52	0.612	0.619	0.591	0.493	0.333	0.361	0.495	0.503	0.486	0.543	0.563	0.511	0.532	0.502	0.523	0.434	0.32	0.286	0.424	0.41	0.403	0.54	0.484	0.341	0.447	0.397	0.407	0.368	0.331	0.336	0.371	0.375	0.381	0.374	0.199	0.21
445	0.441	0.442	0.437	0.436	0.43	0.285	0.306	0.461	0.431	0.435	0.44	0.51	0.526	0.621	0.626	0.6	0.498	0.336	0.365	0.501	0.509	0.492	0.55	0.57	0.517	0.538	0.508	0.528	0.439	0.323	0.289	0.428	0.414	0.406	0.546	0.489	0.354	0.45	0.394	0.409	0.368	0.335	0.341	0.373	0.378	0.388	0.38	0.202	0.212
450	0.446	0.447	0.441	0.44	0.435	0.289	0.309	0.465	0.435	0.44	0.445	0.516	0.532	0.63	0.633	0.609	0.504	0.34	0.369	0.507	0.515	0.498	0.556	0.578	0.521	0.544	0.515	0.533	0.443	0.326	0.292	0.432	0.417	0.409	0.553	0.494	0.352	0.456	0.4	0.414	0.374	0.34	0.341	0.376	0.382	0.393	0.386	0.204	0.212
455	0.45	0.451	0.446	0.445	0.439	0.292	0.313	0.469	0.439	0.445	0.45	0.523	0.538	0.638	0.64	0.619	0.51	0.344	0.372	0.513	0.521	0.505	0.563	0.585	0.527	0.55	0.521	0.538	0.448	0.329	0.295	0.436	0.421	0.413	0.558	0.499	0.361	0.462	0.412	0.419	0.377	0.345	0.348	0.381	0.383	0.4	0.387	0.207	0.216
460	0.455	0.455	0.45	0.45	0.444	0.295	0.316	0.473	0.443	0.449	0.455	0.53	0.544	0.646	0.647	0.628	0.516	0.348	0.376	0.519	0.527	0.511	0.569	0.592	0.533	0.556	0.527	0.543	0.452	0.332	0.297	0.439	0.425	0.417	0.565	0.504	0.365	0.465	0.403	0.421	0.379	0.351	0.35	0.383	0.387	0.405	0.392	0.211	0.217
465	0.46	0.46	0.455	0.455	0.448	0.298	0.32	0.477	0.447	0.454	0.459	0.536	0.55	0.655	0.654	0.638	0.522	0.352	0.381	0.526	0.533	0.516	0.575	0.6	0.538	0.563	0.533	0.548	0.457	0.335	0.3	0.443	0.429	0.421	0.57	0.509	0.372	0.471	0.427	0.425	0.383	0.356	0.35	0.388	0.391	0.411	0.396	0.216	0.221
470	0.463	0.464	0.46	0.46	0.453	0.301	0.323	0.481	0.451	0.458	0.464	0.543	0.557	0.664	0.661	0.649	0.529	0.354	0.385	0.532	0.539	0.523	0.581	0.607	0.543	0.569	0.54	0.553	0.461	0.338	0.303	0.447	0.433	0.424	0.577	0.514	0.377	0.48	0.433	0.43	0.389	0.363	0.353	0.39	0.392	0.414	0.399	0.219	0.221
475	0.468	0.469	0.464	0.464	0.457	0.305	0.327	0.485	0.456	0.463	0.469	0.55	0.562	0.673	0.668	0.657	0.535	0.358	0.389	0.538	0.545	0.529	0.588	0.615	0.547	0.574	0.547	0.558	0.465	0.341	0.305	0.451	0.436	0.427	0.582	0.519	0.382	0.485	0.426	0.431	0.392	0.364	0.352	0.393	0.395	0.419	0.405	0.221	0.224
480	0.472	0.474	0.469	0.469	0.462	0.308	0.33	0.489	0.459	0.468	0.474	0.557	0.569	0.681	0.676	0.667	0.541	0.363	0.393	0.545	0.552	0.536	0.594	0.622	0.553	0.58	0.554	0.562	0.469	0.344	0.308	0.455	0.44	0.431	0.59	0.524	0.391	0.486	0.41	0.436	0.397	0.365	0.363	0.395	0.399	0.423	0.411	0.224	0.224
485	0.477	0.478	0.474	0.474	0.467	0.311	0.334	0.493	0.464	0.472	0.478	0.563	0.575	0.691	0.683	0.677	0.547	0.366	0.398	0.552	0.558	0.542	0.6	0.63	0.558	0.587	0.561	0.568	0.474	0.347	0.31	0.458	0.444	0.435	0.596	0.529	0.394	0.499	0.422	0.441	0.404	0.368	0.362	0.399	0.403	0.426	0.416	0.229	0.226
490	0.481	0.483	0.479	0.479	0.472	0.314	0.337	0.497	0.469	0.477	0.484	0.569	0.582	0.699	0.692	0.688	0.555	0.368	0.402	0.559	0.565	0.549	0.606	0.637	0.563	0.593	0.567	0.574	0.478	0.349	0.313	0.463	0.448	0.438	0.601	0.534	0.399	0.496	0.439	0.443	0.409	0.369	0.372	0.399	0.405	0.433	0.418	0.233	0.226
495	0.485	0.488	0.484	0.484	0.477	0.318	0.341	0.501	0.473	0.482	0.489	0.576	0.589	0.708	0.699	0.697	0.561	0.373	0.407	0.566	0.572	0.556	0.613	0.645	0.568	0.597	0.574	0.579	0.482	0.353	0.315	0.467	0.451	0.442	0.608	0.538	0.407	0.497	0.447	0.447	0.414	0.372	0.37	0.403	0.411	0.434	0.424	0.236	0.226
500	0.49	0.493	0.488	0.489	0.481	0.32	0.344	0.505	0.477	0.486	0.493	0.582	0.596	0.718	0.707	0.707	0.567	0.376	0.41	0.573	0.578	0.563	0.62	0.652	0.572	0.601	0.58	0.584	0.486	0.355	0.318	0.471	0.455	0.446	0.614	0.543	0.409	0.489	0.447	0.452	0.412	0.375	0.375	0.407	0.413	0.438	0.426	0.24	0.227
505	0.494	0.497	0.493	0.494	0.486	0.324	0.348	0.51	0.481	0.491	0.499	0.589	0.602	0.727	0.714	0.718	0.575	0.379	0.414	0.58	0.585	0.57	0.626	0.659	0.577	0.605	0.587	0.59	0.491	0.359	0.32	0.475	0.459	0.45	0.62	0.547	0.411	0.51	0.437	0.454	0.418	0.374	0.381	0.408	0.416	0.441	0.429	0.246	0.231
510	0.499	0.502	0.499	0.499	0.491	0.327	0.351	0.514	0.486	0.496	0.503	0.595	0.61	0.737	0.722	0.728	0.581	0.382	0.417	0.588	0.592	0.577	0.633	0.667	0.582	0.61	0.593	0.596	0.495	0.362	0.322	0.478	0.462	0.453	0.627	0.552	0.419	0.52	0.456	0.459	0.422	0.376	0.383	0.413	0.418	0.445	0.433	0.249	0.233
515	0.503	0.508	0.504	0.504	0.496	0.33	0.355	0.518	0.491	0.5	0.509	0.602	0.617	0.746	0.73	0.738	0.589	0.385	0.422	0.595	0.599	0.584	0.639	0.674	0.586	0.615	0.6	0.601	0.498	0.365	0.325	0.481	0.466	0.457	0.632	0.556	0.427	0.512	0.459	0.46	0.427	0.382	0.387	0.413	0.419	0.448	0.438	0.256	0.237
520	0.508	0.513	0.509	0.509	0.501	0.333	0.358	0.523	0.495	0.505	0.513	0.608	0.624	0.755	0.74	0.748	0.596	0.387	0.425	0.603	0.606	0.591	0.646	0.681	0.591	0.619	0.606	0.607	0.503	0.368	0.327	0.486	0.47	0.461	0.637	0.56	0.428	0.529	0.447	0.466	0.432	0.385	0.394	0.416	0.419	0.451	0.441	0.261	0.237
525	0.513	0.518	0.514	0.514	0.506	0.336	0.362	0.528	0.5	0.51	0.519	0.614	0.632	0.763	0.748	0.758	0.603	0.39	0.429	0.61	0.613	0.598	0.653	0.689	0.595	0.624	0.613	0.612	0.507	0.37	0.33	0.489	0.473	0.465	0.643	0.565	0.438	0.533	0.449	0.469	0.433	0.388	0.383	0.421	0.422	0.455	0.443	0.265	0.237
[truncated: 47 more columns]

## Sheet: Sheet3
GrowthRates v1.8 copyright 2013 Barry G. Hall and The Bellingham Research Institute.										Growth
									Well	Rate	Max OD	lag time (minutes)		AVERAGE	Standard Deviation			Well	Average	Standard Deviation
Tue Jul 8 20:10:58 2014									SA	0.02088	0.513	0.1		0.020035	0.000553444			SA	0.020035	0.000553444
Data file: BioTek_BRL-070514BioTech.txt.									SA	0.01858	0.518	-0.2						SACIP	0.0216175	0.000536462
*********************************************************									SA	0.01998	0.514	-0.2						SAFUS	0.0178817	0.000640669
Well SA									SA	0.02146	0.514	-0.6						PALB	0.0218025	0.00103305
6 points from 0 through 25 minutes were used to estimate the growth rate.									SA	0.01998	0.506	-0.2						PAMIN	0.0159217	0.000674195
The growth rate +/- s.e. is 0.02088 +/-0.000493 per minute.									SA	0.01596	0.336	0						PACIPLB	0.0227767	0.000555969
This is equivalent to a doubling time of 33.2 +/-0.78 minutes.									SA	0.01762	0.362	-0.2						PACIPMIN	0.01516	0.00030328
The correlation coefficient R is 0.99889									SA	0.02257	0.528	0.5						ECB6	0.0139375	0.000324236
The maximum OD is 0.513									SA	0.02215	0.5	-0.5
The lag time is 0.1 minutes									SA	0.01935	0.51	-0.9
*********************************************************									SA	0.02117	0.519	0.8
									SA	0.02072	0.614	0.2
*********************************************************									SACIP	0.02407	0.632	0.4		0.0216175	0.000536462
Well SA									SACIP	0.02116	0.763	-0.6
10 points from 0 through 45 minutes were used to estimate the growth rate.									SACIP	0.02207	0.748	0.6
The growth rate +/- s.e. is 0.01858 +/-0.000200 per minute.									SACIP	0.01998	0.758	0.2
This is equivalent to a doubling time of 37.3 +/-0.40 minutes.									SACIP	0.02136	0.603	0.1
The correlation coefficient R is 0.99954									SACIP	0.01943	0.39	-1
The maximum OD is 0.518									SACIP	0.01787	0.429	-0.2
The lag time is -0.2 minutes									SACIP	0.02138	0.61	0.2
*********************************************************									SACIP	0.02407	0.613	0.4
									SACIP	0.02222	0.598	0.1
*********************************************************									SACIP	0.02254	0.653	-0.6
Well SA									SACIP	0.02326	0.689	-0.5
8 points from 0 through 35 minutes were used to estimate the growth rate.									SAFUS	0.0185	0.595	-1		0.0178817	0.000640669
The growth rate +/- s.e. is 0.01998 +/-0.000340 per minute.									SAFUS	0.02146	0.624	-0.6
This is equivalent to a doubling time of 34.7 +/-0.59 minutes.									SAFUS	0.01686	0.613	1.7
The correlation coefficient R is 0.99913									SAFUS	0.01901	0.612	2
The maximum OD is 0.514									SAFUS	0.01782	0.507	-0.2
The lag time is -0.2 minutes									SAFUS	0.01612	0.37	-0.4
*********************************************************									SAFUS	0.01273	0.33	5.2
									SAFUS	0.01796	0.489	0.2
*********************************************************									SAFUS	0.01678	0.473	-0.3
Well SA									SAFUS	0.01819	0.465	0
5 points from 0 through 20 minutes were used to estimate the growth rate.									SAFUS	0.02057	0.643	0.4
The growth rate +/- s.e. is 0.02146 +/-0.000884 per minute.									SAFUS	0.01858	0.565	0.1
This is equivalent to a doubling time of 32.3 +/-1.33 minutes.									PALB	0.02088	0.438	0.1		0.0218025	0.00103305
The correlation coefficient R is 0.99747									PALB	0.02439	0.533	-0.4
The maximum OD is 0.514									PALB	0.02654	0.459	-0.4
The lag time is -0.6 minutes									PALB	0.02356	0.469	0.4
*********************************************************									PALB	0.02223	0.433	-0.5
									PALB	0.02148	0.388	0.2
*********************************************************									PALB	0.02362	0.394	0.5
Well SA									PALB	0.02215	0.421	-0.5
8 points from 0 through 35 minutes were used to estimate the growth rate.									PALB	0.02147	0.422	0.2
The growth rate +/- s.e. is 0.01998 +/-0.000340 per minute.									PALB	0.02147	0.455	0.2
This is equivalent to a doubling time of 34.7 +/-0.59 minutes.									PALB	0.02222	0.443	-0.4
The correlation coefficient R is 0.99913									PALB	0.01162	0.265	111.3
The maximum OD is 0.506									PAMIN	0.01533	0.239	0.7		0.0159217	0.000674195
The lag time is -0.2 minutes									PAMIN	0.0182	0.25	2.3
*********************************************************									PAMIN	0.01582	0.298	1.2
									PAMIN	0.0154	0.315	0.8
*********************************************************									PAMIN	0.0175	0.241	2.4
Well SA									PAMIN	0.01554	0.237	1.6
8 points from 0 through 35 minutes were used to estimate the growth rate.									PAMIN	0.01707	0.227	4.9
The growth rate +/- s.e. is 0.01596 +/-0.000457 per minute.									PAMIN	0.0168	0.236	-0.4
This is equivalent to a doubling time of 43.4 +/-1.24 minutes.									PAMIN	0.0168	0.238	-0.4
The correlation coefficient R is 0.99755									PAMIN	0.0168	0.242	-0.4
The maximum OD is 0.336									PAMIN	0.00905	0.194	-26.6
The lag time is 0.0 minutes									PAMIN	0.01675	0.274	4.5
*********************************************************									PACIPLB	0.02306	0.419	0.3		0.0227767	0.000555969
									PACIPLB	0.02654	0.49	-0.4
*********************************************************									PACIPLB	0.02535	0.453	-0.3
Well SA									PACIPLB	0.02384	0.447	0
7 points from 0 through 30 minutes were used to estimate the growth rate.									PACIPLB	0.02439	0.414	-0.3
The growth rate +/- s.e. is 0.01762 +/-0.000311 per minute.									PACIPLB	0.02013	0.349	0.1
This is equivalent to a doubling time of 39.3 +/-0.69 minutes.									PACIPLB	0.02235	0.372	0.2
The correlation coefficient R is 0.99922									PACIPLB	0.02169	0.395	0
The maximum OD is 0.362									PACIPLB	0.0214	0.406	0.1
The lag time is -0.2 minutes									PACIPLB	0.02221	0.397	0.4
*********************************************************									PACIPLB	0.02169	0.418	0
									PACIPLB	0.02067	0.426	0.2
*********************************************************									PACIPMIN	0.01602	0.257	-0.5		0.01516	0.00030328
Well SA									PACIPMIN	0.016	0.276	3.4
7 points from 0 through 30 minutes were used to estimate the growth rate.									PACIPMIN	0.01745	0.265	2.3
The growth rate +/- s.e. is 0.02257 +/-0.000465 per minute.									PACIPMIN	0.01596	0.294	0
This is equivalent to a doubling time of 30.7 +/-0.63 minutes.									PACIPMIN	0.01571	0.235	0.9
The correlation coefficient R is 0.99894									PACIPMIN	0.01402	0.185	1.2
The maximum OD is 0.528									PACIPMIN	0.01448	0.23	-0.5
The lag time is 0.5 minutes									PACIPMIN	0.01465	0.206	1.4
*********************************************************									PACIPMIN	0.01478	0.244	0.8
									PACIPMIN	0.01444	0.243	0.6
*********************************************************									PACIPMIN	0.01422	0.244	1.4
Well SA									PACIPMIN	0.01419	0.251	1.3
8 points from 0 through 35 minutes were used to estimate the growth rate.									ECB6	0.01431	0.313	1.6		0.0139375	0.000324236
The growth rate +/- s.e. is 0.02215 +/-0.000383 per minute.									ECB6	0.01686	0.26	1.7
This is equivalent to a doubling time of 31.3 +/-0.54 minutes.									ECB6	0.01478	0.282	0.8
The correlation coefficient R is 0.99910									ECB6	0.01448	0.289	-0.5
The maximum OD is 0.500									ECB6	0.01378	0.301	0.3
The lag time is -0.5 minutes									ECB6	0.01381	0.163	2.1
*********************************************************									ECB6	0.01396	0.153	1.1
									ECB6	0.01323	0.191	-0.5
*********************************************************									ECB6	0.01322	0.193	-0.4
Well SA									ECB6	0.013	0.193	1.2
7 points from 0 through 30 minutes were used to estimate the growth rate.									ECB6	0.01318	0.192	1.5
The growth rate +/- s.e. is 0.01935 +/-0.000880 per minute.									ECB6	0.01264	0.316	2.5
This is equivalent to a doubling time of 35.8 +/-1.63 minutes.
The correlation coefficient R is 0.99487
The maximum OD is 0.510
The lag time is -0.9 minutes
*********************************************************
*********************************************************
Well SA
7 points from 5 through 35 minutes were used to estimate the growth rate.
The growth rate +/- s.e. is 0.02117 +/-0.000407 per minute.
This is equivalent to a doubling time of 32.7 +/-0.63 minutes.
The correlation coefficient R is 0.99908
The maximum OD is 0.519
The lag time is 0.8 minutes
*********************************************************
*********************************************************
Well SA
9 points from 0 through 40 minutes were used to estimate the growth rate.
The growth rate +/- s.e. is 0.02072 +/-0.000172 per minute.
This is equivalent to a doubling time of 33.5 +/-0.28 minutes.
The correlation coefficient R is 0.99976
The maximum OD is 0.614
The lag time is 0.2 minutes
*********************************************************
*********************************************************
Well SACIP
6 points from 0 through 25 minutes were used to estimate the growth rate.
The growth rate +/- s.e. is 0.02407 +/-0.000685 per minute.
This is equivalent to a doubling time of 28.8 +/-0.82 minutes.
The correlation coefficient R is 0.99838
The maximum OD is 0.632
The lag time is 0.4 minutes
*********************************************************
*********************************************************
Well SACIP
10 points from 0 through 45 minutes were used to estimate the growth rate.
The growth rate +/- s.e. is 0.02116 +/-0.000251 per minute.
This is equivalent to a doubling time of 32.8 +/-0.39 minutes.
The correlation coefficient R is 0.99944
The maximum OD is 0.763
The lag time is -0.6 minutes
*********************************************************
*********************************************************
Well SACIP
7 points from 0 through 30 minutes were used to estimate the growth rate.
The growth rate +/- s.e. is 0.02207 +/-0.000362 per minute.
This is equivalent to a doubling time of 31.4 +/-0.52 minutes.
The correlation coefficient R is 0.99933
The maximum OD is 0.748
The lag time is 0.6 minutes
*********************************************************
*********************************************************
Well SACIP
7 points from 0 through 30 minutes were used to estimate the growth rate.
The growth rate +/- s.e. is 0.01998 +/-0.000338 per minute.
This is equivalent to a doubling time of 34.7 +/-0.59 minutes.
The correlation coefficient R is 0.99929
The maximum OD is 0.758
The lag time is 0.2 minutes
*********************************************************
*********************************************************
Well SACIP
10 points from 0 through 45 minutes were used to estimate the growth rate.
The growth rate +/- s.e. is 0.02136 +/-0.000216 per minute.
This is equivalent to a doubling time of 32.4 +/-0.33 minutes.
The correlation coefficient R is 0.99959
The maximum OD is 0.603
The lag time is 0.1 minutes
*********************************************************
*********************************************************
Well SACIP
5 points from 0 through 20 minutes were used to estimate the growth rate.
The growth rate +/- s.e. is 0.01943 +/-0.001225 per minute.
This is equivalent to a doubling time of 35.7 +/-2.25 minutes.
The correlation coefficient R is 0.99408
The maximum OD is 0.390
The lag time is -1.0 minutes
*********************************************************
*********************************************************
Well SACIP
8 points from 0 through 35 minutes were used to estimate the growth rate.
The growth rate +/- s.e. is 0.01787 +/-0.000388 per minute.
This is equivalent to a doubling time of 38.8 +/-0.84 minutes.
The correlation coefficient R is 0.99859
The maximum OD is 0.429
The lag time is -0.2 minutes
*********************************************************
*********************************************************
Well SACIP
9 points from 0 through 40 minutes were used to estimate the growth rate.
The growth rate +/- s.e. is 0.02138 +/-0.000187 per minute.
This is equivalent to a doubling time of 32.4 +/-0.28 minutes.
The correlation coefficient R is 0.99973
The maximum OD is 0.610
The lag time is 0.2 minutes
*********************************************************
*********************************************************
Well SACIP
6 points from 0 through 25 minutes were used to estimate the growth rate.
The growth rate +/- s.e. is 0.02407 +/-0.000685 per minute.
This is equivalent to a doubling time of 28.8 +/-0.82 minutes.
The correlation coefficient R is 0.99838
The maximum OD is 0.613
The lag time is 0.4 minutes
*********************************************************
*********************************************************
Well SACIP
8 points from 0 through 35 minutes were used to estimate the growth rate.
The growth rate +/- s.e. is 0.02222 +/-0.000249 per minute.
This is equivalent to a doubling time of 31.2 +/-0.35 minutes.
The correlation coefficient R is 0.99962
The maximum OD is 0.598
The lag time is 0.1 minutes
*********************************************************
*********************************************************
Well SACIP
5 points from 0 through 20 minutes were used to estimate the growth rate.
The growth rate +/- s.e. is 0.02254 +/-0.000870 per minute.
This is equivalent to a doubling time of 30.7 +/-1.19 minutes.
The correlation coefficient R is 0.99777
The maximum OD is 0.653
The lag time is -0.6 minutes
*********************************************************
*********************************************************
Well SACIP
10 points from 0 through 45 minutes were used to estimate the growth rate.
The growth rate +/- s.e. is 0.02326 +/-0.000153 per minute.
This is equivalent to a doubling time of 29.8 +/-0.20 minutes.
The correlation coefficient R is 0.99983
The maximum OD is 0.689
The lag time is -0.5 minutes
*********************************************************
*********************************************************
Well SAFUS
8 points from 15 through 50 minutes were used to estimate the growth rate.
The growth rate +/- s.e. is 0.01850 +/-0.000399 per minute.
This is equivalent to a doubling time of 37.5 +/-0.81 minutes.
The correlation coefficient R is 0.99860
The maximum OD is 0.595
The lag time is -1.0 minutes
*********************************************************
*********************************************************
Well SAFUS
5 points from 0 through 20 minutes were used to estimate the growth rate.
The growth rate +/- s.e. is 0.02146 +/-0.000884 per minute.
This is equivalent to a doubling time of 32.3 +/-1.33 minutes.
The correlation coefficient R is 0.99747
The maximum OD is 0.624
The lag time is -0.6 minutes
*********************************************************
*********************************************************
Well SAFUS
5 points from 10 through 30 minutes were used to estimate the growth rate.
The growth rate +/- s.e. is 0.01686 +/-0.000610 per minute.
This is equivalent to a doubling time of 41.1 +/-1.49 minutes.
The correlation coefficient R is 0.99804
The maximum OD is 0.613
The lag time is 1.7 minutes
*********************************************************
*********************************************************
Well SAFUS
8 points from 5 through 40 minutes were used to estimate the growth rate.
The growth rate +/- s.e. is 0.01901 +/-0.000332 per minute.
This is equivalent to a doubling time of 36.5 +/-0.64 minutes.
The correlation coefficient R is 0.99909
The maximum OD is 0.612
The lag time is 2.0 minutes
*********************************************************
*********************************************************
Well SAFUS
9 points from 0 through 40 minutes were used to estimate the growth rate.
The growth rate +/- s.e. is 0.01782 +/-0.000205 per minute.
This is equivalent to a doubling time of 38.9 +/-0.45 minutes.
The correlation coefficient R is 0.99954
The maximum OD is 0.507
The lag time is -0.2 minutes
*********************************************************
*********************************************************
Well SAFUS
5 points from 0 through 20 minutes were used to estimate the growth rate.
The growth rate +/- s.e. is 0.01612 +/-0.000444 per minute.
This is equivalent to a doubling time of 43.0 +/-1.19 minutes.
The correlation coefficient R is 0.99886
The maximum OD is 0.370
The lag time is -0.4 minutes
*********************************************************
*********************************************************
Well SAFUS
18 points from 15 through 100 minutes were used to estimate the growth rate.
The growth rate +/- s.e. is 0.01273 +/-0.000107 per minute.
This is equivalent to a doubling time of 54.4 +/-0.46 minutes.
The correlation coefficient R is 0.99944
The maximum OD is 0.330
The lag time is 5.2 minutes
*********************************************************
*********************************************************
Well SAFUS
7 points from 5 through 35 minutes were used to estimate the growth rate.
The growth rate +/- s.e. is 0.01796 +/-0.000305 per minute.
This is equivalent to a doubling time of 38.6 +/-0.65 minutes.
The correlation coefficient R is 0.99928
The maximum OD is 0.489
The lag time is 0.2 minutes
*********************************************************
*********************************************************
Well SAFUS
8 points from 5 through 40 minutes were used to estimate the growth rate.
The growth rate +/- s.e. is 0.01678 +/-0.000430 per minute.
This is equivalent to a doubling time of 41.3 +/-1.06 minutes.
The correlation coefficient R is 0.99804
The maximum OD is 0.473
The lag time is -0.3 minutes
*********************************************************
*********************************************************
Well SAFUS
8 points from 0 through 35 minutes were used to estimate the growth rate.
The growth rate +/- s.e. is 0.01819 +/-0.000326 per minute.
This is equivalent to a doubling time of 38.1 +/-0.68 minutes.
The correlation coefficient R is 0.99904
The maximum OD is 0.465
The lag time is -0.0 minutes
*********************************************************
*********************************************************
Well SAFUS
7 points from 0 through 30 minutes were used to estimate the growth rate.
The growth rate +/- s.e. is 0.02057 +/-0.000325 per minute.
This is equivalent to a doubling time of 33.7 +/-0.53 minutes.
The correlation coefficient R is 0.99938
The maximum OD is 0.643
The lag time is 0.4 minutes
*********************************************************
*********************************************************
Well SAFUS
7 points from 5 through 35 minutes were used to estimate the growth rate.
The growth rate +/- s.e. is 0.01858 +/-0.000314 per minute.
This is equivalent to a doubling time of 37.3 +/-0.63 minutes.
The correlation coefficient R is 0.99929
The maximum OD is 0.565
The lag time is 0.1 minutes
*********************************************************
*********************************************************
Well PA LB
6 points from 0 through 25 minutes were used to estimate the growth rate.
The growth rate +/- s.e. is 0.02088 +/-0.000493 per minute.
This is equivalent to a doubling time of 33.2 +/-0.78 minutes.
The correlation coefficient R is 0.99889
The maximum OD is 0.438
The lag time is 0.1 minutes
*********************************************************
*********************************************************
Well PA LB
6 points from 0 through 25 minutes were used to estimate the growth rate.
The growth rate +/- s.e. is 0.02439 +/-0.000401 per minute.
This is equivalent to a doubling time of 28.4 +/-0.47 minutes.
The correlation coefficient R is 0.99946
The maximum OD is 0.533
The lag time is -0.4 minutes
*********************************************************
*********************************************************
Well PA LB
5 points from 0 through 20 minutes were used to estimate the growth rate.
The growth rate +/- s.e. is 0.02654 +/-0.001051 per minute.
This is equivalent to a doubling time of 26.1 +/-1.03 minutes.
The correlation coefficient R is 0.99765
The maximum OD is 0.459
The lag time is -0.4 minutes
*********************************************************
*********************************************************
Well PA LB
8 points from 0 through 35 minutes were used to estimate the growth rate.
The growth rate +/- s.e. is 0.02356 +/-0.000279 per minute.
This is equivalent to a doubling time of 29.4 +/-0.35 minutes.
The correlation coefficient R is 0.99958
The maximum OD is 0.469
The lag time is 0.4 minutes
*********************************************************
*********************************************************
Well PA LB
6 points from 10 through 35 minutes were used to estimate the growth rate.
The growth rate +/- s.e. is 0.02223 +/-0.000779 per minute.
This is equivalent to a doubling time of 31.2 +/-1.09 minutes.
The correlation coefficient R is 0.99755
The maximum OD is 0.433
The lag time is -0.5 minutes
*********************************************************
*********************************************************
Well PA LB
6 points from 0 through 25 minutes were used to estimate the growth rate.
The growth rate +/- s.e. is 0.02148 +/-0.000645 per minute.
This is equivalent to a doubling time of 32.3 +/-0.97 minutes.
The correlation coefficient R is 0.99820
The maximum OD is 0.388
The lag time is 0.2 minutes
*********************************************************
*********************************************************
Well PA LB
5 points from 0 through 20 minutes were used to estimate the growth rate.
The growth rate +/- s.e. is 0.02362 +/-0.000716 per minute.
This is equivalent to a doubling time of 29.3 +/-0.89 minutes.
The correlation coefficient R is 0.99862
The maximum OD is 0.394
The lag time is 0.5 minutes
*********************************************************
*********************************************************
Well PA LB
8 points from 0 through 35 minutes were used to estimate the growth rate.
The growth rate +/- s.e. is 0.02215 +/-0.000383 per minute.
This is equivalent to a doubling time of 31.3 +/-0.54 minutes.
The correlation coefficient R is 0.99910
The maximum OD is 0.421
The lag time is -0.5 minutes
*********************************************************
*********************************************************
Well PA LB
8 points from 0 through 35 minutes were used to estimate the growth rate.
The growth rate +/- s.e. is 0.02147 +/-0.000230 per minute.
This is equivalent to a doubling time of 32.3 +/-0.35 minutes.
The correlation coefficient R is 0.99965
The maximum OD is 0.422
The lag time is 0.2 minutes
*********************************************************
*********************************************************
Well PA LB
8 points from 0 through 35 minutes were used to estimate the growth rate.
The growth rate +/- s.e. is 0.02147 +/-0.000230 per minute.
This is equivalent to a doubling time of 32.3 +/-0.35 minutes.
The correlation coefficient R is 0.99965
The maximum OD is 0.455
The lag time is 0.2 minutes
*********************************************************
*********************************************************
Well PA LB
7 points from 0 through 30 minutes were used to estimate the growth rate.
The growth rate +/- s.e. is 0.02222 +/-0.000485 per minute.
This is equivalent to a doubling time of 31.2 +/-0.68 minutes.
The correlation coefficient R is 0.99881
The maximum OD is 0.443
The lag time is -0.4 minutes
*********************************************************
*********************************************************
Well PA LB
6 points from 190 through 215 minutes were used to estimate the growth rate.
The growth rate +/- s.e. is 0.01162 +/-0.000204 per minute.
This is equivalent to a doubling time of 59.6 +/-1.05 minutes.
The correlation coefficient R is 0.99938
The maximum OD is 0.265
The lag time is 111.3 minutes
*********************************************************
*********************************************************
Well PA MIN
12 points from 0 through 55 minutes were used to estimate the growth rate.
The growth rate +/- s.e. is 0.01533 +/-0.000194 per minute.
This is equivalent to a doubling time of 45.2 +/-0.57 minutes.
The correlation coefficient R is 0.99920
The maximum OD is 0.239
The lag time is 0.7 minutes
*********************************************************
*********************************************************
Well PA MIN
5 points from 5 through 25 minutes were used to estimate the growth rate.
The growth rate +/- s.e. is 0.01820 +/-0.000661 per minute.
This is equivalent to a doubling time of 38.1 +/-1.38 minutes.
The correlation coefficient R is 0.99803
The maximum OD is 0.250
The lag time is 2.3 minutes
*********************************************************
*********************************************************
Well PA MIN
8 points from 15 through 50 minutes were used to estimate the growth rate.
The growth rate +/- s.e. is 0.01582 +/-0.000264 per minute.
This is equivalent to a doubling time of 43.8 +/-0.73 minutes.
The correlation coefficient R is 0.99917
The maximum OD is 0.298
The lag time is 1.2 minutes
*********************************************************
*********************************************************
Well PA MIN
6 points from 0 through 25 minutes were used to estimate the growth rate.
The growth rate +/- s.e. is 0.01540 +/-0.000506 per minute.
This is equivalent to a doubling time of 45.0 +/-1.48 minutes.
The correlation coefficient R is 0.99785
The maximum OD is 0.315
The lag time is 0.8 minutes
*********************************************************
*********************************************************
Well PA MIN
5 points from 5 through 25 minutes were used to estimate the growth rate.
The growth rate +/- s.e. is 0.01750 +/-0.000634 per minute.
This is equivalent to a doubling time of 39.6 +/-1.44 minutes.
The correlation coefficient R is 0.99804
The maximum OD is 0.241
The lag time is 2.4 minutes
*********************************************************
*********************************************************
Well PA MIN
12 points from 5 through 60 minutes were used to estimate the growth rate.
The growth rate +/- s.e. is 0.01554 +/-0.000114 per minute.
This is equivalent to a doubling time of 44.6 +/-0.33 minutes.
The correlation coefficient R is 0.99973
The maximum OD is 0.237
The lag time is 1.6 minutes
*********************************************************
*********************************************************
Well PA MIN
6 points from 35 through 60 minutes were used to estimate the growth rate.
The growth rate +/- s.e. is 0.01707 +/-0.000807 per minute.
This is equivalent to a doubling time of 40.6 +/-1.92 minutes.
The correlation coefficient R is 0.99556
The maximum OD is 0.227
The lag time is 4.9 minutes
*********************************************************
*********************************************************
Well PA MIN
5 points from 0 through 20 minutes were used to estimate the growth rate.
The growth rate +/- s.e. is 0.01680 +/-0.000483 per minute.
This is equivalent to a doubling time of 41.3 +/-1.19 minutes.
The correlation coefficient R is 0.99876
The maximum OD is 0.236
The lag time is -0.4 minutes
*********************************************************
*********************************************************
Well PA MIN
5 points from 0 through 20 minutes were used to estimate the growth rate.
The growth rate +/- s.e. is 0.01680 +/-0.000483 per minute.
This is equivalent to a doubling time of 41.3 +/-1.19 minutes.
The correlation coefficient R is 0.99876
The maximum OD is 0.238
The lag time is -0.4 minutes
*********************************************************
*********************************************************
Well PA MIN
5 points from 0 through 20 minutes were used to estimate the growth rate.
The growth rate +/- s.e. is 0.01680 +/-0.000483 per minute.
This is equivalent to a doubling time of 41.3 +/-1.19 minutes.
The correlation coefficient R is 0.99876
The maximum OD is 0.242
The lag time is -0.4 minutes
*********************************************************
*********************************************************
Well PA MIN
16 points from 25 through 100 minutes were used to estimate the growth rate.
The growth rate +/- s.e. is 0.00905 +/-0.000956 per minute.
This is equivalent to a doubling time of 76.6 +/-8.10 minutes.
The correlation coefficient R is 0.92990
The maximum OD is 0.194
The lag time is -26.6 minutes
*********************************************************
*********************************************************
Well PA MIN
5 points from 20 through 40 minutes were used to estimate the growth rate.
The growth rate +/- s.e. is 0.01675 +/-0.000613 per minute.
This is equivalent to a doubling time of 41.4 +/-1.51 minutes.
The correlation coefficient R is 0.99800
The maximum OD is 0.274
The lag time is 4.5 minutes
*********************************************************
*********************************************************
Well PACIPLB
6 points from 0 through 25 minutes were used to estimate the growth rate.
The growth rate +/- s.e. is 0.02306 +/-0.000571 per minute.
This is equivalent to a doubling time of 30.1 +/-0.74 minutes.
The correlation coefficient R is 0.99878
The maximum OD is 0.419
The lag time is 0.3 minutes
*********************************************************
*********************************************************
Well PACIPLB
5 points from 0 through 20 minutes were used to estimate the growth rate.
The growth rate +/- s.e. is 0.02654 +/-0.001051 per minute.
This is equivalent to a doubling time of 26.1 +/-1.03 minutes.
The correlation coefficient R is 0.99765
The maximum OD is 0.490
The lag time is -0.4 minutes
*********************************************************
*********************************************************
Well PACIPLB
5 points from 0 through 20 minutes were used to estimate the growth rate.
The growth rate +/- s.e. is 0.02535 +/-0.000886 per minute.
This is equivalent to a doubling time of 27.3 +/-0.96 minutes.
The correlation coefficient R is 0.99817
The maximum OD is 0.453
The lag time is -0.3 minutes
*********************************************************
*********************************************************
Well PACIPLB
6 points from 0 through 25 minutes were used to estimate the growth rate.
The growth rate +/- s.e. is 0.02384 +/-0.000911 per minute.
This is equivalent to a doubling time of 29.1 +/-1.11 minutes.
The correlation coefficient R is 0.99709
The maximum OD is 0.447
The lag time is 0.0 minutes
*********************************************************
*********************************************************
Well PACIPLB
5 points from 0 through 20 minutes were used to estimate the growth rate.
The growth rate +/- s.e. is 0.02439 +/-0.000828 per minute.
This is equivalent to a doubling time of 28.4 +/-0.96 minutes.
The correlation coefficient R is 0.99828
The maximum OD is 0.414
The lag time is -0.3 minutes
*********************************************************
*********************************************************
Well PACIPLB
6 points from 0 through 25 minutes were used to estimate the growth rate.
The growth rate +/- s.e. is 0.02013 +/-0.000462 per minute.
This is equivalent to a doubling time of 34.4 +/-0.79 minutes.
The correlation coefficient R is 0.99895
The maximum OD is 0.349
The lag time is 0.1 minutes
*********************************************************
*********************************************************
Well PACIPLB
5 points from 0 through 20 minutes were used to estimate the growth rate.
The growth rate +/- s.e. is 0.02235 +/-0.000554 per minute.
This is equivalent to a doubling time of 31.0 +/-0.77 minutes.
The correlation coefficient R is 0.99908
The maximum OD is 0.372
The lag time is 0.2 minutes
*********************************************************
*********************************************************
Well PACIPLB
6 points from 0 through 25 minutes were used to estimate the growth rate.
The growth rate +/- s.e. is 0.02169 +/-0.000529 per minute.
This is equivalent to a doubling time of 32.0 +/-0.78 minutes.
The correlation coefficient R is 0.99881
The maximum OD is 0.395
The lag time is 0.0 minutes
*********************************************************
*********************************************************
Well PACIPLB
8 points from 0 through 35 minutes were used to estimate the growth rate.
The growth rate +/- s.e. is 0.02140 +/-0.000346 per minute.
This is equivalent to a doubling time of 32.4 +/-0.52 minutes.
The correlation coefficient R is 0.99922
The maximum OD is 0.406
The lag time is 0.1 minutes
*********************************************************
*********************************************************
Well PACIPLB
6 points from 0 through 25 minutes were used to estimate the growth rate.
The growth rate +/- s.e. is 0.02221 +/-0.000552 per minute.
This is equivalent to a doubling time of 31.2 +/-0.78 minutes.
The correlation coefficient R is 0.99877
The maximum OD is 0.397
The lag time is 0.4 minutes
*********************************************************
*********************************************************
Well PACIPLB
6 points from 0 through 25 minutes were used to estimate the growth rate.
The growth rate +/- s.e. is 0.02169 +/-0.000529 per minute.
This is equivalent to a doubling time of 32.0 +/-0.78 minutes.
The correlation coefficient R is 0.99881
The maximum OD is 0.418
The lag time is 0.0 minutes
*********************************************************
*********************************************************
Well PACIPLB
8 points from 0 through 35 minutes were used to estimate the growth rate.
The growth rate +/- s.e. is 0.02067 +/-0.000334 per minute.
This is equivalent to a doubling time of 33.5 +/-0.54 minutes.
The correlation coefficient R is 0.99922
The maximum OD is 0.426
The lag time is 0.2 minutes
*********************************************************
*********************************************************
Well PACIPMIN
8 points from 0 through 35 minutes were used to estimate the growth rate.
The growth rate +/- s.e. is 0.01602 +/-0.000446 per minute.
This is equivalent to a doubling time of 43.3 +/-1.20 minutes.
The correlation coefficient R is 0.99768
The maximum OD is 0.257
The lag time is -0.5 minutes
*********************************************************
*********************************************************
Well PACIPMIN
5 points from 40 through 60 minutes were used to estimate the growth rate.
The growth rate +/- s.e. is 0.01600 +/-0.000684 per minute.
This is equivalent to a doubling time of 43.3 +/-1.85 minutes.
The correlation coefficient R is 0.99727
The maximum OD is 0.276
The lag time is 3.4 minutes
*********************************************************
*********************************************************
Well PACIPMIN
5 points from 10 through 30 minutes were used to estimate the growth rate.
The growth rate +/- s.e. is 0.01745 +/-0.000636 per minute.
This is equivalent to a doubling time of 39.7 +/-1.45 minutes.
The correlation coefficient R is 0.99801
The maximum OD is 0.265
The lag time is 2.3 minutes
*********************************************************
*********************************************************
Well PACIPMIN
8 points from 0 through 35 minutes were used to estimate the growth rate.
The growth rate +/- s.e. is 0.01596 +/-0.000457 per minute.
This is equivalent to a doubling time of 43.4 +/-1.24 minutes.
The correlation coefficient R is 0.99755
The maximum OD is 0.294
The lag time is 0.0 minutes
*********************************************************
*********************************************************
Well PACIPMIN
7 points from 15 through 45 minutes were used to estimate the growth rate.
The growth rate +/- s.e. is 0.01571 +/-0.000263 per minute.
This is equivalent to a doubling time of 44.1 +/-0.74 minutes.
The correlation coefficient R is 0.99930
The maximum OD is 0.235
The lag time is 0.9 minutes
*********************************************************
*********************************************************
Well PACIPMIN
6 points from 5 through 30 minutes were used to estimate the growth rate.
The growth rate +/- s.e. is 0.01402 +/-0.000491 per minute.
This is equivalent to a doubling time of 49.4 +/-1.73 minutes.
The correlation coefficient R is 0.99755
The maximum OD is 0.185
The lag time is 1.2 minutes
*********************************************************
*********************************************************
Well PACIPMIN
7 points from 0 through 30 minutes were used to estimate the growth rate.
The growth rate +/- s.e. is 0.01448 +/-0.000369 per minute.
This is equivalent to a doubling time of 47.9 +/-1.22 minutes.
The correlation coefficient R is 0.99838
The maximum OD is 0.230
The lag time is -0.5 minutes
*********************************************************
*********************************************************
Well PACIPMIN
9 points from 5 through 45 minutes were used to estimate the growth rate.
[truncated: 150 more rows]
