# Supplementary material for: Malthusian Parameters as Estimators of the Fitness of Microbes: A Cautionary Tale about the Low Side of High Throughput
Source: PLoS One. 2015 Jun 26;10(6):e0126915. doi: 10.1371/journal.pone.0126915 (PMC4482697; doi:10.1371/journal.pone.0126915)
Supplement: S2 Supporting Information — Raw data files for this study. (ZIP) [file pone.0126915.s002.zip › ECPASA-intermittent.xlsx]

## Sheet: shake 10sec
GROWTH RATE WITH SHAKING FOR 10 SECONDS EVERY 5 MINUTES										Growth
2015-01-17										ECMIN	0.01388	PAMIN	0.02827	SAMH	0.02331	ECLB	0.03355	PALB	0.03667		Old data	PA_growthdata 02814-V2.xls			SA DATA_BT and BS.xlsx
										ECMIN	0.01389	PAMIN	0.03095	SAMH	0.02302	ECLB	0.03256	PALB	0.04338		EcAPMIN	0.01515	PaWTMin	0.01781	SA1-1	0.02473
E. Coli B6										ECMIN	0.01392	PAMIN	0.03048	SAMH	0.02274	ECLB	0.03146	PALB	0.03938		EcAPMIN	0.01478	PaWTMin	0.02094	SA1-2	0.02516
P. aeruginias PA14										ECMIN	0.01337	PAMIN	0.03376	SAMH	0.02298	ECLB	0.03298	PALB	0.04363		EcAPMIN	0.01422	PaWTMin	0.0212	SA1-3	0.02501
S. aureus Newman			TO 10 ML ADD AS FOLLOWS							ECMIN	0.01372	PAMIN	0.03259	SAMH	0.02801	ECLB	0.03155	PALB	0.04953		EcAPMIN	0.01421	PaWTMin	0.0224	SA1-4	0.02505
			DIL 1/10	ADD 0.1 ML TO 10						ECMIN	0.0143	PAMIN	0.03419	SAMH	0.02351	ECLB	0.03212	PALB	0.02898		EcAPMIN	0.01421	PaWTMin	0.02218	SA1-5	0.02471
Minimal medium		assume 5e8	50000000	500000						ECMIN	0.01388	PAMIN	0.0398	SAMH	0.02245	ECLB	0.03209	PALB	0.04067		EcAPMIN	0.01432	PaWTMin	0.0305
			DIL 1/100							ECMIN	0.013	PAMIN	0.03445	SAMH	0.02302	ECLB	0.03272	PALB	0.05059		EcAPMIN	0.01448	PaWTMin	0.02102
Broth		assume 4E9	40000000	400000						ECMIN	0.01356	PAMIN	0.03142	SAMH	0.02222	ECLB	0.03106	PALB	0.04354		EcAPMIN	0.0147	PaWTMin	0.02345
										ECMIN	0.01618	PAMIN	0.02902	SAMH	0.02247	ECLB	0.0321	PALB	0.0289		EcAPMIN	0.01422	PaWTMin	0.02403
										ECMIN	0.01424	PAMIN	0.03916	SAMH	0.02672	ECLB	0.03409	PALB	0.02498		EcAPMIN	0.01421	PaWTMin	0.02506
										ECMIN	0.01594	PAMIN	0.02905	SAMH	0.02319	ECLB	0.03425	PALB	0.02963		EcAPLB	0.03304	PAWTLB	0.02579
										ECMIN	0.01478	Bad wells		SAMH	0.02439	ECLB	0.0298	PALB	0.04477		EcAPLB	0.03336	PAWTLB	0.02646
										ECMIN	0.01549			SAMH	0.02384	ECLB	0.03298	PALB	0.05562		EcAPLB	0.0328	PAWTLB	0.02901
										ECMIN	0.0136			SAMH	0.02425	ECLB	0.03371	PALB	0.02975		EcAPLB	0.03353	PAWTLB	0.02742
													ECMIN	PAMIN	SAMHII	ECLB	PALB				EcAPLB	0.03224	PAWTLB	0.0277
												Mean inter	0.01425	0.0327617	0.0237413	0.032468	0.0393347				EcAPLB	0.03199	PAWTLB	0.02274
												SE	0.000243299	0.00108234	0.000417179	0.000312249	0.00238544				EcAPLB	0.0319	PAWTLB	0.02513
												Old Mean	0.01445	0.022859	0.024932	0.032557	0.026169				EcAPLB	0.0319	PAWTLB	0.02521
												Old SE	0.000103161	0.00334881	9.00222e-05	0.000190082	0.000667247				EcAPLB	0.03254	PAWTLB	0.02877
												Mean540	0.0160765	0.0210085	0.0237922	0.0353975	0.026374				EcAPLB	0.03227	PAWTLB	0.02346
												SE 540	0.000188598	0.000657421	0.00025568	0.000438732	0.000514396
												Mean 5401	0.014262		0.023337	0.033047	0.028699
PLATE 1	0	1	2	3	4	5	6	7	8	9		SE5401	0.000185327		0.000583706	0.000788781	0.00355811
*1-5	ECMIN	PAMIN	SAMHII	ECLB	PALB	D2	D1.5	D1	D.8	D.6
*6-10	ECMIN	PAMIN	SAMHII	ECLB	PALB	D1.75	D1.25	D.9	D.7	ConSa
PLATE 2	0	1	2	3	4	5	6	7	8	9
*1-5	D.5	D.3	F.45	F.35	F.25	F.15	F.05	ConSa	ECMIN	ECLB
*6-10	D.4	F.5	F.4	F.3	F.2	F.1	F0.01	PAMIN	PALB	SAMHII
								Only 6,7 and 8
Time	Blank	ECMIN	ECMIN	ECMIN	ECMIN	ECMIN	ECMIN	ECMIN	ECMIN	ECMIN	ECMIN	PAMIN	PAMIN	PAMIN	PAMIN	PAMIN	PAMIN	PAMIN	PAMIN	PAMIN	PAMIN	SAMH	SAMH	SAMH	SAMH	SAMH	SAMH	SAMH	SAMH	SAMH	SAMH	ECLB	ECLB	ECLB	ECLB	ECLB	ECLB	ECLB	ECLB	ECLB	ECLB	PALB	PALB	PALB	PALB	PALB	PALB	PALB	PALB
00:00:00	0	0.063	0.071	0.067	0.064	0.064	0.064	0.064	0.063	0.063	0.064	0.061	0.062	0.06	0.06	0.059	0.06	0.059	0.059	0.059	0.061	0.072	0.072	0.073	0.073	0.073	0.07	0.073	0.071	0.071	0.07	0.069	0.068	0.069	0.068	0.069	0.067	0.068	0.068	0.068	0.068	0.071	0.069	0.071	0.068	0.069	0.068	0.069	0.068
00:05:06	0	0.063	0.069	0.068	0.064	0.064	0.064	0.064	0.063	0.062	0.063	0.06	0.062	0.059	0.059	0.059	0.059	0.059	0.058	0.059	0.061	0.072	0.071	0.072	0.072	0.072	0.069	0.072	0.071	0.07	0.069	0.067	0.067	0.068	0.067	0.068	0.066	0.067	0.067	0.067	0.067	0.069	0.068	0.069	0.066	0.068	0.067	0.068	0.067
00:10:06	0	0.064	0.071	0.067	0.065	0.064	0.064	0.064	0.064	0.062	0.063	0.06	0.062	0.059	0.059	0.059	0.059	0.059	0.058	0.059	0.061	0.075	0.071	0.072	0.072	0.072	0.069	0.072	0.07	0.07	0.069	0.067	0.067	0.068	0.066	0.068	0.066	0.067	0.067	0.066	0.067	0.07	0.068	0.07	0.067	0.068	0.067	0.068	0.067
00:15:06	0	0.064	0.07	0.067	0.065	0.064	0.064	0.064	0.064	0.062	0.064	0.06	0.061	0.059	0.059	0.059	0.059	0.059	0.058	0.058	0.061	0.075	0.071	0.072	0.072	0.072	0.069	0.072	0.07	0.07	0.069	0.067	0.067	0.068	0.066	0.068	0.066	0.067	0.067	0.067	0.068	0.069	0.068	0.07	0.066	0.068	0.067	0.068	0.067
00:20:06	0	0.064	0.071	0.067	0.065	0.064	0.064	0.065	0.064	0.063	0.063	0.06	0.061	0.059	0.059	0.059	0.059	0.059	0.058	0.058	0.06	0.072	0.071	0.072	0.072	0.072	0.069	0.072	0.07	0.07	0.069	0.068	0.066	0.067	0.066	0.068	0.066	0.067	0.067	0.067	0.067	0.069	0.068	0.069	0.067	0.068	0.067	0.068	0.067
00:25:06	0	0.064	0.07	0.067	0.065	0.064	0.065	0.064	0.064	0.063	0.063	0.06	0.061	0.059	0.059	0.059	0.059	0.059	0.058	0.058	0.061	0.072	0.071	0.072	0.072	0.072	0.069	0.072	0.07	0.07	0.07	0.068	0.066	0.068	0.066	0.069	0.066	0.067	0.067	0.067	0.068	0.07	0.068	0.07	0.067	0.068	0.067	0.068	0.067
00:30:06	0	0.064	0.069	0.067	0.065	0.064	0.065	0.065	0.064	0.063	0.064	0.06	0.062	0.059	0.059	0.059	0.059	0.058	0.058	0.058	0.061	0.072	0.071	0.072	0.072	0.072	0.069	0.072	0.07	0.07	0.069	0.068	0.066	0.067	0.067	0.068	0.066	0.067	0.067	0.067	0.068	0.069	0.068	0.07	0.067	0.068	0.067	0.068	0.067
00:35:06	0	0.064	0.071	0.067	0.065	0.064	0.065	0.065	0.064	0.063	0.064	0.06	0.062	0.059	0.059	0.059	0.059	0.059	0.058	0.058	0.061	0.072	0.071	0.072	0.072	0.072	0.07	0.072	0.07	0.071	0.07	0.068	0.066	0.068	0.067	0.068	0.066	0.067	0.067	0.067	0.068	0.07	0.068	0.07	0.067	0.069	0.067	0.068	0.067
00:40:06	0	0.064	0.071	0.067	0.065	0.064	0.065	0.064	0.064	0.063	0.064	0.06	0.062	0.059	0.059	0.059	0.059	0.059	0.058	0.059	0.061	0.072	0.071	0.072	0.072	0.072	0.069	0.072	0.07	0.07	0.07	0.068	0.066	0.067	0.066	0.068	0.066	0.067	0.067	0.067	0.068	0.07	0.068	0.07	0.067	0.068	0.067	0.068	0.067
00:45:06	0	0.064	0.07	0.067	0.065	0.064	0.065	0.065	0.064	0.063	0.064	0.06	0.062	0.059	0.059	0.059	0.059	0.059	0.058	0.058	0.061	0.072	0.071	0.072	0.072	0.072	0.069	0.072	0.07	0.07	0.069	0.068	0.066	0.067	0.067	0.068	0.066	0.067	0.067	0.067	0.067	0.07	0.068	0.07	0.067	0.068	0.067	0.068	0.067
00:50:06	0	0.064	0.071	0.067	0.065	0.064	0.065	0.065	0.064	0.063	0.064	0.06	0.062	0.059	0.059	0.059	0.059	0.059	0.058	0.059	0.061	0.072	0.072	0.072	0.072	0.072	0.07	0.072	0.071	0.071	0.07	0.068	0.067	0.068	0.067	0.069	0.066	0.067	0.067	0.067	0.068	0.07	0.069	0.07	0.067	0.068	0.067	0.068	0.067
00:55:06	0	0.064	0.071	0.068	0.065	0.064	0.065	0.065	0.064	0.063	0.064	0.061	0.062	0.06	0.059	0.059	0.06	0.059	0.058	0.059	0.061	0.072	0.072	0.073	0.072	0.073	0.07	0.072	0.071	0.071	0.07	0.068	0.067	0.068	0.067	0.069	0.067	0.067	0.067	0.067	0.068	0.07	0.069	0.07	0.067	0.068	0.067	0.068	0.067
01:00:06	0	0.064	0.071	0.067	0.065	0.064	0.065	0.065	0.064	0.063	0.064	0.06	0.062	0.059	0.059	0.059	0.059	0.059	0.058	0.059	0.061	0.072	0.072	0.073	0.072	0.072	0.07	0.072	0.071	0.071	0.07	0.068	0.066	0.068	0.066	0.068	0.066	0.067	0.067	0.067	0.068	0.07	0.068	0.07	0.067	0.068	0.067	0.068	0.067
01:05:06	0	0.064	0.071	0.067	0.065	0.064	0.066	0.065	0.064	0.063	0.064	0.06	0.062	0.059	0.059	0.059	0.059	0.059	0.058	0.059	0.061	0.072	0.072	0.073	0.073	0.073	0.07	0.073	0.071	0.071	0.07	0.068	0.067	0.068	0.067	0.069	0.067	0.067	0.067	0.067	0.068	0.07	0.069	0.07	0.067	0.068	0.067	0.068	0.067
01:10:06	0	0.064	0.07	0.067	0.065	0.064	0.065	0.065	0.064	0.063	0.064	0.06	0.062	0.059	0.059	0.059	0.059	0.059	0.058	0.059	0.061	0.072	0.072	0.073	0.072	0.072	0.07	0.072	0.071	0.071	0.07	0.068	0.067	0.068	0.067	0.068	0.066	0.067	0.067	0.067	0.068	0.07	0.068	0.07	0.067	0.068	0.067	0.068	0.067
01:15:06	0	0.064	0.071	0.067	0.065	0.064	0.065	0.065	0.064	0.063	0.064	0.06	0.062	0.059	0.06	0.059	0.06	0.059	0.059	0.059	0.062	0.072	0.072	0.073	0.073	0.073	0.07	0.073	0.071	0.071	0.07	0.068	0.067	0.068	0.067	0.069	0.067	0.067	0.067	0.067	0.068	0.07	0.069	0.07	0.067	0.068	0.068	0.068	0.067
01:20:06	0	0.064	0.071	0.067	0.065	0.064	0.065	0.065	0.064	0.063	0.064	0.06	0.062	0.059	0.059	0.059	0.059	0.059	0.058	0.059	0.061	0.072	0.072	0.073	0.073	0.073	0.07	0.073	0.071	0.071	0.07	0.068	0.066	0.068	0.066	0.068	0.066	0.067	0.067	0.067	0.068	0.07	0.069	0.07	0.067	0.068	0.067	0.068	0.067
01:25:06	0	0.065	0.071	0.067	0.065	0.064	0.065	0.065	0.064	0.063	0.064	0.06	0.062	0.06	0.06	0.059	0.06	0.059	0.059	0.059	0.061	0.073	0.072	0.073	0.073	0.073	0.071	0.073	0.072	0.072	0.071	0.068	0.067	0.068	0.067	0.069	0.067	0.067	0.067	0.067	0.068	0.07	0.069	0.071	0.067	0.069	0.068	0.069	0.068
01:30:06	0	0.064	0.071	0.067	0.065	0.064	0.065	0.065	0.064	0.063	0.064	0.06	0.062	0.06	0.06	0.059	0.06	0.059	0.059	0.059	0.061	0.073	0.073	0.073	0.073	0.074	0.071	0.073	0.072	0.072	0.071	0.068	0.067	0.068	0.067	0.069	0.067	0.067	0.067	0.067	0.068	0.071	0.069	0.071	0.067	0.069	0.068	0.068	0.068
01:35:06	0	0.064	0.071	0.068	0.065	0.064	0.065	0.065	0.064	0.063	0.064	0.06	0.062	0.059	0.059	0.059	0.06	0.059	0.058	0.059	0.061	0.073	0.072	0.073	0.073	0.073	0.07	0.073	0.072	0.072	0.071	0.068	0.067	0.068	0.067	0.069	0.066	0.067	0.067	0.067	0.068	0.071	0.069	0.07	0.067	0.068	0.067	0.068	0.067
01:40:06	0	0.065	0.072	0.068	0.066	0.065	0.066	0.065	0.064	0.063	0.064	0.06	0.062	0.06	0.06	0.059	0.06	0.059	0.059	0.059	0.061	0.073	0.073	0.074	0.073	0.074	0.071	0.073	0.072	0.072	0.071	0.068	0.067	0.068	0.067	0.069	0.067	0.067	0.067	0.067	0.068	0.072	0.069	0.07	0.067	0.069	0.068	0.069	0.067
01:45:06	0	0.065	0.071	0.068	0.065	0.065	0.065	0.065	0.065	0.063	0.064	0.06	0.062	0.06	0.06	0.059	0.06	0.059	0.059	0.059	0.061	0.073	0.073	0.074	0.074	0.074	0.071	0.074	0.072	0.073	0.072	0.068	0.067	0.068	0.067	0.069	0.067	0.067	0.068	0.067	0.068	0.072	0.069	0.071	0.068	0.069	0.068	0.069	0.068
01:50:06	0	0.065	0.071	0.068	0.065	0.065	0.066	0.066	0.065	0.064	0.064	0.061	0.062	0.06	0.06	0.06	0.06	0.059	0.059	0.059	0.062	0.074	0.074	0.074	0.074	0.074	0.071	0.074	0.072	0.073	0.072	0.068	0.067	0.068	0.067	0.069	0.067	0.067	0.067	0.067	0.068	0.072	0.069	0.071	0.068	0.069	0.068	0.069	0.068
01:55:06	0	0.065	0.071	0.068	0.066	0.065	0.066	0.066	0.065	0.064	0.064	0.061	0.062	0.06	0.06	0.06	0.06	0.059	0.059	0.059	0.062	0.074	0.074	0.075	0.074	0.075	0.072	0.074	0.073	0.073	0.072	0.069	0.067	0.068	0.067	0.069	0.067	0.068	0.068	0.068	0.068	0.072	0.069	0.071	0.068	0.069	0.068	0.069	0.068
02:00:06	0	0.065	0.072	0.068	0.066	0.065	0.066	0.066	0.065	0.064	0.064	0.061	0.062	0.06	0.06	0.06	0.06	0.06	0.059	0.06	0.062	0.074	0.074	0.075	0.075	0.075	0.072	0.075	0.073	0.073	0.072	0.068	0.067	0.068	0.067	0.069	0.067	0.067	0.068	0.067	0.068	0.072	0.069	0.071	0.068	0.069	0.068	0.07	0.068
02:05:06	0	0.065	0.071	0.068	0.066	0.065	0.065	0.066	0.065	0.064	0.064	0.061	0.062	0.06	0.06	0.059	0.06	0.06	0.059	0.06	0.062	0.074	0.074	0.075	0.075	0.076	0.072	0.075	0.073	0.074	0.073	0.068	0.067	0.068	0.067	0.069	0.067	0.067	0.067	0.067	0.068	0.072	0.069	0.071	0.068	0.069	0.068	0.069	0.068
02:10:06	0	0.065	0.071	0.068	0.066	0.065	0.066	0.066	0.065	0.064	0.064	0.061	0.062	0.06	0.06	0.06	0.06	0.059	0.059	0.06	0.062	0.075	0.075	0.076	0.075	0.076	0.073	0.075	0.074	0.074	0.073	0.068	0.067	0.068	0.067	0.069	0.067	0.068	0.068	0.068	0.068	0.073	0.07	0.071	0.068	0.07	0.068	0.07	0.068
02:15:06	0	0.065	0.072	0.068	0.066	0.065	0.066	0.066	0.065	0.064	0.064	0.061	0.062	0.06	0.06	0.06	0.06	0.06	0.059	0.06	0.062	0.075	0.075	0.076	0.076	0.077	0.073	0.076	0.074	0.075	0.073	0.069	0.068	0.069	0.067	0.07	0.067	0.068	0.068	0.068	0.068	0.073	0.07	0.072	0.069	0.07	0.069	0.07	0.069
02:20:06	0	0.065	0.071	0.068	0.066	0.065	0.066	0.066	0.065	0.064	0.065	0.062	0.063	0.06	0.06	0.06	0.06	0.06	0.059	0.06	0.062	0.076	0.076	0.077	0.076	0.077	0.073	0.076	0.075	0.075	0.074	0.069	0.067	0.069	0.067	0.069	0.067	0.068	0.068	0.068	0.068	0.073	0.07	0.072	0.069	0.07	0.069	0.07	0.069
02:25:06	0	0.065	0.072	0.068	0.066	0.065	0.066	0.066	0.065	0.064	0.064	0.061	0.063	0.06	0.06	0.06	0.06	0.06	0.06	0.06	0.062	0.076	0.076	0.077	0.077	0.078	0.074	0.077	0.075	0.076	0.074	0.069	0.068	0.069	0.068	0.07	0.067	0.068	0.068	0.068	0.068	0.073	0.071	0.072	0.069	0.07	0.069	0.07	0.069
02:30:06	0	0.065	0.072	0.068	0.066	0.065	0.066	0.066	0.065	0.064	0.065	0.062	0.063	0.061	0.061	0.06	0.061	0.06	0.06	0.06	0.063	0.077	0.077	0.078	0.078	0.079	0.075	0.078	0.076	0.076	0.075	0.069	0.068	0.069	0.068	0.07	0.067	0.068	0.068	0.068	0.069	0.074	0.071	0.072	0.069	0.07	0.069	0.071	0.069
02:35:06	0	0.065	0.072	0.068	0.066	0.065	0.066	0.066	0.065	0.064	0.065	0.061	0.062	0.061	0.061	0.06	0.061	0.06	0.059	0.06	0.062	0.078	0.078	0.079	0.078	0.08	0.075	0.078	0.077	0.077	0.076	0.069	0.068	0.069	0.068	0.07	0.067	0.068	0.068	0.068	0.069	0.074	0.071	0.073	0.07	0.071	0.07	0.071	0.07
02:40:06	0	0.065	0.072	0.069	0.066	0.066	0.066	0.066	0.065	0.064	0.065	0.061	0.063	0.061	0.061	0.06	0.061	0.06	0.06	0.06	0.062	0.078	0.079	0.08	0.079	0.081	0.076	0.079	0.078	0.078	0.077	0.069	0.068	0.069	0.068	0.07	0.068	0.068	0.068	0.068	0.069	0.074	0.072	0.073	0.07	0.071	0.07	0.071	0.071
02:45:06	0	0.065	0.072	0.068	0.066	0.065	0.066	0.066	0.065	0.064	0.065	0.062	0.063	0.061	0.061	0.06	0.061	0.06	0.06	0.06	0.063	0.079	0.079	0.081	0.08	0.083	0.077	0.08	0.079	0.079	0.078	0.069	0.069	0.07	0.068	0.07	0.068	0.069	0.069	0.069	0.069	0.075	0.072	0.074	0.071	0.071	0.07	0.072	0.071
02:50:06	0	0.066	0.072	0.069	0.066	0.066	0.066	0.066	0.066	0.064	0.065	0.062	0.063	0.061	0.061	0.061	0.061	0.061	0.061	0.061	0.063	0.08	0.08	0.082	0.081	0.085	0.078	0.081	0.08	0.08	0.079	0.07	0.069	0.07	0.069	0.071	0.068	0.069	0.069	0.069	0.07	0.076	0.072	0.075	0.071	0.072	0.071	0.072	0.071
02:55:06	0	0.066	0.072	0.069	0.066	0.066	0.066	0.066	0.066	0.065	0.065	0.062	0.063	0.062	0.061	0.061	0.061	0.061	0.06	0.061	0.062	0.081	0.082	0.083	0.082	0.086	0.079	0.082	0.081	0.081	0.079	0.071	0.069	0.07	0.069	0.071	0.069	0.069	0.07	0.07	0.07	0.076	0.073	0.075	0.072	0.073	0.071	0.073	0.072
03:00:06	0	0.066	0.072	0.069	0.066	0.066	0.066	0.066	0.066	0.064	0.065	0.062	0.063	0.062	0.061	0.061	0.061	0.061	0.061	0.061	0.063	0.082	0.083	0.084	0.084	0.088	0.08	0.084	0.082	0.083	0.081	0.07	0.07	0.071	0.069	0.072	0.069	0.07	0.07	0.07	0.07	0.077	0.074	0.076	0.072	0.074	0.072	0.074	0.073
03:05:06	0	0.066	0.073	0.069	0.067	0.066	0.066	0.067	0.066	0.065	0.065	0.062	0.064	0.062	0.062	0.061	0.062	0.061	0.061	0.061	0.064	0.084	0.084	0.086	0.085	0.091	0.081	0.085	0.084	0.084	0.082	0.071	0.07	0.071	0.07	0.072	0.069	0.07	0.071	0.07	0.071	0.078	0.075	0.077	0.074	0.075	0.073	0.075	0.074
03:10:06	0	0.066	0.073	0.069	0.067	0.066	0.067	0.067	0.066	0.065	0.065	0.063	0.064	0.062	0.062	0.061	0.062	0.061	0.061	0.061	0.063	0.086	0.086	0.088	0.087	0.093	0.083	0.087	0.085	0.086	0.084	0.072	0.071	0.072	0.07	0.073	0.069	0.071	0.071	0.071	0.071	0.079	0.076	0.078	0.074	0.076	0.073	0.076	0.075
03:15:06	0	0.066	0.073	0.069	0.067	0.066	0.067	0.067	0.066	0.065	0.065	0.063	0.064	0.062	0.062	0.062	0.062	0.062	0.062	0.061	0.064	0.087	0.088	0.09	0.089	0.097	0.084	0.089	0.087	0.088	0.085	0.073	0.072	0.072	0.071	0.073	0.07	0.072	0.072	0.072	0.072	0.08	0.077	0.079	0.075	0.077	0.074	0.077	0.076
03:20:06	0	0.066	0.073	0.069	0.067	0.066	0.067	0.067	0.066	0.065	0.065	0.063	0.064	0.062	0.062	0.062	0.062	0.062	0.062	0.062	0.064	0.089	0.09	0.092	0.09	0.1	0.086	0.091	0.089	0.09	0.087	0.073	0.072	0.073	0.072	0.074	0.07	0.072	0.073	0.073	0.073	0.081	0.078	0.08	0.077	0.078	0.075	0.078	0.077
03:25:06	0	0.067	0.073	0.07	0.067	0.066	0.067	0.067	0.066	0.065	0.066	0.063	0.065	0.063	0.062	0.062	0.062	0.062	0.062	0.062	0.064	0.091	0.092	0.094	0.093	0.104	0.088	0.093	0.091	0.092	0.089	0.074	0.074	0.075	0.073	0.075	0.071	0.074	0.074	0.074	0.074	0.083	0.08	0.082	0.078	0.079	0.076	0.079	0.079
03:30:06	0	0.066	0.073	0.069	0.067	0.066	0.067	0.067	0.066	0.065	0.065	0.063	0.065	0.063	0.063	0.062	0.063	0.062	0.062	0.062	0.065	0.094	0.095	0.097	0.095	0.109	0.09	0.096	0.094	0.095	0.092	0.075	0.075	0.075	0.073	0.077	0.072	0.075	0.075	0.075	0.075	0.084	0.081	0.084	0.079	0.08	0.077	0.081	0.08
03:35:06	0	0.067	0.073	0.07	0.068	0.067	0.067	0.068	0.067	0.066	0.066	0.064	0.066	0.064	0.063	0.063	0.063	0.063	0.062	0.063	0.065	0.096	0.097	0.099	0.098	0.114	0.093	0.098	0.096	0.097	0.094	0.077	0.077	0.077	0.075	0.078	0.074	0.076	0.076	0.076	0.076	0.086	0.083	0.085	0.081	0.082	0.078	0.082	0.082
03:40:06	0	0.067	0.074	0.07	0.068	0.067	0.067	0.068	0.067	0.066	0.066	0.064	0.066	0.064	0.064	0.063	0.063	0.063	0.063	0.063	0.065	0.099	0.1	0.103	0.101	0.12	0.096	0.101	0.1	0.101	0.097	0.078	0.078	0.079	0.077	0.08	0.075	0.078	0.078	0.078	0.078	0.088	0.085	0.088	0.083	0.084	0.08	0.084	0.084
03:45:06	0	0.067	0.074	0.07	0.068	0.067	0.068	0.068	0.067	0.066	0.066	0.065	0.066	0.064	0.064	0.063	0.064	0.063	0.063	0.063	0.066	0.103	0.104	0.106	0.105	0.125	0.099	0.105	0.103	0.104	0.1	0.08	0.081	0.081	0.078	0.082	0.077	0.08	0.08	0.08	0.08	0.09	0.087	0.089	0.085	0.086	0.082	0.086	0.086
03:50:06	0	0.067	0.074	0.07	0.068	0.067	0.068	0.068	0.067	0.066	0.066	0.065	0.067	0.065	0.064	0.064	0.064	0.064	0.064	0.064	0.066	0.107	0.108	0.11	0.108	0.131	0.102	0.108	0.107	0.108	0.104	0.083	0.083	0.083	0.08	0.084	0.079	0.082	0.082	0.083	0.082	0.093	0.09	0.092	0.088	0.088	0.084	0.088	0.088
03:55:06	0	0.068	0.074	0.071	0.069	0.068	0.068	0.069	0.068	0.067	0.067	0.067	0.067	0.065	0.065	0.064	0.065	0.065	0.065	0.065	0.067	0.11	0.112	0.115	0.113	0.138	0.105	0.113	0.111	0.112	0.108	0.085	0.086	0.086	0.083	0.087	0.082	0.085	0.085	0.086	0.085	0.095	0.092	0.094	0.09	0.09	0.086	0.091	0.091
04:00:06	0	0.068	0.075	0.071	0.068	0.068	0.068	0.069	0.068	0.067	0.067	0.066	0.067	0.066	0.065	0.065	0.065	0.065	0.065	0.065	0.067	0.114	0.116	0.119	0.117	0.144	0.109	0.117	0.115	0.116	0.112	0.089	0.089	0.09	0.086	0.09	0.085	0.088	0.088	0.089	0.088	0.098	0.095	0.097	0.093	0.093	0.088	0.094	0.094
04:05:06	0	0.068	0.074	0.071	0.069	0.068	0.068	0.069	0.068	0.067	0.067	0.066	0.068	0.066	0.065	0.065	0.065	0.065	0.066	0.065	0.067	0.118	0.12	0.124	0.121	0.15	0.113	0.121	0.12	0.12	0.116	0.092	0.093	0.094	0.089	0.094	0.088	0.091	0.091	0.092	0.091	0.101	0.098	0.1	0.095	0.095	0.09	0.096	0.096
04:10:06	0	0.068	0.075	0.071	0.069	0.069	0.069	0.069	0.068	0.067	0.067	0.067	0.069	0.067	0.066	0.066	0.066	0.066	0.066	0.066	0.068	0.123	0.126	0.129	0.126	0.158	0.118	0.126	0.125	0.125	0.121	0.097	0.098	0.097	0.093	0.098	0.092	0.095	0.096	0.097	0.096	0.104	0.1	0.103	0.098	0.098	0.093	0.099	0.099
04:15:06	0	0.068	0.076	0.072	0.069	0.069	0.069	0.069	0.068	0.067	0.067	0.068	0.069	0.067	0.067	0.066	0.067	0.067	0.067	0.067	0.069	0.128	0.131	0.134	0.131	0.166	0.122	0.132	0.13	0.13	0.126	0.102	0.103	0.102	0.098	0.103	0.097	0.1	0.101	0.102	0.101	0.103	0.101	0.102	0.1	0.1	0.096	0.102	0.099
04:20:06	0	0.069	0.075	0.072	0.069	0.069	0.069	0.07	0.069	0.068	0.067	0.068	0.07	0.068	0.068	0.067	0.067	0.067	0.067	0.067	0.069	0.134	0.137	0.14	0.137	0.174	0.127	0.137	0.136	0.135	0.131	0.108	0.108	0.107	0.103	0.109	0.101	0.106	0.106	0.106	0.106	0.105	0.102	0.104	0.1	0.1	0.099	0.101	0.1
04:25:06	0	0.069	0.076	0.072	0.07	0.07	0.07	0.07	0.069	0.068	0.068	0.069	0.071	0.069	0.069	0.068	0.068	0.068	0.068	0.068	0.07	0.14	0.143	0.146	0.143	0.183	0.132	0.143	0.142	0.141	0.137	0.115	0.116	0.115	0.109	0.116	0.107	0.113	0.113	0.114	0.113	0.11	0.106	0.108	0.103	0.104	0.103	0.104	0.105
04:30:06	0	0.069	0.076	0.072	0.07	0.07	0.07	0.07	0.07	0.068	0.068	0.07	0.072	0.07	0.069	0.069	0.069	0.069	0.069	0.069	0.071	0.146	0.149	0.152	0.149	0.192	0.138	0.149	0.147	0.146	0.143	0.123	0.123	0.122	0.116	0.123	0.113	0.119	0.12	0.121	0.121	0.129	0.124	0.126	0.117	0.111	0.107	0.117	0.116
04:35:06	0	0.07	0.076	0.073	0.071	0.07	0.07	0.071	0.07	0.069	0.069	0.071	0.072	0.071	0.07	0.069	0.07	0.07	0.07	0.07	0.072	0.152	0.155	0.159	0.155	0.202	0.144	0.155	0.154	0.152	0.148	0.132	0.13	0.13	0.124	0.131	0.12	0.127	0.128	0.128	0.13	0.138	0.137	0.14	0.131	0.13	0.113	0.13	0.137
04:40:06	0	0.07	0.077	0.073	0.071	0.071	0.071	0.071	0.07	0.069	0.069	0.072	0.074	0.072	0.071	0.071	0.071	0.071	0.072	0.071	0.073	0.158	0.162	0.165	0.161	0.21	0.149	0.161	0.16	0.158	0.154	0.142	0.139	0.137	0.131	0.139	0.128	0.135	0.137	0.137	0.139	0.142	0.141	0.144	0.139	0.15	0.125	0.136	0.151
04:45:06	0	0.07	0.077	0.074	0.071	0.071	0.071	0.071	0.071	0.07	0.069	0.073	0.075	0.073	0.073	0.072	0.072	0.073	0.073	0.072	0.074	0.166	0.169	0.172	0.168	0.222	0.156	0.167	0.167	0.164	0.161	0.152	0.15	0.148	0.142	0.15	0.138	0.147	0.148	0.148	0.149	0.146	0.144	0.146	0.143	0.148	0.13	0.142	0.151
04:50:06	0	0.071	0.078	0.074	0.072	0.071	0.072	0.072	0.071	0.07	0.07	0.074	0.077	0.074	0.074	0.074	0.073	0.074	0.074	0.074	0.075	0.173	0.176	0.179	0.175	0.233	0.162	0.174	0.173	0.17	0.168	0.162	0.162	0.16	0.152	0.163	0.149	0.158	0.159	0.158	0.159	0.152	0.148	0.15	0.147	0.152	0.136	0.146	0.155
04:55:06	0	0.072	0.078	0.075	0.072	0.072	0.072	0.072	0.072	0.071	0.07	0.076	0.078	0.076	0.075	0.075	0.075	0.076	0.076	0.075	0.077	0.181	0.185	0.186	0.182	0.244	0.169	0.181	0.18	0.177	0.175	0.174	0.173	0.172	0.163	0.175	0.16	0.168	0.17	0.171	0.171	0.154	0.151	0.153	0.15	0.153	0.14	0.15	0.156
05:00:06	0	0.072	0.079	0.075	0.073	0.073	0.072	0.073	0.072	0.071	0.071	0.077	0.079	0.077	0.077	0.076	0.076	0.077	0.079	0.077	0.078	0.189	0.192	0.193	0.189	0.254	0.176	0.188	0.188	0.185	0.182	0.185	0.185	0.184	0.174	0.186	0.171	0.181	0.182	0.183	0.181	0.161	0.157	0.16	0.157	0.157	0.145	0.155	0.163
05:05:06	0	0.072	0.079	0.076	0.073	0.074	0.073	0.073	0.073	0.072	0.071	0.078	0.081	0.08	0.079	0.079	0.078	0.08	0.083	0.079	0.079	0.198	0.2	0.2	0.197	0.267	0.183	0.196	0.195	0.193	0.19	0.198	0.197	0.196	0.185	0.199	0.181	0.193	0.194	0.195	0.194	0.161	0.159	0.161	0.158	0.159	0.148	0.16	0.163
05:10:06	0	0.073	0.079	0.076	0.074	0.074	0.073	0.074	0.073	0.072	0.072	0.081	0.083	0.082	0.081	0.081	0.081	0.083	0.086	0.082	0.081	0.207	0.209	0.208	0.204	0.277	0.191	0.204	0.203	0.201	0.198	0.211	0.21	0.209	0.196	0.213	0.194	0.206	0.206	0.207	0.206	0.168	0.165	0.168	0.164	0.164	0.152	0.165	0.168
05:15:06	0	0.073	0.08	0.077	0.074	0.074	0.074	0.075	0.074	0.073	0.072	0.083	0.088	0.087	0.086	0.086	0.085	0.088	0.093	0.088	0.083	0.216	0.218	0.217	0.213	0.287	0.199	0.213	0.212	0.209	0.206	0.225	0.223	0.222	0.208	0.227	0.205	0.218	0.22	0.22	0.219	0.173	0.168	0.17	0.167	0.168	0.158	0.17	0.172
05:20:06	0	0.074	0.081	0.077	0.075	0.075	0.075	0.075	0.074	0.073	0.073	0.087	0.093	0.091	0.092	0.092	0.091	0.099	0.102	0.092	0.088	0.225	0.227	0.227	0.221	0.296	0.207	0.221	0.221	0.217	0.214	0.236	0.234	0.235	0.22	0.239	0.217	0.231	0.233	0.232	0.231	0.176	0.173	0.176	0.173	0.171	0.161	0.173	0.176
05:25:06	0	0.075	0.082	0.078	0.076	0.076	0.075	0.076	0.075	0.074	0.074	0.092	0.095	0.094	0.096	0.096	0.095	0.103	0.104	0.096	0.093	0.234	0.236	0.235	0.229	0.306	0.215	0.23	0.23	0.226	0.222	0.248	0.245	0.246	0.229	0.25	0.227	0.242	0.242	0.243	0.239	0.18	0.177	0.18	0.177	0.176	0.167	0.176	0.179
05:30:06	0	0.075	0.082	0.079	0.077	0.077	0.076	0.077	0.076	0.075	0.075	0.095	0.099	0.102	0.103	0.103	0.102	0.105	0.104	0.103	0.092	0.241	0.244	0.243	0.238	0.316	0.222	0.237	0.237	0.234	0.229	0.256	0.253	0.252	0.236	0.259	0.236	0.252	0.25	0.251	0.248	0.183	0.18	0.184	0.18	0.179	0.171	0.178	0.181
05:35:06	0	0.076	0.084	0.079	0.077	0.077	0.077	0.077	0.077	0.076	0.076	0.094	0.113	0.107	0.106	0.103	0.103	0.104	0.109	0.104	0.099	0.25	0.252	0.25	0.246	0.332	0.229	0.245	0.245	0.242	0.237	0.266	0.265	0.263	0.245	0.27	0.244	0.26	0.261	0.262	0.257	0.184	0.184	0.185	0.181	0.181	0.173	0.181	0.185
05:40:06	0	0.077	0.084	0.081	0.078	0.079	0.078	0.078	0.077	0.077	0.077	0.093	0.111	0.106	0.107	0.107	0.104	0.104	0.107	0.106	0.098	0.258	0.259	0.256	0.254	0.346	0.236	0.253	0.252	0.25	0.244	0.277	0.275	0.273	0.254	0.279	0.253	0.271	0.271	0.27	0.265	0.19	0.189	0.191	0.187	0.187	0.18	0.184	0.189
05:45:06	0	0.078	0.085	0.081	0.079	0.079	0.079	0.079	0.078	0.077	0.077	0.098	0.117	0.114	0.111	0.107	0.106	0.108	0.113	0.11	0.102	0.265	0.267	0.261	0.259	0.356	0.243	0.26	0.259	0.257	0.251	0.286	0.285	0.283	0.264	0.29	0.263	0.282	0.282	0.283	0.277	0.196	0.194	0.197	0.195	0.191	0.185	0.191	0.192
05:50:06	0	0.079	0.086	0.082	0.08	0.08	0.08	0.08	0.08	0.078	0.079	0.102	0.116	0.111	0.114	0.111	0.11	0.109	0.112	0.114	0.105	0.272	0.275	0.267	0.266	0.356	0.251	0.267	0.265	0.262	0.258	0.299	0.296	0.295	0.274	0.302	0.273	0.291	0.293	0.293	0.287	0.197	0.199	0.201	0.2	0.194	0.191	0.195	0.197
05:55:06	0	0.08	0.088	0.083	0.081	0.081	0.081	0.081	0.08	0.08	0.08	0.112	0.12	0.117	0.118	0.115	0.114	0.114	0.115	0.118	0.108	0.279	0.281	0.273	0.273	0.36	0.257	0.273	0.27	0.266	0.265	0.31	0.307	0.307	0.285	0.313	0.284	0.304	0.304	0.307	0.299	0.201	0.203	0.205	0.203	0.199	0.194	0.2	0.201
06:00:06	0	0.081	0.089	0.084	0.082	0.083	0.082	0.083	0.082	0.081	0.081	0.11	0.114	0.113	0.113	0.113	0.112	0.111	0.115	0.115	0.107	0.286	0.287	0.28	0.278	0.368	0.263	0.278	0.277	0.271	0.27	0.325	0.322	0.32	0.297	0.328	0.296	0.317	0.318	0.32	0.312	0.201	0.203	0.205	0.201	0.199	0.192	0.203	0.203
06:05:06	0	0.082	0.09	0.086	0.083	0.084	0.083	0.084	0.083	0.082	0.082	0.115	0.122	0.12	0.118	0.116	0.115	0.115	0.119	0.118	0.112	0.292	0.293	0.285	0.283	0.374	0.269	0.282	0.283	0.274	0.276	0.34	0.337	0.335	0.311	0.341	0.308	0.331	0.331	0.334	0.325	0.205	0.213	0.213	0.209	0.208	0.201	0.208	0.21
06:10:06	0	0.083	0.091	0.087	0.085	0.085	0.085	0.085	0.084	0.083	0.084	0.128	0.128	0.123	0.123	0.119	0.117	0.119	0.12	0.122	0.114	0.297	0.298	0.288	0.286	0.379	0.275	0.289	0.289	0.278	0.282	0.354	0.35	0.346	0.321	0.356	0.321	0.344	0.343	0.348	0.34	0.211	0.217	0.222	0.215	0.211	0.205	0.212	0.215
06:15:06	0	0.085	0.093	0.088	0.086	0.087	0.086	0.087	0.086	0.085	0.086	0.126	0.123	0.122	0.12	0.12	0.117	0.117	0.124	0.121	0.119	0.304	0.305	0.295	0.29	0.385	0.281	0.294	0.294	0.283	0.288	0.369	0.365	0.362	0.335	0.37	0.335	0.359	0.357	0.362	0.354	0.215	0.219	0.221	0.215	0.211	0.21	0.214	0.219
06:20:06	0	0.086	0.094	0.09	0.087	0.088	0.087	0.088	0.087	0.086	0.087	0.128	0.131	0.127	0.125	0.121	0.118	0.12	0.124	0.124	0.123	0.309	0.311	0.298	0.295	0.39	0.285	0.297	0.297	0.287	0.293	0.383	0.377	0.376	0.348	0.383	0.347	0.372	0.371	0.375	0.366	0.221	0.224	0.225	0.217	0.215	0.209	0.216	0.223
06:25:06	0	0.087	0.095	0.091	0.089	0.09	0.089	0.09	0.089	0.088	0.089	0.134	0.13	0.128	0.127	0.122	0.12	0.121	0.127	0.124	0.124	0.313	0.315	0.303	0.299	0.397	0.288	0.301	0.3	0.291	0.298	0.396	0.391	0.388	0.36	0.398	0.359	0.386	0.384	0.388	0.379	0.224	0.229	0.228	0.221	0.217	0.213	0.218	0.226
06:30:06	0	0.089	0.097	0.093	0.091	0.092	0.091	0.091	0.091	0.09	0.091	0.134	0.135	0.133	0.13	0.126	0.124	0.125	0.131	0.128	0.122	0.318	0.319	0.308	0.305	0.404	0.295	0.307	0.306	0.293	0.304	0.41	0.404	0.4	0.37	0.41	0.371	0.398	0.396	0.399	0.392	0.228	0.238	0.237	0.229	0.223	0.221	0.224	0.232
06:35:06	0	0.09	0.1	0.095	0.093	0.094	0.092	0.093	0.092	0.091	0.093	0.133	0.132	0.133	0.13	0.127	0.126	0.128	0.131	0.131	0.129	0.324	0.325	0.312	0.309	0.411	0.301	0.31	0.311	0.296	0.308	0.423	0.417	0.415	0.382	0.424	0.385	0.411	0.41	0.412	0.403	0.232	0.239	0.241	0.232	0.226	0.225	0.229	0.237
06:40:06	0	0.092	0.101	0.097	0.094	0.096	0.094	0.095	0.094	0.093	0.096	0.139	0.139	0.135	0.135	0.129	0.128	0.13	0.134	0.134	0.13	0.327	0.327	0.314	0.311	0.418	0.302	0.31	0.311	0.301	0.312	0.427	0.425	0.423	0.392	0.434	0.394	0.422	0.421	0.423	0.409	0.231	0.242	0.242	0.233	0.228	0.224	0.23	0.239
06:45:06	0	0.094	0.103	0.099	0.097	0.098	0.096	0.097	0.096	0.095	0.097	0.136	0.139	0.134	0.134	0.128	0.126	0.129	0.136	0.132	0.133	0.333	0.332	0.318	0.314	0.427	0.307	0.31	0.313	0.305	0.316	0.432	0.431	0.428	0.396	0.438	0.401	0.428	0.426	0.428	0.415	0.235	0.247	0.248	0.238	0.233	0.229	0.235	0.245
06:50:06	0	0.096	0.106	0.101	0.099	0.101	0.099	0.1	0.099	0.098	0.099	0.143	0.142	0.137	0.139	0.131	0.13	0.132	0.139	0.135	0.139	0.336	0.336	0.324	0.319	0.433	0.312	0.315	0.317	0.31	0.321	0.437	0.435	0.431	0.4	0.443	0.404	0.432	0.431	0.433	0.42	0.24	0.253	0.253	0.243	0.237	0.233	0.24	0.252
06:55:06	0	0.099	0.108	0.103	0.101	0.103	0.101	0.102	0.101	0.1	0.102	0.149	0.145	0.142	0.141	0.132	0.133	0.136	0.141	0.138	0.141	0.342	0.339	0.328	0.322	0.441	0.316	0.319	0.32	0.314	0.326	0.441	0.439	0.436	0.403	0.447	0.408	0.436	0.435	0.438	0.424	0.243	0.257	0.258	0.246	0.24	0.238	0.243	0.254
07:00:06	0	0.101	0.111	0.106	0.104	0.106	0.104	0.105	0.104	0.103	0.105	0.145	0.145	0.141	0.14	0.132	0.132	0.133	0.144	0.136	0.14	0.346	0.344	0.331	0.324	0.449	0.319	0.324	0.322	0.317	0.33	0.444	0.443	0.44	0.408	0.451	0.413	0.44	0.439	0.442	0.428	0.248	0.264	0.265	0.251	0.243	0.245	0.249	0.261
07:05:05	0	0.104	0.113	0.109	0.107	0.109	0.106	0.107	0.106	0.106	0.107	0.155	0.149	0.143	0.144	0.134	0.135	0.139	0.148	0.141	0.153	0.35	0.347	0.334	0.327	0.457	0.325	0.327	0.324	0.321	0.334	0.449	0.447	0.443	0.412	0.454	0.416	0.445	0.443	0.446	0.433	0.252	0.265	0.267	0.253	0.245	0.25	0.254	0.265
07:10:06	0	0.106	0.117	0.111	0.109	0.112	0.109	0.11	0.109	0.108	0.109	0.147	0.15	0.143	0.145	0.135	0.134	0.136	0.148	0.141	0.145	0.353	0.352	0.335	0.33	0.465	0.328	0.33	0.328	0.325	0.337	0.453	0.452	0.448	0.415	0.459	0.421	0.449	0.447	0.449	0.434	0.259	0.272	0.275	0.26	0.253	0.263	0.262	0.271
07:15:06	0	0.109	0.12	0.114	0.112	0.115	0.112	0.114	0.113	0.112	0.113	0.155	0.15	0.145	0.144	0.136	0.138	0.14	0.154	0.145	0.151	0.359	0.355	0.339	0.333	0.474	0.331	0.333	0.331	0.33	0.34	0.455	0.454	0.452	0.419	0.464	0.423	0.453	0.452	0.453	0.439	0.267	0.28	0.284	0.269	0.259	0.268	0.269	0.276
07:20:06	0	0.112	0.123	0.118	0.115	0.118	0.115	0.116	0.116	0.115	0.115	0.158	0.153	0.149	0.146	0.139	0.14	0.143	0.157	0.146	0.155	0.365	0.359	0.343	0.337	0.481	0.335	0.336	0.333	0.334	0.343	0.458	0.458	0.455	0.42	0.467	0.426	0.456	0.455	0.457	0.441	0.271	0.282	0.285	0.271	0.262	0.273	0.272	0.283
07:25:06	0	0.115	0.126	0.12	0.118	0.121	0.118	0.12	0.119	0.118	0.119	0.161	0.155	0.151	0.15	0.144	0.142	0.144	0.16	0.148	0.158	0.369	0.364	0.351	0.344	0.489	0.342	0.339	0.337	0.342	0.352	0.462	0.461	0.458	0.424	0.47	0.429	0.46	0.458	0.46	0.444	0.271	0.284	0.287	0.273	0.264	0.276	0.275	0.283
07:30:06	0	0.119	0.13	0.123	0.121	0.124	0.121	0.122	0.122	0.121	0.123	0.163	0.158	0.153	0.152	0.145	0.144	0.147	0.166	0.148	0.16	0.372	0.363	0.354	0.343	0.499	0.345	0.34	0.34	0.343	0.354	0.464	0.465	0.461	0.427	0.473	0.433	0.463	0.461	0.464	0.448	0.278	0.29	0.294	0.277	0.268	0.281	0.282	0.289
07:35:06	0	0.122	0.132	0.126	0.124	0.127	0.124	0.125	0.124	0.124	0.128	0.168	0.164	0.164	0.16	0.154	0.153	0.153	0.166	0.154	0.156	0.378	0.368	0.36	0.349	0.506	0.35	0.346	0.345	0.348	0.358	0.468	0.468	0.466	0.43	0.476	0.435	0.466	0.464	0.466	0.45	0.286	0.301	0.304	0.288	0.276	0.291	0.292	0.296
07:40:06	0	0.126	0.137	0.13	0.128	0.13	0.128	0.128	0.128	0.128	0.131	0.174	0.168	0.163	0.16	0.155	0.153	0.153	0.166	0.16	0.159	0.384	0.371	0.363	0.351	0.514	0.354	0.35	0.348	0.347	0.362	0.47	0.471	0.468	0.432	0.478	0.438	0.469	0.466	0.467	0.452	0.288	0.303	0.306	0.29	0.278	0.29	0.294	0.299
07:45:06	0	0.129	0.139	0.132	0.131	0.133	0.13	0.131	0.131	0.131	0.136	0.172	0.167	0.161	0.153	0.147	0.145	0.146	0.169	0.153	0.17	0.39	0.376	0.367	0.356	0.52	0.359	0.353	0.354	0.35	0.369	0.473	0.474	0.471	0.435	0.481	0.441	0.472	0.469	0.471	0.455	0.293	0.31	0.312	0.295	0.283	0.296	0.299	0.304
07:50:06	0	0.133	0.143	0.135	0.134	0.136	0.133	0.134	0.133	0.134	0.14	0.176	0.177	0.168	0.161	0.156	0.153	0.156	0.172	0.162	0.17	0.395	0.377	0.369	0.359	0.529	0.361	0.356	0.358	0.352	0.373	0.475	0.476	0.473	0.437	0.484	0.443	0.473	0.471	0.473	0.455	0.294	0.309	0.313	0.296	0.284	0.298	0.301	0.307
07:55:06	0	0.136	0.146	0.139	0.137	0.139	0.137	0.138	0.137	0.137	0.144	0.178	0.176	0.168	0.167	0.16	0.159	0.161	0.176	0.163	0.172	0.399	0.38	0.373	0.362	0.541	0.365	0.359	0.362	0.356	0.379	0.477	0.479	0.476	0.44	0.487	0.447	0.475	0.474	0.476	0.459	0.294	0.314	0.314	0.297	0.284	0.299	0.305	0.313
08:00:06	0	0.14	0.15	0.142	0.14	0.142	0.14	0.141	0.14	0.14	0.15	0.184	0.179	0.175	0.172	0.17	0.166	0.165	0.181	0.165	0.172	0.406	0.388	0.378	0.367	0.551	0.372	0.366	0.369	0.363	0.384	0.48	0.482	0.477	0.441	0.489	0.448	0.479	0.476	0.478	0.461	0.301	0.32	0.323	0.306	0.292	0.308	0.313	0.319
08:05:06	0	0.143	0.151	0.145	0.143	0.146	0.143	0.144	0.143	0.144	0.154	0.186	0.182	0.175	0.176	0.172	0.173	0.173	0.183	0.173	0.18	0.41	0.395	0.384	0.374	0.559	0.377	0.37	0.375	0.367	0.391	0.482	0.484	0.482	0.444	0.491	0.452	0.479	0.478	0.479	0.461	0.304	0.322	0.324	0.309	0.294	0.313	0.318	0.321
08:10:06	0	0.147	0.157	0.148	0.146	0.149	0.146	0.148	0.146	0.147	0.159	0.193	0.185	0.18	0.181	0.175	0.174	0.175	0.184	0.177	0.183	0.415	0.397	0.384	0.376	0.572	0.379	0.373	0.38	0.374	0.395	0.484	0.486	0.482	0.446	0.493	0.453	0.483	0.48	0.482	0.465	0.304	0.324	0.327	0.309	0.291	0.313	0.321	0.323
08:15:06	0	0.15	0.159	0.151	0.15	0.152	0.15	0.15	0.15	0.151	0.165	0.196	0.184	0.187	0.181	0.176	0.178	0.176	0.185	0.177	0.178	0.419	0.402	0.389	0.385	0.584	0.386	0.379	0.385	0.378	0.4	0.486	0.488	0.484	0.449	0.494	0.455	0.485	0.482	0.483	0.469	0.31	0.329	0.332	0.311	0.295	0.317	0.327	0.329
08:20:06	0	0.153	0.163	0.155	0.153	0.156	0.152	0.154	0.153	0.154	0.17	0.2	0.191	0.192	0.186	0.183	0.184	0.183	0.188	0.184	0.185	0.424	0.407	0.392	0.389	0.596	0.389	0.383	0.389	0.381	0.4	0.488	0.489	0.486	0.451	0.497	0.457	0.487	0.485	0.486	0.47	0.313	0.331	0.335	0.317	0.301	0.327	0.332	0.335
08:25:06	0	0.157	0.167	0.159	0.156	0.16	0.156	0.158	0.157	0.158	0.176	0.203	0.193	0.196	0.188	0.186	0.185	0.182	0.187	0.188	0.19	0.428	0.413	0.395	0.391	0.607	0.392	0.389	0.395	0.388	0.406	0.49	0.493	0.49	0.453	0.5	0.46	0.491	0.488	0.488	0.472	0.316	0.333	0.337	0.318	0.303	0.329	0.334	0.339
08:30:06	0	0.161	0.17	0.162	0.16	0.163	0.16	0.161	0.161	0.161	0.183	0.203	0.193	0.191	0.192	0.194	0.19	0.186	0.189	0.194	0.186	0.434	0.42	0.398	0.395	0.615	0.397	0.394	0.398	0.393	0.412	0.493	0.495	0.493	0.456	0.501	0.463	0.494	0.489	0.49	0.474	0.324	0.342	0.343	0.326	0.304	0.336	0.341	0.345
08:35:06	0	0.165	0.174	0.165	0.164	0.167	0.163	0.165	0.164	0.165	0.188	0.204	0.198	0.195	0.196	0.196	0.194	0.189	0.196	0.193	0.188	0.44	0.424	0.403	0.401	0.626	0.402	0.399	0.405	0.398	0.417	0.494	0.497	0.494	0.458	0.504	0.465	0.495	0.492	0.492	0.476	0.324	0.34	0.34	0.331	0.304	0.334	0.339	0.343
08:40:06	0	0.168	0.177	0.169	0.168	0.171	0.167	0.169	0.168	0.169	0.194	0.204	0.198	0.193	0.194	0.194	0.195	0.193	0.199	0.199	0.189	0.446	0.427	0.407	0.404	0.634	0.407	0.404	0.411	0.402	0.422	0.496	0.498	0.496	0.461	0.505	0.469	0.497	0.495	0.494	0.477	0.327	0.344	0.343	0.339	0.307	0.337	0.347	0.349
08:45:06	0	0.171	0.18	0.173	0.171	0.175	0.171	0.171	0.171	0.172	0.202	0.203	0.199	0.196	0.194	0.197	0.193	0.192	0.201	0.199	0.191	0.45	0.43	0.412	0.409	0.643	0.413	0.412	0.415	0.41	0.427	0.497	0.499	0.498	0.464	0.507	0.472	0.499	0.496	0.495	0.48	0.335	0.354	0.353	0.346	0.311	0.346	0.351	0.355
08:50:06	0	0.176	0.184	0.177	0.176	0.18	0.175	0.176	0.176	0.177	0.206	0.2	0.199	0.197	0.195	0.196	0.194	0.194	0.201	0.2	0.19	0.458	0.435	0.42	0.417	0.651	0.418	0.419	0.42	0.416	0.435	0.501	0.503	0.502	0.468	0.51	0.476	0.502	0.499	0.498	0.484	0.338	0.357	0.358	0.347	0.31	0.35	0.352	0.357
08:55:06	0	0.18	0.188	0.181	0.179	0.184	0.179	0.18	0.18	0.181	0.212	0.199	0.199	0.202	0.198	0.202	0.198	0.197	0.209	0.199	0.199	0.461	0.437	0.423	0.42	0.659	0.42	0.424	0.425	0.422	0.439	0.501	0.504	0.503	0.469	0.511	0.477	0.502	0.5	0.499	0.487	0.342	0.357	0.36	0.351	0.313	0.352	0.355	0.364
09:00:06	0	0.184	0.193	0.185	0.184	0.188	0.183	0.185	0.184	0.186	0.218	0.207	0.204	0.211	0.207	0.207	0.204	0.204	0.213	0.207	0.202	0.468	0.443	0.429	0.426	0.666	0.425	0.428	0.429	0.428	0.446	0.504	0.507	0.506	0.472	0.514	0.48	0.506	0.503	0.503	0.491	0.348	0.364	0.365	0.357	0.316	0.362	0.358	0.368
09:05:06	0	0.188	0.198	0.189	0.188	0.192	0.187	0.188	0.188	0.19	0.224	0.209	0.207	0.212	0.206	0.207	0.204	0.204	0.215	0.207	0.204	0.472	0.447	0.436	0.432	0.672	0.431	0.432	0.433	0.434	0.451	0.506	0.51	0.508	0.473	0.516	0.482	0.507	0.505	0.505	0.492	0.347	0.364	0.366	0.359	0.318	0.366	0.362	0.372
09:10:06	0	0.191	0.201	0.193	0.192	0.197	0.191	0.193	0.193	0.194	0.228	0.213	0.212	0.218	0.213	0.213	0.211	0.211	0.222	0.214	0.207	0.477	0.454	0.442	0.436	0.677	0.438	0.437	0.44	0.44	0.459	0.51	0.513	0.512	0.477	0.519	0.485	0.51	0.507	0.507	0.495	0.357	0.372	0.374	0.366	0.321	0.374	0.364	0.376
09:15:06	0	0.196	0.207	0.198	0.197	0.202	0.196	0.198	0.198	0.199	0.234	0.217	0.212	0.22	0.213	0.216	0.212	0.213	0.224	0.216	0.212	0.484	0.46	0.447	0.443	0.684	0.443	0.442	0.446	0.445	0.464	0.512	0.515	0.514	0.477	0.522	0.487	0.512	0.51	0.51	0.497	0.356	0.375	0.377	0.371	0.325	0.376	0.367	0.379
09:20:06	0	0.201	0.211	0.202	0.201	0.206	0.2	0.202	0.201	0.203	0.24	0.217	0.217	0.222	0.216	0.219	0.217	0.218	0.229	0.223	0.216	0.488	0.467	0.452	0.449	0.688	0.447	0.445	0.452	0.447	0.468	0.514	0.516	0.516	0.48	0.524	0.488	0.514	0.511	0.512	0.499	0.356	0.375	0.378	0.374	0.325	0.378	0.37	0.384
09:25:06	0	0.204	0.215	0.207	0.205	0.211	0.203	0.206	0.206	0.207	0.246	0.221	0.222	0.225	0.22	0.221	0.219	0.219	0.23	0.225	0.217	0.493	0.475	0.458	0.454	0.693	0.452	0.449	0.456	0.452	0.473	0.515	0.518	0.518	0.481	0.526	0.49	0.516	0.513	0.514	0.5	0.364	0.383	0.386	0.38	0.334	0.39	0.378	0.392
09:30:06	0	0.209	0.221	0.212	0.209	0.215	0.203	0.21	0.21	0.211	0.251	0.224	0.224	0.227	0.223	0.221	0.221	0.221	0.229	0.224	0.217	0.5	0.48	0.461	0.458	0.698	0.458	0.454	0.459	0.456	0.475	0.518	0.52	0.52	0.483	0.528	0.491	0.519	0.515	0.516	0.502	0.367	0.386	0.389	0.386	0.337	0.396	0.38	0.393
09:35:06	0	0.212	0.225	0.214	0.21	0.214	0.206	0.211	0.211	0.213	0.255	0.23	0.231	0.232	0.227	0.228	0.227	0.228	0.238	0.233	0.223	0.506	0.483	0.464	0.462	0.702	0.463	0.461	0.465	0.461	0.479	0.52	0.522	0.522	0.485	0.53	0.493	0.52	0.517	0.518	0.505	0.373	0.392	0.395	0.39	0.342	0.405	0.386	0.397
09:40:06	0	0.215	0.225	0.216	0.212	0.216	0.206	0.213	0.212	0.215	0.259	0.23	0.233	0.237	0.232	0.231	0.231	0.231	0.241	0.234	0.227	0.516	0.492	0.471	0.471	0.705	0.473	0.469	0.474	0.468	0.488	0.523	0.524	0.526	0.487	0.533	0.496	0.523	0.52	0.52	0.506	0.377	0.401	0.402	0.397	0.346	0.411	0.393	0.407
09:45:06	0	0.214	0.226	0.217	0.213	0.216	0.205	0.214	0.214	0.215	0.26	0.236	0.236	0.237	0.232	0.23	0.231	0.23	0.24	0.232	0.228	0.519	0.496	0.475	0.476	0.708	0.475	0.475	0.478	0.474	0.492	0.525	0.527	0.528	0.489	0.534	0.497	0.524	0.521	0.521	0.507	0.386	0.409	0.412	0.407	0.351	0.421	0.403	0.415
09:50:06	0	0.214	0.226	0.216	0.212	0.217	0.205	0.213	0.214	0.215	0.26	0.237	0.242	0.244	0.239	0.239	0.239	0.238	0.247	0.24	0.234	0.527	0.505	0.484	0.486	0.713	0.481	0.482	0.488	0.479	0.499	0.528	0.529	0.531	0.491	0.536	0.5	0.526	0.525	0.524	0.511	0.391	0.415	0.416	0.414	0.356	0.426	0.406	0.417
09:55:06	0	0.213	0.226	0.216	0.212	0.216	0.205	0.214	0.213	0.215	0.26	0.237	0.24	0.242	0.239	0.236	0.237	0.236	0.243	0.237	0.233	0.533	0.511	0.49	0.494	0.716	0.488	0.484	0.491	0.482	0.505	0.529	0.531	0.532	0.493	0.538	0.501	0.528	0.526	0.526	0.513	0.396	0.422	0.422	0.415	0.354	0.435	0.414	0.423
10:00:06	0	0.214	0.226	0.216	0.212	0.216	0.205	0.213	0.214	0.215	0.262	0.237	0.241	0.243	0.238	0.237	0.237	0.236	0.243	0.236	0.23	0.536	0.513	0.493	0.495	0.718	0.492	0.489	0.493	0.487	0.512	0.531	0.533	0.535	0.496	0.54	0.505	0.53	0.529	0.528	0.514	0.401	0.427	0.426	0.418	0.357	0.44	0.419	0.428
10:05:06	0	0.214	0.226	0.216	0.211	0.216	0.204	0.213	0.213	0.214	0.264	0.237	0.24	0.241	0.239	0.236	0.236	0.236	0.241	0.239	0.232	0.542	0.519	0.501	0.499	0.719	0.498	0.498	0.501	0.495	0.52	0.532	0.535	0.536	0.497	0.542	0.506	0.532	0.531	0.53	0.515	0.404	0.431	0.427	0.423	0.358	0.443	0.422	0.428
10:10:06	0	0.213	0.224	0.215	0.211	0.215	0.204	0.212	0.213	0.214	0.267	0.239	0.243	0.242	0.237	0.238	0.237	0.237	0.242	0.238	0.231	0.545	0.524	0.508	0.506	0.723	0.503	0.503	0.504	0.501	0.524	0.534	0.536	0.538	0.499	0.543	0.506	0.533	0.532	0.531	0.516	0.407	0.437	0.429	0.423	0.358	0.445	0.426	0.43
10:15:06	0	0.212	0.224	0.214	0.21	0.214	0.203	0.212	0.212	0.213	0.27	0.247	0.251	0.249	0.242	0.248	0.248	0.249	0.254	0.251	0.24	0.551	0.532	0.517	0.511	0.726	0.508	0.508	0.511	0.509	0.532	0.536	0.539	0.54	0.501	0.545	0.508	0.535	0.534	0.533	0.517	0.41	0.439	0.434	0.427	0.36	0.449	0.431	0.435
10:20:06	0	0.212	0.224	0.214	0.209	0.214	0.203	0.211	0.212	0.213	0.271	0.249	0.25	0.248	0.241	0.244	0.242	0.242	0.247	0.246	0.237	0.557	0.539	0.522	0.514	0.726	0.512	0.514	0.517	0.515	0.537	0.538	0.541	0.542	0.503	0.548	0.509	0.535	0.535	0.534	0.517	0.417	0.447	0.441	0.434	0.364	0.459	0.443	0.442
10:25:06	0	0.211	0.223	0.213	0.209	0.214	0.202	0.211	0.211	0.213	0.273	0.249	0.25	0.247	0.244	0.247	0.245	0.248	0.252	0.251	0.241	0.565	0.548	0.529	0.522	0.729	0.519	0.523	0.525	0.522	0.541	0.54	0.542	0.544	0.504	0.549	0.513	0.539	0.538	0.537	0.521	0.42	0.449	0.444	0.438	0.366	0.461	0.446	0.445
10:30:06	0	0.211	0.223	0.213	0.209	0.214	0.203	0.211	0.211	0.213	0.275	0.25	0.251	0.258	0.251	0.254	0.251	0.253	0.259	0.258	0.243	0.571	0.552	0.539	0.527	0.731	0.524	0.532	0.531	0.527	0.546	0.541	0.545	0.547	0.506	0.552	0.514	0.54	0.541	0.54	0.523	0.427	0.456	0.45	0.444	0.369	0.473	0.455	0.451
10:35:06	0	0.21	0.223	0.212	0.208	0.212	0.202	0.21	0.211	0.212	0.276	0.252	0.253	0.248	0.244	0.245	0.244	0.245	0.25	0.25	0.247	0.578	0.554	0.547	0.531	0.731	0.53	0.536	0.536	0.531	0.552	0.542	0.547	0.548	0.508	0.553	0.515	0.541	0.541	0.541	0.525	0.427	0.456	0.448	0.443	0.37	0.471	0.455	0.45
10:40:06	0	0.21	0.221	0.212	0.209	0.213	0.202	0.211	0.211	0.212	0.279	0.251	0.256	0.253	0.248	0.25	0.248	0.249	0.255	0.254	0.244	0.585	0.559	0.555	0.539	0.733	0.538	0.541	0.546	0.538	0.561	0.545	0.55	0.551	0.51	0.557	0.517	0.543	0.544	0.544	0.527	0.432	0.462	0.452	0.448	0.374	0.478	0.462	0.456
10:45:06	0	0.21	0.221	0.212	0.209	0.213	0.202	0.211	0.21	0.212	0.279	0.256	0.253	0.255	0.251	0.252	0.25	0.251	0.257	0.257	0.246	0.59	0.565	0.559	0.546	0.734	0.541	0.548	0.554	0.546	0.567	0.546	0.551	0.553	0.512	0.556	0.519	0.545	0.545	0.545	0.529	0.44	0.47	0.462	0.454	0.379	0.484	0.472	0.461
10:50:06	0	0.209	0.221	0.211	0.208	0.212	0.201	0.21	0.21	0.211	0.279	0.259	0.257	0.26	0.253	0.256	0.253	0.254	0.258	0.258	0.245	0.596	0.571	0.563	0.553	0.734	0.548	0.556	0.558	0.555	0.573	0.548	0.553	0.556	0.513	0.56	0.521	0.548	0.548	0.548	0.532	0.445	0.475	0.466	0.462	0.383	0.492	0.481	0.463
10:55:06	0	0.21	0.221	0.212	0.208	0.213	0.201	0.21	0.21	0.211	0.282	0.255	0.264	0.264	0.261	0.261	0.26	0.262	0.265	0.269	0.255	0.603	0.579	0.571	0.561	0.737	0.554	0.561	0.564	0.561	0.577	0.55	0.555	0.558	0.515	0.561	0.522	0.549	0.549	0.549	0.532	0.447	0.478	0.47	0.468	0.385	0.493	0.486	0.468
11:00:06	0	0.209	0.221	0.212	0.208	0.212	0.201	0.21	0.21	0.211	0.283	0.262	0.267	0.263	0.259	0.261	0.259	0.262	0.264	0.268	0.253	0.61	0.584	0.576	0.567	0.736	0.559	0.566	0.571	0.569	0.583	0.552	0.556	0.56	0.516	0.563	0.524	0.551	0.549	0.551	0.531	0.453	0.483	0.478	0.473	0.397	0.496	0.49	0.472
11:05:06	0	0.209	0.221	0.212	0.208	0.213	0.201	0.21	0.21	0.211	0.282	0.259	0.261	0.26	0.256	0.258	0.256	0.258	0.261	0.263	0.25	0.615	0.591	0.58	0.574	0.741	0.564	0.572	0.576	0.574	0.588	0.552	0.558	0.562	0.518	0.564	0.526	0.552	0.551	0.551	0.535	0.456	0.487	0.477	0.473	0.394	0.497	0.497	0.474
11:10:06	0	0.209	0.22	0.211	0.208	0.212	0.201	0.21	0.21	0.211	0.283	0.264	0.27	0.268	0.264	0.265	0.263	0.266	0.268	0.268	0.255	0.62	0.595	0.585	0.583	0.741	0.572	0.577	0.582	0.581	0.594	0.554	0.559	0.563	0.518	0.566	0.526	0.553	0.552	0.554	0.536	0.458	0.489	0.483	0.48	0.407	0.503	0.496	0.478
11:15:06	0	0.21	0.222	0.212	0.208	0.212	0.201	0.21	0.21	0.211	0.285	0.265	0.267	0.267	0.262	0.264	0.262	0.265	0.267	0.269	0.255	0.625	0.603	0.594	0.589	0.742	0.579	0.584	0.59	0.588	0.601	0.556	0.561	0.565	0.521	0.567	0.528	0.555	0.554	0.556	0.537	0.461	0.494	0.487	0.484	0.406	0.507	0.508	0.483
11:20:06	0	0.21	0.221	0.212	0.208	0.212	0.201	0.209	0.21	0.211	0.288	0.262	0.265	0.266	0.261	0.263	0.26	0.263	0.265	0.267	0.256	0.632	0.609	0.6	0.597	0.743	0.582	0.589	0.595	0.594	0.607	0.558	0.563	0.566	0.524	0.57	0.531	0.557	0.556	0.558	0.539	0.464	0.497	0.487	0.488	0.407	0.511	0.512	0.486
11:25:06	0	0.21	0.22	0.211	0.207	0.212	0.2	0.209	0.21	0.21	0.289	0.263	0.266	0.263	0.259	0.258	0.257	0.258	0.26	0.261	0.256	0.638	0.614	0.599	0.6	0.744	0.586	0.595	0.599	0.598	0.612	0.559	0.564	0.569	0.524	0.57	0.531	0.558	0.558	0.559	0.542	0.468	0.501	0.488	0.489	0.407	0.517	0.522	0.489
11:30:06	0	0.21	0.221	0.212	0.208	0.212	0.201	0.21	0.21	0.211	0.292	0.267	0.273	0.27	0.269	0.269	0.269	0.272	0.27	0.273	0.261	0.642	0.622	0.605	0.606	0.745	0.595	0.599	0.604	0.606	0.618	0.561	0.566	0.571	0.526	0.573	0.533	0.56	0.559	0.56	0.543	0.472	0.505	0.496	0.494	0.412	0.519	0.527	0.493
11:35:06	0	0.21	0.221	0.211	0.207	0.212	0.2	0.209	0.21	0.21	0.293	0.266	0.272	0.271	0.269	0.269	0.267	0.268	0.267	0.271	0.259	0.651	0.63	0.615	0.612	0.747	0.603	0.61	0.612	0.607	0.625	0.563	0.567	0.572	0.528	0.576	0.535	0.563	0.561	0.563	0.545	0.477	0.51	0.499	0.498	0.407	0.524	0.534	0.497
11:40:06	0	0.209	0.22	0.211	0.207	0.212	0.2	0.209	0.209	0.21	0.296	0.27	0.273	0.274	0.27	0.269	0.268	0.27	0.271	0.271	0.265	0.657	0.634	0.617	0.616	0.747	0.609	0.618	0.616	0.616	0.63	0.564	0.569	0.574	0.53	0.578	0.537	0.563	0.562	0.564	0.546	0.478	0.512	0.5	0.501	0.408	0.529	0.528	0.5
11:45:06	0	0.21	0.222	0.211	0.207	0.212	0.2	0.209	0.21	0.211	0.297	0.272	0.28	0.281	0.277	0.277	0.273	0.276	0.276	0.274	0.267	0.667	0.64	0.623	0.627	0.75	0.616	0.623	0.624	0.625	0.636	0.567	0.571	0.576	0.531	0.579	0.538	0.565	0.564	0.565	0.547	0.481	0.518	0.508	0.507	0.407	0.53	0.52	0.505
11:50:06	0	0.208	0.22	0.211	0.207	0.211	0.2	0.208	0.209	0.209	0.3	0.273	0.277	0.273	0.272	0.271	0.268	0.27	0.272	0.271	0.266	0.673	0.646	0.634	0.634	0.75	0.62	0.626	0.634	0.626	0.64	0.568	0.572	0.578	0.532	0.581	0.54	0.567	0.566	0.567	0.549	0.486	0.52	0.508	0.51	0.407	0.535	0.528	0.507
11:55:06	0	0.208	0.22	0.211	0.206	0.211	0.2	0.209	0.209	0.21	0.299	0.277	0.281	0.28	0.277	0.275	0.274	0.276	0.278	0.274	0.274	0.677	0.651	0.645	0.644	0.753	0.629	0.634	0.64	0.639	0.649	0.569	0.573	0.579	0.534	0.582	0.541	0.567	0.568	0.569	0.551	0.491	0.524	0.514	0.514	0.404	0.54	0.556	0.514
12:00:06	0	0.208	0.22	0.21	0.206	0.211	0.199	0.208	0.208	0.21	0.3	0.279	0.279	0.281	0.278	0.277	0.274	0.277	0.28	0.277	0.275	0.685	0.656	0.652	0.644	0.753	0.635	0.64	0.645	0.646	0.653	0.571	0.575	0.58	0.535	0.584	0.543	0.569	0.569	0.569	0.552	0.491	0.528	0.518	0.518	0.402	0.544	0.575	0.516
12:05:06	0	0.208	0.221	0.21	0.206	0.211	0.199	0.208	0.209	0.21	0.3	0.28	0.281	0.277	0.276	0.275	0.273	0.274	0.277	0.278	0.277	0.693	0.664	0.657	0.653	0.754	0.642	0.646	0.651	0.648	0.66	0.573	0.577	0.583	0.537	0.586	0.545	0.572	0.571	0.572	0.556	0.496	0.531	0.519	0.518	0.401	0.547	0.559	0.52
12:10:06	0	0.208	0.22	0.21	0.206	0.211	0.199	0.208	0.208	0.209	0.302	0.282	0.284	0.288	0.284	0.28	0.279	0.278	0.283	0.277	0.281	0.699	0.672	0.657	0.662	0.755	0.648	0.655	0.657	0.658	0.667	0.574	0.578	0.584	0.538	0.587	0.546	0.573	0.572	0.573	0.556	0.498	0.534	0.523	0.524	0.399	0.549	0.555	0.523
12:15:06	0	0.208	0.22	0.21	0.206	0.21	0.199	0.208	0.208	0.209	0.302	0.285	0.284	0.285	0.283	0.282	0.278	0.279	0.284	0.281	0.282	0.706	0.68	0.664	0.666	0.758	0.656	0.664	0.664	0.668	0.672	0.575	0.579	0.585	0.539	0.588	0.548	0.575	0.573	0.575	0.558	0.499	0.536	0.524	0.527	0.398	0.555	0.557	0.527
12:20:06	0	0.208	0.219	0.209	0.205	0.21	0.198	0.207	0.208	0.208	0.302	0.288	0.288	0.287	0.285	0.285	0.281	0.282	0.288	0.285	0.288	0.715	0.684	0.671	0.67	0.761	0.662	0.669	0.667	0.673	0.68	0.576	0.58	0.587	0.54	0.589	0.549	0.575	0.574	0.577	0.559	0.504	0.543	0.532	0.529	0.397	0.556	0.565	0.53
12:25:06	0	0.208	0.219	0.209	0.205	0.21	0.198	0.207	0.208	0.208	0.306	0.292	0.29	0.287	0.285	0.284	0.282	0.283	0.286	0.284	0.29	0.725	0.689	0.684	0.686	0.763	0.669	0.674	0.681	0.68	0.687	0.579	0.582	0.589	0.543	0.591	0.55	0.577	0.577	0.578	0.561	0.507	0.545	0.533	0.532	0.397	0.557	0.578	0.534
12:30:06	0	0.208	0.219	0.209	0.205	0.21	0.198	0.207	0.208	0.208	0.307	0.295	0.293	0.3	0.296	0.296	0.291	0.29	0.297	0.289	0.294	0.733	0.694	0.697	0.693	0.764	0.677	0.683	0.683	0.686	0.695	0.579	0.583	0.589	0.543	0.591	0.551	0.578	0.576	0.579	0.562	0.51	0.548	0.538	0.537	0.396	0.561	0.604	0.537
12:35:06	0	0.208	0.219	0.209	0.205	0.209	0.198	0.207	0.207	0.208	0.306	0.3	0.297	0.295	0.293	0.292	0.289	0.29	0.295	0.293	0.299	0.741	0.699	0.699	0.696	0.764	0.682	0.692	0.689	0.695	0.701	0.581	0.586	0.591	0.545	0.594	0.553	0.58	0.579	0.581	0.564	0.515	0.553	0.542	0.542	0.395	0.568	0.607	0.541
12:40:06	0	0.208	0.219	0.209	0.205	0.209	0.198	0.207	0.207	0.208	0.307	0.303	0.299	0.296	0.294	0.292	0.289	0.291	0.295	0.295	0.302	0.744	0.708	0.706	0.705	0.766	0.688	0.698	0.697	0.707	0.708	0.582	0.587	0.593	0.546	0.595	0.555	0.581	0.58	0.583	0.565	0.514	0.554	0.544	0.545	0.397	0.572	0.615	0.546
12:45:06	0	0.207	0.219	0.209	0.204	0.209	0.197	0.206	0.207	0.207	0.309	0.308	0.302	0.301	0.299	0.297	0.294	0.296	0.3	0.298	0.307	0.752	0.715	0.712	0.713	0.769	0.694	0.702	0.704	0.71	0.713	0.584	0.588	0.594	0.546	0.596	0.555	0.582	0.581	0.584	0.565	0.517	0.558	0.547	0.547	0.397	0.577	0.629	0.548
12:50:06	0	0.207	0.217	0.208	0.204	0.209	0.197	0.206	0.207	0.207	0.309	0.309	0.304	0.301	0.299	0.297	0.294	0.296	0.3	0.298	0.306	0.765	0.728	0.724	0.72	0.771	0.702	0.713	0.714	0.714	0.72	0.585	0.589	0.596	0.55	0.596	0.558	0.584	0.582	0.584	0.566	0.52	0.561	0.551	0.551	0.396	0.579	0.645	0.553
12:55:06	0	0.207	0.218	0.208	0.204	0.209	0.197	0.205	0.206	0.207	0.307	0.312	0.306	0.302	0.301	0.298	0.295	0.296	0.3	0.299	0.308	0.771	0.733	0.73	0.725	0.773	0.71	0.722	0.718	0.722	0.728	0.588	0.591	0.598	0.552	0.599	0.559	0.586	0.584	0.587	0.571	0.52	0.562	0.553	0.552	0.396	0.58	0.639	0.553
13:00:06	0	0.206	0.218	0.208	0.203	0.208	0.197	0.205	0.206	0.206	0.312	0.314	0.307	0.306	0.304	0.299	0.297	0.298	0.301	0.302	0.314	0.776	0.735	0.733	0.732	0.773	0.716	0.727	0.722	0.73	0.736	0.589	0.593	0.599	0.553	0.6	0.56	0.586	0.585	0.588	0.57	0.522	0.566	0.556	0.557	0.396	0.586	0.647	0.556
13:05:06	0	0.206	0.218	0.208	0.203	0.208	0.197	0.206	0.206	0.206	0.315	0.316	0.308	0.307	0.306	0.303	0.3	0.301	0.306	0.304	0.318	0.779	0.74	0.737	0.738	0.772	0.721	0.73	0.726	0.732	0.74	0.59	0.594	0.6	0.554	0.601	0.561	0.588	0.587	0.589	0.571	0.522	0.569	0.56	0.56	0.395	0.587	0.654	0.56
13:10:06	0	0.207	0.218	0.208	0.203	0.208	0.197	0.205	0.206	0.206	0.316	0.321	0.313	0.311	0.31	0.305	0.303	0.303	0.308	0.305	0.321	0.789	0.75	0.748	0.748	0.775	0.731	0.739	0.735	0.741	0.752	0.592	0.595	0.602	0.555	0.603	0.563	0.59	0.588	0.591	0.574	0.53	0.573	0.564	0.564	0.396	0.59	0.666	0.564
13:15:06	0	0.206	0.217	0.207	0.203	0.208	0.196	0.205	0.206	0.206	0.315	0.326	0.317	0.316	0.314	0.31	0.308	0.309	0.315	0.312	0.326	0.8	0.755	0.751	0.753	0.776	0.734	0.744	0.74	0.747	0.758	0.592	0.596	0.603	0.557	0.604	0.564	0.59	0.589	0.592	0.576	0.53	0.576	0.566	0.567	0.394	0.593	0.687	0.568
13:20:06	0	0.206	0.217	0.207	0.203	0.207	0.196	0.205	0.205	0.206	0.318	0.327	0.318	0.316	0.315	0.311	0.309	0.309	0.315	0.313	0.331	0.802	0.763	0.757	0.761	0.778	0.742	0.753	0.747	0.753	0.763	0.594	0.599	0.606	0.559	0.607	0.566	0.593	0.591	0.594	0.577	0.534	0.579	0.57	0.571	0.398	0.597	0.697	0.57
13:25:06	0	0.206	0.217	0.207	0.203	0.207	0.196	0.205	0.205	0.206	0.318	0.333	0.322	0.32	0.318	0.312	0.311	0.31	0.317	0.313	0.33	0.803	0.768	0.762	0.766	0.779	0.745	0.759	0.753	0.76	0.77	0.596	0.6	0.606	0.56	0.607	0.568	0.594	0.592	0.595	0.578	0.536	0.581	0.571	0.573	0.394	0.601	0.702	0.573
13:30:06	0	0.205	0.216	0.206	0.202	0.207	0.196	0.204	0.205	0.205	0.318	0.34	0.329	0.328	0.326	0.32	0.319	0.319	0.327	0.321	0.336	0.804	0.774	0.769	0.773	0.782	0.752	0.766	0.759	0.769	0.777	0.597	0.601	0.607	0.561	0.609	0.569	0.595	0.593	0.596	0.58	0.545	0.589	0.577	0.578	0.395	0.608	0.711	0.579
13:35:06	0	0.206	0.216	0.206	0.202	0.206	0.196	0.204	0.205	0.205	0.321	0.339	0.328	0.325	0.324	0.319	0.317	0.318	0.325	0.321	0.34	0.807	0.78	0.775	0.778	0.784	0.753	0.771	0.763	0.775	0.779	0.598	0.602	0.609	0.563	0.611	0.57	0.597	0.594	0.598	0.579	0.543	0.589	0.579	0.581	0.395	0.611	0.715	0.58
13:40:06	0	0.206	0.217	0.207	0.203	0.207	0.196	0.204	0.205	0.205	0.323	0.345	0.335	0.333	0.33	0.324	0.323	0.323	0.332	0.325	0.341	0.815	0.786	0.784	0.787	0.79	0.76	0.779	0.771	0.785	0.784	0.6	0.604	0.611	0.564	0.613	0.572	0.599	0.597	0.6	0.582	0.549	0.592	0.582	0.584	0.394	0.615	0.72	0.583
13:45:06	0	0.205	0.215	0.206	0.202	0.206	0.195	0.204	0.204	0.205	0.321	0.35	0.336	0.336	0.333	0.329	0.327	0.326	0.334	0.329	0.346	0.818	0.787	0.786	0.79	0.789	0.76	0.784	0.776	0.791	0.784	0.601	0.604	0.611	0.564	0.612	0.572	0.598	0.597	0.599	0.583	0.551	0.596	0.583	0.586	0.393	0.62	0.726	0.587
13:50:06	0	0.205	0.215	0.206	0.202	0.207	0.195	0.204	0.204	0.205	0.323	0.355	0.342	0.34	0.338	0.332	0.332	0.331	0.339	0.331	0.35	0.821	0.792	0.79	0.795	0.789	0.761	0.79	0.782	0.797	0.784	0.603	0.607	0.613	0.568	0.615	0.574	0.601	0.599	0.602	0.586	0.559	0.599	0.587	0.588	0.393	0.623	0.729	0.591
13:55:06	0	0.205	0.215	0.205	0.202	0.206	0.195	0.203	0.204	0.205	0.327	0.356	0.341	0.34	0.338	0.333	0.332	0.331	0.34	0.333	0.351	0.825	0.795	0.797	0.798	0.79	0.765	0.796	0.787	0.803	0.785	0.605	0.608	0.614	0.569	0.616	0.576	0.603	0.601	0.604	0.587	0.558	0.601	0.589	0.593	0.393	0.623	0.733	0.594
14:00:06	0	0.205	0.216	0.206	0.201	0.206	0.195	0.204	0.204	0.204	0.331	0.355	0.341	0.341	0.339	0.336	0.334	0.332	0.341	0.336	0.357	0.826	0.797	0.802	0.802	0.792	0.766	0.799	0.789	0.805	0.787	0.605	0.609	0.615	0.57	0.618	0.577	0.604	0.602	0.605	0.589	0.562	0.601	0.591	0.595	0.393	0.628	0.736	0.596
14:05:06	0	0.205	0.216	0.205	0.201	0.206	0.195	0.204	0.204	0.204	0.329	0.36	0.343	0.343	0.342	0.337	0.336	0.334	0.342	0.336	0.361	0.831	0.8	0.808	0.804	0.794	0.77	0.804	0.793	0.81	0.787	0.607	0.61	0.616	0.571	0.618	0.579	0.604	0.604	0.607	0.591	0.566	0.607	0.596	0.598	0.394	0.632	0.742	0.601
14:10:06	0	0.206	0.215	0.205	0.201	0.205	0.195	0.203	0.204	0.204	0.33	0.369	0.349	0.346	0.345	0.34	0.341	0.339	0.348	0.339	0.363	0.835	0.799	0.81	0.805	0.796	0.772	0.804	0.793	0.811	0.79	0.607	0.613	0.618	0.573	0.62	0.581	0.606	0.605	0.608	0.593	0.567	0.612	0.599	0.602	0.394	0.638	0.744	0.604
14:15:06	0	0.205	0.215	0.205	0.201	0.205	0.195	0.203	0.204	0.204	0.328	0.372	0.352	0.352	0.351	0.347	0.347	0.345	0.354	0.346	0.364	0.837	0.8	0.813	0.806	0.797	0.775	0.806	0.796	0.814	0.792	0.608	0.613	0.618	0.573	0.62	0.581	0.606	0.606	0.609	0.592	0.567	0.614	0.601	0.607	0.393	0.641	0.751	0.607
14:20:06	0	0.206	0.216	0.205	0.201	0.205	0.195	0.203	0.204	0.204	0.328	0.375	0.352	0.351	0.35	0.345	0.345	0.343	0.351	0.344	0.368	0.844	0.802	0.814	0.807	0.799	0.777	0.806	0.796	0.812	0.794	0.611	0.616	0.621	0.576	0.623	0.584	0.609	0.608	0.611	0.595	0.567	0.616	0.604	0.61	0.395	0.643	0.752	0.609
14:25:06	0	0.205	0.215	0.205	0.201	0.205	0.194	0.203	0.203	0.204	0.329	0.375	0.357	0.356	0.355	0.351	0.352	0.35	0.358	0.35	0.371	0.845	0.804	0.816	0.808	0.798	0.779	0.809	0.801	0.816	0.798	0.613	0.617	0.622	0.578	0.624	0.585	0.61	0.61	0.612	0.597	0.572	0.62	0.607	0.614	0.395	0.648	0.755	0.614
14:30:06	0	0.205	0.215	0.205	0.2	0.205	0.194	0.203	0.203	0.204	0.335	0.373	0.357	0.355	0.354	0.352	0.351	0.35	0.357	0.353	0.374	0.848	0.808	0.816	0.81	0.8	0.779	0.81	0.802	0.815	0.799	0.615	0.619	0.623	0.579	0.626	0.586	0.612	0.612	0.614	0.598	0.575	0.624	0.611	0.616	0.395	0.651	0.757	0.615
14:35:06	0	0.205	0.215	0.205	0.201	0.205	0.195	0.203	0.203	0.204	0.335	0.375	0.361	0.359	0.359	0.356	0.355	0.353	0.361	0.354	0.375	0.852	0.812	0.82	0.812	0.801	0.781	0.814	0.807	0.819	0.805	0.615	0.618	0.624	0.58	0.626	0.587	0.612	0.612	0.614	0.599	0.578	0.625	0.613	0.617	0.396	0.657	0.761	0.618
14:40:06	0	0.205	0.214	0.205	0.2	0.205	0.194	0.203	0.203	0.204	0.333	0.384	0.368	0.364	0.363	0.357	0.358	0.355	0.363	0.355	0.374	0.854	0.814	0.825	0.818	0.806	0.785	0.819	0.811	0.823	0.807	0.617	0.62	0.625	0.582	0.627	0.589	0.613	0.614	0.616	0.6	0.584	0.63	0.616	0.621	0.395	0.658	0.767	0.623
14:45:06	0	0.205	0.215	0.204	0.2	0.204	0.194	0.202	0.202	0.203	0.337	0.382	0.366	0.365	0.364	0.363	0.361	0.36	0.368	0.361	0.38	0.859	0.813	0.825	0.817	0.805	0.784	0.818	0.812	0.823	0.807	0.618	0.621	0.626	0.583	0.628	0.59	0.615	0.615	0.617	0.602	0.585	0.629	0.617	0.622	0.397	0.662	0.769	0.623
14:50:06	0	0.205	0.214	0.204	0.2	0.204	0.194	0.202	0.203	0.203	0.338	0.385	0.37	0.368	0.368	0.366	0.364	0.361	0.371	0.363	0.382	0.863	0.817	0.829	0.819	0.804	0.786	0.818	0.813	0.824	0.809	0.619	0.622	0.628	0.585	0.629	0.592	0.617	0.617	0.619	0.603	0.589	0.634	0.619	0.625	0.398	0.664	0.772	0.626
14:55:06	0	0.205	0.216	0.204	0.2	0.204	0.194	0.202	0.203	0.203	0.339	0.39	0.373	0.369	0.37	0.365	0.364	0.363	0.37	0.365	0.386	0.869	0.82	0.833	0.823	0.805	0.79	0.821	0.816	0.828	0.813	0.621	0.625	0.63	0.587	0.632	0.594	0.618	0.618	0.621	0.605	0.593	0.638	0.624	0.628	0.4	0.67	0.775	0.627
15:00:06	0	0.205	0.214	0.204	0.199	0.204	0.194	0.202	0.202	0.203	0.338	0.395	0.376	0.373	0.373	0.37	0.368	0.366	0.375	0.367	0.386	0.872	0.822	0.835	0.826	0.806	0.793	0.825	0.82	0.83	0.815	0.622	0.626	0.631	0.588	0.632	0.595	0.619	0.619	0.621	0.605	0.596	0.642	0.627	0.632	0.401	0.676	0.778	0.632
15:05:06	0	0.205	0.215	0.204	0.199	0.204	0.194	0.202	0.202	0.203	0.338	0.394	0.378	0.376	0.375	0.372	0.371	0.369	0.377	0.37	0.391	0.876	0.825	0.838	0.827	0.807	0.795	0.827	0.82	0.831	0.819	0.624	0.628	0.634	0.59	0.635	0.597	0.621	0.621	0.625	0.607	0.599	0.646	0.631	0.635	0.4	0.682	0.782	0.636
15:10:06	0	0.205	0.214	0.204	0.199	0.204	0.194	0.202	0.202	0.203	0.339	0.4	0.383	0.375	0.376	0.373	0.37	0.369	0.376	0.372	0.392	0.879	0.828	0.842	0.83	0.808	0.798	0.83	0.822	0.833	0.822	0.625	0.629	0.634	0.591	0.635	0.598	0.622	0.621	0.624	0.608	0.603	0.649	0.634	0.638	0.402	0.686	0.785	0.64
15:15:06	0	0.205	0.214	0.204	0.2	0.204	0.194	0.202	0.203	0.203	0.343	0.4	0.382	0.379	0.38	0.378	0.375	0.374	0.381	0.373	0.396	0.881	0.829	0.843	0.83	0.808	0.799	0.83	0.821	0.832	0.824	0.627	0.631	0.637	0.593	0.638	0.601	0.624	0.624	0.627	0.61	0.608	0.656	0.64	0.643	0.403	0.694	0.788	0.644
15:20:06	0	0.205	0.214	0.203	0.2	0.204	0.194	0.202	0.202	0.203	0.343	0.406	0.389	0.382	0.383	0.378	0.377	0.374	0.381	0.377	0.399	0.884	0.832	0.847	0.836	0.809	0.804	0.836	0.827	0.838	0.827	0.628	0.632	0.637	0.593	0.638	0.601	0.624	0.625	0.627	0.612	0.608	0.656	0.641	0.644	0.404	0.692	0.792	0.645
15:25:06	0	0.205	0.213	0.203	0.199	0.203	0.194	0.202	0.202	0.203	0.344	0.401	0.385	0.383	0.382	0.381	0.378	0.377	0.384	0.376	0.397	0.887	0.834	0.851	0.838	0.81	0.803	0.835	0.825	0.836	0.83	0.629	0.633	0.638	0.595	0.639	0.602	0.626	0.626	0.629	0.614	0.61	0.657	0.642	0.647	0.404	0.699	0.794	0.647
15:30:06	0	0.205	0.215	0.203	0.199	0.203	0.194	0.202	0.202	0.203	0.346	0.403	0.389	0.387	0.386	0.386	0.382	0.38	0.387	0.382	0.4	0.892	0.838	0.856	0.841	0.813	0.807	0.841	0.831	0.842	0.834	0.631	0.635	0.64	0.596	0.641	0.604	0.628	0.628	0.63	0.616	0.612	0.662	0.646	0.652	0.405	0.702	0.798	0.65
15:35:06	0	0.205	0.214	0.204	0.2	0.203	0.194	0.202	0.202	0.203	0.342	0.412	0.396	0.386	0.387	0.383	0.38	0.378	0.384	0.381	0.404	0.893	0.84	0.858	0.844	0.812	0.808	0.843	0.835	0.845	0.835	0.631	0.636	0.641	0.598	0.642	0.606	0.629	0.628	0.631	0.617	0.617	0.667	0.649	0.654	0.404	0.706	0.798	0.653
15:40:06	0	0.205	0.214	0.204	0.2	0.204	0.194	0.202	0.203	0.203	0.349	0.409	0.396	0.392	0.393	0.392	0.39	0.39	0.394	0.39	0.4	0.898	0.845	0.864	0.85	0.816	0.813	0.848	0.839	0.85	0.84	0.635	0.639	0.643	0.6	0.645	0.609	0.632	0.631	0.634	0.619	0.62	0.671	0.655	0.66	0.408	0.717	0.809	0.658
15:45:06	0	0.204	0.213	0.203	0.199	0.203	0.194	0.202	0.202	0.203	0.346	0.416	0.4	0.393	0.393	0.388	0.386	0.384	0.39	0.386	0.404	0.9	0.847	0.865	0.85	0.815	0.813	0.85	0.842	0.852	0.841	0.634	0.638	0.643	0.6	0.644	0.608	0.632	0.631	0.634	0.618	0.626	0.672	0.655	0.659	0.409	0.717	0.809	0.66
15:50:06	0	0.204	0.214	0.203	0.199	0.203	0.194	0.201	0.202	0.202	0.345	0.416	0.4	0.394	0.393	0.392	0.388	0.388	0.394	0.388	0.405	0.903	0.85	0.869	0.855	0.816	0.816	0.851	0.845	0.854	0.845	0.636	0.639	0.643	0.602	0.645	0.609	0.633	0.631	0.635	0.62	0.632	0.674	0.659	0.665	0.41	0.722	0.813	0.663
15:55:06	0	0.204	0.213	0.203	0.199	0.203	0.194	0.201	0.202	0.202	0.342	0.417	0.402	0.396	0.396	0.391	0.389	0.389	0.395	0.389	0.409	0.907	0.855	0.877	0.861	0.82	0.819	0.857	0.849	0.859	0.847	0.636	0.64	0.645	0.603	0.646	0.611	0.634	0.633	0.635	0.621	0.632	0.681	0.664	0.669	0.413	0.724	0.815	0.666
16:00:06	0	0.204	0.214	0.203	0.199	0.203	0.194	0.201	0.201	0.203	0.349	0.418	0.404	0.401	0.401	0.398	0.395	0.395	0.4	0.394	0.412	0.908	0.856	0.878	0.862	0.82	0.822	0.862	0.853	0.865	0.85	0.638	0.642	0.647	0.605	0.648	0.613	0.636	0.635	0.638	0.624	0.634	0.685	0.666	0.671	0.416	0.731	0.82	0.67
16:05:06	0	0.204	0.213	0.203	0.199	0.203	0.193	0.201	0.201	0.202	0.355	0.42	0.404	0.4	0.4	0.399	0.396	0.397	0.403	0.398	0.419	0.912	0.858	0.881	0.863	0.82	0.822	0.863	0.854	0.864	0.851	0.639	0.643	0.648	0.605	0.649	0.614	0.637	0.636	0.639	0.623	0.638	0.687	0.668	0.674	0.42	0.735	0.825	0.673
16:10:06	0	0.204	0.215	0.203	0.199	0.203	0.194	0.202	0.202	0.203	0.352	0.425	0.407	0.402	0.4	0.4	0.397	0.396	0.404	0.4	0.435	0.917	0.86	0.885	0.868	0.823	0.827	0.869	0.858	0.871	0.858	0.641	0.645	0.65	0.607	0.65	0.616	0.64	0.637	0.64	0.626	0.643	0.693	0.674	0.679	0.423	0.737	0.826	0.677
16:15:06	0	0.204	0.213	0.203	0.199	0.203	0.194	0.201	0.201	0.202	0.362	0.428	0.411	0.409	0.407	0.405	0.403	0.404	0.409	0.403	0.432	0.915	0.863	0.887	0.869	0.824	0.83	0.871	0.861	0.873	0.86	0.643	0.647	0.652	0.609	0.652	0.617	0.641	0.639	0.642	0.628	0.645	0.694	0.675	0.681	0.427	0.738	0.83	0.679
16:20:06	0	0.204	0.213	0.203	0.199	0.203	0.194	0.201	0.201	0.202	0.354	0.433	0.414	0.408	0.407	0.403	0.402	0.401	0.407	0.404	0.441	0.917	0.864	0.888	0.871	0.823	0.832	0.872	0.863	0.878	0.864	0.644	0.648	0.653	0.61	0.652	0.618	0.642	0.64	0.643	0.629	0.651	0.699	0.677	0.684	0.432	0.739	0.832	0.682
16:25:06	0	0.203	0.213	0.203	0.198	0.202	0.194	0.201	0.201	0.202	0.346	0.442	0.417	0.414	0.411	0.407	0.405	0.406	0.41	0.404	0.437	0.92	0.865	0.892	0.874	0.823	0.832	0.873	0.864	0.88	0.864	0.643	0.647	0.653	0.611	0.653	0.619	0.644	0.64	0.644	0.628	0.658	0.702	0.682	0.689	0.435	0.745	0.833	0.685
16:30:06	0	0.204	0.214	0.202	0.198	0.202	0.193	0.2	0.201	0.202	0.352	0.44	0.416	0.413	0.411	0.41	0.405	0.407	0.412	0.408	0.439	0.922	0.867	0.895	0.877	0.825	0.836	0.878	0.869	0.887	0.869	0.646	0.65	0.655	0.612	0.656	0.621	0.645	0.643	0.645	0.633	0.659	0.705	0.684	0.692	0.442	0.749	0.839	0.688
16:35:06	0	0.204	0.214	0.202	0.198	0.202	0.194	0.2	0.201	0.202	0.352	0.442	0.418	0.412	0.409	0.409	0.404	0.406	0.412	0.408	0.444	0.928	0.872	0.899	0.881	0.827	0.839	0.881	0.872	0.889	0.871	0.647	0.651	0.656	0.613	0.656	0.621	0.646	0.643	0.646	0.632	0.661	0.712	0.689	0.698	0.449	0.752	0.841	0.691
16:40:06	0	0.203	0.212	0.202	0.198	0.202	0.193	0.2	0.2	0.201	0.36	0.439	0.417	0.414	0.413	0.413	0.41	0.412	0.417	0.41	0.443	0.927	0.871	0.9	0.882	0.827	0.839	0.883	0.875	0.892	0.873	0.649	0.652	0.658	0.615	0.658	0.623	0.647	0.644	0.647	0.632	0.66	0.715	0.692	0.701	0.454	0.758	0.848	0.695
16:45:06	0	0.203	0.212	0.202	0.198	0.202	0.193	0.2	0.2	0.201	0.357	0.447	0.42	0.415	0.413	0.413	0.407	0.409	0.415	0.411	0.442	0.931	0.878	0.907	0.888	0.829	0.844	0.889	0.881	0.898	0.876	0.65	0.653	0.659	0.616	0.658	0.624	0.648	0.644	0.649	0.634	0.669	0.72	0.701	0.708	0.462	0.762	0.851	0.699
16:50:06	0	0.203	0.212	0.202	0.198	0.202	0.193	0.2	0.201	0.202	0.35	0.453	0.425	0.423	0.42	0.417	0.413	0.415	0.42	0.414	0.431	0.932	0.881	0.911	0.89	0.831	0.846	0.892	0.883	0.9	0.881	0.65	0.654	0.66	0.617	0.659	0.625	0.649	0.646	0.65	0.634	0.679	0.725	0.707	0.713	0.468	0.765	0.854	0.701
16:55:06	0	0.203	0.212	0.202	0.198	0.202	0.194	0.2	0.2	0.202	0.352	0.461	0.433	0.421	0.419	0.414	0.412	0.414	0.418	0.414	0.42	0.934	0.881	0.911	0.891	0.83	0.848	0.894	0.884	0.902	0.881	0.652	0.655	0.661	0.619	0.662	0.627	0.651	0.648	0.652	0.636	0.677	0.727	0.708	0.718	0.474	0.769	0.856	0.705
17:00:06	0	0.203	0.213	0.201	0.197	0.202	0.193	0.2	0.2	0.201	0.355	0.45	0.429	0.421	0.42	0.417	0.413	0.415	0.421	0.417	0.393	0.938	0.884	0.914	0.894	0.83	0.851	0.897	0.889	0.905	0.885	0.653	0.655	0.662	0.619	0.662	0.628	0.652	0.649	0.653	0.638	0.683	0.73	0.71	0.717	0.483	0.772	0.864	0.707
17:05:06	0	0.203	0.213	0.201	0.198	0.202	0.193	0.2	0.2	0.201	0.353	0.452	0.433	0.427	0.424	0.422	0.42	0.42	0.426	0.421	0.384	0.941	0.886	0.917	0.898	0.831	0.853	0.901	0.891	0.908	0.885	0.653	0.656	0.663	0.621	0.663	0.629	0.653	0.65	0.653	0.64	0.685	0.734	0.716	0.725	0.49	0.775	0.868	0.71
17:10:06	0	0.203	0.212	0.202	0.197	0.202	0.193	0.2	0.2	0.201	0.353	0.446	0.43	0.423	0.421	0.419	0.417	0.418	0.425	0.419	0.38	0.944	0.89	0.922	0.903	0.834	0.856	0.903	0.894	0.912	0.888	0.655	0.657	0.664	0.623	0.663	0.63	0.654	0.651	0.654	0.641	0.693	0.738	0.723	0.729	0.497	0.778	0.871	0.714
17:15:06	0	0.203	0.212	0.201	0.197	0.201	0.193	0.2	0.2	0.201	0.355	0.45	0.438	0.426	0.425	0.421	0.419	0.419	0.43	0.422	0.375	0.947	0.892	0.924	0.907	0.833	0.858	0.906	0.898	0.916	0.892	0.655	0.659	0.665	0.623	0.666	0.632	0.655	0.652	0.656	0.642	0.693	0.741	0.723	0.732	0.502	0.778	0.873	0.719
17:20:06	0	0.203	0.213	0.201	0.197	0.201	0.193	0.2	0.2	0.201	0.366	0.456	0.44	0.426	0.423	0.424	0.422	0.422	0.43	0.423	0.376	0.945	0.892	0.923	0.906	0.834	0.859	0.906	0.897	0.915	0.891	0.659	0.661	0.667	0.625	0.668	0.633	0.656	0.654	0.658	0.645	0.696	0.744	0.724	0.731	0.509	0.782	0.879	0.721
17:25:06	0	0.203	0.212	0.201	0.197	0.201	0.193	0.199	0.2	0.201	0.359	0.455	0.448	0.427	0.428	0.426	0.435	0.425	0.442	0.427	0.38	0.948	0.897	0.927	0.909	0.834	0.862	0.911	0.902	0.921	0.895	0.658	0.661	0.667	0.626	0.668	0.633	0.657	0.654	0.658	0.644	0.701	0.748	0.73	0.736	0.533	0.788	0.883	0.726
17:30:06	0	0.202	0.211	0.201	0.197	0.201	0.193	0.199	0.2	0.2	0.362	0.454	0.445	0.428	0.43	0.43	0.438	0.428	0.447	0.43	0.384	0.949	0.898	0.929	0.911	0.837	0.865	0.912	0.905	0.925	0.898	0.66	0.663	0.669	0.628	0.67	0.635	0.658	0.656	0.661	0.645	0.704	0.752	0.734	0.739	0.512	0.792	0.887	0.731
17:35:06	0	0.202	0.212	0.201	0.197	0.201	0.193	0.199	0.2	0.2	0.372	0.448	0.449	0.433	0.437	0.436	0.435	0.43	0.444	0.431	0.385	0.947	0.9	0.93	0.913	0.838	0.866	0.915	0.911	0.927	0.899	0.662	0.665	0.671	0.629	0.672	0.637	0.66	0.658	0.663	0.647	0.708	0.756	0.74	0.743	0.503	0.798	0.89	0.735
17:40:06	0	0.202	0.212	0.201	0.197	0.201	0.193	0.199	0.2	0.2	0.365	0.445	0.453	0.442	0.445	0.442	0.437	0.438	0.445	0.437	0.386	0.949	0.901	0.934	0.915	0.836	0.87	0.917	0.91	0.931	0.904	0.662	0.664	0.671	0.63	0.672	0.638	0.661	0.659	0.663	0.647	0.709	0.759	0.744	0.748	0.493	0.802	0.893	0.739
17:45:06	0	0.201	0.211	0.201	0.196	0.201	0.192	0.199	0.199	0.2	0.358	0.436	0.45	0.445	0.444	0.442	0.437	0.439	0.443	0.436	0.391	0.951	0.902	0.937	0.918	0.84	0.872	0.919	0.912	0.932	0.904	0.662	0.664	0.671	0.631	0.672	0.639	0.661	0.659	0.663	0.648	0.718	0.761	0.748	0.752	0.495	0.802	0.892	0.745
17:50:06	0	0.202	0.214	0.201	0.197	0.201	0.193	0.199	0.199	0.2	0.354	0.43	0.453	0.448	0.445	0.443	0.436	0.44	0.443	0.441	0.389	0.953	0.903	0.937	0.919	0.839	0.874	0.921	0.915	0.936	0.906	0.664	0.666	0.672	0.631	0.674	0.639	0.663	0.661	0.665	0.65	0.717	0.766	0.749	0.755	0.499	0.804	0.902	0.753
17:55:06	0	0.201	0.21	0.2	0.196	0.2	0.192	0.198	0.199	0.199	0.356	0.429	0.453	0.449	0.444	0.449	0.439	0.446	0.445	0.444	0.385	0.957	0.905	0.942	0.924	0.841	0.875	0.924	0.918	0.938	0.908	0.664	0.667	0.674	0.633	0.674	0.641	0.663	0.661	0.665	0.651	0.723	0.77	0.755	0.76	0.503	0.812	0.904	0.755
18:00:06	0	0.201	0.212	0.2	0.196	0.2	0.192	0.198	0.199	0.199	0.371	0.428	0.45	0.447	0.443	0.444	0.435	0.442	0.442	0.444	0.38	0.955	0.905	0.941	0.923	0.841	0.876	0.925	0.918	0.937	0.91	0.668	0.67	0.675	0.634	0.677	0.643	0.665	0.664	0.668	0.653	0.723	0.774	0.753	0.759	0.51	0.815	0.904	0.762
18:05:06	0	0.201	0.211	0.2	0.196	0.2	0.192	0.198	0.199	0.199	0.374	0.441	0.457	0.451	0.446	0.444	0.442	0.447	0.447	0.445	0.381	0.959	0.909	0.944	0.926	0.841	0.879	0.929	0.922	0.94	0.914	0.668	0.67	0.676	0.635	0.678	0.644	0.667	0.665	0.67	0.654	0.727	0.779	0.76	0.766	0.522	0.821	0.907	0.767
18:10:06	0	0.201	0.21	0.2	0.196	0.2	0.192	0.199	0.199	0.199	0.365	0.431	0.457	0.453	0.448	0.446	0.441	0.448	0.446	0.444	0.382	0.961	0.913	0.948	0.929	0.843	0.883	0.931	0.926	0.945	0.917	0.67	0.671	0.677	0.637	0.679	0.645	0.668	0.666	0.67	0.655	0.73	0.783	0.765	0.769	0.535	0.822	0.908	0.765
18:15:06	0	0.201	0.212	0.2	0.196	0.2	0.192	0.199	0.199	0.199	0.362	0.412	0.456	0.451	0.448	0.442	0.44	0.446	0.446	0.443	0.382	0.963	0.913	0.948	0.931	0.844	0.886	0.934	0.927	0.945	0.918	0.67	0.672	0.678	0.638	0.68	0.646	0.669	0.667	0.67	0.658	0.733	0.788	0.773	0.772	0.541	0.828	0.913	0.772
18:20:06	0	0.201	0.211	0.2	0.195	0.2	0.192	0.198	0.199	0.199	0.365	0.392	0.456	0.454	0.445	0.443	0.441	0.448	0.447	0.443	0.374	0.963	0.917	0.953	0.934	0.845	0.888	0.936	0.93	0.95	0.922	0.672	0.674	0.68	0.639	0.681	0.648	0.671	0.668	0.671	0.658	0.735	0.789	0.774	0.771	0.55	0.832	0.92	0.774
18:25:06	0	0.201	0.211	0.2	0.195	0.2	0.192	0.198	0.199	0.198	0.362	0.385	0.454	0.453	0.448	0.443	0.443	0.446	0.448	0.443	0.379	0.961	0.919	0.955	0.936	0.845	0.887	0.937	0.931	0.949	0.923	0.673	0.675	0.68	0.641	0.682	0.649	0.672	0.67	0.673	0.659	0.737	0.789	0.774	0.774	0.557	0.831	0.923	0.782
18:30:06	0	0.201	0.212	0.2	0.195	0.2	0.192	0.198	0.198	0.198	0.361	0.392	0.459	0.455	0.453	0.444	0.439	0.449	0.449	0.444	0.379	0.96	0.918	0.954	0.936	0.845	0.888	0.939	0.933	0.951	0.926	0.673	0.676	0.681	0.642	0.682	0.649	0.672	0.671	0.673	0.66	0.745	0.797	0.783	0.779	0.562	0.834	0.924	0.784
18:35:06	0	0.2	0.21	0.199	0.195	0.199	0.192	0.198	0.198	0.198	0.363	0.386	0.453	0.452	0.446	0.442	0.44	0.444	0.444	0.445	0.374	0.966	0.923	0.96	0.94	0.846	0.892	0.942	0.935	0.954	0.928	0.677	0.677	0.683	0.643	0.685	0.651	0.674	0.673	0.675	0.66	0.751	0.8	0.787	0.781	0.567	0.839	0.931	0.793
18:40:06	0	0.2	0.21	0.199	0.195	0.199	0.191	0.198	0.197	0.198	0.362	0.399	0.456	0.456	0.45	0.444	0.438	0.452	0.448	0.447	0.379	0.967	0.925	0.964	0.943	0.848	0.892	0.944	0.938	0.955	0.932	0.676	0.677	0.683	0.644	0.683	0.651	0.674	0.673	0.674	0.662	0.76	0.804	0.785	0.785	0.57	0.841	0.932	0.795
18:45:06	0	0.2	0.21	0.199	0.194	0.199	0.192	0.198	0.197	0.198	0.367	0.395	0.456	0.454	0.445	0.444	0.439	0.445	0.45	0.448	0.375	0.967	0.924	0.964	0.943	0.847	0.894	0.947	0.94	0.956	0.934	0.678	0.679	0.684	0.646	0.685	0.653	0.675	0.673	0.677	0.664	0.762	0.812	0.787	0.786	0.568	0.848	0.935	0.801
18:50:06	0	0.2	0.211	0.199	0.194	0.199	0.192	0.198	0.197	0.198	0.37	0.408	0.453	0.455	0.448	0.443	0.439	0.447	0.447	0.443	0.376	0.968	0.926	0.967	0.946	0.849	0.896	0.948	0.943	0.961	0.934	0.679	0.68	0.685	0.647	0.686	0.653	0.676	0.675	0.677	0.665	0.768	0.82	0.793	0.79	0.568	0.852	0.94	0.808
18:55:06	0	0.199	0.21	0.199	0.195	0.199	0.192	0.198	0.197	0.197	0.365	0.403	0.454	0.452	0.445	0.444	0.433	0.445	0.444	0.448	0.377	0.97	0.928	0.968	0.948	0.85	0.899	0.95	0.945	0.962	0.938	0.679	0.68	0.686	0.648	0.687	0.655	0.678	0.676	0.679	0.666	0.769	0.822	0.796	0.792	0.565	0.853	0.943	0.809
19:00:06	0	0.199	0.209	0.199	0.194	0.198	0.191	0.197	0.197	0.197	0.365	0.408	0.452	0.452	0.448	0.446	0.438	0.445	0.449	0.443	0.377	0.971	0.929	0.969	0.949	0.849	0.899	0.952	0.948	0.964	0.94	0.68	0.681	0.687	0.649	0.688	0.656	0.678	0.676	0.679	0.667	0.775	0.827	0.801	0.799	0.567	0.856	0.947	0.808
19:05:06	0	0.199	0.209	0.198	0.194	0.198	0.191	0.197	0.197	0.197	0.368	0.41	0.455	0.453	0.454	0.447	0.436	0.448	0.45	0.446	0.38	0.973	0.93	0.971	0.95	0.851	0.903	0.953	0.949	0.963	0.941	0.681	0.682	0.688	0.65	0.689	0.657	0.679	0.678	0.68	0.668	0.777	0.829	0.804	0.806	0.565	0.862	0.952	0.811
19:10:06	0	0.199	0.208	0.198	0.194	0.198	0.191	0.197	0.197	0.197	0.361	0.413	0.458	0.451	0.448	0.445	0.439	0.447	0.447	0.449	0.381	0.974	0.931	0.972	0.952	0.85	0.901	0.953	0.949	0.965	0.941	0.681	0.683	0.689	0.652	0.689	0.658	0.681	0.679	0.681	0.671	0.786	0.829	0.811	0.809	0.582	0.863	0.952	0.815
19:15:06	0	0.199	0.21	0.198	0.194	0.198	0.191	0.197	0.197	0.197	0.364	0.414	0.456	0.454	0.445	0.444	0.438	0.449	0.445	0.448	0.376	0.976	0.933	0.975	0.952	0.851	0.903	0.954	0.951	0.966	0.942	0.683	0.684	0.691	0.652	0.69	0.66	0.681	0.68	0.682	0.67	0.787	0.838	0.823	0.815	0.579	0.867	0.958	0.821
19:20:06	0	0.198	0.209	0.198	0.194	0.198	0.191	0.197	0.196	0.196	0.378	0.408	0.451	0.45	0.444	0.445	0.434	0.45	0.447	0.445	0.372	0.976	0.933	0.972	0.951	0.851	0.901	0.955	0.95	0.968	0.942	0.686	0.685	0.693	0.655	0.692	0.66	0.684	0.681	0.683	0.674	0.789	0.836	0.825	0.809	0.583	0.87	0.955	0.823
19:25:06	0	0.198	0.21	0.198	0.193	0.198	0.191	0.197	0.196	0.196	0.374	0.407	0.451	0.449	0.443	0.438	0.437	0.441	0.444	0.445	0.374	0.976	0.937	0.975	0.954	0.852	0.905	0.958	0.953	0.971	0.944	0.688	0.687	0.693	0.655	0.693	0.662	0.684	0.683	0.685	0.678	0.788	0.842	0.831	0.811	0.586	0.875	0.961	0.826
19:30:06	0	0.198	0.209	0.198	0.193	0.198	0.191	0.197	0.196	0.196	0.371	0.412	0.451	0.451	0.444	0.443	0.439	0.448	0.438	0.444	0.374	0.978	0.94	0.977	0.958	0.853	0.906	0.96	0.955	0.973	0.946	0.689	0.687	0.693	0.657	0.694	0.663	0.685	0.683	0.685	0.681	0.795	0.854	0.84	0.815	0.594	0.879	0.963	0.832
19:35:06	0	0.197	0.207	0.198	0.193	0.197	0.191	0.197	0.196	0.196	0.364	0.41	0.454	0.449	0.445	0.442	0.438	0.451	0.44	0.442	0.373	0.98	0.94	0.976	0.957	0.854	0.907	0.962	0.957	0.975	0.948	0.689	0.686	0.693	0.656	0.693	0.664	0.684	0.684	0.686	0.683	0.798	0.86	0.843	0.82	0.597	0.881	0.965	0.835
19:40:06	0	0.197	0.207	0.197	0.193	0.197	0.191	0.197	0.196	0.195	0.367	0.411	0.453	0.451	0.447	0.438	0.434	0.448	0.443	0.446	0.372	0.983	0.94	0.978	0.96	0.856	0.909	0.964	0.958	0.976	0.951	0.69	0.689	0.695	0.659	0.696	0.665	0.686	0.685	0.687	0.683	0.798	0.863	0.842	0.827	0.602	0.884	0.973	0.839
19:45:06	0	0.197	0.209	0.197	0.193	0.197	0.191	0.197	0.196	0.195	0.368	0.404	0.447	0.448	0.441	0.443	0.428	0.445	0.442	0.446	0.375	0.982	0.941	0.979	0.961	0.856	0.909	0.966	0.96	0.978	0.953	0.693	0.689	0.697	0.66	0.696	0.665	0.687	0.686	0.688	0.685	0.803	0.87	0.847	0.834	0.609	0.889	0.978	0.843
19:50:06	0	0.197	0.207	0.197	0.193	0.197	0.191	0.197	0.195	0.195	0.37	0.4	0.454	0.451	0.444	0.446	0.436	0.445	0.439	0.442	0.373	0.983	0.944	0.982	0.964	0.857	0.912	0.968	0.961	0.981	0.954	0.694	0.691	0.697	0.66	0.697	0.668	0.687	0.687	0.689	0.685	0.808	0.871	0.849	0.836	0.609	0.893	0.978	0.844
19:55:06	0	0.197	0.208	0.197	0.193	0.197	0.191	0.197	0.195	0.195	0.377	0.393	0.452	0.448	0.441	0.44	0.441	0.441	0.441	0.44	0.371	0.984	0.945	0.984	0.966	0.858	0.915	0.968	0.962	0.982	0.958	0.695	0.692	0.699	0.662	0.698	0.668	0.689	0.688	0.69	0.687	0.809	0.869	0.85	0.844	0.614	0.894	0.986	0.848
20:00:06	0	0.196	0.207	0.197	0.192	0.197	0.191	0.196	0.195	0.195	0.368	0.407	0.459	0.447	0.439	0.441	0.441	0.447	0.45	0.445	0.375	0.986	0.945	0.986	0.967	0.858	0.915	0.969	0.965	0.982	0.958	0.695	0.693	0.698	0.663	0.699	0.669	0.69	0.689	0.691	0.688	0.814	0.88	0.861	0.854	0.617	0.897	0.99	0.853
20:05:06	0	0.196	0.208	0.197	0.192	0.197	0.191	0.196	0.195	0.195	0.366	0.404	0.46	0.446	0.436	0.446	0.43	0.447	0.451	0.447	0.374	0.989	0.947	0.986	0.969	0.861	0.919	0.972	0.966	0.983	0.959	0.696	0.693	0.699	0.663	0.698	0.668	0.691	0.689	0.691	0.689	0.822	0.882	0.859	0.882	0.617	0.899	0.996	0.859
20:10:06	0	0.196	0.208	0.197	0.193	0.197	0.191	0.197	0.195	0.195	0.369	0.405	0.46	0.45	0.442	0.444	0.424	0.446	0.451	0.448	0.371	0.985	0.948	0.987	0.97	0.861	0.919	0.972	0.965	0.981	0.96	0.698	0.696	0.701	0.665	0.702	0.671	0.693	0.692	0.694	0.689	0.82	0.882	0.864	0.887	0.619	0.906	0.999	0.86
20:15:06	0	0.196	0.208	0.197	0.192	0.197	0.191	0.196	0.195	0.194	0.375	0.406	0.462	0.444	0.446	0.443	0.42	0.446	0.448	0.442	0.37	0.983	0.947	0.989	0.97	0.86	0.918	0.973	0.965	0.983	0.961	0.699	0.698	0.702	0.666	0.704	0.672	0.694	0.694	0.696	0.692	0.826	0.883	0.868	0.893	0.619	0.91	1	0.864
20:20:06	0	0.195	0.207	0.197	0.192	0.197	0.191	0.196	0.195	0.194	0.37	0.408	0.461	0.449	0.45	0.444	0.417	0.449	0.45	0.44	0.37	0.986	0.95	0.992	0.974	0.863	0.921	0.977	0.968	0.988	0.961	0.699	0.697	0.701	0.666	0.703	0.672	0.695	0.694	0.695	0.692	0.825	0.888	0.873	0.903	0.622	0.912	1.005	0.865
20:25:06	0	0.195	0.207	0.197	0.192	0.196	0.191	0.196	0.195	0.194	0.373	0.412	0.462	0.453	0.447	0.444	0.413	0.452	0.445	0.439	0.374	0.99	0.954	0.993	0.975	0.863	0.923	0.977	0.967	0.988	0.965	0.701	0.698	0.701	0.666	0.703	0.673	0.695	0.694	0.696	0.692	0.831	0.889	0.873	0.89	0.626	0.92	1.008	0.87
20:30:06	0	0.194	0.206	0.196	0.192	0.196	0.19	0.196	0.195	0.194	0.384	0.411	0.464	0.454	0.446	0.443	0.406	0.445	0.441	0.439	0.372	0.991	0.953	0.994	0.977	0.864	0.922	0.979	0.969	0.991	0.963	0.702	0.699	0.703	0.668	0.706	0.674	0.697	0.696	0.698	0.693	0.834	0.894	0.877	0.896	0.625	0.923	1.009	0.871
20:35:06	0	0.194	0.205	0.196	0.191	0.196	0.19	0.195	0.194	0.194	0.389	0.411	0.457	0.452	0.445	0.438	0.398	0.444	0.438	0.444	0.372	0.987	0.952	0.993	0.975	0.863	0.924	0.979	0.97	0.99	0.965	0.704	0.7	0.704	0.668	0.708	0.674	0.698	0.698	0.699	0.693	0.832	0.896	0.879	0.891	0.625	0.926	1.015	0.878
20:40:06	0	0.194	0.205	0.196	0.192	0.196	0.19	0.196	0.194	0.194	0.388	0.408	0.437	0.455	0.449	0.435	0.399	0.447	0.443	0.447	0.371	0.994	0.961	0.999	0.98	0.865	0.927	0.983	0.975	0.992	0.968	0.706	0.702	0.705	0.669	0.709	0.675	0.698	0.698	0.7	0.695	0.836	0.898	0.88	0.899	0.626	0.927	1.016	0.882
20:45:06	0	0.193	0.205	0.196	0.191	0.196	0.189	0.195	0.194	0.193	0.38	0.411	0.419	0.452	0.446	0.435	0.396	0.442	0.444	0.445	0.371	0.991	0.962	0.998	0.981	0.865	0.927	0.984	0.977	0.993	0.968	0.707	0.703	0.706	0.671	0.709	0.676	0.699	0.7	0.701	0.696	0.841	0.902	0.881	0.913	0.628	0.932	1.02	0.886
20:50:06	0	0.194	0.206	0.196	0.191	0.196	0.19	0.195	0.194	0.193	0.374	0.413	0.405	0.45	0.443	0.432	0.393	0.441	0.447	0.443	0.373	0.994	0.962	1.001	0.983	0.866	0.931	0.986	0.98	0.996	0.97	0.706	0.704	0.706	0.67	0.71	0.677	0.699	0.7	0.701	0.696	0.853	0.908	0.888	0.93	0.632	0.934	1.023	0.892
20:55:06	0	0.193	0.205	0.196	0.191	0.195	0.189	0.195	0.194	0.193	0.381	0.415	0.395	0.45	0.447	0.432	0.39	0.441	0.451	0.435	0.373	0.995	0.961	0.999	0.982	0.867	0.93	0.983	0.98	0.996	0.971	0.707	0.704	0.707	0.671	0.711	0.676	0.7	0.701	0.702	0.695	0.855	0.908	0.89	0.923	0.633	0.94	1.022	0.891
21:00:06	0	0.193	0.205	0.196	0.191	0.196	0.189	0.195	0.194	0.193	0.38	0.414	0.382	0.445	0.439	0.425	0.375	0.437	0.43	0.421	0.37	0.999	0.967	1.002	0.986	0.87	0.933	0.987	0.983	1	0.974	0.71	0.706	0.709	0.673	0.713	0.678	0.703	0.703	0.704	0.698	0.86	0.913	0.895	0.935	0.634	0.94	1.031	0.893
21:05:06	0	0.193	0.204	0.195	0.191	0.195	0.189	0.195	0.194	0.192	0.376	0.413	0.376	0.447	0.429	0.419	0.374	0.439	0.42	0.417	0.371	0.995	0.964	0.999	0.984	0.867	0.931	0.985	0.981	0.999	0.974	0.71	0.705	0.707	0.672	0.712	0.677	0.702	0.702	0.704	0.699	0.863	0.915	0.896	0.94	0.636	0.943	1.035	0.894
21:10:06	0	0.192	0.204	0.195	0.19	0.195	0.189	0.195	0.193	0.192	0.369	0.412	0.379	0.447	0.416	0.408	0.374	0.438	0.416	0.413	0.373	1.003	0.97	1.005	0.99	0.871	0.938	0.989	0.985	1.001	0.975	0.71	0.706	0.711	0.673	0.713	0.68	0.703	0.704	0.705	0.7	0.864	0.916	0.899	0.937	0.639	0.942	1.037	0.903
21:15:06	0	0.191	0.202	0.194	0.19	0.195	0.188	0.194	0.193	0.191	0.368	0.411	0.381	0.445	0.401	0.399	0.377	0.434	0.401	0.401	0.368	0.999	0.969	1.002	0.986	0.87	0.935	0.988	0.985	1.002	0.975	0.709	0.706	0.711	0.673	0.712	0.68	0.704	0.703	0.705	0.699	0.866	0.919	0.9	0.938	0.64	0.948	1.045	0.901
21:20:06	0	0.191	0.203	0.194	0.189	0.194	0.188	0.194	0.192	0.191	0.374	0.409	0.38	0.438	0.385	0.389	0.375	0.43	0.391	0.394	0.368	1.002	0.968	1.003	0.986	0.87	0.935	0.988	0.987	1.002	0.978	0.71	0.708	0.711	0.673	0.713	0.679	0.704	0.705	0.706	0.698	0.866	0.921	0.9	0.923	0.644	0.951	1.045	0.905
21:25:06	0	0.191	0.203	0.194	0.189	0.195	0.188	0.194	0.193	0.191	0.375	0.413	0.388	0.436	0.376	0.385	0.379	0.424	0.385	0.391	0.369	1.002	0.972	1.01	0.989	0.873	0.939	0.994	0.99	1.006	0.978	0.712	0.71	0.714	0.675	0.716	0.681	0.705	0.706	0.708	0.7	0.875	0.928	0.911	0.934	0.644	0.955	1.055	0.912
21:30:06	0	0.19	0.202	0.194	0.189	0.194	0.187	0.194	0.192	0.19	0.373	0.41	0.387	0.433	0.373	0.383	0.381	0.406	0.385	0.391	0.369	1.005	0.971	1.01	0.989	0.873	0.939	0.992	0.99	1.005	0.977	0.713	0.71	0.714	0.676	0.717	0.681	0.706	0.707	0.71	0.701	0.874	0.933	0.916	0.935	0.649	0.958	1.06	0.92
21:35:06	0	0.19	0.202	0.194	0.189	0.194	0.187	0.193	0.192	0.19	0.369	0.412	0.396	0.429	0.372	0.376	0.384	0.393	0.382	0.388	0.367	1.006	0.972	1.012	0.991	0.874	0.941	0.995	0.991	1.007	0.98	0.712	0.712	0.717	0.676	0.718	0.683	0.708	0.708	0.711	0.702	0.875	0.935	0.921	0.937	0.645	0.961	1.072	0.924
21:40:06	0	0.19	0.202	0.194	0.189	0.194	0.187	0.193	0.192	0.19	0.369	0.414	0.392	0.4	0.372	0.378	0.388	0.381	0.382	0.387	0.367	1.008	0.976	1.016	0.991	0.876	0.942	0.998	0.992	1.008	0.983	0.715	0.714	0.718	0.679	0.72	0.684	0.71	0.71	0.713	0.702	0.881	0.942	0.928	0.934	0.646	0.969	1.078	0.928
21:45:06	0	0.19	0.201	0.194	0.188	0.194	0.187	0.193	0.191	0.19	0.367	0.413	0.397	0.383	0.374	0.375	0.39	0.372	0.382	0.385	0.369	1.009	0.98	1.018	0.994	0.877	0.943	0.999	0.994	1.01	0.983	0.715	0.715	0.718	0.679	0.719	0.684	0.709	0.71	0.712	0.701	0.885	0.944	0.932	0.926	0.646	0.971	1.081	0.93
21:50:06	0	0.19	0.202	0.193	0.188	0.193	0.187	0.193	0.191	0.189	0.372	0.412	0.395	0.369	0.376	0.378	0.393	0.369	0.381	0.382	0.365	1.008	0.977	1.013	0.991	0.877	0.942	0.999	0.994	1.013	0.984	0.718	0.717	0.719	0.68	0.723	0.685	0.712	0.712	0.716	0.703	0.889	0.94	0.931	0.931	0.652	0.972	1.073	0.928
21:55:06	0	0.189	0.201	0.192	0.188	0.193	0.186	0.192	0.191	0.189	0.376	0.413	0.397	0.369	0.38	0.378	0.395	0.371	0.382	0.384	0.367	1.01	0.98	1.016	0.997	0.877	0.945	1.003	0.997	1.014	0.984	0.718	0.718	0.718	0.681	0.724	0.685	0.712	0.713	0.716	0.706	0.89	0.947	0.938	0.928	0.652	0.977	1.076	0.934
22:00:06	0	0.189	0.199	0.192	0.187	0.193	0.186	0.192	0.19	0.189	0.371	0.411	0.397	0.367	0.38	0.378	0.394	0.372	0.382	0.387	0.366	1.013	0.98	1.017	0.998	0.876	0.947	1.004	0.999	1.014	0.988	0.717	0.718	0.718	0.68	0.722	0.685	0.713	0.713	0.716	0.706	0.893	0.948	0.939	0.924	0.66	0.976	1.074	0.935
22:05:06	0	0.189	0.2	0.192	0.187	0.192	0.186	0.192	0.19	0.188	0.373	0.415	0.402	0.368	0.384	0.38	0.397	0.377	0.389	0.39	0.368	1.015	0.982	1.019	0.999	0.878	0.948	1.007	1.001	1.017	0.991	0.719	0.72	0.721	0.682	0.725	0.687	0.714	0.715	0.717	0.705	0.899	0.954	0.941	0.918	0.657	0.978	1.087	0.943
22:10:06	0	0.188	0.2	0.192	0.187	0.192	0.186	0.191	0.19	0.188	0.371	0.409	0.408	0.374	0.389	0.382	0.4	0.377	0.392	0.39	0.364	1.013	0.981	1.022	1.002	0.88	0.95	1.009	1.002	1.018	0.99	0.718	0.72	0.721	0.682	0.725	0.687	0.715	0.715	0.718	0.707	0.903	0.955	0.942	0.912	0.66	0.985	1.087	0.941
22:15:06	0	0.188	0.199	0.192	0.186	0.192	0.185	0.191	0.19	0.188	0.372	0.409	0.407	0.373	0.39	0.386	0.401	0.377	0.395	0.39	0.363	1.016	0.985	1.026	1.003	0.882	0.951	1.01	1.004	1.017	0.994	0.72	0.722	0.721	0.684	0.725	0.687	0.716	0.716	0.717	0.707	0.908	0.958	0.945	0.904	0.659	0.981	1.089	0.944
22:20:06	0	0.188	0.198	0.191	0.186	0.192	0.185	0.191	0.189	0.187	0.383	0.41	0.412	0.377	0.395	0.391	0.404	0.379	0.397	0.392	0.365	1.014	0.981	1.022	1.002	0.881	0.95	1.007	1	1.016	0.993	0.719	0.72	0.722	0.683	0.726	0.687	0.715	0.717	0.718	0.708	0.908	0.959	0.945	0.899	0.668	0.989	1.087	0.945
22:25:06	0	0.188	0.199	0.191	0.186	0.192	0.185	0.191	0.189	0.188	0.37	0.412	0.417	0.381	0.398	0.392	0.402	0.381	0.398	0.395	0.365	1.019	0.985	1.028	1.008	0.884	0.954	1.009	1.002	1.019	0.994	0.721	0.721	0.722	0.684	0.726	0.688	0.716	0.718	0.719	0.71	0.912	0.966	0.951	0.897	0.667	0.992	1.105	0.952
22:30:06	0	0.188	0.198	0.191	0.186	0.191	0.185	0.19	0.189	0.187	0.369	0.408	0.413	0.378	0.396	0.393	0.4	0.379	0.397	0.395	0.364	1.016	0.985	1.024	1.006	0.883	0.954	1.009	1.002	1.019	0.997	0.72	0.724	0.724	0.685	0.729	0.689	0.718	0.72	0.721	0.707	0.915	0.969	0.954	0.889	0.682	0.995	1.101	0.954
22:35:06	0	0.187	0.199	0.19	0.185	0.191	0.185	0.19	0.189	0.187	0.369	0.405	0.415	0.384	0.401	0.397	0.401	0.384	0.4	0.397	0.362	1.016	0.986	1.026	1.006	0.884	0.955	1.01	1.004	1.021	0.999	0.722	0.725	0.725	0.685	0.729	0.689	0.72	0.721	0.722	0.71	0.915	0.974	0.959	0.888	0.683	0.999	1.105	0.964
22:40:06	0	0.187	0.197	0.19	0.185	0.19	0.184	0.19	0.188	0.186	0.374	0.406	0.416	0.388	0.402	0.4	0.401	0.385	0.402	0.398	0.363	1.014	0.985	1.024	1.006	0.885	0.955	1.012	1.006	1.021	0.998	0.723	0.725	0.725	0.686	0.729	0.689	0.72	0.721	0.722	0.711	0.921	0.972	0.958	0.884	0.688	1.002	1.105	0.959
22:45:06	0	0.187	0.198	0.189	0.185	0.19	0.184	0.19	0.188	0.186	0.379	0.407	0.422	0.395	0.408	0.407	0.405	0.39	0.406	0.403	0.364	1.018	0.99	1.029	1.009	0.887	0.958	1.014	1.009	1.026	1	0.725	0.727	0.726	0.688	0.731	0.692	0.721	0.722	0.724	0.713	0.924	0.976	0.959	0.882	0.695	1.008	1.111	0.966
22:50:06	0	0.186	0.197	0.189	0.184	0.19	0.184	0.189	0.188	0.186	0.37	0.408	0.426	0.394	0.407	0.405	0.402	0.391	0.407	0.405	0.361	1.019	0.993	1.029	1.011	0.887	0.96	1.016	1.011	1.024	0.999	0.723	0.725	0.725	0.686	0.729	0.691	0.72	0.721	0.722	0.713	0.927	0.979	0.96	0.878	0.696	1.009	1.106	0.969
22:55:06	0	0.186	0.197	0.189	0.184	0.189	0.184	0.189	0.187	0.185	0.371	0.403	0.425	0.395	0.41	0.407	0.402	0.397	0.409	0.409	0.361	1.021	0.995	1.031	1.014	0.889	0.96	1.016	1.01	1.024	1.003	0.724	0.725	0.727	0.687	0.73	0.692	0.721	0.721	0.723	0.711	0.928	0.983	0.962	0.878	0.7	1.01	1.114	0.972
23:00:06	0	0.186	0.197	0.189	0.184	0.189	0.183	0.188	0.187	0.185	0.375	0.407	0.431	0.399	0.411	0.409	0.402	0.399	0.408	0.41	0.362	1.021	0.993	1.031	1.014	0.889	0.96	1.017	1.011	1.025	0.999	0.724	0.725	0.727	0.687	0.73	0.692	0.722	0.723	0.723	0.714	0.93	0.985	0.964	0.875	0.709	1.014	1.112	0.975
23:05:06	0	0.186	0.198	0.188	0.183	0.189	0.183	0.188	0.187	0.185	0.37	0.405	0.431	0.404	0.415	0.41	0.403	0.403	0.41	0.412	0.36	1.026	0.995	1.031	1.015	0.889	0.963	1.017	1.015	1.029	1.004	0.725	0.726	0.727	0.688	0.732	0.692	0.723	0.723	0.724	0.713	0.934	0.99	0.968	0.874	0.717	1.017	1.113	0.974
23:10:06	0	0.186	0.197	0.188	0.183	0.189	0.183	0.188	0.187	0.185	0.369	0.408	0.43	0.401	0.411	0.409	0.401	0.402	0.41	0.412	0.36	1.031	0.998	1.032	1.016	0.89	0.964	1.017	1.015	1.03	1.006	0.726	0.727	0.728	0.689	0.733	0.694	0.725	0.724	0.725	0.713	0.935	0.996	0.974	0.876	0.718	1.02	1.12	0.981
23:15:06	0	0.185	0.195	0.188	0.183	0.188	0.182	0.188	0.186	0.184	0.372	0.409	0.429	0.405	0.412	0.41	0.402	0.407	0.411	0.414	0.361	1.03	1	1.035	1.016	0.891	0.965	1.021	1.017	1.033	1.008	0.726	0.728	0.729	0.689	0.734	0.694	0.725	0.724	0.726	0.714	0.936	0.995	0.978	0.872	0.722	1.022	1.12	0.981
23:20:06	0	0.185	0.196	0.188	0.182	0.188	0.182	0.187	0.186	0.184	0.386	0.407	0.428	0.405	0.411	0.41	0.402	0.408	0.413	0.412	0.361	1.027	1	1.038	1.016	0.892	0.966	1.021	1.017	1.031	1.008	0.73	0.729	0.731	0.691	0.735	0.695	0.726	0.725	0.728	0.715	0.941	0.993	0.978	0.87	0.728	1.023	1.121	0.979
23:25:06	0	0.185	0.196	0.187	0.182	0.188	0.182	0.187	0.186	0.184	0.389	0.405	0.428	0.41	0.413	0.411	0.402	0.412	0.414	0.413	0.36	1.027	1.002	1.04	1.017	0.892	0.966	1.021	1.015	1.033	1.009	0.731	0.729	0.731	0.692	0.736	0.696	0.727	0.725	0.728	0.717	0.942	0.997	0.981	0.868	0.739	1.028	1.124	0.982
23:30:06	0	0.185	0.196	0.187	0.182	0.187	0.182	0.187	0.186	0.183	0.373	0.408	0.428	0.412	0.411	0.409	0.398	0.412	0.41	0.412	0.361	1.022	0.997	1.039	1.014	0.892	0.966	1.022	1.016	1.032	1.008	0.728	0.729	0.731	0.689	0.735	0.696	0.727	0.726	0.728	0.718	0.945	1.002	0.985	0.865	0.741	1.03	1.129	0.987
23:35:06	0	0.185	0.196	0.187	0.182	0.187	0.181	0.186	0.185	0.183	0.392	0.408	0.429	0.414	0.413	0.41	0.401	0.414	0.413	0.412	0.36	1.029	1	1.041	1.019	0.894	0.969	1.023	1.017	1.031	1.01	0.729	0.73	0.731	0.691	0.736	0.696	0.729	0.726	0.729	0.716	0.952	1.002	0.988	0.863	0.748	1.03	1.129	0.988
23:40:06	0	0.184	0.194	0.186	0.181	0.187	0.181	0.186	0.185	0.183	0.384	0.407	0.426	0.415	0.411	0.409	0.399	0.414	0.411	0.412	0.357	1.033	1.006	1.045	1.024	0.896	0.971	1.025	1.021	1.037	1.011	0.73	0.731	0.731	0.691	0.735	0.696	0.728	0.726	0.73	0.718	0.953	1.006	0.989	0.865	0.752	1.035	1.138	0.991
23:45:06	0	0.184	0.196	0.186	0.181	0.187	0.181	0.186	0.185	0.182	0.39	0.405	0.426	0.418	0.411	0.409	0.399	0.415	0.41	0.411	0.359	1.033	1.004	1.044	1.021	0.897	0.97	1.025	1.02	1.034	1.013	0.73	0.732	0.731	0.691	0.735	0.696	0.728	0.726	0.729	0.718	0.956	1.011	0.992	0.864	0.758	1.036	1.134	0.995
23:50:06	0	0.184	0.195	0.186	0.181	0.187	0.181	0.186	0.185	0.182	0.395	0.406	0.427	0.422	0.414	0.409	0.399	0.418	0.413	0.411	0.36	1.031	1.005	1.045	1.023	0.896	0.971	1.026	1.023	1.037	1.016	0.732	0.733	0.732	0.694	0.738	0.698	0.729	0.728	0.731	0.718	0.956	1.011	0.997	0.863	0.762	1.042	1.139	0.999
23:55:06	0	0.184	0.194	0.186	0.181	0.186	0.181	0.185	0.184	0.182	0.377	0.407	0.429	0.425	0.413	0.409	0.398	0.417	0.411	0.411	0.359	1.033	1.009	1.046	1.026	0.899	0.976	1.029	1.025	1.04	1.017	0.731	0.732	0.732	0.693	0.738	0.698	0.73	0.729	0.731	0.72	0.96	1.016	1	0.865	0.764	1.046	1.145	1.007
24:00:06	0	0.184	0.194	0.185	0.18	0.186	0.18	0.185	0.184	0.182	0.375	0.408	0.428	0.425	0.411	0.407	0.396	0.417	0.411	0.411	0.358	1.032	1.004	1.047	1.023	0.897	0.972	1.024	1.022	1.039	1.017	0.73	0.732	0.732	0.693	0.737	0.698	0.729	0.728	0.731	0.717	0.965	1.02	1.002	0.864	0.772	1.049	1.146	1.004
24:05:06	0	0.183	0.193	0.185	0.18	0.185	0.18	0.185	0.183	0.181	0.383	0.409	0.424	0.426	0.411	0.408	0.397	0.416	0.409	0.41	0.358	1.034	1.009	1.047	1.024	0.898	0.975	1.028	1.025	1.041	1.017	0.732	0.733	0.733	0.695	0.737	0.698	0.731	0.729	0.732	0.72	0.964	1.021	1.002	0.863	0.78	1.052	1.146	1.004
24:10:06	0	0.183	0.194	0.185	0.18	0.185	0.18	0.185	0.183	0.181	0.387	0.405	0.423	0.426	0.41	0.407	0.395	0.416	0.408	0.411	0.36	1.036	1.013	1.048	1.026	0.901	0.976	1.028	1.027	1.042	1.019	0.732	0.734	0.734	0.695	0.74	0.699	0.731	0.73	0.733	0.721	0.968	1.023	1.009	0.86	0.781	1.052	1.149	1.009
24:15:06	0	0.182	0.193	0.185	0.179	0.185	0.179	0.185	0.183	0.181	0.399	0.403	0.421	0.423	0.409	0.406	0.395	0.415	0.409	0.408	0.356	1.034	1.013	1.049	1.028	0.902	0.977	1.028	1.029	1.044	1.02	0.733	0.733	0.734	0.695	0.739	0.7	0.732	0.731	0.733	0.721	0.973	1.028	1.009	0.861	0.783	1.052	1.151	1.01
24:20:06	0	0.182	0.193	0.184	0.179	0.185	0.179	0.184	0.183	0.18	0.393	0.404	0.421	0.423	0.408	0.405	0.394	0.415	0.408	0.408	0.361	1.034	1.011	1.049	1.028	0.902	0.977	1.03	1.031	1.042	1.021	0.734	0.734	0.735	0.696	0.74	0.699	0.732	0.732	0.733	0.725	0.981	1.029	1.013	0.859	0.791	1.056	1.15	1.014
24:25:06	0	0.182	0.194	0.184	0.179	0.184	0.18	0.184	0.183	0.18	0.382	0.404	0.422	0.425	0.408	0.405	0.394	0.415	0.407	0.408	0.36	1.035	1.013	1.051	1.028	0.902	0.98	1.032	1.03	1.043	1.022	0.732	0.734	0.735	0.696	0.74	0.7	0.731	0.731	0.734	0.723	0.982	1.033	1.013	0.86	0.797	1.059	1.153	1.016
24:30:06	0	0.182	0.193	0.184	0.179	0.185	0.179	0.184	0.182	0.18	0.382	0.405	0.424	0.425	0.409	0.404	0.393	0.415	0.406	0.408	0.358	1.04	1.018	1.052	1.03	0.904	0.98	1.033	1.032	1.045	1.023	0.732	0.735	0.735	0.696	0.741	0.701	0.732	0.731	0.734	0.722	0.99	1.037	1.021	0.859	0.797	1.066	1.157	1.02
24:35:06	0	0.182	0.191	0.184	0.178	0.184	0.179	0.183	0.182	0.18	0.378	0.405	0.422	0.424	0.407	0.404	0.392	0.414	0.405	0.406	0.358	1.042	1.018	1.052	1.03	0.905	0.981	1.036	1.032	1.046	1.025	0.732	0.733	0.735	0.695	0.741	0.701	0.733	0.732	0.734	0.723	0.989	1.038	1.02	0.859	0.804	1.071	1.157	1.02
24:40:06	0	0.181	0.192	0.183	0.178	0.184	0.179	0.183	0.182	0.18	0.376	0.405	0.42	0.424	0.407	0.404	0.393	0.415	0.406	0.407	0.357	1.045	1.021	1.052	1.031	0.907	0.982	1.036	1.032	1.046	1.026	0.733	0.735	0.738	0.695	0.742	0.701	0.733	0.732	0.735	0.723	0.993	1.04	1.026	0.858	0.802	1.07	1.161	1.026
24:45:06	0	0.181	0.192	0.183	0.177	0.183	0.178	0.182	0.181	0.179	0.382	0.401	0.42	0.427	0.408	0.403	0.393	0.415	0.406	0.406	0.354	1.046	1.022	1.053	1.031	0.907	0.984	1.039	1.031	1.047	1.025	0.734	0.736	0.737	0.697	0.743	0.701	0.734	0.733	0.737	0.723	0.996	1.042	1.025	0.856	0.807	1.073	1.166	1.026
24:50:06	0	0.181	0.192	0.183	0.177	0.183	0.178	0.182	0.181	0.179	0.396	0.403	0.419	0.424	0.407	0.404	0.393	0.414	0.405	0.405	0.356	1.046	1.023	1.056	1.032	0.908	0.986	1.04	1.033	1.05	1.028	0.736	0.739	0.739	0.699	0.746	0.703	0.735	0.734	0.738	0.724	1	1.039	1.027	0.856	0.81	1.069	1.167	1.033
24:55:06	0	0.181	0.191	0.183	0.177	0.183	0.178	0.182	0.181	0.179	0.392	0.402	0.417	0.422	0.405	0.402	0.391	0.412	0.403	0.404	0.355	1.044	1.023	1.058	1.033	0.909	0.986	1.041	1.032	1.052	1.029	0.736	0.738	0.739	0.699	0.746	0.703	0.736	0.733	0.738	0.725	1	1.044	1.031	0.856	0.817	1.074	1.17	1.036
25:00:06	0	0.18	0.191	0.183	0.177	0.183	0.178	0.182	0.18	0.179	0.379	0.404	0.415	0.422	0.405	0.401	0.391	0.412	0.404	0.405	0.357	1.049	1.026	1.062	1.038	0.91	0.988	1.044	1.033	1.053	1.032	0.737	0.738	0.737	0.699	0.743	0.702	0.735	0.734	0.737	0.727	1.008	1.049	1.036	0.857	0.82	1.08	1.171	1.04
25:05:06	0	0.181	0.191	0.182	0.177	0.182	0.177	0.182	0.18	0.178	0.379	0.404	0.417	0.423	0.405	0.401	0.391	0.412	0.403	0.404	0.352	1.045	1.024	1.059	1.038	0.911	0.988	1.044	1.036	1.054	1.03	0.735	0.738	0.74	0.698	0.745	0.703	0.737	0.735	0.739	0.728	1.01	1.052	1.036	0.854	0.823	1.085	1.174	1.039
25:10:06	0	0.18	0.191	0.182	0.176	0.182	0.177	0.181	0.18	0.178	0.385	0.401	0.415	0.42	0.404	0.4	0.389	0.41	0.402	0.403	0.353	1.046	1.025	1.061	1.038	0.91	0.989	1.044	1.036	1.055	1.031	0.737	0.74	0.741	0.7	0.744	0.703	0.736	0.735	0.739	0.725	1.014	1.05	1.04	0.852	0.828	1.085	1.178	1.042
25:15:06	0	0.18	0.191	0.182	0.176	0.182	0.177	0.181	0.18	0.178	0.378	0.401	0.416	0.422	0.405	0.401	0.39	0.41	0.402	0.402	0.352	1.05	1.026	1.064	1.041	0.912	0.991	1.045	1.037	1.056	1.032	0.735	0.738	0.739	0.699	0.744	0.704	0.737	0.735	0.738	0.727	1.012	1.055	1.047	0.852	0.832	1.087	1.176	1.043
25:20:06	0	0.18	0.191	0.182	0.176	0.182	0.177	0.181	0.179	0.177	0.385	0.399	0.413	0.419	0.404	0.401	0.39	0.41	0.402	0.403	0.355	1.052	1.03	1.065	1.044	0.913	0.992	1.047	1.04	1.059	1.037	0.737	0.74	0.741	0.699	0.745	0.704	0.738	0.736	0.74	0.725	1.017	1.059	1.05	0.85	0.841	1.09	1.182	1.05
25:25:06	0	0.179	0.19	0.181	0.175	0.181	0.176	0.18	0.179	0.177	0.381	0.402	0.414	0.42	0.403	0.399	0.389	0.409	0.401	0.402	0.351	1.052	1.028	1.066	1.043	0.913	0.993	1.047	1.042	1.059	1.037	0.735	0.74	0.742	0.7	0.745	0.705	0.738	0.736	0.74	0.726	1.016	1.061	1.051	0.85	0.839	1.095	1.183	1.056
25:30:06	0	0.179	0.19	0.181	0.175	0.181	0.176	0.18	0.179	0.177	0.372	0.402	0.414	0.419	0.403	0.4	0.388	0.409	0.402	0.401	0.349	1.055	1.027	1.065	1.042	0.915	0.993	1.046	1.042	1.059	1.038	0.737	0.741	0.743	0.701	0.746	0.705	0.738	0.736	0.74	0.726	1.022	1.066	1.051	0.85	0.841	1.098	1.182	1.06
25:35:06	0	0.179	0.19	0.181	0.175	0.181	0.176	0.18	0.179	0.177	0.374	0.402	0.414	0.42	0.403	0.399	0.388	0.408	0.402	0.402	0.35	1.055	1.03	1.071	1.043	0.915	0.994	1.047	1.043	1.061	1.039	0.735	0.74	0.743	0.7	0.747	0.705	0.739	0.736	0.741	0.726	1.021	1.07	1.057	0.85	0.84	1.099	1.185	1.066
25:40:06	0	0.18	0.191	0.181	0.175	0.181	0.176	0.18	0.179	0.177	0.38	0.4	0.412	0.418	0.402	0.398	0.388	0.407	0.401	0.4	0.352	1.056	1.03	1.07	1.044	0.917	0.995	1.048	1.043	1.06	1.039	0.739	0.744	0.744	0.703	0.749	0.707	0.741	0.738	0.743	0.729	1.026	1.071	1.058	0.847	0.849	1.101	1.184	1.062
25:45:06	0	0.178	0.187	0.18	0.174	0.18	0.175	0.179	0.178	0.176	0.377	0.399	0.41	0.417	0.4	0.397	0.387	0.406	0.4	0.399	0.352	1.055	1.031	1.07	1.046	0.917	0.993	1.05	1.042	1.062	1.039	0.738	0.742	0.743	0.703	0.747	0.707	0.74	0.737	0.742	0.73	1.035	1.071	1.061	0.85	0.851	1.101	1.188	1.064
25:50:06	0	0.18	0.19	0.181	0.175	0.18	0.176	0.179	0.178	0.176	0.386	0.4	0.41	0.417	0.401	0.398	0.388	0.407	0.4	0.4	0.352	1.057	1.031	1.071	1.047	0.919	0.996	1.051	1.045	1.065	1.042	0.741	0.745	0.747	0.705	0.752	0.709	0.743	0.741	0.745	0.729	1.036	1.077	1.063	0.851	0.858	1.104	1.192	1.069
25:55:06	0	0.178	0.189	0.18	0.174	0.18	0.175	0.179	0.178	0.176	0.381	0.399	0.41	0.418	0.402	0.398	0.387	0.407	0.401	0.399	0.348	1.058	1.034	1.07	1.048	0.918	0.999	1.055	1.048	1.066	1.043	0.738	0.743	0.745	0.703	0.75	0.707	0.741	0.739	0.743	0.73	1.036	1.076	1.064	0.849	0.864	1.105	1.193	1.069
26:00:06	0	0.178	0.189	0.179	0.173	0.179	0.174	0.178	0.177	0.176	0.377	0.399	0.411	0.418	0.402	0.397	0.387	0.406	0.4	0.399	0.35	1.059	1.037	1.071	1.049	0.921	1	1.054	1.048	1.065	1.041	0.737	0.743	0.744	0.703	0.75	0.708	0.741	0.74	0.743	0.73	1.036	1.079	1.069	0.848	0.87	1.105	1.194	1.072
26:05:06	0	0.178	0.188	0.179	0.173	0.179	0.174	0.178	0.177	0.175	0.38	0.398	0.409	0.415	0.4	0.397	0.386	0.404	0.399	0.398	0.349	1.061	1.034	1.071	1.049	0.921	1.001	1.053	1.049	1.067	1.042	0.738	0.744	0.745	0.703	0.751	0.708	0.742	0.74	0.744	0.731	1.04	1.085	1.078	0.844	0.876	1.11	1.194	1.08
26:10:06	0	0.177	0.187	0.179	0.173	0.178	0.173	0.177	0.176	0.175	0.382	0.398	0.408	0.415	0.4	0.397	0.387	0.405	0.399	0.397	0.35	1.063	1.038	1.073	1.05	0.92	1.004	1.055	1.048	1.069	1.045	0.738	0.743	0.745	0.705	0.75	0.707	0.741	0.738	0.741	0.728	1.044	1.086	1.079	0.845	0.88	1.111	1.193	1.08
26:15:06	0	0.177	0.189	0.179	0.173	0.179	0.173	0.178	0.177	0.175	0.384	0.396	0.408	0.415	0.399	0.396	0.386	0.404	0.398	0.398	0.349	1.063	1.038	1.074	1.049	0.922	1.004	1.055	1.049	1.07	1.043	0.739	0.743	0.746	0.704	0.751	0.708	0.742	0.739	0.743	0.731	1.046	1.093	1.085	0.841	0.887	1.113	1.19	1.082
26:20:06	0	0.177	0.188	0.179	0.173	0.179	0.173	0.177	0.176	0.175	0.39	0.395	0.407	0.414	0.398	0.395	0.385	0.403	0.397	0.397	0.354	1.065	1.041	1.076	1.052	0.924	1.004	1.056	1.048	1.07	1.045	0.741	0.745	0.746	0.707	0.752	0.71	0.743	0.74	0.746	0.732	1.052	1.096	1.086	0.841	0.893	1.115	1.205	1.082
26:25:06	0	0.177	0.187	0.179	0.173	0.178	0.173	0.177	0.176	0.175	0.389	0.398	0.407	0.414	0.399	0.396	0.386	0.403	0.398	0.397	0.35	1.065	1.041	1.076	1.052	0.924	1.004	1.055	1.049	1.071	1.045	0.743	0.745	0.747	0.708	0.753	0.71	0.744	0.74	0.745	0.731	1.053	1.098	1.086	0.841	0.89	1.114	1.203	1.087
26:30:06	0	0.176	0.187	0.178	0.173	0.178	0.173	0.177	0.176	0.174	0.375	0.395	0.406	0.413	0.398	0.394	0.384	0.402	0.397	0.396	0.35	1.066	1.045	1.08	1.054	0.926	1.004	1.059	1.053	1.072	1.048	0.74	0.744	0.746	0.705	0.752	0.71	0.744	0.741	0.744	0.733	1.058	1.101	1.097	0.842	0.898	1.119	1.203	1.086
26:35:06	0	0.176	0.186	0.177	0.172	0.178	0.173	0.176	0.175	0.174	0.373	0.395	0.406	0.412	0.398	0.394	0.384	0.402	0.397	0.396	0.346	1.066	1.042	1.078	1.053	0.925	1.005	1.061	1.055	1.073	1.05	0.741	0.745	0.746	0.707	0.752	0.71	0.744	0.741	0.744	0.731	1.062	1.104	1.119	0.843	0.901	1.122	1.205	1.089
26:40:06	0	0.176	0.187	0.177	0.172	0.177	0.172	0.176	0.175	0.174	0.372	0.395	0.405	0.413	0.398	0.395	0.385	0.402	0.397	0.396	0.346	1.068	1.04	1.078	1.055	0.926	1.007	1.062	1.056	1.075	1.052	0.742	0.744	0.748	0.707	0.753	0.711	0.744	0.742	0.745	0.732	1.068	1.107	1.122	0.841	0.912	1.123	1.21	1.089
26:45:06	0	0.176	0.187	0.177	0.171	0.177	0.172	0.176	0.175	0.174	0.385	0.393	0.403	0.411	0.396	0.393	0.383	0.401	0.396	0.394	0.347	1.07	1.042	1.08	1.056	0.928	1.008	1.062	1.054	1.074	1.05	0.744	0.746	0.749	0.709	0.754	0.713	0.746	0.743	0.746	0.734	1.069	1.108	1.124	0.842	0.911	1.119	1.205	1.087
26:50:06	0	0.176	0.187	0.177	0.171	0.177	0.172	0.176	0.175	0.173	0.375	0.392	0.403	0.411	0.396	0.394	0.383	0.401	0.396	0.394	0.347	1.069	1.044	1.08	1.062	0.929	1.009	1.065	1.056	1.075	1.052	0.743	0.745	0.75	0.707	0.753	0.713	0.745	0.742	0.745	0.732	1.071	1.109	1.13	0.84	0.909	1.124	1.217	1.095
26:55:06	0	0.176	0.187	0.177	0.171	0.177	0.172	0.176	0.175	0.173	0.371	0.392	0.403	0.411	0.396	0.393	0.383	0.4	0.395	0.394	0.348	1.071	1.044	1.079	1.061	0.93	1.008	1.066	1.056	1.073	1.052	0.742	0.745	0.749	0.708	0.754	0.712	0.745	0.742	0.746	0.733	1.073	1.113	1.135	0.84	0.911	1.128	1.22	1.096
27:00:06	0	0.175	0.185	0.176	0.171	0.176	0.171	0.175	0.174	0.173	0.368	0.391	0.402	0.409	0.395	0.393	0.382	0.399	0.395	0.393	0.349	1.069	1.041	1.079	1.06	0.929	1.008	1.064	1.055	1.072	1.052	0.741	0.745	0.749	0.708	0.755	0.713	0.745	0.742	0.746	0.733	1.079	1.116	1.137	0.841	0.915	1.132	1.227	1.099
27:05:06	0	0.174	0.185	0.176	0.17	0.176	0.17	0.174	0.174	0.172	0.369	0.389	0.401	0.409	0.394	0.392	0.382	0.399	0.394	0.392	0.347	1.071	1.043	1.081	1.061	0.929	1.007	1.063	1.057	1.074	1.048	0.74	0.744	0.748	0.708	0.754	0.713	0.745	0.742	0.745	0.734	1.081	1.117	1.135	0.838	0.922	1.13	1.224	1.099
27:10:06	0	0.174	0.186	0.176	0.17	0.176	0.171	0.175	0.174	0.172	0.362	0.391	0.402	0.41	0.395	0.394	0.383	0.4	0.396	0.393	0.341	1.077	1.049	1.083	1.066	0.933	1.013	1.067	1.06	1.074	1.053	0.742	0.746	0.75	0.708	0.755	0.715	0.746	0.743	0.746	0.733	1.082	1.118	1.132	0.84	0.925	1.129	1.22	1.105
27:15:06	0	0.174	0.185	0.176	0.17	0.176	0.17	0.174	0.174	0.172	0.374	0.39	0.402	0.409	0.395	0.393	0.382	0.399	0.395	0.393	0.343	1.077	1.048	1.083	1.063	0.933	1.01	1.068	1.061	1.074	1.054	0.742	0.746	0.75	0.709	0.755	0.714	0.747	0.744	0.748	0.736	1.088	1.122	1.133	0.836	0.933	1.134	1.223	1.111
27:20:06	0	0.173	0.184	0.176	0.17	0.176	0.17	0.174	0.173	0.172	0.369	0.389	0.402	0.408	0.394	0.392	0.381	0.398	0.394	0.392	0.347	1.079	1.049	1.089	1.066	0.933	1.011	1.067	1.062	1.077	1.056	0.743	0.746	0.75	0.709	0.753	0.714	0.746	0.744	0.746	0.736	1.096	1.126	1.138	0.835	0.937	1.139	1.224	1.111
27:25:06	0	0.174	0.184	0.175	0.17	0.175	0.17	0.174	0.173	0.172	0.39	0.387	0.4	0.407	0.393	0.392	0.381	0.397	0.394	0.392	0.347	1.079	1.052	1.089	1.064	0.935	1.013	1.068	1.061	1.079	1.058	0.746	0.749	0.752	0.709	0.757	0.715	0.749	0.745	0.748	0.735	1.096	1.125	1.14	0.835	0.938	1.135	1.226	1.11
27:30:06	0	0.174	0.184	0.175	0.169	0.175	0.17	0.174	0.173	0.172	0.379	0.387	0.4	0.407	0.393	0.391	0.381	0.397	0.393	0.391	0.347	1.079	1.052	1.089	1.067	0.936	1.015	1.069	1.063	1.082	1.061	0.745	0.748	0.752	0.711	0.757	0.716	0.749	0.747	0.749	0.737	1.098	1.128	1.142	0.836	0.944	1.141	1.23	1.113
27:35:06	0	0.174	0.185	0.175	0.169	0.175	0.17	0.174	0.173	0.172	0.379	0.387	0.399	0.405	0.393	0.391	0.381	0.397	0.394	0.391	0.343	1.081	1.053	1.088	1.066	0.936	1.014	1.068	1.062	1.082	1.062	0.746	0.75	0.752	0.711	0.757	0.716	0.748	0.746	0.748	0.738	1.104	1.127	1.143	0.834	0.947	1.141	1.234	1.115
27:40:06	0	0.174	0.184	0.175	0.169	0.175	0.17	0.174	0.173	0.171	0.396	0.384	0.397	0.405	0.392	0.391	0.381	0.396	0.393	0.39	0.345	1.08	1.054	1.089	1.066	0.937	1.016	1.073	1.065	1.082	1.062	0.747	0.749	0.753	0.71	0.757	0.716	0.749	0.745	0.749	0.738	1.102	1.126	1.143	0.835	0.949	1.141	1.239	1.116
27:45:06	0	0.174	0.184	0.175	0.169	0.175	0.17	0.173	0.172	0.171	0.387	0.386	0.399	0.405	0.392	0.391	0.38	0.396	0.393	0.39	0.343	1.081	1.056	1.089	1.069	0.938	1.018	1.074	1.069	1.083	1.063	0.745	0.75	0.753	0.71	0.757	0.716	0.749	0.746	0.75	0.74	1.109	1.135	1.148	0.836	0.952	1.149	1.242	1.122
27:50:06	0	0.173	0.183	0.175	0.168	0.174	0.169	0.173	0.172	0.17	0.39	0.386	0.398	0.405	0.392	0.391	0.38	0.396	0.392	0.39	0.342	1.082	1.056	1.09	1.067	0.939	1.017	1.075	1.068	1.083	1.062	0.746	0.751	0.753	0.712	0.758	0.717	0.75	0.746	0.75	0.739	1.112	1.139	1.149	0.836	0.957	1.149	1.241	1.126
27:55:06	0	0.173	0.184	0.174	0.168	0.174	0.169	0.173	0.172	0.17	0.385	0.384	0.397	0.404	0.391	0.39	0.379	0.395	0.392	0.389	0.343	1.083	1.056	1.091	1.065	0.94	1.016	1.073	1.067	1.084	1.062	0.747	0.752	0.753	0.712	0.758	0.717	0.75	0.747	0.75	0.738	1.113	1.14	1.154	0.837	0.957	1.147	1.244	1.128
28:00:06	0	0.174	0.184	0.174	0.168	0.174	0.169	0.172	0.172	0.17	0.38	0.38	0.396	0.403	0.39	0.39	0.379	0.395	0.392	0.389	0.345	1.081	1.058	1.092	1.069	0.941	1.019	1.076	1.069	1.085	1.065	0.746	0.751	0.754	0.711	0.758	0.717	0.751	0.747	0.75	0.741	1.119	1.143	1.158	0.835	0.967	1.151	1.243	1.127
28:05:06	0	0.173	0.184	0.174	0.168	0.174	0.168	0.172	0.172	0.17	0.385	0.383	0.397	0.404	0.392	0.39	0.38	0.395	0.392	0.389	0.34	1.086	1.058	1.092	1.068	0.942	1.018	1.076	1.071	1.086	1.063	0.746	0.752	0.754	0.712	0.76	0.718	0.751	0.748	0.752	0.741	1.117	1.146	1.16	0.835	0.977	1.152	1.249	1.13
28:10:06	0	0.172	0.182	0.173	0.167	0.173	0.168	0.172	0.171	0.17	0.383	0.381	0.397	0.403	0.391	0.389	0.379	0.394	0.392	0.389	0.344	1.087	1.06	1.093	1.069	0.943	1.021	1.076	1.071	1.088	1.065	0.748	0.754	0.755	0.713	0.76	0.717	0.751	0.748	0.752	0.741	1.122	1.146	1.161	0.833	0.97	1.151	1.247	1.133
28:15:06	0	0.173	0.183	0.174	0.167	0.173	0.168	0.172	0.171	0.17	0.392	0.38	0.395	0.403	0.39	0.389	0.379	0.394	0.391	0.389	0.341	1.088	1.06	1.094	1.069	0.944	1.02	1.077	1.073	1.089	1.066	0.747	0.753	0.755	0.712	0.76	0.718	0.751	0.749	0.753	0.739	1.127	1.15	1.166	0.836	0.971	1.157	1.25	1.136
28:20:06	0	0.172	0.182	0.173	0.167	0.173	0.167	0.171	0.171	0.169	0.397	0.381	0.395	0.402	0.39	0.389	0.378	0.393	0.391	0.388	0.34	1.086	1.06	1.094	1.071	0.945	1.022	1.079	1.074	1.089	1.066	0.748	0.754	0.757	0.714	0.762	0.719	0.752	0.75	0.753	0.74	1.132	1.15	1.168	0.836	0.977	1.154	1.251	1.138
28:25:06	0	0.171	0.181	0.173	0.167	0.173	0.168	0.171	0.171	0.169	0.39	0.38	0.394	0.402	0.389	0.388	0.378	0.393	0.39	0.388	0.34	1.088	1.061	1.096	1.073	0.945	1.024	1.076	1.074	1.088	1.066	0.747	0.754	0.757	0.713	0.761	0.718	0.752	0.75	0.753	0.74	1.134	1.154	1.173	0.838	0.982	1.159	1.25	1.143
28:30:06	0	0.172	0.181	0.173	0.167	0.172	0.167	0.171	0.17	0.169	0.389	0.38	0.395	0.402	0.39	0.389	0.378	0.393	0.39	0.388	0.341	1.089	1.06	1.096	1.074	0.946	1.024	1.082	1.076	1.093	1.073	0.745	0.754	0.757	0.713	0.76	0.718	0.752	0.75	0.752	0.739	1.137	1.159	1.18	0.84	0.986	1.162	1.255	1.142
28:35:06	0	0.172	0.181	0.172	0.167	0.172	0.167	0.171	0.17	0.169	0.39	0.379	0.394	0.401	0.388	0.387	0.377	0.392	0.39	0.387	0.338	1.091	1.058	1.097	1.076	0.946	1.025	1.081	1.074	1.093	1.072	0.747	0.755	0.757	0.714	0.76	0.718	0.752	0.75	0.753	0.741	1.141	1.157	1.183	0.84	0.989	1.16	1.261	1.143
28:40:06	0	0.171	0.181	0.172	0.166	0.172	0.167	0.17	0.17	0.169	0.385	0.378	0.393	0.4	0.388	0.388	0.377	0.392	0.389	0.386	0.34	1.093	1.058	1.096	1.075	0.946	1.023	1.078	1.074	1.091	1.073	0.746	0.755	0.758	0.715	0.762	0.719	0.754	0.751	0.753	0.742	1.14	1.156	1.185	0.841	0.99	1.163	1.265	1.146
28:45:06	0	0.171	0.181	0.172	0.166	0.172	0.167	0.171	0.17	0.168	0.397	0.378	0.394	0.4	0.388	0.387	0.377	0.392	0.389	0.387	0.34	1.095	1.062	1.096	1.077	0.948	1.025	1.078	1.076	1.09	1.074	0.749	0.757	0.76	0.715	0.763	0.72	0.755	0.752	0.754	0.744	1.143	1.16	1.189	0.843	0.995	1.158	1.265	1.149
28:50:06	0	0.17	0.179	0.172	0.166	0.172	0.167	0.17	0.17	0.168	0.381	0.377	0.394	0.4	0.387	0.386	0.376	0.391	0.388	0.386	0.342	1.097	1.065	1.099	1.081	0.949	1.027	1.08	1.077	1.092	1.075	0.747	0.755	0.758	0.714	0.759	0.72	0.752	0.752	0.751	0.745	1.149	1.166	1.195	0.847	0.996	1.167	1.27	1.152
28:55:06	0	0.171	0.18	0.172	0.166	0.172	0.167	0.17	0.17	0.168	0.405	0.376	0.392	0.399	0.387	0.386	0.376	0.391	0.388	0.386	0.34	1.094	1.061	1.098	1.075	0.95	1.026	1.078	1.078	1.092	1.072	0.749	0.757	0.759	0.714	0.763	0.721	0.753	0.752	0.754	0.743	1.151	1.164	1.201	0.846	1.006	1.162	1.276	1.152
29:00:06	0	0.171	0.181	0.171	0.165	0.171	0.166	0.17	0.169	0.167	0.389	0.375	0.393	0.399	0.387	0.386	0.376	0.391	0.388	0.385	0.341	1.095	1.059	1.098	1.08	0.949	1.027	1.079	1.08	1.093	1.074	0.746	0.755	0.758	0.714	0.762	0.72	0.754	0.752	0.753	0.744	1.154	1.166	1.211	0.848	1.012	1.169	1.278	1.155
29:05:06	0	0.171	0.18	0.171	0.165	0.171	0.166	0.17	0.169	0.167	0.398	0.375	0.391	0.399	0.387	0.386	0.376	0.391	0.388	0.385	0.338	1.097	1.061	1.098	1.079	0.951	1.029	1.078	1.081	1.094	1.075	0.749	0.758	0.76	0.716	0.763	0.721	0.754	0.753	0.754	0.743	1.156	1.17	1.213	0.851	1.019	1.168	1.281	1.157
29:10:06	0	0.17	0.18	0.171	0.165	0.171	0.166	0.169	0.169	0.167	0.386	0.373	0.392	0.398	0.387	0.386	0.376	0.39	0.387	0.385	0.34	1.097	1.063	1.1	1.08	0.95	1.029	1.08	1.082	1.094	1.077	0.748	0.755	0.758	0.714	0.762	0.721	0.755	0.753	0.754	0.744	1.157	1.172	1.219	0.851	1.029	1.171	1.281	1.161
29:15:06	0	0.171	0.181	0.171	0.165	0.171	0.166	0.169	0.168	0.167	0.401	0.372	0.392	0.398	0.386	0.385	0.375	0.39	0.387	0.385	0.342	1.101	1.066	1.102	1.082	0.952	1.03	1.083	1.082	1.097	1.079	0.75	0.757	0.759	0.716	0.764	0.722	0.755	0.754	0.754	0.743	1.162	1.175	1.227	0.85	1.032	1.173	1.285	1.163
29:20:06	0	0.17	0.179	0.17	0.164	0.17	0.165	0.168	0.168	0.166	0.388	0.373	0.391	0.398	0.386	0.385	0.375	0.389	0.387	0.384	0.337	1.103	1.064	1.102	1.083	0.952	1.03	1.084	1.081	1.096	1.077	0.749	0.755	0.758	0.716	0.762	0.721	0.754	0.754	0.754	0.744	1.163	1.18	1.228	0.851	1.035	1.174	1.279	1.164
29:25:06	0	0.17	0.179	0.17	0.164	0.17	0.165	0.168	0.168	0.166	0.4	0.371	0.39	0.397	0.385	0.385	0.374	0.389	0.386	0.384	0.345	1.105	1.069	1.107	1.084	0.954	1.034	1.088	1.084	1.099	1.081	0.75	0.757	0.76	0.716	0.763	0.721	0.754	0.754	0.754	0.744	1.168	1.18	1.232	0.844	1.04	1.174	1.284	1.168
29:30:06	0	0.17	0.179	0.17	0.164	0.17	0.165	0.168	0.168	0.166	0.4	0.372	0.39	0.396	0.385	0.384	0.374	0.388	0.386	0.383	0.338	1.104	1.068	1.108	1.085	0.955	1.034	1.09	1.083	1.099	1.083	0.751	0.758	0.759	0.716	0.764	0.722	0.755	0.755	0.755	0.745	1.172	1.184	1.239	0.843	1.038	1.178	1.282	1.168
29:35:06	0	0.17	0.179	0.17	0.164	0.17	0.165	0.168	0.167	0.166	0.403	0.371	0.389	0.396	0.385	0.384	0.374	0.388	0.386	0.383	0.338	1.108	1.068	1.105	1.084	0.956	1.035	1.089	1.083	1.099	1.083	0.752	0.757	0.761	0.717	0.764	0.722	0.756	0.755	0.755	0.745	1.174	1.184	1.242	0.839	1.045	1.178	1.29	1.175
29:40:06	0	0.171	0.179	0.17	0.164	0.169	0.164	0.168	0.167	0.166	0.4	0.37	0.388	0.395	0.384	0.383	0.374	0.388	0.385	0.383	0.341	1.108	1.069	1.106	1.082	0.957	1.033	1.088	1.083	1.101	1.082	0.752	0.756	0.76	0.716	0.765	0.722	0.756	0.755	0.756	0.745	1.176	1.183	1.248	0.837	1.05	1.176	1.289	1.174
29:45:06	0	0.17	0.179	0.17	0.164	0.17	0.165	0.168	0.167	0.166	0.409	0.37	0.389	0.395	0.384	0.383	0.373	0.388	0.385	0.383	0.339	1.105	1.068	1.102	1.082	0.957	1.032	1.086	1.08	1.1	1.083	0.751	0.756	0.76	0.715	0.764	0.722	0.755	0.755	0.755	0.746	1.181	1.191	1.255	0.837	1.053	1.181	1.284	1.176
29:50:06	0	0.169	0.179	0.169	0.163	0.169	0.165	0.168	0.167	0.166	0.392	0.371	0.389	0.396	0.384	0.383	0.373	0.387	0.385	0.382	0.337	1.106	1.068	1.104	1.083	0.957	1.033	1.086	1.081	1.101	1.084	0.749	0.756	0.761	0.715	0.763	0.721	0.756	0.755	0.756	0.745	1.187	1.193	1.266	0.835	1.057	1.186	1.287	1.178
29:55:06	0	0.17	0.179	0.169	0.163	0.169	0.164	0.167	0.167	0.165	0.393	0.368	0.388	0.394	0.382	0.382	0.372	0.386	0.384	0.381	0.337	1.106	1.066	1.105	1.082	0.956	1.03	1.082	1.079	1.101	1.082	0.75	0.755	0.759	0.714	0.762	0.719	0.754	0.753	0.755	0.743	1.185	1.197	1.273	0.835	1.061	1.185	1.285	1.179
30:00:06	0	0.17	0.179	0.169	0.163	0.169	0.165	0.167	0.167	0.166	0.399	0.369	0.388	0.395	0.383	0.382	0.372	0.387	0.384	0.382	0.336	1.11	1.072	1.109	1.089	0.961	1.037	1.088	1.081	1.104	1.085	0.753	0.76	0.763	0.718	0.765	0.724	0.758	0.757	0.758	0.745	1.187	1.193	1.279	0.838	1.057	1.18	1.286	1.18
30:05:06	0	0.17	0.177	0.168	0.162	0.168	0.164	0.167	0.166	0.165	0.387	0.368	0.388	0.395	0.383	0.382	0.372	0.387	0.384	0.382	0.335	1.111	1.075	1.109	1.089	0.961	1.036	1.09	1.084	1.105	1.087	0.751	0.757	0.761	0.716	0.764	0.722	0.757	0.756	0.757	0.744	1.192	1.198	1.289	0.849	1.063	1.186	1.279	1.182
30:10:06	0	0.17	0.177	0.168	0.162	0.168	0.164	0.167	0.166	0.165	0.393	0.368	0.387	0.394	0.382	0.381	0.371	0.386	0.383	0.381	0.335	1.109	1.074	1.107	1.088	0.962	1.037	1.09	1.083	1.103	1.084	0.752	0.757	0.762	0.717	0.765	0.723	0.756	0.756	0.758	0.745	1.196	1.204	1.297	0.84	1.068	1.19	1.28	1.186
30:15:06	0	0.169	0.177	0.168	0.162	0.168	0.164	0.167	0.166	0.165	0.384	0.366	0.387	0.393	0.382	0.381	0.371	0.385	0.383	0.38	0.337	1.113	1.077	1.11	1.09	0.961	1.036	1.09	1.087	1.104	1.085	0.75	0.756	0.761	0.715	0.764	0.722	0.757	0.757	0.756	0.746	1.201	1.204	1.308	0.833	1.074	1.196	1.278	1.187
30:20:06	0	0.17	0.177	0.168	0.162	0.167	0.163	0.166	0.166	0.164	0.397	0.365	0.386	0.392	0.381	0.38	0.371	0.385	0.382	0.38	0.339	1.111	1.075	1.107	1.091	0.962	1.037	1.088	1.085	1.105	1.089	0.752	0.758	0.763	0.717	0.765	0.722	0.757	0.757	0.757	0.745	1.201	1.204	1.314	0.823	1.07	1.193	1.286	1.19
30:25:06	0	0.17	0.177	0.168	0.162	0.168	0.164	0.166	0.166	0.164	0.397	0.364	0.386	0.393	0.381	0.38	0.371	0.385	0.382	0.38	0.34	1.114	1.078	1.11	1.095	0.965	1.04	1.094	1.089	1.108	1.094	0.754	0.76	0.764	0.719	0.767	0.724	0.759	0.758	0.757	0.747	1.203	1.201	1.327	0.826	1.076	1.188	1.277	1.193
30:30:06	0	0.17	0.177	0.168	0.162	0.168	0.164	0.166	0.166	0.164	0.394	0.364	0.385	0.392	0.38	0.38	0.37	0.384	0.381	0.379	0.34	1.114	1.077	1.109	1.091	0.964	1.037	1.092	1.087	1.105	1.091	0.753	0.759	0.764	0.718	0.766	0.724	0.759	0.757	0.757	0.745	1.203	1.203	1.33	0.837	1.075	1.192	1.28	1.195
30:35:06	0	0.17	0.178	0.168	0.162	0.168	0.164	0.166	0.166	0.164	0.386	0.365	0.385	0.392	0.381	0.38	0.37	0.385	0.382	0.379	0.337	1.117	1.077	1.113	1.094	0.967	1.041	1.096	1.09	1.107	1.094	0.753	0.759	0.764	0.717	0.767	0.724	0.759	0.759	0.758	0.746	1.211	1.209	1.336	0.851	1.089	1.193	1.266	1.197
30:40:06	0	0.169	0.177	0.167	0.161	0.167	0.163	0.166	0.165	0.164	0.392	0.364	0.385	0.391	0.38	0.379	0.369	0.383	0.38	0.378	0.335	1.115	1.074	1.109	1.089	0.966	1.038	1.094	1.088	1.108	1.091	0.75	0.757	0.762	0.716	0.765	0.723	0.758	0.758	0.758	0.745	1.214	1.21	1.339	0.866	1.081	1.199	1.259	1.199
30:45:06	0	0.169	0.175	0.167	0.161	0.167	0.163	0.165	0.164	0.163	0.387	0.362	0.383	0.391	0.379	0.379	0.369	0.383	0.38	0.377	0.335	1.115	1.073	1.11	1.091	0.967	1.039	1.095	1.089	1.107	1.091	0.751	0.759	0.762	0.716	0.765	0.723	0.758	0.758	0.757	0.746	1.215	1.213	1.346	0.863	1.087	1.201	1.259	1.201
30:50:06	0	0.17	0.177	0.167	0.161	0.167	0.163	0.165	0.165	0.163	0.396	0.362	0.383	0.39	0.379	0.379	0.369	0.383	0.38	0.378	0.34	1.119	1.073	1.113	1.092	0.968	1.041	1.096	1.094	1.11	1.092	0.75	0.757	0.763	0.716	0.766	0.723	0.758	0.759	0.758	0.745	1.213	1.215	1.348	0.852	1.086	1.202	1.273	1.205
30:55:06	0	0.17	0.176	0.167	0.161	0.167	0.163	0.165	0.164	0.163	0.403	0.362	0.384	0.39	0.379	0.378	0.368	0.383	0.38	0.377	0.337	1.115	1.075	1.114	1.094	0.968	1.04	1.096	1.095	1.111	1.094	0.752	0.759	0.764	0.718	0.767	0.723	0.758	0.759	0.758	0.745	1.219	1.218	1.356	0.859	1.091	1.198	1.267	1.205
31:00:06	0	0.169	0.175	0.166	0.161	0.166	0.163	0.165	0.164	0.163	0.407	0.362	0.384	0.39	0.379	0.377	0.368	0.382	0.379	0.377	0.336	1.119	1.083	1.116	1.096	0.97	1.042	1.096	1.093	1.11	1.095	0.753	0.759	0.765	0.719	0.767	0.726	0.76	0.76	0.759	0.746	1.222	1.215	1.361	0.869	1.092	1.201	1.266	1.207
31:05:06	0	0.169	0.175	0.166	0.16	0.166	0.162	0.165	0.164	0.162	0.396	0.36	0.381	0.389	0.377	0.377	0.367	0.381	0.379	0.376	0.34	1.117	1.084	1.117	1.097	0.97	1.044	1.097	1.093	1.112	1.095	0.753	0.76	0.764	0.719	0.767	0.725	0.76	0.76	0.759	0.745	1.222	1.22	1.363	0.875	1.101	1.206	1.264	1.21
31:10:06	0	0.169	0.175	0.166	0.16	0.166	0.163	0.164	0.164	0.162	0.4	0.36	0.382	0.389	0.378	0.377	0.367	0.381	0.378	0.376	0.337	1.121	1.084	1.117	1.096	0.971	1.044	1.096	1.093	1.111	1.098	0.754	0.76	0.764	0.718	0.768	0.724	0.76	0.759	0.759	0.747	1.226	1.222	1.367	0.88	1.102	1.206	1.261	1.211
31:15:06	0	0.169	0.174	0.166	0.16	0.166	0.163	0.164	0.164	0.162	0.404	0.36	0.382	0.389	0.378	0.377	0.367	0.381	0.378	0.376	0.337	1.121	1.083	1.118	1.096	0.972	1.044	1.098	1.092	1.111	1.097	0.754	0.76	0.764	0.718	0.768	0.725	0.76	0.76	0.759	0.747	1.229	1.222	1.365	0.882	1.099	1.204	1.262	1.211
31:20:06	0	0.168	0.174	0.165	0.16	0.165	0.162	0.164	0.163	0.162	0.398	0.361	0.382	0.388	0.377	0.376	0.366	0.381	0.378	0.375	0.334	1.12	1.08	1.118	1.096	0.971	1.045	1.1	1.093	1.115	1.097	0.752	0.759	0.763	0.718	0.767	0.724	0.759	0.759	0.758	0.747	1.233	1.224	1.364	0.885	1.102	1.211	1.264	1.214
31:25:06	0	0.169	0.175	0.165	0.16	0.166	0.163	0.164	0.163	0.162	0.398	0.36	0.382	0.388	0.377	0.376	0.366	0.38	0.377	0.375	0.335	1.124	1.083	1.12	1.099	0.974	1.047	1.101	1.094	1.112	1.098	0.754	0.761	0.765	0.72	0.769	0.726	0.762	0.761	0.761	0.747	1.233	1.223	1.358	0.888	1.103	1.213	1.272	1.216
31:30:06	0	0.17	0.175	0.165	0.159	0.165	0.162	0.164	0.163	0.162	0.388	0.359	0.381	0.388	0.377	0.376	0.366	0.38	0.377	0.374	0.336	1.128	1.088	1.122	1.102	0.976	1.048	1.103	1.095	1.113	1.098	0.752	0.76	0.765	0.72	0.768	0.726	0.762	0.762	0.761	0.748	1.238	1.229	1.36	0.894	1.112	1.217	1.274	1.219
31:35:06	0	0.169	0.175	0.166	0.16	0.165	0.162	0.164	0.163	0.161	0.399	0.359	0.381	0.388	0.376	0.375	0.366	0.38	0.377	0.374	0.333	1.126	1.083	1.118	1.098	0.975	1.044	1.101	1.096	1.111	1.099	0.752	0.76	0.764	0.719	0.768	0.725	0.761	0.76	0.759	0.747	1.24	1.227	1.356	0.894	1.105	1.212	1.261	1.22
31:40:06	0	0.169	0.174	0.165	0.159	0.165	0.162	0.163	0.162	0.161	0.38	0.357	0.38	0.387	0.375	0.374	0.365	0.379	0.376	0.373	0.336	1.13	1.089	1.121	1.101	0.976	1.048	1.105	1.099	1.115	1.102	0.751	0.76	0.763	0.718	0.768	0.724	0.761	0.76	0.758	0.745	1.237	1.233	1.352	0.891	1.113	1.216	1.277	1.224
31:45:06	0	0.168	0.173	0.165	0.159	0.164	0.162	0.163	0.162	0.161	0.375	0.358	0.38	0.387	0.375	0.374	0.365	0.379	0.376	0.373	0.336	1.13	1.089	1.121	1.099	0.977	1.046	1.104	1.098	1.114	1.101	0.753	0.761	0.764	0.718	0.768	0.725	0.762	0.76	0.759	0.745	1.239	1.231	1.349	0.889	1.113	1.214	1.278	1.225
31:50:06	0	0.169	0.174	0.165	0.159	0.165	0.162	0.163	0.162	0.161	0.387	0.357	0.38	0.386	0.375	0.374	0.364	0.378	0.375	0.373	0.336	1.13	1.09	1.121	1.102	0.978	1.047	1.103	1.101	1.114	1.101	0.752	0.76	0.763	0.718	0.768	0.725	0.762	0.76	0.76	0.746	1.247	1.236	1.348	0.891	1.118	1.219	1.277	1.226
31:55:06	0	0.168	0.171	0.164	0.158	0.164	0.162	0.162	0.162	0.161	0.381	0.356	0.378	0.385	0.374	0.373	0.364	0.378	0.375	0.372	0.337	1.129	1.091	1.121	1.102	0.978	1.047	1.104	1.101	1.115	1.104	0.752	0.76	0.764	0.718	0.769	0.725	0.762	0.76	0.76	0.745	1.249	1.237	1.343	0.888	1.117	1.22	1.275	1.228
32:00:06	0	0.168	0.172	0.164	0.158	0.164	0.161	0.162	0.162	0.16	0.382	0.357	0.379	0.385	0.374	0.373	0.363	0.377	0.374	0.372	0.336	1.132	1.089	1.12	1.102	0.978	1.048	1.102	1.101	1.116	1.103	0.751	0.76	0.763	0.718	0.768	0.724	0.761	0.76	0.759	0.746	1.25	1.238	1.34	0.885	1.125	1.225	1.283	1.232
32:05:06	0	0.169	0.173	0.164	0.158	0.164	0.161	0.162	0.162	0.16	0.379	0.355	0.378	0.385	0.374	0.373	0.363	0.377	0.374	0.371	0.338	1.131	1.092	1.12	1.103	0.977	1.047	1.103	1.1	1.116	1.105	0.752	0.761	0.764	0.72	0.769	0.725	0.762	0.76	0.76	0.748	1.254	1.24	1.336	0.888	1.125	1.226	1.282	1.231
32:10:06	0	0.168	0.172	0.164	0.158	0.164	0.161	0.162	0.162	0.16	0.386	0.356	0.378	0.385	0.374	0.373	0.363	0.377	0.374	0.372	0.334	1.131	1.093	1.122	1.104	0.981	1.049	1.105	1.101	1.119	1.105	0.755	0.763	0.767	0.722	0.771	0.727	0.763	0.761	0.762	0.746	1.257	1.239	1.336	0.884	1.123	1.22	1.282	1.233
32:15:06	0	0.168	0.173	0.164	0.158	0.164	0.162	0.162	0.161	0.16	0.371	0.354	0.377	0.383	0.372	0.371	0.362	0.376	0.373	0.37	0.337	1.134	1.094	1.123	1.102	0.98	1.048	1.106	1.102	1.119	1.104	0.752	0.76	0.764	0.719	0.768	0.725	0.762	0.76	0.759	0.748	1.262	1.243	1.334	0.884	1.131	1.224	1.287	1.236
32:20:06	0	0.167	0.17	0.164	0.158	0.164	0.162	0.162	0.161	0.16	0.371	0.355	0.378	0.384	0.373	0.372	0.362	0.376	0.373	0.37	0.336	1.135	1.097	1.125	1.11	0.983	1.053	1.11	1.104	1.121	1.108	0.753	0.761	0.764	0.719	0.769	0.726	0.762	0.76	0.76	0.747	1.261	1.247	1.335	0.883	1.143	1.232	1.289	1.24
32:25:06	0	0.169	0.172	0.163	0.158	0.163	0.162	0.162	0.161	0.16	0.382	0.355	0.377	0.384	0.372	0.372	0.362	0.376	0.373	0.37	0.334	1.132	1.092	1.122	1.103	0.983	1.05	1.109	1.104	1.119	1.106	0.754	0.763	0.766	0.721	0.771	0.727	0.763	0.76	0.761	0.747	1.264	1.243	1.334	0.88	1.137	1.224	1.287	1.24
32:30:06	0	0.168	0.171	0.163	0.158	0.163	0.162	0.162	0.161	0.16	0.376	0.354	0.376	0.383	0.372	0.371	0.361	0.375	0.372	0.37	0.334	1.135	1.093	1.124	1.106	0.984	1.053	1.11	1.102	1.121	1.108	0.755	0.763	0.767	0.721	0.771	0.727	0.764	0.76	0.76	0.746	1.263	1.25	1.335	0.878	1.137	1.231	1.293	1.243
32:35:06	0	0.167	0.17	0.163	0.157	0.163	0.162	0.161	0.161	0.159	0.364	0.354	0.377	0.383	0.372	0.37	0.361	0.375	0.371	0.369	0.334	1.139	1.098	1.128	1.109	0.985	1.054	1.111	1.106	1.122	1.109	0.751	0.761	0.766	0.72	0.768	0.726	0.762	0.76	0.759	0.746	1.263	1.255	1.335	0.876	1.144	1.231	1.304	1.246
32:40:06	0	0.168	0.171	0.163	0.157	0.163	0.161	0.161	0.16	0.159	0.387	0.353	0.375	0.382	0.371	0.37	0.361	0.374	0.372	0.369	0.334	1.137	1.096	1.125	1.106	0.986	1.054	1.11	1.104	1.122	1.107	0.756	0.763	0.768	0.721	0.771	0.727	0.764	0.761	0.762	0.747	1.269	1.249	1.336	0.876	1.139	1.226	1.297	1.244
32:45:06	0	0.168	0.171	0.163	0.157	0.163	0.162	0.161	0.161	0.159	0.362	0.352	0.375	0.382	0.37	0.369	0.36	0.374	0.371	0.368	0.336	1.138	1.099	1.13	1.107	0.986	1.053	1.112	1.104	1.122	1.105	0.753	0.761	0.767	0.72	0.769	0.727	0.763	0.761	0.76	0.747	1.271	1.257	1.339	0.875	1.147	1.233	1.311	1.248
32:50:06	0	0.168	0.172	0.163	0.157	0.163	0.162	0.161	0.16	0.159	0.357	0.352	0.374	0.381	0.37	0.369	0.359	0.373	0.37	0.367	0.339	1.139	1.098	1.131	1.109	0.986	1.053	1.113	1.106	1.125	1.108	0.753	0.761	0.766	0.72	0.768	0.726	0.762	0.761	0.759	0.748	1.273	1.261	1.341	0.874	1.157	1.233	1.311	1.251
32:55:06	0	0.169	0.172	0.162	0.157	0.162	0.162	0.161	0.16	0.159	0.38	0.353	0.375	0.382	0.371	0.369	0.36	0.374	0.371	0.368	0.335	1.137	1.095	1.128	1.109	0.988	1.055	1.111	1.108	1.124	1.109	0.754	0.763	0.767	0.72	0.771	0.727	0.763	0.762	0.761	0.748	1.277	1.26	1.342	0.873	1.147	1.23	1.309	1.251
33:00:06	0	0.168	0.171	0.162	0.156	0.162	0.161	0.16	0.16	0.158	0.366	0.351	0.375	0.381	0.37	0.368	0.359	0.373	0.37	0.367	0.337	1.137	1.096	1.13	1.11	0.988	1.055	1.111	1.108	1.125	1.109	0.753	0.762	0.767	0.72	0.77	0.726	0.763	0.762	0.761	0.747	1.28	1.264	1.345	0.87	1.153	1.232	1.313	1.256
33:05:06	0	0.168	0.17	0.162	0.156	0.162	0.161	0.16	0.16	0.158	0.362	0.35	0.373	0.38	0.369	0.368	0.358	0.372	0.369	0.366	0.34	1.138	1.097	1.128	1.109	0.988	1.055	1.111	1.109	1.125	1.11	0.752	0.761	0.766	0.72	0.769	0.726	0.762	0.761	0.76	0.747	1.28	1.268	1.35	0.871	1.15	1.235	1.317	1.256
33:10:06	0	0.168	0.17	0.161	0.155	0.161	0.16	0.159	0.159	0.158	0.359	0.35	0.373	0.38	0.369	0.368	0.358	0.372	0.369	0.366	0.333	1.14	1.098	1.13	1.11	0.988	1.054	1.113	1.107	1.124	1.11	0.752	0.762	0.766	0.721	0.77	0.726	0.764	0.762	0.759	0.746	1.279	1.263	1.355	0.868	1.157	1.23	1.309	1.255
33:15:06	0	0.168	0.171	0.161	0.156	0.161	0.161	0.159	0.159	0.158	0.358	0.35	0.372	0.379	0.368	0.367	0.358	0.372	0.368	0.366	0.336	1.141	1.098	1.129	1.109	0.989	1.054	1.113	1.107	1.123	1.111	0.751	0.763	0.766	0.721	0.77	0.726	0.764	0.761	0.76	0.746	1.279	1.265	1.361	0.866	1.157	1.232	1.318	1.256
33:20:06	0	0.169	0.171	0.161	0.155	0.161	0.161	0.159	0.159	0.158	0.36	0.35	0.372	0.379	0.368	0.367	0.358	0.371	0.368	0.365	0.341	1.144	1.101	1.131	1.112	0.991	1.056	1.113	1.108	1.125	1.112	0.753	0.764	0.767	0.722	0.771	0.728	0.765	0.762	0.76	0.746	1.283	1.275	1.363	0.865	1.157	1.233	1.35	1.262
33:25:06	0	0.168	0.169	0.161	0.155	0.161	0.16	0.159	0.159	0.157	0.373	0.349	0.371	0.378	0.367	0.366	0.357	0.37	0.367	0.365	0.339	1.143	1.099	1.132	1.111	0.991	1.056	1.113	1.108	1.125	1.111	0.754	0.764	0.767	0.721	0.77	0.727	0.764	0.761	0.76	0.747	1.286	1.277	1.37	0.866	1.157	1.232	1.347	1.259
33:30:06	0	0.169	0.17	0.161	0.155	0.161	0.162	0.16	0.159	0.158	0.356	0.349	0.371	0.378	0.367	0.366	0.357	0.37	0.367	0.365	0.336	1.142	1.096	1.131	1.11	0.991	1.055	1.114	1.109	1.125	1.114	0.752	0.763	0.766	0.722	0.77	0.727	0.764	0.761	0.76	0.746	1.286	1.279	1.375	0.863	1.161	1.235	1.351	1.26
33:35:06	0	0.168	0.17	0.16	0.155	0.16	0.16	0.159	0.158	0.157	0.356	0.349	0.371	0.378	0.367	0.365	0.356	0.37	0.367	0.364	0.333	1.145	1.098	1.131	1.112	0.992	1.057	1.114	1.112	1.126	1.114	0.752	0.764	0.766	0.721	0.771	0.727	0.764	0.761	0.759	0.746	1.29	1.276	1.382	0.861	1.16	1.235	1.356	1.265
33:40:06	0	0.168	0.17	0.16	0.155	0.16	0.16	0.159	0.158	0.157	0.355	0.348	0.371	0.378	0.366	0.365	0.356	0.37	0.367	0.364	0.336	1.143	1.097	1.133	1.112	0.993	1.055	1.117	1.111	1.127	1.113	0.751	0.764	0.767	0.722	0.771	0.728	0.765	0.762	0.759	0.746	1.289	1.284	1.388	0.858	1.172	1.239	1.362	1.269
33:45:06	0	0.167	0.168	0.16	0.154	0.16	0.16	0.159	0.158	0.157	0.366	0.347	0.371	0.377	0.366	0.365	0.356	0.369	0.366	0.363	0.336	1.146	1.098	1.135	1.112	0.994	1.057	1.115	1.11	1.128	1.114	0.753	0.764	0.767	0.721	0.772	0.727	0.765	0.762	0.76	0.746	1.295	1.284	1.397	0.86	1.167	1.236	1.358	1.268
33:50:06	0	0.168	0.169	0.16	0.154	0.16	0.16	0.158	0.158	0.157	0.364	0.348	0.371	0.377	0.366	0.364	0.355	0.369	0.366	0.363	0.338	1.144	1.098	1.136	1.113	0.994	1.057	1.116	1.113	1.128	1.114	0.754	0.765	0.767	0.722	0.772	0.728	0.765	0.762	0.761	0.747	1.298	1.287	1.404	0.86	1.166	1.236	1.363	1.271
33:55:06	0	0.168	0.169	0.16	0.154	0.16	0.16	0.158	0.158	0.157	0.35	0.347	0.369	0.376	0.365	0.364	0.355	0.369	0.366	0.362	0.335	1.146	1.101	1.138	1.115	0.994	1.06	1.116	1.113	1.13	1.116	0.752	0.764	0.766	0.721	0.772	0.728	0.765	0.761	0.76	0.746	1.297	1.286	1.411	0.855	1.172	1.243	1.376	1.273
34:00:06	0	0.169	0.169	0.16	0.154	0.16	0.16	0.158	0.158	0.156	0.355	0.347	0.37	0.376	0.365	0.364	0.355	0.368	0.365	0.362	0.338	1.142	1.097	1.135	1.114	0.994	1.058	1.116	1.112	1.128	1.114	0.753	0.764	0.766	0.721	0.772	0.728	0.765	0.761	0.76	0.745	1.298	1.29	1.42	0.857	1.173	1.239	1.37	1.271
34:05:06	0	0.167	0.166	0.16	0.154	0.16	0.16	0.158	0.157	0.157	0.347	0.346	0.369	0.375	0.364	0.363	0.354	0.367	0.364	0.362	0.335	1.15	1.104	1.138	1.118	0.996	1.061	1.117	1.112	1.13	1.115	0.752	0.763	0.766	0.722	0.77	0.727	0.764	0.76	0.759	0.746	1.301	1.287	1.426	0.855	1.172	1.237	1.377	1.274
34:10:06	0	0.168	0.169	0.16	0.154	0.16	0.161	0.158	0.157	0.156	0.348	0.346	0.369	0.375	0.364	0.363	0.354	0.367	0.364	0.361	0.335	1.15	1.106	1.138	1.118	0.997	1.059	1.117	1.113	1.13	1.116	0.751	0.762	0.766	0.72	0.77	0.727	0.765	0.76	0.76	0.745	1.302	1.291	1.433	0.855	1.173	1.238	1.37	1.274
34:15:06	0	0.168	0.167	0.159	0.154	0.159	0.16	0.157	0.157	0.156	0.361	0.346	0.367	0.375	0.363	0.363	0.354	0.367	0.364	0.361	0.336	1.147	1.101	1.136	1.116	0.997	1.058	1.116	1.113	1.13	1.115	0.753	0.766	0.767	0.722	0.772	0.728	0.766	0.761	0.76	0.745	1.306	1.29	1.438	0.853	1.178	1.239	1.384	1.28
34:20:06	0	0.168	0.168	0.159	0.153	0.159	0.16	0.157	0.157	0.156	0.351	0.345	0.367	0.374	0.363	0.362	0.353	0.366	0.363	0.36	0.338	1.148	1.103	1.138	1.116	0.997	1.06	1.117	1.113	1.13	1.116	0.752	0.763	0.767	0.721	0.771	0.727	0.765	0.761	0.76	0.745	1.307	1.291	1.446	0.85	1.161	1.239	1.378	1.279
34:25:06	0	0.169	0.169	0.159	0.153	0.159	0.16	0.157	0.157	0.155	0.358	0.346	0.368	0.374	0.364	0.362	0.353	0.366	0.364	0.36	0.334	1.148	1.103	1.138	1.116	0.999	1.061	1.117	1.116	1.131	1.115	0.754	0.764	0.768	0.723	0.772	0.729	0.765	0.762	0.761	0.745	1.311	1.289	1.454	0.849	1.178	1.238	1.376	1.281
34:30:06	0	0.168	0.167	0.159	0.153	0.159	0.16	0.157	0.156	0.156	0.352	0.345	0.366	0.374	0.362	0.361	0.353	0.366	0.363	0.36	0.339	1.148	1.102	1.137	1.117	0.998	1.063	1.117	1.115	1.131	1.117	0.754	0.765	0.768	0.722	0.772	0.729	0.766	0.763	0.761	0.745	1.312	1.292	1.462	0.847	1.182	1.238	1.372	1.281
34:35:06	0	0.168	0.167	0.158	0.153	0.158	0.159	0.157	0.156	0.155	0.345	0.344	0.366	0.373	0.362	0.361	0.352	0.365	0.362	0.359	0.336	1.15	1.103	1.138	1.117	0.999	1.062	1.117	1.116	1.132	1.118	0.752	0.764	0.767	0.722	0.772	0.728	0.766	0.763	0.761	0.744	1.311	1.301	1.47	0.851	1.188	1.241	1.382	1.283
34:40:06	0	0.169	0.168	0.159	0.153	0.158	0.159	0.157	0.156	0.155	0.351	0.345	0.367	0.373	0.362	0.361	0.352	0.365	0.362	0.359	0.335	1.15	1.104	1.138	1.116	0.999	1.062	1.115	1.117	1.132	1.118	0.753	0.764	0.768	0.723	0.772	0.728	0.766	0.762	0.761	0.744	1.312	1.298	1.477	0.866	1.183	1.245	1.39	1.286
34:45:06	0	0.167	0.166	0.158	0.153	0.158	0.16	0.156	0.156	0.155	0.367	0.344	0.365	0.372	0.362	0.361	0.352	0.365	0.362	0.359	0.336	1.15	1.105	1.139	1.117	1	1.063	1.115	1.118	1.132	1.118	0.754	0.765	0.768	0.724	0.773	0.729	0.767	0.762	0.761	0.745	1.314	1.297	1.486	0.88	1.183	1.239	1.385	1.284
34:50:06	0	0.168	0.167	0.158	0.153	0.158	0.16	0.157	0.156	0.155	0.369	0.344	0.366	0.373	0.362	0.36	0.351	0.365	0.362	0.358	0.334	1.15	1.107	1.141	1.119	1.001	1.067	1.117	1.121	1.134	1.119	0.753	0.765	0.768	0.723	0.774	0.729	0.767	0.763	0.762	0.746	1.318	1.296	1.493	0.887	1.186	1.24	1.388	1.285
34:55:06	0	0.169	0.167	0.158	0.153	0.158	0.16	0.157	0.156	0.155	0.371	0.344	0.366	0.372	0.361	0.36	0.351	0.364	0.361	0.358	0.334	1.15	1.106	1.144	1.12	1	1.065	1.118	1.119	1.133	1.119	0.754	0.764	0.768	0.723	0.772	0.73	0.768	0.762	0.762	0.744	1.318	1.296	1.5	0.886	1.186	1.241	1.39	1.287
35:00:06	0	0.169	0.167	0.158	0.153	0.158	0.161	0.157	0.156	0.155	0.368	0.343	0.364	0.371	0.36	0.359	0.351	0.364	0.361	0.358	0.337	1.153	1.107	1.144	1.12	1.001	1.064	1.118	1.119	1.134	1.118	0.754	0.764	0.767	0.723	0.773	0.729	0.767	0.762	0.76	0.745	1.319	1.298	1.51	0.888	1.187	1.238	1.39	1.287
35:05:06	0	0.169	0.167	0.158	0.152	0.157	0.16	0.156	0.155	0.154	0.358	0.342	0.364	0.371	0.36	0.358	0.35	0.363	0.36	0.357	0.337	1.152	1.106	1.143	1.121	1.001	1.065	1.121	1.121	1.136	1.119	0.752	0.763	0.767	0.723	0.772	0.728	0.766	0.762	0.759	0.743	1.323	1.304	1.52	0.885	1.192	1.245	1.389	1.291
35:10:06	0	0.168	0.167	0.158	0.152	0.158	0.16	0.156	0.155	0.154	0.352	0.343	0.364	0.371	0.36	0.359	0.35	0.363	0.36	0.357	0.333	1.156	1.109	1.145	1.122	1.003	1.067	1.122	1.122	1.137	1.12	0.751	0.762	0.767	0.722	0.771	0.728	0.767	0.763	0.76	0.744	1.324	1.305	1.519	0.883	1.191	1.247	1.391	1.292
35:15:06	0	0.168	0.166	0.157	0.152	0.157	0.16	0.156	0.155	0.154	0.354	0.342	0.364	0.37	0.359	0.358	0.349	0.362	0.359	0.356	0.335	1.156	1.11	1.147	1.12	1.003	1.069	1.124	1.122	1.14	1.122	0.752	0.763	0.767	0.723	0.772	0.729	0.767	0.762	0.76	0.744	1.326	1.312	1.527	0.886	1.193	1.246	1.387	1.293
35:20:06	0	0.168	0.165	0.157	0.152	0.157	0.16	0.155	0.155	0.154	0.342	0.342	0.363	0.37	0.359	0.358	0.349	0.362	0.359	0.356	0.333	1.157	1.111	1.146	1.12	1.003	1.067	1.121	1.12	1.137	1.12	0.751	0.763	0.766	0.722	0.772	0.727	0.766	0.762	0.759	0.743	1.325	1.312	1.535	0.886	1.194	1.243	1.383	1.292
35:25:06	0	0.168	0.165	0.157	0.152	0.157	0.16	0.155	0.154	0.154	0.337	0.342	0.364	0.37	0.359	0.357	0.348	0.361	0.358	0.355	0.335	1.161	1.114	1.151	1.124	1.005	1.071	1.124	1.123	1.138	1.122	0.752	0.762	0.767	0.723	0.771	0.728	0.766	0.762	0.758	0.743	1.326	1.312	1.538	0.886	1.198	1.245	1.379	1.293
35:30:06	0	0.168	0.165	0.157	0.152	0.157	0.161	0.155	0.154	0.154	0.336	0.342	0.362	0.369	0.358	0.357	0.348	0.361	0.358	0.355	0.335	1.163	1.114	1.149	1.124	1.006	1.068	1.122	1.124	1.137	1.121	0.752	0.762	0.767	0.723	0.771	0.728	0.766	0.762	0.759	0.744	1.327	1.315	1.531	0.892	1.206	1.244	1.376	1.294
35:35:06	0	0.169	0.165	0.157	0.151	0.156	0.16	0.155	0.154	0.153	0.355	0.341	0.362	0.369	0.358	0.357	0.348	0.361	0.358	0.355	0.335	1.158	1.109	1.144	1.121	1.006	1.068	1.123	1.123	1.136	1.121	0.755	0.765	0.769	0.725	0.774	0.731	0.768	0.764	0.762	0.745	1.328	1.308	1.54	0.894	1.197	1.239	1.371	1.294
35:40:06	0	0.168	0.165	0.156	0.151	0.156	0.16	0.155	0.154	0.153	0.336	0.341	0.362	0.368	0.358	0.356	0.348	0.361	0.358	0.354	0.335	1.16	1.11	1.149	1.126	1.005	1.07	1.125	1.125	1.139	1.125	0.754	0.763	0.768	0.725	0.772	0.729	0.767	0.762	0.761	0.744	1.326	1.31	1.545	0.893	1.201	1.246	1.363	1.293
35:45:06	0	0.168	0.165	0.156	0.152	0.156	0.16	0.155	0.154	0.153	0.329	0.341	0.363	0.368	0.358	0.356	0.347	0.36	0.357	0.354	0.337	1.162	1.113	1.152	1.128	1.008	1.072	1.126	1.126	1.141	1.125	0.753	0.763	0.768	0.725	0.771	0.731	0.768	0.763	0.76	0.745	1.329	1.315	1.556	0.89	1.204	1.249	1.357	1.296
35:50:06	0	0.169	0.166	0.156	0.151	0.156	0.161	0.155	0.154	0.153	0.33	0.34	0.362	0.368	0.357	0.356	0.347	0.36	0.357	0.354	0.336	1.16	1.11	1.148	1.127	1.006	1.071	1.129	1.125	1.14	1.124	0.753	0.763	0.767	0.724	0.772	0.73	0.767	0.763	0.761	0.746	1.334	1.315	1.553	0.894	1.204	1.246	1.355	1.296
35:55:06	0	0.171	0.166	0.156	0.151	0.156	0.161	0.155	0.154	0.153	0.333	0.34	0.362	0.368	0.357	0.356	0.347	0.36	0.357	0.353	0.335	1.16	1.111	1.148	1.125	1.007	1.07	1.128	1.124	1.139	1.125	0.754	0.764	0.768	0.725	0.772	0.73	0.767	0.763	0.761	0.745	1.334	1.315	1.562	0.896	1.202	1.245	1.349	1.3
36:00:06	0	0.17	0.166	0.156	0.151	0.156	0.161	0.155	0.154	0.153	0.346	0.34	0.361	0.367	0.357	0.355	0.346	0.359	0.356	0.353	0.335	1.161	1.112	1.147	1.126	1.008	1.068	1.129	1.125	1.14	1.125	0.754	0.764	0.767	0.725	0.772	0.73	0.767	0.763	0.76	0.744	1.338	1.315	1.563	0.899	1.201	1.245	1.347	1.3
36:05:06	0	0.17	0.165	0.155	0.15	0.155	0.161	0.154	0.153	0.153	0.333	0.339	0.36	0.367	0.356	0.354	0.346	0.358	0.356	0.353	0.333	1.16	1.112	1.147	1.127	1.008	1.069	1.131	1.125	1.142	1.126	0.752	0.763	0.767	0.724	0.772	0.73	0.767	0.763	0.76	0.744	1.341	1.319	1.571	0.901	1.204	1.246	1.337	1.303
36:10:06	0	0.17	0.165	0.155	0.151	0.155	0.162	0.155	0.153	0.153	0.335	0.339	0.359	0.366	0.355	0.355	0.346	0.358	0.356	0.352	0.34	1.163	1.112	1.148	1.127	1.009	1.07	1.131	1.126	1.142	1.125	0.753	0.761	0.767	0.723	0.772	0.729	0.766	0.762	0.76	0.744	1.342	1.318	1.574	0.906	1.206	1.241	1.337	1.302
36:15:06	0	0.17	0.165	0.155	0.15	0.155	0.161	0.154	0.153	0.152	0.328	0.339	0.36	0.366	0.355	0.354	0.345	0.358	0.356	0.352	0.336	1.163	1.113	1.149	1.129	1.011	1.071	1.132	1.125	1.144	1.125	0.753	0.763	0.768	0.726	0.772	0.731	0.767	0.764	0.762	0.745	1.34	1.321	1.587	0.905	1.21	1.249	1.341	1.308
36:20:06	0	0.17	0.165	0.155	0.15	0.155	0.161	0.154	0.153	0.152	0.322	0.339	0.359	0.365	0.355	0.353	0.345	0.358	0.355	0.351	0.334	1.165	1.112	1.149	1.127	1.011	1.072	1.131	1.124	1.144	1.126	0.751	0.762	0.767	0.725	0.771	0.729	0.767	0.762	0.76	0.742	1.339	1.325	1.607	0.912	1.211	1.25	1.352	1.305
36:25:06	0	0.17	0.163	0.155	0.15	0.155	0.161	0.154	0.153	0.152	0.322	0.338	0.358	0.365	0.355	0.353	0.345	0.357	0.355	0.351	0.335	1.164	1.114	1.149	1.125	1.012	1.071	1.129	1.121	1.144	1.124	0.752	0.762	0.767	0.724	0.773	0.73	0.768	0.763	0.761	0.743	1.341	1.324	1.617	0.914	1.215	1.25	1.356	1.306
36:30:06	0	0.171	0.163	0.155	0.15	0.155	0.161	0.154	0.153	0.152	0.341	0.338	0.358	0.365	0.354	0.353	0.345	0.357	0.355	0.351	0.338	1.163	1.112	1.147	1.124	1.013	1.072	1.129	1.122	1.143	1.125	0.755	0.763	0.768	0.726	0.773	0.731	0.769	0.764	0.762	0.744	1.346	1.323	1.61	0.913	1.211	1.243	1.35	1.304
36:35:06	0	0.17	0.163	0.154	0.15	0.154	0.16	0.153	0.152	0.151	0.33	0.337	0.357	0.364	0.354	0.352	0.344	0.356	0.354	0.35	0.337	1.165	1.114	1.15	1.128	1.012	1.071	1.131	1.124	1.145	1.127	0.752	0.762	0.767	0.724	0.772	0.73	0.767	0.763	0.761	0.742	1.34	1.326	1.62	0.921	1.211	1.25	1.364	1.306
36:40:06	0	0.17	0.164	0.154	0.15	0.154	0.161	0.153	0.152	0.152	0.338	0.337	0.357	0.364	0.353	0.352	0.344	0.356	0.354	0.35	0.337	1.164	1.115	1.15	1.128	1.012	1.074	1.131	1.124	1.144	1.127	0.755	0.764	0.767	0.726	0.773	0.732	0.769	0.764	0.762	0.744	1.344	1.324	1.628	0.928	1.214	1.246	1.362	1.308
36:45:06	0	0.171	0.164	0.154	0.15	0.154	0.161	0.153	0.152	0.151	0.328	0.337	0.357	0.364	0.353	0.352	0.344	0.356	0.354	0.35	0.334	1.166	1.115	1.152	1.13	1.014	1.074	1.133	1.125	1.143	1.128	0.752	0.762	0.767	0.725	0.773	0.731	0.768	0.763	0.76	0.743	1.344	1.327	1.615	0.928	1.216	1.249	1.37	1.313
36:50:06	0	0.171	0.164	0.154	0.149	0.154	0.162	0.154	0.152	0.151	0.324	0.337	0.358	0.364	0.353	0.352	0.343	0.356	0.353	0.349	0.335	1.168	1.116	1.154	1.132	1.014	1.075	1.132	1.126	1.143	1.128	0.754	0.763	0.767	0.726	0.772	0.731	0.768	0.763	0.76	0.744	1.346	1.328	1.613	0.93	1.222	1.246	1.366	1.307
36:55:06	0	0.172	0.164	0.154	0.15	0.154	0.162	0.154	0.152	0.152	0.337	0.337	0.356	0.363	0.353	0.352	0.344	0.356	0.353	0.349	0.338	1.168	1.115	1.152	1.13	1.016	1.075	1.131	1.126	1.145	1.13	0.755	0.765	0.768	0.727	0.775	0.732	0.769	0.764	0.762	0.744	1.348	1.329	1.625	0.93	1.22	1.253	1.374	1.313
37:00:06	0	0.171	0.163	0.154	0.149	0.154	0.161	0.153	0.152	0.151	0.327	0.336	0.356	0.363	0.352	0.351	0.343	0.355	0.352	0.349	0.334	1.166	1.116	1.153	1.132	1.014	1.074	1.132	1.128	1.146	1.13	0.753	0.762	0.767	0.726	0.773	0.731	0.767	0.763	0.761	0.743	1.349	1.33	1.609	0.938	1.219	1.25	1.369	1.315
37:05:06	0	0.171	0.163	0.154	0.149	0.153	0.161	0.153	0.151	0.151	0.322	0.336	0.356	0.363	0.352	0.351	0.343	0.355	0.352	0.348	0.334	1.168	1.117	1.153	1.133	1.015	1.075	1.131	1.128	1.145	1.129	0.754	0.764	0.767	0.727	0.774	0.731	0.768	0.763	0.761	0.745	1.347	1.329	1.614	0.929	1.219	1.254	1.379	1.316
37:10:06	0	0.171	0.163	0.153	0.149	0.153	0.162	0.153	0.151	0.151	0.313	0.336	0.355	0.362	0.352	0.35	0.342	0.354	0.351	0.348	0.337	1.174	1.124	1.158	1.14	1.017	1.08	1.135	1.132	1.149	1.134	0.753	0.764	0.768	0.725	0.773	0.732	0.767	0.763	0.761	0.742	1.343	1.333	1.612	0.938	1.227	1.253	1.38	1.316
37:15:06	0	0.172	0.163	0.153	0.149	0.153	0.163	0.153	0.151	0.151	0.313	0.335	0.355	0.362	0.351	0.35	0.342	0.354	0.351	0.348	0.337	1.171	1.12	1.155	1.134	1.018	1.077	1.132	1.13	1.147	1.132	0.753	0.762	0.768	0.726	0.773	0.731	0.767	0.763	0.76	0.741	1.348	1.332	1.6	0.942	1.224	1.248	1.375	1.316
37:20:06	0	0.173	0.163	0.153	0.149	0.153	0.162	0.153	0.151	0.15	0.313	0.336	0.355	0.361	0.351	0.35	0.342	0.354	0.351	0.347	0.334	1.169	1.12	1.155	1.134	1.017	1.078	1.13	1.133	1.147	1.133	0.752	0.761	0.767	0.727	0.772	0.73	0.767	0.763	0.76	0.743	1.353	1.333	1.603	0.943	1.229	1.248	1.378	1.319
37:25:06	0	0.172	0.162	0.153	0.149	0.153	0.162	0.152	0.151	0.15	0.324	0.335	0.354	0.361	0.351	0.35	0.342	0.354	0.351	0.347	0.335	1.166	1.116	1.152	1.13	1.017	1.075	1.129	1.127	1.146	1.133	0.754	0.763	0.767	0.727	0.773	0.732	0.768	0.763	0.762	0.743	1.353	1.328	1.597	0.947	1.225	1.244	1.369	1.316
37:30:06	0	0.173	0.162	0.153	0.149	0.153	0.162	0.152	0.15	0.15	0.31	0.335	0.354	0.36	0.35	0.349	0.341	0.353	0.351	0.347	0.337	1.172	1.123	1.156	1.134	1.018	1.077	1.13	1.13	1.147	1.133	0.753	0.762	0.767	0.727	0.773	0.731	0.767	0.762	0.76	0.742	1.351	1.333	1.605	0.949	1.231	1.251	1.379	1.318
37:35:06	0	0.173	0.162	0.153	0.148	0.152	0.162	0.152	0.15	0.15	0.319	0.335	0.354	0.36	0.35	0.349	0.341	0.353	0.35	0.346	0.335	1.172	1.121	1.155	1.134	1.02	1.079	1.131	1.132	1.15	1.132	0.755	0.764	0.768	0.729	0.774	0.733	0.768	0.764	0.762	0.744	1.354	1.33	1.596	0.95	1.225	1.247	1.368	1.315
37:40:06	0	0.172	0.162	0.152	0.148	0.152	0.162	0.151	0.15	0.15	0.313	0.334	0.354	0.36	0.35	0.348	0.34	0.352	0.35	0.346	0.334	1.171	1.122	1.156	1.135	1.019	1.078	1.132	1.133	1.15	1.133	0.755	0.763	0.766	0.727	0.773	0.733	0.768	0.763	0.761	0.742	1.357	1.333	1.593	0.957	1.231	1.252	1.369	1.319
37:45:06	0	0.172	0.161	0.152	0.148	0.152	0.162	0.151	0.15	0.15	0.314	0.334	0.353	0.359	0.35	0.348	0.34	0.352	0.349	0.345	0.335	1.172	1.119	1.154	1.134	1.019	1.077	1.13	1.131	1.15	1.133	0.753	0.762	0.767	0.727	0.772	0.732	0.768	0.763	0.762	0.744	1.357	1.336	1.599	0.962	1.233	1.252	1.372	1.321
37:50:06	0	0.175	0.162	0.153	0.148	0.152	0.162	0.152	0.15	0.15	0.325	0.334	0.354	0.36	0.35	0.348	0.34	0.352	0.349	0.345	0.335	1.173	1.122	1.155	1.136	1.021	1.079	1.13	1.132	1.151	1.135	0.755	0.762	0.767	0.728	0.774	0.732	0.767	0.762	0.763	0.742	1.358	1.338	1.595	0.965	1.231	1.252	1.376	1.323
37:55:06	0	0.174	0.162	0.152	0.148	0.152	0.162	0.152	0.15	0.149	0.319	0.334	0.352	0.359	0.349	0.348	0.34	0.352	0.349	0.345	0.334	1.173	1.124	1.159	1.139	1.021	1.083	1.133	1.133	1.149	1.135	0.753	0.761	0.767	0.728	0.773	0.733	0.767	0.763	0.762	0.742	1.363	1.339	1.588	0.972	1.232	1.253	1.375	1.322
38:00:06	0	0.174	0.162	0.152	0.148	0.152	0.164	0.152	0.15	0.15	0.323	0.333	0.353	0.359	0.349	0.348	0.339	0.351	0.349	0.345	0.334	1.175	1.122	1.158	1.137	1.021	1.079	1.132	1.134	1.148	1.136	0.755	0.762	0.767	0.728	0.774	0.733	0.767	0.763	0.762	0.743	1.36	1.333	1.584	0.977	1.232	1.251	1.369	1.322
38:05:06	0	0.175	0.162	0.152	0.148	0.152	0.164	0.152	0.15	0.149	0.308	0.334	0.353	0.359	0.349	0.347	0.339	0.352	0.349	0.345	0.334	1.175	1.125	1.159	1.139	1.023	1.083	1.135	1.134	1.15	1.138	0.753	0.761	0.769	0.729	0.773	0.733	0.768	0.763	0.762	0.743	1.36	1.334	1.586	0.981	1.241	1.246	1.376	1.327
38:10:06	0	0.173	0.161	0.151	0.147	0.151	0.162	0.15	0.149	0.149	0.305	0.333	0.351	0.358	0.348	0.346	0.339	0.35	0.348	0.345	0.334	1.177	1.125	1.159	1.137	1.022	1.082	1.135	1.134	1.151	1.137	0.752	0.761	0.768	0.727	0.773	0.732	0.767	0.762	0.761	0.742	1.363	1.339	1.588	0.984	1.241	1.247	1.375	1.324
38:15:06	0	0.173	0.16	0.151	0.148	0.151	0.163	0.151	0.149	0.149	0.319	0.333	0.351	0.358	0.348	0.347	0.339	0.35	0.348	0.344	0.334	1.18	1.125	1.161	1.141	1.023	1.083	1.136	1.133	1.152	1.138	0.755	0.762	0.769	0.729	0.773	0.733	0.767	0.763	0.762	0.743	1.36	1.335	1.589	0.986	1.236	1.248	1.375	1.321
38:20:06	0	0.173	0.159	0.151	0.148	0.151	0.163	0.15	0.149	0.15	0.32	0.332	0.351	0.357	0.347	0.346	0.338	0.35	0.348	0.344	0.334	1.18	1.125	1.161	1.141	1.024	1.08	1.134	1.133	1.153	1.137	0.755	0.763	0.768	0.729	0.773	0.734	0.768	0.763	0.762	0.742	1.359	1.337	1.592	0.991	1.236	1.248	1.379	1.323
38:25:06	0	0.173	0.159	0.151	0.147	0.15	0.163	0.15	0.149	0.149	0.315	0.332	0.351	0.357	0.347	0.345	0.337	0.349	0.347	0.343	0.333	1.179	1.124	1.16	1.14	1.022	1.081	1.136	1.135	1.155	1.139	0.753	0.762	0.768	0.728	0.773	0.732	0.767	0.762	0.762	0.742	1.359	1.341	1.589	0.994	1.24	1.25	1.376	1.319
38:30:06	0	0.173	0.16	0.151	0.147	0.151	0.163	0.15	0.149	0.149	0.307	0.332	0.35	0.356	0.346	0.345	0.337	0.349	0.346	0.342	0.334	1.179	1.125	1.161	1.141	1.022	1.083	1.137	1.136	1.155	1.138	0.755	0.761	0.768	0.728	0.773	0.733	0.767	0.763	0.762	0.741	1.36	1.339	1.587	0.998	1.245	1.246	1.38	1.32
38:35:06	0	0.174	0.16	0.151	0.147	0.151	0.163	0.15	0.148	0.149	0.309	0.332	0.35	0.357	0.347	0.345	0.338	0.349	0.347	0.343	0.334	1.179	1.127	1.164	1.142	1.026	1.085	1.139	1.136	1.154	1.138	0.755	0.762	0.77	0.729	0.774	0.734	0.768	0.763	0.763	0.742	1.364	1.342	1.586	1.003	1.245	1.247	1.379	1.327
38:40:06	0	0.173	0.159	0.15	0.147	0.15	0.162	0.15	0.148	0.149	0.307	0.331	0.35	0.356	0.346	0.345	0.337	0.349	0.346	0.342	0.334	1.181	1.127	1.161	1.139	1.024	1.085	1.138	1.134	1.153	1.138	0.755	0.762	0.768	0.729	0.773	0.733	0.767	0.763	0.761	0.742	1.364	1.338	1.588	1.002	1.246	1.247	1.374	1.325
38:45:06	0	0.174	0.159	0.15	0.147	0.15	0.162	0.149	0.148	0.148	0.296	0.331	0.349	0.356	0.346	0.345	0.337	0.349	0.346	0.342	0.334	1.183	1.127	1.164	1.143	1.026	1.087	1.14	1.136	1.154	1.141	0.756	0.763	0.77	0.73	0.774	0.734	0.767	0.764	0.762	0.741	1.365	1.341	1.586	1.009	1.25	1.248	1.383	1.333
38:50:06	0	0.174	0.159	0.15	0.147	0.15	0.163	0.15	0.148	0.149	0.304	0.331	0.35	0.356	0.346	0.344	0.336	0.348	0.346	0.342	0.333	1.181	1.126	1.163	1.14	1.026	1.088	1.142	1.137	1.153	1.141	0.756	0.764	0.77	0.731	0.774	0.735	0.768	0.765	0.763	0.743	1.367	1.341	1.586	1.013	1.247	1.249	1.383	1.334
38:55:06	0	0.174	0.159	0.15	0.147	0.149	0.162	0.149	0.148	0.148	0.297	0.331	0.349	0.355	0.345	0.344	0.336	0.348	0.345	0.341	0.333	1.184	1.129	1.165	1.143	1.026	1.087	1.141	1.136	1.154	1.141	0.754	0.762	0.769	0.729	0.773	0.732	0.767	0.763	0.762	0.742	1.366	1.338	1.588	1.015	1.249	1.243	1.383	1.334
39:00:06	0	0.175	0.16	0.15	0.147	0.15	0.164	0.15	0.148	0.149	0.297	0.331	0.349	0.355	0.346	0.344	0.336	0.348	0.346	0.342	0.333	1.184	1.13	1.164	1.143	1.028	1.088	1.143	1.137	1.155	1.141	0.756	0.764	0.77	0.731	0.774	0.735	0.769	0.765	0.764	0.743	1.366	1.342	1.587	1.018	1.247	1.249	1.383	1.334
39:05:06	0	0.174	0.158	0.15	0.147	0.149	0.163	0.149	0.147	0.149	0.295	0.33	0.348	0.354	0.345	0.343	0.335	0.347	0.345	0.341	0.333	1.184	1.131	1.164	1.142	1.026	1.088	1.143	1.136	1.154	1.14	0.754	0.763	0.769	0.731	0.773	0.733	0.767	0.764	0.762	0.742	1.367	1.341	1.587	1.02	1.25	1.246	1.386	1.335
39:10:06	0	0.175	0.158	0.149	0.146	0.149	0.162	0.149	0.147	0.148	0.306	0.33	0.348	0.354	0.344	0.343	0.335	0.347	0.344	0.341	0.332	1.182	1.131	1.163	1.142	1.026	1.088	1.145	1.137	1.154	1.141	0.755	0.763	0.769	0.731	0.773	0.734	0.768	0.765	0.762	0.742	1.369	1.34	1.583	1.024	1.251	1.244	1.381	1.331
39:15:06	0	0.175	0.158	0.149	0.146	0.149	0.163	0.149	0.147	0.148	0.306	0.329	0.348	0.354	0.344	0.343	0.335	0.347	0.344	0.341	0.332	1.184	1.128	1.163	1.143	1.028	1.089	1.143	1.136	1.155	1.142	0.756	0.765	0.77	0.732	0.774	0.736	0.769	0.765	0.764	0.742	1.369	1.339	1.583	1.03	1.254	1.245	1.381	1.33
39:20:06	0	0.176	0.159	0.149	0.146	0.149	0.164	0.149	0.147	0.148	0.292	0.33	0.348	0.354	0.344	0.342	0.335	0.347	0.344	0.34	0.333	1.182	1.128	1.162	1.142	1.028	1.088	1.141	1.137	1.155	1.144	0.756	0.764	0.77	0.731	0.775	0.734	0.768	0.764	0.763	0.741	1.369	1.337	1.582	1.03	1.254	1.244	1.387	1.33
39:25:06	0	0.175	0.158	0.149	0.147	0.149	0.164	0.149	0.147	0.149	0.29	0.329	0.347	0.354	0.344	0.342	0.335	0.346	0.344	0.34	0.331	1.189	1.134	1.169	1.149	1.032	1.095	1.146	1.139	1.159	1.144	0.756	0.764	0.771	0.731	0.773	0.736	0.769	0.765	0.762	0.742	1.372	1.344	1.58	1.042	1.26	1.243	1.384	1.335
39:30:06	0	0.175	0.158	0.149	0.146	0.149	0.163	0.149	0.147	0.148	0.301	0.329	0.347	0.353	0.344	0.342	0.334	0.346	0.344	0.34	0.333	1.186	1.13	1.163	1.145	1.031	1.091	1.142	1.137	1.156	1.143	0.757	0.765	0.77	0.731	0.774	0.735	0.769	0.765	0.763	0.743	1.365	1.338	1.576	1.042	1.259	1.241	1.381	1.33
39:35:06	0	0.176	0.158	0.149	0.145	0.148	0.162	0.148	0.147	0.147	0.299	0.329	0.347	0.353	0.343	0.341	0.334	0.345	0.343	0.339	0.332	1.184	1.132	1.165	1.146	1.03	1.091	1.144	1.14	1.157	1.143	0.757	0.763	0.771	0.731	0.773	0.735	0.77	0.764	0.763	0.744	1.367	1.333	1.571	1.045	1.257	1.243	1.379	1.328
39:40:06	0	0.176	0.159	0.149	0.146	0.148	0.163	0.149	0.146	0.148	0.296	0.328	0.346	0.352	0.343	0.341	0.333	0.345	0.343	0.339	0.332	1.185	1.131	1.165	1.145	1.029	1.09	1.143	1.14	1.156	1.144	0.757	0.764	0.771	0.733	0.773	0.735	0.769	0.764	0.763	0.743	1.363	1.332	1.568	1.05	1.259	1.245	1.386	1.333
39:45:06	0	0.176	0.158	0.148	0.146	0.148	0.164	0.149	0.146	0.148	0.3	0.328	0.346	0.353	0.343	0.341	0.334	0.345	0.343	0.339	0.332	1.187	1.131	1.164	1.146	1.031	1.091	1.143	1.14	1.155	1.144	0.757	0.765	0.77	0.732	0.773	0.736	0.769	0.764	0.764	0.743	1.364	1.334	1.568	1.053	1.262	1.241	1.378	1.332
39:50:06	0	0.177	0.158	0.149	0.146	0.148	0.163	0.148	0.146	0.147	0.288	0.329	0.346	0.352	0.343	0.341	0.334	0.345	0.343	0.339	0.333	1.19	1.133	1.165	1.148	1.033	1.094	1.145	1.141	1.158	1.146	0.757	0.764	0.772	0.732	0.774	0.736	0.769	0.765	0.764	0.742	1.365	1.335	1.568	1.056	1.261	1.24	1.381	1.334
39:55:06	0	0.177	0.158	0.148	0.145	0.148	0.164	0.148	0.146	0.147	0.286	0.327	0.345	0.351	0.341	0.34	0.332	0.344	0.342	0.338	0.332	1.186	1.127	1.164	1.146	1.031	1.089	1.144	1.141	1.157	1.144	0.755	0.763	0.77	0.73	0.773	0.735	0.767	0.763	0.763	0.741	1.368	1.331	1.563	1.053	1.265	1.24	1.378	1.339
40:00:06	0	0.178	0.158	0.148	0.145	0.148	0.164	0.149	0.146	0.147	0.298	0.327	0.346	0.351	0.342	0.34	0.333	0.344	0.342	0.338	0.332	1.19	1.133	1.167	1.149	1.033	1.095	1.144	1.141	1.158	1.146	0.758	0.766	0.772	0.733	0.775	0.737	0.768	0.765	0.764	0.742	1.362	1.332	1.562	1.058	1.269	1.247	1.384	1.342
40:05:06	0	0.179	0.159	0.148	0.146	0.148	0.165	0.149	0.146	0.147	0.292	0.327	0.345	0.351	0.341	0.34	0.333	0.344	0.342	0.338	0.332	1.19	1.132	1.169	1.148	1.033	1.095	1.146	1.142	1.158	1.147	0.757	0.765	0.772	0.732	0.774	0.736	0.768	0.766	0.764	0.744	1.357	1.332	1.561	1.062	1.269	1.246	1.384	1.333
40:10:06	0	0.177	0.155	0.148	0.146	0.147	0.164	0.147	0.145	0.148	0.287	0.327	0.345	0.35	0.341	0.34	0.332	0.344	0.341	0.338	0.331	1.194	1.135	1.172	1.151	1.034	1.099	1.147	1.143	1.16	1.149	0.757	0.765	0.772	0.732	0.774	0.736	0.768	0.764	0.764	0.742	1.36	1.327	1.559	1.065	1.267	1.241	1.384	1.339
40:15:06	0	0.177	0.156	0.148	0.146	0.148	0.163	0.147	0.145	0.147	0.278	0.326	0.344	0.35	0.341	0.339	0.332	0.343	0.34	0.337	0.331	1.194	1.137	1.173	1.153	1.034	1.097	1.149	1.145	1.161	1.149	0.757	0.764	0.771	0.732	0.773	0.736	0.768	0.764	0.763	0.741	1.361	1.328	1.56	1.071	1.27	1.243	1.381	1.344
40:20:06	0	0.179	0.157	0.148	0.145	0.147	0.164	0.148	0.145	0.147	0.276	0.327	0.344	0.35	0.341	0.339	0.332	0.343	0.341	0.337	0.331	1.194	1.134	1.17	1.15	1.034	1.096	1.148	1.144	1.159	1.149	0.758	0.764	0.772	0.732	0.775	0.736	0.769	0.764	0.763	0.742	1.36	1.331	1.556	1.069	1.27	1.244	1.386	1.343
40:25:06	0	0.178	0.155	0.147	0.145	0.147	0.163	0.147	0.145	0.147	0.281	0.326	0.344	0.35	0.34	0.339	0.331	0.343	0.34	0.337	0.331	1.194	1.136	1.171	1.151	1.036	1.096	1.15	1.147	1.159	1.15	0.759	0.765	0.772	0.735	0.775	0.738	0.77	0.765	0.765	0.743	1.361	1.33	1.551	1.076	1.269	1.245	1.388	1.343
40:30:06	0	0.178	0.156	0.147	0.144	0.147	0.162	0.146	0.145	0.146	0.271	0.326	0.343	0.349	0.34	0.339	0.331	0.342	0.34	0.336	0.331	1.192	1.136	1.168	1.151	1.035	1.096	1.149	1.146	1.16	1.151	0.758	0.765	0.772	0.733	0.775	0.736	0.769	0.765	0.764	0.742	1.368	1.333	1.548	1.084	1.264	1.24	1.383	1.346
40:35:06	0	0.179	0.157	0.147	0.144	0.147	0.163	0.147	0.145	0.146	0.282	0.326	0.344	0.349	0.34	0.338	0.331	0.342	0.34	0.336	0.331	1.196	1.136	1.17	1.152	1.036	1.097	1.149	1.146	1.161	1.151	0.758	0.764	0.773	0.733	0.775	0.737	0.769	0.765	0.765	0.744	1.368	1.327	1.545	1.083	1.263	1.242	1.386	1.347
40:40:06	0	0.18	0.157	0.147	0.145	0.147	0.164	0.147	0.145	0.147	0.283	0.326	0.343	0.349	0.34	0.338	0.331	0.342	0.34	0.336	0.331	1.194	1.136	1.169	1.152	1.037	1.097	1.149	1.146	1.162	1.151	0.759	0.766	0.773	0.735	0.775	0.739	0.77	0.767	0.767	0.745	1.368	1.328	1.545	1.086	1.268	1.243	1.385	1.349
40:45:06	0	0.18	0.156	0.147	0.146	0.147	0.164	0.147	0.145	0.148	0.268	0.326	0.344	0.349	0.34	0.338	0.331	0.342	0.34	0.336	0.331	1.196	1.139	1.173	1.153	1.038	1.097	1.15	1.146	1.163	1.151	0.758	0.764	0.774	0.736	0.774	0.738	0.77	0.766	0.766	0.745	1.371	1.335	1.544	1.085	1.263	1.239	1.382	1.352
40:50:06	0	0.18	0.156	0.146	0.144	0.146	0.162	0.146	0.144	0.146	0.271	0.325	0.342	0.348	0.339	0.337	0.33	0.341	0.339	0.335	0.33	1.196	1.137	1.17	1.15	1.037	1.096	1.15	1.146	1.163	1.153	0.758	0.764	0.773	0.733	0.773	0.737	0.769	0.766	0.766	0.744	1.37	1.335	1.541	1.089	1.263	1.24	1.385	1.355
40:55:06	0	0.181	0.159	0.147	0.145	0.146	0.164	0.149	0.144	0.146	0.276	0.325	0.342	0.348	0.339	0.338	0.33	0.341	0.339	0.335	0.331	1.197	1.137	1.17	1.149	1.037	1.096	1.149	1.145	1.162	1.153	0.758	0.765	0.774	0.733	0.774	0.737	0.769	0.766	0.765	0.744	1.369	1.334	1.538	1.092	1.261	1.237	1.387	1.362
41:00:06	0	0.18	0.156	0.146	0.144	0.146	0.162	0.146	0.144	0.146	0.276	0.325	0.343	0.348	0.339	0.337	0.33	0.341	0.339	0.335	0.331	1.198	1.138	1.171	1.152	1.038	1.097	1.151	1.144	1.161	1.154	0.759	0.764	0.773	0.733	0.775	0.737	0.769	0.766	0.764	0.742	1.37	1.335	1.541	1.096	1.261	1.233	1.382	1.362
41:05:06	0	0.181	0.156	0.146	0.144	0.146	0.163	0.146	0.144	0.146	0.276	0.325	0.342	0.348	0.338	0.337	0.329	0.341	0.338	0.335	0.33	1.198	1.139	1.169	1.153	1.039	1.099	1.152	1.146	1.163	1.153	0.76	0.765	0.773	0.735	0.775	0.738	0.77	0.767	0.766	0.742	1.369	1.338	1.54	1.102	1.263	1.238	1.38	1.367
41:10:06	0	0.18	0.153	0.146	0.145	0.146	0.163	0.145	0.144	0.147	0.273	0.324	0.342	0.348	0.338	0.336	0.329	0.341	0.338	0.335	0.33	1.202	1.142	1.175	1.156	1.039	1.098	1.154	1.146	1.164	1.153	0.759	0.763	0.773	0.735	0.773	0.737	0.77	0.766	0.764	0.743	1.374	1.338	1.54	1.104	1.271	1.233	1.379	1.371
41:15:06	0	0.182	0.157	0.146	0.143	0.145	0.163	0.146	0.143	0.145	0.273	0.324	0.341	0.347	0.338	0.336	0.329	0.34	0.338	0.335	0.33	1.2	1.139	1.172	1.151	1.04	1.099	1.152	1.145	1.166	1.155	0.76	0.766	0.774	0.734	0.776	0.739	0.769	0.766	0.765	0.742	1.374	1.338	1.54	1.109	1.266	1.233	1.384	1.368
41:20:06	0	0.182	0.156	0.146	0.144	0.145	0.164	0.146	0.143	0.146	0.274	0.324	0.341	0.347	0.338	0.336	0.329	0.34	0.337	0.334	0.33	1.201	1.14	1.175	1.154	1.041	1.099	1.153	1.148	1.165	1.155	0.76	0.766	0.774	0.736	0.776	0.739	0.77	0.767	0.766	0.742	1.372	1.337	1.54	1.112	1.27	1.238	1.387	1.376
41:25:06	0	0.182	0.156	0.146	0.144	0.145	0.164	0.146	0.143	0.146	0.268	0.324	0.342	0.347	0.338	0.336	0.328	0.339	0.337	0.334	0.33	1.2	1.141	1.174	1.154	1.04	1.099	1.152	1.147	1.166	1.155	0.759	0.766	0.774	0.735	0.775	0.738	0.77	0.767	0.765	0.743	1.374	1.336	1.539	1.113	1.271	1.234	1.388	1.376
41:30:06	0	0.183	0.156	0.146	0.144	0.146	0.165	0.146	0.143	0.146	0.266	0.324	0.341	0.347	0.338	0.336	0.329	0.34	0.337	0.334	0.33	1.202	1.141	1.174	1.155	1.043	1.1	1.153	1.149	1.166	1.156	0.76	0.765	0.775	0.736	0.775	0.739	0.771	0.768	0.766	0.745	1.377	1.335	1.536	1.115	1.274	1.233	1.387	1.376
41:35:06	0	0.182	0.155	0.145	0.143	0.145	0.163	0.145	0.143	0.146	0.273	0.323	0.341	0.346	0.337	0.335	0.328	0.339	0.337	0.334	0.33	1.203	1.142	1.175	1.157	1.042	1.102	1.155	1.15	1.168	1.158	0.76	0.766	0.774	0.735	0.776	0.738	0.77	0.766	0.765	0.742	1.378	1.333	1.535	1.119	1.27	1.232	1.384	1.375
41:40:06	0	0.183	0.155	0.145	0.144	0.145	0.163	0.145	0.143	0.145	0.27	0.323	0.34	0.346	0.337	0.335	0.328	0.339	0.336	0.333	0.33	1.203	1.143	1.176	1.159	1.043	1.103	1.156	1.151	1.167	1.158	0.76	0.767	0.774	0.737	0.776	0.739	0.77	0.767	0.767	0.744	1.38	1.336	1.54	1.125	1.273	1.234	1.386	1.38
41:45:06	0	0.184	0.156	0.145	0.144	0.145	0.164	0.145	0.143	0.146	0.264	0.322	0.34	0.346	0.337	0.335	0.328	0.339	0.337	0.333	0.33	1.201	1.14	1.172	1.154	1.042	1.102	1.152	1.15	1.165	1.157	0.761	0.768	0.775	0.737	0.774	0.74	0.771	0.768	0.768	0.744	1.377	1.332	1.536	1.127	1.272	1.222	1.385	1.382
41:50:06	0	0.184	0.155	0.145	0.144	0.145	0.166	0.146	0.143	0.147	0.257	0.323	0.34	0.345	0.337	0.335	0.327	0.338	0.336	0.333	0.33	1.205	1.144	1.175	1.159	1.044	1.104	1.154	1.152	1.166	1.16	0.761	0.768	0.775	0.737	0.774	0.74	0.771	0.767	0.766	0.741	1.382	1.338	1.539	1.129	1.277	1.224	1.39	1.385
41:55:06	0	0.184	0.155	0.145	0.143	0.144	0.163	0.144	0.142	0.145	0.255	0.322	0.339	0.345	0.336	0.334	0.327	0.338	0.336	0.333	0.33	1.205	1.143	1.176	1.157	1.042	1.104	1.155	1.154	1.168	1.16	0.759	0.766	0.774	0.735	0.775	0.738	0.77	0.766	0.766	0.743	1.382	1.337	1.538	1.134	1.275	1.225	1.384	1.385
42:00:06	0	0.184	0.154	0.145	0.144	0.144	0.164	0.145	0.142	0.145	0.258	0.322	0.339	0.345	0.336	0.334	0.327	0.338	0.336	0.333	0.33	1.205	1.143	1.178	1.158	1.043	1.105	1.155	1.152	1.166	1.16	0.761	0.768	0.775	0.738	0.776	0.741	0.772	0.768	0.767	0.744	1.381	1.349	1.536	1.136	1.276	1.223	1.39	1.389
42:05:06	0	0.185	0.153	0.144	0.144	0.144	0.165	0.144	0.142	0.146	0.248	0.321	0.338	0.344	0.335	0.334	0.326	0.337	0.335	0.332	0.329	1.205	1.145	1.178	1.158	1.043	1.103	1.156	1.153	1.167	1.161	0.76	0.766	0.773	0.736	0.776	0.738	0.77	0.766	0.766	0.742	1.389	1.34	1.54	1.138	1.279	1.223	1.384	1.389
42:10:06	0	0.185	0.155	0.144	0.144	0.144	0.165	0.146	0.142	0.146	0.251	0.322	0.339	0.344	0.335	0.333	0.326	0.337	0.335	0.332	0.33	1.206	1.147	1.179	1.159	1.044	1.106	1.158	1.155	1.167	1.161	0.761	0.766	0.775	0.738	0.774	0.74	0.771	0.767	0.767	0.744	1.385	1.335	1.541	1.142	1.275	1.219	1.382	1.392
42:15:06	0	0.184	0.154	0.144	0.143	0.144	0.164	0.144	0.142	0.146	0.245	0.322	0.338	0.344	0.335	0.333	0.326	0.337	0.335	0.332	0.329	1.206	1.146	1.178	1.158	1.045	1.106	1.158	1.156	1.17	1.161	0.76	0.766	0.775	0.737	0.775	0.74	0.771	0.767	0.767	0.742	1.389	1.334	1.543	1.146	1.277	1.218	1.388	1.397
42:20:06	0	0.185	0.153	0.144	0.143	0.143	0.164	0.144	0.141	0.145	0.251	0.321	0.338	0.343	0.334	0.333	0.326	0.337	0.334	0.331	0.329	1.204	1.141	1.175	1.155	1.045	1.103	1.156	1.153	1.167	1.16	0.762	0.768	0.775	0.739	0.777	0.741	0.772	0.769	0.768	0.744	1.386	1.332	1.541	1.146	1.274	1.215	1.386	1.396
42:25:06	0	0.185	0.152	0.144	0.143	0.144	0.163	0.144	0.142	0.145	0.244	0.321	0.338	0.344	0.335	0.333	0.326	0.337	0.335	0.332	0.329	1.208	1.146	1.178	1.159	1.046	1.106	1.158	1.155	1.169	1.16	0.762	0.768	0.776	0.738	0.777	0.74	0.772	0.767	0.768	0.744	1.391	1.327	1.541	1.151	1.278	1.214	1.381	1.395
42:30:06	0	0.186	0.154	0.144	0.143	0.144	0.165	0.144	0.141	0.145	0.234	0.321	0.338	0.343	0.334	0.333	0.325	0.336	0.334	0.331	0.328	1.207	1.145	1.177	1.158	1.046	1.105	1.159	1.154	1.169	1.161	0.764	0.768	0.776	0.739	0.776	0.742	0.773	0.768	0.769	0.743	1.389	1.328	1.542	1.152	1.277	1.215	1.383	1.399
42:35:06	0	0.186	0.154	0.143	0.143	0.143	0.164	0.143	0.141	0.144	0.227	0.321	0.338	0.343	0.334	0.333	0.325	0.336	0.334	0.331	0.328	1.209	1.148	1.176	1.16	1.047	1.105	1.16	1.155	1.17	1.162	0.761	0.768	0.776	0.739	0.776	0.74	0.771	0.767	0.766	0.742	1.394	1.331	1.539	1.153	1.277	1.222	1.387	1.404
42:40:06	0	0.186	0.154	0.144	0.143	0.143	0.165	0.144	0.141	0.145	0.227	0.32	0.337	0.343	0.334	0.332	0.325	0.335	0.334	0.331	0.329	1.21	1.147	1.176	1.16	1.047	1.107	1.16	1.155	1.17	1.163	0.761	0.768	0.775	0.738	0.777	0.741	0.771	0.769	0.768	0.743	1.396	1.332	1.541	1.155	1.278	1.222	1.389	1.409
42:45:06	0	0.186	0.153	0.143	0.144	0.143	0.166	0.143	0.141	0.146	0.227	0.32	0.337	0.342	0.333	0.332	0.324	0.335	0.333	0.33	0.328	1.212	1.148	1.178	1.163	1.046	1.108	1.161	1.154	1.17	1.163	0.763	0.768	0.776	0.738	0.776	0.742	0.771	0.769	0.768	0.743	1.394	1.332	1.539	1.157	1.277	1.22	1.387	1.414
42:50:06	0	0.187	0.155	0.144	0.143	0.143	0.166	0.145	0.141	0.144	0.228	0.321	0.337	0.342	0.333	0.332	0.325	0.335	0.333	0.33	0.328	1.216	1.152	1.181	1.165	1.049	1.111	1.162	1.157	1.172	1.164	0.76	0.765	0.776	0.737	0.776	0.74	0.771	0.769	0.767	0.743	1.397	1.338	1.539	1.158	1.275	1.223	1.392	1.424
42:55:06	0	0.188	0.153	0.143	0.143	0.143	0.165	0.143	0.141	0.145	0.213	0.32	0.336	0.342	0.333	0.332	0.324	0.335	0.333	0.33	0.329	1.215	1.148	1.18	1.164	1.048	1.11	1.161	1.155	1.17	1.164	0.762	0.765	0.777	0.739	0.776	0.742	0.773	0.77	0.767	0.744	1.394	1.335	1.536	1.162	1.273	1.221	1.388	1.425
43:00:06	0	0.188	0.154	0.143	0.143	0.143	0.166	0.144	0.141	0.144	0.217	0.32	0.337	0.342	0.333	0.332	0.324	0.335	0.333	0.33	0.329	1.218	1.15	1.18	1.165	1.049	1.111	1.162	1.157	1.172	1.165	0.762	0.768	0.776	0.739	0.777	0.742	0.772	0.77	0.767	0.743	1.397	1.343	1.537	1.167	1.278	1.223	1.389	1.419
43:05:06	0	0.188	0.152	0.143	0.142	0.142	0.165	0.143	0.14	0.145	0.215	0.319	0.335	0.341	0.332	0.331	0.324	0.334	0.332	0.33	0.328	1.218	1.15	1.179	1.163	1.048	1.11	1.161	1.155	1.172	1.165	0.761	0.766	0.775	0.738	0.776	0.74	0.771	0.768	0.768	0.742	1.4	1.342	1.539	1.169	1.275	1.22	1.386	1.407
43:10:06	0	0.188	0.153	0.143	0.143	0.142	0.167	0.143	0.14	0.145	0.213	0.319	0.335	0.341	0.332	0.33	0.323	0.334	0.332	0.329	0.328	1.214	1.149	1.176	1.163	1.048	1.11	1.159	1.155	1.17	1.165	0.762	0.766	0.775	0.739	0.776	0.741	0.772	0.769	0.768	0.744	1.403	1.335	1.537	1.173	1.277	1.225	1.386	1.396
43:15:06	0	0.189	0.152	0.143	0.143	0.142	0.166	0.143	0.14	0.145	0.217	0.319	0.335	0.341	0.332	0.33	0.323	0.334	0.332	0.329	0.328	1.217	1.151	1.179	1.165	1.049	1.113	1.161	1.156	1.172	1.165	0.763	0.767	0.776	0.739	0.776	0.741	0.773	0.769	0.769	0.743	1.404	1.325	1.535	1.174	1.277	1.222	1.385	1.396
43:20:06	0	0.189	0.151	0.143	0.143	0.142	0.166	0.142	0.14	0.146	0.216	0.319	0.334	0.34	0.331	0.33	0.323	0.334	0.332	0.329	0.328	1.22	1.154	1.182	1.168	1.051	1.114	1.161	1.158	1.173	1.166	0.761	0.766	0.776	0.739	0.776	0.741	0.773	0.769	0.768	0.743	1.408	1.324	1.534	1.175	1.279	1.223	1.386	1.398
43:25:06	0	0.189	0.153	0.143	0.143	0.142	0.166	0.143	0.14	0.145	0.206	0.319	0.335	0.341	0.332	0.33	0.323	0.334	0.332	0.329	0.328	1.219	1.152	1.182	1.166	1.051	1.114	1.161	1.157	1.173	1.166	0.764	0.769	0.777	0.74	0.778	0.742	0.773	0.771	0.769	0.744	1.408	1.316	1.533	1.18	1.276	1.224	1.394	1.393
43:30:06	0	0.19	0.152	0.142	0.143	0.142	0.165	0.142	0.14	0.144	0.207	0.319	0.335	0.34	0.331	0.33	0.323	0.334	0.331	0.328	0.328	1.219	1.151	1.182	1.165	1.051	1.114	1.161	1.156	1.173	1.167	0.763	0.769	0.777	0.741	0.778	0.743	0.774	0.771	0.769	0.745	1.411	1.324	1.529	1.182	1.276	1.222	1.388	1.389
43:35:06	0	0.191	0.153	0.142	0.143	0.142	0.167	0.143	0.14	0.145	0.203	0.319	0.335	0.34	0.331	0.33	0.323	0.333	0.331	0.328	0.328	1.221	1.153	1.182	1.165	1.051	1.113	1.162	1.156	1.173	1.167	0.765	0.769	0.777	0.741	0.78	0.743	0.774	0.771	0.769	0.743	1.412	1.324	1.529	1.185	1.274	1.223	1.39	1.397
43:40:06	0	0.191	0.151	0.143	0.144	0.142	0.167	0.142	0.139	0.146	0.204	0.318	0.335	0.34	0.331	0.329	0.322	0.333	0.331	0.327	0.327	1.217	1.153	1.185	1.166	1.051	1.112	1.162	1.159	1.173	1.168	0.763	0.767	0.777	0.741	0.777	0.743	0.774	0.771	0.769	0.744	1.415	1.349	1.53	1.19	1.273	1.22	1.387	1.408
43:45:06	0	0.191	0.152	0.143	0.143	0.142	0.168	0.144	0.139	0.144	0.201	0.318	0.334	0.339	0.331	0.329	0.322	0.333	0.331	0.328	0.328	1.219	1.153	1.183	1.166	1.051	1.113	1.162	1.161	1.175	1.171	0.762	0.767	0.777	0.74	0.779	0.742	0.773	0.77	0.768	0.743	1.416	1.343	1.527	1.193	1.272	1.218	1.392	1.425
43:50:06	0	0.192	0.152	0.142	0.143	0.141	0.167	0.142	0.139	0.144	0.197	0.317	0.333	0.339	0.33	0.329	0.322	0.332	0.33	0.327	0.327	1.221	1.156	1.184	1.168	1.052	1.114	1.164	1.161	1.176	1.171	0.765	0.768	0.778	0.741	0.779	0.743	0.774	0.77	0.768	0.743	1.42	1.345	1.528	1.197	1.271	1.214	1.39	1.425
43:55:06	0	0.192	0.152	0.142	0.143	0.142	0.168	0.142	0.139	0.146	0.199	0.318	0.333	0.339	0.33	0.329	0.322	0.332	0.331	0.328	0.327	1.221	1.157	1.186	1.17	1.054	1.117	1.162	1.161	1.176	1.17	0.764	0.769	0.778	0.741	0.778	0.743	0.773	0.77	0.769	0.742	1.423	1.341	1.53	1.198	1.273	1.212	1.394	1.423
44:00:06	0	0.193	0.153	0.142	0.143	0.141	0.168	0.144	0.139	0.144	0.194	0.318	0.335	0.339	0.33	0.329	0.321	0.332	0.33	0.327	0.328	1.222	1.156	1.186	1.17	1.055	1.116	1.163	1.161	1.177	1.171	0.766	0.77	0.779	0.742	0.778	0.744	0.775	0.771	0.771	0.744	1.424	1.335	1.531	1.201	1.271	1.211	1.388	1.428
44:05:06	0	0.192	0.152	0.142	0.142	0.141	0.167	0.142	0.139	0.144	0.194	0.318	0.333	0.338	0.33	0.328	0.321	0.332	0.33	0.327	0.328	1.221	1.157	1.187	1.171	1.054	1.115	1.163	1.162	1.177	1.17	0.764	0.77	0.779	0.741	0.777	0.742	0.774	0.77	0.769	0.743	1.421	1.326	1.532	1.2	1.269	1.214	1.392	1.415
44:10:06	0	0.193	0.152	0.142	0.144	0.142	0.17	0.144	0.139	0.146	0.196	0.317	0.333	0.338	0.329	0.328	0.321	0.331	0.329	0.327	0.328	1.222	1.155	1.186	1.172	1.055	1.116	1.164	1.162	1.177	1.172	0.766	0.769	0.779	0.742	0.777	0.743	0.774	0.771	0.769	0.743	1.423	1.322	1.532	1.205	1.27	1.212	1.389	1.423
44:15:06	0	0.193	0.152	0.142	0.143	0.141	0.168	0.142	0.139	0.145	0.192	0.317	0.333	0.338	0.329	0.328	0.321	0.331	0.329	0.326	0.327	1.224	1.157	1.188	1.172	1.056	1.117	1.166	1.163	1.178	1.172	0.767	0.77	0.778	0.742	0.778	0.744	0.775	0.772	0.77	0.744	1.42	1.313	1.539	1.207	1.271	1.213	1.391	1.423
44:20:06	0	0.194	0.152	0.142	0.143	0.141	0.168	0.142	0.139	0.144	0.192	0.317	0.333	0.338	0.329	0.328	0.32	0.331	0.329	0.326	0.327	1.225	1.16	1.189	1.174	1.056	1.118	1.166	1.163	1.178	1.172	0.765	0.769	0.779	0.742	0.778	0.744	0.775	0.772	0.77	0.745	1.419	1.312	1.549	1.212	1.269	1.214	1.392	1.411
44:25:06	0	0.195	0.152	0.142	0.143	0.141	0.168	0.143	0.138	0.143	0.192	0.317	0.333	0.338	0.329	0.328	0.321	0.331	0.329	0.326	0.327	1.222	1.157	1.188	1.172	1.056	1.118	1.166	1.163	1.178	1.173	0.766	0.769	0.78	0.743	0.779	0.744	0.775	0.772	0.771	0.746	1.416	1.309	1.556	1.214	1.272	1.21	1.391	1.409
44:30:06	0	0.195	0.151	0.142	0.144	0.141	0.17	0.143	0.139	0.146	0.193	0.316	0.332	0.337	0.329	0.327	0.32	0.33	0.329	0.326	0.326	1.225	1.158	1.191	1.174	1.055	1.117	1.166	1.163	1.177	1.174	0.766	0.769	0.78	0.741	0.779	0.743	0.775	0.772	0.771	0.744	1.417	1.313	1.56	1.217	1.271	1.209	1.388	1.397
44:35:06	0	0.196	0.151	0.141	0.143	0.141	0.169	0.142	0.138	0.145	0.193	0.316	0.332	0.337	0.328	0.327	0.32	0.33	0.328	0.325	0.327	1.229	1.16	1.193	1.176	1.056	1.119	1.17	1.164	1.179	1.175	0.767	0.771	0.78	0.742	0.78	0.745	0.775	0.774	0.771	0.744	1.413	1.316	1.571	1.215	1.27	1.209	1.393	1.396
44:40:06	0	0.196	0.151	0.141	0.144	0.141	0.171	0.142	0.138	0.146	0.194	0.316	0.332	0.336	0.328	0.326	0.32	0.33	0.328	0.325	0.327	1.228	1.157	1.19	1.174	1.057	1.119	1.169	1.165	1.18	1.174	0.765	0.77	0.779	0.743	0.778	0.744	0.775	0.772	0.77	0.743	1.412	1.318	1.573	1.219	1.269	1.208	1.392	1.395
44:45:06	0	0.196	0.151	0.141	0.143	0.14	0.169	0.142	0.138	0.144	0.192	0.316	0.332	0.337	0.328	0.327	0.32	0.33	0.328	0.325	0.327	1.229	1.159	1.193	1.175	1.057	1.12	1.169	1.166	1.181	1.175	0.766	0.771	0.779	0.743	0.778	0.745	0.776	0.774	0.771	0.745	1.41	1.32	1.573	1.225	1.271	1.208	1.395	1.394
44:50:06	0	0.196	0.151	0.141	0.143	0.14	0.17	0.142	0.138	0.145	0.192	0.315	0.331	0.336	0.328	0.326	0.319	0.329	0.327	0.325	0.327	1.228	1.157	1.191	1.173	1.057	1.119	1.168	1.164	1.178	1.174	0.765	0.77	0.779	0.742	0.779	0.744	0.776	0.773	0.77	0.744	1.415	1.319	1.571	1.223	1.272	1.209	1.39	1.387
44:55:06	0	0.196	0.151	0.141	0.143	0.14	0.169	0.142	0.137	0.144	0.192	0.315	0.331	0.336	0.327	0.326	0.319	0.329	0.327	0.325	0.327	1.227	1.16	1.192	1.174	1.058	1.12	1.17	1.165	1.179	1.174	0.766	0.77	0.78	0.743	0.779	0.745	0.775	0.773	0.77	0.742	1.421	1.323	1.582	1.226	1.272	1.213	1.397	1.395
45:00:06	0	0.197	0.151	0.141	0.143	0.14	0.17	0.143	0.137	0.144	0.19	0.315	0.331	0.335	0.327	0.326	0.319	0.329	0.327	0.325	0.326	1.227	1.161	1.192	1.175	1.058	1.122	1.171	1.167	1.18	1.176	0.766	0.771	0.781	0.743	0.78	0.745	0.777	0.774	0.772	0.743	1.433	1.323	1.585	1.229	1.271	1.209	1.395	1.399
45:05:06	0	0.198	0.151	0.141	0.144	0.14	0.171	0.143	0.138	0.146	0.19	0.315	0.331	0.335	0.327	0.325	0.319	0.328	0.327	0.324	0.326	1.227	1.161	1.192	1.174	1.058	1.122	1.17	1.167	1.18	1.176	0.766	0.771	0.781	0.743	0.78	0.745	0.776	0.773	0.772	0.745	1.433	1.326	1.586	1.23	1.272	1.21	1.397	1.407
45:10:06	0	0.198	0.149	0.14	0.142	0.139	0.169	0.141	0.137	0.144	0.191	0.315	0.33	0.335	0.327	0.325	0.318	0.328	0.327	0.324	0.326	1.227	1.161	1.19	1.175	1.059	1.121	1.169	1.167	1.181	1.176	0.767	0.772	0.781	0.744	0.781	0.745	0.776	0.773	0.771	0.744	1.431	1.322	1.582	1.231	1.272	1.202	1.393	1.418
45:15:06	0	0.199	0.15	0.141	0.144	0.14	0.171	0.143	0.137	0.146	0.191	0.315	0.33	0.334	0.326	0.325	0.318	0.328	0.326	0.324	0.326	1.23	1.162	1.192	1.176	1.06	1.122	1.17	1.167	1.181	1.177	0.767	0.771	0.781	0.744	0.78	0.746	0.776	0.774	0.771	0.744	1.431	1.322	1.577	1.233	1.272	1.203	1.393	1.435
45:20:06	0	0.199	0.15	0.14	0.143	0.139	0.17	0.142	0.137	0.145	0.186	0.314	0.33	0.335	0.326	0.325	0.318	0.328	0.327	0.324	0.326	1.229	1.162	1.192	1.176	1.06	1.123	1.17	1.166	1.182	1.179	0.767	0.771	0.782	0.744	0.78	0.745	0.775	0.773	0.771	0.744	1.436	1.327	1.583	1.234	1.274	1.199	1.397	1.445
45:25:06	0	0.199	0.15	0.14	0.143	0.139	0.17	0.142	0.137	0.145	0.187	0.314	0.33	0.335	0.326	0.325	0.318	0.328	0.326	0.324	0.326	1.231	1.162	1.194	1.176	1.06	1.122	1.169	1.167	1.184	1.18	0.766	0.77	0.782	0.743	0.781	0.746	0.776	0.774	0.772	0.744	1.436	1.329	1.58	1.234	1.275	1.199	1.395	1.466
45:30:06	0	0.2	0.147	0.142	0.146	0.141	0.172	0.142	0.137	0.149	0.19	0.314	0.329	0.334	0.326	0.324	0.317	0.327	0.326	0.323	0.326	1.235	1.167	1.198	1.179	1.061	1.124	1.172	1.169	1.184	1.179	0.766	0.77	0.782	0.743	0.779	0.745	0.775	0.773	0.771	0.744	1.438	1.328	1.569	1.24	1.272	1.201	1.394	1.537
45:35:06	0	0.199	0.149	0.14	0.142	0.139	0.169	0.141	0.136	0.144	0.189	0.314	0.33	0.334	0.326	0.324	0.317	0.327	0.326	0.323	0.326	1.235	1.164	1.196	1.177	1.061	1.123	1.171	1.167	1.184	1.18	0.766	0.771	0.782	0.745	0.78	0.745	0.775	0.775	0.772	0.745	1.452	1.327	1.576	1.238	1.276	1.2	1.399	1.561
45:40:06	0	0.199	0.15	0.14	0.142	0.139	0.169	0.141	0.136	0.143	0.191	0.313	0.329	0.333	0.325	0.324	0.317	0.327	0.325	0.323	0.326	1.233	1.163	1.194	1.174	1.062	1.122	1.17	1.167	1.181	1.179	0.766	0.77	0.784	0.744	0.781	0.745	0.775	0.774	0.772	0.744	1.44	1.327	1.575	1.24	1.281	1.202	1.399	1.532
45:45:06	0	0.2	0.149	0.14	0.142	0.139	0.169	0.141	0.136	0.143	0.185	0.314	0.329	0.334	0.326	0.324	0.317	0.327	0.325	0.323	0.327	1.236	1.164	1.196	1.175	1.061	1.124	1.169	1.167	1.181	1.179	0.768	0.771	0.784	0.745	0.781	0.747	0.776	0.775	0.774	0.744	1.437	1.327	1.573	1.242	1.281	1.202	1.394	1.517
45:50:06	0	0.2	0.148	0.14	0.143	0.139	0.17	0.14	0.136	0.145	0.183	0.314	0.329	0.333	0.325	0.324	0.317	0.327	0.325	0.322	0.327	1.236	1.165	1.201	1.178	1.062	1.124	1.172	1.168	1.184	1.179	0.768	0.771	0.785	0.745	0.782	0.746	0.776	0.774	0.773	0.744	1.429	1.322	1.579	1.243	1.28	1.207	1.395	1.534
45:55:06	0	0.2	0.15	0.14	0.143	0.139	0.171	0.143	0.136	0.145	0.183	0.313	0.329	0.333	0.325	0.324	0.317	0.327	0.325	0.322	0.327	1.238	1.166	1.201	1.177	1.063	1.127	1.172	1.171	1.185	1.181	0.767	0.772	0.784	0.746	0.782	0.746	0.777	0.775	0.773	0.743	1.434	1.329	1.58	1.245	1.281	1.206	1.397	1.55
46:00:06	0	0.2	0.15	0.14	0.142	0.138	0.169	0.141	0.136	0.144	0.183	0.313	0.329	0.333	0.325	0.323	0.317	0.326	0.325	0.322	0.326	1.236	1.166	1.2	1.177	1.065	1.127	1.172	1.17	1.187	1.181	0.767	0.771	0.784	0.745	0.781	0.746	0.777	0.775	0.774	0.744	1.428	1.33	1.57	1.247	1.284	1.206	1.396	1.581
46:05:06	0	0.201	0.149	0.14	0.142	0.138	0.169	0.14	0.136	0.144	0.181	0.313	0.329	0.333	0.325	0.323	0.317	0.326	0.325	0.322	0.326	1.238	1.167	1.198	1.176	1.064	1.128	1.172	1.171	1.185	1.182	0.769	0.772	0.785	0.746	0.783	0.747	0.777	0.775	0.775	0.743	1.432	1.33	1.56	1.249	1.286	1.207	1.393	1.595
46:10:06	0	0.202	0.149	0.139	0.142	0.138	0.17	0.14	0.135	0.144	0.182	0.313	0.329	0.333	0.325	0.323	0.316	0.326	0.325	0.322	0.326	1.238	1.168	1.2	1.178	1.064	1.13	1.174	1.17	1.187	1.183	0.77	0.773	0.786	0.747	0.781	0.747	0.778	0.775	0.775	0.743	1.434	1.339	1.549	1.249	1.288	1.208	1.396	1.619
46:15:06	0	0.203	0.148	0.14	0.145	0.139	0.172	0.14	0.135	0.147	0.183	0.313	0.329	0.333	0.324	0.322	0.316	0.326	0.324	0.321	0.326	1.24	1.17	1.202	1.179	1.066	1.129	1.174	1.17	1.186	1.185	0.768	0.772	0.785	0.747	0.781	0.747	0.777	0.774	0.774	0.743	1.432	1.359	1.539	1.249	1.291	1.21	1.395	1.635
46:20:06	0	0.203	0.149	0.139	0.143	0.138	0.171	0.141	0.135	0.145	0.183	0.313	0.328	0.332	0.324	0.322	0.316	0.325	0.324	0.321	0.326	1.238	1.168	1.199	1.177	1.064	1.128	1.174	1.17	1.185	1.185	0.767	0.772	0.785	0.746	0.783	0.746	0.777	0.774	0.774	0.743	1.43	1.393	1.535	1.252	1.295	1.207	1.396	1.64
		ECMIN	ECMIN	ECMIN	ECMIN	ECMIN	ECMIN	ECMIN	ECMIN	ECMIN	ECMIN	PAMIN	PAMIN	PAMIN	PAMIN	PAMIN	PAMIN	PAMIN	PAMIN	PAMIN	PAMIN	SAMH	SAMH	SAMH	SAMH	SAMH	SAMH	SAMH	SAMH	SAMH	SAMH	ECLB	ECLB	ECLB	ECLB	ECLB	ECLB	ECLB	ECLB	ECLB	ECLB	PALB	PALB	PALB	PALB	PALB	PALB	PALB	PALB
	0	0	0	0	0	0	0	0	0	0	0	0	0	0	0	0	0	0	0	0	0	0	0	0	0	0	0	0	0	0	0	0	0	0	0	0	0	0	0	0	0	0	0	0	0	0	0	0	0
	5	0	-0.002	0.001	0	0	0	0	0	-0.001	-0.001	-0.001	0	-0.001	-0.001	0	-0.001	0	-0.001	0	0	0	-0.001	-0.001	-0.001	-0.001	-0.001	-0.001	0	-0.001	-0.001	-0.002	-0.001	-0.001	-0.001	-0.001	-0.001	-0.001	-0.001	-0.001	-0.001	-0.002	-0.001	-0.002	-0.002	-0.001	-0.001	-0.001	-0.001
	10	0.001	0	0	0.001	0	0	0	0.001	-0.001	-0.001	-0.001	0	-0.001	-0.001	0	-0.001	0	-0.001	0	0	0.003	-0.001	-0.001	-0.001	-0.001	-0.001	-0.001	-0.001	-0.001	-0.001	-0.002	-0.001	-0.001	-0.002	-0.001	-0.001	-0.001	-0.001	-0.002	-0.001	-0.001	-0.001	-0.001	-0.001	-0.001	-0.001	-0.001	-0.001
	15	0.001	-0.001	0	0.001	0	0	0	0.001	-0.001	0	-0.001	-0.001	-0.001	-0.001	0	-0.001	0	-0.001	-0.001	0	0.003	-0.001	-0.001	-0.001	-0.001	-0.001	-0.001	-0.001	-0.001	-0.001	-0.002	-0.001	-0.001	-0.002	-0.001	-0.001	-0.001	-0.001	-0.001	0	-0.002	-0.001	-0.001	-0.002	-0.001	-0.001	-0.001	-0.001
	20	0.001	0	0	0.001	0	0	0.001	0.001	0	-0.001	-0.001	-0.001	-0.001	-0.001	0	-0.001	0	-0.001	-0.001	-0.001	0	-0.001	-0.001	-0.001	-0.001	-0.001	-0.001	-0.001	-0.001	-0.001	-0.001	-0.002	-0.002	-0.002	-0.001	-0.001	-0.001	-0.001	-0.001	-0.001	-0.002	-0.001	-0.002	-0.001	-0.001	-0.001	-0.001	-0.001
	25	0.001	-0.001	0	0.001	0	0.001	0	0.001	0	-0.001	-0.001	-0.001	-0.001	-0.001	0	-0.001	0	-0.001	-0.001	0	0	-0.001	-0.001	-0.001	-0.001	-0.001	-0.001	-0.001	-0.001	0	-0.001	-0.002	-0.001	-0.002	0	-0.001	-0.001	-0.001	-0.001	0	-0.001	-0.001	-0.001	-0.001	-0.001	-0.001	-0.001	-0.001
	30	0.001	-0.002	0	0.001	0	0.001	0.001	0.001	0	0	-0.001	0	-0.001	-0.001	0	-0.001	-0.001	-0.001	-0.001	0	0	-0.001	-0.001	-0.001	-0.001	-0.001	-0.001	-0.001	-0.001	-0.001	-0.001	-0.002	-0.002	-0.001	-0.001	-0.001	-0.001	-0.001	-0.001	0	-0.002	-0.001	-0.001	-0.001	-0.001	-0.001	-0.001	-0.001
	35	0.001	0	0	0.001	0	0.001	0.001	0.001	0	0	-0.001	0	-0.001	-0.001	0	-0.001	0	-0.001	-0.001	0	0	-0.001	-0.001	-0.001	-0.001	0	-0.001	-0.001	0	0	-0.001	-0.002	-0.001	-0.001	-0.001	-0.001	-0.001	-0.001	-0.001	0	-0.001	-0.001	-0.001	-0.001	0	-0.001	-0.001	-0.001
	40	0.001	0	0	0.001	0	0.001	0	0.001	0	0	-0.001	0	-0.001	-0.001	0	-0.001	0	-0.001	0	0	0	-0.001	-0.001	-0.001	-0.001	-0.001	-0.001	-0.001	-0.001	0	-0.001	-0.002	-0.002	-0.002	-0.001	-0.001	-0.001	-0.001	-0.001	0	-0.001	-0.001	-0.001	-0.001	-0.001	-0.001	-0.001	-0.001
	45	0.001	-0.001	0	0.001	0	0.001	0.001	0.001	0	0	-0.001	0	-0.001	-0.001	0	-0.001	0	-0.001	-0.001	0	0	-0.001	-0.001	-0.001	-0.001	-0.001	-0.001	-0.001	-0.001	-0.001	-0.001	-0.002	-0.002	-0.001	-0.001	-0.001	-0.001	-0.001	-0.001	-0.001	-0.001	-0.001	-0.001	-0.001	-0.001	-0.001	-0.001	-0.001
	50	0.001	0	0	0.001	0	0.001	0.001	0.001	0	0	-0.001	0	-0.001	-0.001	0	-0.001	0	-0.001	0	0	0	0	-0.001	-0.001	-0.001	0	-0.001	0	0	0	-0.001	-0.001	-0.001	-0.001	0	-0.001	-0.001	-0.001	-0.001	0	-0.001	0	-0.001	-0.001	-0.001	-0.001	-0.001	-0.001
	55	0.001	0	0.001	0.001	0	0.001	0.001	0.001	0	0	0	0	0	-0.001	0	0	0	-0.001	0	0	0	0	0	-0.001	0	0	-0.001	0	0	0	-0.001	-0.001	-0.001	-0.001	0	0	-0.001	-0.001	-0.001	0	-0.001	0	-0.001	-0.001	-0.001	-0.001	-0.001	-0.001
	60	0.001	0	0	0.001	0	0.001	0.001	0.001	0	0	-0.001	0	-0.001	-0.001	0	-0.001	0	-0.001	0	0	0	0	0	-0.001	-0.001	0	-0.001	0	0	0	-0.001	-0.002	-0.001	-0.002	-0.001	-0.001	-0.001	-0.001	-0.001	0	-0.001	-0.001	-0.001	-0.001	-0.001	-0.001	-0.001	-0.001
	65	0.001	0	0	0.001	0	0.002	0.001	0.001	0	0	-0.001	0	-0.001	-0.001	0	-0.001	0	-0.001	0	0	0	0	0	0	0	0	0	0	0	0	-0.001	-0.001	-0.001	-0.001	0	0	-0.001	-0.001	-0.001	0	-0.001	0	-0.001	-0.001	-0.001	-0.001	-0.001	-0.001
	70	0.001	-0.001	0	0.001	0	0.001	0.001	0.001	0	0	-0.001	0	-0.001	-0.001	0	-0.001	0	-0.001	0	0	0	0	0	-0.001	-0.001	0	-0.001	0	0	0	-0.001	-0.001	-0.001	-0.001	-0.001	-0.001	-0.001	-0.001	-0.001	0	-0.001	-0.001	-0.001	-0.001	-0.001	-0.001	-0.001	-0.001
	75	0.001	0	0	0.001	0	0.001	0.001	0.001	0	0	-0.001	0	-0.001	0	0	0	0	0	0	0.001	0	0	0	0	0	0	0	0	0	0	-0.001	-0.001	-0.001	-0.001	0	0	-0.001	-0.001	-0.001	0	-0.001	0	-0.001	-0.001	-0.001	0	-0.001	-0.001
	80	0.001	0	0	0.001	0	0.001	0.001	0.001	0	0	-0.001	0	-0.001	-0.001	0	-0.001	0	-0.001	0	0	0	0	0	0	0	0	0	0	0	0	-0.001	-0.002	-0.001	-0.002	-0.001	-0.001	-0.001	-0.001	-0.001	0	-0.001	0	-0.001	-0.001	-0.001	-0.001	-0.001	-0.001
	85	0.002	0	0	0.001	0	0.001	0.001	0.001	0	0	-0.001	0	0	0	0	0	0	0	0	0	0.001	0	0	0	0	0.001	0	0.001	0.001	0.001	-0.001	-0.001	-0.001	-0.001	0	0	-0.001	-0.001	-0.001	0	-0.001	0	0	-0.001	0	0	0	0
	90	0.001	0	0	0.001	0	0.001	0.001	0.001	0	0	-0.001	0	0	0	0	0	0	0	0	0	0.001	0.001	0	0	0.001	0.001	0	0.001	0.001	0.001	-0.001	-0.001	-0.001	-0.001	0	0	-0.001	-0.001	-0.001	0	0	0	0	-0.001	0	0	-0.001	0
	95	0.001	0	0.001	0.001	0	0.001	0.001	0.001	0	0	-0.001	0	-0.001	-0.001	0	0	0	-0.001	0	0	0.001	0	0	0	0	0	0	0.001	0.001	0.001	-0.001	-0.001	-0.001	-0.001	0	-0.001	-0.001	-0.001	-0.001	0	0	0	-0.001	-0.001	-0.001	-0.001	-0.001	-0.001
	100	0.002	0.001	0.001	0.002	0.001	0.002	0.001	0.001	0	0	-0.001	0	0	0	0	0	0	0	0	0	0.001	0.001	0.001	0	0.001	0.001	0	0.001	0.001	0.001	-0.001	-0.001	-0.001	-0.001	0	0	-0.001	-0.001	-0.001	0	0.001	0	-0.001	-0.001	0	0	0	-0.001
	105	0.002	0	0.001	0.001	0.001	0.001	0.001	0.002	0	0	-0.001	0	0	0	0	0	0	0	0	0	0.001	0.001	0.001	0.001	0.001	0.001	0.001	0.001	0.002	0.002	-0.001	-0.001	-0.001	-0.001	0	0	-0.001	0	-0.001	0	0.001	0	0	0	0	0	0	0
	110	0.002	0	0.001	0.001	0.001	0.002	0.002	0.002	0.001	0	0	0	0	0	0.001	0	0	0	0	0.001	0.002	0.002	0.001	0.001	0.001	0.001	0.001	0.001	0.002	0.002	-0.001	-0.001	-0.001	-0.001	0	0	-0.001	-0.001	-0.001	0	0.001	0	0	0	0	0	0	0
	115	0.002	0	0.001	0.002	0.001	0.002	0.002	0.002	0.001	0	0	0	0	0	0.001	0	0	0	0	0.001	0.002	0.002	0.002	0.001	0.002	0.002	0.001	0.002	0.002	0.002	0	-0.001	-0.001	-0.001	0	0	0	0	0	0	0.001	0	0	0	0	0	0	0
	120	0.002	0.001	0.001	0.002	0.001	0.002	0.002	0.002	0.001	0	0	0	0	0	0.001	0	0.001	0	0.001	0.001	0.002	0.002	0.002	0.002	0.002	0.002	0.002	0.002	0.002	0.002	-0.001	-0.001	-0.001	-0.001	0	0	-0.001	0	-0.001	0	0.001	0	0	0	0	0	0.001	0
	125	0.002	0	0.001	0.002	0.001	0.001	0.002	0.002	0.001	0	0	0	0	0	0	0	0.001	0	0.001	0.001	0.002	0.002	0.002	0.002	0.003	0.002	0.002	0.002	0.003	0.003	-0.001	-0.001	-0.001	-0.001	0	0	-0.001	-0.001	-0.001	0	0.001	0	0	0	0	0	0	0
	130	0.002	0	0.001	0.002	0.001	0.002	0.002	0.002	0.001	0	0	0	0	0	0.001	0	0	0	0.001	0.001	0.003	0.003	0.003	0.002	0.003	0.003	0.002	0.003	0.003	0.003	-0.001	-0.001	-0.001	-0.001	0	0	0	0	0	0	0.002	0.001	0	0	0.001	0	0.001	0
	135	0.002	0.001	0.001	0.002	0.001	0.002	0.002	0.002	0.001	0	0	0	0	0	0.001	0	0.001	0	0.001	0.001	0.003	0.003	0.003	0.003	0.004	0.003	0.003	0.003	0.004	0.003	0	0	0	-0.001	0.001	0	0	0	0	0	0.002	0.001	0.001	0.001	0.001	0.001	0.001	0.001
	140	0.002	0	0.001	0.002	0.001	0.002	0.002	0.002	0.001	0.001	0.001	0.001	0	0	0.001	0	0.001	0	0.001	0.001	0.004	0.004	0.004	0.003	0.004	0.003	0.003	0.004	0.004	0.004	0	-0.001	0	-0.001	0	0	0	0	0	0	0.002	0.001	0.001	0.001	0.001	0.001	0.001	0.001
	145	0.002	0.001	0.001	0.002	0.001	0.002	0.002	0.002	0.001	0	0	0.001	0	0	0.001	0	0.001	0.001	0.001	0.001	0.004	0.004	0.004	0.004	0.005	0.004	0.004	0.004	0.005	0.004	0	0	0	0	0.001	0	0	0	0	0	0.002	0.002	0.001	0.001	0.001	0.001	0.001	0.001
	150	0.002	0.001	0.001	0.002	0.001	0.002	0.002	0.002	0.001	0.001	0.001	0.001	0.001	0.001	0.001	0.001	0.001	0.001	0.001	0.002	0.005	0.005	0.005	0.005	0.006	0.005	0.005	0.005	0.005	0.005	0	0	0	0	0.001	0	0	0	0	0.001	0.003	0.002	0.001	0.001	0.001	0.001	0.002	0.001
	155	0.002	0.001	0.001	0.002	0.001	0.002	0.002	0.002	0.001	0.001	0	0	0.001	0.001	0.001	0.001	0.001	0	0.001	0.001	0.006	0.006	0.006	0.005	0.007	0.005	0.005	0.006	0.006	0.006	0	0	0	0	0.001	0	0	0	0	0.001	0.003	0.002	0.002	0.002	0.002	0.002	0.002	0.002
	160	0.002	0.001	0.002	0.002	0.002	0.002	0.002	0.002	0.001	0.001	0	0.001	0.001	0.001	0.001	0.001	0.001	0.001	0.001	0.001	0.006	0.007	0.007	0.006	0.008	0.006	0.006	0.007	0.007	0.007	0	0	0	0	0.001	0.001	0	0	0	0.001	0.003	0.003	0.002	0.002	0.002	0.002	0.002	0.003
	165	0.002	0.001	0.001	0.002	0.001	0.002	0.002	0.002	0.001	0.001	0.001	0.001	0.001	0.001	0.001	0.001	0.001	0.001	0.001	0.002	0.007	0.007	0.008	0.007	0.01	0.007	0.007	0.008	0.008	0.008	0	0.001	0.001	0	0.001	0.001	0.001	0.001	0.001	0.001	0.004	0.003	0.003	0.003	0.002	0.002	0.003	0.003
	170	0.003	0.001	0.002	0.002	0.002	0.002	0.002	0.003	0.001	0.001	0.001	0.001	0.001	0.001	0.002	0.001	0.002	0.002	0.002	0.002	0.008	0.008	0.009	0.008	0.012	0.008	0.008	0.009	0.009	0.009	0.001	0.001	0.001	0.001	0.002	0.001	0.001	0.001	0.001	0.002	0.005	0.003	0.004	0.003	0.003	0.003	0.003	0.003
	175	0.003	0.001	0.002	0.002	0.002	0.002	0.002	0.003	0.002	0.001	0.001	0.001	0.002	0.001	0.002	0.001	0.002	0.001	0.002	0.001	0.009	0.01	0.01	0.009	0.013	0.009	0.009	0.01	0.01	0.009	0.002	0.001	0.001	0.001	0.002	0.002	0.001	0.002	0.002	0.002	0.005	0.004	0.004	0.004	0.004	0.003	0.004	0.004
	180	0.003	0.001	0.002	0.002	0.002	0.002	0.002	0.003	0.001	0.001	0.001	0.001	0.002	0.001	0.002	0.001	0.002	0.002	0.002	0.002	0.01	0.011	0.011	0.011	0.015	0.01	0.011	0.011	0.012	0.011	0.001	0.002	0.002	0.001	0.003	0.002	0.002	0.002	0.002	0.002	0.006	0.005	0.005	0.004	0.005	0.004	0.005	0.005
	185	0.003	0.002	0.002	0.003	0.002	0.002	0.003	0.003	0.002	0.001	0.001	0.002	0.002	0.002	0.002	0.002	0.002	0.002	0.002	0.003	0.012	0.012	0.013	0.012	0.018	0.011	0.012	0.013	0.013	0.012	0.002	0.002	0.002	0.002	0.003	0.002	0.002	0.003	0.002	0.003	0.007	0.006	0.006	0.006	0.006	0.005	0.006	0.006
	190	0.003	0.002	0.002	0.003	0.002	0.003	0.003	0.003	0.002	0.001	0.002	0.002	0.002	0.002	0.002	0.002	0.002	0.002	0.002	0.002	0.014	0.014	0.015	0.014	0.02	0.013	0.014	0.014	0.015	0.014	0.003	0.003	0.003	0.002	0.004	0.002	0.003	0.003	0.003	0.003	0.008	0.007	0.007	0.006	0.007	0.005	0.007	0.007
	195	0.003	0.002	0.002	0.003	0.002	0.003	0.003	0.003	0.002	0.001	0.002	0.002	0.002	0.002	0.003	0.002	0.003	0.003	0.002	0.003	0.015	0.016	0.017	0.016	0.024	0.014	0.016	0.016	0.017	0.015	0.004	0.004	0.003	0.003	0.004	0.003	0.004	0.004	0.004	0.004	0.009	0.008	0.008	0.007	0.008	0.006	0.008	0.008
	200	0.003	0.002	0.002	0.003	0.002	0.003	0.003	0.003	0.002	0.001	0.002	0.002	0.002	0.002	0.003	0.002	0.003	0.003	0.003	0.003	0.017	0.018	0.019	0.017	0.027	0.016	0.018	0.018	0.019	0.017	0.004	0.004	0.004	0.004	0.005	0.003	0.004	0.005	0.005	0.005	0.01	0.009	0.009	0.009	0.009	0.007	0.009	0.009
	205	0.004	0.002	0.003	0.003	0.002	0.003	0.003	0.003	0.002	0.002	0.002	0.003	0.003	0.002	0.003	0.002	0.003	0.003	0.003	0.003	0.019	0.02	0.021	0.02	0.031	0.018	0.02	0.02	0.021	0.019	0.005	0.006	0.006	0.005	0.006	0.004	0.006	0.006	0.006	0.006	0.012	0.011	0.011	0.01	0.01	0.008	0.01	0.011
	210	0.003	0.002	0.002	0.003	0.002	0.003	0.003	0.003	0.002	0.001	0.002	0.003	0.003	0.003	0.003	0.003	0.003	0.003	0.003	0.004	0.022	0.023	0.024	0.022	0.036	0.02	0.023	0.023	0.024	0.022	0.006	0.007	0.006	0.005	0.008	0.005	0.007	0.007	0.007	0.007	0.013	0.012	0.013	0.011	0.011	0.009	0.012	0.012
	215	0.004	0.002	0.003	0.004	0.003	0.003	0.004	0.004	0.003	0.002	0.003	0.004	0.004	0.003	0.004	0.003	0.004	0.003	0.004	0.004	0.024	0.025	0.026	0.025	0.041	0.023	0.025	0.025	0.026	0.024	0.008	0.009	0.008	0.007	0.009	0.007	0.008	0.008	0.008	0.008	0.015	0.014	0.014	0.013	0.013	0.01	0.013	0.014
	220	0.004	0.003	0.003	0.004	0.003	0.003	0.004	0.004	0.003	0.002	0.003	0.004	0.004	0.004	0.004	0.003	0.004	0.004	0.004	0.004	0.027	0.028	0.03	0.028	0.047	0.026	0.028	0.029	0.03	0.027	0.009	0.01	0.01	0.009	0.011	0.008	0.01	0.01	0.01	0.01	0.017	0.016	0.017	0.015	0.015	0.012	0.015	0.016
	225	0.004	0.003	0.003	0.004	0.003	0.004	0.004	0.004	0.003	0.002	0.004	0.004	0.004	0.004	0.004	0.004	0.004	0.004	0.004	0.005	0.031	0.032	0.033	0.032	0.052	0.029	0.032	0.032	0.033	0.03	0.011	0.013	0.012	0.01	0.013	0.01	0.012	0.012	0.012	0.012	0.019	0.018	0.018	0.017	0.017	0.014	0.017	0.018
	230	0.004	0.003	0.003	0.004	0.003	0.004	0.004	0.004	0.003	0.002	0.004	0.005	0.005	0.004	0.005	0.004	0.005	0.005	0.005	0.005	0.035	0.036	0.037	0.035	0.058	0.032	0.035	0.036	0.037	0.034	0.014	0.015	0.014	0.012	0.015	0.012	0.014	0.014	0.015	0.014	0.022	0.021	0.021	0.02	0.019	0.016	0.019	0.02
	235	0.005	0.003	0.004	0.005	0.004	0.004	0.005	0.005	0.004	0.003	0.006	0.005	0.005	0.005	0.005	0.005	0.006	0.006	0.006	0.006	0.038	0.04	0.042	0.04	0.065	0.035	0.04	0.04	0.041	0.038	0.016	0.018	0.017	0.015	0.018	0.015	0.017	0.017	0.018	0.017	0.024	0.023	0.023	0.022	0.021	0.018	0.022	0.023
	240	0.005	0.004	0.004	0.004	0.004	0.004	0.005	0.005	0.004	0.003	0.005	0.005	0.006	0.005	0.006	0.005	0.006	0.006	0.006	0.006	0.042	0.044	0.046	0.044	0.071	0.039	0.044	0.044	0.045	0.042	0.02	0.021	0.021	0.018	0.021	0.018	0.02	0.02	0.021	0.02	0.027	0.026	0.026	0.025	0.024	0.02	0.025	0.026
	245	0.005	0.003	0.004	0.005	0.004	0.004	0.005	0.005	0.004	0.003	0.005	0.006	0.006	0.005	0.006	0.005	0.006	0.007	0.006	0.006	0.046	0.048	0.051	0.048	0.077	0.043	0.048	0.049	0.049	0.046	0.023	0.025	0.025	0.021	0.025	0.021	0.023	0.023	0.024	0.023	0.03	0.029	0.029	0.027	0.026	0.022	0.027	0.028
	250	0.005	0.004	0.004	0.005	0.005	0.005	0.005	0.005	0.004	0.003	0.006	0.007	0.007	0.006	0.007	0.006	0.007	0.007	0.007	0.007	0.051	0.054	0.056	0.053	0.085	0.048	0.053	0.054	0.054	0.051	0.028	0.03	0.028	0.025	0.029	0.025	0.027	0.028	0.029	0.028	0.033	0.031	0.032	0.03	0.029	0.025	0.03	0.031
	255	0.005	0.005	0.005	0.005	0.005	0.005	0.005	0.005	0.004	0.003	0.007	0.007	0.007	0.007	0.007	0.007	0.008	0.008	0.008	0.008	0.056	0.059	0.061	0.058	0.093	0.052	0.059	0.059	0.059	0.056	0.033	0.035	0.033	0.03	0.034	0.03	0.032	0.033	0.034	0.033	0.032	0.032	0.031	0.032	0.031	0.028	0.033	0.031
	260	0.006	0.004	0.005	0.005	0.005	0.005	0.006	0.006	0.005	0.003	0.007	0.008	0.008	0.008	0.008	0.007	0.008	0.008	0.008	0.008	0.062	0.065	0.067	0.064	0.101	0.057	0.064	0.065	0.064	0.061	0.039	0.04	0.038	0.035	0.04	0.034	0.038	0.038	0.038	0.038	0.034	0.033	0.033	0.032	0.031	0.031	0.032	0.032
	265	0.006	0.005	0.005	0.006	0.006	0.006	0.006	0.006	0.005	0.004	0.008	0.009	0.009	0.009	0.009	0.008	0.009	0.009	0.009	0.009	0.068	0.071	0.073	0.07	0.11	0.062	0.07	0.071	0.07	0.067	0.046	0.048	0.046	0.041	0.047	0.04	0.045	0.045	0.046	0.045	0.039	0.037	0.037	0.035	0.035	0.035	0.035	0.037
	270	0.006	0.005	0.005	0.006	0.006	0.006	0.006	0.007	0.005	0.004	0.009	0.01	0.01	0.009	0.01	0.009	0.01	0.01	0.01	0.01	0.074	0.077	0.079	0.076	0.119	0.068	0.076	0.076	0.075	0.073	0.054	0.055	0.053	0.048	0.054	0.046	0.051	0.052	0.053	0.053	0.058	0.055	0.055	0.049	0.042	0.039	0.048	0.048
	275	0.007	0.005	0.006	0.007	0.006	0.006	0.007	0.007	0.006	0.005	0.01	0.01	0.011	0.01	0.01	0.01	0.011	0.011	0.011	0.011	0.08	0.083	0.086	0.082	0.129	0.074	0.082	0.083	0.081	0.078	0.063	0.062	0.061	0.056	0.062	0.053	0.059	0.06	0.06	0.062	0.067	0.068	0.069	0.063	0.061	0.045	0.061	0.069
	280	0.007	0.006	0.006	0.007	0.007	0.007	0.007	0.007	0.006	0.005	0.011	0.012	0.012	0.011	0.012	0.011	0.012	0.013	0.012	0.012	0.086	0.09	0.092	0.088	0.137	0.079	0.088	0.089	0.087	0.084	0.073	0.071	0.068	0.063	0.07	0.061	0.067	0.069	0.069	0.071	0.071	0.072	0.073	0.071	0.081	0.057	0.067	0.083
	285	0.007	0.006	0.007	0.007	0.007	0.007	0.007	0.008	0.007	0.005	0.012	0.013	0.013	0.013	0.013	0.012	0.014	0.014	0.013	0.013	0.094	0.097	0.099	0.095	0.149	0.086	0.094	0.096	0.093	0.091	0.083	0.082	0.079	0.074	0.081	0.071	0.079	0.08	0.08	0.081	0.075	0.075	0.075	0.075	0.079	0.062	0.073	0.083
	290	0.008	0.007	0.007	0.008	0.007	0.008	0.008	0.008	0.007	0.006	0.013	0.015	0.014	0.014	0.015	0.013	0.015	0.015	0.015	0.014	0.101	0.104	0.106	0.102	0.16	0.092	0.101	0.102	0.099	0.098	0.093	0.094	0.091	0.084	0.094	0.082	0.09	0.091	0.09	0.091	0.081	0.079	0.079	0.079	0.083	0.068	0.077	0.087
	295	0.009	0.007	0.008	0.008	0.008	0.008	0.008	0.009	0.008	0.006	0.015	0.016	0.016	0.015	0.016	0.015	0.017	0.017	0.016	0.016	0.109	0.113	0.113	0.109	0.171	0.099	0.108	0.109	0.106	0.105	0.105	0.105	0.103	0.095	0.106	0.093	0.1	0.102	0.103	0.103	0.083	0.082	0.082	0.082	0.084	0.072	0.081	0.088
	300	0.009	0.008	0.008	0.009	0.009	0.008	0.009	0.009	0.008	0.007	0.016	0.017	0.017	0.017	0.017	0.016	0.018	0.02	0.018	0.017	0.117	0.12	0.12	0.116	0.181	0.106	0.115	0.117	0.114	0.112	0.116	0.117	0.115	0.106	0.117	0.104	0.113	0.114	0.115	0.113	0.09	0.088	0.089	0.089	0.088	0.077	0.086	0.095
	305	0.009	0.008	0.009	0.009	0.01	0.009	0.009	0.01	0.009	0.007	0.017	0.019	0.02	0.019	0.02	0.018	0.021	0.024	0.02	0.018	0.126	0.128	0.127	0.124	0.194	0.113	0.123	0.124	0.122	0.12	0.129	0.129	0.127	0.117	0.13	0.114	0.125	0.126	0.127	0.126	0.09	0.09	0.09	0.09	0.09	0.08	0.091	0.095
	310	0.01	0.008	0.009	0.01	0.01	0.009	0.01	0.01	0.009	0.008	0.02	0.021	0.022	0.021	0.022	0.021	0.024	0.027	0.023	0.02	0.135	0.137	0.135	0.131	0.204	0.121	0.131	0.132	0.13	0.128	0.142	0.142	0.14	0.128	0.144	0.127	0.138	0.138	0.139	0.138	0.097	0.096	0.097	0.096	0.095	0.084	0.096	0.1
	315	0.01	0.009	0.01	0.01	0.01	0.01	0.011	0.011	0.01	0.008	0.022	0.026	0.027	0.026	0.027	0.025	0.029	0.034	0.029	0.022	0.144	0.146	0.144	0.14	0.214	0.129	0.14	0.141	0.138	0.136	0.156	0.155	0.153	0.14	0.158	0.138	0.15	0.152	0.152	0.151	0.102	0.099	0.099	0.099	0.099	0.09	0.101	0.104
	320	0.011	0.01	0.01	0.011	0.011	0.011	0.011	0.011	0.01	0.009	0.026	0.031	0.031	0.032	0.033	0.031	0.04	0.043	0.033	0.027	0.153	0.155	0.154	0.148	0.223	0.137	0.148	0.15	0.146	0.144	0.167	0.166	0.166	0.152	0.17	0.15	0.163	0.165	0.164	0.163	0.105	0.104	0.105	0.105	0.102	0.093	0.104	0.108
	325	0.012	0.011	0.011	0.012	0.012	0.011	0.012	0.012	0.011	0.01	0.031	0.033	0.034	0.036	0.037	0.035	0.044	0.045	0.037	0.032	0.162	0.164	0.162	0.156	0.233	0.145	0.157	0.159	0.155	0.152	0.179	0.177	0.177	0.161	0.181	0.16	0.174	0.174	0.175	0.171	0.109	0.108	0.109	0.109	0.107	0.099	0.107	0.111
	330	0.012	0.011	0.012	0.013	0.013	0.012	0.013	0.013	0.012	0.011	0.034	0.037	0.042	0.043	0.044	0.042	0.046	0.045	0.044	0.031	0.169	0.172	0.17	0.165	0.243	0.152	0.164	0.166	0.163	0.159	0.187	0.185	0.183	0.168	0.19	0.169	0.184	0.182	0.183	0.18	0.112	0.111	0.113	0.112	0.11	0.103	0.109	0.113
	335	0.013	0.013	0.012	0.013	0.013	0.013	0.013	0.014	0.013	0.012	0.033	0.051	0.047	0.046	0.044	0.043	0.045	0.05	0.045	0.038	0.178	0.18	0.177	0.173	0.259	0.159	0.172	0.174	0.171	0.167	0.197	0.197	0.194	0.177	0.201	0.177	0.192	0.193	0.194	0.189	0.113	0.115	0.114	0.113	0.112	0.105	0.112	0.117
	340	0.014	0.013	0.014	0.014	0.015	0.014	0.014	0.014	0.014	0.013	0.032	0.049	0.046	0.047	0.048	0.044	0.045	0.048	0.047	0.037	0.186	0.187	0.183	0.181	0.273	0.166	0.18	0.181	0.179	0.174	0.208	0.207	0.204	0.186	0.21	0.186	0.203	0.203	0.202	0.197	0.119	0.12	0.12	0.119	0.118	0.112	0.115	0.121
	345	0.015	0.014	0.014	0.015	0.015	0.015	0.015	0.015	0.014	0.013	0.037	0.055	0.054	0.051	0.048	0.046	0.049	0.054	0.051	0.041	0.193	0.195	0.188	0.186	0.283	0.173	0.187	0.188	0.186	0.181	0.217	0.217	0.214	0.196	0.221	0.196	0.214	0.214	0.215	0.209	0.125	0.125	0.126	0.127	0.122	0.117	0.122	0.124
	350	0.016	0.015	0.015	0.016	0.016	0.016	0.016	0.017	0.015	0.015	0.041	0.054	0.051	0.054	0.052	0.05	0.05	0.053	0.055	0.044	0.2	0.203	0.194	0.193	0.283	0.181	0.194	0.194	0.191	0.188	0.23	0.228	0.226	0.206	0.233	0.206	0.223	0.225	0.225	0.219	0.126	0.13	0.13	0.132	0.125	0.123	0.126	0.129
	355	0.017	0.017	0.016	0.017	0.017	0.017	0.017	0.017	0.017	0.016	0.051	0.058	0.057	0.058	0.056	0.054	0.055	0.056	0.059	0.047	0.207	0.209	0.2	0.2	0.287	0.187	0.2	0.199	0.195	0.195	0.241	0.239	0.238	0.217	0.244	0.217	0.236	0.236	0.239	0.231	0.13	0.134	0.134	0.135	0.13	0.126	0.131	0.133
	360	0.018	0.018	0.017	0.018	0.019	0.018	0.019	0.019	0.018	0.017	0.049	0.052	0.053	0.053	0.054	0.052	0.052	0.056	0.056	0.046	0.214	0.215	0.207	0.205	0.295	0.193	0.205	0.206	0.2	0.2	0.256	0.254	0.251	0.229	0.259	0.229	0.249	0.25	0.252	0.244	0.13	0.134	0.134	0.133	0.13	0.124	0.134	0.135
	365	0.019	0.019	0.019	0.019	0.02	0.019	0.02	0.02	0.019	0.018	0.054	0.06	0.06	0.058	0.057	0.055	0.056	0.06	0.059	0.051	0.22	0.221	0.212	0.21	0.301	0.199	0.209	0.212	0.203	0.206	0.271	0.269	0.266	0.243	0.272	0.241	0.263	0.263	0.266	0.257	0.134	0.144	0.142	0.141	0.139	0.133	0.139	0.142
	370	0.02	0.02	0.02	0.021	0.021	0.021	0.021	0.021	0.02	0.02	0.067	0.066	0.063	0.063	0.06	0.057	0.06	0.061	0.063	0.053	0.225	0.226	0.215	0.213	0.306	0.205	0.216	0.218	0.207	0.212	0.285	0.282	0.277	0.253	0.287	0.254	0.276	0.275	0.28	0.272	0.14	0.148	0.151	0.147	0.142	0.137	0.143	0.147
	375	0.022	0.022	0.021	0.022	0.023	0.022	0.023	0.023	0.022	0.022	0.065	0.061	0.062	0.06	0.061	0.057	0.058	0.065	0.062	0.058	0.232	0.233	0.222	0.217	0.312	0.211	0.221	0.223	0.212	0.218	0.3	0.297	0.293	0.267	0.301	0.268	0.291	0.289	0.294	0.286	0.144	0.15	0.15	0.147	0.142	0.142	0.145	0.151
	380	0.023	0.023	0.023	0.023	0.024	0.023	0.024	0.024	0.023	0.023	0.067	0.069	0.067	0.065	0.062	0.058	0.061	0.065	0.065	0.062	0.237	0.239	0.225	0.222	0.317	0.215	0.224	0.226	0.216	0.223	0.314	0.309	0.307	0.28	0.314	0.28	0.304	0.303	0.307	0.298	0.15	0.155	0.154	0.149	0.146	0.141	0.147	0.155
	385	0.024	0.024	0.024	0.025	0.026	0.025	0.026	0.026	0.025	0.025	0.073	0.068	0.068	0.067	0.063	0.06	0.062	0.068	0.065	0.063	0.241	0.243	0.23	0.226	0.324	0.218	0.228	0.229	0.22	0.228	0.327	0.323	0.319	0.292	0.329	0.292	0.318	0.316	0.32	0.311	0.153	0.16	0.157	0.153	0.148	0.145	0.149	0.158
	390	0.026	0.026	0.026	0.027	0.028	0.027	0.027	0.028	0.027	0.027	0.073	0.073	0.073	0.07	0.067	0.064	0.066	0.072	0.069	0.061	0.246	0.247	0.235	0.232	0.331	0.225	0.234	0.235	0.222	0.234	0.341	0.336	0.331	0.302	0.341	0.304	0.33	0.328	0.331	0.324	0.157	0.169	0.166	0.161	0.154	0.153	0.155	0.164
	395	0.027	0.029	0.028	0.029	0.03	0.028	0.029	0.029	0.028	0.029	0.072	0.07	0.073	0.07	0.068	0.066	0.069	0.072	0.072	0.068	0.252	0.253	0.239	0.236	0.338	0.231	0.237	0.24	0.225	0.238	0.354	0.349	0.346	0.314	0.355	0.318	0.343	0.342	0.344	0.335	0.161	0.17	0.17	0.164	0.157	0.157	0.16	0.169
	400	0.029	0.03	0.03	0.03	0.032	0.03	0.031	0.031	0.03	0.032	0.078	0.077	0.075	0.075	0.07	0.068	0.071	0.075	0.075	0.069	0.255	0.255	0.241	0.238	0.345	0.232	0.237	0.24	0.23	0.242	0.358	0.357	0.354	0.324	0.365	0.327	0.354	0.353	0.355	0.341	0.16	0.173	0.171	0.165	0.159	0.156	0.161	0.171
	405	0.031	0.032	0.032	0.033	0.034	0.032	0.033	0.033	0.032	0.033	0.075	0.077	0.074	0.074	0.069	0.066	0.07	0.077	0.073	0.072	0.261	0.26	0.245	0.241	0.354	0.237	0.237	0.242	0.234	0.246	0.363	0.363	0.359	0.328	0.369	0.334	0.36	0.358	0.36	0.347	0.164	0.178	0.177	0.17	0.164	0.161	0.166	0.177
	410	0.033	0.035	0.034	0.035	0.037	0.035	0.036	0.036	0.035	0.035	0.082	0.08	0.077	0.079	0.072	0.07	0.073	0.08	0.076	0.078	0.264	0.264	0.251	0.246	0.36	0.242	0.242	0.246	0.239	0.251	0.368	0.367	0.362	0.332	0.374	0.337	0.364	0.363	0.365	0.352	0.169	0.184	0.182	0.175	0.168	0.165	0.171	0.184
	415	0.036	0.037	0.036	0.037	0.039	0.037	0.038	0.038	0.037	0.038	0.088	0.083	0.082	0.081	0.073	0.073	0.077	0.082	0.079	0.08	0.27	0.267	0.255	0.249	0.368	0.246	0.246	0.249	0.243	0.256	0.372	0.371	0.367	0.335	0.378	0.341	0.368	0.367	0.37	0.356	0.172	0.188	0.187	0.178	0.171	0.17	0.174	0.186
	420	0.038	0.04	0.039	0.04	0.042	0.04	0.041	0.041	0.04	0.041	0.084	0.083	0.081	0.08	0.073	0.072	0.074	0.085	0.077	0.079	0.274	0.272	0.258	0.251	0.376	0.249	0.251	0.251	0.246	0.26	0.375	0.375	0.371	0.34	0.382	0.346	0.372	0.371	0.374	0.36	0.177	0.195	0.194	0.183	0.174	0.177	0.18	0.193
	425	0.041	0.042	0.042	0.043	0.045	0.042	0.043	0.043	0.043	0.043	0.094	0.087	0.083	0.084	0.075	0.075	0.08	0.089	0.082	0.092	0.278	0.275	0.261	0.254	0.384	0.255	0.254	0.253	0.25	0.264	0.38	0.379	0.374	0.344	0.385	0.349	0.377	0.375	0.378	0.365	0.181	0.196	0.196	0.185	0.176	0.182	0.185	0.197
	430	0.043	0.046	0.044	0.045	0.048	0.045	0.046	0.046	0.045	0.045	0.086	0.088	0.083	0.085	0.076	0.074	0.077	0.089	0.082	0.084	0.281	0.28	0.262	0.257	0.392	0.258	0.257	0.257	0.254	0.267	0.384	0.384	0.379	0.347	0.39	0.354	0.381	0.379	0.381	0.366	0.188	0.203	0.204	0.192	0.184	0.195	0.193	0.203
	435	0.046	0.049	0.047	0.048	0.051	0.048	0.05	0.05	0.049	0.049	0.094	0.088	0.085	0.084	0.077	0.078	0.081	0.095	0.086	0.09	0.287	0.283	0.266	0.26	0.401	0.261	0.26	0.26	0.259	0.27	0.386	0.386	0.383	0.351	0.395	0.356	0.385	0.384	0.385	0.371	0.196	0.211	0.213	0.201	0.19	0.2	0.2	0.208
	440	0.049	0.052	0.051	0.051	0.054	0.051	0.052	0.053	0.052	0.051	0.097	0.091	0.089	0.086	0.08	0.08	0.084	0.098	0.087	0.094	0.293	0.287	0.27	0.264	0.408	0.265	0.263	0.262	0.263	0.273	0.389	0.39	0.386	0.352	0.398	0.359	0.388	0.387	0.389	0.373	0.2	0.213	0.214	0.203	0.193	0.205	0.203	0.215
	445	0.052	0.055	0.053	0.054	0.057	0.054	0.056	0.056	0.055	0.055	0.1	0.093	0.091	0.09	0.085	0.082	0.085	0.101	0.089	0.097	0.297	0.292	0.278	0.271	0.416	0.272	0.266	0.266	0.271	0.282	0.393	0.393	0.389	0.356	0.401	0.362	0.392	0.39	0.392	0.376	0.2	0.215	0.216	0.205	0.195	0.208	0.206	0.215
	450	0.056	0.059	0.056	0.057	0.06	0.057	0.058	0.059	0.058	0.059	0.102	0.096	0.093	0.092	0.086	0.084	0.088	0.107	0.089	0.099	0.3	0.291	0.281	0.27	0.426	0.275	0.267	0.269	0.272	0.284	0.395	0.397	0.392	0.359	0.404	0.366	0.395	0.393	0.396	0.38	0.207	0.221	0.223	0.209	0.199	0.213	0.213	0.221
	455	0.059	0.061	0.059	0.06	0.063	0.06	0.061	0.061	0.061	0.064	0.107	0.102	0.104	0.1	0.095	0.093	0.094	0.107	0.095	0.095	0.306	0.296	0.287	0.276	0.433	0.28	0.273	0.274	0.277	0.288	0.399	0.4	0.397	0.362	0.407	0.368	0.398	0.396	0.398	0.382	0.215	0.232	0.233	0.22	0.207	0.223	0.223	0.228
	460	0.063	0.066	0.063	0.064	0.066	0.064	0.064	0.065	0.065	0.067	0.113	0.106	0.103	0.1	0.096	0.093	0.094	0.107	0.101	0.098	0.312	0.299	0.29	0.278	0.441	0.284	0.277	0.277	0.276	0.292	0.401	0.403	0.399	0.364	0.409	0.371	0.401	0.398	0.399	0.384	0.217	0.234	0.235	0.222	0.209	0.222	0.225	0.231
	465	0.066	0.068	0.065	0.067	0.069	0.066	0.067	0.068	0.068	0.072	0.111	0.105	0.101	0.093	0.088	0.085	0.087	0.11	0.094	0.109	0.318	0.304	0.294	0.283	0.447	0.289	0.28	0.283	0.279	0.299	0.404	0.406	0.402	0.367	0.412	0.374	0.404	0.401	0.403	0.387	0.222	0.241	0.241	0.227	0.214	0.228	0.23	0.236
	470	0.07	0.072	0.068	0.07	0.072	0.069	0.07	0.07	0.071	0.076	0.115	0.115	0.108	0.101	0.097	0.093	0.097	0.113	0.103	0.109	0.323	0.305	0.296	0.286	0.456	0.291	0.283	0.287	0.281	0.303	0.406	0.408	0.404	0.369	0.415	0.376	0.405	0.403	0.405	0.387	0.223	0.24	0.242	0.228	0.215	0.23	0.232	0.239
	475	0.073	0.075	0.072	0.073	0.075	0.073	0.074	0.074	0.074	0.08	0.117	0.114	0.108	0.107	0.101	0.099	0.102	0.117	0.104	0.111	0.327	0.308	0.3	0.289	0.468	0.295	0.286	0.291	0.285	0.309	0.408	0.411	0.407	0.372	0.418	0.38	0.407	0.406	0.408	0.391	0.223	0.245	0.243	0.229	0.215	0.231	0.236	0.245
	480	0.077	0.079	0.075	0.076	0.078	0.076	0.077	0.077	0.077	0.086	0.123	0.117	0.115	0.112	0.111	0.106	0.106	0.122	0.106	0.111	0.334	0.316	0.305	0.294	0.478	0.302	0.293	0.298	0.292	0.314	0.411	0.414	0.408	0.373	0.42	0.381	0.411	0.408	0.41	0.393	0.23	0.251	0.252	0.238	0.223	0.24	0.244	0.251
	485	0.08	0.08	0.078	0.079	0.082	0.079	0.08	0.08	0.081	0.09	0.125	0.12	0.115	0.116	0.113	0.113	0.114	0.124	0.114	0.119	0.338	0.323	0.311	0.301	0.486	0.307	0.297	0.304	0.296	0.321	0.413	0.416	0.413	0.376	0.422	0.385	0.411	0.41	0.411	0.393	0.233	0.253	0.253	0.241	0.225	0.245	0.249	0.253
	490	0.084	0.086	0.081	0.082	0.085	0.082	0.084	0.083	0.084	0.095	0.132	0.123	0.12	0.121	0.116	0.114	0.116	0.125	0.118	0.122	0.343	0.325	0.311	0.303	0.499	0.309	0.3	0.309	0.303	0.325	0.415	0.418	0.413	0.378	0.424	0.386	0.415	0.412	0.414	0.397	0.233	0.255	0.256	0.241	0.222	0.245	0.252	0.255
	495	0.087	0.088	0.084	0.086	0.088	0.086	0.086	0.087	0.088	0.101	0.135	0.122	0.127	0.121	0.117	0.118	0.117	0.126	0.118	0.117	0.347	0.33	0.316	0.312	0.511	0.316	0.306	0.314	0.307	0.33	0.417	0.42	0.415	0.381	0.425	0.388	0.417	0.414	0.415	0.401	0.239	0.26	0.261	0.243	0.226	0.249	0.258	0.261
	500	0.09	0.092	0.088	0.089	0.092	0.088	0.09	0.09	0.091	0.106	0.139	0.129	0.132	0.126	0.124	0.124	0.124	0.129	0.125	0.124	0.352	0.335	0.319	0.316	0.523	0.319	0.31	0.318	0.31	0.33	0.419	0.421	0.417	0.383	0.428	0.39	0.419	0.417	0.418	0.402	0.242	0.262	0.264	0.249	0.232	0.259	0.263	0.267
	505	0.094	0.096	0.092	0.092	0.096	0.092	0.094	0.094	0.095	0.112	0.142	0.131	0.136	0.128	0.127	0.125	0.123	0.128	0.129	0.129	0.356	0.341	0.322	0.318	0.534	0.322	0.316	0.324	0.317	0.336	0.421	0.425	0.421	0.385	0.431	0.393	0.423	0.42	0.42	0.404	0.245	0.264	0.266	0.25	0.234	0.261	0.265	0.271
	510	0.098	0.099	0.095	0.096	0.099	0.096	0.097	0.098	0.098	0.119	0.142	0.131	0.131	0.132	0.135	0.13	0.127	0.13	0.135	0.125	0.362	0.348	0.325	0.322	0.542	0.327	0.321	0.327	0.322	0.342	0.424	0.427	0.424	0.388	0.432	0.396	0.426	0.421	0.422	0.406	0.253	0.273	0.272	0.258	0.235	0.268	0.272	0.277
	515	0.102	0.103	0.098	0.1	0.103	0.099	0.101	0.101	0.102	0.124	0.143	0.136	0.135	0.136	0.137	0.134	0.13	0.137	0.134	0.127	0.368	0.352	0.33	0.328	0.553	0.332	0.326	0.334	0.327	0.347	0.425	0.429	0.425	0.39	0.435	0.398	0.427	0.424	0.424	0.408	0.253	0.271	0.269	0.263	0.235	0.266	0.27	0.275
	520	0.105	0.106	0.102	0.104	0.107	0.103	0.105	0.105	0.106	0.13	0.143	0.136	0.133	0.134	0.135	0.135	0.134	0.14	0.14	0.128	0.374	0.355	0.334	0.331	0.561	0.337	0.331	0.34	0.331	0.352	0.427	0.43	0.427	0.393	0.436	0.402	0.429	0.427	0.426	0.409	0.256	0.275	0.272	0.271	0.238	0.269	0.278	0.281
	525	0.108	0.109	0.106	0.107	0.111	0.107	0.107	0.108	0.109	0.138	0.142	0.137	0.136	0.134	0.138	0.133	0.133	0.142	0.14	0.13	0.378	0.358	0.339	0.336	0.57	0.343	0.339	0.344	0.339	0.357	0.428	0.431	0.429	0.396	0.438	0.405	0.431	0.428	0.427	0.412	0.264	0.285	0.282	0.278	0.242	0.278	0.282	0.287
	530	0.113	0.113	0.11	0.112	0.116	0.111	0.112	0.113	0.114	0.142	0.139	0.137	0.137	0.135	0.137	0.134	0.135	0.142	0.141	0.129	0.386	0.363	0.347	0.344	0.578	0.348	0.346	0.349	0.345	0.365	0.432	0.435	0.433	0.4	0.441	0.409	0.434	0.431	0.43	0.416	0.267	0.288	0.287	0.279	0.241	0.282	0.283	0.289
	535	0.117	0.117	0.114	0.115	0.12	0.115	0.116	0.117	0.118	0.148	0.138	0.137	0.142	0.138	0.143	0.138	0.138	0.15	0.14	0.138	0.389	0.365	0.35	0.347	0.586	0.35	0.351	0.354	0.351	0.369	0.432	0.436	0.434	0.401	0.442	0.41	0.434	0.432	0.431	0.419	0.271	0.288	0.289	0.283	0.244	0.284	0.286	0.296
	540	0.121	0.122	0.118	0.12	0.124	0.119	0.121	0.121	0.123	0.154	0.146	0.142	0.151	0.147	0.148	0.144	0.145	0.154	0.148	0.141	0.396	0.371	0.356	0.353	0.593	0.355	0.355	0.358	0.357	0.376	0.435	0.439	0.437	0.404	0.445	0.413	0.438	0.435	0.435	0.423	0.277	0.295	0.294	0.289	0.247	0.294	0.289	0.3
	545	0.125	0.127	0.122	0.124	0.128	0.123	0.124	0.125	0.127	0.16	0.148	0.145	0.152	0.146	0.148	0.144	0.145	0.156	0.148	0.143	0.4	0.375	0.363	0.359	0.599	0.361	0.359	0.362	0.363	0.381	0.437	0.442	0.439	0.405	0.447	0.415	0.439	0.437	0.437	0.424	0.276	0.295	0.295	0.291	0.249	0.298	0.293	0.304
	550	0.128	0.13	0.126	0.128	0.133	0.127	0.129	0.13	0.131	0.164	0.152	0.15	0.158	0.153	0.154	0.151	0.152	0.163	0.155	0.146	0.405	0.382	0.369	0.363	0.604	0.368	0.364	0.369	0.369	0.389	0.441	0.445	0.443	0.409	0.45	0.418	0.442	0.439	0.439	0.427	0.286	0.303	0.303	0.298	0.252	0.306	0.295	0.308
	555	0.133	0.136	0.131	0.133	0.138	0.132	0.134	0.135	0.136	0.17	0.156	0.15	0.16	0.153	0.157	0.152	0.154	0.165	0.157	0.151	0.412	0.388	0.374	0.37	0.611	0.373	0.369	0.375	0.374	0.394	0.443	0.447	0.445	0.409	0.453	0.42	0.444	0.442	0.442	0.429	0.285	0.306	0.306	0.303	0.256	0.308	0.298	0.311
	560	0.138	0.14	0.135	0.137	0.142	0.136	0.138	0.138	0.14	0.176	0.156	0.155	0.162	0.156	0.16	0.157	0.159	0.17	0.164	0.155	0.416	0.395	0.379	0.376	0.615	0.377	0.372	0.381	0.376	0.398	0.445	0.448	0.447	0.412	0.455	0.421	0.446	0.443	0.444	0.431	0.285	0.306	0.307	0.306	0.256	0.31	0.301	0.316
	565	0.141	0.144	0.14	0.141	0.147	0.139	0.142	0.143	0.144	0.182	0.16	0.16	0.165	0.16	0.162	0.159	0.16	0.171	0.166	0.156	0.421	0.403	0.385	0.381	0.62	0.382	0.376	0.385	0.381	0.403	0.446	0.45	0.449	0.413	0.457	0.423	0.448	0.445	0.446	0.432	0.293	0.314	0.315	0.312	0.265	0.322	0.309	0.324
	570	0.146	0.15	0.145	0.145	0.151	0.139	0.146	0.147	0.148	0.187	0.163	0.162	0.167	0.163	0.162	0.161	0.162	0.17	0.165	0.156	0.428	0.408	0.388	0.385	0.625	0.388	0.381	0.388	0.385	0.405	0.449	0.452	0.451	0.415	0.459	0.424	0.451	0.447	0.448	0.434	0.296	0.317	0.318	0.318	0.268	0.328	0.311	0.325
	575	0.149	0.154	0.147	0.146	0.15	0.142	0.147	0.148	0.15	0.191	0.169	0.169	0.172	0.167	0.169	0.167	0.169	0.179	0.174	0.162	0.434	0.411	0.391	0.389	0.629	0.393	0.388	0.394	0.39	0.409	0.451	0.454	0.453	0.417	0.461	0.426	0.452	0.449	0.45	0.437	0.302	0.323	0.324	0.322	0.273	0.337	0.317	0.329
	580	0.152	0.154	0.149	0.148	0.152	0.142	0.149	0.149	0.152	0.195	0.169	0.171	0.177	0.172	0.172	0.171	0.172	0.182	0.175	0.166	0.444	0.42	0.398	0.398	0.632	0.403	0.396	0.403	0.397	0.418	0.454	0.456	0.457	0.419	0.464	0.429	0.455	0.452	0.452	0.438	0.306	0.332	0.331	0.329	0.277	0.343	0.324	0.339
	585	0.151	0.155	0.15	0.149	0.152	0.141	0.15	0.151	0.152	0.196	0.175	0.174	0.177	0.172	0.171	0.171	0.171	0.181	0.173	0.167	0.447	0.424	0.402	0.403	0.635	0.405	0.402	0.407	0.403	0.422	0.456	0.459	0.459	0.421	0.465	0.43	0.456	0.453	0.453	0.439	0.315	0.34	0.341	0.339	0.282	0.353	0.334	0.347
	590	0.151	0.155	0.149	0.148	0.153	0.141	0.149	0.151	0.152	0.196	0.176	0.18	0.184	0.179	0.18	0.179	0.179	0.188	0.181	0.173	0.455	0.433	0.411	0.413	0.64	0.411	0.409	0.417	0.408	0.429	0.459	0.461	0.462	0.423	0.467	0.433	0.458	0.457	0.456	0.443	0.32	0.346	0.345	0.346	0.287	0.358	0.337	0.349
	595	0.15	0.155	0.149	0.148	0.152	0.141	0.15	0.15	0.152	0.196	0.176	0.178	0.182	0.179	0.177	0.177	0.177	0.184	0.178	0.172	0.461	0.439	0.417	0.421	0.643	0.418	0.411	0.42	0.411	0.435	0.46	0.463	0.463	0.425	0.469	0.434	0.46	0.458	0.458	0.445	0.325	0.353	0.351	0.347	0.285	0.367	0.345	0.355
	600	0.151	0.155	0.149	0.148	0.152	0.141	0.149	0.151	0.152	0.198	0.176	0.179	0.183	0.178	0.178	0.177	0.177	0.184	0.177	0.169	0.464	0.441	0.42	0.422	0.645	0.422	0.416	0.422	0.416	0.442	0.462	0.465	0.466	0.428	0.471	0.438	0.462	0.461	0.46	0.446	0.33	0.358	0.355	0.35	0.288	0.372	0.35	0.36
	605	0.151	0.155	0.149	0.147	0.152	0.14	0.149	0.15	0.151	0.2	0.176	0.178	0.181	0.179	0.177	0.176	0.177	0.182	0.18	0.171	0.47	0.447	0.428	0.426	0.646	0.428	0.425	0.43	0.424	0.45	0.463	0.467	0.467	0.429	0.473	0.439	0.464	0.463	0.462	0.447	0.333	0.362	0.356	0.355	0.289	0.375	0.353	0.36
	610	0.15	0.153	0.148	0.147	0.151	0.14	0.148	0.15	0.151	0.203	0.178	0.181	0.182	0.177	0.179	0.177	0.178	0.183	0.179	0.17	0.473	0.452	0.435	0.433	0.65	0.433	0.43	0.433	0.43	0.454	0.465	0.468	0.469	0.431	0.474	0.439	0.465	0.464	0.463	0.448	0.336	0.368	0.358	0.355	0.289	0.377	0.357	0.362
	615	0.149	0.153	0.147	0.146	0.15	0.139	0.148	0.149	0.15	0.206	0.186	0.189	0.189	0.182	0.189	0.188	0.19	0.195	0.192	0.179	0.479	0.46	0.444	0.438	0.653	0.438	0.435	0.44	0.438	0.462	0.467	0.471	0.471	0.433	0.476	0.441	0.467	0.466	0.465	0.449	0.339	0.37	0.363	0.359	0.291	0.381	0.362	0.367
	620	0.149	0.153	0.147	0.145	0.15	0.139	0.147	0.149	0.15	0.207	0.188	0.188	0.188	0.181	0.185	0.182	0.183	0.188	0.187	0.176	0.485	0.467	0.449	0.441	0.653	0.442	0.441	0.446	0.444	0.467	0.469	0.473	0.473	0.435	0.479	0.442	0.467	0.467	0.466	0.449	0.346	0.378	0.37	0.366	0.295	0.391	0.374	0.374
	625	0.148	0.152	0.146	0.145	0.15	0.138	0.147	0.148	0.15	0.209	0.188	0.188	0.187	0.184	0.188	0.185	0.189	0.193	0.192	0.18	0.493	0.476	0.456	0.449	0.656	0.449	0.45	0.454	0.451	0.471	0.471	0.474	0.475	0.436	0.48	0.446	0.471	0.47	0.469	0.453	0.349	0.38	0.373	0.37	0.297	0.393	0.377	0.377
	630	0.148	0.152	0.146	0.145	0.15	0.139	0.147	0.148	0.15	0.211	0.189	0.189	0.198	0.191	0.195	0.191	0.194	0.2	0.199	0.182	0.499	0.48	0.466	0.454	0.658	0.454	0.459	0.46	0.456	0.476	0.472	0.477	0.478	0.438	0.483	0.447	0.472	0.473	0.472	0.455	0.356	0.387	0.379	0.376	0.3	0.405	0.386	0.383
	635	0.147	0.152	0.145	0.144	0.148	0.138	0.146	0.148	0.149	0.212	0.191	0.191	0.188	0.184	0.186	0.184	0.186	0.191	0.191	0.186	0.506	0.482	0.474	0.458	0.658	0.46	0.463	0.465	0.46	0.482	0.473	0.479	0.479	0.44	0.484	0.448	0.473	0.473	0.473	0.457	0.356	0.387	0.377	0.375	0.301	0.403	0.386	0.382
	640	0.147	0.15	0.145	0.145	0.149	0.138	0.147	0.148	0.149	0.215	0.19	0.194	0.193	0.188	0.191	0.188	0.19	0.196	0.195	0.183	0.513	0.487	0.482	0.466	0.66	0.468	0.468	0.475	0.467	0.491	0.476	0.482	0.482	0.442	0.488	0.45	0.475	0.476	0.476	0.459	0.361	0.393	0.381	0.38	0.305	0.41	0.393	0.388
	645	0.147	0.15	0.145	0.145	0.149	0.138	0.147	0.147	0.149	0.215	0.195	0.191	0.195	0.191	0.193	0.19	0.192	0.198	0.198	0.185	0.518	0.493	0.486	0.473	0.661	0.471	0.475	0.483	0.475	0.497	0.477	0.483	0.484	0.444	0.487	0.452	0.477	0.477	0.477	0.461	0.369	0.401	0.391	0.386	0.31	0.416	0.403	0.393
	650	0.146	0.15	0.144	0.144	0.148	0.137	0.146	0.147	0.148	0.215	0.198	0.195	0.2	0.193	0.197	0.193	0.195	0.199	0.199	0.184	0.524	0.499	0.49	0.48	0.661	0.478	0.483	0.487	0.484	0.503	0.479	0.485	0.487	0.445	0.491	0.454	0.48	0.48	0.48	0.464	0.374	0.406	0.395	0.394	0.314	0.424	0.412	0.395
	655	0.147	0.15	0.145	0.144	0.149	0.137	0.146	0.147	0.148	0.218	0.194	0.202	0.204	0.201	0.202	0.2	0.203	0.206	0.21	0.194	0.531	0.507	0.498	0.488	0.664	0.484	0.488	0.493	0.49	0.507	0.481	0.487	0.489	0.447	0.492	0.455	0.481	0.481	0.481	0.464	0.376	0.409	0.399	0.4	0.316	0.425	0.417	0.4
	660	0.146	0.15	0.145	0.144	0.148	0.137	0.146	0.147	0.148	0.219	0.201	0.205	0.203	0.199	0.202	0.199	0.203	0.205	0.209	0.192	0.538	0.512	0.503	0.494	0.663	0.489	0.493	0.5	0.498	0.513	0.483	0.488	0.491	0.448	0.494	0.457	0.483	0.481	0.483	0.463	0.382	0.414	0.407	0.405	0.328	0.428	0.421	0.404
	665	0.146	0.15	0.145	0.144	0.149	0.137	0.146	0.147	0.148	0.218	0.198	0.199	0.2	0.196	0.199	0.196	0.199	0.202	0.204	0.189	0.543	0.519	0.507	0.501	0.668	0.494	0.499	0.505	0.503	0.518	0.483	0.49	0.493	0.45	0.495	0.459	0.484	0.483	0.483	0.467	0.385	0.418	0.406	0.405	0.325	0.429	0.428	0.406
	670	0.146	0.149	0.144	0.144	0.148	0.137	0.146	0.147	0.148	0.219	0.203	0.208	0.208	0.204	0.206	0.203	0.207	0.209	0.209	0.194	0.548	0.523	0.512	0.51	0.668	0.502	0.504	0.511	0.51	0.524	0.485	0.491	0.494	0.45	0.497	0.459	0.485	0.484	0.486	0.468	0.387	0.42	0.412	0.412	0.338	0.435	0.427	0.41
	675	0.147	0.151	0.145	0.144	0.148	0.137	0.146	0.147	0.148	0.221	0.204	0.205	0.207	0.202	0.205	0.202	0.206	0.208	0.21	0.194	0.553	0.531	0.521	0.516	0.669	0.509	0.511	0.519	0.517	0.531	0.487	0.493	0.496	0.453	0.498	0.461	0.487	0.486	0.488	0.469	0.39	0.425	0.416	0.416	0.337	0.439	0.439	0.415
	680	0.147	0.15	0.145	0.144	0.148	0.137	0.145	0.147	0.148	0.224	0.201	0.203	0.206	0.201	0.204	0.2	0.204	0.206	0.208	0.195	0.56	0.537	0.527	0.524	0.67	0.512	0.516	0.524	0.523	0.537	0.489	0.495	0.497	0.456	0.501	0.464	0.489	0.488	0.49	0.471	0.393	0.428	0.416	0.42	0.338	0.443	0.443	0.418
	685	0.147	0.149	0.144	0.143	0.148	0.136	0.145	0.147	0.147	0.225	0.202	0.204	0.203	0.199	0.199	0.197	0.199	0.201	0.202	0.195	0.566	0.542	0.526	0.527	0.671	0.516	0.522	0.528	0.527	0.542	0.49	0.496	0.5	0.456	0.501	0.464	0.49	0.49	0.491	0.474	0.397	0.432	0.417	0.421	0.338	0.449	0.453	0.421
	690	0.147	0.15	0.145	0.144	0.148	0.137	0.146	0.147	0.148	0.228	0.206	0.211	0.21	0.209	0.21	0.209	0.213	0.211	0.214	0.2	0.57	0.55	0.532	0.533	0.672	0.525	0.526	0.533	0.535	0.548	0.492	0.498	0.502	0.458	0.504	0.466	0.492	0.491	0.492	0.475	0.401	0.436	0.425	0.426	0.343	0.451	0.458	0.425
	695	0.147	0.15	0.144	0.143	0.148	0.136	0.145	0.147	0.147	0.229	0.205	0.21	0.211	0.209	0.21	0.207	0.209	0.208	0.212	0.198	0.579	0.558	0.542	0.539	0.674	0.533	0.537	0.541	0.536	0.555	0.494	0.499	0.503	0.46	0.507	0.468	0.495	0.493	0.495	0.477	0.406	0.441	0.428	0.43	0.338	0.456	0.465	0.429
	700	0.146	0.149	0.144	0.143	0.148	0.136	0.145	0.146	0.147	0.232	0.209	0.211	0.214	0.21	0.21	0.208	0.211	0.212	0.212	0.204	0.585	0.562	0.544	0.543	0.674	0.539	0.545	0.545	0.545	0.56	0.495	0.501	0.505	0.462	0.509	0.47	0.495	0.494	0.496	0.478	0.407	0.443	0.429	0.433	0.339	0.461	0.459	0.432
	705	0.147	0.151	0.144	0.143	0.148	0.136	0.145	0.147	0.148	0.233	0.211	0.218	0.221	0.217	0.218	0.213	0.217	0.217	0.215	0.206	0.595	0.568	0.55	0.554	0.677	0.546	0.55	0.553	0.554	0.566	0.498	0.503	0.507	0.463	0.51	0.471	0.497	0.496	0.497	0.479	0.41	0.449	0.437	0.439	0.338	0.462	0.451	0.437
	710	0.145	0.149	0.144	0.143	0.147	0.136	0.144	0.146	0.146	0.236	0.212	0.215	0.213	0.212	0.212	0.208	0.211	0.213	0.212	0.205	0.601	0.574	0.561	0.561	0.677	0.55	0.553	0.563	0.555	0.57	0.499	0.504	0.509	0.464	0.512	0.473	0.499	0.498	0.499	0.481	0.415	0.451	0.437	0.442	0.338	0.467	0.459	0.439
	715	0.145	0.149	0.144	0.142	0.147	0.136	0.145	0.146	0.147	0.235	0.216	0.219	0.22	0.217	0.216	0.214	0.217	0.219	0.215	0.213	0.605	0.579	0.572	0.571	0.68	0.559	0.561	0.569	0.568	0.579	0.5	0.505	0.51	0.466	0.513	0.474	0.499	0.5	0.501	0.483	0.42	0.455	0.443	0.446	0.335	0.472	0.487	0.446
	720	0.145	0.149	0.143	0.142	0.147	0.135	0.144	0.145	0.147	0.236	0.218	0.217	0.221	0.218	0.218	0.214	0.218	0.221	0.218	0.214	0.613	0.584	0.579	0.571	0.68	0.565	0.567	0.574	0.575	0.583	0.502	0.507	0.511	0.467	0.515	0.476	0.501	0.501	0.501	0.484	0.42	0.459	0.447	0.45	0.333	0.476	0.506	0.448
	725	0.145	0.15	0.143	0.142	0.147	0.135	0.144	0.146	0.147	0.236	0.219	0.219	0.217	0.216	0.216	0.213	0.215	0.218	0.219	0.216	0.621	0.592	0.584	0.58	0.681	0.572	0.573	0.58	0.577	0.59	0.504	0.509	0.514	0.469	0.517	0.478	0.504	0.503	0.504	0.488	0.425	0.462	0.448	0.45	0.332	0.479	0.49	0.452
	730	0.145	0.149	0.143	0.142	0.147	0.135	0.144	0.145	0.146	0.238	0.221	0.222	0.228	0.224	0.221	0.219	0.219	0.224	0.218	0.22	0.627	0.6	0.584	0.589	0.682	0.578	0.582	0.586	0.587	0.597	0.505	0.51	0.515	0.47	0.518	0.479	0.505	0.504	0.505	0.488	0.427	0.465	0.452	0.456	0.33	0.481	0.486	0.455
	735	0.145	0.149	0.143	0.142	0.146	0.135	0.144	0.145	0.146	0.238	0.224	0.222	0.225	0.223	0.223	0.218	0.22	0.225	0.222	0.221	0.634	0.608	0.591	0.593	0.685	0.586	0.591	0.593	0.597	0.602	0.506	0.511	0.516	0.471	0.519	0.481	0.507	0.505	0.507	0.49	0.428	0.467	0.453	0.459	0.329	0.487	0.488	0.459
	740	0.145	0.148	0.142	0.141	0.146	0.134	0.143	0.145	0.145	0.238	0.227	0.226	0.227	0.225	0.226	0.221	0.223	0.229	0.226	0.227	0.643	0.612	0.598	0.597	0.688	0.592	0.596	0.596	0.602	0.61	0.507	0.512	0.518	0.472	0.52	0.482	0.507	0.506	0.509	0.491	0.433	0.474	0.461	0.461	0.328	0.488	0.496	0.462
	745	0.145	0.148	0.142	0.141	0.146	0.134	0.143	0.145	0.145	0.242	0.231	0.228	0.227	0.225	0.225	0.222	0.224	0.227	0.225	0.229	0.653	0.617	0.611	0.613	0.69	0.599	0.601	0.61	0.609	0.617	0.51	0.514	0.52	0.475	0.522	0.483	0.509	0.509	0.51	0.493	0.436	0.476	0.462	0.464	0.328	0.489	0.509	0.466
	750	0.145	0.148	0.142	0.141	0.146	0.134	0.143	0.145	0.145	0.243	0.234	0.231	0.24	0.236	0.237	0.231	0.231	0.238	0.23	0.233	0.661	0.622	0.624	0.62	0.691	0.607	0.61	0.612	0.615	0.625	0.51	0.515	0.52	0.475	0.522	0.484	0.51	0.508	0.511	0.494	0.439	0.479	0.467	0.469	0.327	0.493	0.535	0.469
	755	0.145	0.148	0.142	0.141	0.145	0.134	0.143	0.144	0.145	0.242	0.239	0.235	0.235	0.233	0.233	0.229	0.231	0.236	0.234	0.238	0.669	0.627	0.626	0.623	0.691	0.612	0.619	0.618	0.624	0.631	0.512	0.518	0.522	0.477	0.525	0.486	0.512	0.511	0.513	0.496	0.444	0.484	0.471	0.474	0.326	0.5	0.538	0.473
	760	0.145	0.148	0.142	0.141	0.145	0.134	0.143	0.144	0.145	0.243	0.242	0.237	0.236	0.234	0.233	0.229	0.232	0.236	0.236	0.241	0.672	0.636	0.633	0.632	0.693	0.618	0.625	0.626	0.636	0.638	0.513	0.519	0.524	0.478	0.526	0.488	0.513	0.512	0.515	0.497	0.443	0.485	0.473	0.477	0.328	0.504	0.546	0.478
	765	0.144	0.148	0.142	0.14	0.145	0.133	0.142	0.144	0.144	0.245	0.247	0.24	0.241	0.239	0.238	0.234	0.237	0.241	0.239	0.246	0.68	0.643	0.639	0.64	0.696	0.624	0.629	0.633	0.639	0.643	0.515	0.52	0.525	0.478	0.527	0.488	0.514	0.513	0.516	0.497	0.446	0.489	0.476	0.479	0.328	0.509	0.56	0.48
	770	0.144	0.146	0.141	0.14	0.145	0.133	0.142	0.144	0.144	0.245	0.248	0.242	0.241	0.239	0.238	0.234	0.237	0.241	0.239	0.245	0.693	0.656	0.651	0.647	0.698	0.632	0.64	0.643	0.643	0.65	0.516	0.521	0.527	0.482	0.527	0.491	0.516	0.514	0.516	0.498	0.449	0.492	0.48	0.483	0.327	0.511	0.576	0.485
	775	0.144	0.147	0.141	0.14	0.145	0.133	0.141	0.143	0.144	0.243	0.251	0.244	0.242	0.241	0.239	0.235	0.237	0.241	0.24	0.247	0.699	0.661	0.657	0.652	0.7	0.64	0.649	0.647	0.651	0.658	0.519	0.523	0.529	0.484	0.53	0.492	0.518	0.516	0.519	0.503	0.449	0.493	0.482	0.484	0.327	0.512	0.57	0.485
	780	0.143	0.147	0.141	0.139	0.144	0.133	0.141	0.143	0.143	0.248	0.253	0.245	0.246	0.244	0.24	0.237	0.239	0.242	0.243	0.253	0.704	0.663	0.66	0.659	0.7	0.646	0.654	0.651	0.659	0.666	0.52	0.525	0.53	0.485	0.531	0.493	0.518	0.517	0.52	0.502	0.451	0.497	0.485	0.489	0.327	0.518	0.578	0.488
	785	0.143	0.147	0.141	0.139	0.144	0.133	0.142	0.143	0.143	0.251	0.255	0.246	0.247	0.246	0.244	0.24	0.242	0.247	0.245	0.257	0.707	0.668	0.664	0.665	0.699	0.651	0.657	0.655	0.661	0.67	0.521	0.526	0.531	0.486	0.532	0.494	0.52	0.519	0.521	0.503	0.451	0.5	0.489	0.492	0.326	0.519	0.585	0.492
	790	0.144	0.147	0.141	0.139	0.144	0.133	0.141	0.143	0.143	0.252	0.26	0.251	0.251	0.25	0.246	0.243	0.244	0.249	0.246	0.26	0.717	0.678	0.675	0.675	0.702	0.661	0.666	0.664	0.67	0.682	0.523	0.527	0.533	0.487	0.534	0.496	0.522	0.52	0.523	0.506	0.459	0.504	0.493	0.496	0.327	0.522	0.597	0.496
	795	0.143	0.146	0.14	0.139	0.144	0.132	0.141	0.143	0.143	0.251	0.265	0.255	0.256	0.254	0.251	0.248	0.25	0.256	0.253	0.265	0.728	0.683	0.678	0.68	0.703	0.664	0.671	0.669	0.676	0.688	0.523	0.528	0.534	0.489	0.535	0.497	0.522	0.521	0.524	0.508	0.459	0.507	0.495	0.499	0.325	0.525	0.618	0.5
	800	0.143	0.146	0.14	0.139	0.143	0.132	0.141	0.142	0.143	0.254	0.266	0.256	0.256	0.255	0.252	0.249	0.25	0.256	0.254	0.27	0.73	0.691	0.684	0.688	0.705	0.672	0.68	0.676	0.682	0.693	0.525	0.531	0.537	0.491	0.538	0.499	0.525	0.523	0.526	0.509	0.463	0.51	0.499	0.503	0.329	0.529	0.628	0.502
	805	0.143	0.146	0.14	0.139	0.143	0.132	0.141	0.142	0.143	0.254	0.272	0.26	0.26	0.258	0.253	0.251	0.251	0.258	0.254	0.269	0.731	0.696	0.689	0.693	0.706	0.675	0.686	0.682	0.689	0.7	0.527	0.532	0.537	0.492	0.538	0.501	0.526	0.524	0.527	0.51	0.465	0.512	0.5	0.505	0.325	0.533	0.633	0.505
	810	0.142	0.145	0.139	0.138	0.143	0.132	0.14	0.142	0.142	0.254	0.279	0.267	0.268	0.266	0.261	0.259	0.26	0.268	0.262	0.275	0.732	0.702	0.696	0.7	0.709	0.682	0.693	0.688	0.698	0.707	0.528	0.533	0.538	0.493	0.54	0.502	0.527	0.525	0.528	0.512	0.474	0.52	0.506	0.51	0.326	0.54	0.642	0.511
	815	0.143	0.145	0.139	0.138	0.142	0.132	0.14	0.142	0.142	0.257	0.278	0.266	0.265	0.264	0.26	0.257	0.259	0.266	0.262	0.279	0.735	0.708	0.702	0.705	0.711	0.683	0.698	0.692	0.704	0.709	0.529	0.534	0.54	0.495	0.542	0.503	0.529	0.526	0.53	0.511	0.472	0.52	0.508	0.513	0.326	0.543	0.646	0.512
	820	0.143	0.146	0.14	0.139	0.143	0.132	0.14	0.142	0.142	0.259	0.284	0.273	0.273	0.27	0.265	0.263	0.264	0.273	0.266	0.28	0.743	0.714	0.711	0.714	0.717	0.69	0.706	0.7	0.714	0.714	0.531	0.536	0.542	0.496	0.544	0.505	0.531	0.529	0.532	0.514	0.478	0.523	0.511	0.516	0.325	0.547	0.651	0.515
	825	0.142	0.144	0.139	0.138	0.142	0.131	0.14	0.141	0.142	0.257	0.289	0.274	0.276	0.273	0.27	0.267	0.267	0.275	0.27	0.285	0.746	0.715	0.713	0.717	0.716	0.69	0.711	0.705	0.72	0.714	0.532	0.536	0.542	0.496	0.543	0.505	0.53	0.529	0.531	0.515	0.48	0.527	0.512	0.518	0.324	0.552	0.657	0.519
	830	0.142	0.144	0.139	0.138	0.143	0.131	0.14	0.141	0.142	0.259	0.294	0.28	0.28	0.278	0.273	0.272	0.272	0.28	0.272	0.289	0.749	0.72	0.717	0.722	0.716	0.691	0.717	0.711	0.726	0.714	0.534	0.539	0.544	0.5	0.546	0.507	0.533	0.531	0.534	0.518	0.488	0.53	0.516	0.52	0.324	0.555	0.66	0.523
	835	0.142	0.144	0.138	0.138	0.142	0.131	0.139	0.141	0.142	0.263	0.295	0.279	0.28	0.278	0.274	0.272	0.272	0.281	0.274	0.29	0.753	0.723	0.724	0.725	0.717	0.695	0.723	0.716	0.732	0.715	0.536	0.54	0.545	0.501	0.547	0.509	0.535	0.533	0.536	0.519	0.487	0.532	0.518	0.525	0.324	0.555	0.664	0.526
	840	0.142	0.145	0.139	0.137	0.142	0.131	0.14	0.141	0.141	0.267	0.294	0.279	0.281	0.279	0.277	0.274	0.273	0.282	0.277	0.296	0.754	0.725	0.729	0.729	0.719	0.696	0.726	0.718	0.734	0.717	0.536	0.541	0.546	0.502	0.549	0.51	0.536	0.534	0.537	0.521	0.491	0.532	0.52	0.527	0.324	0.56	0.667	0.528
	845	0.142	0.145	0.138	0.137	0.142	0.131	0.14	0.141	0.141	0.265	0.299	0.281	0.283	0.282	0.278	0.276	0.275	0.283	0.277	0.3	0.759	0.728	0.735	0.731	0.721	0.7	0.731	0.722	0.739	0.717	0.538	0.542	0.547	0.503	0.549	0.512	0.536	0.536	0.539	0.523	0.495	0.538	0.525	0.53	0.325	0.564	0.673	0.533
	850	0.143	0.144	0.138	0.137	0.141	0.131	0.139	0.141	0.141	0.266	0.308	0.287	0.286	0.285	0.281	0.281	0.28	0.289	0.28	0.302	0.763	0.727	0.737	0.732	0.723	0.702	0.731	0.722	0.74	0.72	0.538	0.545	0.549	0.505	0.551	0.514	0.538	0.537	0.54	0.525	0.496	0.543	0.528	0.534	0.325	0.57	0.675	0.536
	855	0.142	0.144	0.138	0.137	0.141	0.131	0.139	0.141	0.141	0.264	0.311	0.29	0.292	0.291	0.288	0.287	0.286	0.295	0.287	0.303	0.765	0.728	0.74	0.733	0.724	0.705	0.733	0.725	0.743	0.722	0.539	0.545	0.549	0.505	0.551	0.514	0.538	0.538	0.541	0.524	0.496	0.545	0.53	0.539	0.324	0.573	0.682	0.539
	860	0.143	0.145	0.138	0.137	0.141	0.131	0.139	0.141	0.141	0.264	0.314	0.29	0.291	0.29	0.286	0.285	0.284	0.292	0.285	0.307	0.772	0.73	0.741	0.734	0.726	0.707	0.733	0.725	0.741	0.724	0.542	0.548	0.552	0.508	0.554	0.517	0.541	0.54	0.543	0.527	0.496	0.547	0.533	0.542	0.326	0.575	0.683	0.541
	865	0.142	0.144	0.138	0.137	0.141	0.13	0.139	0.14	0.141	0.265	0.314	0.295	0.296	0.295	0.292	0.292	0.291	0.299	0.291	0.31	0.773	0.732	0.743	0.735	0.725	0.709	0.736	0.73	0.745	0.728	0.544	0.549	0.553	0.51	0.555	0.518	0.542	0.542	0.544	0.529	0.501	0.551	0.536	0.546	0.326	0.58	0.686	0.546
	870	0.142	0.144	0.138	0.136	0.141	0.13	0.139	0.14	0.141	0.271	0.312	0.295	0.295	0.294	0.293	0.291	0.291	0.298	0.294	0.313	0.776	0.736	0.743	0.737	0.727	0.709	0.737	0.731	0.744	0.729	0.546	0.551	0.554	0.511	0.557	0.519	0.544	0.544	0.546	0.53	0.504	0.555	0.54	0.548	0.326	0.583	0.688	0.547
	875	0.142	0.144	0.138	0.137	0.141	0.131	0.139	0.14	0.141	0.271	0.314	0.299	0.299	0.299	0.297	0.295	0.294	0.302	0.295	0.314	0.78	0.74	0.747	0.739	0.728	0.711	0.741	0.736	0.748	0.735	0.546	0.55	0.555	0.512	0.557	0.52	0.544	0.544	0.546	0.531	0.507	0.556	0.542	0.549	0.327	0.589	0.692	0.55
1440	880	0.142	0.143	0.138	0.136	0.141	0.13	0.139	0.14	0.141	0.269	0.323	0.306	0.304	0.303	0.298	0.298	0.296	0.304	0.296	0.313	0.782	0.742	0.752	0.745	0.733	0.715	0.746	0.74	0.752	0.737	0.548	0.552	0.556	0.514	0.558	0.522	0.545	0.546	0.548	0.532	0.513	0.561	0.545	0.553	0.326	0.59	0.698	0.555
	885	0.142	0.144	0.137	0.136	0.14	0.13	0.138	0.139	0.14	0.273	0.321	0.304	0.305	0.304	0.304	0.301	0.301	0.309	0.302	0.319	0.787	0.741	0.752	0.744	0.732	0.714	0.745	0.741	0.752	0.737	0.549	0.553	0.557	0.515	0.559	0.523	0.547	0.547	0.549	0.534	0.514	0.56	0.546	0.554	0.328	0.594	0.7	0.555
	890	0.142	0.143	0.137	0.136	0.14	0.13	0.138	0.14	0.14	0.274	0.324	0.308	0.308	0.308	0.307	0.304	0.302	0.312	0.304	0.321	0.791	0.745	0.756	0.746	0.731	0.716	0.745	0.742	0.753	0.739	0.55	0.554	0.559	0.517	0.56	0.525	0.549	0.549	0.551	0.535	0.518	0.565	0.548	0.557	0.329	0.596	0.703	0.558
	895	0.142	0.145	0.137	0.136	0.14	0.13	0.138	0.14	0.14	0.275	0.329	0.311	0.309	0.31	0.306	0.304	0.304	0.311	0.306	0.325	0.797	0.748	0.76	0.75	0.732	0.72	0.748	0.745	0.757	0.743	0.552	0.557	0.561	0.519	0.563	0.527	0.55	0.55	0.553	0.537	0.522	0.569	0.553	0.56	0.331	0.602	0.706	0.559
	900	0.142	0.143	0.137	0.135	0.14	0.13	0.138	0.139	0.14	0.274	0.334	0.314	0.313	0.313	0.311	0.308	0.307	0.316	0.308	0.325	0.8	0.75	0.762	0.753	0.733	0.723	0.752	0.749	0.759	0.745	0.553	0.558	0.562	0.52	0.563	0.528	0.551	0.551	0.553	0.537	0.525	0.573	0.556	0.564	0.332	0.608	0.709	0.564
	905	0.142	0.144	0.137	0.135	0.14	0.13	0.138	0.139	0.14	0.274	0.333	0.316	0.316	0.315	0.313	0.311	0.31	0.318	0.311	0.33	0.804	0.753	0.765	0.754	0.734	0.725	0.754	0.749	0.76	0.749	0.555	0.56	0.565	0.522	0.566	0.53	0.553	0.553	0.557	0.539	0.528	0.577	0.56	0.567	0.331	0.614	0.713	0.568
	910	0.142	0.143	0.137	0.135	0.14	0.13	0.138	0.139	0.14	0.275	0.339	0.321	0.315	0.316	0.314	0.31	0.31	0.317	0.313	0.331	0.807	0.756	0.769	0.757	0.735	0.728	0.757	0.751	0.762	0.752	0.556	0.561	0.565	0.523	0.566	0.531	0.554	0.553	0.556	0.54	0.532	0.58	0.563	0.57	0.333	0.618	0.716	0.572
	915	0.142	0.143	0.137	0.136	0.14	0.13	0.138	0.14	0.14	0.279	0.339	0.32	0.319	0.32	0.319	0.315	0.315	0.322	0.314	0.335	0.809	0.757	0.77	0.757	0.735	0.729	0.757	0.75	0.761	0.754	0.558	0.563	0.568	0.525	0.569	0.534	0.556	0.556	0.559	0.542	0.537	0.587	0.569	0.575	0.334	0.626	0.719	0.576
	920	0.142	0.143	0.136	0.136	0.14	0.13	0.138	0.139	0.14	0.279	0.345	0.327	0.322	0.323	0.319	0.317	0.315	0.322	0.318	0.338	0.812	0.76	0.774	0.763	0.736	0.734	0.763	0.756	0.767	0.757	0.559	0.564	0.568	0.525	0.569	0.534	0.556	0.557	0.559	0.544	0.537	0.587	0.57	0.576	0.335	0.624	0.723	0.577
	925	0.142	0.142	0.136	0.135	0.139	0.13	0.138	0.139	0.14	0.28	0.34	0.323	0.323	0.322	0.322	0.318	0.318	0.325	0.317	0.336	0.815	0.762	0.778	0.765	0.737	0.733	0.762	0.754	0.765	0.76	0.56	0.565	0.569	0.527	0.57	0.535	0.558	0.558	0.561	0.546	0.539	0.588	0.571	0.579	0.335	0.631	0.725	0.579
	930	0.142	0.144	0.136	0.135	0.139	0.13	0.138	0.139	0.14	0.282	0.342	0.327	0.327	0.326	0.327	0.322	0.321	0.328	0.323	0.339	0.82	0.766	0.783	0.768	0.74	0.737	0.768	0.76	0.771	0.764	0.562	0.567	0.571	0.528	0.572	0.537	0.56	0.56	0.562	0.548	0.541	0.593	0.575	0.584	0.336	0.634	0.729	0.582
	935	0.142	0.143	0.137	0.136	0.139	0.13	0.138	0.139	0.14	0.278	0.351	0.334	0.326	0.327	0.324	0.32	0.319	0.325	0.322	0.343	0.821	0.768	0.785	0.771	0.739	0.738	0.77	0.764	0.774	0.765	0.562	0.568	0.572	0.53	0.573	0.539	0.561	0.56	0.563	0.549	0.546	0.598	0.578	0.586	0.335	0.638	0.729	0.585
	940	0.142	0.143	0.137	0.136	0.14	0.13	0.138	0.14	0.14	0.285	0.348	0.334	0.332	0.333	0.333	0.33	0.331	0.335	0.331	0.339	0.826	0.773	0.791	0.777	0.743	0.743	0.775	0.768	0.779	0.77	0.566	0.571	0.574	0.532	0.576	0.542	0.564	0.563	0.566	0.551	0.549	0.602	0.584	0.592	0.339	0.649	0.74	0.59
	945	0.141	0.142	0.136	0.135	0.139	0.13	0.138	0.139	0.14	0.282	0.355	0.338	0.333	0.333	0.329	0.326	0.325	0.331	0.327	0.343	0.828	0.775	0.792	0.777	0.742	0.743	0.777	0.771	0.781	0.771	0.565	0.57	0.574	0.532	0.575	0.541	0.564	0.563	0.566	0.55	0.555	0.603	0.584	0.591	0.34	0.649	0.74	0.592
	950	0.141	0.143	0.136	0.135	0.139	0.13	0.137	0.139	0.139	0.281	0.355	0.338	0.334	0.333	0.333	0.328	0.329	0.335	0.329	0.344	0.831	0.778	0.796	0.782	0.743	0.746	0.778	0.774	0.783	0.775	0.567	0.571	0.574	0.534	0.576	0.542	0.565	0.563	0.567	0.552	0.561	0.605	0.588	0.597	0.341	0.654	0.744	0.595
	955	0.141	0.142	0.136	0.135	0.139	0.13	0.137	0.139	0.139	0.278	0.356	0.34	0.336	0.336	0.332	0.329	0.33	0.336	0.33	0.348	0.835	0.783	0.804	0.788	0.747	0.749	0.784	0.778	0.788	0.777	0.567	0.572	0.576	0.535	0.577	0.544	0.566	0.565	0.567	0.553	0.561	0.612	0.593	0.601	0.344	0.656	0.746	0.598
	960	0.141	0.143	0.136	0.135	0.139	0.13	0.137	0.138	0.14	0.285	0.357	0.342	0.341	0.341	0.339	0.335	0.336	0.341	0.335	0.351	0.836	0.784	0.805	0.789	0.747	0.752	0.789	0.782	0.794	0.78	0.569	0.574	0.578	0.537	0.579	0.546	0.568	0.567	0.57	0.556	0.563	0.616	0.595	0.603	0.347	0.663	0.751	0.602
	965	0.141	0.142	0.136	0.135	0.139	0.129	0.137	0.138	0.139	0.291	0.359	0.342	0.34	0.34	0.34	0.336	0.338	0.344	0.339	0.358	0.84	0.786	0.808	0.79	0.747	0.752	0.79	0.783	0.793	0.781	0.57	0.575	0.579	0.537	0.58	0.547	0.569	0.568	0.571	0.555	0.567	0.618	0.597	0.606	0.351	0.667	0.756	0.605
	970	0.141	0.144	0.136	0.135	0.139	0.13	0.138	0.139	0.14	0.288	0.364	0.345	0.342	0.34	0.341	0.337	0.337	0.345	0.341	0.374	0.845	0.788	0.812	0.795	0.75	0.757	0.796	0.787	0.8	0.788	0.572	0.577	0.581	0.539	0.581	0.549	0.572	0.569	0.572	0.558	0.572	0.624	0.603	0.611	0.354	0.669	0.757	0.609
	975	0.141	0.142	0.136	0.135	0.139	0.13	0.137	0.138	0.139	0.298	0.367	0.349	0.349	0.347	0.346	0.343	0.345	0.35	0.344	0.371	0.843	0.791	0.814	0.796	0.751	0.76	0.798	0.79	0.802	0.79	0.574	0.579	0.583	0.541	0.583	0.55	0.573	0.571	0.574	0.56	0.574	0.625	0.604	0.613	0.358	0.67	0.761	0.611
	980	0.141	0.142	0.136	0.135	0.139	0.13	0.137	0.138	0.139	0.29	0.372	0.352	0.348	0.347	0.344	0.342	0.342	0.348	0.345	0.38	0.845	0.792	0.815	0.798	0.75	0.762	0.799	0.792	0.807	0.794	0.575	0.58	0.584	0.542	0.583	0.551	0.574	0.572	0.575	0.561	0.58	0.63	0.606	0.616	0.363	0.671	0.763	0.614
	985	0.14	0.142	0.136	0.134	0.138	0.13	0.137	0.138	0.139	0.282	0.381	0.355	0.354	0.351	0.348	0.345	0.347	0.351	0.345	0.376	0.848	0.793	0.819	0.801	0.75	0.762	0.8	0.793	0.809	0.794	0.574	0.579	0.584	0.543	0.584	0.552	0.576	0.572	0.576	0.56	0.587	0.633	0.611	0.621	0.366	0.677	0.764	0.617
	990	0.141	0.143	0.135	0.134	0.138	0.129	0.136	0.138	0.139	0.288	0.379	0.354	0.353	0.351	0.351	0.345	0.348	0.353	0.349	0.378	0.85	0.795	0.822	0.804	0.752	0.766	0.805	0.798	0.816	0.799	0.577	0.582	0.586	0.544	0.587	0.554	0.577	0.575	0.577	0.565	0.588	0.636	0.613	0.624	0.373	0.681	0.77	0.62
	995	0.141	0.143	0.135	0.134	0.138	0.13	0.136	0.138	0.139	0.288	0.381	0.356	0.352	0.349	0.35	0.344	0.347	0.353	0.349	0.383	0.856	0.8	0.826	0.808	0.754	0.769	0.808	0.801	0.818	0.801	0.578	0.583	0.587	0.545	0.587	0.554	0.578	0.575	0.578	0.564	0.59	0.643	0.618	0.63	0.38	0.684	0.772	0.623
	1000	0.14	0.141	0.135	0.134	0.138	0.129	0.136	0.137	0.138	0.296	0.378	0.355	0.354	0.353	0.354	0.35	0.353	0.358	0.351	0.382	0.855	0.799	0.827	0.809	0.754	0.769	0.81	0.804	0.821	0.803	0.58	0.584	0.589	0.547	0.589	0.556	0.579	0.576	0.579	0.564	0.589	0.646	0.621	0.633	0.385	0.69	0.779	0.627
	1005	0.14	0.141	0.135	0.134	0.138	0.129	0.136	0.137	0.138	0.293	0.386	0.358	0.355	0.353	0.354	0.347	0.35	0.356	0.352	0.381	0.859	0.806	0.834	0.815	0.756	0.774	0.816	0.81	0.827	0.806	0.581	0.585	0.59	0.548	0.589	0.557	0.58	0.576	0.581	0.566	0.598	0.651	0.63	0.64	0.393	0.694	0.782	0.631
	1010	0.14	0.141	0.135	0.134	0.138	0.129	0.136	0.138	0.139	0.286	0.392	0.363	0.363	0.36	0.358	0.353	0.356	0.361	0.355	0.37	0.86	0.809	0.838	0.817	0.758	0.776	0.819	0.812	0.829	0.811	0.581	0.586	0.591	0.549	0.59	0.558	0.581	0.578	0.582	0.566	0.608	0.656	0.636	0.645	0.399	0.697	0.785	0.633
	1015	0.14	0.141	0.135	0.134	0.138	0.13	0.136	0.137	0.139	0.288	0.4	0.371	0.361	0.359	0.355	0.352	0.355	0.359	0.355	0.359	0.862	0.809	0.838	0.818	0.757	0.778	0.821	0.813	0.831	0.811	0.583	0.587	0.592	0.551	0.593	0.56	0.583	0.58	0.584	0.568	0.606	0.658	0.637	0.65	0.405	0.701	0.787	0.637
	1020	0.14	0.142	0.134	0.133	0.138	0.129	0.136	0.137	0.138	0.291	0.389	0.367	0.361	0.36	0.358	0.353	0.356	0.362	0.358	0.332	0.866	0.812	0.841	0.821	0.757	0.781	0.824	0.818	0.834	0.815	0.584	0.587	0.593	0.551	0.593	0.561	0.584	0.581	0.585	0.57	0.612	0.661	0.639	0.649	0.414	0.704	0.795	0.639
	1025	0.14	0.142	0.134	0.134	0.138	0.129	0.136	0.137	0.138	0.289	0.391	0.371	0.367	0.364	0.363	0.36	0.361	0.367	0.362	0.323	0.869	0.814	0.844	0.825	0.758	0.783	0.828	0.82	0.837	0.815	0.584	0.588	0.594	0.553	0.594	0.562	0.585	0.582	0.585	0.572	0.614	0.665	0.645	0.657	0.421	0.707	0.799	0.642
	1030	0.14	0.141	0.135	0.133	0.138	0.129	0.136	0.137	0.138	0.289	0.385	0.368	0.363	0.361	0.36	0.357	0.359	0.366	0.36	0.319	0.872	0.818	0.849	0.83	0.761	0.786	0.83	0.823	0.841	0.818	0.586	0.589	0.595	0.555	0.594	0.563	0.586	0.583	0.586	0.573	0.622	0.669	0.652	0.661	0.428	0.71	0.802	0.646
	1035	0.14	0.141	0.134	0.133	0.137	0.129	0.136	0.137	0.138	0.291	0.389	0.376	0.366	0.365	0.362	0.359	0.36	0.371	0.363	0.314	0.875	0.82	0.851	0.834	0.76	0.788	0.833	0.827	0.845	0.822	0.586	0.591	0.596	0.555	0.597	0.565	0.587	0.584	0.588	0.574	0.622	0.672	0.652	0.664	0.433	0.71	0.804	0.651
	1040	0.14	0.142	0.134	0.133	0.137	0.129	0.136	0.137	0.138	0.302	0.395	0.378	0.366	0.363	0.365	0.362	0.363	0.371	0.364	0.315	0.873	0.82	0.85	0.833	0.761	0.789	0.833	0.826	0.844	0.821	0.59	0.593	0.598	0.557	0.599	0.566	0.588	0.586	0.59	0.577	0.625	0.675	0.653	0.663	0.44	0.714	0.81	0.653
	1045	0.14	0.141	0.134	0.133	0.137	0.129	0.135	0.137	0.138	0.295	0.394	0.386	0.367	0.368	0.367	0.375	0.366	0.383	0.368	0.319	0.876	0.825	0.854	0.836	0.761	0.792	0.838	0.831	0.85	0.825	0.589	0.593	0.598	0.558	0.599	0.566	0.589	0.586	0.59	0.576	0.63	0.679	0.659	0.668	0.464	0.72	0.814	0.658
	1050	0.139	0.14	0.134	0.133	0.137	0.129	0.135	0.137	0.137	0.298	0.393	0.383	0.368	0.37	0.371	0.378	0.369	0.388	0.371	0.323	0.877	0.826	0.856	0.838	0.764	0.795	0.839	0.834	0.854	0.828	0.591	0.595	0.6	0.56	0.601	0.568	0.59	0.588	0.593	0.577	0.633	0.683	0.663	0.671	0.443	0.724	0.818	0.663
	1055	0.139	0.141	0.134	0.133	0.137	0.129	0.135	0.137	0.137	0.308	0.387	0.387	0.373	0.377	0.377	0.375	0.371	0.385	0.372	0.324	0.875	0.828	0.857	0.84	0.765	0.796	0.842	0.84	0.856	0.829	0.593	0.597	0.602	0.561	0.603	0.57	0.592	0.59	0.595	0.579	0.637	0.687	0.669	0.675	0.434	0.73	0.821	0.667
	1060	0.139	0.141	0.134	0.133	0.137	0.129	0.135	0.137	0.137	0.301	0.384	0.391	0.382	0.385	0.383	0.377	0.379	0.386	0.378	0.325	0.877	0.829	0.861	0.842	0.763	0.8	0.844	0.839	0.86	0.834	0.593	0.596	0.602	0.562	0.603	0.571	0.593	0.591	0.595	0.579	0.638	0.69	0.673	0.68	0.424	0.734	0.824	0.671
	1065	0.138	0.14	0.134	0.132	0.137	0.128	0.135	0.136	0.137	0.294	0.375	0.388	0.385	0.384	0.383	0.377	0.38	0.384	0.377	0.33	0.879	0.83	0.864	0.845	0.767	0.802	0.846	0.841	0.861	0.834	0.593	0.596	0.602	0.563	0.603	0.572	0.593	0.591	0.595	0.58	0.647	0.692	0.677	0.684	0.426	0.734	0.823	0.677
	1070	0.139	0.143	0.134	0.133	0.137	0.129	0.135	0.136	0.137	0.29	0.369	0.391	0.388	0.385	0.384	0.376	0.381	0.384	0.382	0.328	0.881	0.831	0.864	0.846	0.766	0.804	0.848	0.844	0.865	0.836	0.595	0.598	0.603	0.563	0.605	0.572	0.595	0.593	0.597	0.582	0.646	0.697	0.678	0.687	0.43	0.736	0.833	0.685
	1075	0.138	0.139	0.133	0.132	0.136	0.128	0.134	0.136	0.136	0.292	0.368	0.391	0.389	0.384	0.39	0.379	0.387	0.386	0.385	0.324	0.885	0.833	0.869	0.851	0.768	0.805	0.851	0.847	0.867	0.838	0.595	0.599	0.605	0.565	0.605	0.574	0.595	0.593	0.597	0.583	0.652	0.701	0.684	0.692	0.434	0.744	0.835	0.687
	1080	0.138	0.141	0.133	0.132	0.136	0.128	0.134	0.136	0.136	0.307	0.367	0.388	0.387	0.383	0.385	0.375	0.383	0.383	0.385	0.319	0.883	0.833	0.868	0.85	0.768	0.806	0.852	0.847	0.866	0.84	0.599	0.602	0.606	0.566	0.608	0.576	0.597	0.596	0.6	0.585	0.652	0.705	0.682	0.691	0.441	0.747	0.835	0.694
	1085	0.138	0.14	0.133	0.132	0.136	0.128	0.134	0.136	0.136	0.31	0.38	0.395	0.391	0.386	0.385	0.382	0.388	0.388	0.386	0.32	0.887	0.837	0.871	0.853	0.768	0.809	0.856	0.851	0.869	0.844	0.599	0.602	0.607	0.567	0.609	0.577	0.599	0.597	0.602	0.586	0.656	0.71	0.689	0.698	0.453	0.753	0.838	0.699
	1090	0.138	0.139	0.133	0.132	0.136	0.128	0.135	0.136	0.136	0.301	0.37	0.395	0.393	0.388	0.387	0.381	0.389	0.387	0.385	0.321	0.889	0.841	0.875	0.856	0.77	0.813	0.858	0.855	0.874	0.847	0.601	0.603	0.608	0.569	0.61	0.578	0.6	0.598	0.602	0.587	0.659	0.714	0.694	0.701	0.466	0.754	0.839	0.697
	1095	0.138	0.141	0.133	0.132	0.136	0.128	0.135	0.136	0.136	0.298	0.351	0.394	0.391	0.388	0.383	0.38	0.387	0.387	0.384	0.321	0.891	0.841	0.875	0.858	0.771	0.816	0.861	0.856	0.874	0.848	0.601	0.604	0.609	0.57	0.611	0.579	0.601	0.599	0.602	0.59	0.662	0.719	0.702	0.704	0.472	0.76	0.844	0.704
	1100	0.138	0.14	0.133	0.131	0.136	0.128	0.134	0.136	0.136	0.301	0.331	0.394	0.394	0.385	0.384	0.381	0.389	0.388	0.384	0.313	0.891	0.845	0.88	0.861	0.772	0.818	0.863	0.859	0.879	0.852	0.603	0.606	0.611	0.571	0.612	0.581	0.603	0.6	0.603	0.59	0.664	0.72	0.703	0.703	0.481	0.764	0.851	0.706
	1105	0.138	0.14	0.133	0.131	0.136	0.128	0.134	0.136	0.135	0.298	0.324	0.392	0.393	0.388	0.384	0.383	0.387	0.389	0.384	0.318	0.889	0.847	0.882	0.863	0.772	0.817	0.864	0.86	0.878	0.853	0.604	0.607	0.611	0.573	0.613	0.582	0.604	0.602	0.605	0.591	0.666	0.72	0.703	0.706	0.488	0.763	0.854	0.714
	1110	0.138	0.141	0.133	0.131	0.136	0.128	0.134	0.135	0.135	0.297	0.331	0.397	0.395	0.393	0.385	0.379	0.39	0.39	0.385	0.318	0.888	0.846	0.881	0.863	0.772	0.818	0.866	0.862	0.88	0.856	0.604	0.608	0.612	0.574	0.613	0.582	0.604	0.603	0.605	0.592	0.674	0.728	0.712	0.711	0.493	0.766	0.855	0.716
	1115	0.137	0.139	0.132	0.131	0.135	0.128	0.134	0.135	0.135	0.299	0.325	0.391	0.392	0.386	0.383	0.38	0.385	0.385	0.386	0.313	0.894	0.851	0.887	0.867	0.773	0.822	0.869	0.864	0.883	0.858	0.608	0.609	0.614	0.575	0.616	0.584	0.606	0.605	0.607	0.592	0.68	0.731	0.716	0.713	0.498	0.771	0.862	0.725
	1120	0.137	0.139	0.132	0.131	0.135	0.127	0.134	0.134	0.135	0.298	0.338	0.394	0.396	0.39	0.385	0.378	0.393	0.389	0.388	0.318	0.895	0.853	0.891	0.87	0.775	0.822	0.871	0.867	0.884	0.862	0.607	0.609	0.614	0.576	0.614	0.584	0.606	0.605	0.606	0.594	0.689	0.735	0.714	0.717	0.501	0.773	0.863	0.727
	1125	0.137	0.139	0.132	0.13	0.135	0.128	0.134	0.134	0.135	0.303	0.334	0.394	0.394	0.385	0.385	0.379	0.386	0.391	0.389	0.314	0.895	0.852	0.891	0.87	0.774	0.824	0.874	0.869	0.885	0.864	0.609	0.611	0.615	0.578	0.616	0.586	0.607	0.605	0.609	0.596	0.691	0.743	0.716	0.718	0.499	0.78	0.866	0.733
	1130	0.137	0.14	0.132	0.13	0.135	0.128	0.134	0.134	0.135	0.306	0.347	0.391	0.395	0.388	0.384	0.379	0.388	0.388	0.384	0.315	0.896	0.854	0.894	0.873	0.776	0.826	0.875	0.872	0.89	0.864	0.61	0.612	0.616	0.579	0.617	0.586	0.608	0.607	0.609	0.597	0.697	0.751	0.722	0.722	0.499	0.784	0.871	0.74
	1135	0.136	0.139	0.132	0.131	0.135	0.128	0.134	0.134	0.134	0.301	0.342	0.392	0.392	0.385	0.385	0.373	0.386	0.385	0.389	0.316	0.898	0.856	0.895	0.875	0.777	0.829	0.877	0.874	0.891	0.868	0.61	0.612	0.617	0.58	0.618	0.588	0.61	0.608	0.611	0.598	0.698	0.753	0.725	0.724	0.496	0.785	0.874	0.741
	1140	0.136	0.138	0.132	0.13	0.134	0.127	0.133	0.134	0.134	0.301	0.347	0.39	0.392	0.388	0.387	0.378	0.386	0.39	0.384	0.316	0.899	0.857	0.896	0.876	0.776	0.829	0.879	0.877	0.893	0.87	0.611	0.613	0.618	0.581	0.619	0.589	0.61	0.608	0.611	0.599	0.704	0.758	0.73	0.731	0.498	0.788	0.878	0.74
	1145	0.136	0.138	0.131	0.13	0.134	0.127	0.133	0.134	0.134	0.304	0.349	0.393	0.393	0.394	0.388	0.376	0.389	0.391	0.387	0.319	0.901	0.858	0.898	0.877	0.778	0.833	0.88	0.878	0.892	0.871	0.612	0.614	0.619	0.582	0.62	0.59	0.611	0.61	0.612	0.6	0.706	0.76	0.733	0.738	0.496	0.794	0.883	0.743
	1150	0.136	0.137	0.131	0.13	0.134	0.127	0.133	0.134	0.134	0.297	0.352	0.396	0.391	0.388	0.386	0.379	0.388	0.388	0.39	0.32	0.902	0.859	0.899	0.879	0.777	0.831	0.88	0.878	0.894	0.871	0.612	0.615	0.62	0.584	0.62	0.591	0.613	0.611	0.613	0.603	0.715	0.76	0.74	0.741	0.513	0.795	0.883	0.747
	1155	0.136	0.139	0.131	0.13	0.134	0.127	0.133	0.134	0.134	0.3	0.353	0.394	0.394	0.385	0.385	0.378	0.39	0.386	0.389	0.315	0.904	0.861	0.902	0.879	0.778	0.833	0.881	0.88	0.895	0.872	0.614	0.616	0.622	0.584	0.621	0.593	0.613	0.612	0.614	0.602	0.716	0.769	0.752	0.747	0.51	0.799	0.889	0.753
	1160	0.135	0.138	0.131	0.13	0.134	0.127	0.133	0.133	0.133	0.314	0.347	0.389	0.39	0.384	0.386	0.374	0.391	0.388	0.386	0.311	0.904	0.861	0.899	0.878	0.778	0.831	0.882	0.879	0.897	0.872	0.617	0.617	0.624	0.587	0.623	0.593	0.616	0.613	0.615	0.606	0.718	0.767	0.754	0.741	0.514	0.802	0.886	0.755
	1165	0.135	0.139	0.131	0.129	0.134	0.127	0.133	0.133	0.133	0.31	0.346	0.389	0.389	0.383	0.379	0.377	0.382	0.385	0.386	0.313	0.904	0.865	0.902	0.881	0.779	0.835	0.885	0.882	0.9	0.874	0.619	0.619	0.624	0.587	0.624	0.595	0.616	0.615	0.617	0.61	0.717	0.773	0.76	0.743	0.517	0.807	0.892	0.758
	1170	0.135	0.138	0.131	0.129	0.134	0.127	0.133	0.133	0.133	0.307	0.351	0.389	0.391	0.384	0.384	0.379	0.389	0.379	0.385	0.313	0.906	0.868	0.904	0.885	0.78	0.836	0.887	0.884	0.902	0.876	0.62	0.619	0.624	0.589	0.625	0.596	0.617	0.615	0.617	0.613	0.724	0.785	0.769	0.747	0.525	0.811	0.894	0.764
	1175	0.134	0.136	0.131	0.129	0.133	0.127	0.133	0.133	0.133	0.3	0.349	0.392	0.389	0.385	0.383	0.378	0.392	0.381	0.383	0.312	0.908	0.868	0.903	0.884	0.781	0.837	0.889	0.886	0.904	0.878	0.62	0.618	0.624	0.588	0.624	0.597	0.616	0.616	0.618	0.615	0.727	0.791	0.772	0.752	0.528	0.813	0.896	0.767
	1180	0.134	0.136	0.13	0.129	0.133	0.127	0.133	0.133	0.132	0.303	0.35	0.391	0.391	0.387	0.379	0.374	0.389	0.384	0.387	0.311	0.911	0.868	0.905	0.887	0.783	0.839	0.891	0.887	0.905	0.881	0.621	0.621	0.626	0.591	0.627	0.598	0.618	0.617	0.619	0.615	0.727	0.794	0.771	0.759	0.533	0.816	0.904	0.771
	1185	0.134	0.138	0.13	0.129	0.133	0.127	0.133	0.133	0.132	0.304	0.343	0.385	0.388	0.381	0.384	0.368	0.386	0.383	0.387	0.314	0.91	0.869	0.906	0.888	0.783	0.839	0.893	0.889	0.907	0.883	0.624	0.621	0.628	0.592	0.627	0.598	0.619	0.618	0.62	0.617	0.732	0.801	0.776	0.766	0.54	0.821	0.909	0.775
	1190	0.134	0.136	0.13	0.129	0.133	0.127	0.133	0.132	0.132	0.306	0.339	0.392	0.391	0.384	0.387	0.376	0.386	0.38	0.383	0.312	0.911	0.872	0.909	0.891	0.784	0.842	0.895	0.89	0.91	0.884	0.625	0.623	0.628	0.592	0.628	0.601	0.619	0.619	0.621	0.617	0.737	0.802	0.778	0.768	0.54	0.825	0.909	0.776
	1195	0.134	0.137	0.13	0.129	0.133	0.127	0.133	0.132	0.132	0.313	0.332	0.39	0.388	0.381	0.381	0.381	0.382	0.382	0.381	0.31	0.912	0.873	0.911	0.893	0.785	0.845	0.895	0.891	0.911	0.888	0.626	0.624	0.63	0.594	0.629	0.601	0.621	0.62	0.622	0.619	0.738	0.8	0.779	0.776	0.545	0.826	0.917	0.78
	1200	0.133	0.136	0.13	0.128	0.133	0.127	0.132	0.132	0.132	0.304	0.346	0.397	0.387	0.379	0.382	0.381	0.388	0.391	0.386	0.314	0.914	0.873	0.913	0.894	0.785	0.845	0.896	0.894	0.911	0.888	0.626	0.625	0.629	0.595	0.63	0.602	0.622	0.621	0.623	0.62	0.743	0.811	0.79	0.786	0.548	0.829	0.921	0.785
	1205	0.133	0.137	0.13	0.128	0.133	0.127	0.132	0.132	0.132	0.302	0.343	0.398	0.386	0.376	0.387	0.37	0.388	0.392	0.388	0.313	0.917	0.875	0.913	0.896	0.788	0.849	0.899	0.895	0.912	0.889	0.627	0.625	0.63	0.595	0.629	0.601	0.623	0.621	0.623	0.621	0.751	0.813	0.788	0.814	0.548	0.831	0.927	0.791
	1210	0.133	0.137	0.13	0.129	0.133	0.127	0.133	0.132	0.132	0.305	0.344	0.398	0.39	0.382	0.385	0.364	0.387	0.392	0.389	0.31	0.913	0.876	0.914	0.897	0.788	0.849	0.899	0.894	0.91	0.89	0.629	0.628	0.632	0.597	0.633	0.604	0.625	0.624	0.626	0.621	0.749	0.813	0.793	0.819	0.55	0.838	0.93	0.792
	1215	0.133	0.137	0.13	0.128	0.133	0.127	0.132	0.132	0.131	0.311	0.345	0.4	0.384	0.386	0.384	0.36	0.387	0.389	0.383	0.309	0.911	0.875	0.916	0.897	0.787	0.848	0.9	0.894	0.912	0.891	0.63	0.63	0.633	0.598	0.635	0.605	0.626	0.626	0.628	0.624	0.755	0.814	0.797	0.825	0.55	0.842	0.931	0.796
	1220	0.132	0.136	0.13	0.128	0.133	0.127	0.132	0.132	0.131	0.306	0.347	0.399	0.389	0.39	0.385	0.357	0.39	0.391	0.381	0.309	0.914	0.878	0.919	0.901	0.79	0.851	0.904	0.897	0.917	0.891	0.63	0.629	0.632	0.598	0.634	0.605	0.627	0.626	0.627	0.624	0.754	0.819	0.802	0.835	0.553	0.844	0.936	0.797
	1225	0.132	0.136	0.13	0.128	0.132	0.127	0.132	0.132	0.131	0.309	0.351	0.4	0.393	0.387	0.385	0.353	0.393	0.386	0.38	0.313	0.918	0.882	0.92	0.902	0.79	0.853	0.904	0.896	0.917	0.895	0.632	0.63	0.632	0.598	0.634	0.606	0.627	0.626	0.628	0.624	0.76	0.82	0.802	0.822	0.557	0.852	0.939	0.802
	1230	0.131	0.135	0.129	0.128	0.132	0.126	0.132	0.132	0.131	0.32	0.35	0.402	0.394	0.386	0.384	0.346	0.386	0.382	0.38	0.311	0.919	0.881	0.921	0.904	0.791	0.852	0.906	0.898	0.92	0.893	0.633	0.631	0.634	0.6	0.637	0.607	0.629	0.628	0.63	0.625	0.763	0.825	0.806	0.828	0.556	0.855	0.94	0.803
	1235	0.131	0.134	0.129	0.127	0.132	0.126	0.131	0.131	0.131	0.325	0.35	0.395	0.392	0.385	0.379	0.338	0.385	0.379	0.385	0.311	0.915	0.88	0.92	0.902	0.79	0.854	0.906	0.899	0.919	0.895	0.635	0.632	0.635	0.6	0.639	0.607	0.63	0.63	0.631	0.625	0.761	0.827	0.808	0.823	0.556	0.858	0.946	0.81
	1240	0.131	0.134	0.129	0.128	0.132	0.126	0.132	0.131	0.131	0.324	0.347	0.375	0.395	0.389	0.376	0.339	0.388	0.384	0.388	0.31	0.922	0.889	0.926	0.907	0.792	0.857	0.91	0.904	0.921	0.898	0.637	0.634	0.636	0.601	0.64	0.608	0.63	0.63	0.632	0.627	0.765	0.829	0.809	0.831	0.557	0.859	0.947	0.814
	1245	0.13	0.134	0.129	0.127	0.132	0.125	0.131	0.131	0.13	0.316	0.35	0.357	0.392	0.386	0.376	0.336	0.383	0.385	0.386	0.31	0.919	0.89	0.925	0.908	0.792	0.857	0.911	0.906	0.922	0.898	0.638	0.635	0.637	0.603	0.64	0.609	0.631	0.632	0.633	0.628	0.77	0.833	0.81	0.845	0.559	0.864	0.951	0.818
	1250	0.131	0.135	0.129	0.127	0.132	0.126	0.131	0.131	0.13	0.31	0.352	0.343	0.39	0.383	0.373	0.333	0.382	0.388	0.384	0.312	0.922	0.89	0.928	0.91	0.793	0.861	0.913	0.909	0.925	0.9	0.637	0.636	0.637	0.602	0.641	0.61	0.631	0.632	0.633	0.628	0.782	0.839	0.817	0.862	0.563	0.866	0.954	0.824
	1255	0.13	0.134	0.129	0.127	0.131	0.125	0.131	0.131	0.13	0.317	0.354	0.333	0.39	0.387	0.373	0.33	0.382	0.392	0.376	0.312	0.923	0.889	0.926	0.909	0.794	0.86	0.91	0.909	0.925	0.901	0.638	0.636	0.638	0.603	0.642	0.609	0.632	0.633	0.634	0.627	0.784	0.839	0.819	0.855	0.564	0.872	0.953	0.823
	1260	0.13	0.134	0.129	0.127	0.132	0.125	0.131	0.131	0.13	0.316	0.353	0.32	0.385	0.379	0.366	0.315	0.378	0.371	0.362	0.309	0.927	0.895	0.929	0.913	0.797	0.863	0.914	0.912	0.929	0.904	0.641	0.638	0.64	0.605	0.644	0.611	0.635	0.635	0.636	0.63	0.789	0.844	0.824	0.867	0.565	0.872	0.962	0.825
	1265	0.13	0.133	0.128	0.127	0.131	0.125	0.131	0.131	0.129	0.312	0.352	0.314	0.387	0.369	0.36	0.314	0.38	0.361	0.358	0.31	0.923	0.892	0.926	0.911	0.794	0.861	0.912	0.91	0.928	0.904	0.641	0.637	0.638	0.604	0.643	0.61	0.634	0.634	0.636	0.631	0.792	0.846	0.825	0.872	0.567	0.875	0.966	0.826
	1270	0.129	0.133	0.128	0.126	0.131	0.125	0.131	0.13	0.129	0.305	0.351	0.317	0.387	0.356	0.349	0.314	0.379	0.357	0.354	0.312	0.931	0.898	0.932	0.917	0.798	0.868	0.916	0.914	0.93	0.905	0.641	0.638	0.642	0.605	0.644	0.613	0.635	0.636	0.637	0.632	0.793	0.847	0.828	0.869	0.57	0.874	0.968	0.835
	1275	0.128	0.131	0.127	0.126	0.131	0.124	0.13	0.13	0.128	0.304	0.35	0.319	0.385	0.341	0.34	0.317	0.375	0.342	0.342	0.307	0.927	0.897	0.929	0.913	0.797	0.865	0.915	0.914	0.931	0.905	0.64	0.638	0.642	0.605	0.643	0.613	0.636	0.635	0.637	0.631	0.795	0.85	0.829	0.87	0.571	0.88	0.976	0.833
	1280	0.128	0.132	0.127	0.125	0.13	0.124	0.13	0.129	0.128	0.31	0.348	0.318	0.378	0.325	0.33	0.315	0.371	0.332	0.335	0.307	0.93	0.896	0.93	0.913	0.797	0.865	0.915	0.916	0.931	0.908	0.641	0.64	0.642	0.605	0.644	0.612	0.636	0.637	0.638	0.63	0.795	0.852	0.829	0.855	0.575	0.883	0.976	0.837
	1285	0.128	0.132	0.127	0.125	0.131	0.124	0.13	0.13	0.128	0.311	0.352	0.326	0.376	0.316	0.326	0.319	0.365	0.326	0.332	0.308	0.93	0.9	0.937	0.916	0.8	0.869	0.921	0.919	0.935	0.908	0.643	0.642	0.645	0.607	0.647	0.614	0.637	0.638	0.64	0.632	0.804	0.859	0.84	0.866	0.575	0.887	0.986	0.844
	1290	0.127	0.131	0.127	0.125	0.13	0.123	0.13	0.129	0.127	0.309	0.349	0.325	0.373	0.313	0.324	0.321	0.347	0.326	0.332	0.308	0.933	0.899	0.937	0.916	0.8	0.869	0.919	0.919	0.934	0.907	0.644	0.642	0.645	0.608	0.648	0.614	0.638	0.639	0.642	0.633	0.803	0.864	0.845	0.867	0.58	0.89	0.991	0.852
	1295	0.127	0.131	0.127	0.125	0.13	0.123	0.129	0.129	0.127	0.305	0.351	0.334	0.369	0.312	0.317	0.324	0.334	0.323	0.329	0.306	0.934	0.9	0.939	0.918	0.801	0.871	0.922	0.92	0.936	0.91	0.643	0.644	0.648	0.608	0.649	0.616	0.64	0.64	0.643	0.634	0.804	0.866	0.85	0.869	0.576	0.893	1.003	0.856
	1300	0.127	0.131	0.127	0.125	0.13	0.123	0.129	0.129	0.127	0.305	0.353	0.33	0.34	0.312	0.319	0.328	0.322	0.323	0.328	0.306	0.936	0.904	0.943	0.918	0.803	0.872	0.925	0.921	0.937	0.913	0.646	0.646	0.649	0.611	0.651	0.617	0.642	0.642	0.645	0.634	0.81	0.873	0.857	0.866	0.577	0.901	1.009	0.86
	1305	0.127	0.13	0.127	0.124	0.13	0.123	0.129	0.128	0.127	0.303	0.352	0.335	0.323	0.314	0.316	0.33	0.313	0.323	0.326	0.308	0.937	0.908	0.945	0.921	0.804	0.873	0.926	0.923	0.939	0.913	0.646	0.647	0.649	0.611	0.65	0.617	0.641	0.642	0.644	0.633	0.814	0.875	0.861	0.858	0.577	0.903	1.012	0.862
	1310	0.127	0.131	0.126	0.124	0.129	0.123	0.129	0.128	0.126	0.308	0.351	0.333	0.309	0.316	0.319	0.333	0.31	0.322	0.323	0.304	0.936	0.905	0.94	0.918	0.804	0.872	0.926	0.923	0.942	0.914	0.649	0.649	0.65	0.612	0.654	0.618	0.644	0.644	0.648	0.635	0.818	0.871	0.86	0.863	0.583	0.904	1.004	0.86
	1315	0.126	0.13	0.125	0.124	0.129	0.122	0.128	0.128	0.126	0.312	0.352	0.335	0.309	0.32	0.319	0.335	0.312	0.323	0.325	0.306	0.938	0.908	0.943	0.924	0.804	0.875	0.93	0.926	0.943	0.914	0.649	0.65	0.649	0.613	0.655	0.618	0.644	0.645	0.648	0.638	0.819	0.878	0.867	0.86	0.583	0.909	1.007	0.866
	1320	0.126	0.128	0.125	0.123	0.129	0.122	0.128	0.127	0.126	0.307	0.35	0.335	0.307	0.32	0.319	0.334	0.313	0.323	0.328	0.305	0.941	0.908	0.944	0.925	0.803	0.877	0.931	0.928	0.943	0.918	0.648	0.65	0.649	0.612	0.653	0.618	0.645	0.645	0.648	0.638	0.822	0.879	0.868	0.856	0.591	0.908	1.005	0.867
	1325	0.126	0.129	0.125	0.123	0.128	0.122	0.128	0.127	0.125	0.309	0.354	0.34	0.308	0.324	0.321	0.337	0.318	0.33	0.331	0.307	0.943	0.91	0.946	0.926	0.805	0.878	0.934	0.93	0.946	0.921	0.65	0.652	0.652	0.614	0.656	0.62	0.646	0.647	0.649	0.637	0.828	0.885	0.87	0.85	0.588	0.91	1.018	0.875
	1330	0.125	0.129	0.125	0.123	0.128	0.122	0.127	0.127	0.125	0.307	0.348	0.346	0.314	0.329	0.323	0.34	0.318	0.333	0.331	0.303	0.941	0.909	0.949	0.929	0.807	0.88	0.936	0.931	0.947	0.92	0.649	0.652	0.652	0.614	0.656	0.62	0.647	0.647	0.65	0.639	0.832	0.886	0.871	0.844	0.591	0.917	1.018	0.873
	1335	0.125	0.128	0.125	0.122	0.128	0.121	0.127	0.127	0.125	0.308	0.348	0.345	0.313	0.33	0.327	0.341	0.318	0.336	0.331	0.302	0.944	0.913	0.953	0.93	0.809	0.881	0.937	0.933	0.946	0.924	0.651	0.654	0.652	0.616	0.656	0.62	0.648	0.648	0.649	0.639	0.837	0.889	0.874	0.836	0.59	0.913	1.02	0.876
	1340	0.125	0.127	0.124	0.122	0.128	0.121	0.127	0.126	0.124	0.319	0.349	0.35	0.317	0.335	0.332	0.344	0.32	0.338	0.333	0.304	0.942	0.909	0.949	0.929	0.808	0.88	0.934	0.929	0.945	0.923	0.65	0.652	0.653	0.615	0.657	0.62	0.647	0.649	0.65	0.64	0.837	0.89	0.874	0.831	0.599	0.921	1.018	0.877
	1345	0.125	0.128	0.124	0.122	0.128	0.121	0.127	0.126	0.125	0.306	0.351	0.355	0.321	0.338	0.333	0.342	0.322	0.339	0.336	0.304	0.947	0.913	0.955	0.935	0.811	0.884	0.936	0.931	0.948	0.924	0.652	0.653	0.653	0.616	0.657	0.621	0.648	0.65	0.651	0.642	0.841	0.897	0.88	0.829	0.598	0.924	1.036	0.884
	1350	0.125	0.127	0.124	0.122	0.127	0.121	0.126	0.126	0.124	0.305	0.347	0.351	0.318	0.336	0.334	0.34	0.32	0.338	0.336	0.303	0.944	0.913	0.951	0.933	0.81	0.884	0.936	0.931	0.948	0.927	0.651	0.656	0.655	0.617	0.66	0.622	0.65	0.652	0.653	0.639	0.844	0.9	0.883	0.821	0.613	0.927	1.032	0.886
	1355	0.124	0.128	0.123	0.121	0.127	0.121	0.126	0.126	0.124	0.305	0.344	0.353	0.324	0.341	0.338	0.341	0.325	0.341	0.338	0.301	0.944	0.914	0.953	0.933	0.811	0.885	0.937	0.933	0.95	0.929	0.653	0.657	0.656	0.617	0.66	0.622	0.652	0.653	0.654	0.642	0.844	0.905	0.888	0.82	0.614	0.931	1.036	0.896
	1360	0.124	0.126	0.123	0.121	0.126	0.12	0.126	0.125	0.123	0.31	0.345	0.354	0.328	0.342	0.341	0.341	0.326	0.343	0.339	0.302	0.942	0.913	0.951	0.933	0.812	0.885	0.939	0.935	0.95	0.928	0.654	0.657	0.656	0.618	0.66	0.622	0.652	0.653	0.654	0.643	0.85	0.903	0.887	0.816	0.619	0.934	1.036	0.891
	1365	0.124	0.127	0.122	0.121	0.126	0.12	0.126	0.125	0.123	0.315	0.346	0.36	0.335	0.348	0.348	0.345	0.331	0.347	0.344	0.303	0.946	0.918	0.956	0.936	0.814	0.888	0.941	0.938	0.955	0.93	0.656	0.659	0.657	0.62	0.662	0.625	0.653	0.654	0.656	0.645	0.853	0.907	0.888	0.814	0.626	0.94	1.042	0.898
	1370	0.123	0.126	0.122	0.12	0.126	0.12	0.125	0.125	0.123	0.306	0.347	0.364	0.334	0.347	0.346	0.342	0.332	0.348	0.346	0.3	0.947	0.921	0.956	0.938	0.814	0.89	0.943	0.94	0.953	0.929	0.654	0.657	0.656	0.618	0.66	0.624	0.652	0.653	0.654	0.645	0.856	0.91	0.889	0.81	0.627	0.941	1.037	0.901
	1375	0.123	0.126	0.122	0.12	0.125	0.12	0.125	0.124	0.122	0.307	0.342	0.363	0.335	0.35	0.348	0.342	0.338	0.35	0.35	0.3	0.949	0.923	0.958	0.941	0.816	0.89	0.943	0.939	0.953	0.933	0.655	0.657	0.658	0.619	0.661	0.625	0.653	0.653	0.655	0.643	0.857	0.914	0.891	0.81	0.631	0.942	1.045	0.904
	1380	0.123	0.126	0.122	0.12	0.125	0.119	0.124	0.124	0.122	0.311	0.346	0.369	0.339	0.351	0.35	0.342	0.34	0.349	0.351	0.301	0.949	0.921	0.958	0.941	0.816	0.89	0.944	0.94	0.954	0.929	0.655	0.657	0.658	0.619	0.661	0.625	0.654	0.655	0.655	0.646	0.859	0.916	0.893	0.807	0.64	0.946	1.043	0.907
	1385	0.123	0.127	0.121	0.119	0.125	0.119	0.124	0.124	0.122	0.306	0.344	0.369	0.344	0.355	0.351	0.343	0.344	0.351	0.353	0.299	0.954	0.923	0.958	0.942	0.816	0.893	0.944	0.944	0.958	0.934	0.656	0.658	0.658	0.62	0.663	0.625	0.655	0.655	0.656	0.645	0.863	0.921	0.897	0.806	0.648	0.949	1.044	0.906
	1390	0.123	0.126	0.121	0.119	0.125	0.119	0.124	0.124	0.122	0.305	0.347	0.368	0.341	0.351	0.35	0.341	0.343	0.351	0.353	0.299	0.959	0.926	0.959	0.943	0.817	0.894	0.944	0.944	0.959	0.936	0.657	0.659	0.659	0.621	0.664	0.627	0.657	0.656	0.657	0.645	0.864	0.927	0.903	0.808	0.649	0.952	1.051	0.913
	1395	0.122	0.124	0.121	0.119	0.124	0.118	0.124	0.123	0.121	0.308	0.348	0.367	0.345	0.352	0.351	0.342	0.348	0.352	0.355	0.3	0.958	0.928	0.962	0.943	0.818	0.895	0.948	0.946	0.962	0.938	0.657	0.66	0.66	0.621	0.665	0.627	0.657	0.656	0.658	0.646	0.865	0.926	0.907	0.804	0.653	0.954	1.051	0.913
	1400	0.122	0.125	0.121	0.118	0.124	0.118	0.123	0.123	0.121	0.322	0.346	0.366	0.345	0.351	0.351	0.342	0.349	0.354	0.353	0.3	0.955	0.928	0.965	0.943	0.819	0.896	0.948	0.946	0.96	0.938	0.661	0.661	0.662	0.623	0.666	0.628	0.658	0.657	0.66	0.647	0.87	0.924	0.907	0.802	0.659	0.955	1.052	0.911
	1405	0.122	0.125	0.12	0.118	0.124	0.118	0.123	0.123	0.121	0.325	0.344	0.366	0.35	0.353	0.352	0.342	0.353	0.355	0.354	0.299	0.955	0.93	0.967	0.944	0.819	0.896	0.948	0.944	0.962	0.939	0.662	0.661	0.662	0.624	0.667	0.629	0.659	0.657	0.66	0.649	0.871	0.928	0.91	0.8	0.67	0.96	1.055	0.914
	1410	0.122	0.125	0.12	0.118	0.123	0.118	0.123	0.123	0.12	0.309	0.347	0.366	0.352	0.351	0.35	0.338	0.353	0.351	0.353	0.3	0.95	0.925	0.966	0.941	0.819	0.896	0.949	0.945	0.961	0.938	0.659	0.661	0.662	0.621	0.666	0.629	0.659	0.658	0.66	0.65	0.874	0.933	0.914	0.797	0.672	0.962	1.06	0.919
	1415	0.122	0.125	0.12	0.118	0.123	0.117	0.122	0.122	0.12	0.328	0.347	0.367	0.354	0.353	0.351	0.341	0.355	0.354	0.353	0.299	0.957	0.928	0.968	0.946	0.821	0.899	0.95	0.946	0.96	0.94	0.66	0.662	0.662	0.623	0.667	0.629	0.661	0.658	0.661	0.648	0.881	0.933	0.917	0.795	0.679	0.962	1.06	0.92
	1420	0.121	0.123	0.119	0.117	0.123	0.117	0.122	0.122	0.12	0.32	0.346	0.364	0.355	0.351	0.35	0.339	0.355	0.352	0.353	0.296	0.961	0.934	0.972	0.951	0.823	0.901	0.952	0.95	0.966	0.941	0.661	0.663	0.662	0.623	0.666	0.629	0.66	0.658	0.662	0.65	0.882	0.937	0.918	0.797	0.683	0.967	1.069	0.923
	1425	0.121	0.125	0.119	0.117	0.123	0.117	0.122	0.122	0.119	0.326	0.344	0.364	0.358	0.351	0.35	0.339	0.356	0.351	0.352	0.298	0.961	0.932	0.971	0.948	0.824	0.9	0.952	0.949	0.963	0.943	0.661	0.664	0.662	0.623	0.666	0.629	0.66	0.658	0.661	0.65	0.885	0.942	0.921	0.796	0.689	0.968	1.065	0.927
	1430	0.121	0.124	0.119	0.117	0.123	0.117	0.122	0.122	0.119	0.331	0.345	0.365	0.362	0.354	0.35	0.339	0.359	0.354	0.352	0.299	0.959	0.933	0.972	0.95	0.823	0.901	0.953	0.952	0.966	0.946	0.663	0.665	0.663	0.626	0.669	0.631	0.661	0.66	0.663	0.65	0.885	0.942	0.926	0.795	0.693	0.974	1.07	0.931
	1435	0.121	0.123	0.119	0.117	0.122	0.117	0.121	0.121	0.119	0.313	0.346	0.367	0.365	0.353	0.35	0.338	0.358	0.352	0.352	0.298	0.961	0.937	0.973	0.953	0.826	0.906	0.956	0.954	0.969	0.947	0.662	0.664	0.663	0.625	0.669	0.631	0.662	0.661	0.663	0.652	0.889	0.947	0.929	0.797	0.695	0.978	1.076	0.939
	1440	0.121	0.123	0.118	0.116	0.122	0.116	0.121	0.121	0.119	0.311	0.347	0.366	0.365	0.351	0.348	0.336	0.358	0.352	0.352	0.297	0.96	0.932	0.974	0.95	0.824	0.902	0.951	0.951	0.968	0.947	0.661	0.664	0.663	0.625	0.668	0.631	0.661	0.66	0.663	0.649	0.894	0.951	0.931	0.796	0.703	0.981	1.077	0.936
	MIN	ECMIN	ECMIN	ECMIN	ECMIN	ECMIN	ECMIN	ECMIN	ECMIN	ECMIN	ECMIN	PAMIN	PAMIN	PAMIN	PAMIN	PAMIN	PAMIN	PAMIN	PAMIN	PAMIN	PAMIN	SAMH	SAMH	SAMH	SAMH	SAMH	SAMH	SAMH	SAMH	SAMH	SAMH	ECLB	ECLB	ECLB	ECLB	ECLB	ECLB	ECLB	ECLB	ECLB	ECLB	PALB	PALB	PALB	PALB	PALB	PALB	PALB	PALB
	0	0.02	0.02	0.02	0.021	0.021	0.021	0.021	0.021	0.02	0.02	0.017	0.019	0.02	0.019	0.02	0.018	0.021	0.024	0.02	0.018	0.019	0.02	0.021	0.02	0.02	0.018	0.02	0.02	0.021	0.019	0.02	0.021	0.021	0.018	0.021	0.018	0.02	0.02	0.021	0.02	0.022	0.021	0.021	0.02	0.019	0.02	0.019	0.02
	5	0.022	0.022	0.021	0.022	0.023	0.022	0.023	0.023	0.022	0.022	0.02	0.021	0.022	0.021	0.022	0.021	0.024	0.027	0.023	0.02	0.022	0.023	0.024	0.022	0.024	0.02	0.023	0.023	0.024	0.022	0.023	0.025	0.025	0.021	0.025	0.021	0.023	0.023	0.024	0.023	0.024	0.023	0.023	0.022	0.021	0.022	0.022	0.023
	10	0.023	0.023	0.023	0.023	0.024	0.023	0.024	0.024	0.023	0.023	0.022	0.026	0.027	0.026	0.027	0.025	0.029	0.034	0.029	0.022	0.024	0.025	0.026	0.025	0.027	0.023	0.025	0.025	0.026	0.024	0.028	0.03	0.028	0.025	0.029	0.025	0.027	0.028	0.029	0.028	0.027	0.026	0.026	0.025	0.024	0.025	0.025	0.026
	15	0.024	0.024	0.024	0.025	0.026	0.025	0.026	0.026	0.025	0.025	0.026	0.031	0.031	0.032	0.033	0.031	0.04	0.043	0.033	0.027	0.027	0.028	0.03	0.028	0.031	0.026	0.028	0.029	0.03	0.027	0.033	0.035	0.033	0.03	0.034	0.03	0.032	0.033	0.034	0.033	0.03	0.029	0.029	0.027	0.026	0.028	0.027	0.028
	20	0.026	0.026	0.026	0.027	0.028	0.027	0.027	0.028	0.027	0.027	0.031	0.033	0.034	0.036	0.037	0.035	0.044	0.045	0.037	0.032	0.031	0.032	0.033	0.032	0.036	0.029	0.032	0.032	0.033	0.03	0.039	0.04	0.038	0.035	0.04	0.034	0.038	0.038	0.038	0.038	0.033	0.031	0.032	0.03	0.029	0.031	0.03	0.031
	25	0.027	0.029	0.028	0.029	0.03	0.028	0.029	0.029	0.028	0.029	0.034	0.037	0.042	0.043	0.044	0.042	0.046	0.045	0.044	0.031	0.035	0.036	0.037	0.035	0.041	0.032	0.035	0.036	0.037	0.034	0.046	0.048	0.046	0.041	0.047	0.04	0.045	0.045	0.046	0.045	0.032	0.032	0.031	0.032	0.031	0.035	0.033	0.031
	30	0.029	0.03	0.03	0.03	0.032	0.03	0.031	0.031	0.03	0.032	0.033	0.051	0.047	0.046	0.044	0.043	0.045	0.05	0.045	0.038	0.038	0.04	0.042	0.04	0.047	0.035	0.04	0.04	0.041	0.038	0.054	0.055	0.053	0.048	0.054	0.046	0.051	0.052	0.053	0.053	0.034	0.033	0.033	0.032	0.031	0.039	0.032	0.032
	35	0.031	0.032	0.032	0.033	0.034	0.032	0.033	0.033	0.032	0.033	0.032	0.049	0.046	0.047	0.048	0.044	0.045	0.048	0.047	0.037	0.042	0.044	0.046	0.044	0.052	0.039	0.044	0.044	0.045	0.042	0.063	0.062	0.061	0.056	0.062	0.053	0.059	0.06	0.06	0.062	0.039	0.037	0.037	0.035	0.035	0.045	0.035	0.037
	40	0.033	0.035	0.034	0.035	0.037	0.035	0.036	0.036	0.035	0.035	0.037	0.055	0.054	0.051	0.048	0.046	0.049	0.054	0.051	0.041	0.046	0.048	0.051	0.048	0.058	0.043	0.048	0.049	0.049	0.046	0.073	0.071	0.068	0.063	0.07	0.061	0.067	0.069	0.069	0.071	0.058	0.055	0.055	0.049	0.042	0.057	0.048	0.048
	45	0.036	0.037	0.036	0.037	0.039	0.037	0.038	0.038	0.037	0.038	0.041	0.054	0.051	0.054	0.052	0.05	0.05	0.053	0.055	0.044	0.051	0.054	0.056	0.053	0.065	0.048	0.053	0.054	0.054	0.051	0.083	0.082	0.079	0.074	0.081	0.071	0.079	0.08	0.08	0.081	0.067	0.068	0.069	0.063	0.061	0.062	0.061	0.069
	50	0.038	0.04	0.039	0.04	0.042	0.04	0.041	0.041	0.04	0.041	0.051	0.058	0.057	0.058	0.056	0.054	0.055	0.056	0.059	0.047	0.056	0.059	0.061	0.058	0.071	0.052	0.059	0.059	0.059	0.056	0.093	0.094	0.091	0.084	0.094	0.082	0.09	0.091	0.09	0.091	0.071	0.072	0.073	0.071	0.081	0.068	0.067	0.083
	55	0.041	0.042	0.042	0.043	0.045	0.042	0.043	0.043	0.043	0.043	0.049	0.052	0.053	0.053	0.054	0.052	0.052	0.056	0.056	0.046	0.062	0.065	0.067	0.064	0.077	0.057	0.064	0.065	0.064	0.061	0.105	0.105	0.103	0.095	0.106	0.093	0.1	0.102	0.103	0.103	0.075	0.075	0.075	0.075	0.079	0.072	0.073	0.083
	60	0.043	0.046	0.044	0.045	0.048	0.045	0.046	0.046	0.045	0.045	0.054	0.06	0.06	0.058	0.057	0.055	0.056	0.06	0.059	0.051	0.068	0.071	0.073	0.07	0.085	0.062	0.07	0.071	0.07	0.067	0.116	0.117	0.115	0.106	0.117	0.104	0.113	0.114	0.115	0.113	0.081	0.079	0.079	0.079	0.083	0.077	0.077	0.087
	65	0.046	0.049	0.047	0.048	0.051	0.048	0.05	0.05	0.049	0.049	0.067	0.066	0.063	0.063	0.06	0.057	0.06	0.061	0.063	0.053	0.074	0.077	0.079	0.076	0.093	0.068	0.076	0.076	0.075	0.073	0.129	0.129	0.127	0.117	0.13	0.114	0.125	0.126	0.127	0.126	0.083	0.082	0.082	0.082	0.084	0.08	0.081	0.088
	70	0.049	0.052	0.051	0.051	0.054	0.051	0.052	0.053	0.052	0.051	0.065	0.061	0.062	0.06	0.061	0.057	0.058	0.065	0.062	0.058	0.08	0.083	0.086	0.082	0.101	0.074	0.082	0.083	0.081	0.078	0.142	0.142	0.14	0.128	0.144	0.127	0.138	0.138	0.139	0.138	0.09	0.088	0.089	0.089	0.088	0.084	0.086	0.095
	75	0.052	0.055	0.053	0.054	0.057	0.054	0.056	0.056	0.055	0.055	0.067	0.069	0.067	0.065	0.062	0.058	0.061	0.065	0.065	0.062	0.086	0.09	0.092	0.088	0.11	0.079	0.088	0.089	0.087	0.084	0.156	0.155	0.153	0.14	0.158	0.138	0.15	0.152	0.152	0.151	0.09	0.09	0.09	0.09	0.09	0.09	0.091	0.095
	80	0.056	0.059	0.056	0.057	0.06	0.057	0.058	0.059	0.058	0.059	0.073	0.068	0.068	0.067	0.063	0.06	0.062	0.068	0.065	0.063	0.094	0.097	0.099	0.095	0.119	0.086	0.094	0.096	0.093	0.091	0.167	0.166	0.166	0.152	0.17	0.15	0.163	0.165	0.164	0.163	0.097	0.096	0.097	0.096	0.095	0.093	0.096	0.1
	85	0.059	0.061	0.059	0.06	0.063	0.06	0.061	0.061	0.061	0.064	0.073	0.073	0.073	0.07	0.067	0.064	0.066	0.072	0.069	0.061	0.101	0.104	0.106	0.102	0.129	0.092	0.101	0.102	0.099	0.098	0.179	0.177	0.177	0.161	0.181	0.16	0.174	0.174	0.175	0.171	0.102	0.099	0.099	0.099	0.099	0.099	0.101	0.104
	90	0.063	0.066	0.063	0.064	0.066	0.064	0.064	0.065	0.065	0.067	0.072	0.07	0.073	0.07	0.068	0.066	0.069	0.072	0.072	0.068	0.109	0.113	0.113	0.109	0.137	0.099	0.108	0.109	0.106	0.105	0.187	0.185	0.183	0.168	0.19	0.169	0.184	0.182	0.183	0.18	0.105	0.104	0.105	0.105	0.102	0.103	0.104	0.108
	95	0.066	0.068	0.065	0.067	0.069	0.066	0.067	0.068	0.068	0.072	0.078	0.077	0.075	0.075	0.07	0.068	0.071	0.075	0.075	0.069	0.117	0.12	0.12	0.116	0.149	0.106	0.115	0.117	0.114	0.112	0.197	0.197	0.194	0.177	0.201	0.177	0.192	0.193	0.194	0.189	0.109	0.108	0.109	0.109	0.107	0.105	0.107	0.111
	100	0.07	0.072	0.068	0.07	0.072	0.069	0.07	0.07	0.071	0.076	0.075	0.077	0.074	0.074	0.069	0.066	0.07	0.077	0.073	0.072	0.126	0.128	0.127	0.124	0.16	0.113	0.123	0.124	0.122	0.12	0.208	0.207	0.204	0.186	0.21	0.186	0.203	0.203	0.202	0.197	0.112	0.111	0.113	0.112	0.11	0.112	0.109	0.113
	105	0.073	0.075	0.072	0.073	0.075	0.073	0.074	0.074	0.074	0.08	0.082	0.08	0.077	0.079	0.072	0.07	0.073	0.08	0.076	0.078	0.135	0.137	0.135	0.131	0.171	0.121	0.131	0.132	0.13	0.128	0.217	0.217	0.214	0.196	0.221	0.196	0.214	0.214	0.215	0.209	0.113	0.115	0.114	0.113	0.112	0.117	0.112	0.117
	110	0.077	0.079	0.075	0.076	0.078	0.076	0.077	0.077	0.077	0.086	0.088	0.083	0.082	0.081	0.073	0.073	0.077	0.082	0.079	0.08	0.144	0.146	0.144	0.14	0.181	0.129	0.14	0.141	0.138	0.136	0.23	0.228	0.226	0.206	0.233	0.206	0.223	0.225	0.225	0.219	0.119	0.12	0.12	0.119	0.118	0.123	0.115	0.121
	115	0.08	0.08	0.078	0.079	0.082	0.079	0.08	0.08	0.081	0.09	0.084	0.083	0.081	0.08	0.073	0.072	0.074	0.085	0.077	0.079	0.153	0.155	0.154	0.148	0.194	0.137	0.148	0.15	0.146	0.144	0.241	0.239	0.238	0.217	0.244	0.217	0.236	0.236	0.239	0.231	0.125	0.125	0.126	0.127	0.122	0.126	0.122	0.124
	120	0.084	0.086	0.081	0.082	0.085	0.082	0.084	0.083	0.084	0.095	0.094	0.087	0.083	0.084	0.075	0.075	0.08	0.089	0.082	0.092	0.162	0.164	0.162	0.156	0.204	0.145	0.157	0.159	0.155	0.152	0.256	0.254	0.251	0.229	0.259	0.229	0.249	0.25	0.252	0.244	0.126	0.13	0.13	0.132	0.125	0.124	0.126	0.129
	125	0.087	0.088	0.084	0.086	0.088	0.086	0.086	0.087	0.088	0.101	0.086	0.088	0.083	0.085	0.076	0.074	0.077	0.089	0.082	0.084	0.169	0.172	0.17	0.165	0.214	0.152	0.164	0.166	0.163	0.159	0.271	0.269	0.266	0.243	0.272	0.241	0.263	0.263	0.266	0.257	0.13	0.134	0.134	0.135	0.13	0.133	0.131	0.133
	130	0.09	0.092	0.088	0.089	0.092	0.088	0.09	0.09	0.091	0.106	0.094	0.088	0.085	0.084	0.077	0.078	0.081	0.095	0.086	0.09	0.178	0.18	0.177	0.173	0.223	0.159	0.172	0.174	0.171	0.167	0.285	0.282	0.277	0.253	0.287	0.254	0.276	0.275	0.28	0.272	0.13	0.134	0.134	0.133	0.13	0.137	0.134	0.135
	135	0.094	0.096	0.092	0.092	0.096	0.092	0.094	0.094	0.095	0.112	0.097	0.091	0.089	0.086	0.08	0.08	0.084	0.098	0.087	0.094	0.186	0.187	0.183	0.181	0.233	0.166	0.18	0.181	0.179	0.174	0.3	0.297	0.293	0.267	0.301	0.268	0.291	0.289	0.294	0.286	0.134	0.144	0.142	0.141	0.139	0.142	0.139	0.142
	140	0.098	0.099	0.095	0.096	0.099	0.096	0.097	0.098	0.098	0.119	0.1	0.093	0.091	0.09	0.085	0.082	0.085	0.101	0.089	0.097	0.193	0.195	0.188	0.186	0.243	0.173	0.187	0.188	0.186	0.181	0.314	0.309	0.307	0.28	0.314	0.28	0.304	0.303	0.307	0.298	0.14	0.148	0.151	0.147	0.142	0.141	0.143	0.147
	145	0.102	0.103	0.098	0.1	0.103	0.099	0.101	0.101	0.102	0.124	0.102	0.096	0.093	0.092	0.086	0.084	0.088	0.107	0.089	0.099	0.2	0.203	0.194	0.193	0.259	0.181	0.194	0.194	0.191	0.188	0.327	0.323	0.319	0.292	0.329	0.292	0.318	0.316	0.32	0.311	0.144	0.15	0.15	0.147	0.142	0.145	0.145	0.151
	150	0.105	0.106	0.102	0.104	0.107	0.103	0.105	0.105	0.106	0.13	0.107	0.102	0.104	0.1	0.095	0.093	0.094	0.107	0.095	0.095	0.207	0.209	0.2	0.2	0.273	0.187	0.2	0.199	0.195	0.195	0.341	0.336	0.331	0.302	0.341	0.304	0.33	0.328	0.331	0.324	0.15	0.155	0.154	0.149	0.146	0.153	0.147	0.155
	155	0.108	0.109	0.106	0.107	0.111	0.107	0.107	0.108	0.109	0.138	0.113	0.106	0.103	0.1	0.096	0.093	0.094	0.107	0.101	0.098	0.214	0.215	0.207	0.205	0.283	0.193	0.205	0.206	0.2	0.2	0.354	0.349	0.346	0.314	0.355	0.318	0.343	0.342	0.344	0.335	0.153	0.16	0.157	0.153	0.148	0.157	0.149	0.158
	160	0.113	0.113	0.11	0.112	0.116	0.111	0.112	0.113	0.114	0.142	0.111	0.105	0.101	0.093	0.088	0.085	0.087	0.11	0.094	0.109	0.22	0.221	0.212	0.21	0.283	0.199	0.209	0.212	0.203	0.206	0.358	0.357	0.354	0.324	0.365	0.327	0.354	0.353	0.355	0.341	0.157	0.169	0.166	0.161	0.154	0.156	0.155	0.164
	165	0.117	0.117	0.114	0.115	0.12	0.115	0.116	0.117	0.118	0.148	0.115	0.115	0.108	0.101	0.097	0.093	0.097	0.113	0.103	0.109	0.225	0.226	0.215	0.213	0.287	0.205	0.216	0.218	0.207	0.212	0.363	0.363	0.359	0.328	0.369	0.334	0.36	0.358	0.36	0.347	0.161	0.17	0.17	0.164	0.157	0.161	0.16	0.169
	170	0.121	0.122	0.118	0.12	0.124	0.119	0.121	0.121	0.123	0.154	0.117	0.114	0.108	0.107	0.101	0.099	0.102	0.117	0.104	0.111	0.232	0.233	0.222	0.217	0.295	0.211	0.221	0.223	0.212	0.218	0.368	0.367	0.362	0.332	0.374	0.337	0.364	0.363	0.365	0.352	0.16	0.173	0.171	0.165	0.159	0.165	0.161	0.171
	175	0.125	0.127	0.122	0.124	0.128	0.123	0.124	0.125	0.127	0.16	0.123	0.117	0.115	0.112	0.111	0.106	0.106	0.122	0.106	0.111	0.237	0.239	0.225	0.222	0.301	0.215	0.224	0.226	0.216	0.223	0.372	0.371	0.367	0.335	0.378	0.341	0.368	0.367	0.37	0.356	0.164	0.178	0.177	0.17	0.164	0.17	0.166	0.177
	180	0.128	0.13	0.126	0.128	0.133	0.127	0.129	0.13	0.131	0.164	0.125	0.12	0.115	0.116	0.113	0.113	0.114	0.124	0.114	0.119	0.241	0.243	0.23	0.226	0.306	0.218	0.228	0.229	0.22	0.228	0.375	0.375	0.371	0.34	0.382	0.346	0.372	0.371	0.374	0.36	0.169	0.184	0.182	0.175	0.168	0.177	0.171	0.184
	185	0.133	0.136	0.131	0.133	0.138	0.132	0.134	0.135	0.136	0.17	0.132	0.123	0.12	0.121	0.116	0.114	0.116	0.125	0.118	0.122	0.246	0.247	0.235	0.232	0.312	0.225	0.234	0.235	0.222	0.234	0.38	0.379	0.374	0.344	0.385	0.349	0.377	0.375	0.378	0.365	0.172	0.188	0.187	0.178	0.171	0.182	0.174	0.186
	190	0.138	0.14	0.135	0.137	0.142	0.136	0.138	0.138	0.14	0.176	0.135	0.122	0.127	0.121	0.117	0.118	0.117	0.126	0.118	0.117	0.252	0.253	0.239	0.236	0.317	0.231	0.237	0.24	0.225	0.238	0.384	0.384	0.379	0.347	0.39	0.354	0.381	0.379	0.381	0.366	0.177	0.195	0.194	0.183	0.174	0.195	0.18	0.193
	195	0.141	0.144	0.14	0.141	0.147	0.139	0.142	0.143	0.144	0.182	0.139	0.129	0.132	0.126	0.124	0.124	0.124	0.129	0.125	0.124	0.255	0.255	0.241	0.238	0.324	0.232	0.237	0.24	0.23	0.242	0.386	0.386	0.383	0.351	0.395	0.356	0.385	0.384	0.385	0.371	0.181	0.196	0.196	0.185	0.176	0.2	0.185	0.197
	200	0.146	0.15	0.145	0.145	0.151	0.139	0.146	0.147	0.148	0.187	0.142	0.131	0.136	0.128	0.127	0.125	0.123	0.128	0.129	0.129	0.261	0.26	0.245	0.241	0.331	0.237	0.237	0.242	0.234	0.246	0.389	0.39	0.386	0.352	0.398	0.359	0.388	0.387	0.389	0.373	0.188	0.203	0.204	0.192	0.184	0.205	0.193	0.203
	205	0.149	0.154	0.147	0.146	0.15	0.142	0.147	0.148	0.15	0.191	0.142	0.131	0.131	0.132	0.135	0.13	0.127	0.13	0.135	0.125	0.264	0.264	0.251	0.246	0.338	0.242	0.242	0.246	0.239	0.251	0.393	0.393	0.389	0.356	0.401	0.362	0.392	0.39	0.392	0.376	0.196	0.211	0.213	0.201	0.19	0.208	0.2	0.208
	210	0.152	0.154	0.149	0.148	0.152	0.142	0.149	0.149	0.152	0.195	0.143	0.136	0.135	0.136	0.137	0.134	0.13	0.137	0.134	0.127	0.27	0.267	0.255	0.249	0.345	0.246	0.246	0.249	0.243	0.256	0.395	0.397	0.392	0.359	0.404	0.366	0.395	0.393	0.396	0.38	0.2	0.213	0.214	0.203	0.193	0.213	0.203	0.215
	215	0.151	0.155	0.15	0.149	0.152	0.141	0.15	0.151	0.152	0.196	0.143	0.136	0.133	0.134	0.135	0.135	0.134	0.14	0.14	0.128	0.274	0.272	0.258	0.251	0.354	0.249	0.251	0.251	0.246	0.26	0.399	0.4	0.397	0.362	0.407	0.368	0.398	0.396	0.398	0.382	0.2	0.215	0.216	0.205	0.195	0.223	0.206	0.215
	220	0.151	0.155	0.149	0.148	0.153	0.141	0.149	0.151	0.152	0.196	0.142	0.137	0.136	0.134	0.138	0.133	0.133	0.142	0.14	0.13	0.278	0.275	0.261	0.254	0.36	0.255	0.254	0.253	0.25	0.264	0.401	0.403	0.399	0.364	0.409	0.371	0.401	0.398	0.399	0.384	0.207	0.221	0.223	0.209	0.199	0.222	0.213	0.221
	225	0.15	0.155	0.149	0.148	0.152	0.141	0.15	0.15	0.152	0.196	0.139	0.137	0.137	0.135	0.137	0.134	0.135	0.142	0.141	0.129	0.281	0.28	0.262	0.257	0.368	0.258	0.257	0.257	0.254	0.267	0.404	0.406	0.402	0.367	0.412	0.374	0.404	0.401	0.403	0.387	0.215	0.232	0.233	0.22	0.207	0.228	0.223	0.228
	230	0.151	0.155	0.149	0.148	0.152	0.141	0.149	0.151	0.152	0.198	0.138	0.137	0.142	0.138	0.143	0.138	0.138	0.15	0.14	0.138	0.287	0.283	0.266	0.26	0.376	0.261	0.26	0.26	0.259	0.27	0.406	0.408	0.404	0.369	0.415	0.376	0.405	0.403	0.405	0.387	0.217	0.234	0.235	0.222	0.209	0.23	0.225	0.231
	235	0.151	0.155	0.149	0.147	0.152	0.14	0.149	0.15	0.151	0.2	0.146	0.142	0.151	0.147	0.148	0.144	0.145	0.154	0.148	0.141	0.293	0.287	0.27	0.264	0.384	0.265	0.263	0.262	0.263	0.273	0.408	0.411	0.407	0.372	0.418	0.38	0.407	0.406	0.408	0.391	0.222	0.241	0.241	0.227	0.214	0.231	0.23	0.236
	240	0.15	0.153	0.148	0.147	0.151	0.14	0.148	0.15	0.151	0.203	0.148	0.145	0.152	0.146	0.148	0.144	0.145	0.156	0.148	0.143	0.297	0.292	0.278	0.271	0.392	0.272	0.266	0.266	0.271	0.282	0.411	0.414	0.408	0.373	0.42	0.381	0.411	0.408	0.41	0.393	0.223	0.24	0.242	0.228	0.215	0.24	0.232	0.239
	245	0.149	0.153	0.147	0.146	0.15	0.139	0.148	0.149	0.15	0.206	0.152	0.15	0.158	0.153	0.154	0.151	0.152	0.163	0.155	0.146	0.3	0.291	0.281	0.27	0.401	0.275	0.267	0.269	0.272	0.284	0.413	0.416	0.413	0.376	0.422	0.385	0.411	0.41	0.411	0.393	0.223	0.245	0.243	0.229	0.215	0.245	0.236	0.245
	250	0.149	0.153	0.147	0.145	0.15	0.139	0.147	0.149	0.15	0.207	0.156	0.15	0.16	0.153	0.157	0.152	0.154	0.165	0.157	0.151	0.306	0.296	0.287	0.276	0.408	0.28	0.273	0.274	0.277	0.288	0.415	0.418	0.413	0.378	0.424	0.386	0.415	0.412	0.414	0.397	0.23	0.251	0.252	0.238	0.223	0.245	0.244	0.251
	255	0.148	0.152	0.146	0.145	0.15	0.138	0.147	0.148	0.15	0.209	0.156	0.155	0.162	0.156	0.16	0.157	0.159	0.17	0.164	0.155	0.312	0.299	0.29	0.278	0.416	0.284	0.277	0.277	0.276	0.292	0.417	0.42	0.415	0.381	0.425	0.388	0.417	0.414	0.415	0.401	0.233	0.253	0.253	0.241	0.225	0.249	0.249	0.253
	260	0.148	0.152	0.146	0.145	0.15	0.139	0.147	0.148	0.15	0.211	0.16	0.16	0.165	0.16	0.162	0.159	0.16	0.171	0.166	0.156	0.318	0.304	0.294	0.283	0.426	0.289	0.28	0.283	0.279	0.299	0.419	0.421	0.417	0.383	0.428	0.39	0.419	0.417	0.418	0.402	0.233	0.255	0.256	0.241	0.222	0.259	0.252	0.255
	265	0.147	0.152	0.145	0.144	0.148	0.138	0.146	0.148	0.149	0.212	0.163	0.162	0.167	0.163	0.162	0.161	0.162	0.17	0.165	0.156	0.323	0.305	0.296	0.286	0.433	0.291	0.283	0.287	0.281	0.303	0.421	0.425	0.421	0.385	0.431	0.393	0.423	0.42	0.42	0.404	0.239	0.26	0.261	0.243	0.226	0.261	0.258	0.261
	270	0.147	0.15	0.145	0.145	0.149	0.138	0.147	0.148	0.149	0.215	0.169	0.169	0.172	0.167	0.169	0.167	0.169	0.179	0.174	0.162	0.327	0.308	0.3	0.289	0.441	0.295	0.286	0.291	0.285	0.309	0.424	0.427	0.424	0.388	0.432	0.396	0.426	0.421	0.422	0.406	0.242	0.262	0.264	0.249	0.232	0.268	0.263	0.267
	275	0.147	0.15	0.145	0.145	0.149	0.138	0.147	0.147	0.149	0.215	0.169	0.171	0.177	0.172	0.172	0.171	0.172	0.182	0.175	0.166	0.334	0.316	0.305	0.294	0.447	0.302	0.293	0.298	0.292	0.314	0.425	0.429	0.425	0.39	0.435	0.398	0.427	0.424	0.424	0.408	0.245	0.264	0.266	0.25	0.234	0.266	0.265	0.271
	280	0.146	0.15	0.144	0.144	0.148	0.137	0.146	0.147	0.148	0.215	0.175	0.174	0.177	0.172	0.171	0.171	0.171	0.181	0.173	0.167	0.338	0.323	0.311	0.301	0.456	0.307	0.297	0.304	0.296	0.321	0.427	0.43	0.427	0.393	0.436	0.402	0.429	0.427	0.426	0.409	0.253	0.273	0.272	0.258	0.235	0.269	0.272	0.277
	285	0.147	0.15	0.145	0.144	0.149	0.137	0.146	0.147	0.148	0.218	0.176	0.18	0.184	0.179	0.18	0.179	0.179	0.188	0.181	0.173	0.343	0.325	0.311	0.303	0.468	0.309	0.3	0.309	0.303	0.325	0.428	0.431	0.429	0.396	0.438	0.405	0.431	0.428	0.427	0.412	0.253	0.271	0.269	0.263	0.235	0.278	0.27	0.275
	290	0.146	0.15	0.145	0.144	0.148	0.137	0.146	0.147	0.148	0.219	0.176	0.178	0.182	0.179	0.177	0.177	0.177	0.184	0.178	0.172	0.347	0.33	0.316	0.312	0.478	0.316	0.306	0.314	0.307	0.33	0.432	0.435	0.433	0.4	0.441	0.409	0.434	0.431	0.43	0.416	0.256	0.275	0.272	0.271	0.238	0.282	0.278	0.281
	295	0.146	0.15	0.145	0.144	0.149	0.137	0.146	0.147	0.148	0.218	0.176	0.179	0.183	0.178	0.178	0.177	0.177	0.184	0.177	0.169	0.352	0.335	0.319	0.316	0.486	0.319	0.31	0.318	0.31	0.33	0.432	0.436	0.434	0.401	0.442	0.41	0.434	0.432	0.431	0.419	0.264	0.285	0.282	0.278	0.242	0.284	0.282	0.287
	300	0.146	0.149	0.144	0.144	0.148	0.137	0.146	0.147	0.148	0.219	0.176	0.178	0.181	0.179	0.177	0.176	0.177	0.182	0.18	0.171	0.356	0.341	0.322	0.318	0.499	0.322	0.316	0.324	0.317	0.336	0.435	0.439	0.437	0.404	0.445	0.413	0.438	0.435	0.435	0.423	0.267	0.288	0.287	0.279	0.241	0.294	0.283	0.289
	305	0.147	0.151	0.145	0.144	0.148	0.137	0.146	0.147	0.148	0.221	0.178	0.181	0.182	0.177	0.179	0.177	0.178	0.183	0.179	0.17	0.362	0.348	0.325	0.322	0.511	0.327	0.321	0.327	0.322	0.342	0.437	0.442	0.439	0.405	0.447	0.415	0.439	0.437	0.437	0.424	0.271	0.288	0.289	0.283	0.244	0.298	0.286	0.296
	310	0.147	0.15	0.145	0.144	0.148	0.137	0.145	0.147	0.148	0.224	0.186	0.189	0.189	0.182	0.189	0.188	0.19	0.195	0.192	0.179	0.368	0.352	0.33	0.328	0.523	0.332	0.326	0.334	0.327	0.347	0.441	0.445	0.443	0.409	0.45	0.418	0.442	0.439	0.439	0.427	0.277	0.295	0.294	0.289	0.247	0.306	0.289	0.3
	315	0.147	0.149	0.144	0.143	0.148	0.136	0.145	0.147	0.147	0.225	0.188	0.188	0.188	0.181	0.185	0.182	0.183	0.188	0.187	0.176	0.374	0.355	0.334	0.331	0.534	0.337	0.331	0.34	0.331	0.352	0.443	0.447	0.445	0.409	0.453	0.42	0.444	0.442	0.442	0.429	0.276	0.295	0.295	0.291	0.249	0.308	0.293	0.304
	320	0.147	0.15	0.145	0.144	0.148	0.137	0.146	0.147	0.148	0.228	0.188	0.188	0.187	0.184	0.188	0.185	0.189	0.193	0.192	0.18	0.378	0.358	0.339	0.336	0.542	0.343	0.339	0.344	0.339	0.357	0.445	0.448	0.447	0.412	0.455	0.421	0.446	0.443	0.444	0.431	0.286	0.303	0.303	0.298	0.252	0.31	0.295	0.308
	325	0.147	0.15	0.144	0.143	0.148	0.136	0.145	0.147	0.147	0.229	0.189	0.189	0.198	0.191	0.195	0.191	0.194	0.2	0.199	0.182	0.386	0.363	0.347	0.344	0.553	0.348	0.346	0.349	0.345	0.365	0.446	0.45	0.449	0.413	0.457	0.423	0.448	0.445	0.446	0.432	0.285	0.306	0.306	0.303	0.256	0.322	0.298	0.311
	330	0.146	0.149	0.144	0.143	0.148	0.136	0.145	0.146	0.147	0.232	0.191	0.191	0.188	0.184	0.186	0.184	0.186	0.191	0.191	0.186	0.389	0.365	0.35	0.347	0.561	0.35	0.351	0.354	0.351	0.369	0.449	0.452	0.451	0.415	0.459	0.424	0.451	0.447	0.448	0.434	0.285	0.306	0.307	0.306	0.256	0.328	0.301	0.316
	335	0.147	0.151	0.144	0.143	0.148	0.136	0.145	0.147	0.148	0.233	0.19	0.194	0.193	0.188	0.191	0.188	0.19	0.196	0.195	0.183	0.396	0.371	0.356	0.353	0.57	0.355	0.355	0.358	0.357	0.376	0.451	0.454	0.453	0.417	0.461	0.426	0.452	0.449	0.45	0.437	0.293	0.314	0.315	0.312	0.265	0.337	0.309	0.324
	340	0.145	0.149	0.144	0.143	0.147	0.136	0.144	0.146	0.146	0.236	0.195	0.191	0.195	0.191	0.193	0.19	0.192	0.198	0.198	0.185	0.4	0.375	0.363	0.359	0.578	0.361	0.359	0.362	0.363	0.381	0.454	0.456	0.457	0.419	0.464	0.429	0.455	0.452	0.452	0.438	0.296	0.317	0.318	0.318	0.268	0.343	0.311	0.325
	345	0.145	0.149	0.144	0.142	0.147	0.136	0.145	0.146	0.147	0.235	0.198	0.195	0.2	0.193	0.197	0.193	0.195	0.199	0.199	0.184	0.405	0.382	0.369	0.363	0.586	0.368	0.364	0.369	0.369	0.389	0.456	0.459	0.459	0.421	0.465	0.43	0.456	0.453	0.453	0.439	0.302	0.323	0.324	0.322	0.273	0.353	0.317	0.329
	350	0.145	0.149	0.143	0.142	0.147	0.135	0.144	0.145	0.147	0.236	0.194	0.202	0.204	0.201	0.202	0.2	0.203	0.206	0.21	0.194	0.412	0.388	0.374	0.37	0.593	0.373	0.369	0.375	0.374	0.394	0.459	0.461	0.462	0.423	0.467	0.433	0.458	0.457	0.456	0.443	0.306	0.332	0.331	0.329	0.277	0.358	0.324	0.339
	355	0.145	0.15	0.143	0.142	0.147	0.135	0.144	0.146	0.147	0.236	0.201	0.205	0.203	0.199	0.202	0.199	0.203	0.205	0.209	0.192	0.416	0.395	0.379	0.376	0.599	0.377	0.372	0.381	0.376	0.398	0.46	0.463	0.463	0.425	0.469	0.434	0.46	0.458	0.458	0.445	0.315	0.34	0.341	0.339	0.282	0.367	0.334	0.347
	360	0.145	0.149	0.143	0.142	0.147	0.135	0.144	0.145	0.146	0.238	0.198	0.199	0.2	0.196	0.199	0.196	0.199	0.202	0.204	0.189	0.421	0.403	0.385	0.381	0.604	0.382	0.376	0.385	0.381	0.403	0.462	0.465	0.466	0.428	0.471	0.438	0.462	0.461	0.46	0.446	0.32	0.346	0.345	0.346	0.287	0.372	0.337	0.349
	365	0.145	0.149	0.143	0.142	0.146	0.135	0.144	0.145	0.146	0.238	0.203	0.208	0.208	0.204	0.206	0.203	0.207	0.209	0.209	0.194	0.428	0.408	0.388	0.385	0.611	0.388	0.381	0.388	0.385	0.405	0.463	0.467	0.467	0.429	0.473	0.439	0.464	0.463	0.462	0.447	0.325	0.353	0.351	0.347	0.285	0.375	0.345	0.355
	370	0.145	0.148	0.142	0.141	0.146	0.134	0.143	0.145	0.145	0.238	0.204	0.205	0.207	0.202	0.205	0.202	0.206	0.208	0.21	0.194	0.434	0.411	0.391	0.389	0.615	0.393	0.388	0.394	0.39	0.409	0.465	0.468	0.469	0.431	0.474	0.439	0.465	0.464	0.463	0.448	0.33	0.358	0.355	0.35	0.288	0.377	0.35	0.36
	375	0.145	0.148	0.142	0.141	0.146	0.134	0.143	0.145	0.145	0.242	0.201	0.203	0.206	0.201	0.204	0.2	0.204	0.206	0.208	0.195	0.444	0.42	0.398	0.398	0.62	0.403	0.396	0.403	0.397	0.418	0.467	0.471	0.471	0.433	0.476	0.441	0.467	0.466	0.465	0.449	0.333	0.362	0.356	0.355	0.289	0.381	0.353	0.36
	380	0.145	0.148	0.142	0.141	0.146	0.134	0.143	0.145	0.145	0.243	0.202	0.204	0.203	0.199	0.199	0.197	0.199	0.201	0.202	0.195	0.447	0.424	0.402	0.403	0.625	0.405	0.402	0.407	0.403	0.422	0.469	0.473	0.473	0.435	0.479	0.442	0.467	0.467	0.466	0.449	0.336	0.368	0.358	0.355	0.289	0.391	0.357	0.362
	385	0.145	0.148	0.142	0.141	0.145	0.134	0.143	0.144	0.145	0.242	0.206	0.211	0.21	0.209	0.21	0.209	0.213	0.211	0.214	0.2	0.455	0.433	0.411	0.413	0.629	0.411	0.409	0.417	0.408	0.429	0.471	0.474	0.475	0.436	0.48	0.446	0.471	0.47	0.469	0.453	0.339	0.37	0.363	0.359	0.291	0.393	0.362	0.367
	390	0.145	0.148	0.142	0.141	0.145	0.134	0.143	0.144	0.145	0.243	0.205	0.21	0.211	0.209	0.21	0.207	0.209	0.208	0.212	0.198	0.461	0.439	0.417	0.421	0.632	0.418	0.411	0.42	0.411	0.435	0.472	0.477	0.478	0.438	0.483	0.447	0.472	0.473	0.472	0.455	0.346	0.378	0.37	0.366	0.295	0.405	0.374	0.374
	395	0.144	0.148	0.142	0.14	0.145	0.133	0.142	0.144	0.144	0.245	0.209	0.211	0.214	0.21	0.21	0.208	0.211	0.212	0.212	0.204	0.464	0.441	0.42	0.422	0.635	0.422	0.416	0.422	0.416	0.442	0.473	0.479	0.479	0.44	0.484	0.448	0.473	0.473	0.473	0.457	0.349	0.38	0.373	0.37	0.297	0.403	0.377	0.377
	400	0.144	0.146	0.141	0.14	0.145	0.133	0.142	0.144	0.144	0.245	0.211	0.218	0.221	0.217	0.218	0.213	0.217	0.217	0.215	0.206	0.47	0.447	0.428	0.426	0.64	0.428	0.425	0.43	0.424	0.45	0.476	0.482	0.482	0.442	0.488	0.45	0.475	0.476	0.476	0.459	0.356	0.387	0.379	0.376	0.3	0.41	0.386	0.383
	405	0.144	0.147	0.141	0.14	0.145	0.133	0.141	0.143	0.144	0.243	0.212	0.215	0.213	0.212	0.212	0.208	0.211	0.213	0.212	0.205	0.473	0.452	0.435	0.433	0.643	0.433	0.43	0.433	0.43	0.454	0.477	0.483	0.484	0.444	0.487	0.452	0.477	0.477	0.477	0.461	0.356	0.387	0.377	0.375	0.301	0.416	0.386	0.382
	410	0.143	0.147	0.141	0.139	0.144	0.133	0.141	0.143	0.143	0.248	0.216	0.219	0.22	0.217	0.216	0.214	0.217	0.219	0.215	0.213	0.479	0.46	0.444	0.438	0.645	0.438	0.435	0.44	0.438	0.462	0.479	0.485	0.487	0.445	0.491	0.454	0.48	0.48	0.48	0.464	0.361	0.393	0.381	0.38	0.305	0.424	0.393	0.388
	415	0.143	0.147	0.141	0.139	0.144	0.133	0.142	0.143	0.143	0.251	0.218	0.217	0.221	0.218	0.218	0.214	0.218	0.221	0.218	0.214	0.485	0.467	0.449	0.441	0.646	0.442	0.441	0.446	0.444	0.467	0.481	0.487	0.489	0.447	0.492	0.455	0.481	0.481	0.481	0.464	0.369	0.401	0.391	0.386	0.31	0.425	0.403	0.393
	420	0.144	0.147	0.141	0.139	0.144	0.133	0.141	0.143	0.143	0.252	0.219	0.219	0.217	0.216	0.216	0.213	0.215	0.218	0.219	0.216	0.493	0.476	0.456	0.449	0.65	0.449	0.45	0.454	0.451	0.471	0.483	0.488	0.491	0.448	0.494	0.457	0.483	0.481	0.483	0.463	0.374	0.406	0.395	0.394	0.314	0.428	0.412	0.395
	425	0.143	0.146	0.14	0.139	0.144	0.132	0.141	0.143	0.143	0.251	0.221	0.222	0.228	0.224	0.221	0.219	0.219	0.224	0.218	0.22	0.499	0.48	0.466	0.454	0.653	0.454	0.459	0.46	0.456	0.476	0.483	0.49	0.493	0.45	0.495	0.459	0.484	0.483	0.483	0.467	0.376	0.409	0.399	0.4	0.316	0.429	0.417	0.4
	430	0.143	0.146	0.14	0.139	0.143	0.132	0.141	0.142	0.143	0.254	0.224	0.222	0.225	0.223	0.223	0.218	0.22	0.225	0.222	0.221	0.506	0.482	0.474	0.458	0.653	0.46	0.463	0.465	0.46	0.482	0.485	0.491	0.494	0.45	0.497	0.459	0.485	0.484	0.486	0.468	0.382	0.414	0.407	0.405	0.328	0.435	0.421	0.404
	435	0.143	0.146	0.14	0.139	0.143	0.132	0.141	0.142	0.143	0.254	0.227	0.226	0.227	0.225	0.226	0.221	0.223	0.229	0.226	0.227	0.513	0.487	0.482	0.466	0.656	0.468	0.468	0.475	0.467	0.491	0.487	0.493	0.496	0.453	0.498	0.461	0.487	0.486	0.488	0.469	0.385	0.418	0.406	0.405	0.325	0.439	0.428	0.406
	440	0.142	0.145	0.139	0.138	0.143	0.132	0.14	0.142	0.142	0.254	0.231	0.228	0.227	0.225	0.225	0.222	0.224	0.227	0.225	0.229	0.518	0.493	0.486	0.473	0.658	0.471	0.475	0.483	0.475	0.497	0.489	0.495	0.497	0.456	0.501	0.464	0.489	0.488	0.49	0.471	0.387	0.42	0.412	0.412	0.338	0.443	0.427	0.41
	445	0.143	0.145	0.139	0.138	0.142	0.132	0.14	0.142	0.142	0.257	0.234	0.231	0.24	0.236	0.237	0.231	0.231	0.238	0.23	0.233	0.524	0.499	0.49	0.48	0.658	0.478	0.483	0.487	0.484	0.503	0.49	0.496	0.5	0.456	0.501	0.464	0.49	0.49	0.491	0.474	0.39	0.425	0.416	0.416	0.337	0.449	0.439	0.415
	450	0.143	0.146	0.14	0.139	0.143	0.132	0.14	0.142	0.142	0.259	0.239	0.235	0.235	0.233	0.233	0.229	0.231	0.236	0.234	0.238	0.531	0.507	0.498	0.488	0.66	0.484	0.488	0.493	0.49	0.507	0.492	0.498	0.502	0.458	0.504	0.466	0.492	0.491	0.492	0.475	0.393	0.428	0.416	0.42	0.338	0.451	0.443	0.418
	455	0.142	0.144	0.139	0.138	0.142	0.131	0.14	0.141	0.142	0.257	0.242	0.237	0.236	0.234	0.233	0.229	0.232	0.236	0.236	0.241	0.538	0.512	0.503	0.494	0.661	0.489	0.493	0.5	0.498	0.513	0.494	0.499	0.503	0.46	0.507	0.468	0.495	0.493	0.495	0.477	0.397	0.432	0.417	0.421	0.338	0.456	0.453	0.421
	460	0.142	0.144	0.139	0.138	0.143	0.131	0.14	0.141	0.142	0.259	0.247	0.24	0.241	0.239	0.238	0.234	0.237	0.241	0.239	0.246	0.543	0.519	0.507	0.501	0.661	0.494	0.499	0.505	0.503	0.518	0.495	0.501	0.505	0.462	0.509	0.47	0.495	0.494	0.496	0.478	0.401	0.436	0.425	0.426	0.343	0.461	0.458	0.425
	465	0.142	0.144	0.138	0.138	0.142	0.131	0.139	0.141	0.142	0.263	0.248	0.242	0.241	0.239	0.238	0.234	0.237	0.241	0.239	0.245	0.548	0.523	0.512	0.51	0.664	0.502	0.504	0.511	0.51	0.524	0.498	0.503	0.507	0.463	0.51	0.471	0.497	0.496	0.497	0.479	0.406	0.441	0.428	0.43	0.338	0.462	0.465	0.429
	470	0.142	0.145	0.139	0.137	0.142	0.131	0.14	0.141	0.141	0.267	0.251	0.244	0.242	0.241	0.239	0.235	0.237	0.241	0.24	0.247	0.553	0.531	0.521	0.516	0.663	0.509	0.511	0.519	0.517	0.531	0.499	0.504	0.509	0.464	0.512	0.473	0.499	0.498	0.499	0.481	0.407	0.443	0.429	0.433	0.339	0.467	0.459	0.432
	475	0.142	0.145	0.138	0.137	0.142	0.131	0.14	0.141	0.141	0.265	0.253	0.245	0.246	0.244	0.24	0.237	0.239	0.242	0.243	0.253	0.56	0.537	0.527	0.524	0.668	0.512	0.516	0.524	0.523	0.537	0.5	0.505	0.51	0.466	0.513	0.474	0.499	0.5	0.501	0.483	0.41	0.449	0.437	0.439	0.338	0.472	0.451	0.437
	480	0.143	0.144	0.138	0.137	0.141	0.131	0.139	0.141	0.141	0.266	0.255	0.246	0.247	0.246	0.244	0.24	0.242	0.247	0.245	0.257	0.566	0.542	0.526	0.527	0.668	0.516	0.522	0.528	0.527	0.542	0.502	0.507	0.511	0.467	0.515	0.476	0.501	0.501	0.501	0.484	0.415	0.451	0.437	0.442	0.338	0.476	0.459	0.439
	485	0.142	0.144	0.138	0.137	0.141	0.131	0.139	0.141	0.141	0.264	0.26	0.251	0.251	0.25	0.246	0.243	0.244	0.249	0.246	0.26	0.57	0.55	0.532	0.533	0.669	0.525	0.526	0.533	0.535	0.548	0.504	0.509	0.514	0.469	0.517	0.478	0.504	0.503	0.504	0.488	0.42	0.455	0.443	0.446	0.335	0.479	0.487	0.446
	490	0.143	0.145	0.138	0.137	0.141	0.131	0.139	0.141	0.141	0.264	0.265	0.255	0.256	0.254	0.251	0.248	0.25	0.256	0.253	0.265	0.579	0.558	0.542	0.539	0.67	0.533	0.537	0.541	0.536	0.555	0.505	0.51	0.515	0.47	0.518	0.479	0.505	0.504	0.505	0.488	0.42	0.459	0.447	0.45	0.333	0.481	0.506	0.448
	495	0.142	0.144	0.138	0.137	0.141	0.13	0.139	0.14	0.141	0.265	0.266	0.256	0.256	0.255	0.252	0.249	0.25	0.256	0.254	0.27	0.585	0.562	0.544	0.543	0.671	0.539	0.545	0.545	0.545	0.56	0.506	0.511	0.516	0.471	0.519	0.481	0.507	0.505	0.507	0.49	0.425	0.462	0.448	0.45	0.332	0.487	0.49	0.452
	500	0.142	0.144	0.138	0.136	0.141	0.13	0.139	0.14	0.141	0.271	0.272	0.26	0.26	0.258	0.253	0.251	0.251	0.258	0.254	0.269	0.595	0.568	0.55	0.554		0.546	0.55	0.553	0.554	0.566	0.507	0.512	0.518	0.472	0.52	0.482	0.507	0.506	0.509	0.491	0.427	0.465	0.452	0.456	0.33	0.488	0.486	0.455
	505	0.142	0.144	0.138	0.137	0.141	0.131	0.139	0.14	0.141	0.271	0.279	0.267	0.268	0.266	0.261	0.259	0.26	0.268	0.262	0.275	0.601	0.574	0.561	0.561		0.55	0.553	0.563	0.555	0.57	0.51	0.514	0.52	0.475	0.522	0.483	0.509	0.509	0.51	0.493	0.428	0.467	0.453	0.459	0.329	0.489	0.488	0.459
	510	0.142	0.143	0.138	0.136	0.141	0.13	0.139	0.14	0.141	0.269	0.278	0.266	0.265	0.264	0.26	0.257	0.259	0.266	0.262	0.279	0.605	0.579	0.572	0.571		0.559	0.561	0.569	0.568	0.579	0.51	0.515	0.52	0.475	0.522	0.484	0.51	0.508	0.511	0.494	0.433	0.474	0.461	0.461	0.328	0.493	0.496	0.462
	515	0.142	0.144	0.137	0.136	0.14	0.13	0.138	0.139	0.14	0.273	0.284	0.273	0.273	0.27	0.265	0.263	0.264	0.273	0.266	0.28	0.613	0.584	0.579	0.571		0.565	0.567	0.574	0.575	0.583	0.512	0.518	0.522	0.477	0.525	0.486	0.512	0.511	0.513	0.496	0.436	0.476	0.462	0.464	0.328	0.5	0.509	0.466
	520	0.142	0.143	0.137	0.136	0.14	0.13	0.138	0.14	0.14	0.274	0.289	0.274	0.276	0.273	0.27	0.267	0.267	0.275	0.27	0.285	0.621	0.592	0.584	0.58		0.572	0.573	0.58	0.577	0.59	0.513	0.519	0.524	0.478	0.526	0.488	0.513	0.512	0.515	0.497	0.439	0.479	0.467	0.469	0.327	0.504	0.535	0.469
	525	0.142	0.145	0.137	0.136	0.14	0.13	0.138	0.14	0.14	0.275	0.294	0.28	0.28	0.278	0.273	0.272	0.272	0.28	0.272	0.289	0.627	0.6	0.584	0.589		0.578	0.582	0.586	0.587	0.597	0.515	0.52	0.525	0.478	0.527	0.488	0.514	0.513	0.516	0.497	0.444	0.484	0.471	0.474	0.326	0.509	0.538	0.473
	530	0.142	0.143	0.137	0.135	0.14	0.13	0.138	0.139	0.14	0.274	0.295	0.279	0.28	0.278	0.274	0.272	0.272	0.281	0.274	0.29	0.634	0.608	0.591	0.593		0.586	0.591	0.593	0.597	0.602	0.516	0.521	0.527	0.482	0.527	0.491	0.516	0.514	0.516	0.498	0.443	0.485	0.473	0.477	0.328	0.511	0.546	0.478
	535	0.142	0.144	0.137	0.135	0.14	0.13	0.138	0.139	0.14	0.274	0.294	0.279	0.281	0.279	0.277	0.274	0.273	0.282	0.277	0.296	0.643	0.612	0.598	0.597		0.592	0.596	0.596	0.602	0.61	0.519	0.523	0.529	0.484	0.53	0.492	0.518	0.516	0.519	0.503	0.446	0.489	0.476	0.479	0.328	0.512	0.56	0.48
	540	0.142	0.143	0.137	0.135	0.14	0.13	0.138	0.139	0.14	0.275	0.299	0.281	0.283	0.282	0.278	0.276	0.275	0.283	0.277	0.3	0.653	0.617	0.611	0.613		0.599	0.601	0.61	0.609	0.617	0.52	0.525	0.53	0.485	0.531	0.493	0.518	0.517	0.52	0.502	0.449	0.492	0.48	0.483	0.327	0.518	0.576	0.485
	545	0.142	0.143	0.137	0.136	0.14	0.13	0.138	0.14	0.14	0.279	0.308	0.287	0.286	0.285	0.281	0.281	0.28	0.289	0.28	0.302	0.661	0.622	0.624	0.62		0.607	0.61	0.612	0.615	0.625	0.521	0.526	0.531	0.486	0.532	0.494	0.52	0.519	0.521	0.503	0.449	0.493	0.482	0.484	0.327	0.519	0.57	0.485
	550	0.142	0.143	0.136	0.136	0.14	0.13	0.138	0.139	0.14	0.279	0.311	0.29	0.292	0.291	0.288	0.287	0.286	0.295	0.287	0.303	0.669	0.627	0.626	0.623		0.612	0.619	0.618	0.624	0.631	0.523	0.527	0.533	0.487	0.534	0.496	0.522	0.52	0.523	0.506	0.451	0.497	0.485	0.489	0.327	0.522	0.578	0.488
	555	0.142	0.142	0.136	0.135	0.139	0.13	0.138	0.139	0.14	0.28	0.314	0.29	0.291	0.29	0.286	0.285	0.284	0.292	0.285	0.307	0.672	0.636	0.633	0.632		0.618	0.625	0.626	0.636	0.638	0.523	0.528	0.534	0.489	0.535	0.497	0.522	0.521	0.524	0.508	0.451	0.5	0.489	0.492	0.326	0.525	0.585	0.492
	560	0.142	0.144	0.136	0.135	0.139	0.13	0.138	0.139	0.14	0.282	0.314	0.295	0.296	0.295	0.292	0.292	0.291	0.299	0.291	0.31	0.68	0.643	0.639	0.64		0.624	0.629	0.633	0.639	0.643	0.525	0.531	0.537	0.491	0.538	0.499	0.525	0.523	0.526	0.509	0.459	0.504	0.493	0.496	0.327	0.529	0.597	0.496
	565	0.142	0.143	0.137	0.136	0.139	0.13	0.138	0.139	0.14	0.278	0.312	0.295	0.295	0.294	0.293	0.291	0.291	0.298	0.294	0.313	0.693	0.656	0.651	0.647		0.632	0.64	0.643	0.643	0.65	0.527	0.532	0.537	0.492	0.538	0.501	0.526	0.524	0.527	0.51	0.459	0.507	0.495	0.499	0.325	0.533	0.618	0.5
	570	0.142	0.143	0.137	0.136	0.14	0.13	0.138	0.14	0.14	0.285	0.314	0.299	0.299	0.299	0.297	0.295	0.294	0.302	0.295	0.314	0.699	0.661	0.657	0.652		0.64	0.649	0.647	0.651	0.658	0.528	0.533	0.538	0.493	0.54	0.502	0.527	0.525	0.528	0.512	0.463	0.51	0.499	0.503	0.329	0.54	0.628	0.502
	575	0.141	0.142	0.136	0.135	0.139	0.13	0.138	0.139	0.14	0.282	0.323	0.306	0.304	0.303	0.298	0.298	0.296	0.304	0.296	0.313	0.704	0.663	0.66	0.659		0.646	0.654	0.651	0.659	0.666	0.529	0.534	0.54	0.495	0.542	0.503	0.529	0.526	0.53	0.511	0.465	0.512	0.5	0.505	0.325	0.543	0.633	0.505
	580	0.141	0.143	0.136	0.135	0.139	0.13	0.137	0.139	0.139	0.281	0.321	0.304	0.305	0.304	0.304	0.301	0.301	0.309	0.302	0.319	0.707	0.668	0.664	0.665		0.651	0.657	0.655	0.661	0.67	0.531	0.536	0.542	0.496	0.544	0.505	0.531	0.529	0.532	0.514	0.474	0.52	0.506	0.51	0.326	0.547	0.642	0.511
	585	0.141	0.142	0.136	0.135	0.139	0.13	0.137	0.139	0.139	0.278	0.324	0.308	0.308	0.308	0.307	0.304	0.302	0.312	0.304	0.321	0.717	0.678	0.675	0.675		0.661	0.666	0.664	0.67	0.682	0.532	0.536	0.542	0.496	0.543	0.505	0.53	0.529	0.531	0.515	0.472	0.52	0.508	0.513	0.326	0.552	0.646	0.512
	590	0.141	0.143	0.136	0.135	0.139	0.13	0.137	0.138	0.14	0.285	0.329	0.311	0.309	0.31	0.306	0.304	0.304	0.311	0.306	0.325	0.728	0.683	0.678	0.68		0.664	0.671	0.669	0.676	0.688	0.534	0.539	0.544	0.5	0.546	0.507	0.533	0.531	0.534	0.518	0.478	0.523	0.511	0.516	0.325	0.555	0.651	0.515
	595	0.141	0.142	0.136	0.135	0.139	0.129	0.137	0.138	0.139	0.291	0.334	0.314	0.313	0.313	0.311	0.308	0.307	0.316	0.308	0.325	0.73	0.691	0.684	0.688		0.672	0.68	0.676	0.682	0.693	0.536	0.54	0.545	0.501	0.547	0.509	0.535	0.533	0.536	0.519	0.48	0.527	0.512	0.518	0.324	0.555	0.657	0.519
	600	0.141	0.144	0.136	0.135	0.139	0.13	0.138	0.139	0.14	0.288	0.333	0.316	0.316	0.315	0.313	0.311	0.31	0.318	0.311	0.33	0.731	0.696	0.689	0.693		0.675	0.686	0.682	0.689	0.7	0.536	0.541	0.546	0.502	0.549	0.51	0.536	0.534	0.537	0.521	0.488	0.53	0.516	0.52	0.324	0.56	0.66	0.523
	605	0.141	0.142	0.136	0.135	0.139	0.13	0.137	0.138	0.139	0.298	0.339	0.321	0.315	0.316	0.314	0.31	0.31	0.317	0.313	0.331	0.732	0.702	0.696	0.7		0.682	0.693	0.688	0.698	0.707	0.538	0.542	0.547	0.503	0.549	0.512	0.536	0.536	0.539	0.523	0.487	0.532	0.518	0.525	0.324	0.564	0.664	0.526
	610	0.141	0.142	0.136	0.135	0.139	0.13	0.137	0.138	0.139	0.29	0.339	0.32	0.319	0.32	0.319	0.315	0.315	0.322	0.314	0.335	0.735	0.708	0.702	0.705		0.683	0.698	0.692	0.704	0.709	0.538	0.545	0.549	0.505	0.551	0.514	0.538	0.537	0.54	0.525	0.491	0.532	0.52	0.527	0.324	0.57	0.667	0.528
	615	0.14	0.142	0.136	0.134	0.138	0.13	0.137	0.138	0.139	0.282	0.345	0.327	0.322	0.323	0.319	0.317	0.315	0.322	0.318	0.338	0.743	0.714	0.711	0.714		0.69	0.706	0.7	0.714	0.714	0.539	0.545	0.549	0.505	0.551	0.514	0.538	0.538	0.541	0.524	0.495	0.538	0.525	0.53	0.325	0.573	0.673	0.533
	620	0.141	0.143	0.135	0.134	0.138	0.129	0.136	0.138	0.139	0.288	0.34	0.323	0.323	0.322	0.322	0.318	0.318	0.325	0.317	0.336	0.746	0.715	0.713	0.717		0.69	0.711	0.705	0.72	0.714	0.542	0.548	0.552	0.508	0.554	0.517	0.541	0.54	0.543	0.527	0.496	0.543	0.528	0.534	0.325	0.575	0.675	0.536
	625	0.141	0.143	0.135	0.134	0.138	0.13	0.136	0.138	0.139	0.288	0.342	0.327	0.327	0.326	0.327	0.322	0.321	0.328	0.323	0.339	0.749	0.72	0.717	0.722		0.691	0.717	0.711	0.726	0.714	0.544	0.549	0.553	0.51	0.555	0.518	0.542	0.542	0.544	0.529	0.496	0.545	0.53	0.539	0.324	0.58	0.682	0.539
	630	0.14	0.141	0.135	0.134	0.138	0.129	0.136	0.137	0.138	0.296	0.351	0.334	0.326	0.327	0.324	0.32	0.319	0.325	0.322	0.343	0.753	0.723	0.724	0.725		0.695	0.723	0.716	0.732	0.715	0.546	0.551	0.554	0.511	0.557	0.519	0.544	0.544	0.546	0.53	0.496	0.547	0.533	0.542	0.326	0.583	0.683	0.541
	635	0.14	0.141	0.135	0.134	0.138	0.129	0.136	0.137	0.138	0.293	0.348	0.334	0.332	0.333	0.333	0.33	0.331	0.335	0.331	0.339	0.754	0.725	0.729	0.729		0.696	0.726	0.718	0.734	0.717	0.546	0.55	0.555	0.512	0.557	0.52	0.544	0.544	0.546	0.531	0.501	0.551	0.536	0.546	0.326	0.589	0.686	0.546
	640	0.14	0.141	0.135	0.134	0.138	0.129	0.136	0.138	0.139	0.286	0.355	0.338	0.333	0.333	0.329	0.326	0.325	0.331	0.327	0.343	0.759	0.728	0.735	0.731		0.7	0.731	0.722	0.739	0.717	0.548	0.552	0.556	0.514	0.558	0.522	0.545	0.546	0.548	0.532	0.504	0.555	0.54	0.548	0.326	0.59	0.688	0.547
	645	0.14	0.141	0.135	0.134	0.138	0.13	0.136	0.137	0.139	0.288	0.355	0.338	0.334	0.333	0.333	0.328	0.329	0.335	0.329	0.344	0.763	0.727	0.737	0.732		0.702	0.731	0.722	0.74	0.72	0.549	0.553	0.557	0.515	0.559	0.523	0.547	0.547	0.549	0.534	0.507	0.556	0.542	0.549	0.327	0.594	0.692	0.55
	650	0.14	0.142	0.134	0.133	0.138	0.129	0.136	0.137	0.138	0.291	0.356	0.34	0.336	0.336	0.332	0.329	0.33	0.336	0.33	0.348	0.765	0.728	0.74	0.733		0.705	0.733	0.725	0.743	0.722	0.55	0.554	0.559	0.517	0.56	0.525	0.549	0.549	0.551	0.535	0.513	0.561	0.545	0.553	0.326	0.596	0.698	0.555
	655	0.14	0.142	0.134	0.134	0.138	0.129	0.136	0.137	0.138	0.289	0.357	0.342	0.341	0.341	0.339	0.335	0.336	0.341	0.335	0.351	0.772	0.73	0.741	0.734		0.707	0.733	0.725	0.741	0.724	0.552	0.557	0.561	0.519	0.563	0.527	0.55	0.55	0.553	0.537	0.514	0.56	0.546	0.554	0.328	0.602	0.7	0.555
	660	0.14	0.141	0.135	0.133	0.138	0.129	0.136	0.137	0.138	0.289	0.359	0.342	0.34	0.34	0.34	0.336	0.338	0.344	0.339	0.358	0.773	0.732	0.743	0.735		0.709	0.736	0.73	0.745	0.728	0.553	0.558	0.562	0.52	0.563	0.528	0.551	0.551	0.553	0.537	0.518	0.565	0.548	0.557	0.329	0.608	0.703	0.558
	665	0.14	0.141	0.134	0.133	0.137	0.129	0.136	0.137	0.138	0.291	0.364	0.345	0.342	0.34	0.341	0.337	0.337	0.345	0.341	0.374	0.776	0.736	0.743	0.737		0.709	0.737	0.731	0.744	0.729	0.555	0.56	0.565	0.522	0.566	0.53	0.553	0.553	0.557	0.539	0.522	0.569	0.553	0.56	0.331	0.614	0.706	0.559
	670	0.14	0.142	0.134	0.133	0.137	0.129	0.136	0.137	0.138	0.302	0.367	0.349	0.349	0.347	0.346	0.343	0.345	0.35	0.344	0.371	0.78	0.74	0.747	0.739		0.711	0.741	0.736	0.748	0.735	0.556	0.561	0.565	0.523	0.566	0.531	0.554	0.553	0.556	0.54	0.525	0.573	0.556	0.564	0.332		0.709	0.564
	675	0.14	0.141	0.134	0.133	0.137	0.129	0.135	0.137	0.138	0.295	0.372	0.352	0.348	0.347	0.344	0.342	0.342	0.348	0.345	0.38	0.782	0.742	0.752	0.745		0.715	0.746	0.74	0.752	0.737	0.558	0.563	0.568	0.525	0.569	0.534	0.556	0.556	0.559	0.542	0.528	0.577	0.56	0.567	0.331		0.713	0.568
	680	0.139	0.14	0.134	0.133	0.137	0.129	0.135	0.137	0.137	0.298	0.381	0.355	0.354	0.351	0.348	0.345	0.347	0.351	0.345	0.376	0.787	0.741	0.752	0.744		0.714	0.745	0.741	0.752	0.737	0.559	0.564	0.568	0.525	0.569	0.534	0.556	0.557	0.559	0.544	0.532	0.58	0.563	0.57	0.333		0.716	0.572
	685	0.139	0.141	0.134	0.133	0.137	0.129	0.135	0.137	0.137	0.308	0.379	0.354	0.353	0.351	0.351	0.345	0.348	0.353	0.349	0.378	0.791	0.745	0.756	0.746		0.716	0.745	0.742	0.753	0.739	0.56	0.565	0.569	0.527	0.57	0.535	0.558	0.558	0.561	0.546	0.537	0.587	0.569	0.575	0.334		0.719	0.576
	690	0.139	0.141	0.134	0.133	0.137	0.129	0.135	0.137	0.137	0.301	0.381	0.356	0.352	0.349	0.35	0.344	0.347	0.353	0.349	0.383	0.797	0.748	0.76	0.75		0.72	0.748	0.745	0.757	0.743	0.562	0.567	0.571	0.528	0.572	0.537	0.56	0.56	0.562	0.548	0.537	0.587	0.57	0.576	0.335		0.723	0.577
	695	0.138	0.14	0.134	0.132	0.137	0.128	0.135	0.136	0.137	0.294	0.378	0.355	0.354	0.353	0.354	0.35	0.353	0.358	0.351	0.382	0.8	0.75	0.762	0.753		0.723	0.752	0.749	0.759	0.745	0.562	0.568	0.572	0.53	0.573	0.539	0.561	0.56	0.563	0.549	0.539	0.588	0.571	0.579	0.335		0.725	0.579
	700	0.139	0.143	0.134	0.133	0.137	0.129	0.135	0.136	0.137	0.29	0.386	0.358	0.355	0.353	0.354	0.347	0.35	0.356	0.352	0.381	0.804	0.753	0.765	0.754		0.725	0.754	0.749	0.76	0.749	0.566	0.571	0.574	0.532	0.576	0.542	0.564	0.563	0.566	0.551	0.541	0.593	0.575	0.584	0.336		0.729	0.582
	705	0.138	0.139	0.133	0.132	0.136	0.128	0.134	0.136	0.136	0.292	0.392	0.363	0.363	0.36	0.358	0.353	0.356	0.361	0.355	0.37	0.807	0.756	0.769	0.757		0.728	0.757	0.751	0.762	0.752	0.565	0.57	0.574	0.532	0.575	0.541	0.564	0.563	0.566	0.55	0.546	0.598	0.578	0.586	0.335		0.729	0.585
	710	0.138	0.141	0.133	0.132	0.136	0.128	0.134	0.136	0.136	0.307	0.4	0.371	0.361	0.359	0.355	0.352	0.355	0.359	0.355	0.359	0.809	0.757	0.77	0.757		0.729	0.757	0.75	0.761	0.754	0.567	0.571	0.574	0.534	0.576	0.542	0.565	0.563	0.567	0.552	0.549	0.602	0.584	0.592	0.339		0.74	0.59
	715	0.138	0.14	0.133	0.132	0.136	0.128	0.134	0.136	0.136	0.31	0.389	0.367	0.361	0.36	0.358	0.353	0.356	0.362	0.358	0.332	0.812	0.76	0.774	0.763		0.734	0.763	0.756	0.767	0.757	0.567	0.572	0.576	0.535	0.577	0.544	0.566	0.565	0.567	0.553	0.555	0.603	0.584	0.591	0.34		0.74	0.592
	720	0.138	0.139	0.133	0.132	0.136	0.128	0.135	0.136	0.136	0.301	0.391	0.371	0.367	0.364	0.363	0.36	0.361	0.367	0.362	0.323	0.815	0.762	0.778	0.765		0.733	0.762	0.754	0.765	0.76	0.569	0.574	0.578	0.537	0.579	0.546	0.568	0.567	0.57	0.556	0.561	0.605	0.588	0.597	0.341		0.744	0.595
	725	0.138	0.141	0.133	0.132	0.136	0.128	0.135	0.136	0.136	0.298	0.385	0.368	0.363	0.361	0.36	0.357	0.359	0.366	0.36	0.319	0.82	0.766	0.783	0.768		0.737	0.768	0.76	0.771	0.764	0.57	0.575	0.579	0.537	0.58	0.547	0.569	0.568	0.571	0.555	0.561	0.612	0.593	0.601	0.344		0.746	0.598
	730	0.138	0.14	0.133	0.131	0.136	0.128	0.134	0.136	0.136	0.301	0.389	0.376	0.366	0.365	0.362	0.359	0.36	0.371	0.363	0.314	0.821	0.768	0.785	0.771		0.738	0.77	0.764	0.774	0.765	0.572	0.577	0.581	0.539	0.581	0.549	0.572	0.569	0.572	0.558	0.563	0.616	0.595	0.603	0.347		0.751	0.602
	735	0.138	0.14	0.133	0.131	0.136	0.128	0.134	0.136	0.135	0.298	0.395	0.378	0.366	0.363	0.365	0.362	0.363	0.371	0.364	0.315	0.826	0.773	0.791	0.777		0.743	0.775	0.768	0.779	0.77	0.574	0.579	0.583	0.541	0.583	0.55	0.573	0.571	0.574	0.56	0.567	0.618	0.597	0.606	0.351		0.756	0.605
	740	0.138	0.141	0.133	0.131	0.136	0.128	0.134	0.135	0.135	0.297	0.394	0.386	0.367	0.368	0.367	0.375	0.366	0.383	0.368	0.319	0.828	0.775	0.792	0.777		0.743	0.777	0.771	0.781	0.771	0.575	0.58	0.584	0.542	0.583	0.551	0.574	0.572	0.575	0.561	0.572	0.624	0.603	0.611	0.354		0.757	0.609
	745	0.137	0.139	0.132	0.131	0.135	0.128	0.134	0.135	0.135	0.299	0.393	0.383	0.368	0.37	0.371	0.378	0.369	0.388	0.371	0.323	0.831	0.778	0.796	0.782		0.746	0.778	0.774	0.783	0.775	0.574	0.579	0.584	0.543	0.584	0.552	0.576	0.572	0.576	0.56	0.574	0.625	0.604	0.613	0.358		0.761	0.611
	750	0.137	0.139	0.132	0.131	0.135	0.127	0.134	0.134	0.135	0.298	0.387	0.387	0.373	0.377	0.377	0.375	0.371	0.385	0.372	0.324	0.835	0.783	0.804	0.788		0.749	0.784	0.778	0.788	0.777	0.577	0.582	0.586	0.544	0.587	0.554	0.577	0.575	0.577	0.565	0.58	0.63	0.606	0.616	0.363		0.763	0.614
	755	0.137	0.139	0.132	0.13	0.135	0.128	0.134	0.134	0.135	0.303	0.384	0.391	0.382	0.385	0.383	0.377	0.379	0.386	0.378	0.325	0.836	0.784	0.805	0.789		0.752	0.789	0.782	0.794	0.78	0.578	0.583	0.587	0.545	0.587	0.554	0.578	0.575	0.578	0.564	0.587	0.633	0.611	0.621	0.366		0.764	0.617
	760	0.137	0.14	0.132	0.13	0.135	0.128	0.134	0.134	0.135	0.306	0.375	0.388	0.385	0.384	0.383	0.377	0.38	0.384	0.377	0.33						0.752	0.79	0.783	0.793	0.781	0.58	0.584	0.589	0.547	0.589	0.556	0.579	0.576	0.579	0.564	0.588	0.636	0.613	0.624	0.373		0.77	0.62
	765	0.136	0.139	0.132	0.131	0.135	0.128	0.134	0.134	0.134	0.301	0.369	0.391	0.388	0.385	0.384	0.376	0.381	0.384	0.382	0.328						0.757	0.796	0.787	0.8	0.788	0.581	0.585	0.59	0.548	0.589	0.557	0.58	0.576	0.581	0.566	0.59	0.643	0.618	0.63	0.38		0.772	0.623
	770	0.136	0.138	0.132	0.13	0.134	0.127	0.133	0.134	0.134	0.301	0.368	0.391	0.389	0.384	0.39	0.379	0.387	0.386	0.385	0.324						0.76	0.798	0.79	0.802	0.79	0.581	0.586	0.591	0.549	0.59	0.558	0.581	0.578	0.582	0.566	0.589	0.646	0.621	0.633	0.385		0.779	0.627
	775	0.136	0.138	0.131	0.13	0.134	0.127	0.133	0.134	0.134	0.304	0.367	0.388	0.387	0.383	0.385	0.375	0.383	0.383	0.385	0.319						0.762	0.799	0.792	0.807	0.794	0.583	0.587	0.592	0.551	0.593	0.56	0.583	0.58	0.584	0.568	0.598	0.651	0.63	0.64	0.393		0.782	0.631
	780	0.136	0.137	0.131	0.13	0.134	0.127	0.133	0.134	0.134	0.297	0.38	0.395	0.391	0.386	0.385	0.382	0.388	0.388	0.386	0.32						0.762	0.8	0.793	0.809	0.794	0.584	0.587	0.593	0.551	0.593	0.561	0.584	0.581	0.585	0.57	0.608	0.656	0.636	0.645	0.399		0.785	0.633
	785	0.136	0.139	0.131	0.13	0.134	0.127	0.133	0.134	0.134	0.3	0.37	0.395	0.393	0.388	0.387	0.381	0.389	0.387	0.385	0.321						0.766	0.805	0.798	0.816	0.799	0.584	0.588	0.594	0.553	0.594	0.562	0.585	0.582	0.585	0.572	0.606	0.658	0.637	0.65	0.405		0.787	0.637
	790	0.135	0.138	0.131	0.13	0.134	0.127	0.133	0.133	0.133	0.314	0.351	0.394	0.391	0.388	0.383	0.38	0.387	0.387	0.384	0.321						0.769	0.808	0.801	0.818	0.801	0.586	0.589	0.595	0.555	0.594	0.563	0.586	0.583	0.586	0.573	0.612	0.661	0.639	0.649	0.414		0.795	0.639
	795	0.135	0.139	0.131	0.129	0.134	0.127	0.133	0.133	0.133	0.31	0.331	0.394	0.394	0.385	0.384	0.381	0.389	0.388	0.384	0.313						0.769	0.81	0.804	0.821	0.803											0.614	0.665	0.645	0.657	0.421		0.799	0.642
	800	0.135	0.138	0.131	0.129	0.134	0.127	0.133	0.133	0.133	0.307	0.324	0.392	0.393	0.388	0.384	0.383	0.387	0.389	0.384	0.318						0.774	0.816	0.81	0.827	0.806											0.622	0.669	0.652	0.661	0.428		0.802	0.646
	805	0.134	0.136	0.131	0.129	0.133	0.127	0.133	0.133	0.133	0.3	0.331	0.397	0.395	0.393	0.385	0.379	0.39	0.39	0.385	0.318						0.776	0.819	0.812	0.829	0.811											0.622	0.672	0.652	0.664	0.433		0.804	0.651
	810	0.134	0.136	0.13	0.129	0.133	0.127	0.133	0.133	0.132	0.303	0.325	0.391	0.392	0.386	0.383	0.38	0.385	0.385	0.386	0.313						0.778	0.821	0.813	0.831	0.811											0.625	0.675	0.653	0.663	0.44		0.81	0.653
	815	0.134	0.138	0.13	0.129	0.133	0.127	0.133	0.133	0.132	0.304	0.338	0.394	0.396	0.39	0.385	0.378	0.393	0.389	0.388	0.318						0.781	0.824	0.818	0.834	0.815											0.63	0.679	0.659	0.668	0.464		0.814	0.658
	820	0.134	0.136	0.13	0.129	0.133	0.127	0.133	0.132	0.132	0.306	0.334	0.394	0.394	0.385	0.385	0.379	0.386	0.391	0.389	0.314						0.783	0.828	0.82	0.837	0.815											0.633	0.683	0.663	0.671	0.443		0.818	0.663
	825	0.134	0.137	0.13	0.129	0.133	0.127	0.133	0.132	0.132	0.313	0.347	0.391	0.395	0.388	0.384	0.379	0.388	0.388	0.384	0.315						0.786	0.83	0.823	0.841	0.818											0.637	0.687	0.669	0.675	0.434		0.821	0.667
												0.342	0.392	0.392	0.385	0.385	0.373	0.386	0.385	0.389	0.316																					0.638	0.69	0.673	0.68	0.424		0.824	0.671
																																										0.647	0.692	0.677	0.684	0.426		0.823	0.677
																																										0.646	0.697	0.678	0.687	0.43		0.833	0.685
																																										0.652	0.701	0.684	0.692	0.434		0.835	0.687
																																										0.652	0.705	0.682	0.691	0.441		0.835	0.694
																																										0.656	0.71	0.689	0.698	0.453		0.838	0.699
																																										0.659	0.714	0.694	0.701	0.466		0.839	0.697
																																										0.662	0.719	0.702	0.704	0.472		0.844	0.704
																																										0.664	0.72	0.703	0.703	0.481		0.851	0.706
																																										0.666	0.72	0.703	0.706	0.488		0.854	0.714
																																										0.674	0.728	0.712	0.711	0.493		0.855	0.716
																																										0.68	0.731	0.716	0.713	0.498		0.862	0.725
																																										0.689	0.735	0.714	0.717	0.501		0.863	0.727
																																										0.691	0.743	0.716	0.718	0.499		0.866	0.733
																																										0.697	0.751	0.722	0.722	0.499		0.871	0.74
																																										0.698	0.753	0.725	0.724	0.496		0.874	0.741
																																										0.704	0.758	0.73	0.731	0.498		0.878	0.74
																																										0.706	0.76	0.733	0.738	0.496		0.883	0.743
																																										0.715	0.76	0.74	0.741	0.513		0.883	0.747
																																										0.716	0.769	0.752	0.747	0.51		0.889	0.753
																																										0.718	0.767	0.754	0.741	0.514		0.886	0.755
																																										0.717	0.773	0.76	0.743	0.517		0.892	0.758
																																										0.724	0.785	0.769	0.747	0.525		0.894	0.764
																																										0.727	0.791	0.772	0.752	0.528		0.896	0.767
																																										0.727	0.794	0.771	0.759	0.533		0.904	0.771
																																										0.732	0.801	0.776	0.766	0.54		0.909	0.775
																																										0.737	0.802	0.778	0.768	0.54		0.909	0.776
																																										0.738	0.8	0.779	0.776	0.545		0.917	0.78
																																										0.743	0.811	0.79	0.786	0.548		0.921	0.785
																																										0.751	0.813	0.788	0.814	0.548		0.927	0.791
																																										0.749	0.813	0.793	0.819	0.55		0.93	0.792
																																										0.755	0.814	0.797	0.825	0.55		0.931	0.796
																																										0.754	0.819	0.802	0.835	0.553		0.936	0.797
																																										0.76	0.82	0.802	0.822	0.557		0.939	0.802
																																										0.763	0.825	0.806	0.828	0.556		0.94	0.803
																																										0.761	0.827	0.808	0.823	0.556		0.946	0.81
																																										0.765	0.829	0.809	0.831	0.557		0.947	0.814
																																										0.77	0.833	0.81	0.845	0.559		0.951	0.818
																																										0.782	0.839	0.817	0.862	0.563		0.954	0.824
																																										0.784	0.839	0.819	0.855	0.564		0.953	0.823
																																										0.789	0.844	0.824	0.867	0.565		0.962	0.825
																																										0.792	0.846	0.825	0.872	0.567		0.966	0.826
																																										0.793	0.847	0.828	0.869	0.57		0.968	0.835
																																										0.795	0.85	0.829	0.87	0.571		0.976	0.833
																																										0.795	0.852	0.829	0.855	0.575		0.976	0.837
																																										0.804	0.859	0.84	0.866	0.575		0.986	0.844
																																										0.803	0.864	0.845	0.867	0.58		0.991	0.852
																																										0.804	0.866	0.85	0.869	0.576		1.003	0.856
																																										0.81	0.873	0.857	0.866	0.577		1.009	0.86
																																																1.012	0.862
																																																1.004	0.86
																																																1.007	0.866
																																																1.005	0.867
																																																1.018	0.875
																																																1.018	0.873
																																																1.02	0.876
																																																1.018	0.877
																																																1.036	0.884
																																																1.032	0.886
																																																1.036	0.896
																																																1.036	0.891
																																																1.042	0.898
																																																1.037	0.901
																																																1.045	0.904
																																																1.043	0.907
																																																1.044	0.906
																																																1.051	0.913
																																																1.051	0.913
																																																1.052	0.911
																																																1.055	0.914
																																																1.06	0.919
																																																1.06	0.92
																																																1.069	0.923
																																																1.065	0.927
																																																1.07	0.931
[truncated: 38 more columns]

## Sheet: Sheet1
2015-01-19	Effect of wavelength on OD
E. Coli B6
P. aeruginias PA14
S. aureus Newman			TO 10 ML ADD AS FOLLOWS
			DIL 1/10	ADD 0.1 ML TO 10
Minimal medium		assume 5e8	50000000	500000
			DIL 1/100
Broth		assume 4E9	40000000	400000	Sa
Plate	0	1	2	3	4	5	6	7	8	9
	ECMin	PAMIN	ECLB	PALB	SAMHII	ECMin	PAMIN	ECLB	PALB	SAMHII
	1	2	3	4	5	6	7	8	9	10	11	12	13	14	15	16	17	18	19	20	21	22	23	24	25	26	27	28	29	30	31	32	33	34	35	36	37	38	39	40
Blank	ECMIN	ECMIN	ECMIN	ECMIN	ECMIN	ECMIN	ECMIN	ECMIN	ECMIN	ECMIN	ECLB	ECLB	ECLB	ECLB	ECLB	ECLB	ECLB	ECLB	ECLB	ECLB	PALB	PALB	PALB	PALB	PALB	PALB	PALB	PALB	PALB	PALB	SA	SA	SA	SA	SA	SA	SA	SA	SA	SA
0	0.06	0.059	0.06	0.059	0.059	0.065	0.06	0.061	0.061	0.065	0.074	0.078	0.075	0.074	0.075	0.077	0.075	0.075	0.074	0.073	0.075	0.075	0.075	0.075	0.077	0.073	0.075	0.077	0.079	0.076	0.082	0.081	0.08	0.081	0.08	0.077	0.081	0.08	0.081	0.081
0	0.061	0.059	0.059	0.059	0.059	0.064	0.06	0.06	0.061	0.065	0.073	0.074	0.074	0.074	0.074	0.076	0.074	0.074	0.074	0.073	0.074	0.074	0.074	0.074	0.077	0.072	0.075	0.107	0.078	0.076	0.081	0.081	0.079	0.08	0.08	0.077	0.081	0.08	0.08	0.079
0	0.061	0.059	0.06	0.059	0.059	0.064	0.06	0.06	0.061	0.065	0.074	0.074	0.074	0.073	0.074	0.076	0.074	0.074	0.073	0.073	0.074	0.074	0.074	0.074	0.077	0.072	0.075	0.075	0.078	0.076	0.081	0.08	0.079	0.08	0.079	0.076	0.08	0.079	0.08	0.08
0	0.061	0.059	0.06	0.059	0.059	0.064	0.061	0.061	0.061	0.065	0.074	0.074	0.074	0.073	0.074	0.076	0.074	0.074	0.073	0.073	0.074	0.074	0.074	0.074	0.077	0.072	0.075	0.075	0.078	0.076	0.081	0.08	0.079	0.08	0.079	0.076	0.08	0.079	0.08	0.08
0	0.06	0.059	0.059	0.059	0.059	0.064	0.061	0.061	0.061	0.065	0.074	0.074	0.074	0.073	0.074	0.076	0.074	0.074	0.073	0.072	0.074	0.073	0.074	0.074	0.076	0.072	0.074	0.075	0.078	0.076	0.081	0.08	0.079	0.08	0.079	0.076	0.08	0.079	0.08	0.08
0	0.061	0.059	0.06	0.059	0.059	0.064	0.061	0.061	0.061	0.065	0.074	0.074	0.074	0.073	0.074	0.076	0.074	0.074	0.073	0.072	0.074	0.074	0.074	0.074	0.076	0.072	0.075	0.075	0.079	0.076	0.081	0.08	0.079	0.08	0.079	0.076	0.08	0.079	0.079	0.08
0	0.061	0.06	0.06	0.059	0.059	0.064	0.061	0.061	0.061	0.065	0.074	0.074	0.074	0.074	0.074	0.076	0.074	0.074	0.074	0.072	0.074	0.074	0.074	0.075	0.077	0.072	0.075	0.075	0.078	0.076	0.081	0.08	0.079	0.08	0.079	0.076	0.08	0.079	0.079	0.08
0	0.061	0.059	0.06	0.059	0.059	0.064	0.061	0.061	0.061	0.065	0.074	0.074	0.074	0.074	0.077	0.076	0.074	0.074	0.074	0.073	0.074	0.074	0.074	0.074	0.077	0.073	0.075	0.075	0.078	0.076	0.081	0.08	0.079	0.08	0.079	0.077	0.08	0.08	0.08	0.08
0	0.061	0.06	0.06	0.059	0.059	0.064	0.061	0.061	0.062	0.065	0.074	0.074	0.074	0.074	0.077	0.076	0.074	0.074	0.074	0.072	0.074	0.074	0.074	0.075	0.077	0.072	0.075	0.075	0.078	0.076	0.081	0.081	0.08	0.082	0.079	0.077	0.08	0.08	0.079	0.08
0	0.061	0.06	0.06	0.06	0.06	0.064	0.061	0.062	0.062	0.065	0.075	0.074	0.075	0.074	0.077	0.076	0.074	0.074	0.074	0.073	0.074	0.074	0.074	0.075	0.077	0.073	0.075	0.075	0.078	0.076	0.081	0.08	0.08	0.081	0.08	0.078	0.08	0.08	0.08	0.08
0	0.061	0.06	0.06	0.059	0.059	0.064	0.061	0.061	0.062	0.065	0.075	0.074	0.074	0.074	0.077	0.076	0.074	0.074	0.074	0.073	0.074	0.074	0.074	0.075	0.077	0.072	0.075	0.075	0.079	0.076	0.081	0.08	0.08	0.08	0.08	0.077	0.08	0.08	0.08	0.08
0	0.061	0.06	0.06	0.059	0.059	0.064	0.062	0.061	0.062	0.065	0.074	0.074	0.075	0.074	0.077	0.076	0.074	0.074	0.074	0.072	0.074	0.074	0.074	0.074	0.076	0.072	0.075	0.075	0.078	0.076	0.081	0.081	0.08	0.081	0.08	0.078	0.08	0.08	0.079	0.08
0	0.061	0.06	0.06	0.059	0.059	0.064	0.061	0.062	0.062	0.065	0.074	0.074	0.074	0.074	0.077	0.076	0.074	0.074	0.074	0.073	0.074	0.073	0.074	0.074	0.077	0.072	0.074	0.075	0.078	0.076	0.081	0.08	0.08	0.08	0.079	0.078	0.08	0.08	0.079	0.08
0	0.061	0.06	0.06	0.059	0.059	0.064	0.062	0.062	0.062	0.065	0.074	0.074	0.074	0.074	0.077	0.076	0.074	0.074	0.074	0.073	0.074	0.074	0.074	0.074	0.076	0.072	0.075	0.075	0.078	0.076	0.081	0.08	0.08	0.081	0.08	0.077	0.08	0.08	0.079	0.08
0	0.061	0.06	0.06	0.059	0.06	0.064	0.062	0.062	0.062	0.065	0.074	0.074	0.075	0.074	0.077	0.076	0.075	0.074	0.074	0.072	0.074	0.074	0.074	0.075	0.077	0.072	0.075	0.075	0.078	0.076	0.081	0.081	0.08	0.081	0.08	0.077	0.08	0.08	0.08	0.081
0	0.061	0.06	0.06	0.059	0.06	0.064	0.062	0.062	0.062	0.065	0.074	0.074	0.075	0.074	0.077	0.076	0.074	0.074	0.074	0.073	0.074	0.074	0.074	0.074	0.077	0.072	0.075	0.075	0.078	0.076	0.081	0.081	0.08	0.082	0.08	0.079	0.081	0.08	0.08	0.081
0	0.061	0.06	0.06	0.06	0.06	0.064	0.062	0.062	0.062	0.066	0.074	0.074	0.075	0.074	0.077	0.076	0.074	0.074	0.074	0.073	0.075	0.074	0.074	0.075	0.077	0.073	0.075	0.075	0.079	0.076	0.082	0.081	0.08	0.081	0.08	0.077	0.081	0.08	0.08	0.081
0	0.061	0.059	0.06	0.06	0.06	0.064	0.062	0.062	0.062	0.065	0.074	0.074	0.074	0.074	0.077	0.076	0.074	0.074	0.074	0.074	0.075	0.074	0.074	0.075	0.077	0.073	0.075	0.075	0.078	0.076	0.082	0.081	0.08	0.081	0.08	0.077	0.081	0.08	0.08	0.081
0	0.061	0.06	0.06	0.06	0.06	0.064	0.063	0.062	0.062	0.066	0.074	0.074	0.074	0.074	0.077	0.076	0.074	0.074	0.074	0.073	0.075	0.074	0.074	0.075	0.077	0.072	0.075	0.075	0.078	0.076	0.082	0.081	0.08	0.081	0.08	0.077	0.082	0.08	0.08	0.081
0	0.061	0.06	0.061	0.06	0.06	0.065	0.063	0.063	0.062	0.066	0.075	0.074	0.075	0.074	0.077	0.076	0.075	0.074	0.074	0.073	0.075	0.074	0.074	0.075	0.077	0.073	0.075	0.075	0.078	0.076	0.083	0.082	0.081	0.082	0.081	0.078	0.081	0.081	0.081	0.082
0	0.061	0.06	0.06	0.06	0.06	0.064	0.063	0.063	0.062	0.066	0.074	0.074	0.075	0.074	0.077	0.076	0.074	0.074	0.074	0.073	0.075	0.074	0.074	0.075	0.077	0.073	0.075	0.075	0.078	0.076	0.082	0.082	0.081	0.082	0.081	0.078	0.082	0.081	0.081	0.082
0	0.061	0.06	0.061	0.06	0.06	0.064	0.063	0.063	0.062	0.066	0.074	0.074	0.075	0.074	0.077	0.076	0.074	0.074	0.074	0.073	0.075	0.074	0.075	0.075	0.077	0.073	0.075	0.075	0.079	0.077	0.083	0.082	0.081	0.085	0.081	0.078	0.082	0.081	0.081	0.082
0	0.061	0.06	0.06	0.06	0.06	0.064	0.063	0.063	0.062	0.066	0.075	0.074	0.075	0.074	0.077	0.076	0.074	0.074	0.074	0.073	0.075	0.074	0.074	0.075	0.077	0.073	0.075	0.075	0.078	0.077	0.083	0.082	0.081	0.082	0.081	0.078	0.082	0.082	0.081	0.082
0	0.061	0.06	0.06	0.06	0.06	0.064	0.063	0.063	0.062	0.066	0.074	0.074	0.075	0.074	0.077	0.076	0.074	0.074	0.074	0.073	0.075	0.074	0.075	0.075	0.077	0.073	0.075	0.076	0.079	0.077	0.083	0.082	0.082	0.082	0.082	0.079	0.082	0.082	0.082	0.083
0	0.061	0.061	0.061	0.06	0.06	0.065	0.064	0.064	0.063	0.066	0.075	0.074	0.075	0.074	0.077	0.076	0.075	0.074	0.074	0.073	0.075	0.075	0.075	0.076	0.078	0.073	0.076	0.076	0.08	0.077	0.084	0.083	0.082	0.083	0.082	0.079	0.084	0.082	0.082	0.083
0	0.061	0.06	0.061	0.06	0.06	0.065	0.064	0.063	0.062	0.066	0.075	0.074	0.075	0.074	0.077	0.076	0.074	0.074	0.074	0.074	0.075	0.075	0.075	0.075	0.078	0.073	0.076	0.076	0.079	0.077	0.084	0.083	0.083	0.083	0.082	0.079	0.083	0.083	0.082	0.083
0	0.061	0.06	0.061	0.06	0.06	0.065	0.064	0.064	0.062	0.066	0.074	0.074	0.074	0.074	0.077	0.076	0.074	0.074	0.074	0.073	0.075	0.075	0.075	0.076	0.078	0.073	0.076	0.076	0.079	0.077	0.084	0.083	0.083	0.084	0.083	0.079	0.083	0.083	0.083	0.083
0	0.061	0.061	0.061	0.06	0.061	0.065	0.065	0.064	0.063	0.066	0.075	0.074	0.075	0.074	0.076	0.076	0.075	0.074	0.074	0.073	0.076	0.075	0.076	0.076	0.078	0.074	0.077	0.076	0.079	0.078	0.085	0.084	0.083	0.084	0.084	0.08	0.084	0.084	0.084	0.085
0	0.062	0.061	0.061	0.06	0.061	0.065	0.065	0.064	0.063	0.066	0.075	0.074	0.075	0.074	0.077	0.076	0.075	0.074	0.074	0.073	0.076	0.075	0.076	0.076	0.078	0.074	0.077	0.077	0.08	0.078	0.086	0.085	0.084	0.086	0.084	0.081	0.085	0.084	0.084	0.085
0	0.062	0.061	0.061	0.061	0.061	0.065	0.065	0.064	0.063	0.066	0.075	0.074	0.075	0.074	0.077	0.076	0.074	0.074	0.074	0.073	0.077	0.076	0.076	0.077	0.079	0.074	0.077	0.077	0.08	0.078	0.087	0.086	0.085	0.086	0.085	0.081	0.086	0.085	0.085	0.086
0	0.062	0.061	0.061	0.061	0.061	0.065	0.066	0.065	0.063	0.067	0.075	0.074	0.075	0.074	0.077	0.076	0.075	0.074	0.074	0.073	0.077	0.076	0.076	0.077	0.079	0.074	0.077	0.077	0.08	0.078	0.087	0.087	0.086	0.088	0.086	0.082	0.086	0.086	0.086	0.086
0	0.062	0.061	0.061	0.061	0.061	0.065	0.066	0.065	0.063	0.067	0.075	0.074	0.075	0.074	0.077	0.076	0.075	0.074	0.074	0.073	0.077	0.077	0.077	0.078	0.079	0.075	0.078	0.078	0.081	0.079	0.088	0.088	0.087	0.088	0.087	0.083	0.088	0.087	0.087	0.088
0	0.062	0.061	0.062	0.061	0.061	0.065	0.066	0.065	0.063	0.067	0.075	0.074	0.075	0.074	0.077	0.077	0.075	0.074	0.074	0.074	0.078	0.077	0.077	0.078	0.08	0.075	0.078	0.078	0.082	0.08	0.089	0.089	0.087	0.088	0.088	0.084	0.088	0.087	0.087	0.088
0	0.062	0.061	0.062	0.061	0.061	0.065	0.067	0.066	0.064	0.067	0.075	0.074	0.075	0.074	0.077	0.077	0.075	0.074	0.074	0.073	0.078	0.078	0.078	0.079	0.08	0.075	0.079	0.079	0.082	0.08	0.09	0.09	0.088	0.09	0.089	0.085	0.089	0.089	0.089	0.089
0	0.062	0.061	0.062	0.061	0.061	0.065	0.067	0.066	0.064	0.067	0.075	0.074	0.075	0.074	0.077	0.077	0.075	0.074	0.075	0.073	0.079	0.078	0.078	0.079	0.081	0.076	0.079	0.079	0.082	0.081	0.092	0.091	0.09	0.091	0.09	0.086	0.09	0.09	0.09	0.09
0	0.062	0.062	0.062	0.061	0.061	0.065	0.068	0.066	0.064	0.067	0.075	0.074	0.075	0.074	0.077	0.077	0.075	0.074	0.074	0.074	0.08	0.079	0.079	0.08	0.081	0.077	0.08	0.08	0.084	0.081	0.093	0.093	0.091	0.092	0.091	0.087	0.092	0.091	0.091	0.092
0	0.062	0.062	0.062	0.061	0.062	0.066	0.068	0.067	0.064	0.067	0.075	0.075	0.075	0.074	0.077	0.077	0.075	0.075	0.074	0.073	0.081	0.08	0.08	0.08	0.082	0.077	0.081	0.081	0.084	0.082	0.095	0.094	0.093	0.094	0.093	0.089	0.094	0.093	0.093	0.093
0	0.063	0.062	0.062	0.062	0.062	0.066	0.069	0.067	0.064	0.067	0.075	0.075	0.075	0.074	0.078	0.077	0.075	0.074	0.075	0.074	0.081	0.08	0.081	0.081	0.083	0.078	0.082	0.082	0.086	0.083	0.097	0.096	0.095	0.096	0.095	0.09	0.095	0.095	0.095	0.095
0	0.062	0.062	0.062	0.062	0.062	0.066	0.07	0.067	0.064	0.067	0.075	0.074	0.075	0.075	0.077	0.077	0.075	0.074	0.075	0.074	0.083	0.081	0.082	0.082	0.084	0.078	0.083	0.083	0.087	0.084	0.099	0.098	0.097	0.098	0.097	0.092	0.097	0.097	0.097	0.097
0	0.063	0.063	0.063	0.062	0.062	0.066	0.071	0.068	0.065	0.068	0.076	0.075	0.076	0.075	0.078	0.077	0.075	0.075	0.075	0.074	0.084	0.083	0.083	0.084	0.086	0.08	0.084	0.085	0.087	0.086	0.101	0.1	0.099	0.1	0.099	0.094	0.1	0.099	0.099	0.099
0	0.063	0.062	0.063	0.062	0.062	0.066	0.071	0.068	0.065	0.068	0.076	0.075	0.076	0.075	0.078	0.078	0.075	0.075	0.075	0.074	0.085	0.084	0.084	0.085	0.087	0.081	0.085	0.086	0.089	0.087	0.104	0.103	0.101	0.103	0.102	0.097	0.102	0.101	0.102	0.102
0	0.063	0.063	0.063	0.062	0.062	0.066	0.071	0.069	0.065	0.068	0.076	0.075	0.076	0.075	0.078	0.078	0.076	0.075	0.075	0.075	0.087	0.085	0.086	0.086	0.088	0.082	0.087	0.087	0.091	0.088	0.106	0.105	0.104	0.105	0.104	0.099	0.104	0.104	0.104	0.104
0	0.063	0.063	0.063	0.063	0.063	0.066	0.072	0.069	0.065	0.068	0.076	0.075	0.076	0.076	0.078	0.078	0.076	0.076	0.075	0.075	0.089	0.087	0.087	0.088	0.089	0.083	0.088	0.088	0.092	0.09	0.11	0.109	0.107	0.108	0.107	0.102	0.108	0.107	0.107	0.107
0	0.063	0.063	0.063	0.063	0.063	0.066	0.073	0.07	0.065	0.068	0.076	0.076	0.076	0.076	0.079	0.078	0.076	0.076	0.076	0.075	0.091	0.089	0.089	0.09	0.091	0.084	0.09	0.091	0.094	0.092	0.113	0.112	0.11	0.111	0.11	0.105	0.111	0.11	0.111	0.11
0	0.063	0.063	0.064	0.063	0.063	0.067	0.074	0.07	0.066	0.068	0.077	0.076	0.077	0.076	0.079	0.079	0.076	0.076	0.076	0.075	0.093	0.091	0.091	0.092	0.093	0.086	0.092	0.093	0.095	0.094	0.117	0.116	0.114	0.115	0.114	0.108	0.114	0.114	0.114	0.114
0	0.064	0.064	0.064	0.063	0.063	0.067	0.075	0.071	0.066	0.069	0.077	0.076	0.077	0.077	0.079	0.079	0.077	0.076	0.076	0.076	0.095	0.093	0.093	0.094	0.095	0.088	0.095	0.095	0.098	0.097	0.121	0.12	0.118	0.119	0.118	0.112	0.118	0.118	0.118	0.118
0	0.064	0.064	0.064	0.063	0.063	0.067	0.075	0.071	0.066	0.069	0.077	0.077	0.078	0.077	0.08	0.079	0.077	0.077	0.076	0.076	0.098	0.095	0.095	0.096	0.098	0.09	0.097	0.098	0.101	0.099	0.126	0.125	0.123	0.124	0.123	0.116	0.123	0.122	0.123	0.122
0	0.064	0.064	0.064	0.064	0.064	0.067	0.077	0.072	0.066	0.069	0.078	0.078	0.078	0.078	0.08	0.08	0.078	0.077	0.077	0.077	0.101	0.099	0.098	0.099	0.101	0.092	0.101	0.101	0.103	0.102	0.132	0.13	0.127	0.128	0.128	0.121	0.128	0.127	0.128	0.127
0	0.064	0.064	0.065	0.064	0.064	0.067	0.077	0.073	0.066	0.069	0.079	0.078	0.079	0.079	0.081	0.081	0.078	0.078	0.078	0.077	0.104	0.101	0.101	0.102	0.103	0.094	0.103	0.103	0.106	0.105	0.138	0.135	0.133	0.134	0.133	0.126	0.134	0.133	0.133	0.132
0	0.065	0.065	0.065	0.065	0.065	0.068	0.079	0.073	0.067	0.07	0.079	0.079	0.08	0.08	0.082	0.082	0.079	0.078	0.079	0.078	0.109	0.105	0.105	0.106	0.107	0.097	0.107	0.107	0.11	0.109	0.144	0.142	0.139	0.14	0.139	0.132	0.139	0.139	0.139	0.138
0	0.065	0.065	0.065	0.065	0.065	0.068	0.08	0.074	0.067	0.07	0.081	0.08	0.081	0.081	0.082	0.082	0.08	0.079	0.079	0.079	0.112	0.108	0.108	0.109	0.11	0.099	0.11	0.111	0.114	0.113	0.151	0.149	0.146	0.146	0.146	0.138	0.146	0.145	0.146	0.145
0	0.065	0.066	0.066	0.065	0.065	0.068	0.081	0.075	0.068	0.071	0.082	0.081	0.083	0.082	0.083	0.084	0.081	0.08	0.08	0.08	0.117	0.113	0.113	0.114	0.115	0.103	0.115	0.115	0.119	0.118	0.158	0.156	0.153	0.154	0.153	0.145	0.153	0.152	0.153	0.152
0	0.066	0.066	0.067	0.066	0.066	0.068	0.083	0.076	0.068	0.071	0.083	0.082	0.084	0.084	0.085	0.086	0.082	0.082	0.081	0.082	0.122	0.117	0.117	0.118	0.119	0.107	0.119	0.12	0.123	0.123	0.166	0.164	0.16	0.161	0.16	0.152	0.16	0.16	0.161	0.16
0	0.066	0.067	0.067	0.066	0.066	0.069	0.084	0.077	0.068	0.071	0.085	0.084	0.086	0.086	0.086	0.087	0.084	0.083	0.083	0.083	0.13	0.123	0.123	0.124	0.125	0.111	0.125	0.126	0.128	0.129	0.174	0.172	0.168	0.17	0.169	0.16	0.168	0.168	0.169	0.168
0	0.066	0.067	0.067	0.067	0.067	0.069	0.086	0.079	0.069	0.072	0.086	0.086	0.088	0.088	0.088	0.089	0.085	0.085	0.085	0.086	0.138	0.128	0.128	0.129	0.129	0.116	0.131	0.131	0.133	0.135	0.183	0.181	0.177	0.178	0.177	0.168	0.176	0.176	0.177	0.176
0	0.067	0.068	0.068	0.067	0.067	0.069	0.087	0.08	0.069	0.072	0.088	0.088	0.09	0.09	0.09	0.092	0.088	0.086	0.087	0.088	0.146	0.132	0.131	0.132	0.134	0.121	0.14	0.14	0.137	0.141	0.192	0.188	0.185	0.185	0.184	0.175	0.184	0.183	0.185	0.184
0	0.067	0.068	0.068	0.068	0.068	0.07	0.089	0.081	0.07	0.073	0.091	0.091	0.093	0.093	0.093	0.094	0.09	0.089	0.089	0.09	0.143	0.139	0.14	0.143	0.144	0.127	0.154	0.159	0.146	0.149	0.202	0.198	0.195	0.196	0.195	0.185	0.194	0.194	0.196	0.195
0	0.067	0.069	0.069	0.068	0.068	0.07	0.091	0.082	0.071	0.073	0.094	0.094	0.097	0.097	0.095	0.097	0.093	0.092	0.091	0.093	0.157	0.155	0.156	0.158	0.158	0.135	0.167	0.171	0.165	0.161	0.21	0.209	0.205	0.206	0.204	0.195	0.203	0.204	0.206	0.205
0	0.068	0.069	0.07	0.069	0.069	0.071	0.093	0.084	0.071	0.074	0.097	0.097	0.101	0.101	0.099	0.101	0.096	0.095	0.095	0.097	0.175	0.164	0.169	0.17	0.17	0.143	0.187	0.186	0.179	0.17	0.223	0.217	0.213	0.215	0.214	0.205	0.213	0.214	0.215	0.215
0	0.069	0.07	0.07	0.07	0.07	0.071	0.095	0.086	0.072	0.074	0.102	0.102	0.106	0.106	0.103	0.106	0.1	0.099	0.1	0.102	0.175	0.173	0.177	0.175	0.176	0.147	0.182	0.183	0.182	0.177	0.233	0.229	0.226	0.225	0.225	0.216	0.223	0.224	0.226	0.227
0	0.069	0.071	0.071	0.071	0.07	0.072	0.099	0.087	0.073	0.075	0.107	0.107	0.111	0.112	0.108	0.111	0.105	0.103	0.103	0.107	0.189	0.188	0.186	0.186	0.185	0.155	0.187	0.191	0.195	0.185	0.245	0.243	0.239	0.238	0.238	0.228	0.236	0.237	0.239	0.24
0	0.07	0.072	0.072	0.071	0.071	0.072	0.101	0.089	0.073	0.076	0.113	0.114	0.117	0.118	0.113	0.117	0.11	0.108	0.109	0.113	0.204	0.208	0.205	0.206	0.206	0.179	0.208	0.204	0.216	0.2	0.259	0.254	0.251	0.25	0.249	0.238	0.248	0.249	0.251	0.251
0	0.07	0.072	0.073	0.072	0.072	0.073	0.103	0.091	0.074	0.077	0.12	0.12	0.124	0.125	0.12	0.124	0.116	0.114	0.114	0.119	0.212	0.209	0.208	0.212	0.21	0.19	0.211	0.214	0.219	0.21	0.271	0.266	0.263	0.262	0.262	0.251	0.261	0.261	0.263	0.263
0	0.071	0.073	0.074	0.073	0.073	0.073	0.107	0.093	0.075	0.077	0.128	0.128	0.133	0.133	0.127	0.132	0.123	0.12	0.121	0.127	0.222	0.215	0.213	0.216	0.214	0.179	0.212	0.218	0.219	0.207	0.288	0.279	0.276	0.274	0.275	0.264	0.273	0.274	0.276	0.277
0	0.072	0.074	0.074	0.074	0.074	0.074	0.11	0.096	0.076	0.078	0.137	0.138	0.143	0.143	0.135	0.141	0.131	0.128	0.129	0.136	0.232	0.236	0.236	0.234	0.238	0.199	0.244	0.237	0.245	0.234	0.3	0.292	0.29	0.287	0.288	0.277	0.287	0.287	0.289	0.29
0	0.073	0.075	0.076	0.075	0.075	0.075	0.114	0.098	0.077	0.079	0.147	0.148	0.154	0.155	0.145	0.151	0.14	0.138	0.139	0.147	0.246	0.25	0.238	0.243	0.241	0.209	0.244	0.24	0.245	0.232	0.312	0.305	0.303	0.3	0.301	0.29	0.297	0.297	0.3	0.301
0	0.073	0.076	0.076	0.076	0.076	0.075	0.117	0.1	0.078	0.08	0.158	0.16	0.167	0.168	0.156	0.163	0.15	0.148	0.149	0.159	0.247	0.251	0.245	0.247	0.241	0.22	0.244	0.255	0.252	0.243	0.324	0.315	0.312	0.311	0.311	0.301	0.309	0.31	0.312	0.314
0	0.074	0.077	0.078	0.077	0.077	0.076	0.121	0.103	0.079	0.081	0.171	0.174	0.182	0.183	0.169	0.176	0.163	0.159	0.161	0.17	0.255	0.254	0.257	0.255	0.25	0.234	0.26	0.261	0.264	0.254	0.339	0.326	0.324	0.322	0.325	0.315	0.32	0.322	0.324	0.326
0	0.075	0.079	0.079	0.079	0.078	0.077	0.125	0.106	0.08	0.082	0.187	0.19	0.198	0.2	0.183	0.192	0.177	0.174	0.175	0.185	0.262	0.255	0.254	0.254	0.263	0.237	0.27	0.269	0.271	0.256	0.35	0.339	0.334	0.334	0.335	0.327	0.332	0.334	0.334	0.338
0	0.077	0.08	0.081	0.08	0.08	0.078	0.13	0.11	0.082	0.084	0.205	0.208	0.216	0.217	0.2	0.209	0.193	0.189	0.191	0.201	0.276	0.273	0.273	0.272	0.273	0.252	0.278	0.285	0.281	0.266	0.358	0.349	0.344	0.343	0.345	0.339	0.342	0.343	0.344	0.35
0	0.078	0.082	0.082	0.082	0.081	0.079	0.135	0.113	0.083	0.085	0.224	0.227	0.235	0.236	0.217	0.228	0.209	0.206	0.21	0.219	0.286	0.29	0.284	0.277	0.27	0.243	0.278	0.286	0.281	0.265	0.372	0.358	0.355	0.352	0.356	0.353	0.356	0.356	0.356	0.361
0	0.079	0.083	0.084	0.083	0.083	0.08	0.14	0.117	0.085	0.086	0.244	0.247	0.254	0.255	0.235	0.247	0.227	0.222	0.227	0.237	0.289	0.293	0.291	0.283	0.283	0.252	0.285	0.296	0.287	0.267	0.384	0.367	0.366	0.364	0.367	0.365	0.365	0.366	0.367	0.37
0	0.08	0.085	0.085	0.085	0.084	0.082	0.145	0.121	0.086	0.088	0.265	0.268	0.274	0.275	0.253	0.266	0.245	0.24	0.245	0.255	0.287	0.292	0.285	0.284	0.286	0.274	0.288	0.298	0.292	0.282	0.393	0.375	0.375	0.372	0.377	0.378	0.373	0.376	0.376	0.38
0	0.082	0.087	0.087	0.086	0.086	0.083	0.151	0.125	0.088	0.089	0.285	0.286	0.293	0.294	0.271	0.284	0.263	0.258	0.263	0.272	0.295	0.301	0.299	0.301	0.298	0.276	0.303	0.312	0.318	0.291	0.401	0.382	0.383	0.378	0.385	0.389	0.382	0.383	0.384	0.393
0	0.084	0.089	0.089	0.089	0.088	0.084	0.157	0.13	0.09	0.091	0.304	0.305	0.312	0.312	0.29	0.303	0.28	0.276	0.281	0.289	0.309	0.297	0.313	0.314	0.308	0.278	0.306	0.311	0.307	0.299	0.409	0.39	0.39	0.386	0.391	0.399	0.388	0.391	0.391	0.398
0	0.084	0.091	0.091	0.09	0.09	0.085	0.163	0.134	0.092	0.093	0.321	0.322	0.328	0.328	0.306	0.319	0.298	0.293	0.298	0.304	0.315	0.312	0.317	0.318	0.317	0.297	0.317	0.326	0.329	0.311	0.421	0.401	0.397	0.394	0.4	0.412	0.398	0.403	0.401	0.409
0	0.086	0.093	0.093	0.093	0.092	0.087	0.171	0.14	0.094	0.095	0.336	0.337	0.341	0.341	0.322	0.333	0.315	0.309	0.313	0.318	0.334	0.328	0.331	0.333	0.331	0.308	0.332	0.339	0.336	0.322	0.429	0.41	0.404	0.4	0.406	0.423	0.403	0.407	0.406	0.418
0	0.088	0.095	0.096	0.095	0.095	0.089	0.177	0.145	0.097	0.097	0.348	0.349	0.354	0.354	0.335	0.346	0.328	0.32	0.327	0.33	0.34	0.341	0.342	0.337	0.337	0.315	0.337	0.339	0.336	0.321	0.438	0.42	0.412	0.408	0.415	0.432	0.41	0.413	0.411	0.425
0	0.09	0.098	0.099	0.098	0.097	0.09	0.185	0.15	0.099	0.1	0.36	0.362	0.367	0.368	0.346	0.359	0.34	0.333	0.338	0.343	0.336	0.352	0.351	0.362	0.349	0.332	0.352	0.351	0.356	0.336	0.448	0.425	0.421	0.414	0.421	0.445	0.417	0.418	0.419	0.436
0	0.092	0.101	0.102	0.101	0.1	0.092	0.193	0.157	0.102	0.103	0.373	0.376	0.382	0.383	0.36	0.372	0.354	0.345	0.352	0.355	0.362	0.363	0.358	0.358	0.36	0.337	0.363	0.361	0.366	0.344	0.458	0.43	0.429	0.422	0.431	0.453	0.425	0.425	0.427	0.442
0	0.094	0.104	0.104	0.104	0.103	0.094	0.201	0.163	0.105	0.105	0.39	0.393	0.398	0.4	0.375	0.388	0.368	0.359	0.367	0.367	0.354	0.354	0.353	0.352	0.356	0.344	0.357	0.373	0.365	0.36	0.464	0.437	0.437	0.43	0.437	0.464	0.434	0.434	0.437	0.452
0	0.097	0.107	0.108	0.107	0.106	0.097	0.21	0.17	0.108	0.108	0.407	0.41	0.416	0.417	0.39	0.405	0.383	0.375	0.381	0.388	0.364	0.37	0.361	0.36	0.369	0.358	0.364	0.373	0.372	0.363	0.47	0.443	0.444	0.439	0.447	0.479	0.442	0.443	0.444	0.464
0	0.099	0.111	0.111	0.111	0.11	0.099	0.219	0.177	0.112	0.112	0.423	0.428	0.434	0.435	0.406	0.421	0.399	0.391	0.398	0.402	0.386	0.382	0.377	0.38	0.377	0.369	0.375	0.387	0.387	0.366	0.481	0.454	0.454	0.448	0.456	0.489	0.451	0.451	0.452	0.473
0	0.103	0.115	0.115	0.115	0.114	0.102	0.229	0.185	0.116	0.115	0.443	0.447	0.453	0.454	0.424	0.439	0.417	0.409	0.415	0.422	0.39	0.388	0.38	0.38	0.375	0.368	0.368	0.385	0.386	0.377	0.491	0.463	0.464	0.46	0.468	0.504	0.457	0.465	0.46	0.485
0	0.106	0.119	0.119	0.119	0.118	0.105	0.238	0.193	0.119	0.119	0.459	0.465	0.47	0.472	0.442	0.456	0.435	0.426	0.433	0.437	0.41	0.402	0.402	0.395	0.396	0.384	0.393	0.397	0.4	0.377	0.498	0.47	0.472	0.466	0.474	0.516	0.465	0.47	0.47	0.495
0	0.109	0.123	0.124	0.123	0.122	0.108	0.248	0.201	0.123	0.123	0.479	0.485	0.49	0.491	0.462	0.473	0.453	0.445	0.451	0.451	0.421	0.409	0.413	0.408	0.412	0.393	0.406	0.415	0.421	0.394	0.507	0.478	0.483	0.477	0.484	0.531	0.472	0.478	0.477	0.506
0	0.113	0.128	0.128	0.128	0.126	0.111	0.257	0.209	0.128	0.127	0.496	0.501	0.507	0.508	0.481	0.489	0.471	0.462	0.468	0.468	0.432	0.42	0.421	0.417	0.418	0.407	0.411	0.417	0.418	0.413	0.516	0.489	0.489	0.487	0.493	0.541	0.485	0.487	0.487	0.517
0	0.115	0.133	0.133	0.132	0.131	0.114	0.266	0.217	0.133	0.131	0.517	0.522	0.527	0.527	0.497	0.508	0.488	0.48	0.487	0.484	0.441	0.439	0.435	0.429	0.429	0.416	0.426	0.444	0.441	0.424	0.527	0.501	0.498	0.491	0.494	0.558	0.491	0.493	0.494	0.529
0	0.121	0.138	0.138	0.138	0.136	0.119	0.276	0.227	0.138	0.136	0.532	0.538	0.543	0.544	0.514	0.521	0.505	0.496	0.503	0.502	0.446	0.443	0.442	0.434	0.441	0.422	0.434	0.447	0.446	0.433	0.535	0.505	0.508	0.501	0.507	0.57	0.499	0.501	0.504	0.538
0	0.126	0.143	0.143	0.142	0.141	0.123	0.287	0.236	0.143	0.141	0.553	0.557	0.562	0.562	0.533	0.538	0.522	0.514	0.52	0.519	0.463	0.458	0.458	0.453	0.449	0.436	0.445	0.458	0.451	0.442	0.542	0.516	0.517	0.511	0.517	0.576	0.51	0.511	0.513	0.545
0	0.13	0.149	0.149	0.148	0.147	0.128	0.297	0.245	0.148	0.147	0.57	0.575	0.579	0.578	0.55	0.554	0.54	0.531	0.538	0.535	0.491	0.479	0.477	0.474	0.464	0.448	0.46	0.469	0.464	0.453	0.555	0.525	0.527	0.519	0.526	0.589	0.518	0.515	0.52	0.558
0	0.133	0.155	0.155	0.155	0.153	0.132	0.305	0.256	0.154	0.152	0.586	0.589	0.589	0.588	0.566	0.567	0.557	0.548	0.554	0.548	0.505	0.49	0.492	0.477	0.473	0.455	0.476	0.475	0.474	0.466	0.561	0.536	0.536	0.527	0.535	0.601	0.527	0.527	0.532	0.568
0	0.139	0.161	0.162	0.161	0.159	0.138	0.316	0.266	0.161	0.159	0.596	0.597	0.597	0.595	0.574	0.574	0.566	0.557	0.563	0.557	0.519	0.494	0.494	0.489	0.481	0.471	0.487	0.489	0.499	0.491	0.573	0.543	0.547	0.537	0.543	0.613	0.534	0.537	0.541	0.578
0	0.145	0.168	0.169	0.168	0.166	0.143	0.324	0.276	0.167	0.165	0.602	0.604	0.602	0.602	0.582	0.58	0.572	0.563	0.571	0.561	0.507	0.483	0.499	0.496	0.49	0.478	0.492	0.506	0.502	0.482	0.58	0.551	0.552	0.544	0.551	0.633	0.543	0.542	0.548	0.591
0	0.15	0.175	0.176	0.175	0.173	0.149	0.33	0.285	0.174	0.172	0.609	0.611	0.608	0.608	0.588	0.586	0.578	0.57	0.578	0.567	0.518	0.501	0.504	0.511	0.509	0.486	0.499	0.511	0.516	0.492	0.587	0.556	0.564	0.552	0.561	0.634	0.554	0.553	0.557	0.596
0	0.157	0.182	0.184	0.183	0.18	0.156	0.335	0.294	0.181	0.178	0.616	0.618	0.615	0.613	0.593	0.592	0.584	0.576	0.584	0.572	0.53	0.515	0.518	0.525	0.511	0.474	0.499	0.505	0.523	0.524	0.597	0.568	0.572	0.564	0.568	0.646	0.564	0.566	0.565	0.608
0	0.164	0.19	0.191	0.191	0.189	0.164	0.335	0.302	0.189	0.186	0.621	0.623	0.62	0.618	0.6	0.597	0.59	0.58	0.59	0.577	0.549	0.533	0.549	0.536	0.528	0.525	0.518	0.53	0.537	0.511	0.604	0.575	0.579	0.57	0.576	0.664	0.568	0.573	0.57	0.622
0	0.174	0.199	0.2	0.199	0.197	0.171	0.336	0.31	0.197	0.194	0.628	0.628	0.625	0.623	0.603	0.603	0.595	0.587	0.595	0.582	0.561	0.548	0.555	0.55	0.547	0.501	0.546	0.523	0.529	0.513	0.617	0.588	0.589	0.581	0.585	0.676	0.576	0.583	0.58	0.635
0	0.18	0.208	0.208	0.207	0.205	0.182	0.335	0.319	0.205	0.202	0.631	0.632	0.628	0.627	0.609	0.605	0.6	0.591	0.599	0.587	0.561	0.54	0.547	0.569	0.559	0.525	0.54	0.548	0.567	0.527	0.626	0.597	0.599	0.591	0.595	0.684	0.584	0.591	0.591	0.648
0	0.183	0.217	0.218	0.217	0.214	0.189	0.334	0.327	0.214	0.211	0.634	0.636	0.632	0.631	0.612	0.609	0.605	0.594	0.603	0.59	0.578	0.598	0.602	0.575	0.565	0.521	0.556	0.554	0.559	0.534	0.641	0.603	0.606	0.601	0.605	0.712	0.594	0.597	0.6	0.666
0	0.192	0.227	0.228	0.226	0.223	0.198	0.333	0.332	0.223	0.22	0.642	0.642	0.638	0.636	0.616	0.616	0.607	0.599	0.607	0.594	0.561	0.566	0.552	0.552	0.577	0.532	0.597	0.563	0.584	0.556	0.648	0.612	0.615	0.605	0.615	0.712	0.607	0.609	0.611	0.67
0	0.204	0.237	0.238	0.236	0.233	0.209	0.332	0.333	0.232	0.23	0.649	0.648	0.643	0.64	0.619	0.622	0.611	0.603	0.612	0.6	0.609	0.604	0.586	0.595	0.592	0.547	0.586	0.579	0.596	0.571	0.657	0.619	0.623	0.611	0.621	0.729	0.613	0.614	0.617	0.682
0	0.212	0.246	0.247	0.245	0.241	0.22	0.331	0.333	0.241	0.239	0.655	0.653	0.651	0.649	0.625	0.629	0.617	0.606	0.615	0.604	0.578	0.579	0.566	0.56	0.561	0.543	0.603	0.592	0.612	0.567	0.667	0.629	0.633	0.622	0.631	0.739	0.622	0.626	0.628	0.694
0	0.223	0.254	0.257	0.254	0.25	0.228	0.33	0.333	0.25	0.25	0.664	0.662	0.66	0.659	0.629	0.636	0.621	0.61	0.622	0.612	0.584	0.577	0.569	0.565	0.574	0.535	0.583	0.594	0.594	0.559	0.674	0.637	0.642	0.633	0.639	0.757	0.635	0.636	0.636	0.708
0	0.231	0.264	0.266	0.264	0.259	0.237	0.33	0.333	0.259	0.26	0.669	0.668	0.665	0.664	0.634	0.641	0.626	0.614	0.63	0.618	0.62	0.622	0.614	0.61	0.609	0.567	0.611	0.603	0.606	0.577	0.685	0.65	0.655	0.64	0.646	0.766	0.641	0.644	0.644	0.718
0	0.244	0.277	0.277	0.275	0.27	0.25	0.33	0.331	0.269	0.271	0.679	0.677	0.672	0.671	0.64	0.648	0.632	0.62	0.637	0.627	0.639	0.644	0.63	0.623	0.623	0.587	0.624	0.625	0.634	0.595	0.694	0.663	0.661	0.65	0.657	0.787	0.649	0.652	0.651	0.737
0	0.257	0.286	0.288	0.284	0.279	0.264	0.329	0.329	0.278	0.28	0.684	0.683	0.678	0.676	0.646	0.653	0.639	0.626	0.645	0.629	0.651	0.652	0.635	0.616	0.636	0.594	0.631	0.623	0.623	0.603	0.704	0.669	0.666	0.655	0.662	0.785	0.659	0.662	0.66	0.74
0	0.27	0.295	0.298	0.294	0.288	0.276	0.329	0.328	0.287	0.29	0.684	0.686	0.683	0.681	0.652	0.655	0.646	0.63	0.648	0.634	0.624	0.624	0.616	0.614	0.607	0.603	0.632	0.625	0.624	0.606	0.716	0.679	0.68	0.668	0.674	0.799	0.67	0.674	0.672	0.753
0	0.288	0.307	0.309	0.305	0.299	0.288	0.33	0.328	0.299	0.305	0.695	0.696	0.692	0.691	0.661	0.664	0.653	0.641	0.657	0.639	0.624	0.638	0.643	0.64	0.626	0.626	0.628	0.649	0.63	0.61	0.728	0.687	0.686	0.678	0.682	0.82	0.681	0.678	0.679	0.77
0	0.307	0.318	0.319	0.314	0.308	0.308	0.331	0.327	0.309	0.316	0.697	0.698	0.694	0.693	0.664	0.667	0.657	0.643	0.659	0.644	0.658	0.662	0.664	0.665	0.659	0.639	0.651	0.66	0.666	0.64	0.736	0.694	0.698	0.69	0.691	0.824	0.688	0.686	0.688	0.774
0	0.315	0.327	0.328	0.323	0.317	0.313	0.331	0.327	0.318	0.325	0.703	0.704	0.699	0.698	0.669	0.672	0.662	0.649	0.665	0.648	0.669	0.669	0.68	0.659	0.66	0.651	0.663	0.686	0.678	0.639	0.748	0.705	0.706	0.694	0.699	0.842	0.697	0.696	0.698	0.793
0	0.327	0.332	0.335	0.329	0.323	0.326	0.33	0.326	0.324	0.331	0.705	0.707	0.703	0.702	0.674	0.675	0.667	0.653	0.668	0.653	0.67	0.676	0.674	0.663	0.656	0.65	0.661	0.664	0.671	0.637	0.753	0.715	0.717	0.706	0.711	0.847	0.706	0.709	0.711	0.8
0	0.336	0.341	0.342	0.336	0.33	0.34	0.331	0.328	0.331	0.34	0.717	0.716	0.711	0.709	0.68	0.681	0.672	0.659	0.675	0.655	0.701	0.704	0.7	0.701	0.679	0.669	0.688	0.672	0.686	0.655	0.763	0.724	0.726	0.714	0.719	0.86	0.719	0.72	0.72	0.814
0	0.336	0.34	0.342	0.337	0.331	0.345	0.332	0.327	0.334	0.341	0.718	0.719	0.714	0.713	0.685	0.686	0.678	0.665	0.68	0.663	0.696	0.716	0.693	0.691	0.689	0.68	0.683	0.683	0.69	0.657	0.77	0.732	0.737	0.722	0.729	0.869	0.727	0.729	0.724	0.825
0	0.327	0.341	0.343	0.337	0.331	0.329	0.33	0.327	0.334	0.343	0.73	0.728	0.722	0.717	0.69	0.694	0.682	0.672	0.687	0.667	0.719	0.721	0.71	0.712	0.702	0.705	0.699	0.702	0.713	0.68	0.787	0.75	0.75	0.738	0.743	0.885	0.739	0.74	0.738	0.841
0	0.33	0.342	0.344	0.338	0.332	0.341	0.331	0.327	0.335	0.344	0.73	0.73	0.725	0.722	0.695	0.696	0.687	0.675	0.69	0.672	0.691	0.698	0.705	0.708	0.697	0.71	0.696	0.697	0.699	0.676	0.8	0.757	0.755	0.743	0.749	0.893	0.745	0.746	0.739	0.848
0	0.337	0.341	0.342	0.338	0.332	0.354	0.331	0.328	0.335	0.345	0.737	0.738	0.732	0.729	0.701	0.702	0.692	0.681	0.696	0.677	0.722	0.735	0.724	0.709	0.708	0.701	0.69	0.706	0.692	0.674	0.807	0.767	0.764	0.755	0.758	0.904	0.753	0.757	0.754	0.861
0	0.331	0.341	0.342	0.336	0.33	0.345	0.33	0.327	0.334	0.345	0.745	0.743	0.737	0.734	0.706	0.708	0.698	0.687	0.702	0.681	0.735	0.732	0.735	0.724	0.718	0.723	0.71	0.716	0.707	0.689	0.817	0.778	0.775	0.767	0.771	0.916	0.765	0.769	0.766	0.874
0	0.331	0.339	0.341	0.335	0.329	0.351	0.33	0.326	0.333	0.344	0.744	0.747	0.742	0.74	0.713	0.712	0.704	0.692	0.707	0.688	0.745	0.744	0.73	0.724	0.716	0.726	0.721	0.726	0.735	0.713	0.83	0.79	0.785	0.776	0.782	0.931	0.772	0.779	0.776	0.887
0	0.328	0.338	0.339	0.334	0.328	0.343	0.331	0.326	0.331	0.343	0.755	0.754	0.748	0.744	0.718	0.717	0.709	0.698	0.712	0.694	0.729	0.729	0.745	0.737	0.728	0.741	0.72	0.724	0.712	0.699	0.841	0.802	0.798	0.788	0.79	0.938	0.783	0.786	0.786	0.896
0	0.33	0.337	0.339	0.334	0.328	0.352	0.331	0.327	0.331	0.343	0.764	0.76	0.754	0.749	0.722	0.723	0.712	0.702	0.718	0.696	0.734	0.748	0.745	0.748	0.732	0.756	0.729	0.728	0.733	0.711	0.854	0.815	0.807	0.796	0.796	0.954	0.79	0.794	0.793	0.909
0	0.327	0.337	0.338	0.333	0.327	0.333	0.331	0.326	0.33	0.342	0.765	0.763	0.757	0.754	0.727	0.726	0.717	0.706	0.723	0.702	0.766	0.77	0.76	0.773	0.749	0.776	0.752	0.75	0.756	0.727	0.864	0.822	0.817	0.809	0.806	0.964	0.805	0.804	0.805	0.918
0	0.325	0.337	0.338	0.333	0.327	0.336	0.329	0.325	0.329	0.342	0.77	0.767	0.761	0.757	0.731	0.729	0.722	0.71	0.728	0.706	0.763	0.759	0.772	0.769	0.763	0.781	0.757	0.743	0.749	0.73	0.879	0.832	0.827	0.82	0.816	0.974	0.812	0.811	0.812	0.929
0	0.334	0.337	0.338	0.333	0.327	0.346	0.331	0.325	0.329	0.343	0.777	0.771	0.765	0.76	0.734	0.735	0.727	0.716	0.731	0.709	0.781	0.767	0.777	0.776	0.762	0.782	0.763	0.752	0.771	0.741	0.884	0.841	0.833	0.826	0.825	0.976	0.823	0.823	0.823	0.937
0	0.354	0.338	0.338	0.333	0.327	0.367	0.33	0.324	0.329	0.344	0.778	0.775	0.768	0.764	0.739	0.736	0.731	0.719	0.734	0.715	0.789	0.787	0.79	0.769	0.776	0.803	0.775	0.78	0.777	0.768	0.898	0.849	0.846	0.838	0.832	0.992	0.828	0.829	0.833	0.95
0	0.353	0.338	0.339	0.334	0.327	0.352	0.33	0.323	0.329	0.345	0.781	0.776	0.771	0.766	0.742	0.739	0.733	0.721	0.736	0.717	0.77	0.781	0.778	0.761	0.76	0.787	0.754	0.764	0.774	0.742	0.911	0.859	0.855	0.849	0.84	0.994	0.842	0.841	0.842	0.957
0	0.338	0.339	0.34	0.335	0.327	0.351	0.33	0.323	0.329	0.347	0.786	0.781	0.774	0.771	0.746	0.743	0.737	0.725	0.741	0.721	0.779	0.796	0.787	0.782	0.783	0.812	0.785	0.778	0.79	0.768	0.917	0.868	0.866	0.86	0.851	1.007	0.849	0.85	0.845	0.968
0	0.344	0.34	0.341	0.336	0.329	0.362	0.33	0.324	0.331	0.353	0.789	0.784	0.778	0.773	0.748	0.747	0.741	0.731	0.744	0.725	0.795	0.793	0.796	0.782	0.779	0.806	0.774	0.771	0.783	0.757	0.929	0.882	0.874	0.871	0.863	1.024	0.862	0.861	0.86	0.982
0	0.337	0.341	0.341	0.337	0.33	0.34	0.33	0.323	0.331	0.357	0.795	0.789	0.782	0.778	0.753	0.75	0.744	0.733	0.748	0.726	0.787	0.783	0.794	0.792	0.783	0.813	0.778	0.779	0.79	0.765	0.942	0.892	0.887	0.878	0.874	1.034	0.872	0.868	0.868	0.994
0	0.342	0.341	0.342	0.336	0.329	0.342	0.33	0.322	0.329	0.358	0.798	0.791	0.784	0.779	0.755	0.751	0.747	0.736	0.751	0.728	0.799	0.798	0.792	0.791	0.788	0.817	0.781	0.786	0.789	0.767	0.95	0.9	0.894	0.887	0.876	1.033	0.883	0.881	0.88	1.001
0	0.339	0.342	0.341	0.336	0.329	0.324	0.33	0.321	0.328	0.356	0.8	0.795	0.787	0.783	0.758	0.755	0.751	0.74	0.755	0.731	0.808	0.808	0.799	0.793	0.796	0.819	0.803	0.817	0.804	0.788	0.961	0.911	0.902	0.901	0.89	1.047	0.893	0.894	0.89	1.017
0	0.351	0.342	0.341	0.337	0.329	0.343	0.331	0.322	0.329	0.357	0.806	0.799	0.792	0.788	0.763	0.758	0.755	0.744	0.758	0.734	0.835	0.827	0.828	0.817	0.816	0.834	0.809	0.8	0.822	0.781	0.969	0.923	0.916	0.913	0.899	1.056	0.901	0.895	0.897	1.022
0	0.346	0.34	0.341	0.336	0.329	0.347	0.331	0.322	0.329	0.355	0.809	0.801	0.795	0.79	0.765	0.761	0.756	0.747	0.761	0.737	0.811	0.815	0.816	0.804	0.798	0.829	0.798	0.799	0.803	0.777	0.977	0.933	0.922	0.925	0.912	1.064	0.911	0.903	0.91	1.031
0	0.332	0.341	0.34	0.335	0.327	0.327	0.331	0.321	0.327	0.353	0.813	0.805	0.798	0.793	0.768	0.765	0.761	0.751	0.764	0.742	0.824	0.833	0.821	0.816	0.816	0.853	0.817	0.814	0.828	0.795	0.986	0.94	0.934	0.937	0.922	1.078	0.924	0.917	0.92	1.042
0	0.34	0.341	0.34	0.335	0.328	0.328	0.333	0.323	0.327	0.354	0.816	0.808	0.801	0.798	0.772	0.767	0.763	0.753	0.767	0.744	0.804	0.805	0.819	0.814	0.809	0.852	0.815	0.817	0.83	0.794	0.998	0.945	0.939	0.946	0.933	1.086	0.935	0.927	0.929	1.051
0	0.351	0.343	0.341	0.336	0.33	0.334	0.333	0.324	0.328	0.361	0.821	0.812	0.805	0.801	0.775	0.772	0.767	0.757	0.772	0.748	0.839	0.847	0.845	0.825	0.837	0.845	0.821	0.84	0.833	0.807	1.001	0.957	0.948	0.956	0.937	1.097	0.939	0.936	0.938	1.06
0	0.347	0.344	0.341	0.335	0.328	0.36	0.33	0.321	0.325	0.358	0.823	0.814	0.807	0.804	0.778	0.774	0.771	0.761	0.775	0.753	0.838	0.837	0.831	0.827	0.819	0.846	0.819	0.826	0.815	0.793	1.016	0.964	0.955	0.963	0.945	1.107	0.946	0.943	0.948	1.066
0	0.342	0.344	0.342	0.336	0.329	0.353	0.331	0.322	0.326	0.359	0.828	0.818	0.811	0.808	0.782	0.777	0.773	0.763	0.777	0.753	0.826	0.826	0.843	0.824	0.819	0.857	0.822	0.828	0.826	0.797	1.026	0.971	0.966	0.971	0.957	1.111	0.955	0.951	0.953	1.07
0	0.339	0.342	0.34	0.334	0.327	0.348	0.329	0.32	0.323	0.355	0.83	0.82	0.817	0.81	0.782	0.78	0.774	0.767	0.779	0.757	0.827	0.825	0.836	0.828	0.811	0.86	0.824	0.83	0.835	0.799	1.031	0.981	0.977	0.984	0.964	1.117	0.963	0.96	0.964	1.084
0	0.334	0.341	0.34	0.333	0.327	0.341	0.33	0.321	0.323	0.358	0.833	0.823	0.816	0.812	0.785	0.783	0.778	0.769	0.783	0.759	0.813	0.828	0.838	0.828	0.821	0.869	0.839	0.84	0.846	0.811	1.044	0.994	0.987	0.995	0.976	1.133	0.976	0.976	0.978	1.097
0	0.337	0.342	0.34	0.333	0.326	0.357	0.33	0.321	0.326	0.359	0.838	0.828	0.823	0.819	0.792	0.786	0.783	0.773	0.788	0.76	0.855	0.851	0.852	0.852	0.838	0.872	0.84	0.833	0.843	0.819	1.048	1.004	0.996	1.005	0.986	1.144	0.982	0.983	0.983	1.107
0	0.327	0.34	0.339	0.332	0.325	0.341	0.331	0.321	0.322	0.361	0.841	0.831	0.824	0.821	0.793	0.79	0.785	0.776	0.79	0.767	0.857	0.866	0.853	0.856	0.849	0.878	0.843	0.841	0.85	0.82	1.058	1.011	1.004	1.013	0.998	1.155	0.993	0.992	0.994	1.114
0	0.325	0.339	0.339	0.332	0.325	0.346	0.332	0.322	0.323	0.365	0.845	0.834	0.829	0.825	0.797	0.794	0.789	0.779	0.794	0.769	0.859	0.869	0.86	0.85	0.845	0.89	0.845	0.845	0.853	0.823	1.067	1.022	1.011	1.023	1.01	1.163	1.004	1.003	1.005	1.122
0	0.324	0.339	0.338	0.33	0.323	0.342	0.331	0.321	0.32	0.361	0.849	0.838	0.831	0.828	0.8	0.797	0.792	0.783	0.797	0.772	0.844	0.848	0.84	0.846	0.843	0.889	0.851	0.85	0.857	0.826	1.078	1.035	1.027	1.034	1.016	1.171	1.011	1.009	1.011	1.128
0	0.32	0.338	0.337	0.329	0.321	0.342	0.33	0.32	0.319	0.36	0.854	0.843	0.835	0.831	0.803	0.801	0.795	0.787	0.8	0.777	0.85	0.862	0.856	0.852	0.853	0.901	0.867	0.865	0.865	0.833	1.086	1.048	1.036	1.042	1.019	1.177	1.027	1.023	1.022	1.138
0	0.319	0.339	0.336	0.328	0.32	0.336	0.329	0.319	0.318	0.358	0.858	0.845	0.84	0.837	0.807	0.805	0.799	0.79	0.804	0.777	0.851	0.846	0.848	0.85	0.852	0.897	0.865	0.861	0.873	0.837	1.095	1.055	1.041	1.049	1.031	1.188	1.031	1.032	1.032	1.149
0	0.316	0.337	0.336	0.327	0.319	0.34	0.328	0.319	0.318	0.358	0.861	0.849	0.843	0.839	0.81	0.808	0.803	0.794	0.808	0.781	0.863	0.873	0.86	0.858	0.858	0.907	0.878	0.88	0.875	0.842	1.108	1.062	1.049	1.06	1.043	1.198	1.039	1.045	1.042	1.159
0	0.321	0.337	0.335	0.326	0.319	0.344	0.329	0.319	0.321	0.359	0.866	0.852	0.847	0.843	0.812	0.811	0.805	0.796	0.809	0.786	0.882	0.89	0.876	0.874	0.875	0.902	0.874	0.872	0.877	0.847	1.115	1.069	1.059	1.069	1.051	1.203	1.049	1.049	1.048	1.167
0	0.314	0.338	0.336	0.327	0.319	0.341	0.331	0.321	0.32	0.363	0.87	0.856	0.85	0.847	0.817	0.816	0.809	0.8	0.815	0.789	0.911	0.909	0.904	0.895	0.898	0.912	0.898	0.884	0.889	0.861	1.12	1.082	1.068	1.075	1.061	1.213	1.058	1.057	1.058	1.178
0	0.318	0.338	0.334	0.325	0.317	0.351	0.329	0.318	0.32	0.357	0.869	0.857	0.851	0.848	0.818	0.816	0.81	0.801	0.816	0.791	0.886	0.898	0.886	0.876	0.878	0.911	0.875	0.874	0.878	0.852	1.128	1.086	1.075	1.086	1.071	1.218	1.066	1.065	1.066	1.185
0	0.318	0.338	0.335	0.327	0.319	0.347	0.331	0.32	0.321	0.363	0.876	0.862	0.856	0.853	0.822	0.821	0.814	0.806	0.819	0.793	0.897	0.901	0.895	0.885	0.883	0.92	0.886	0.878	0.876	0.857	1.138	1.1	1.087	1.095	1.074	1.221	1.075	1.072	1.079	1.188
0	0.322	0.338	0.335	0.326	0.317	0.346	0.331	0.32	0.322	0.363	0.878	0.866	0.86	0.857	0.826	0.824	0.817	0.808	0.823	0.793	0.905	0.901	0.905	0.893	0.89	0.918	0.888	0.886	0.883	0.867	1.139	1.104	1.09	1.099	1.083	1.225	1.08	1.077	1.081	1.195
0	0.319	0.338	0.334	0.324	0.315	0.345	0.331	0.32	0.321	0.363	0.883	0.87	0.864	0.861	0.829	0.827	0.82	0.812	0.827	0.798	0.888	0.884	0.893	0.881	0.89	0.924	0.888	0.887	0.89	0.866	1.148	1.111	1.099	1.112	1.098	1.232	1.088	1.088	1.092	1.206
0	0.311	0.337	0.334	0.324	0.314	0.328	0.33	0.319	0.32	0.365	0.883	0.871	0.866	0.863	0.832	0.829	0.824	0.814	0.83	0.801	0.889	0.893	0.9	0.892	0.893	0.937	0.898	0.9	0.905	0.875	1.159	1.121	1.11	1.12	1.107	1.239	1.098	1.101	1.103	1.213
0	0.304	0.338	0.334	0.325	0.315	0.321	0.332	0.321	0.322	0.368	0.887	0.875	0.869	0.866	0.835	0.835	0.827	0.818	0.833	0.806	0.914	0.922	0.906	0.9	0.901	0.952	0.905	0.897	0.911	0.887	1.163	1.127	1.117	1.123	1.112	1.239	1.106	1.11	1.113	1.217
0	0.303	0.34	0.335	0.326	0.315	0.338	0.334	0.321	0.322	0.372	0.891	0.878	0.874	0.869	0.839	0.836	0.83	0.82	0.836	0.806	0.912	0.91	0.92	0.905	0.907	0.947	0.901	0.899	0.907	0.876	1.169	1.137	1.124	1.136	1.117	1.234	1.112	1.115	1.117	1.217
0	0.304	0.339	0.334	0.324	0.313	0.338	0.332	0.32	0.321	0.37	0.891	0.879	0.874	0.872	0.84	0.838	0.832	0.822	0.837	0.81	0.917	0.912	0.924	0.911	0.917	0.946	0.901	0.906	0.903	0.881	1.174	1.141	1.131	1.14	1.128	1.234	1.12	1.125	1.126	1.219
0	0.304	0.34	0.335	0.325	0.313	0.327	0.333	0.321	0.323	0.372	0.901	0.887	0.881	0.878	0.845	0.844	0.837	0.828	0.842	0.817	0.93	0.922	0.926	0.911	0.924	0.961	0.92	0.906	0.926	0.9	1.181	1.148	1.138	1.149	1.134	1.236	1.13	1.134	1.132	1.22
0	0.293	0.337	0.336	0.325	0.314	0.315	0.334	0.323	0.323	0.372	0.901	0.888	0.885	0.882	0.85	0.848	0.842	0.831	0.846	0.819	0.944	0.937	0.939	0.929	0.929	0.972	0.932	0.915	0.935	0.905	1.191	1.159	1.15	1.156	1.146	1.243	1.14	1.142	1.14	1.222
0	0.295	0.341	0.335	0.325	0.312	0.336	0.333	0.32	0.321	0.369	0.906	0.892	0.888	0.885	0.852	0.852	0.844	0.834	0.85	0.821	0.93	0.928	0.942	0.931	0.939	0.979	0.935	0.921	0.933	0.906	1.193	1.166	1.158	1.163	1.151	1.246	1.144	1.146	1.147	1.227
0	0.297	0.34	0.335	0.325	0.313	0.326	0.333	0.321	0.323	0.372	0.905	0.892	0.889	0.887	0.855	0.853	0.846	0.836	0.852	0.826	0.946	0.939	0.94	0.934	0.939	0.991	0.94	0.925	0.947	0.913	1.194	1.171	1.162	1.169	1.153	1.24	1.15	1.153	1.153	1.228
0	0.3	0.34	0.334	0.324	0.31	0.335	0.332	0.32	0.322	0.372	0.91	0.896	0.892	0.89	0.858	0.856	0.849	0.839	0.854	0.828	0.949	0.942	0.938	0.926	0.933	0.968	0.929	0.923	0.931	0.909	1.199	1.176	1.167	1.174	1.156	1.239	1.154	1.157	1.156	1.225
0	0.291	0.342	0.335	0.325	0.311	0.31	0.336	0.323	0.324	0.376	0.913	0.899	0.894	0.893	0.861	0.86	0.851	0.842	0.858	0.831	0.951	0.943	0.941	0.941	0.936	0.972	0.934	0.921	0.926	0.891	1.204	1.182	1.173	1.18	1.159	1.251	1.162	1.164	1.164	1.233
0	0.278	0.343	0.335	0.324	0.31	0.326	0.335	0.322	0.324	0.375	0.915	0.902	0.898	0.895	0.864	0.863	0.856	0.844	0.862	0.832	0.974	0.965	0.959	0.958	0.951	0.987	0.954	0.943	0.957	0.926	1.212	1.187	1.179	1.182	1.165	1.264	1.169	1.169	1.167	1.24
0	0.281	0.342	0.334	0.323	0.309	0.323	0.334	0.321	0.322	0.372	0.918	0.905	0.902	0.899	0.866	0.866	0.858	0.846	0.863	0.834	0.949	0.937	0.939	0.931	0.933	0.994	0.942	0.948	0.953	0.924	1.217	1.188	1.18	1.187	1.169	1.256	1.166	1.17	1.169	1.238
0	0.278	0.342	0.334	0.324	0.31	0.321	0.336	0.323	0.324	0.373	0.921	0.909	0.906	0.904	0.871	0.872	0.863	0.853	0.869	0.841	0.984	0.974	0.969	0.976	0.976	1.004	0.971	0.945	0.983	0.939	1.22	1.19	1.184	1.188	1.17	1.265	1.17	1.173	1.173	1.243
0	0.28	0.342	0.335	0.325	0.311	0.318	0.338	0.325	0.326	0.377	0.924	0.911	0.909	0.907	0.875	0.874	0.866	0.854	0.871	0.843	0.956	0.941	0.95	0.947	0.96	1.01	0.968	0.959	0.982	0.938	1.232	1.201	1.19	1.194	1.176	1.27	1.177	1.182	1.18	1.245
0	0.278	0.341	0.334	0.324	0.31	0.318	0.337	0.323	0.325	0.378	0.928	0.915	0.913	0.91	0.877	0.878	0.868	0.857	0.874	0.846	0.97	0.963	0.965	0.96	0.959	1.002	0.966	0.957	0.973	0.941	1.232	1.202	1.193	1.195	1.18	1.275	1.181	1.186	1.186	1.252
0	0.28	0.342	0.334	0.325	0.31	0.309	0.339	0.325	0.325	0.381	0.933	0.919	0.916	0.914	0.882	0.881	0.872	0.862	0.877	0.852	0.975	0.958	0.959	0.96	0.969	1.015	0.985	0.975	0.988	0.951	1.244	1.208	1.2	1.2	1.182	1.269	1.181	1.192	1.189	1.252
0	0.279	0.341	0.333	0.323	0.309	0.323	0.338	0.324	0.324	0.382	0.937	0.923	0.92	0.918	0.884	0.886	0.874	0.865	0.88	0.855	0.989	0.975	0.972	0.967	0.97	1.014	0.982	0.965	0.991	0.959	1.248	1.21	1.2	1.202	1.185	1.268	1.185	1.192	1.189	1.254
0	0.279	0.34	0.334	0.324	0.31	0.307	0.339	0.325	0.327	0.385	0.939	0.925	0.923	0.921	0.888	0.888	0.878	0.867	0.885	0.855	0.981	0.975	0.971	0.965	0.978	1.019	0.986	0.969	0.995	0.967	1.248	1.212	1.201	1.205	1.189	1.265	1.188	1.191	1.191	1.254
0	0.282	0.34	0.332	0.323	0.308	0.304	0.338	0.323	0.324	0.384	0.941	0.928	0.925	0.924	0.89	0.891	0.88	0.87	0.886	0.859	0.971	0.954	0.963	0.948	0.962	1.017	0.973	0.976	0.992	0.969	1.259	1.22	1.208	1.21	1.195	1.272	1.195	1.203	1.199	1.26
0	0.282	0.338	0.332	0.322	0.307	0.322	0.338	0.323	0.325	0.39	0.946	0.931	0.929	0.926	0.895	0.894	0.885	0.873	0.89	0.862	0.989	0.978	0.969	0.965	0.97	1.007	0.975	0.97	0.982	0.963	1.257	1.218	1.208	1.209	1.196	1.272	1.192	1.202	1.201	1.259
0	0.283	0.341	0.332	0.322	0.307	0.316	0.337	0.322	0.324	0.39	0.943	0.931	0.929	0.928	0.896	0.893	0.886	0.875	0.892	0.865	0.987	0.982	0.975	0.975	0.988	1.037	0.991	0.982	0.991	0.963	1.267	1.226	1.213	1.215	1.203	1.271	1.196	1.208	1.204	1.262
0	0.28	0.345	0.334	0.325	0.309	0.299	0.341	0.325	0.327	0.39	0.95	0.937	0.934	0.931	0.898	0.901	0.89	0.879	0.896	0.869	1.027	1.019	1.012	1.008	1.013	1.037	1.013	0.993	1.01	0.973	1.273	1.231	1.219	1.219	1.206	1.287	1.203	1.214	1.211	1.269
0	0.28	0.345	0.333	0.324	0.308	0.279	0.34	0.324	0.326	0.392	0.951	0.937	0.935	0.934	0.902	0.902	0.892	0.881	0.898	0.871	1.022	1.011	1.013	1.011	1	1.026	0.995	0.998	0.995	0.983	1.277	1.236	1.224	1.224	1.212	1.288	1.206	1.218	1.217	1.274
0	0.28	0.346	0.334	0.325	0.309	0.295	0.343	0.328	0.33	0.392	0.954	0.94	0.939	0.937	0.907	0.905	0.896	0.885	0.9	0.878	1.027	1.01	1.02	1.015	1.007	1.026	1.002	0.997	1.001	0.975	1.285	1.242	1.229	1.228	1.216	1.295	1.21	1.222	1.221	1.277
0	0.281	0.343	0.333	0.323	0.308	0.295	0.341	0.326	0.327	0.395	0.956	0.943	0.942	0.94	0.907	0.909	0.898	0.886	0.904	0.877	1.004	0.997	1.004	1.006	1.009	1.037	1.011	0.998	1.002	0.984	1.294	1.25	1.234	1.234	1.223	1.293	1.216	1.228	1.227	1.279
0	0.282	0.344	0.333	0.323	0.308	0.292	0.342	0.326	0.327	0.398	0.96	0.946	0.943	0.94	0.911	0.912	0.9	0.891	0.906	0.884	1.001	1.005	1.006	1.006	1.007	1.047	1.019	1	1.019	0.992	1.3	1.253	1.239	1.236	1.229	1.29	1.219	1.233	1.232	1.282
0	0.282	0.345	0.334	0.324	0.309	0.291	0.343	0.327	0.328	0.399	0.96	0.949	0.946	0.944	0.912	0.914	0.903	0.893	0.909	0.887	1.038	1.012	1.015	1.02	1.023	1.04	1.021	1.013	1.023	1.005	1.302	1.257	1.239	1.24	1.231	1.291	1.221	1.234	1.234	1.282
0	0.283	0.349	0.337	0.328	0.312	0.286	0.349	0.333	0.335	0.402	0.965	0.95	0.95	0.949	0.917	0.918	0.905	0.896	0.91	0.89	1.04	1.015	1.035	1.034	1.026	1.045	1.03	1.011	1.03	1.001	1.309	1.264	1.245	1.247	1.237	1.299	1.228	1.239	1.239	1.287
0	0.283	0.344	0.333	0.324	0.309	0.285	0.343	0.328	0.329	0.402	0.971	0.953	0.951	0.948	0.92	0.923	0.91	0.899	0.914	0.894	1.016	1.004	1.011	1.01	1.017	1.059	1.023	1.016	1.029	1.001	1.317	1.268	1.249	1.25	1.243	1.293	1.23	1.245	1.244	1.288
0	0.284	0.348	0.336	0.326	0.31	0.278	0.348	0.331	0.333	0.406	0.976	0.957	0.954	0.953	0.922	0.928	0.911	0.901	0.918	0.897	1.038	1.019	1.026	1.03	1.021	1.049	1.018	1.01	1.021	1.004	1.318	1.272	1.254	1.254	1.242	1.302	1.237	1.25	1.247	1.292
0	0.284	0.35	0.336	0.326	0.31	0.27	0.349	0.332	0.333	0.407	0.981	0.958	0.957	0.955	0.925	0.932	0.914	0.902	0.919	0.904	1.034	1.024	1.017	1.023	1.033	1.052	1.023	1.022	1.021	1.004	1.324	1.279	1.26	1.257	1.247	1.311	1.241	1.255	1.253	1.298
0	0.283	0.353	0.339	0.329	0.313	0.267	0.354	0.335	0.339	0.412	0.983	0.959	0.96	0.958	0.928	0.938	0.916	0.904	0.922	0.912	1.046	1.038	1.026	1.028	1.036	1.059	1.036	1.025	1.03	1.003	1.334	1.284	1.264	1.264	1.251	1.311	1.245	1.261	1.258	1.3
0	0.283	0.354	0.339	0.33	0.314	0.263	0.356	0.338	0.34	0.411	0.987	0.964	0.963	0.961	0.929	0.94	0.919	0.909	0.926	0.917	1.051	1.046	1.041	1.036	1.038	1.052	1.039	1.013	1.008	0.995	1.335	1.287	1.267	1.268	1.257	1.311	1.252	1.264	1.264	1.302
0	0.283	0.351	0.34	0.33	0.315	0.259	0.355	0.339	0.342	0.416	0.99	0.967	0.965	0.961	0.933	0.945	0.923	0.912	0.927	0.92	1.042	1.029	1.038	1.029	1.036	1.076	1.041	1.038	1.04	1.015	1.34	1.292	1.27	1.271	1.261	1.308	1.254	1.266	1.266	1.302
0	0.284	0.355	0.34	0.33	0.315	0.257	0.356	0.339	0.342	0.417	0.993	0.97	0.967	0.965	0.936	0.944	0.924	0.913	0.929	0.922	1.054	1.043	1.033	1.043	1.033	1.058	1.037	1.037	1.026	1.018	1.341	1.296	1.275	1.276	1.262	1.319	1.259	1.274	1.271	1.309
0	0.284	0.357	0.341	0.332	0.316	0.257	0.357	0.339	0.341	0.418	0.996	0.978	0.969	0.969	0.938	0.949	0.926	0.916	0.932	0.926	1.065	1.066	1.047	1.042	1.051	1.07	1.039	1.023	1.048	1.033	1.347	1.299	1.278	1.277	1.267	1.316	1.263	1.278	1.274	1.309
0	0.285	0.354	0.339	0.33	0.316	0.257	0.354	0.337	0.34	0.42	0.997	0.982	0.975	0.974	0.941	0.95	0.929	0.919	0.935	0.927	1.054	1.038	1.038	1.027	1.04	1.083	1.045	1.045	1.061	1.035	1.352	1.303	1.281	1.282	1.269	1.316	1.269	1.283	1.278	1.309
0	0.284	0.353	0.34	0.331	0.317	0.257	0.354	0.34	0.344	0.423	0.999	0.984	0.979	0.977	0.942	0.951	0.931	0.921	0.937	0.93	1.066	1.067	1.046	1.049	1.05	1.075	1.039	1.032	1.049	1.029	1.357	1.309	1.287	1.286	1.275	1.32	1.274	1.288	1.282	1.315
0	0.285	0.356	0.341	0.331	0.317	0.258	0.357	0.34	0.344	0.426	1	0.985	0.982	0.979	0.944	0.953	0.934	0.923	0.94	0.928	1.058	1.049	1.043	1.042	1.038	1.067	1.037	1.044	1.047	1.031	1.355	1.311	1.289	1.29	1.276	1.318	1.273	1.289	1.285	1.314
0	0.284	0.355	0.343	0.334	0.319	0.257	0.36	0.344	0.347	0.434	1.003	0.988	0.983	0.981	0.947	0.954	0.936	0.925	0.944	0.934	1.066	1.054	1.049	1.045	1.037	1.083	1.036	1.046	1.047	1.029	1.364	1.318	1.296	1.296	1.283	1.322	1.28	1.294	1.293	1.318
0	0.285	0.36	0.344	0.335	0.32	0.257	0.36	0.344	0.348	0.438	1.005	0.99	0.987	0.983	0.95	0.956	0.939	0.927	0.949	0.934	1.069	1.06	1.057	1.052	1.052	1.086	1.047	1.048	1.049	1.038	1.369	1.322	1.302	1.302	1.287	1.325	1.286	1.298	1.296	1.321
0	0.284	0.357	0.343	0.333	0.319	0.257	0.36	0.343	0.346	0.441	1.007	0.994	0.989	0.987	0.95	0.958	0.94	0.929	0.953	0.935	1.071	1.068	1.058	1.05	1.051	1.088	1.043	1.05	1.049	1.034	1.371	1.326	1.303	1.3	1.289	1.328	1.286	1.302	1.299	1.325
0	0.286	0.359	0.344	0.334	0.32	0.256	0.361	0.345	0.349	0.438	1.011	0.993	0.991	0.987	0.952	0.96	0.943	0.933	0.955	0.933	1.076	1.07	1.054	1.059	1.059	1.103	1.052	1.062	1.061	1.052	1.371	1.325	1.302	1.301	1.293	1.324	1.288	1.305	1.301	1.324
0	0.285	0.358	0.343	0.333	0.319	0.256	0.358	0.342	0.345	0.435	1.011	0.996	0.993	0.991	0.959	0.959	0.949	0.935	0.958	0.937	1.089	1.084	1.07	1.073	1.066	1.1	1.075	1.071	1.078	1.042	1.378	1.332	1.309	1.308	1.298	1.326	1.295	1.31	1.307	1.326
0	0.286	0.356	0.344	0.334	0.319	0.256	0.359	0.344	0.35	0.436	1.014	0.996	0.995	0.991	0.963	0.962	0.951	0.937	0.96	0.939	1.077	1.071	1.059	1.06	1.069	1.098	1.065	1.072	1.061	1.049	1.379	1.334	1.312	1.313	1.299	1.324	1.297	1.311	1.309	1.329
0	0.287	0.359	0.345	0.335	0.321	0.257	0.359	0.345	0.35	0.433	1.013	1.001	0.997	0.993	0.966	0.963	0.953	0.94	0.961	0.942	1.062	1.068	1.06	1.063	1.053	1.094	1.052	1.063	1.072	1.054	1.38	1.338	1.313	1.313	1.301	1.331	1.3	1.317	1.312	1.331
0	0.284	0.36	0.346	0.337	0.323	0.255	0.359	0.347	0.355	0.436	1.017	1.003	0.998	0.996	0.97	0.964	0.956	0.946	0.961	0.942	1.095	1.096	1.091	1.081	1.076	1.107	1.07	1.075	1.073	1.066	1.384	1.341	1.317	1.318	1.304	1.332	1.305	1.32	1.315	1.332
0	0.29	0.367	0.351	0.34	0.326	0.257	0.363	0.35	0.358	0.442	1.018	1.003	1	0.995	0.97	0.965	0.956	0.948	0.963	0.947	1.083	1.068	1.06	1.054	1.054	1.105	1.058	1.072	1.066	1.061	1.386	1.346	1.32	1.32	1.308	1.34	1.307	1.324	1.32	1.336
0	0.287	0.367	0.35	0.339	0.323	0.256	0.361	0.348	0.353	0.438	1.023	1.006	1.005	1	0.972	0.968	0.961	0.952	0.967	0.946	1.106	1.092	1.09	1.089	1.088	1.109	1.082	1.081	1.084	1.061	1.39	1.348	1.323	1.325	1.313	1.343	1.314	1.327	1.323	1.34
0	0.286	0.36	0.345	0.335	0.32	0.256	0.355	0.345	0.351	0.437	1.025	1.008	1.004	1.001	0.974	0.967	0.962	0.953	0.967	0.947	1.103	1.088	1.076	1.084	1.081	1.113	1.079	1.08	1.077	1.07	1.394	1.35	1.327	1.328	1.316	1.342	1.314	1.33	1.326	1.341
0	0.287	0.361	0.346	0.335	0.32	0.256	0.356	0.344	0.351	0.435	1.025	1.009	1.009	1.002	0.976	0.97	0.964	0.955	0.968	0.949	1.105	1.087	1.087	1.09	1.088	1.117	1.082	1.079	1.079	1.071	1.394	1.353	1.328	1.331	1.319	1.34	1.319	1.331	1.328	1.342
0	0.289	0.361	0.349	0.338	0.323	0.256	0.357	0.346	0.356	0.44	1.025	1.009	1.01	1.005	0.977	0.97	0.966	0.957	0.97	0.952	1.11	1.093	1.084	1.088	1.09	1.129	1.09	1.088	1.086	1.078	1.401	1.357	1.333	1.334	1.321	1.341	1.322	1.333	1.33	1.342
0	0.29	0.365	0.351	0.34	0.323	0.256	0.359	0.347	0.355	0.44	1.029	1.011	1.01	1.004	0.981	0.97	0.964	0.961	0.973	0.952	1.106	1.087	1.088	1.084	1.091	1.137	1.091	1.094	1.092	1.071	1.399	1.356	1.331	1.335	1.321	1.334	1.323	1.338	1.333	1.342
0	0.293	0.369	0.354	0.342	0.325	0.257	0.362	0.351	0.359	0.444	1.031	1.015	1.015	1.007	0.983	0.975	0.969	0.962	0.974	0.954	1.096	1.087	1.082	1.083	1.079	1.119	1.082	1.089	1.078	1.082	1.401	1.36	1.334	1.336	1.324	1.34	1.326	1.341	1.336	1.345
0	0.295	0.364	0.351	0.338	0.323	0.256	0.359	0.347	0.357	0.448	1.038	1.017	1.017	1.011	0.984	0.976	0.971	0.962	0.975	0.955	1.112	1.092	1.089	1.089	1.089	1.133	1.095	1.093	1.086	1.085	1.409	1.367	1.34	1.341	1.329	1.348	1.33	1.345	1.34	1.349
0	0.295	0.368	0.352	0.339	0.324	0.257	0.36	0.347	0.357	0.449	1.038	1.017	1.015	1.011	0.983	0.978	0.971	0.963	0.975	0.956	1.097	1.085	1.082	1.071	1.079	1.124	1.08	1.094	1.09	1.095	1.407	1.366	1.34	1.342	1.328	1.347	1.331	1.345	1.34	1.348
0	0.292	0.369	0.354	0.341	0.326	0.257	0.362	0.349	0.359	0.455	1.039	1.019	1.017	1.012	0.986	0.978	0.973	0.966	0.977	0.958	1.114	1.095	1.088	1.081	1.084	1.14	1.093	1.098	1.094	1.091	1.412	1.369	1.344	1.344	1.332	1.347	1.337	1.349	1.345	1.351
0	0.293	0.368	0.356	0.345	0.33	0.256	0.365	0.355	0.367	0.454	1.042	1.022	1.02	1.015	0.988	0.979	0.976	0.969	0.981	0.958	1.11	1.094	1.092	1.089	1.102	1.146	1.113	1.11	1.105	1.082	1.414	1.372	1.346	1.347	1.335	1.346	1.338	1.352	1.347	1.351
0	0.291	0.365	0.352	0.34	0.326	0.256	0.359	0.348	0.36	0.45	1.046	1.026	1.022	1.014	0.988	0.98	0.974	0.968	0.979	0.954	1.113	1.102	1.103	1.097	1.106	1.154	1.115	1.106	1.108	1.1	1.412	1.372	1.345	1.346	1.337	1.343	1.339	1.352	1.347	1.353
0	0.295	0.369	0.353	0.342	0.328	0.258	0.36	0.349	0.361	0.454	1.045	1.024	1.023	1.017	0.99	0.983	0.977	0.968	0.982	0.96	1.11	1.097	1.091	1.082	1.094	1.133	1.101	1.1	1.11	1.106	1.416	1.377	1.35	1.351	1.337	1.347	1.343	1.355	1.351	1.353
0	0.294	0.374	0.356	0.345	0.33	0.256	0.361	0.351	0.362	0.457	1.048	1.029	1.026	1.019	0.991	0.985	0.98	0.971	0.984	0.962	1.126	1.115	1.107	1.102	1.108	1.149	1.107	1.105	1.105	1.104	1.423	1.382	1.356	1.356	1.344	1.358	1.346	1.361	1.356	1.361
0	0.293	0.376	0.36	0.348	0.333	0.256	0.367	0.357	0.367	0.457	1.048	1.029	1.027	1.021	0.991	0.987	0.98	0.971	0.985	0.964	1.11	1.105	1.096	1.092	1.097	1.14	1.1	1.106	1.101	1.101	1.419	1.381	1.355	1.355	1.343	1.353	1.346	1.361	1.354	1.359
0	0.294	0.378	0.36	0.349	0.334	0.256	0.367	0.357	0.367	0.458	1.05	1.032	1.029	1.024	0.994	0.986	0.983	0.974	0.987	0.964	1.124	1.115	1.099	1.112	1.103	1.152	1.099	1.107	1.107	1.105	1.423	1.383	1.359	1.36	1.345	1.356	1.349	1.364	1.358	1.359
0	0.295	0.379	0.362	0.351	0.336	0.254	0.369	0.359	0.371	0.459	1.055	1.035	1.031	1.026	0.997	0.99	0.986	0.978	0.989	0.967	1.124	1.122	1.12	1.106	1.123	1.157	1.119	1.123	1.119	1.104	1.427	1.388	1.362	1.362	1.351	1.365	1.355	1.367	1.363	1.366
0	0.292	0.377	0.358	0.347	0.331	0.254	0.363	0.352	0.364	0.453	1.055	1.035	1.033	1.026	0.998	0.991	0.986	0.979	0.99	0.969	1.136	1.123	1.116	1.114	1.119	1.156	1.115	1.116	1.124	1.109	1.429	1.389	1.363	1.365	1.353	1.369	1.357	1.371	1.365	1.37
0	0.294	0.381	0.36	0.348	0.332	0.255	0.363	0.353	0.365	0.453	1.057	1.038	1.035	1.027	0.999	0.993	0.989	0.979	0.992	0.969	1.136	1.121	1.115	1.11	1.117	1.154	1.113	1.122	1.116	1.12	1.434	1.396	1.367	1.369	1.356	1.369	1.362	1.373	1.37	1.37
MIN	ECMIN	ECMIN	ECMIN	ECMIN	ECMIN	ECMIN	ECMIN	ECMIN	ECMIN	ECMIN	ECLB	ECLB	ECLB	ECLB	ECLB	ECLB	ECLB	ECLB	ECLB	ECLB	PALB	PALB	PALB	PALB	PALB	PALB	PALB	PALB	PALB	PALB	SA	SA	SA	SA	SA	SA	SA	SA	SA	SA
0	0	0	0	0	0	0	0	0	0	0	0	0	0	0	0	0	0	0	0	0	0	0	0	0	0	0	0	0	0	0	0	0	0	0	0	0	0	0	0	0
5	0.001	0	-0.001	0	0	-0.001	0	-0.001	0	0	-0.001	-0.004	-0.001	0	-0.001	-0.001	-0.001	-0.001	0	0	-0.001	-0.001	-0.001	-0.001	0	-0.001	0	0.03	-0.001	0	-0.001	0	-0.001	-0.001	0	0	0	0	-0.001	-0.002
10	0.001	0	0	0	0	-0.001	0	-0.001	0	0	0	-0.004	-0.001	-0.001	-0.001	-0.001	-0.001	-0.001	-0.001	0	-0.001	-0.001	-0.001	-0.001	0	-0.001	0	-0.002	-0.001	0	-0.001	-0.001	-0.001	-0.001	-0.001	-0.001	-0.001	-0.001	-0.001	-0.001
15	0.001	0	0	0	0	-0.001	0.001	0	0	0	0	-0.004	-0.001	-0.001	-0.001	-0.001	-0.001	-0.001	-0.001	0	-0.001	-0.001	-0.001	-0.001	0	-0.001	0	-0.002	-0.001	0	-0.001	-0.001	-0.001	-0.001	-0.001	-0.001	-0.001	-0.001	-0.001	-0.001
20	0	0	-0.001	0	0	-0.001	0.001	0	0	0	0	-0.004	-0.001	-0.001	-0.001	-0.001	-0.001	-0.001	-0.001	-0.001	-0.001	-0.002	-0.001	-0.001	-0.001	-0.001	-0.001	-0.002	-0.001	0	-0.001	-0.001	-0.001	-0.001	-0.001	-0.001	-0.001	-0.001	-0.001	-0.001
25	0.001	0	0	0	0	-0.001	0.001	0	0	0	0	-0.004	-0.001	-0.001	-0.001	-0.001	-0.001	-0.001	-0.001	-0.001	-0.001	-0.001	-0.001	-0.001	-0.001	-0.001	0	-0.002	0	0	-0.001	-0.001	-0.001	-0.001	-0.001	-0.001	-0.001	-0.001	-0.002	-0.001
30	0.001	0.001	0	0	0	-0.001	0.001	0	0	0	0	-0.004	-0.001	0	-0.001	-0.001	-0.001	-0.001	0	-0.001	-0.001	-0.001	-0.001	0	0	-0.001	0	-0.002	-0.001	0	-0.001	-0.001	-0.001	-0.001	-0.001	-0.001	-0.001	-0.001	-0.002	-0.001
35	0.001	0	0	0	0	-0.001	0.001	0	0	0	0	-0.004	-0.001	0	0.002	-0.001	-0.001	-0.001	0	0	-0.001	-0.001	-0.001	-0.001	0	0	0	-0.002	-0.001	0	-0.001	-0.001	-0.001	-0.001	-0.001	0	-0.001	0	-0.001	-0.001
40	0.001	0.001	0	0	0	-0.001	0.001	0	0.001	0	0	-0.004	-0.001	0	0.002	-0.001	-0.001	-0.001	0	-0.001	-0.001	-0.001	-0.001	0	0	-0.001	0	-0.002	-0.001	0	-0.001	0	0	0.001	-0.001	0	-0.001	0	-0.002	-0.001
45	0.001	0.001	0	0.001	0.001	-0.001	0.001	0.001	0.001	0	0.001	-0.004	0	0	0.002	-0.001	-0.001	-0.001	0	0	-0.001	-0.001	-0.001	0	0	0	0	-0.002	-0.001	0	-0.001	-0.001	0	0	0	0.001	-0.001	0	-0.001	-0.001
50	0.001	0.001	0	0	0	-0.001	0.001	0	0.001	0	0.001	-0.004	-0.001	0	0.002	-0.001	-0.001	-0.001	0	0	-0.001	-0.001	-0.001	0	0	-0.001	0	-0.002	0	0	-0.001	-0.001	0	-0.001	0	0	-0.001	0	-0.001	-0.001
55	0.001	0.001	0	0	0	-0.001	0.002	0	0.001	0	0	-0.004	0	0	0.002	-0.001	-0.001	-0.001	0	-0.001	-0.001	-0.001	-0.001	-0.001	-0.001	-0.001	0	-0.002	-0.001	0	-0.001	0	0	0	0	0.001	-0.001	0	-0.002	-0.001
60	0.001	0.001	0	0	0	-0.001	0.001	0.001	0.001	0	0	-0.004	-0.001	0	0.002	-0.001	-0.001	-0.001	0	0	-0.001	-0.002	-0.001	-0.001	0	-0.001	-0.001	-0.002	-0.001	0	-0.001	-0.001	0	-0.001	-0.001	0.001	-0.001	0	-0.002	-0.001
65	0.001	0.001	0	0	0	-0.001	0.002	0.001	0.001	0	0	-0.004	-0.001	0	0.002	-0.001	-0.001	-0.001	0	0	-0.001	-0.001	-0.001	-0.001	-0.001	-0.001	0	-0.002	-0.001	0	-0.001	-0.001	0	0	0	0	-0.001	0	-0.002	-0.001
70	0.001	0.001	0	0	0.001	-0.001	0.002	0.001	0.001	0	0	-0.004	0	0	0.002	-0.001	0	-0.001	0	-0.001	-0.001	-0.001	-0.001	0	0	-0.001	0	-0.002	-0.001	0	-0.001	0	0	0	0	0	-0.001	0	-0.001	0
75	0.001	0.001	0	0	0.001	-0.001	0.002	0.001	0.001	0	0	-0.004	0	0	0.002	-0.001	-0.001	-0.001	0	0	-0.001	-0.001	-0.001	-0.001	0	-0.001	0	-0.002	-0.001	0	-0.001	0	0	0.001	0	0.002	0	0	-0.001	0
80	0.001	0.001	0	0.001	0.001	-0.001	0.002	0.001	0.001	0.001	0	-0.004	0	0	0.002	-0.001	-0.001	-0.001	0	0	0	-0.001	-0.001	0	0	0	0	-0.002	0	0	0	0	0	0	0	0	0	0	-0.001	0
85	0.001	0	0	0.001	0.001	-0.001	0.002	0.001	0.001	0	0	-0.004	-0.001	0	0.002	-0.001	-0.001	-0.001	0	0.001	0	-0.001	-0.001	0	0	0	0	-0.002	-0.001	0	0	0	0	0	0	0	0	0	-0.001	0
90	0.001	0.001	0	0.001	0.001	-0.001	0.003	0.001	0.001	0.001	0	-0.004	-0.001	0	0.002	-0.001	-0.001	-0.001	0	0	0	-0.001	-0.001	0	0	-0.001	0	-0.002	-0.001	0	0	0	0	0	0	0	0.001	0	-0.001	0
95	0.001	0.001	0.001	0.001	0.001	0	0.003	0.002	0.001	0.001	0.001	-0.004	0	0	0.002	-0.001	0	-0.001	0	0	0	-0.001	-0.001	0	0	0	0	-0.002	-0.001	0	0.001	0.001	0.001	0.001	0.001	0.001	0	0.001	0	0.001
100	0.001	0.001	0	0.001	0.001	-0.001	0.003	0.002	0.001	0.001	0	-0.004	0	0	0.002	-0.001	-0.001	-0.001	0	0	0	-0.001	-0.001	0	0	0	0	-0.002	-0.001	0	0	0.001	0.001	0.001	0.001	0.001	0.001	0.001	0	0.001
105	0.001	0.001	0.001	0.001	0.001	-0.001	0.003	0.002	0.001	0.001	0	-0.004	0	0	0.002	-0.001	-0.001	-0.001	0	0	0	-0.001	0	0	0	0	0	-0.002	0	0.001	0.001	0.001	0.001	0.004	0.001	0.001	0.001	0.001	0	0.001
110	0.001	0.001	0	0.001	0.001	-0.001	0.003	0.002	0.001	0.001	0.001	-0.004	0	0	0.002	-0.001	-0.001	-0.001	0	0	0	-0.001	-0.001	0	0	0	0	-0.002	-0.001	0.001	0.001	0.001	0.001	0.001	0.001	0.001	0.001	0.002	0	0.001
115	0.001	0.001	0	0.001	0.001	-0.001	0.003	0.002	0.001	0.001	0	-0.004	0	0	0.002	-0.001	-0.001	-0.001	0	0	0	-0.001	0	0	0	0	0	-0.001	0	0.001	0.001	0.001	0.002	0.001	0.002	0.002	0.001	0.002	0.001	0.002
120	0.001	0.002	0.001	0.001	0.001	0	0.004	0.003	0.002	0.001	0.001	-0.004	0	0	0.002	-0.001	0	-0.001	0	0	0	0	0	0.001	0.001	0	0.001	-0.001	0.001	0.001	0.002	0.002	0.002	0.002	0.002	0.002	0.003	0.002	0.001	0.002
125	0.001	0.001	0.001	0.001	0.001	0	0.004	0.002	0.001	0.001	0.001	-0.004	0	0	0.002	-0.001	-0.001	-0.001	0	0.001	0	0	0	0	0.001	0	0.001	-0.001	0	0.001	0.002	0.002	0.003	0.002	0.002	0.002	0.002	0.003	0.001	0.002
130	0.001	0.001	0.001	0.001	0.001	0	0.004	0.003	0.001	0.001	0	-0.004	-0.001	0	0.002	-0.001	-0.001	-0.001	0	0	0	0	0	0.001	0.001	0	0.001	-0.001	0	0.001	0.002	0.002	0.003	0.003	0.003	0.002	0.002	0.003	0.002	0.002
135	0.001	0.002	0.001	0.001	0.002	0	0.005	0.003	0.002	0.001	0.001	-0.004	0	0	0.001	-0.001	0	-0.001	0	0	0.001	0	0.001	0.001	0.001	0.001	0.002	-0.001	0	0.002	0.003	0.003	0.003	0.003	0.004	0.003	0.003	0.004	0.003	0.004
140	0.002	0.002	0.001	0.001	0.002	0	0.005	0.003	0.002	0.001	0.001	-0.004	0	0	0.002	-0.001	0	-0.001	0	0	0.001	0	0.001	0.001	0.001	0.001	0.002	0	0.001	0.002	0.004	0.004	0.004	0.005	0.004	0.004	0.004	0.004	0.003	0.004
145	0.002	0.002	0.001	0.002	0.002	0	0.005	0.003	0.002	0.001	0.001	-0.004	0	0	0.002	-0.001	-0.001	-0.001	0	0	0.002	0.001	0.001	0.002	0.002	0.001	0.002	0	0.001	0.002	0.005	0.005	0.005	0.005	0.005	0.004	0.005	0.005	0.004	0.005
150	0.002	0.002	0.001	0.002	0.002	0	0.006	0.004	0.002	0.002	0.001	-0.004	0	0	0.002	-0.001	0	-0.001	0	0	0.002	0.001	0.001	0.002	0.002	0.001	0.002	0	0.001	0.002	0.005	0.006	0.006	0.007	0.006	0.005	0.005	0.006	0.005	0.005
155	0.002	0.002	0.001	0.002	0.002	0	0.006	0.004	0.002	0.002	0.001	-0.004	0	0	0.002	-0.001	0	-0.001	0	0	0.002	0.002	0.002	0.003	0.002	0.002	0.003	0.001	0.002	0.003	0.006	0.007	0.007	0.007	0.007	0.006	0.007	0.007	0.006	0.007
160	0.002	0.002	0.002	0.002	0.002	0	0.006	0.004	0.002	0.002	0.001	-0.004	0	0	0.002	0	0	-0.001	0	0.001	0.003	0.002	0.002	0.003	0.003	0.002	0.003	0.001	0.003	0.004	0.007	0.008	0.007	0.007	0.008	0.007	0.007	0.007	0.006	0.007
165	0.002	0.002	0.002	0.002	0.002	0	0.007	0.005	0.003	0.002	0.001	-0.004	0	0	0.002	0	0	-0.001	0	0	0.003	0.003	0.003	0.004	0.003	0.002	0.004	0.002	0.003	0.004	0.008	0.009	0.008	0.009	0.009	0.008	0.008	0.009	0.008	0.008
170	0.002	0.002	0.002	0.002	0.002	0	0.007	0.005	0.003	0.002	0.001	-0.004	0	0	0.002	0	0	-0.001	0.001	0	0.004	0.003	0.003	0.004	0.004	0.003	0.004	0.002	0.003	0.005	0.01	0.01	0.01	0.01	0.01	0.009	0.009	0.01	0.009	0.009
175	0.002	0.003	0.002	0.002	0.002	0	0.008	0.005	0.003	0.002	0.001	-0.004	0	0	0.002	0	0	-0.001	0	0.001	0.005	0.004	0.004	0.005	0.004	0.004	0.005	0.003	0.005	0.005	0.011	0.012	0.011	0.011	0.011	0.01	0.011	0.011	0.01	0.011
180	0.002	0.003	0.002	0.002	0.003	0.001	0.008	0.006	0.003	0.002	0.001	-0.003	0	0	0.002	0	0	0	0	0	0.006	0.005	0.005	0.005	0.005	0.004	0.006	0.004	0.005	0.006	0.013	0.013	0.013	0.013	0.013	0.012	0.013	0.013	0.012	0.012
185	0.003	0.003	0.002	0.003	0.003	0.001	0.009	0.006	0.003	0.002	0.001	-0.003	0	0	0.003	0	0	-0.001	0.001	0.001	0.006	0.005	0.006	0.006	0.006	0.005	0.007	0.005	0.007	0.007	0.015	0.015	0.015	0.015	0.015	0.013	0.014	0.015	0.014	0.014
190	0.002	0.003	0.002	0.003	0.003	0.001	0.01	0.006	0.003	0.002	0.001	-0.004	0	0.001	0.002	0	0	-0.001	0.001	0.001	0.008	0.006	0.007	0.007	0.007	0.005	0.008	0.006	0.008	0.008	0.017	0.017	0.017	0.017	0.017	0.015	0.016	0.017	0.016	0.016
195	0.003	0.004	0.003	0.003	0.003	0.001	0.011	0.007	0.004	0.003	0.002	-0.003	0.001	0.001	0.003	0	0	0	0.001	0.001	0.009	0.008	0.008	0.009	0.009	0.007	0.009	0.008	0.008	0.01	0.019	0.019	0.019	0.019	0.019	0.017	0.019	0.019	0.018	0.018
200	0.003	0.003	0.003	0.003	0.003	0.001	0.011	0.007	0.004	0.003	0.002	-0.003	0.001	0.001	0.003	0.001	0	0	0.001	0.001	0.01	0.009	0.009	0.01	0.01	0.008	0.01	0.009	0.01	0.011	0.022	0.022	0.021	0.022	0.022	0.02	0.021	0.021	0.021	0.021
205	0.003	0.004	0.003	0.003	0.003	0.001	0.011	0.008	0.004	0.003	0.002	-0.003	0.001	0.001	0.003	0.001	0.001	0	0.001	0.002	0.012	0.01	0.011	0.011	0.011	0.009	0.012	0.01	0.012	0.012	0.024	0.024	0.024	0.024	0.024	0.022	0.023	0.024	0.023	0.023
210	0.003	0.004	0.003	0.004	0.004	0.001	0.012	0.008	0.004	0.003	0.002	-0.003	0.001	0.002	0.003	0.001	0.001	0.001	0.001	0.002	0.014	0.012	0.012	0.013	0.012	0.01	0.013	0.011	0.013	0.014	0.028	0.028	0.027	0.027	0.027	0.025	0.027	0.027	0.026	0.026
215	0.003	0.004	0.003	0.004	0.004	0.001	0.013	0.009	0.004	0.003	0.002	-0.002	0.001	0.002	0.004	0.001	0.001	0.001	0.002	0.002	0.016	0.014	0.014	0.015	0.014	0.011	0.015	0.014	0.015	0.016	0.031	0.031	0.03	0.03	0.03	0.028	0.03	0.03	0.03	0.029
220	0.003	0.004	0.004	0.004	0.004	0.002	0.014	0.009	0.005	0.003	0.003	-0.002	0.002	0.002	0.004	0.002	0.001	0.001	0.002	0.002	0.018	0.016	0.016	0.017	0.016	0.013	0.017	0.016	0.016	0.018	0.035	0.035	0.034	0.034	0.034	0.031	0.033	0.034	0.033	0.033
225	0.004	0.005	0.004	0.004	0.004	0.002	0.015	0.01	0.005	0.004	0.003	-0.002	0.002	0.003	0.004	0.002	0.002	0.001	0.002	0.003	0.02	0.018	0.018	0.019	0.018	0.015	0.02	0.018	0.019	0.021	0.039	0.039	0.038	0.038	0.038	0.035	0.037	0.038	0.037	0.037
230	0.004	0.005	0.004	0.004	0.004	0.002	0.015	0.01	0.005	0.004	0.003	-0.001	0.003	0.003	0.005	0.002	0.002	0.002	0.002	0.003	0.023	0.02	0.02	0.021	0.021	0.017	0.022	0.021	0.022	0.023	0.044	0.044	0.043	0.043	0.043	0.039	0.042	0.042	0.042	0.041
235	0.004	0.005	0.004	0.005	0.005	0.002	0.017	0.011	0.005	0.004	0.004	0	0.003	0.004	0.005	0.003	0.003	0.002	0.003	0.004	0.026	0.024	0.023	0.024	0.024	0.019	0.026	0.024	0.024	0.026	0.05	0.049	0.047	0.047	0.048	0.044	0.047	0.047	0.047	0.046
240	0.004	0.005	0.005	0.005	0.005	0.002	0.017	0.012	0.005	0.004	0.005	0	0.004	0.005	0.006	0.004	0.003	0.003	0.004	0.004	0.029	0.026	0.026	0.027	0.026	0.021	0.028	0.026	0.027	0.029	0.056	0.054	0.053	0.053	0.053	0.049	0.053	0.053	0.052	0.051
245	0.005	0.006	0.005	0.006	0.006	0.003	0.019	0.012	0.006	0.005	0.005	0.001	0.005	0.006	0.007	0.005	0.004	0.003	0.005	0.005	0.034	0.03	0.03	0.031	0.03	0.024	0.032	0.03	0.031	0.033	0.062	0.061	0.059	0.059	0.059	0.055	0.058	0.059	0.058	0.057
250	0.005	0.006	0.005	0.006	0.006	0.003	0.02	0.013	0.006	0.005	0.007	0.002	0.006	0.007	0.007	0.005	0.005	0.004	0.005	0.006	0.037	0.033	0.033	0.034	0.033	0.026	0.035	0.034	0.035	0.037	0.069	0.068	0.066	0.065	0.066	0.061	0.065	0.065	0.065	0.064
255	0.005	0.007	0.006	0.006	0.006	0.003	0.021	0.014	0.007	0.006	0.008	0.003	0.008	0.008	0.008	0.007	0.006	0.005	0.006	0.007	0.042	0.038	0.038	0.039	0.038	0.03	0.04	0.038	0.04	0.042	0.076	0.075	0.073	0.073	0.073	0.068	0.072	0.072	0.072	0.071
260	0.006	0.007	0.007	0.007	0.007	0.003	0.023	0.015	0.007	0.006	0.009	0.004	0.009	0.01	0.01	0.009	0.007	0.007	0.007	0.009	0.047	0.042	0.042	0.043	0.042	0.034	0.044	0.043	0.044	0.047	0.084	0.083	0.08	0.08	0.08	0.075	0.079	0.08	0.08	0.079
265	0.006	0.008	0.007	0.007	0.007	0.004	0.024	0.016	0.007	0.006	0.011	0.006	0.011	0.012	0.011	0.01	0.009	0.008	0.009	0.01	0.055	0.048	0.048	0.049	0.048	0.038	0.05	0.049	0.049	0.053	0.092	0.091	0.088	0.089	0.089	0.083	0.087	0.088	0.088	0.087
270	0.006	0.008	0.007	0.008	0.008	0.004	0.026	0.018	0.008	0.007	0.012	0.008	0.013	0.014	0.013	0.012	0.01	0.01	0.011	0.013	0.063	0.053	0.053	0.054	0.052	0.043	0.056	0.054	0.054	0.059	0.101	0.1	0.097	0.097	0.097	0.091	0.095	0.096	0.096	0.095
275	0.007	0.009	0.008	0.008	0.008	0.004	0.027	0.019	0.008	0.007	0.014	0.01	0.015	0.016	0.015	0.015	0.013	0.011	0.013	0.015	0.071	0.057	0.056	0.057	0.057	0.048	0.065	0.063	0.058	0.065	0.11	0.107	0.105	0.104	0.104	0.098	0.103	0.103	0.104	0.103
280	0.007	0.009	0.008	0.009	0.009	0.005	0.029	0.02	0.009	0.008	0.017	0.013	0.018	0.019	0.018	0.017	0.015	0.014	0.015	0.017	0.068	0.064	0.065	0.068	0.067	0.054	0.079	0.082	0.067	0.073	0.12	0.117	0.115	0.115	0.115	0.108	0.113	0.114	0.115	0.114
285	0.007	0.01	0.009	0.009	0.009	0.005	0.031	0.021	0.01	0.008	0.02	0.016	0.022	0.023	0.02	0.02	0.018	0.017	0.017	0.02	0.082	0.08	0.081	0.083	0.081	0.062	0.092	0.094	0.086	0.085	0.128	0.128	0.125	0.125	0.124	0.118	0.122	0.124	0.125	0.124
290	0.008	0.01	0.01	0.01	0.01	0.006	0.033	0.023	0.01	0.009	0.023	0.019	0.026	0.027	0.024	0.024	0.021	0.02	0.021	0.024	0.1	0.089	0.094	0.095	0.093	0.07	0.112	0.109	0.1	0.094	0.141	0.136	0.133	0.134	0.134	0.128	0.132	0.134	0.134	0.134
295	0.009	0.011	0.01	0.011	0.011	0.006	0.035	0.025	0.011	0.009	0.028	0.024	0.031	0.032	0.028	0.029	0.025	0.024	0.026	0.029	0.1	0.098	0.102	0.1	0.099	0.074	0.107	0.106	0.103	0.101	0.151	0.148	0.146	0.144	0.145	0.139	0.142	0.144	0.145	0.146
300	0.009	0.012	0.011	0.012	0.011	0.007	0.039	0.026	0.012	0.01	0.033	0.029	0.036	0.038	0.033	0.034	0.03	0.028	0.029	0.034	0.114	0.113	0.111	0.111	0.108	0.082	0.112	0.114	0.116	0.109	0.163	0.162	0.159	0.157	0.158	0.151	0.155	0.157	0.158	0.159
305	0.01	0.013	0.012	0.012	0.012	0.007	0.041	0.028	0.012	0.011	0.039	0.036	0.042	0.044	0.038	0.04	0.035	0.033	0.035	0.04	0.129	0.133	0.13	0.131	0.129	0.106	0.133	0.127	0.137	0.124	0.177	0.173	0.171	0.169	0.169	0.161	0.167	0.169	0.17	0.17
310	0.01	0.013	0.013	0.013	0.013	0.008	0.043	0.03	0.013	0.012	0.046	0.042	0.049	0.051	0.045	0.047	0.041	0.039	0.04	0.046	0.137	0.134	0.133	0.137	0.133	0.117	0.136	0.137	0.14	0.134	0.189	0.185	0.183	0.181	0.182	0.174	0.18	0.181	0.182	0.182
315	0.011	0.014	0.014	0.014	0.014	0.008	0.047	0.032	0.014	0.012	0.054	0.05	0.058	0.059	0.052	0.055	0.048	0.045	0.047	0.054	0.147	0.14	0.138	0.141	0.137	0.106	0.137	0.141	0.14	0.131	0.206	0.198	0.196	0.193	0.195	0.187	0.192	0.194	0.195	0.196
320	0.012	0.015	0.014	0.015	0.015	0.009	0.05	0.035	0.015	0.013	0.063	0.06	0.068	0.069	0.06	0.064	0.056	0.053	0.055	0.063	0.157	0.161	0.161	0.159	0.161	0.126	0.169	0.16	0.166	0.158	0.218	0.211	0.21	0.206	0.208	0.2	0.206	0.207	0.208	0.209
325	0.013	0.016	0.016	0.016	0.016	0.01	0.054	0.037	0.016	0.014	0.073	0.07	0.079	0.081	0.07	0.074	0.065	0.063	0.065	0.074	0.171	0.175	0.163	0.168	0.164	0.136	0.169	0.163	0.166	0.156	0.23	0.224	0.223	0.219	0.221	0.213	0.216	0.217	0.219	0.22
330	0.013	0.017	0.016	0.017	0.017	0.01	0.057	0.039	0.017	0.015	0.084	0.082	0.092	0.094	0.081	0.086	0.075	0.073	0.075	0.086	0.172	0.176	0.17	0.172	0.164	0.147	0.169	0.178	0.173	0.167	0.242	0.234	0.232	0.23	0.231	0.224	0.228	0.23	0.231	0.233
335	0.014	0.018	0.018	0.018	0.018	0.011	0.061	0.042	0.018	0.016	0.097	0.096	0.107	0.109	0.094	0.099	0.088	0.084	0.087	0.097	0.18	0.179	0.182	0.18	0.173	0.161	0.185	0.184	0.185	0.178	0.257	0.245	0.244	0.241	0.245	0.238	0.239	0.242	0.243	0.245
340	0.015	0.02	0.019	0.02	0.019	0.012	0.065	0.045	0.019	0.017	0.113	0.112	0.123	0.126	0.108	0.115	0.102	0.099	0.101	0.112	0.187	0.18	0.179	0.179	0.186	0.164	0.195	0.192	0.192	0.18	0.268	0.258	0.254	0.253	0.255	0.25	0.251	0.254	0.253	0.257
345	0.017	0.021	0.021	0.021	0.021	0.013	0.07	0.049	0.021	0.019	0.131	0.13	0.141	0.143	0.125	0.132	0.118	0.114	0.117	0.128	0.201	0.198	0.198	0.197	0.196	0.179	0.203	0.208	0.202	0.19	0.276	0.268	0.264	0.262	0.265	0.262	0.261	0.263	0.263	0.269
350	0.018	0.023	0.022	0.023	0.022	0.014	0.075	0.052	0.022	0.02	0.15	0.149	0.16	0.162	0.142	0.151	0.134	0.131	0.136	0.146	0.211	0.215	0.209	0.202	0.193	0.17	0.203	0.209	0.202	0.189	0.29	0.277	0.275	0.271	0.276	0.276	0.275	0.276	0.275	0.28
355	0.019	0.024	0.024	0.024	0.024	0.015	0.08	0.056	0.024	0.021	0.17	0.169	0.179	0.181	0.16	0.17	0.152	0.147	0.153	0.164	0.214	0.218	0.216	0.208	0.206	0.179	0.21	0.219	0.208	0.191	0.302	0.286	0.286	0.283	0.287	0.288	0.284	0.286	0.286	0.289
360	0.02	0.026	0.025	0.026	0.025	0.017	0.085	0.06	0.025	0.023	0.191	0.19	0.199	0.201	0.178	0.189	0.17	0.165	0.171	0.182	0.212	0.217	0.21	0.209	0.209	0.201	0.213	0.221	0.213	0.206	0.311	0.294	0.295	0.291	0.297	0.301	0.292	0.296	0.295	0.299
365	0.022	0.028	0.027	0.027	0.027	0.018	0.091	0.064	0.027	0.024	0.211	0.208	0.218	0.22	0.196	0.207	0.188	0.183	0.189	0.199	0.22	0.226	0.224	0.226	0.221	0.203	0.228	0.235	0.239	0.215	0.319	0.301	0.303	0.297	0.305	0.312	0.301	0.303	0.303	0.312
370	0.024	0.03	0.029	0.03	0.029	0.019	0.097	0.069	0.029	0.026	0.23	0.227	0.237	0.238	0.215	0.226	0.205	0.201	0.207	0.216	0.234	0.222	0.238	0.239	0.231	0.205	0.231	0.234	0.228	0.223	0.327	0.309	0.31	0.305	0.311	0.322	0.307	0.311	0.31	0.317
375	0.024	0.032	0.031	0.031	0.031	0.02	0.103	0.073	0.031	0.028	0.247	0.244	0.253	0.254	0.231	0.242	0.223	0.218	0.224	0.231	0.24	0.237	0.242	0.243	0.24	0.224	0.242	0.249	0.25	0.235	0.339	0.32	0.317	0.313	0.32	0.335	0.317	0.323	0.32	0.328
380	0.026	0.034	0.033	0.034	0.033	0.022	0.111	0.079	0.033	0.03	0.262	0.259	0.266	0.267	0.247	0.256	0.24	0.234	0.239	0.245	0.259	0.253	0.256	0.258	0.254	0.235	0.257	0.262	0.257	0.246	0.347	0.329	0.324	0.319	0.326	0.346	0.322	0.327	0.325	0.337
385	0.028	0.036	0.036	0.036	0.036	0.024	0.117	0.084	0.036	0.032	0.274	0.271	0.279	0.28	0.26	0.269	0.253	0.245	0.253	0.257	0.265	0.266	0.267	0.262	0.26	0.242	0.262	0.262	0.257	0.245	0.356	0.339	0.332	0.327	0.335	0.355	0.329	0.333	0.33	0.344
390	0.03	0.039	0.039	0.039	0.038	0.025	0.125	0.089	0.038	0.035	0.286	0.284	0.292	0.294	0.271	0.282	0.265	0.258	0.264	0.27	0.261	0.277	0.276	0.287	0.272	0.259	0.277	0.274	0.277	0.26	0.366	0.344	0.341	0.333	0.341	0.368	0.336	0.338	0.338	0.355
395	0.032	0.042	0.042	0.042	0.041	0.027	0.133	0.096	0.041	0.038	0.299	0.298	0.307	0.309	0.285	0.295	0.279	0.27	0.278	0.282	0.287	0.288	0.283	0.283	0.283	0.264	0.288	0.284	0.287	0.268	0.376	0.349	0.349	0.341	0.351	0.376	0.344	0.345	0.346	0.361
400	0.034	0.045	0.044	0.045	0.044	0.029	0.141	0.102	0.044	0.04	0.316	0.315	0.323	0.326	0.3	0.311	0.293	0.284	0.293	0.294	0.279	0.279	0.278	0.277	0.279	0.271	0.282	0.296	0.286	0.284	0.382	0.356	0.357	0.349	0.357	0.387	0.353	0.354	0.356	0.371
405	0.037	0.048	0.048	0.048	0.047	0.032	0.15	0.109	0.047	0.043	0.333	0.332	0.341	0.343	0.315	0.328	0.308	0.3	0.307	0.315	0.289	0.295	0.286	0.285	0.292	0.285	0.289	0.296	0.293	0.287	0.388	0.362	0.364	0.358	0.367	0.402	0.361	0.363	0.363	0.383
410	0.039	0.052	0.051	0.052	0.051	0.034	0.159	0.116	0.051	0.047	0.349	0.35	0.359	0.361	0.331	0.344	0.324	0.316	0.324	0.329	0.311	0.307	0.302	0.305	0.3	0.296	0.3	0.31	0.308	0.29	0.399	0.373	0.374	0.367	0.376	0.412	0.37	0.371	0.371	0.392
415	0.043	0.056	0.055	0.056	0.055	0.037	0.169	0.124	0.055	0.05	0.369	0.369	0.378	0.38	0.349	0.362	0.342	0.334	0.341	0.349	0.315	0.313	0.305	0.305	0.298	0.295	0.293	0.308	0.307	0.301	0.409	0.382	0.384	0.379	0.388	0.427	0.376	0.385	0.379	0.404
420	0.046	0.06	0.059	0.06	0.059	0.04	0.178	0.132	0.058	0.054	0.385	0.387	0.395	0.398	0.367	0.379	0.36	0.351	0.359	0.364	0.335	0.327	0.327	0.32	0.319	0.311	0.318	0.32	0.321	0.301	0.416	0.389	0.392	0.385	0.394	0.439	0.384	0.39	0.389	0.414
425	0.049	0.064	0.064	0.064	0.063	0.043	0.188	0.14	0.062	0.058	0.405	0.407	0.415	0.417	0.387	0.396	0.378	0.37	0.377	0.378	0.346	0.334	0.338	0.333	0.335	0.32	0.331	0.338	0.342	0.318	0.425	0.397	0.403	0.396	0.404	0.454	0.391	0.398	0.396	0.425
430	0.053	0.069	0.068	0.069	0.067	0.046	0.197	0.148	0.067	0.062	0.422	0.423	0.432	0.434	0.406	0.412	0.396	0.387	0.394	0.395	0.357	0.345	0.346	0.342	0.341	0.334	0.336	0.34	0.339	0.337	0.434	0.408	0.409	0.406	0.413	0.464	0.404	0.407	0.406	0.436
435	0.055	0.074	0.073	0.073	0.072	0.049	0.206	0.156	0.072	0.066	0.443	0.444	0.452	0.453	0.422	0.431	0.413	0.405	0.413	0.411	0.366	0.364	0.36	0.354	0.352	0.343	0.351	0.367	0.362	0.348	0.445	0.42	0.418	0.41	0.414	0.481	0.41	0.413	0.413	0.448
440	0.061	0.079	0.078	0.079	0.077	0.054	0.216	0.166	0.077	0.071	0.458	0.46	0.468	0.47	0.439	0.444	0.43	0.421	0.429	0.429	0.371	0.368	0.367	0.359	0.364	0.349	0.359	0.37	0.367	0.357	0.453	0.424	0.428	0.42	0.427	0.493	0.418	0.421	0.423	0.457
445	0.066	0.084	0.083	0.083	0.082	0.058	0.227	0.175	0.082	0.076	0.479	0.479	0.487	0.488	0.458	0.461	0.447	0.439	0.446	0.446	0.388	0.383	0.383	0.378	0.372	0.363	0.37	0.381	0.372	0.366	0.46	0.435	0.437	0.43	0.437	0.499	0.429	0.431	0.432	0.464
450	0.07	0.09	0.089	0.089	0.088	0.063	0.237	0.184	0.087	0.082	0.496	0.497	0.504	0.504	0.475	0.477	0.465	0.456	0.464	0.462	0.416	0.404	0.402	0.399	0.387	0.375	0.385	0.392	0.385	0.377	0.473	0.444	0.447	0.438	0.446	0.512	0.437	0.435	0.439	0.477
455	0.073	0.096	0.095	0.096	0.094	0.067	0.245	0.195	0.093	0.087	0.512	0.511	0.514	0.514	0.491	0.49	0.482	0.473	0.48	0.475	0.43	0.415	0.417	0.402	0.396	0.382	0.401	0.398	0.395	0.39	0.479	0.455	0.456	0.446	0.455	0.524	0.446	0.447	0.451	0.487
460	0.079	0.102	0.102	0.102	0.1	0.073	0.256	0.205	0.1	0.094	0.522	0.519	0.522	0.521	0.499	0.497	0.491	0.482	0.489	0.484	0.444	0.419	0.419	0.414	0.404	0.398	0.412	0.412	0.42	0.415	0.491	0.462	0.467	0.456	0.463	0.536	0.453	0.457	0.46	0.497
465	0.085	0.109	0.109	0.109	0.107	0.078	0.264	0.215	0.106	0.1	0.528	0.526	0.527	0.528	0.507	0.503	0.497	0.488	0.497	0.488	0.432	0.408	0.424	0.421	0.413	0.405	0.417	0.429	0.423	0.406	0.498	0.47	0.472	0.463	0.471	0.556	0.462	0.462	0.467	0.51
470	0.09	0.116	0.116	0.116	0.114	0.084	0.27	0.224	0.113	0.107	0.535	0.533	0.533	0.534	0.513	0.509	0.503	0.495	0.504	0.494	0.443	0.426	0.429	0.436	0.432	0.413	0.424	0.434	0.437	0.416	0.505	0.475	0.484	0.471	0.481	0.557	0.473	0.473	0.476	0.515
475	0.097	0.123	0.124	0.124	0.121	0.091	0.275	0.233	0.12	0.113	0.542	0.54	0.54	0.539	0.518	0.515	0.509	0.501	0.51	0.499	0.455	0.44	0.443	0.45	0.434	0.401	0.424	0.428	0.444	0.448	0.515	0.487	0.492	0.483	0.488	0.569	0.483	0.486	0.484	0.527
480	0.104	0.131	0.131	0.132	0.13	0.099	0.275	0.241	0.128	0.121	0.547	0.545	0.545	0.544	0.525	0.52	0.515	0.505	0.516	0.504	0.474	0.458	0.474	0.461	0.451	0.452	0.443	0.453	0.458	0.435	0.522	0.494	0.499	0.489	0.496	0.587	0.487	0.493	0.489	0.541
485	0.114	0.14	0.14	0.14	0.138	0.106	0.276	0.249	0.136	0.129	0.554	0.55	0.55	0.549	0.528	0.526	0.52	0.512	0.521	0.509	0.486	0.473	0.48	0.475	0.47	0.428	0.471	0.446	0.45	0.437	0.535	0.507	0.509	0.5	0.505	0.599	0.495	0.503	0.499	0.554
490	0.12	0.149	0.148	0.148	0.146	0.117	0.275	0.258	0.144	0.137	0.557	0.554	0.553	0.553	0.534	0.528	0.525	0.516	0.525	0.514	0.486	0.465	0.472	0.494	0.482	0.452	0.465	0.471	0.488	0.451	0.544	0.516	0.519	0.51	0.515	0.607	0.503	0.511	0.51	0.567
495	0.123	0.158	0.158	0.158	0.155	0.124	0.274	0.266	0.153	0.146	0.56	0.558	0.557	0.557	0.537	0.532	0.53	0.519	0.529	0.517	0.503	0.523	0.527	0.5	0.488	0.448	0.481	0.477	0.48	0.458	0.559	0.522	0.526	0.52	0.525	0.635	0.513	0.517	0.519	0.585
500	0.132	0.168	0.168	0.167	0.164	0.133	0.273	0.271	0.162	0.155	0.568	0.564	0.563	0.562	0.541	0.539	0.532	0.524	0.533	0.521	0.486	0.491	0.477	0.477	0.5	0.459	0.522	0.486	0.505	0.48	0.566	0.531	0.535	0.524	0.535	0.635	0.526	0.529	0.53	0.589
505	0.144	0.178	0.178	0.177	0.174	0.144	0.272	0.272	0.171	0.165	0.575	0.57	0.568	0.566	0.544	0.545	0.536	0.528	0.538	0.527	0.534	0.529	0.511	0.52	0.515	0.474	0.511	0.502	0.517	0.495	0.575	0.538	0.543	0.53	0.541	0.652	0.532	0.534	0.536	0.601
510	0.152	0.187	0.187	0.186	0.182	0.155	0.271	0.272	0.18	0.174	0.581	0.575	0.576	0.575	0.55	0.552	0.542	0.531	0.541	0.531	0.503	0.504	0.491	0.485	0.484	0.47	0.528	0.515	0.533	0.491	0.585	0.548	0.553	0.541	0.551	0.662	0.541	0.546	0.547	0.613
515	0.163	0.195	0.197	0.195	0.191	0.163	0.27	0.272	0.189	0.185	0.59	0.584	0.585	0.585	0.554	0.559	0.546	0.535	0.548	0.539	0.509	0.502	0.494	0.49	0.497	0.462	0.508	0.517	0.515	0.483	0.592	0.556	0.562	0.552	0.559	0.68	0.554	0.556	0.555	0.627
520	0.171	0.205	0.206	0.205	0.2	0.172	0.27	0.272	0.198	0.195	0.595	0.59	0.59	0.59	0.559	0.564	0.551	0.539	0.556	0.545	0.545	0.547	0.539	0.535	0.532	0.494	0.536	0.526	0.527	0.501	0.603	0.569	0.575	0.559	0.566	0.689	0.56	0.564	0.563	0.637
525	0.184	0.218	0.217	0.216	0.211	0.185	0.27	0.27	0.208	0.206	0.605	0.599	0.597	0.597	0.565	0.571	0.557	0.545	0.563	0.554	0.564	0.569	0.555	0.548	0.546	0.514	0.549	0.548	0.555	0.519	0.612	0.582	0.581	0.569	0.577	0.71	0.568	0.572	0.57	0.656
530	0.197	0.227	0.228	0.225	0.22	0.199	0.269	0.268	0.217	0.215	0.61	0.605	0.603	0.602	0.571	0.576	0.564	0.551	0.571	0.556	0.576	0.577	0.56	0.541	0.559	0.521	0.556	0.546	0.544	0.527	0.622	0.588	0.586	0.574	0.582	0.708	0.578	0.582	0.579	0.659
535	0.21	0.236	0.238	0.235	0.229	0.211	0.269	0.267	0.226	0.225	0.61	0.608	0.608	0.607	0.577	0.578	0.571	0.555	0.574	0.561	0.549	0.549	0.541	0.539	0.53	0.53	0.557	0.548	0.545	0.53	0.634	0.598	0.6	0.587	0.594	0.722	0.589	0.594	0.591	0.672
540	0.228	0.248	0.249	0.246	0.24	0.223	0.27	0.267	0.238	0.24	0.621	0.618	0.617	0.617	0.586	0.587	0.578	0.566	0.583	0.566	0.549	0.563	0.568	0.565	0.549	0.553	0.553	0.572	0.551	0.534	0.646	0.606	0.606	0.597	0.602	0.743	0.6	0.598	0.598	0.689
545	0.247	0.259	0.259	0.255	0.249	0.243	0.271	0.266	0.248	0.251	0.623	0.62	0.619	0.619	0.589	0.59	0.582	0.568	0.585	0.571	0.583	0.587	0.589	0.59	0.582	0.566	0.576	0.583	0.587	0.564	0.654	0.613	0.618	0.609	0.611	0.747	0.607	0.606	0.607	0.693
550	0.255	0.268	0.268	0.264	0.258	0.248	0.271	0.266	0.257	0.26	0.629	0.626	0.624	0.624	0.594	0.595	0.587	0.574	0.591	0.575	0.594	0.594	0.605	0.584	0.583	0.578	0.588	0.609	0.599	0.563	0.666	0.624	0.626	0.613	0.619	0.765	0.616	0.616	0.617	0.712
555	0.267	0.273	0.275	0.27	0.264	0.261	0.27	0.265	0.263	0.266	0.631	0.629	0.628	0.628	0.599	0.598	0.592	0.578	0.594	0.58	0.595	0.601	0.599	0.588	0.579	0.577	0.586	0.587	0.592	0.561	0.671	0.634	0.637	0.625	0.631	0.77	0.625	0.629	0.63	0.719
560	0.276	0.282	0.282	0.277	0.271	0.275	0.271	0.267	0.27	0.275	0.643	0.638	0.636	0.635	0.605	0.604	0.597	0.584	0.601	0.582	0.626	0.629	0.625	0.626	0.602	0.596	0.613	0.595	0.607	0.579	0.681	0.643	0.646	0.633	0.639	0.783	0.638	0.64	0.639	0.733
565	0.276	0.281	0.282	0.278	0.272	0.28	0.272	0.266	0.273	0.276	0.644	0.641	0.639	0.639	0.61	0.609	0.603	0.59	0.606	0.59	0.621	0.641	0.618	0.616	0.612	0.607	0.608	0.606	0.611	0.581	0.688	0.651	0.657	0.641	0.649	0.792	0.646	0.649	0.643	0.744
570	0.267	0.282	0.283	0.278	0.272	0.264	0.27	0.266	0.273	0.278	0.656	0.65	0.647	0.643	0.615	0.617	0.607	0.597	0.613	0.594	0.644	0.646	0.635	0.637	0.625	0.632	0.624	0.625	0.634	0.604	0.705	0.669	0.67	0.657	0.663	0.808	0.658	0.66	0.657	0.76
575	0.27	0.283	0.284	0.279	0.273	0.276	0.271	0.266	0.274	0.279	0.656	0.652	0.65	0.648	0.62	0.619	0.612	0.6	0.616	0.599	0.616	0.623	0.63	0.633	0.62	0.637	0.621	0.62	0.62	0.6	0.718	0.676	0.675	0.662	0.669	0.816	0.664	0.666	0.658	0.767
580	0.277	0.282	0.282	0.279	0.273	0.289	0.271	0.267	0.274	0.28	0.663	0.66	0.657	0.655	0.626	0.625	0.617	0.606	0.622	0.604	0.647	0.66	0.649	0.634	0.631	0.628	0.615	0.629	0.613	0.598	0.725	0.686	0.684	0.674	0.678	0.827	0.672	0.677	0.673	0.78
585	0.271	0.282	0.282	0.277	0.271	0.28	0.27	0.266	0.273	0.28	0.671	0.665	0.662	0.66	0.631	0.631	0.623	0.612	0.628	0.608	0.66	0.657	0.66	0.649	0.641	0.65	0.635	0.639	0.628	0.613	0.735	0.697	0.695	0.686	0.691	0.839	0.684	0.689	0.685	0.793
590	0.271	0.28	0.281	0.276	0.27	0.286	0.27	0.265	0.272	0.279	0.67	0.669	0.667	0.666	0.638	0.635	0.629	0.617	0.633	0.615	0.67	0.669	0.655	0.649	0.639	0.653	0.646	0.649	0.656	0.637	0.748	0.709	0.705	0.695	0.702	0.854	0.691	0.699	0.695	0.806
595	0.268	0.279	0.279	0.275	0.269	0.278	0.271	0.265	0.27	0.278	0.681	0.676	0.673	0.67	0.643	0.64	0.634	0.623	0.638	0.621	0.654	0.654	0.67	0.662	0.651	0.668	0.645	0.647	0.633	0.623	0.759	0.721	0.718	0.707	0.71	0.861	0.702	0.706	0.705	0.815
600	0.27	0.278	0.279	0.275	0.269	0.287	0.271	0.266	0.27	0.278	0.69	0.682	0.679	0.675	0.647	0.646	0.637	0.627	0.644	0.623	0.659	0.673	0.67	0.673	0.655	0.683	0.654	0.651	0.654	0.635	0.772	0.734	0.727	0.715	0.716	0.877	0.709	0.714	0.712	0.828
605	0.267	0.278	0.278	0.274	0.268	0.268	0.271	0.265	0.269	0.277	0.691	0.685	0.682	0.68	0.652	0.649	0.642	0.631	0.649	0.629	0.691	0.695	0.685	0.698	0.672	0.703	0.677	0.673	0.677	0.651	0.782	0.741	0.737	0.728	0.726	0.887	0.724	0.724	0.724	0.837
610	0.265	0.278	0.278	0.274	0.268	0.271	0.269	0.264	0.268	0.277	0.696	0.689	0.686	0.683	0.656	0.652	0.647	0.635	0.654	0.633	0.688	0.684	0.697	0.694	0.686	0.708	0.682	0.666	0.67	0.654	0.797	0.751	0.747	0.739	0.736	0.897	0.731	0.731	0.731	0.848
615	0.274	0.278	0.278	0.274	0.268	0.281	0.271	0.264	0.268	0.278	0.703	0.693	0.69	0.686	0.659	0.658	0.652	0.641	0.657	0.636	0.706	0.692	0.702	0.701	0.685	0.709	0.688	0.675	0.692	0.665	0.802	0.76	0.753	0.745	0.745	0.899	0.742	0.743	0.742	0.856
620	0.294	0.279	0.278	0.274	0.268	0.302	0.27	0.263	0.268	0.279	0.704	0.697	0.693	0.69	0.664	0.659	0.656	0.644	0.66	0.642	0.714	0.712	0.715	0.694	0.699	0.73	0.7	0.703	0.698	0.692	0.816	0.768	0.766	0.757	0.752	0.915	0.747	0.749	0.752	0.869
625	0.293	0.279	0.279	0.275	0.268	0.287	0.27	0.262	0.268	0.28	0.707	0.698	0.696	0.692	0.667	0.662	0.658	0.646	0.662	0.644	0.695	0.706	0.703	0.686	0.683	0.714	0.679	0.687	0.695	0.666	0.829	0.778	0.775	0.768	0.76	0.917	0.761	0.761	0.761	0.876
630	0.278	0.28	0.28	0.276	0.268	0.286	0.27	0.262	0.268	0.282	0.712	0.703	0.699	0.697	0.671	0.666	0.662	0.65	0.667	0.648	0.704	0.721	0.712	0.707	0.706	0.739	0.71	0.701	0.711	0.692	0.835	0.787	0.786	0.779	0.771	0.93	0.768	0.77	0.764	0.887
635	0.284	0.281	0.281	0.277	0.27	0.297	0.27	0.263	0.27	0.288	0.715	0.706	0.703	0.699	0.673	0.67	0.666	0.656	0.67	0.652	0.72	0.718	0.721	0.707	0.702	0.733	0.699	0.694	0.704	0.681	0.847	0.801	0.794	0.79	0.783	0.947	0.781	0.781	0.779	0.901
640	0.277	0.282	0.281	0.278	0.271	0.275	0.27	0.262	0.27	0.292	0.721	0.711	0.707	0.704	0.678	0.673	0.669	0.658	0.674	0.653	0.712	0.708	0.719	0.717	0.706	0.74	0.703	0.702	0.711	0.689	0.86	0.811	0.807	0.797	0.794	0.957	0.791	0.788	0.787	0.913
645	0.282	0.282	0.282	0.277	0.27	0.277	0.27	0.261	0.268	0.293	0.724	0.713	0.709	0.705	0.68	0.674	0.672	0.661	0.677	0.655	0.724	0.723	0.717	0.716	0.711	0.744	0.706	0.709	0.71	0.691	0.868	0.819	0.814	0.806	0.796	0.956	0.802	0.801	0.799	0.92
650	0.279	0.283	0.281	0.277	0.27	0.259	0.27	0.26	0.267	0.291	0.726	0.717	0.712	0.709	0.683	0.678	0.676	0.665	0.681	0.658	0.733	0.733	0.724	0.718	0.719	0.746	0.728	0.74	0.725	0.712	0.879	0.83	0.822	0.82	0.81	0.97	0.812	0.814	0.809	0.936
655	0.291	0.283	0.281	0.278	0.27	0.278	0.271	0.261	0.268	0.292	0.732	0.721	0.717	0.714	0.688	0.681	0.68	0.669	0.684	0.661	0.76	0.752	0.753	0.742	0.739	0.761	0.734	0.723	0.743	0.705	0.887	0.842	0.836	0.832	0.819	0.979	0.82	0.815	0.816	0.941
660	0.286	0.281	0.281	0.277	0.27	0.282	0.271	0.261	0.268	0.29	0.735	0.723	0.72	0.716	0.69	0.684	0.681	0.672	0.687	0.664	0.736	0.74	0.741	0.729	0.721	0.756	0.723	0.722	0.724	0.701	0.895	0.852	0.842	0.844	0.832	0.987	0.83	0.823	0.829	0.95
665	0.272	0.282	0.28	0.276	0.268	0.262	0.271	0.26	0.266	0.288	0.739	0.727	0.723	0.719	0.693	0.688	0.686	0.676	0.69	0.669	0.749	0.758	0.746	0.741	0.739	0.78	0.742	0.737	0.749	0.719	0.904	0.859	0.854	0.856	0.842	1.001	0.843	0.837	0.839	0.961
670	0.28	0.282	0.28	0.276	0.269	0.263	0.273	0.262	0.266	0.289	0.742	0.73	0.726	0.724	0.697	0.69	0.688	0.678	0.693	0.671	0.729	0.73	0.744	0.739	0.732	0.779	0.74	0.74	0.751	0.718	0.916	0.864	0.859	0.865	0.853	1.009	0.854	0.847	0.848	0.97
675	0.291	0.284	0.281	0.277	0.271	0.269	0.273	0.263	0.267	0.296	0.747	0.734	0.73	0.727	0.7	0.695	0.692	0.682	0.698	0.675	0.764	0.772	0.77	0.75	0.76	0.772	0.746	0.763	0.754	0.731	0.919	0.876	0.868	0.875	0.857	1.02	0.858	0.856	0.857	0.979
680	0.287	0.285	0.281	0.276	0.269	0.295	0.27	0.26	0.264	0.293	0.749	0.736	0.732	0.73	0.703	0.697	0.696	0.686	0.701	0.68	0.763	0.762	0.756	0.752	0.742	0.773	0.744	0.749	0.736	0.717	0.934	0.883	0.875	0.882	0.865	1.03	0.865	0.863	0.867	0.985
685	0.282	0.285	0.282	0.277	0.27	0.288	0.271	0.261	0.265	0.294	0.754	0.74	0.736	0.734	0.707	0.7	0.698	0.688	0.703	0.68	0.751	0.751	0.768	0.749	0.742	0.784	0.747	0.751	0.747	0.721	0.944	0.89	0.886	0.89	0.877	1.034	0.874	0.871	0.872	0.989
690	0.279	0.283	0.28	0.275	0.268	0.283	0.269	0.259	0.262	0.29	0.756	0.742	0.742	0.736	0.707	0.703	0.699	0.692	0.705	0.684	0.752	0.75	0.761	0.753	0.734	0.787	0.749	0.753	0.756	0.723	0.949	0.9	0.897	0.903	0.884	1.04	0.882	0.88	0.883	1.003
695	0.274	0.282	0.28	0.274	0.268	0.276	0.27	0.26	0.262	0.293	0.759	0.745	0.741	0.738	0.71	0.706	0.703	0.694	0.709	0.686	0.738	0.753	0.763	0.753	0.744	0.796	0.764	0.763	0.767	0.735	0.962	0.913	0.907	0.914	0.896	1.056	0.895	0.896	0.897	1.016
700	0.277	0.283	0.28	0.274	0.267	0.292	0.27	0.26	0.265	0.294	0.764	0.75	0.748	0.745	0.717	0.709	0.708	0.698	0.714	0.687	0.78	0.776	0.777	0.777	0.761	0.799	0.765	0.756	0.764	0.743	0.966	0.923	0.916	0.924	0.906	1.067	0.901	0.903	0.902	1.026
705	0.267	0.281	0.279	0.273	0.266	0.276	0.271	0.26	0.261	0.296	0.767	0.753	0.749	0.747	0.718	0.713	0.71	0.701	0.716	0.694	0.782	0.791	0.778	0.781	0.772	0.805	0.768	0.764	0.771	0.744	0.976	0.93	0.924	0.932	0.918	1.078	0.912	0.912	0.913	1.033
710	0.265	0.28	0.279	0.273	0.266	0.281	0.272	0.261	0.262	0.3	0.771	0.756	0.754	0.751	0.722	0.717	0.714	0.704	0.72	0.696	0.784	0.794	0.785	0.775	0.768	0.817	0.77	0.768	0.774	0.747	0.985	0.941	0.931	0.942	0.93	1.086	0.923	0.923	0.924	1.041
715	0.264	0.28	0.278	0.271	0.264	0.277	0.271	0.26	0.259	0.296	0.775	0.76	0.756	0.754	0.725	0.72	0.717	0.708	0.723	0.699	0.769	0.773	0.765	0.771	0.766	0.816	0.776	0.773	0.778	0.75	0.996	0.954	0.947	0.953	0.936	1.094	0.93	0.929	0.93	1.047
720	0.26	0.279	0.277	0.27	0.262	0.277	0.27	0.259	0.258	0.295	0.78	0.765	0.76	0.757	0.728	0.724	0.72	0.712	0.726	0.704	0.775	0.787	0.781	0.777	0.776	0.828	0.792	0.788	0.786	0.757	1.004	0.967	0.956	0.961	0.939	1.1	0.946	0.943	0.941	1.057
725	0.259	0.28	0.276	0.269	0.261	0.271	0.269	0.258	0.257	0.293	0.784	0.767	0.765	0.763	0.732	0.728	0.724	0.715	0.73	0.704	0.776	0.771	0.773	0.775	0.775	0.824	0.79	0.784	0.794	0.761	1.013	0.974	0.961	0.968	0.951	1.111	0.95	0.952	0.951	1.068
730	0.256	0.278	0.276	0.268	0.26	0.275	0.268	0.258	0.257	0.293	0.787	0.771	0.768	0.765	0.735	0.731	0.728	0.719	0.734	0.708	0.788	0.798	0.785	0.783	0.781	0.834	0.803	0.803	0.796	0.766	1.026	0.981	0.969	0.979	0.963	1.121	0.958	0.965	0.961	1.078
735	0.261	0.278	0.275	0.267	0.26	0.279	0.269	0.258	0.26	0.294	0.792	0.774	0.772	0.769	0.737	0.734	0.73	0.721	0.735	0.713	0.807	0.815	0.801	0.799	0.798	0.829	0.799	0.795	0.798	0.771	1.033	0.988	0.979	0.988	0.971	1.126	0.968	0.969	0.967	1.086
740	0.254	0.279	0.276	0.268	0.26	0.276	0.271	0.26	0.259	0.298	0.796	0.778	0.775	0.773	0.742	0.739	0.734	0.725	0.741	0.716	0.836	0.834	0.829	0.82	0.821	0.839	0.823	0.807	0.81	0.785	1.038	1.001	0.988	0.994	0.981	1.136	0.977	0.977	0.977	1.097
745	0.258	0.279	0.274	0.266	0.258	0.286	0.269	0.257	0.259	0.292	0.795	0.779	0.776	0.774	0.743	0.739	0.735	0.726	0.742	0.718	0.811	0.823	0.811	0.801	0.801	0.838	0.8	0.797	0.799	0.776	1.046	1.005	0.995	1.005	0.991	1.141	0.985	0.985	0.985	1.104
750	0.258	0.279	0.275	0.268	0.26	0.282	0.271	0.259	0.26	0.298	0.802	0.784	0.781	0.779	0.747	0.744	0.739	0.731	0.745	0.72	0.822	0.826	0.82	0.81	0.806	0.847	0.811	0.801	0.797	0.781	1.056	1.019	1.007	1.014	0.994	1.144	0.994	0.992	0.998	1.107
755	0.262	0.279	0.275	0.267	0.258	0.281	0.271	0.259	0.261	0.298	0.804	0.788	0.785	0.783	0.751	0.747	0.742	0.733	0.749	0.72	0.83	0.826	0.83	0.818	0.813	0.845	0.813	0.809	0.804	0.791	1.057	1.023	1.01	1.018	1.003	1.148	0.999	0.997	1	1.114
760	0.259	0.279	0.274	0.265	0.256	0.28	0.271	0.259	0.26	0.298	0.809	0.792	0.789	0.787	0.754	0.75	0.745	0.737	0.753	0.725	0.813	0.809	0.818	0.806	0.813	0.851	0.813	0.81	0.811	0.79	1.066	1.03	1.019	1.031	1.018	1.155	1.007	1.008	1.011	1.125
765	0.251	0.278	0.274	0.265	0.255	0.263	0.27	0.258	0.259	0.3	0.809	0.793	0.791	0.789	0.757	0.752	0.749	0.739	0.756	0.728	0.814	0.818	0.825	0.817	0.816	0.864	0.823	0.823	0.826	0.799	1.077	1.04	1.03	1.039	1.027	1.162	1.017	1.021	1.022	1.132
770	0.244	0.279	0.274	0.266	0.256	0.256	0.272	0.26	0.261	0.303	0.813	0.797	0.794	0.792	0.76	0.758	0.752	0.743	0.759	0.733	0.839	0.847	0.831	0.825	0.824	0.879	0.83	0.82	0.832	0.811	1.081	1.046	1.037	1.042	1.032	1.162	1.025	1.03	1.032	1.136
775	0.243	0.281	0.275	0.267	0.256	0.273	0.274	0.26	0.261	0.307	0.817	0.8	0.799	0.795	0.764	0.759	0.755	0.745	0.762	0.733	0.837	0.835	0.845	0.83	0.83	0.874	0.826	0.822	0.828	0.8	1.087	1.056	1.044	1.055	1.037	1.157	1.031	1.035	1.036	1.136
780	0.244	0.28	0.274	0.265	0.254	0.273	0.272	0.259	0.26	0.305	0.817	0.801	0.799	0.798	0.765	0.761	0.757	0.747	0.763	0.737	0.842	0.837	0.849	0.836	0.84	0.873	0.826	0.829	0.824	0.805	1.092	1.06	1.051	1.059	1.048	1.157	1.039	1.045	1.045	1.138
785	0.244	0.281	0.275	0.266	0.254	0.262	0.273	0.26	0.262	0.307	0.827	0.809	0.806	0.804	0.77	0.767	0.762	0.753	0.768	0.744	0.855	0.847	0.851	0.836	0.847	0.888	0.845	0.829	0.847	0.824	1.099	1.067	1.058	1.068	1.054	1.159	1.049	1.054	1.051	1.139
790	0.233	0.278	0.276	0.266	0.255	0.25	0.274	0.262	0.262	0.307	0.827	0.81	0.81	0.808	0.775	0.771	0.767	0.756	0.772	0.746	0.869	0.862	0.864	0.854	0.852	0.899	0.857	0.838	0.856	0.829	1.109	1.078	1.07	1.075	1.066	1.166	1.059	1.062	1.059	1.141
795	0.235	0.282	0.275	0.266	0.253	0.271	0.273	0.259	0.26	0.304	0.832	0.814	0.813	0.811	0.777	0.775	0.769	0.759	0.776	0.748	0.855	0.853	0.867	0.856	0.862	0.906	0.86	0.844	0.854	0.83	1.111	1.085	1.078	1.082	1.071	1.169	1.063	1.066	1.066	1.146
800	0.237	0.281	0.275	0.266	0.254	0.261	0.273	0.26	0.262	0.307	0.831	0.814	0.814	0.813	0.78	0.776	0.771	0.761	0.778	0.753	0.871	0.864	0.865	0.859	0.862	0.918	0.865	0.848	0.868	0.837	1.112	1.09	1.082	1.088	1.073	1.163	1.069	1.073	1.072	1.147
805	0.24	0.281	0.274	0.265	0.251	0.27	0.272	0.259	0.261	0.307	0.836	0.818	0.817	0.816	0.783	0.779	0.774	0.764	0.78	0.755	0.874	0.867	0.863	0.851	0.856	0.895	0.854	0.846	0.852	0.833	1.117	1.095	1.087	1.093	1.076	1.162	1.073	1.077	1.075	1.144
810	0.231	0.283	0.275	0.266	0.252	0.245	0.276	0.262	0.263	0.311	0.839	0.821	0.819	0.819	0.786	0.783	0.776	0.767	0.784	0.758	0.876	0.868	0.866	0.866	0.859	0.899	0.859	0.844	0.847	0.815	1.122	1.101	1.093	1.099	1.079	1.174	1.081	1.084	1.083	1.152
815	0.218	0.284	0.275	0.265	0.251	0.261	0.275	0.261	0.263	0.31	0.841	0.824	0.823	0.821	0.789	0.786	0.781	0.769	0.788	0.759	0.899	0.89	0.884	0.883	0.874	0.914	0.879	0.866	0.878	0.85	1.13	1.106	1.099	1.101	1.085	1.187	1.088	1.089	1.086	1.159
820	0.221	0.283	0.274	0.264	0.25	0.258	0.274	0.26	0.261	0.307	0.844	0.827	0.827	0.825	0.791	0.789	0.783	0.771	0.789	0.761	0.874	0.862	0.864	0.856	0.856	0.921	0.867	0.871	0.874	0.848	1.135	1.107	1.1	1.106	1.089	1.179	1.085	1.09	1.088	1.157
825	0.218	0.283	0.274	0.265	0.251	0.256	0.276	0.262	0.263	0.308	0.847	0.831	0.831	0.83	0.796	0.795	0.788	0.778	0.795	0.768	0.909	0.899	0.894	0.901	0.899	0.931	0.896	0.868	0.904	0.863	1.138	1.109	1.104	1.107	1.09	1.188	1.089	1.093	1.092	1.162
830	0.22	0.283	0.275	0.266	0.252	0.253	0.278	0.264	0.265	0.312	0.85	0.833	0.834	0.833	0.8	0.797	0.791	0.779	0.797	0.77	0.881	0.866	0.875	0.872	0.883	0.937	0.893	0.882	0.903	0.862	1.15	1.12	1.11	1.113	1.096	1.193	1.096	1.102	1.099	1.164
835	0.218	0.282	0.274	0.265	0.251	0.253	0.277	0.262	0.264	0.313	0.854	0.837	0.838	0.836	0.802	0.801	0.793	0.782	0.8	0.773	0.895	0.888	0.89	0.885	0.882	0.929	0.891	0.88	0.894	0.865	1.15	1.121	1.113	1.114	1.1	1.198	1.1	1.106	1.105	1.171
840	0.22	0.283	0.274	0.266	0.251	0.244	0.279	0.264	0.264	0.316	0.859	0.841	0.841	0.84	0.807	0.804	0.797	0.787	0.803	0.779	0.9	0.883	0.884	0.885	0.892	0.942	0.91	0.898	0.909	0.875	1.162	1.127	1.12	1.119	1.102	1.192	1.1	1.112	1.108	1.171
845	0.219	0.282	0.273	0.264	0.25	0.258	0.278	0.263	0.263	0.317	0.863	0.845	0.845	0.844	0.809	0.809	0.799	0.79	0.806	0.782	0.914	0.9	0.897	0.892	0.893	0.941	0.907	0.888	0.912	0.883	1.166	1.129	1.12	1.121	1.105	1.191	1.104	1.112	1.108	1.173
850	0.219	0.281	0.274	0.265	0.251	0.242	0.279	0.264	0.266	0.32	0.865	0.847	0.848	0.847	0.813	0.811	0.803	0.792	0.811	0.782	0.906	0.9	0.896	0.89	0.901	0.946	0.911	0.892	0.916	0.891	1.166	1.131	1.121	1.124	1.109	1.188	1.107	1.111	1.11	1.173
855	0.222	0.281	0.272	0.264	0.249	0.239	0.278	0.262	0.263	0.319	0.867	0.85	0.85	0.85	0.815	0.814	0.805	0.795	0.812	0.786	0.896	0.879	0.888	0.873	0.885	0.944	0.898	0.899	0.913	0.893	1.177	1.139	1.128	1.129	1.115	1.195	1.114	1.123	1.118	1.179
860	0.222	0.279	0.272	0.263	0.248	0.257	0.278	0.262	0.264	0.325	0.872	0.853	0.854	0.852	0.82	0.817	0.81	0.798	0.816	0.789	0.914	0.903	0.894	0.89	0.893	0.934	0.9	0.893	0.903	0.887	1.175	1.137	1.128	1.128	1.116	1.195	1.111	1.122	1.12	1.178
865	0.223	0.282	0.272	0.263	0.248	0.251	0.277	0.261	0.263	0.325	0.869	0.853	0.854	0.854	0.821	0.816	0.811	0.8	0.818	0.792	0.912	0.907	0.9	0.9	0.911	0.964	0.916	0.905	0.912	0.887	1.185	1.145	1.133	1.134	1.123	1.194	1.115	1.128	1.123	1.181
870	0.22	0.286	0.274	0.266	0.25	0.234	0.281	0.264	0.266	0.325	0.876	0.859	0.859	0.857	0.823	0.824	0.815	0.804	0.822	0.796	0.952	0.944	0.937	0.933	0.936	0.964	0.938	0.916	0.931	0.897	1.191	1.15	1.139	1.138	1.126	1.21	1.122	1.134	1.13	1.188
875	0.22	0.286	0.273	0.265	0.249	0.214	0.28	0.263	0.265	0.327	0.877	0.859	0.86	0.86	0.827	0.825	0.817	0.806	0.824	0.798	0.947	0.936	0.938	0.936	0.923	0.953	0.92	0.921	0.916	0.907	1.195	1.155	1.144	1.143	1.132	1.211	1.125	1.138	1.136	1.193
880	0.22	0.287	0.274	0.266	0.25	0.23	0.283	0.267	0.269	0.327	0.88	0.862	0.864	0.863	0.832	0.828	0.821	0.81	0.826	0.805	0.952	0.935	0.945	0.94	0.93	0.953	0.927	0.92	0.922	0.899	1.203	1.161	1.149	1.147	1.136	1.218	1.129	1.142	1.14	1.196
885	0.221	0.284	0.273	0.264	0.249	0.23	0.281	0.265	0.266	0.33	0.882	0.865	0.867	0.866	0.832	0.832	0.823	0.811	0.83	0.804	0.929	0.922	0.929	0.931	0.932	0.964	0.936	0.921	0.923	0.908	1.212	1.169	1.154	1.153	1.143	1.216	1.135	1.148	1.146	1.198
890	0.222	0.285	0.273	0.264	0.249	0.227	0.282	0.265	0.266	0.333	0.886	0.868	0.868	0.866	0.836	0.835	0.825	0.816	0.832	0.811	0.926	0.93	0.931	0.931	0.93	0.974	0.944	0.923	0.94	0.916	1.218	1.172	1.159	1.155	1.149	1.213	1.138	1.153	1.151	1.201
[truncated: 212 more rows]

## Sheet: Compilation
PLoS One - March 2015
Compilation of the experiments exploring the effects of wavelength, and shaking
[truncated: 9 more rows]
