# Supplementary material for: Malthusian Parameters as Estimators of the Fitness of Microbes: A Cautionary Tale about the Low Side of High Throughput
Source: PLoS One. 2015 Jun 26;10(6):e0126915. doi: 10.1371/journal.pone.0126915 (PMC4482697; doi:10.1371/journal.pone.0126915)
Supplement: S2 Supporting Information — Raw data files for this study. (ZIP) [file pone.0126915.s002.zip › F1B-Volume and GR-BT.xlsx]

## Sheet: Key
2014-07-01
Goal: To determine the volume effect in bacterial growth rates
Strain: E coli B6
	1	2	3	4	5	6	7	8	9	10	11	12
A	100 ul LB	100 ul LB	100 ul LB	100 ul LB	100 ul LB	100 ul LB	100 ul LB	100 ul LB	100 ul LB	100 ul LB	100 ul LB	100 ul LB
B	150 ul LB	150 ul LB	150 ul LB	150 ul LB	150 ul LB	150 ul LB	150 ul LB	150 ul LB	150 ul LB	150 ul LB	150 ul LB	150 ul LB
C	200 ul LB	200 ul LB	200 ul LB	200 ul LB	200 ul LB	200 ul LB	200 ul LB	200 ul LB	200 ul LB	200 ul LB	200 ul LB	200 ul LB
D	300 ul LB	300 ul LB	300 ul LB	300 ul LB	300 ul LB	300 ul LB	300 ul LB	300 ul LB	300 ul LB	300 ul LB	300 ul LB	300 ul LB
E	100 ul Min	100 ul Min	100 ul Min	100 ul Min	100 ul Min	100 ul Min	100 ul Min	100 ul Min	100 ul Min	100 ul Min	100 ul Min	100 ul Min
F	150 ul Min	150 ul Min	150 ul Min	150 ul Min	150 ul Min	150 ul Min	150 ul Min	150 ul Min	150 ul Min	150 ul Min	150 ul Min	150 ul Min
G	200 ul Min	200 ul Min	200 ul Min	200 ul Min	200 ul Min	200 ul Min	200 ul Min	200 ul Min	200 ul Min	200 ul Min	200 ul Min	200 ul Min
H	300 ul Min	300 ul Min	300 ul Min	300 ul Min	300 ul Min	300 ul Min	300 ul Min	300 ul Min	300 ul Min	300 ul Min	300 ul Min	300 ul Min
2014-07-03
Goal: To determine the volume effect in bacterial growth rates
	1	2	3	4	5	6	7	8	9	10	11	12
A	SA Newman	SA Newman	SA Newman	SA Newman	SA Newman	SA Newman	SA Newman	SA Newman	SA Newman	SA Newman	SA Newman	SA Newman
B	SA FUS	SA FUS	SA FUS	SA FUS	SA FUS	SA FUS	SA FUS	SA FUS	SA FUS	SA FUS	SA FUS	SA FUS
C	SA CIP	SA CIP	SA CIP	SA CIP	SA CIP	SA CIP	SA CIP	SA CIP	SA CIP	SA CIP	SA CIP	SA CIP
D	PA14 LB	PA14 LB	PA14 LB	PA14 LB	PA14 LB	PA14 LB	PA14 LB	PA14 LB	PA14 LB	PA14 LB	PA14 LB	PA14 LB
E	PA14 MIN	PA14 MIN	PA14 MIN	PA14 MIN	PA14 MIN	PA14 MIN	PA14 MIN	PA14 MIN	PA14 MIN	PA14 MIN	PA14 MIN	PA14 MIN
F	PA CIP LB	PA CIP LB	PA CIP LB	PA CIP LB	PA CIP LB	PA CIP LB	PA CIP LB	PA CIP LB	PA CIP LB	PA CIP LB	PA CIP LB	PA CIP LB
G	PA CIP MIN	PA CIP MIN	PA CIP MIN	PA CIP MIN	PA CIP MIN	PA CIP MIN	PA CIP MIN	PA CIP MIN	PA CIP MIN	PA CIP MIN	PA CIP MIN	PA CIP MIN
H
1. Add 300 ul of bacterial suspension (e5) to each well.
2. Take OD readings every 5 for 24 h.

## Sheet: ANALYSIS
LB
Ec B6																MINIMAL MEDIA
	Growth											ANOVA analysis					Growth
Well	Rate	Max OD	lag time (minutes)		AVERAGE							LB Media				Well	Rate	Max OD	lag time (minutes)		AVERAGE
100	0.02474	0.374	-1		0.0261217		100	150	200	300		F	P			100	0.01407	0.092	3.4		0.013895
100	0.02535	0.4	-0.3			LB	0.0261217	0.0251375	0.0263208	0.0308542	LB	78.81	<.0001			100	0.01256	0.098	2.1
100	0.02634	0.398	-1			SE	0.000243612	0.000302182	0.000230393	0.000355431						100	0.01381	0.091	-1.6
100	0.02719	0.396	-0.4			MIN	0.013895	0.0135108	0.0134583	0.014835	MIN	7.17	0.000506			100	0.01549	0.098	0.8
100	0.02634	0.32	-1			SE	0.000223788	0.000192084	0.000255221	0.000273012						100	0.01358	0.094	0.6
100	0.02634	0.277	-1													100	0.01392	0.094	-0.4
100	0.02719	0.247	-0.4													100	0.01317	0.098	0.8
100	0.02564	0.279	-0.5													100	0.01409	0.095	0.6
100	0.02654	0.347	-0.1													100	0.01311	0.102	0.7
100	0.02535	0.36	-0.6													100	0.01432	0.093	0
100	0.02525	0.4	-0.3													100	0.01478	0.108	0.8
100	0.02719	0.392	-0.4													100	0.01384	0.117	0.4
150	0.02499	0.219	-0.4		0.0251375											150	0.01441	0.175	5.3		0.0135108
150	0.0228	0.236	0.2													150	0.01328	0.135	6
150	0.02546	0.231	-0.4													150	0.0129	0.153	2.5
150	0.0249	0.23	-0.1													150	0.01335	0.125	5.6
150	0.02586	0.226	-0.3													150	0.01337	0.156	1.3
150	0.02535	0.271	-0.3													150	0.01377	0.129	1.5
150	0.02384	0.233	-0.3													150	0.01346	0.147	3.3
150	0.02638	0.276	-0.4													150	0.01518	0.135	2.8
150	0.02564	0.234	-0.5													150	0.01321	0.151	2.1
150	0.0248	0.257	0													150	0.01308	0.146	4.3
150	0.025	0.23	-0.3													150	0.0129	0.162	2.5
150	0.02663	0.289	-0.5													150	0.01322	0.143	5
200	0.02548	0.244	-0.1		0.0263208											200	0.01327	0.199	0		0.0134583
200	0.02636	0.278	-0.1													200	0.01334	0.202	0.6
200	0.02619	0.299	-0.5													200	0.01285	0.203	-2.3
200	0.02612	0.429	0.3													200	0.01308	0.22	-1
200	0.02741	0.262	0													200	0.01327	0.195	0.7
200	0.02729	0.268	-0.6													200	0.0134	0.194	-0.9
200	0.02723	0.286	-0.7													200	0.01388	0.17	3.5
200	0.02683	0.392	-0.2													200	0.01281	0.197	-1.1
200	0.02593	0.368	-0.2													200	0.01555	0.206	-0.8
200	0.02594	0.441	-0.3													200	0.01476	0.199	2
200	0.0264	0.323	0.6													200	0.0127	0.201	-2.8
200	0.02467	0.233	0													200	0.01259	0.204	-0.8
300	0.0325	0.675	-0.4		0.0308542											300	0.01392	0.231	4.6		0.014835
300	0.03237	0.706	-0.2													300	0.01384	0.329	0.3
300	0.03237	0.698	-0.2													300	0.01466	0.366	2.5
300	0.03095	0.698	-0.5													300	0.0158	0.246	1
300	0.03143	0.693	-0.4													300	0.01626	0.366	1.8
300	0.02985	0.707	0.4													300	0.01478	0.217	2.5
300	0.03137	0.682	-0.3													300	0.01568	0.241	3.7
300	0.03004	0.7	0.2													300	0.01446	0.238	3.7
300	0.03032	0.673	0													300	0.01299	0.312	-0.9
300	0.02867	0.689	0.1													300	0.0154	0.343	0.8
300	0.02943	0.687	0.1													300	0.01474	0.345	-1.2
300	0.03095	0.678	-0.5													300	0.01549	0.343	0.8
GrowthRates v1.8 copyright 2013 Barry G. Hall and The Bellingham Research Institute.
Wed Jul 2 11:28:52 2014
Data file: /Users/Jeny/Desktop/G_DATA/0702 BT_vol effect_LB.txt.
*********************************************************																GrowthRates v1.8 copyright 2013 Barry G. Hall and The Bellingham Research Institute.
Well 100
5 points from 0 through 20 minutes were used to estimate the growth rate.																Wed Jul 2 12:14:20 2014
The growth rate +/- s.e. is 0.02474 +/-0.001479 per minute.																Data file: /Users/Jeny/Desktop/G_DATA/0702 Min_BT_Ec.txt.
This is equivalent to a doubling time of 28.0 +/-1.68 minutes.																*********************************************************
The correlation coefficient R is 0.99468																Well 100
The maximum OD is 0.374																6 points from 30 through 55 minutes were used to estimate the growth rate.
The lag time is -1.0 minutes																The growth rate +/- s.e. is 0.01407 +/-0.000801 per minute.
*********************************************************																This is equivalent to a doubling time of 49.3 +/-2.80 minutes.
																The correlation coefficient R is 0.99358
*********************************************************																The maximum OD is 0.092
Well 100																The lag time is 3.4 minutes
5 points from 0 through 20 minutes were used to estimate the growth rate.																*********************************************************
The growth rate +/- s.e. is 0.02535 +/-0.000886 per minute.
This is equivalent to a doubling time of 27.3 +/-0.96 minutes.																*********************************************************
The correlation coefficient R is 0.99817																Well 100
The maximum OD is 0.400																14 points from 10 through 75 minutes were used to estimate the growth rate.
The lag time is -0.3 minutes																The growth rate +/- s.e. is 0.01256 +/-0.000205 per minute.
*********************************************************																This is equivalent to a doubling time of 55.2 +/-0.90 minutes.
																The correlation coefficient R is 0.99841
*********************************************************																The maximum OD is 0.098
Well 100																The lag time is 2.1 minutes
5 points from 0 through 20 minutes were used to estimate the growth rate.																*********************************************************
The growth rate +/- s.e. is 0.02634 +/-0.001704 per minute.
This is equivalent to a doubling time of 26.3 +/-1.70 minutes.																*********************************************************
The correlation coefficient R is 0.99378																Well 100
The maximum OD is 0.398																14 points from 0 through 65 minutes were used to estimate the growth rate.
The lag time is -1.0 minutes																The growth rate +/- s.e. is 0.01381 +/-0.000158 per minute.
*********************************************************																This is equivalent to a doubling time of 50.2 +/-0.57 minutes.
																The correlation coefficient R is 0.99921
*********************************************************																The maximum OD is 0.091
Well 100																The lag time is -1.6 minutes
5 points from 0 through 20 minutes were used to estimate the growth rate.																*********************************************************
The growth rate +/- s.e. is 0.02719 +/-0.001377 per minute.
This is equivalent to a doubling time of 25.5 +/-1.29 minutes.																*********************************************************
The correlation coefficient R is 0.99617																Well 100
The maximum OD is 0.396																5 points from 0 through 20 minutes were used to estimate the growth rate.
The lag time is -0.4 minutes																The growth rate +/- s.e. is 0.01549 +/-0.000769 per minute.
*********************************************************																This is equivalent to a doubling time of 44.7 +/-2.22 minutes.
																The correlation coefficient R is 0.99633
*********************************************************																The maximum OD is 0.098
Well 100																The lag time is 0.8 minutes
5 points from 0 through 20 minutes were used to estimate the growth rate.																*********************************************************
The growth rate +/- s.e. is 0.02634 +/-0.001704 per minute.
This is equivalent to a doubling time of 26.3 +/-1.70 minutes.																*********************************************************
The correlation coefficient R is 0.99378																Well 100
The maximum OD is 0.320																10 points from 0 through 45 minutes were used to estimate the growth rate.
The lag time is -1.0 minutes																The growth rate +/- s.e. is 0.01358 +/-0.000331 per minute.
*********************************************************																This is equivalent to a doubling time of 51.0 +/-1.24 minutes.
																The correlation coefficient R is 0.99763
*********************************************************																The maximum OD is 0.094
Well 100																The lag time is 0.6 minutes
5 points from 0 through 20 minutes were used to estimate the growth rate.																*********************************************************
The growth rate +/- s.e. is 0.02634 +/-0.001704 per minute.
This is equivalent to a doubling time of 26.3 +/-1.70 minutes.																*********************************************************
The correlation coefficient R is 0.99378																Well 100
The maximum OD is 0.277																7 points from 0 through 30 minutes were used to estimate the growth rate.
The lag time is -1.0 minutes																The growth rate +/- s.e. is 0.01392 +/-0.000352 per minute.
*********************************************************																This is equivalent to a doubling time of 49.8 +/-1.26 minutes.
																The correlation coefficient R is 0.99841
*********************************************************																The maximum OD is 0.094
Well 100																The lag time is -0.4 minutes
5 points from 0 through 20 minutes were used to estimate the growth rate.																*********************************************************
The growth rate +/- s.e. is 0.02719 +/-0.001377 per minute.
This is equivalent to a doubling time of 25.5 +/-1.29 minutes.																*********************************************************
The correlation coefficient R is 0.99617																Well 100
The maximum OD is 0.247																12 points from 15 through 70 minutes were used to estimate the growth rate.
The lag time is -0.4 minutes																The growth rate +/- s.e. is 0.01317 +/-0.000239 per minute.
*********************************************************																This is equivalent to a doubling time of 52.6 +/-0.96 minutes.
																The correlation coefficient R is 0.99835
*********************************************************																The maximum OD is 0.098
Well 100																The lag time is 0.8 minutes
6 points from 0 through 25 minutes were used to estimate the growth rate.																*********************************************************
The growth rate +/- s.e. is 0.02564 +/-0.000906 per minute.
This is equivalent to a doubling time of 27.0 +/-0.95 minutes.																*********************************************************
The correlation coefficient R is 0.99751																Well 100
The maximum OD is 0.279																10 points from 0 through 45 minutes were used to estimate the growth rate.
The lag time is -0.5 minutes																The growth rate +/- s.e. is 0.01409 +/-0.000344 per minute.
*********************************************************																This is equivalent to a doubling time of 49.2 +/-1.20 minutes.
																The correlation coefficient R is 0.99762
*********************************************************																The maximum OD is 0.095
Well 100																The lag time is 0.6 minutes
5 points from 0 through 20 minutes were used to estimate the growth rate.																*********************************************************
The growth rate +/- s.e. is 0.02654 +/-0.000343 per minute.
This is equivalent to a doubling time of 26.1 +/-0.34 minutes.																*********************************************************
The correlation coefficient R is 0.99975																Well 100
The maximum OD is 0.347																10 points from 0 through 45 minutes were used to estimate the growth rate.
The lag time is -0.1 minutes																The growth rate +/- s.e. is 0.01311 +/-0.000319 per minute.
*********************************************************																This is equivalent to a doubling time of 52.9 +/-1.29 minutes.
																The correlation coefficient R is 0.99764
*********************************************************																The maximum OD is 0.102
Well 100																The lag time is 0.7 minutes
5 points from 0 through 20 minutes were used to estimate the growth rate.																*********************************************************
The growth rate +/- s.e. is 0.02535 +/-0.001541 per minute.
This is equivalent to a doubling time of 27.3 +/-1.66 minutes.																*********************************************************
The correlation coefficient R is 0.99450																Well 100
The maximum OD is 0.360																9 points from 0 through 40 minutes were used to estimate the growth rate.
The lag time is -0.6 minutes																The growth rate +/- s.e. is 0.01432 +/-0.000415 per minute.
*********************************************************																This is equivalent to a doubling time of 48.4 +/-1.40 minutes.
																The correlation coefficient R is 0.99707
*********************************************************																The maximum OD is 0.093
Well 100																The lag time is -0.0 minutes
5 points from 0 through 20 minutes were used to estimate the growth rate.																*********************************************************
The growth rate +/- s.e. is 0.02525 +/-0.001225 per minute.
This is equivalent to a doubling time of 27.4 +/-1.33 minutes.																*********************************************************
The correlation coefficient R is 0.99649																Well 100
The maximum OD is 0.400																6 points from 0 through 25 minutes were used to estimate the growth rate.
The lag time is -0.3 minutes																The growth rate +/- s.e. is 0.01478 +/-0.000489 per minute.
*********************************************************																This is equivalent to a doubling time of 46.9 +/-1.55 minutes.
																The correlation coefficient R is 0.99782
*********************************************************																The maximum OD is 0.108
Well 100																The lag time is 0.8 minutes
5 points from 0 through 20 minutes were used to estimate the growth rate.																*********************************************************
The growth rate +/- s.e. is 0.02719 +/-0.001377 per minute.
This is equivalent to a doubling time of 25.5 +/-1.29 minutes.																*********************************************************
The correlation coefficient R is 0.99617																Well 100
The maximum OD is 0.392																10 points from 0 through 45 minutes were used to estimate the growth rate.
The lag time is -0.4 minutes																The growth rate +/- s.e. is 0.01384 +/-0.000277 per minute.
*********************************************************																This is equivalent to a doubling time of 50.1 +/-1.00 minutes.
																The correlation coefficient R is 0.99840
*********************************************************																The maximum OD is 0.117
Well 150																The lag time is 0.4 minutes
7 points from 0 through 30 minutes were used to estimate the growth rate.																*********************************************************
The growth rate +/- s.e. is 0.02499 +/-0.000561 per minute.
This is equivalent to a doubling time of 27.7 +/-0.62 minutes.																*********************************************************
The correlation coefficient R is 0.99874																Well 150
The maximum OD is 0.219																5 points from 30 through 50 minutes were used to estimate the growth rate.
The lag time is -0.4 minutes																The growth rate +/- s.e. is 0.01441 +/-0.000510 per minute.
*********************************************************																This is equivalent to a doubling time of 48.1 +/-1.70 minutes.
																The correlation coefficient R is 0.99813
*********************************************************																The maximum OD is 0.175
Well 150																The lag time is 5.3 minutes
6 points from 0 through 25 minutes were used to estimate the growth rate.																*********************************************************
The growth rate +/- s.e. is 0.02280 +/-0.000919 per minute.
This is equivalent to a doubling time of 30.4 +/-1.23 minutes.																*********************************************************
The correlation coefficient R is 0.99677																Well 150
The maximum OD is 0.236																12 points from 10 through 65 minutes were used to estimate the growth rate.
The lag time is 0.2 minutes																The growth rate +/- s.e. is 0.01328 +/-0.000127 per minute.
*********************************************************																This is equivalent to a doubling time of 52.2 +/-0.50 minutes.
																The correlation coefficient R is 0.99954
*********************************************************																The maximum OD is 0.135
Well 150																The lag time is 6.0 minutes
6 points from 0 through 25 minutes were used to estimate the growth rate.																*********************************************************
The growth rate +/- s.e. is 0.02546 +/-0.000644 per minute.
This is equivalent to a doubling time of 27.2 +/-0.69 minutes.																*********************************************************
The correlation coefficient R is 0.99872																Well 150
The maximum OD is 0.231																16 points from 5 through 80 minutes were used to estimate the growth rate.
The lag time is -0.4 minutes																The growth rate +/- s.e. is 0.01290 +/-0.000159 per minute.
*********************************************************																This is equivalent to a doubling time of 53.7 +/-0.66 minutes.
																The correlation coefficient R is 0.99893
*********************************************************																The maximum OD is 0.153
Well 150																The lag time is 2.5 minutes
5 points from 0 through 20 minutes were used to estimate the growth rate.																*********************************************************
The growth rate +/- s.e. is 0.02490 +/-0.000836 per minute.
This is equivalent to a doubling time of 27.8 +/-0.93 minutes.																*********************************************************
The correlation coefficient R is 0.99831																Well 150
The maximum OD is 0.230																15 points from 10 through 80 minutes were used to estimate the growth rate.
The lag time is -0.1 minutes																The growth rate +/- s.e. is 0.01335 +/-0.000134 per minute.
*********************************************************																This is equivalent to a doubling time of 51.9 +/-0.52 minutes.
																The correlation coefficient R is 0.99934
*********************************************************																The maximum OD is 0.125
Well 150																The lag time is 5.6 minutes
6 points from 0 through 25 minutes were used to estimate the growth rate.																*********************************************************
The growth rate +/- s.e. is 0.02586 +/-0.000453 per minute.
This is equivalent to a doubling time of 26.8 +/-0.47 minutes.																*********************************************************
The correlation coefficient R is 0.99939																Well 150
The maximum OD is 0.226																11 points from 15 through 65 minutes were used to estimate the growth rate.
The lag time is -0.3 minutes																The growth rate +/- s.e. is 0.01337 +/-0.000185 per minute.
*********************************************************																This is equivalent to a doubling time of 51.9 +/-0.72 minutes.
																The correlation coefficient R is 0.99914
*********************************************************																The maximum OD is 0.156
Well 150																The lag time is 1.3 minutes
6 points from 0 through 25 minutes were used to estimate the growth rate.																*********************************************************
The growth rate +/- s.e. is 0.02535 +/-0.000580 per minute.
This is equivalent to a doubling time of 27.3 +/-0.63 minutes.																*********************************************************
The correlation coefficient R is 0.99895																Well 150
The maximum OD is 0.271																12 points from 5 through 60 minutes were used to estimate the growth rate.
The lag time is -0.3 minutes																The growth rate +/- s.e. is 0.01377 +/-0.000133 per minute.
*********************************************************																This is equivalent to a doubling time of 50.3 +/-0.49 minutes.
																The correlation coefficient R is 0.99953
*********************************************************																The maximum OD is 0.129
Well 150																The lag time is 1.5 minutes
7 points from 0 through 30 minutes were used to estimate the growth rate.																*********************************************************
The growth rate +/- s.e. is 0.02384 +/-0.000300 per minute.
This is equivalent to a doubling time of 29.1 +/-0.37 minutes.																*********************************************************
The correlation coefficient R is 0.99960																Well 150
The maximum OD is 0.233																14 points from 5 through 70 minutes were used to estimate the growth rate.
The lag time is -0.3 minutes																The growth rate +/- s.e. is 0.01346 +/-0.000159 per minute.
*********************************************************																This is equivalent to a doubling time of 51.5 +/-0.61 minutes.
																The correlation coefficient R is 0.99916
*********************************************************																The maximum OD is 0.147
Well 150																The lag time is 3.3 minutes
6 points from 0 through 25 minutes were used to estimate the growth rate.																*********************************************************
The growth rate +/- s.e. is 0.02638 +/-0.000694 per minute.
This is equivalent to a doubling time of 26.3 +/-0.69 minutes.																*********************************************************
The correlation coefficient R is 0.99862																Well 150
The maximum OD is 0.276																5 points from 20 through 40 minutes were used to estimate the growth rate.
The lag time is -0.4 minutes																The growth rate +/- s.e. is 0.01518 +/-0.000549 per minute.
*********************************************************																This is equivalent to a doubling time of 45.7 +/-1.65 minutes.
																The correlation coefficient R is 0.99804
*********************************************************																The maximum OD is 0.135
Well 150																The lag time is 2.8 minutes
6 points from 0 through 25 minutes were used to estimate the growth rate.																*********************************************************
The growth rate +/- s.e. is 0.02564 +/-0.000906 per minute.
This is equivalent to a doubling time of 27.0 +/-0.95 minutes.																*********************************************************
The correlation coefficient R is 0.99751																Well 150
The maximum OD is 0.234																11 points from 15 through 65 minutes were used to estimate the growth rate.
The lag time is -0.5 minutes																The growth rate +/- s.e. is 0.01321 +/-0.000144 per minute.
*********************************************************																This is equivalent to a doubling time of 52.5 +/-0.57 minutes.
																The correlation coefficient R is 0.99946
*********************************************************																The maximum OD is 0.151
Well 150																The lag time is 2.1 minutes
6 points from 0 through 25 minutes were used to estimate the growth rate.																*********************************************************
The growth rate +/- s.e. is 0.02480 +/-0.000223 per minute.
This is equivalent to a doubling time of 27.9 +/-0.25 minutes.																*********************************************************
The correlation coefficient R is 0.99984																Well 150
The maximum OD is 0.257																13 points from 5 through 65 minutes were used to estimate the growth rate.
The lag time is 0.0 minutes																The growth rate +/- s.e. is 0.01308 +/-0.000134 per minute.
*********************************************************																This is equivalent to a doubling time of 53.0 +/-0.54 minutes.
																The correlation coefficient R is 0.99942
*********************************************************																The maximum OD is 0.146
Well 150																The lag time is 4.3 minutes
7 points from 0 through 30 minutes were used to estimate the growth rate.																*********************************************************
The growth rate +/- s.e. is 0.02500 +/-0.000415 per minute.
This is equivalent to a doubling time of 27.7 +/-0.46 minutes.																*********************************************************
The correlation coefficient R is 0.99931																Well 150
The maximum OD is 0.230																16 points from 5 through 80 minutes were used to estimate the growth rate.
The lag time is -0.3 minutes																The growth rate +/- s.e. is 0.01290 +/-0.000159 per minute.
*********************************************************																This is equivalent to a doubling time of 53.7 +/-0.66 minutes.
																The correlation coefficient R is 0.99893
*********************************************************																The maximum OD is 0.162
Well 150																The lag time is 2.5 minutes
5 points from 0 through 20 minutes were used to estimate the growth rate.																*********************************************************
The growth rate +/- s.e. is 0.02663 +/-0.000941 per minute.
This is equivalent to a doubling time of 26.0 +/-0.92 minutes.																*********************************************************
The correlation coefficient R is 0.99813																Well 150
The maximum OD is 0.289																11 points from 5 through 55 minutes were used to estimate the growth rate.
The lag time is -0.5 minutes																The growth rate +/- s.e. is 0.01322 +/-0.000269 per minute.
*********************************************************																This is equivalent to a doubling time of 52.4 +/-1.07 minutes.
																The correlation coefficient R is 0.99814
*********************************************************																The maximum OD is 0.143
Well 200																The lag time is 5.0 minutes
7 points from 0 through 30 minutes were used to estimate the growth rate.																*********************************************************
The growth rate +/- s.e. is 0.02548 +/-0.000189 per minute.
This is equivalent to a doubling time of 27.2 +/-0.20 minutes.																*********************************************************
The correlation coefficient R is 0.99986																Well 200
The maximum OD is 0.244																13 points from 0 through 60 minutes were used to estimate the growth rate.
The lag time is -0.1 minutes																The growth rate +/- s.e. is 0.01327 +/-0.000375 per minute.
*********************************************************																This is equivalent to a doubling time of 52.2 +/-1.48 minutes.
																The correlation coefficient R is 0.99563
*********************************************************																The maximum OD is 0.199
Well 200																The lag time is 0.0 minutes
7 points from 0 through 30 minutes were used to estimate the growth rate.																*********************************************************
The growth rate +/- s.e. is 0.02636 +/-0.000213 per minute.
This is equivalent to a doubling time of 26.3 +/-0.21 minutes.																*********************************************************
The correlation coefficient R is 0.99984																Well 200
The maximum OD is 0.278																16 points from 0 through 75 minutes were used to estimate the growth rate.
The lag time is -0.1 minutes																The growth rate +/- s.e. is 0.01334 +/-0.000137 per minute.
*********************************************************																This is equivalent to a doubling time of 52.0 +/-0.53 minutes.
																The correlation coefficient R is 0.99926
*********************************************************																The maximum OD is 0.202
Well 200																The lag time is 0.6 minutes
8 points from 0 through 35 minutes were used to estimate the growth rate.																*********************************************************
The growth rate +/- s.e. is 0.02619 +/-0.000434 per minute.
This is equivalent to a doubling time of 26.5 +/-0.44 minutes.																*********************************************************
The correlation coefficient R is 0.99918																Well 200
The maximum OD is 0.299																16 points from 5 through 80 minutes were used to estimate the growth rate.
The lag time is -0.5 minutes																The growth rate +/- s.e. is 0.01285 +/-0.000178 per minute.
*********************************************************																This is equivalent to a doubling time of 53.9 +/-0.75 minutes.
																The correlation coefficient R is 0.99866
*********************************************************																The maximum OD is 0.203
Well 200																The lag time is -2.3 minutes
7 points from 0 through 30 minutes were used to estimate the growth rate.																*********************************************************
The growth rate +/- s.e. is 0.02612 +/-0.000325 per minute.
This is equivalent to a doubling time of 26.5 +/-0.33 minutes.																*********************************************************
The correlation coefficient R is 0.99961																Well 200
The maximum OD is 0.429																13 points from 0 through 60 minutes were used to estimate the growth rate.
The lag time is 0.3 minutes																The growth rate +/- s.e. is 0.01308 +/-0.000195 per minute.
*********************************************************																This is equivalent to a doubling time of 53.0 +/-0.79 minutes.
																The correlation coefficient R is 0.99878
*********************************************************																The maximum OD is 0.220
Well 200																The lag time is -1.0 minutes
7 points from 0 through 30 minutes were used to estimate the growth rate.																*********************************************************
The growth rate +/- s.e. is 0.02741 +/-0.000375 per minute.
This is equivalent to a doubling time of 25.3 +/-0.35 minutes.																*********************************************************
The correlation coefficient R is 0.99953																Well 200
The maximum OD is 0.262																14 points from 0 through 65 minutes were used to estimate the growth rate.
The lag time is 0.0 minutes																The growth rate +/- s.e. is 0.01327 +/-0.000262 per minute.
*********************************************************																This is equivalent to a doubling time of 52.3 +/-1.03 minutes.
																The correlation coefficient R is 0.99766
*********************************************************																The maximum OD is 0.195
Well 200																The lag time is 0.7 minutes
6 points from 0 through 25 minutes were used to estimate the growth rate.																*********************************************************
The growth rate +/- s.e. is 0.02729 +/-0.000677 per minute.
This is equivalent to a doubling time of 25.4 +/-0.63 minutes.																*********************************************************
The correlation coefficient R is 0.99877																Well 200
The maximum OD is 0.268																15 points from 0 through 70 minutes were used to estimate the growth rate.
The lag time is -0.6 minutes																The growth rate +/- s.e. is 0.01340 +/-0.000222 per minute.
*********************************************************																This is equivalent to a doubling time of 51.7 +/-0.86 minutes.
																The correlation coefficient R is 0.99821
*********************************************************																The maximum OD is 0.194
Well 200																The lag time is -0.9 minutes
5 points from 0 through 20 minutes were used to estimate the growth rate.																*********************************************************
The growth rate +/- s.e. is 0.02723 +/-0.001270 per minute.
This is equivalent to a doubling time of 25.5 +/-1.19 minutes.																*********************************************************
The correlation coefficient R is 0.99675																Well 200
The maximum OD is 0.286																11 points from 20 through 70 minutes were used to estimate the growth rate.
The lag time is -0.7 minutes																The growth rate +/- s.e. is 0.01388 +/-0.000112 per minute.
*********************************************************																This is equivalent to a doubling time of 49.9 +/-0.40 minutes.
																The correlation coefficient R is 0.99971
*********************************************************																The maximum OD is 0.170
Well 200																The lag time is 3.5 minutes
6 points from 0 through 25 minutes were used to estimate the growth rate.																*********************************************************
The growth rate +/- s.e. is 0.02683 +/-0.000531 per minute.
This is equivalent to a doubling time of 25.8 +/-0.51 minutes.																*********************************************************
The correlation coefficient R is 0.99922																Well 200
The maximum OD is 0.392																17 points from 5 through 85 minutes were used to estimate the growth rate.
The lag time is -0.2 minutes																The growth rate +/- s.e. is 0.01281 +/-0.000108 per minute.
*********************************************************																This is equivalent to a doubling time of 54.1 +/-0.46 minutes.
																The correlation coefficient R is 0.99946
*********************************************************																The maximum OD is 0.197
Well 200																The lag time is -1.1 minutes
6 points from 0 through 25 minutes were used to estimate the growth rate.																*********************************************************
The growth rate +/- s.e. is 0.02593 +/-0.000481 per minute.
This is equivalent to a doubling time of 26.7 +/-0.50 minutes.																*********************************************************
The correlation coefficient R is 0.99931																Well 200
The maximum OD is 0.368																6 points from 0 through 25 minutes were used to estimate the growth rate.
The lag time is -0.2 minutes																The growth rate +/- s.e. is 0.01555 +/-0.000837 per minute.
*********************************************************																This is equivalent to a doubling time of 44.6 +/-2.40 minutes.
																The correlation coefficient R is 0.99426
*********************************************************																The maximum OD is 0.206
Well 200																The lag time is -0.8 minutes
6 points from 0 through 25 minutes were used to estimate the growth rate.																*********************************************************
The growth rate +/- s.e. is 0.02594 +/-0.000696 per minute.
This is equivalent to a doubling time of 26.7 +/-0.72 minutes.																*********************************************************
The correlation coefficient R is 0.99856																Well 200
The maximum OD is 0.441																5 points from 5 through 25 minutes were used to estimate the growth rate.
The lag time is -0.3 minutes																The growth rate +/- s.e. is 0.01476 +/-0.001184 per minute.
*********************************************************																This is equivalent to a doubling time of 47.0 +/-3.77 minutes.
																The correlation coefficient R is 0.99049
*********************************************************																The maximum OD is 0.199
Well 200																The lag time is 2.0 minutes
6 points from 0 through 25 minutes were used to estimate the growth rate.																*********************************************************
The growth rate +/- s.e. is 0.02640 +/-0.000749 per minute.
This is equivalent to a doubling time of 26.3 +/-0.75 minutes.																*********************************************************
The correlation coefficient R is 0.99839																Well 200
The maximum OD is 0.323																16 points from 5 through 80 minutes were used to estimate the growth rate.
The lag time is 0.6 minutes																The growth rate +/- s.e. is 0.01270 +/-0.000221 per minute.
*********************************************************																This is equivalent to a doubling time of 54.6 +/-0.95 minutes.
																The correlation coefficient R is 0.99789
*********************************************************																The maximum OD is 0.201
Well 200																The lag time is -2.8 minutes
7 points from 0 through 30 minutes were used to estimate the growth rate.																*********************************************************
The growth rate +/- s.e. is 0.02467 +/-0.000175 per minute.
This is equivalent to a doubling time of 28.1 +/-0.20 minutes.																*********************************************************
The correlation coefficient R is 0.99987																Well 200
The maximum OD is 0.233																19 points from 0 through 90 minutes were used to estimate the growth rate.
The lag time is -0.0 minutes																The growth rate +/- s.e. is 0.01259 +/-0.000092 per minute.
*********************************************************																This is equivalent to a doubling time of 55.0 +/-0.40 minutes.
																The correlation coefficient R is 0.99955
*********************************************************																The maximum OD is 0.204
Well 300																The lag time is -0.8 minutes
5 points from 0 through 20 minutes were used to estimate the growth rate.																*********************************************************
The growth rate +/- s.e. is 0.03250 +/-0.001137 per minute.
This is equivalent to a doubling time of 21.3 +/-0.75 minutes.																*********************************************************
The correlation coefficient R is 0.99817																Well 300
The maximum OD is 0.675																6 points from 30 through 55 minutes were used to estimate the growth rate.
The lag time is -0.4 minutes																The growth rate +/- s.e. is 0.01392 +/-0.000462 per minute.
*********************************************************																This is equivalent to a doubling time of 49.8 +/-1.65 minutes.
																The correlation coefficient R is 0.99781
*********************************************************																The maximum OD is 0.231
Well 300																The lag time is 4.6 minutes
5 points from 0 through 20 minutes were used to estimate the growth rate.																*********************************************************
The growth rate +/- s.e. is 0.03237 +/-0.000587 per minute.
This is equivalent to a doubling time of 21.4 +/-0.39 minutes.																*********************************************************
The correlation coefficient R is 0.99951																Well 300
The maximum OD is 0.706																12 points from 0 through 55 minutes were used to estimate the growth rate.
The lag time is -0.2 minutes																The growth rate +/- s.e. is 0.01384 +/-0.000235 per minute.
*********************************************************																This is equivalent to a doubling time of 50.1 +/-0.85 minutes.
																The correlation coefficient R is 0.99856
*********************************************************																The maximum OD is 0.329
Well 300																The lag time is 0.3 minutes
5 points from 0 through 20 minutes were used to estimate the growth rate.																*********************************************************
The growth rate +/- s.e. is 0.03237 +/-0.000587 per minute.
This is equivalent to a doubling time of 21.4 +/-0.39 minutes.																*********************************************************
The correlation coefficient R is 0.99951																Well 300
The maximum OD is 0.698																9 points from 5 through 45 minutes were used to estimate the growth rate.
The lag time is -0.2 minutes																The growth rate +/- s.e. is 0.01466 +/-0.000339 per minute.
*********************************************************																This is equivalent to a doubling time of 47.3 +/-1.09 minutes.
																The correlation coefficient R is 0.99814
*********************************************************																The maximum OD is 0.366
Well 300																The lag time is 2.5 minutes
6 points from 0 through 25 minutes were used to estimate the growth rate.																*********************************************************
The growth rate +/- s.e. is 0.03095 +/-0.000735 per minute.
This is equivalent to a doubling time of 22.4 +/-0.53 minutes.																*********************************************************
The correlation coefficient R is 0.99887																Well 300
The maximum OD is 0.698																8 points from 0 through 35 minutes were used to estimate the growth rate.
The lag time is -0.5 minutes																The growth rate +/- s.e. is 0.01580 +/-0.000475 per minute.
*********************************************************																This is equivalent to a doubling time of 43.9 +/-1.32 minutes.
																The correlation coefficient R is 0.99730
*********************************************************																The maximum OD is 0.246
Well 300																The lag time is 1.0 minutes
5 points from 0 through 20 minutes were used to estimate the growth rate.																*********************************************************
The growth rate +/- s.e. is 0.03143 +/-0.000897 per minute.
This is equivalent to a doubling time of 22.1 +/-0.63 minutes.																*********************************************************
The correlation coefficient R is 0.99878																Well 300
The maximum OD is 0.693																5 points from 10 through 30 minutes were used to estimate the growth rate.
The lag time is -0.4 minutes																The growth rate +/- s.e. is 0.01626 +/-0.000588 per minute.
*********************************************************																This is equivalent to a doubling time of 42.6 +/-1.54 minutes.
																The correlation coefficient R is 0.99804
*********************************************************																The maximum OD is 0.366
Well 300																The lag time is 1.8 minutes
7 points from 0 through 30 minutes were used to estimate the growth rate.																*********************************************************
The growth rate +/- s.e. is 0.02985 +/-0.000389 per minute.
This is equivalent to a doubling time of 23.2 +/-0.30 minutes.																*********************************************************
The correlation coefficient R is 0.99958																Well 300
The maximum OD is 0.707																6 points from 5 through 30 minutes were used to estimate the growth rate.
The lag time is 0.4 minutes																The growth rate +/- s.e. is 0.01478 +/-0.000489 per minute.
*********************************************************																This is equivalent to a doubling time of 46.9 +/-1.55 minutes.
																The correlation coefficient R is 0.99782
*********************************************************																The maximum OD is 0.217
Well 300																The lag time is 2.5 minutes
6 points from 0 through 25 minutes were used to estimate the growth rate.																*********************************************************
The growth rate +/- s.e. is 0.03137 +/-0.000418 per minute.
This is equivalent to a doubling time of 22.1 +/-0.29 minutes.																*********************************************************
The correlation coefficient R is 0.99965																Well 300
The maximum OD is 0.682																7 points from 10 through 40 minutes were used to estimate the growth rate.
The lag time is -0.3 minutes																The growth rate +/- s.e. is 0.01568 +/-0.000512 per minute.
*********************************************************																This is equivalent to a doubling time of 44.2 +/-1.44 minutes.
																The correlation coefficient R is 0.99735
*********************************************************																The maximum OD is 0.241
Well 300																The lag time is 3.7 minutes
7 points from 0 through 30 minutes were used to estimate the growth rate.																*********************************************************
The growth rate +/- s.e. is 0.03004 +/-0.000513 per minute.
This is equivalent to a doubling time of 23.1 +/-0.39 minutes.																*********************************************************
The correlation coefficient R is 0.99927																Well 300
The maximum OD is 0.700																7 points from 15 through 45 minutes were used to estimate the growth rate.
The lag time is 0.2 minutes																The growth rate +/- s.e. is 0.01446 +/-0.000729 per minute.
*********************************************************																This is equivalent to a doubling time of 48.0 +/-2.42 minutes.
																The correlation coefficient R is 0.99369
*********************************************************																The maximum OD is 0.238
Well 300																The lag time is 3.7 minutes
6 points from 0 through 25 minutes were used to estimate the growth rate.																*********************************************************
The growth rate +/- s.e. is 0.03032 +/-0.000636 per minute.
This is equivalent to a doubling time of 22.9 +/-0.48 minutes.																*********************************************************
The correlation coefficient R is 0.99912																Well 300
The maximum OD is 0.673																20 points from 0 through 95 minutes were used to estimate the growth rate.
The lag time is 0.0 minutes																The growth rate +/- s.e. is 0.01299 +/-0.000117 per minute.
*********************************************************																This is equivalent to a doubling time of 53.3 +/-0.48 minutes.
																The correlation coefficient R is 0.99927
*********************************************************																The maximum OD is 0.312
Well 300																The lag time is -0.9 minutes
7 points from 0 through 30 minutes were used to estimate the growth rate.																*********************************************************
The growth rate +/- s.e. is 0.02867 +/-0.000450 per minute.
This is equivalent to a doubling time of 24.2 +/-0.38 minutes.																*********************************************************
The correlation coefficient R is 0.99938																Well 300
The maximum OD is 0.689																6 points from 0 through 25 minutes were used to estimate the growth rate.
The lag time is 0.1 minutes																The growth rate +/- s.e. is 0.01540 +/-0.000506 per minute.
*********************************************************																This is equivalent to a doubling time of 45.0 +/-1.48 minutes.
																The correlation coefficient R is 0.99785
*********************************************************																The maximum OD is 0.343
Well 300																The lag time is 0.8 minutes
7 points from 0 through 30 minutes were used to estimate the growth rate.																*********************************************************
The growth rate +/- s.e. is 0.02943 +/-0.000405 per minute.
This is equivalent to a doubling time of 23.6 +/-0.32 minutes.																*********************************************************
The correlation coefficient R is 0.99953																Well 300
The maximum OD is 0.687																11 points from 0 through 50 minutes were used to estimate the growth rate.
The lag time is 0.1 minutes																The growth rate +/- s.e. is 0.01474 +/-0.000253 per minute.
*********************************************************																This is equivalent to a doubling time of 47.0 +/-0.81 minutes.
																The correlation coefficient R is 0.99868
*********************************************************																The maximum OD is 0.345
Well 300																The lag time is -1.2 minutes
6 points from 0 through 25 minutes were used to estimate the growth rate.																*********************************************************
The growth rate +/- s.e. is 0.03095 +/-0.000735 per minute.
This is equivalent to a doubling time of 22.4 +/-0.53 minutes.																*********************************************************
The correlation coefficient R is 0.99887																Well 300
The maximum OD is 0.678																5 points from 0 through 20 minutes were used to estimate the growth rate.
The lag time is -0.5 minutes																The growth rate +/- s.e. is 0.01549 +/-0.000769 per minute.
*********************************************************																This is equivalent to a doubling time of 44.7 +/-2.22 minutes.
																The correlation coefficient R is 0.99633
																The maximum OD is 0.343
																The lag time is 0.8 minutes
																*********************************************************

## Sheet: BIOTEK Vol effect 070214
	Date: 07-02-14
	Determine the volume effect on the BioTek
	Strain: E coli B6
	LB MEDIA
		100	100	100	100	100	100	100	100	100	100	100	100	150	150	150	150	150	150	150	150	150	150	150	150	200	200	200	200	200	200	200	200	200	200	200	200	300	300	300	300	300	300	300	300	300	300	300	300
	0	0.089	0.089	0.09	0.092	0.091	0.091	0.091	0.09	0.089	0.092	0.091	0.091	0.099	0.093	0.095	0.092	0.094	0.094	0.095	0.093	0.095	0.094	0.097	0.094	0.099	0.099	0.101	0.101	0.102	0.097	0.098	0.098	0.098	0.099	0.099	0.098	0.116	0.119	0.116	0.117	0.117	0.113	0.115	0.114	0.114	0.114	0.112	0.116
	5	0.089	0.089	0.09	0.092	0.091	0.091	0.091	0.09	0.089	0.092	0.091	0.091	0.1	0.093	0.094	0.092	0.094	0.094	0.095	0.094	0.095	0.094	0.097	0.094	0.099	0.099	0.101	0.101	0.101	0.098	0.098	0.099	0.098	0.099	0.099	0.098	0.116	0.118	0.116	0.117	0.118	0.113	0.116	0.115	0.115	0.115	0.113	0.115
	10	0.089	0.089	0.09	0.091	0.091	0.091	0.091	0.09	0.089	0.092	0.091	0.091	0.099	0.093	0.094	0.092	0.094	0.094	0.095	0.094	0.095	0.094	0.097	0.094	0.099	0.099	0.101	0.101	0.101	0.098	0.098	0.098	0.098	0.099	0.099	0.098	0.115	0.118	0.115	0.116	0.117	0.113	0.115	0.115	0.114	0.114	0.112	0.113
	15	0.089	0.089	0.09	0.091	0.091	0.091	0.09	0.09	0.089	0.092	0.091	0.09	0.099	0.093	0.094	0.092	0.094	0.094	0.095	0.093	0.095	0.094	0.097	0.094	0.099	0.099	0.101	0.101	0.101	0.097	0.098	0.098	0.098	0.099	0.099	0.098	0.114	0.117	0.115	0.116	0.117	0.113	0.115	0.115	0.114	0.114	0.113	0.113
	20	0.089	0.088	0.089	0.091	0.091	0.091	0.09	0.09	0.089	0.091	0.091	0.09	0.099	0.093	0.094	0.092	0.094	0.093	0.095	0.093	0.094	0.094	0.097	0.093	0.098	0.099	0.101	0.101	0.101	0.097	0.097	0.098	0.098	0.099	0.099	0.098	0.114	0.117	0.115	0.116	0.116	0.113	0.114	0.114	0.114	0.114	0.112	0.113
	25	0.089	0.089	0.089	0.091	0.091	0.091	0.09	0.09	0.089	0.091	0.091	0.09	0.099	0.093	0.094	0.092	0.094	0.094	0.095	0.093	0.097	0.094	0.097	0.094	0.099	0.099	0.101	0.101	0.101	0.097	0.098	0.098	0.098	0.099	0.099	0.098	0.114	0.117	0.115	0.115	0.117	0.113	0.114	0.115	0.114	0.114	0.112	0.113
	30	0.088	0.088	0.089	0.091	0.091	0.091	0.09	0.09	0.089	0.091	0.091	0.09	0.099	0.093	0.094	0.092	0.094	0.093	0.095	0.093	0.097	0.094	0.097	0.093	0.098	0.099	0.101	0.101	0.101	0.097	0.097	0.098	0.098	0.099	0.098	0.098	0.114	0.117	0.114	0.115	0.116	0.113	0.114	0.114	0.114	0.114	0.112	0.113
	35	0.088	0.088	0.089	0.091	0.091	0.09	0.09	0.089	0.089	0.091	0.091	0.09	0.099	0.093	0.094	0.092	0.094	0.093	0.095	0.093	0.097	0.094	0.097	0.094	0.098	0.099	0.101	0.101	0.101	0.097	0.097	0.098	0.098	0.099	0.099	0.098	0.114	0.116	0.114	0.115	0.116	0.113	0.114	0.114	0.114	0.114	0.112	0.113
	40	0.088	0.088	0.089	0.091	0.091	0.09	0.09	0.089	0.089	0.091	0.091	0.09	0.099	0.093	0.094	0.092	0.093	0.093	0.095	0.093	0.097	0.094	0.097	0.093	0.098	0.099	0.101	0.101	0.1	0.097	0.097	0.098	0.098	0.098	0.098	0.098	0.113	0.116	0.114	0.115	0.116	0.112	0.114	0.114	0.114	0.114	0.112	0.113
	45	0.088	0.088	0.089	0.091	0.09	0.09	0.09	0.089	0.089	0.091	0.09	0.09	0.099	0.093	0.094	0.092	0.093	0.094	0.095	0.093	0.097	0.094	0.097	0.093	0.098	0.099	0.101	0.101	0.1	0.097	0.097	0.098	0.098	0.098	0.098	0.098	0.113	0.116	0.114	0.115	0.116	0.112	0.114	0.114	0.114	0.114	0.112	0.113
	50	0.088	0.088	0.089	0.091	0.091	0.09	0.09	0.089	0.089	0.091	0.091	0.09	0.099	0.093	0.094	0.092	0.093	0.093	0.095	0.093	0.097	0.094	0.097	0.093	0.098	0.099	0.101	0.101	0.1	0.097	0.097	0.098	0.098	0.098	0.098	0.098	0.113	0.116	0.114	0.115	0.116	0.112	0.114	0.114	0.114	0.114	0.112	0.113
	55	0.088	0.088	0.089	0.091	0.09	0.09	0.09	0.089	0.089	0.091	0.091	0.09	0.099	0.093	0.094	0.092	0.094	0.093	0.095	0.093	0.097	0.094	0.097	0.093	0.098	0.099	0.101	0.101	0.101	0.097	0.097	0.098	0.098	0.098	0.098	0.098	0.113	0.116	0.114	0.115	0.116	0.112	0.113	0.114	0.114	0.114	0.112	0.113
	60	0.088	0.088	0.089	0.091	0.09	0.09	0.09	0.089	0.089	0.091	0.091	0.09	0.099	0.093	0.094	0.092	0.093	0.093	0.095	0.093	0.098	0.094	0.097	0.093	0.098	0.099	0.101	0.101	0.1	0.097	0.097	0.098	0.098	0.098	0.098	0.098	0.113	0.116	0.114	0.115	0.116	0.112	0.113	0.114	0.114	0.114	0.112	0.113
	65	0.088	0.088	0.089	0.091	0.09	0.09	0.09	0.089	0.089	0.091	0.091	0.09	0.099	0.093	0.094	0.092	0.093	0.093	0.095	0.093	0.097	0.094	0.097	0.093	0.098	0.099	0.101	0.101	0.1	0.097	0.097	0.098	0.098	0.098	0.098	0.098	0.113	0.116	0.114	0.115	0.116	0.112	0.113	0.114	0.114	0.114	0.112	0.113
	70	0.088	0.088	0.089	0.091	0.09	0.09	0.09	0.089	0.089	0.091	0.09	0.09	0.099	0.093	0.094	0.092	0.093	0.093	0.095	0.093	0.1	0.094	0.097	0.093	0.098	0.099	0.101	0.1	0.1	0.097	0.097	0.098	0.098	0.098	0.098	0.097	0.113	0.116	0.114	0.115	0.115	0.112	0.113	0.114	0.114	0.114	0.112	0.113
	75	0.088	0.088	0.089	0.091	0.09	0.09	0.09	0.089	0.089	0.091	0.091	0.09	0.099	0.093	0.094	0.092	0.093	0.093	0.095	0.093	0.102	0.094	0.097	0.093	0.098	0.099	0.101	0.1	0.1	0.097	0.097	0.098	0.098	0.098	0.098	0.098	0.113	0.116	0.114	0.115	0.116	0.112	0.113	0.114	0.114	0.114	0.112	0.113
	80	0.088	0.088	0.089	0.091	0.09	0.09	0.09	0.089	0.088	0.091	0.09	0.09	0.099	0.093	0.093	0.091	0.093	0.093	0.094	0.093	0.101	0.094	0.096	0.093	0.098	0.099	0.101	0.1	0.1	0.097	0.097	0.098	0.098	0.098	0.098	0.097	0.113	0.116	0.114	0.115	0.115	0.112	0.113	0.113	0.113	0.113	0.111	0.113
	85	0.088	0.088	0.089	0.091	0.09	0.09	0.09	0.089	0.089	0.091	0.091	0.09	0.099	0.093	0.094	0.092	0.094	0.093	0.095	0.093	0.099	0.094	0.097	0.093	0.098	0.099	0.101	0.101	0.1	0.097	0.097	0.098	0.098	0.099	0.098	0.098	0.113	0.116	0.114	0.115	0.116	0.112	0.113	0.114	0.114	0.114	0.112	0.113
	90	0.088	0.088	0.089	0.091	0.09	0.09	0.09	0.089	0.089	0.091	0.09	0.09	0.099	0.093	0.094	0.092	0.093	0.093	0.095	0.093	0.096	0.094	0.097	0.093	0.098	0.099	0.101	0.101	0.1	0.097	0.097	0.098	0.098	0.098	0.098	0.098	0.113	0.116	0.114	0.115	0.116	0.112	0.113	0.114	0.114	0.114	0.112	0.113
	95	0.088	0.088	0.089	0.091	0.09	0.09	0.09	0.089	0.088	0.091	0.09	0.09	0.098	0.093	0.094	0.091	0.093	0.093	0.094	0.093	0.094	0.094	0.096	0.093	0.098	0.099	0.101	0.1	0.1	0.097	0.097	0.098	0.098	0.098	0.098	0.098	0.113	0.116	0.114	0.115	0.116	0.112	0.113	0.113	0.114	0.114	0.112	0.113
	100	0.088	0.088	0.089	0.091	0.09	0.09	0.09	0.089	0.089	0.091	0.09	0.09	0.099	0.093	0.093	0.091	0.093	0.093	0.094	0.093	0.094	0.094	0.096	0.093	0.098	0.099	0.101	0.101	0.1	0.097	0.097	0.098	0.098	0.098	0.098	0.097	0.113	0.116	0.114	0.115	0.115	0.112	0.113	0.113	0.114	0.114	0.112	0.113
	105	0.088	0.088	0.089	0.091	0.09	0.09	0.09	0.089	0.088	0.091	0.09	0.09	0.099	0.093	0.094	0.092	0.093	0.093	0.094	0.093	0.094	0.094	0.096	0.093	0.098	0.099	0.101	0.101	0.1	0.097	0.097	0.098	0.098	0.098	0.098	0.097	0.113	0.116	0.114	0.115	0.115	0.112	0.113	0.113	0.114	0.114	0.112	0.113
	110	0.088	0.088	0.089	0.091	0.09	0.09	0.09	0.089	0.088	0.091	0.09	0.09	0.099	0.093	0.094	0.091	0.093	0.093	0.094	0.093	0.094	0.094	0.096	0.093	0.098	0.099	0.101	0.101	0.1	0.097	0.097	0.098	0.098	0.098	0.098	0.098	0.113	0.116	0.114	0.115	0.116	0.112	0.114	0.114	0.114	0.114	0.112	0.113
	115	0.088	0.088	0.089	0.091	0.09	0.09	0.09	0.089	0.088	0.091	0.09	0.09	0.098	0.093	0.093	0.091	0.093	0.093	0.094	0.093	0.094	0.094	0.096	0.093	0.098	0.099	0.101	0.1	0.1	0.097	0.097	0.098	0.098	0.098	0.098	0.097	0.113	0.116	0.114	0.115	0.116	0.112	0.113	0.113	0.114	0.114	0.111	0.113
	120	0.088	0.088	0.089	0.091	0.09	0.09	0.09	0.089	0.088	0.091	0.09	0.09	0.099	0.093	0.094	0.091	0.093	0.093	0.094	0.093	0.094	0.094	0.097	0.093	0.098	0.099	0.101	0.101	0.1	0.097	0.097	0.098	0.098	0.098	0.098	0.098	0.113	0.116	0.114	0.115	0.116	0.112	0.114	0.114	0.114	0.114	0.112	0.113
	125	0.088	0.088	0.089	0.091	0.09	0.09	0.09	0.089	0.089	0.091	0.09	0.09	0.099	0.093	0.094	0.092	0.094	0.094	0.095	0.093	0.095	0.094	0.097	0.094	0.098	0.099	0.101	0.101	0.1	0.097	0.097	0.098	0.098	0.099	0.099	0.098	0.113	0.116	0.114	0.115	0.116	0.113	0.114	0.114	0.114	0.114	0.112	0.113
	130	0.088	0.088	0.089	0.091	0.09	0.09	0.09	0.089	0.088	0.091	0.09	0.09	0.098	0.093	0.093	0.091	0.093	0.093	0.094	0.093	0.094	0.094	0.096	0.093	0.098	0.099	0.101	0.101	0.1	0.097	0.097	0.098	0.098	0.098	0.098	0.098	0.113	0.116	0.114	0.115	0.116	0.112	0.113	0.114	0.114	0.114	0.112	0.113
	135	0.088	0.088	0.089	0.091	0.09	0.09	0.09	0.089	0.089	0.091	0.09	0.09	0.099	0.093	0.094	0.092	0.094	0.093	0.095	0.093	0.095	0.094	0.097	0.094	0.099	0.099	0.101	0.101	0.1	0.097	0.098	0.098	0.098	0.099	0.099	0.098	0.114	0.116	0.114	0.115	0.116	0.113	0.114	0.114	0.114	0.114	0.112	0.113
	140	0.088	0.088	0.089	0.091	0.09	0.09	0.09	0.089	0.088	0.091	0.09	0.09	0.098	0.093	0.093	0.091	0.093	0.093	0.094	0.093	0.094	0.094	0.096	0.093	0.098	0.099	0.101	0.101	0.1	0.097	0.097	0.098	0.098	0.098	0.098	0.098	0.113	0.116	0.114	0.115	0.116	0.113	0.114	0.114	0.114	0.114	0.112	0.113
	145	0.088	0.088	0.089	0.091	0.09	0.09	0.09	0.089	0.089	0.091	0.09	0.09	0.099	0.093	0.094	0.092	0.094	0.093	0.095	0.093	0.094	0.094	0.097	0.093	0.099	0.099	0.101	0.101	0.1	0.097	0.097	0.098	0.098	0.099	0.099	0.098	0.113	0.116	0.114	0.115	0.116	0.113	0.114	0.114	0.114	0.114	0.112	0.113
	150	0.088	0.088	0.089	0.091	0.09	0.09	0.09	0.089	0.088	0.091	0.09	0.09	0.099	0.093	0.094	0.092	0.094	0.093	0.095	0.093	0.094	0.094	0.097	0.093	0.098	0.099	0.101	0.101	0.1	0.097	0.097	0.098	0.098	0.099	0.099	0.098	0.114	0.116	0.114	0.115	0.116	0.113	0.114	0.114	0.114	0.114	0.112	0.114
	155	0.088	0.088	0.089	0.091	0.09	0.09	0.09	0.089	0.089	0.091	0.09	0.09	0.099	0.093	0.094	0.092	0.094	0.093	0.095	0.093	0.095	0.094	0.097	0.093	0.099	0.099	0.101	0.101	0.1	0.097	0.098	0.098	0.098	0.099	0.099	0.098	0.114	0.117	0.115	0.116	0.117	0.113	0.114	0.114	0.115	0.115	0.113	0.114
	160	0.089	0.089	0.089	0.091	0.091	0.09	0.09	0.09	0.089	0.091	0.091	0.09	0.099	0.093	0.094	0.092	0.094	0.094	0.095	0.093	0.095	0.094	0.097	0.094	0.099	0.1	0.102	0.101	0.1	0.098	0.098	0.099	0.099	0.099	0.099	0.098	0.114	0.117	0.115	0.116	0.118	0.114	0.115	0.115	0.115	0.115	0.113	0.114
	165	0.088	0.088	0.089	0.091	0.09	0.09	0.09	0.089	0.089	0.091	0.09	0.09	0.099	0.093	0.094	0.092	0.094	0.093	0.095	0.093	0.095	0.094	0.097	0.094	0.099	0.099	0.101	0.101	0.1	0.097	0.098	0.098	0.098	0.099	0.099	0.098	0.114	0.117	0.115	0.116	0.117	0.114	0.115	0.115	0.115	0.115	0.113	0.114
	170	0.088	0.088	0.089	0.091	0.09	0.09	0.09	0.089	0.089	0.091	0.091	0.09	0.099	0.093	0.094	0.092	0.094	0.093	0.095	0.093	0.095	0.094	0.097	0.094	0.099	0.099	0.101	0.101	0.1	0.097	0.098	0.098	0.098	0.099	0.099	0.098	0.114	0.117	0.115	0.116	0.117	0.114	0.115	0.115	0.115	0.115	0.113	0.114
	175	0.089	0.089	0.09	0.091	0.09	0.09	0.09	0.09	0.089	0.092	0.091	0.09	0.1	0.094	0.095	0.092	0.094	0.094	0.096	0.094	0.095	0.095	0.098	0.094	0.099	0.1	0.102	0.102	0.101	0.098	0.098	0.099	0.099	0.1	0.1	0.099	0.115	0.118	0.116	0.117	0.118	0.115	0.116	0.116	0.116	0.116	0.114	0.115
	180	0.089	0.089	0.09	0.092	0.091	0.091	0.091	0.09	0.089	0.092	0.091	0.091	0.1	0.094	0.095	0.093	0.095	0.094	0.095	0.094	0.096	0.095	0.098	0.094	0.1	0.1	0.102	0.102	0.101	0.098	0.099	0.099	0.099	0.1	0.1	0.099	0.116	0.119	0.117	0.118	0.119	0.115	0.116	0.116	0.116	0.116	0.114	0.116
	185	0.089	0.089	0.089	0.091	0.09	0.09	0.09	0.09	0.089	0.092	0.091	0.09	0.099	0.093	0.094	0.092	0.094	0.094	0.095	0.094	0.095	0.095	0.098	0.094	0.1	0.1	0.102	0.102	0.101	0.098	0.099	0.099	0.099	0.1	0.1	0.099	0.115	0.119	0.117	0.118	0.118	0.115	0.117	0.116	0.116	0.116	0.114	0.116
	190	0.089	0.089	0.09	0.091	0.091	0.091	0.09	0.09	0.089	0.092	0.091	0.091	0.1	0.094	0.095	0.092	0.095	0.094	0.095	0.094	0.095	0.095	0.098	0.094	0.1	0.101	0.103	0.103	0.101	0.098	0.099	0.1	0.1	0.1	0.1	0.099	0.116	0.12	0.117	0.118	0.119	0.116	0.117	0.117	0.117	0.117	0.115	0.116
	195	0.089	0.089	0.09	0.092	0.091	0.091	0.091	0.09	0.09	0.092	0.092	0.091	0.1	0.094	0.095	0.093	0.095	0.095	0.096	0.094	0.096	0.095	0.098	0.095	0.101	0.101	0.103	0.103	0.102	0.099	0.1	0.1	0.1	0.101	0.101	0.1	0.117	0.12	0.118	0.119	0.12	0.117	0.118	0.118	0.118	0.118	0.116	0.118
	200	0.089	0.089	0.09	0.092	0.091	0.091	0.091	0.09	0.09	0.092	0.092	0.091	0.1	0.094	0.095	0.093	0.095	0.095	0.096	0.095	0.096	0.096	0.099	0.095	0.101	0.101	0.103	0.103	0.102	0.099	0.1	0.101	0.101	0.101	0.101	0.1	0.118	0.121	0.119	0.12	0.121	0.118	0.119	0.119	0.119	0.119	0.117	0.118
	205	0.09	0.09	0.09	0.092	0.092	0.091	0.091	0.091	0.09	0.093	0.092	0.091	0.101	0.094	0.096	0.093	0.096	0.095	0.097	0.095	0.096	0.096	0.099	0.095	0.101	0.102	0.104	0.104	0.103	0.1	0.1	0.101	0.101	0.102	0.102	0.101	0.119	0.122	0.12	0.121	0.122	0.119	0.12	0.119	0.119	0.12	0.118	0.119
	210	0.09	0.09	0.091	0.093	0.092	0.092	0.092	0.091	0.091	0.093	0.092	0.092	0.101	0.095	0.096	0.094	0.096	0.095	0.097	0.095	0.097	0.096	0.1	0.096	0.102	0.103	0.105	0.105	0.103	0.1	0.101	0.102	0.102	0.102	0.102	0.101	0.12	0.123	0.121	0.122	0.123	0.12	0.121	0.121	0.12	0.121	0.119	0.12
	215	0.09	0.091	0.091	0.093	0.093	0.092	0.092	0.092	0.091	0.094	0.093	0.092	0.102	0.096	0.097	0.094	0.097	0.096	0.098	0.096	0.098	0.097	0.101	0.097	0.103	0.104	0.106	0.106	0.104	0.101	0.102	0.103	0.103	0.103	0.103	0.102	0.121	0.125	0.123	0.123	0.124	0.122	0.123	0.122	0.122	0.122	0.12	0.122
	220	0.091	0.091	0.091	0.093	0.093	0.092	0.092	0.092	0.091	0.094	0.093	0.092	0.102	0.096	0.097	0.094	0.097	0.096	0.098	0.096	0.098	0.097	0.101	0.097	0.103	0.104	0.106	0.106	0.105	0.101	0.102	0.103	0.103	0.104	0.103	0.102	0.122	0.126	0.123	0.124	0.125	0.123	0.124	0.123	0.123	0.123	0.121	0.123
	225	0.091	0.091	0.092	0.094	0.093	0.093	0.093	0.092	0.092	0.094	0.094	0.093	0.103	0.096	0.098	0.095	0.098	0.097	0.099	0.097	0.099	0.098	0.102	0.098	0.104	0.105	0.107	0.108	0.106	0.103	0.104	0.104	0.104	0.105	0.105	0.104	0.124	0.128	0.126	0.126	0.127	0.125	0.126	0.125	0.125	0.125	0.123	0.125
	230	0.091	0.092	0.092	0.094	0.094	0.093	0.093	0.093	0.093	0.094	0.094	0.093	0.104	0.096	0.098	0.096	0.099	0.098	0.1	0.097	0.099	0.098	0.102	0.098	0.105	0.106	0.108	0.108	0.106	0.104	0.104	0.105	0.105	0.106	0.106	0.104	0.126	0.129	0.127	0.128	0.129	0.126	0.128	0.127	0.126	0.127	0.125	0.126
	235	0.092	0.093	0.093	0.095	0.095	0.094	0.094	0.094	0.094	0.096	0.095	0.094	0.105	0.098	0.1	0.097	0.101	0.099	0.101	0.099	0.101	0.1	0.104	0.099	0.107	0.108	0.11	0.11	0.108	0.105	0.106	0.107	0.107	0.107	0.107	0.106	0.129	0.132	0.13	0.131	0.131	0.129	0.131	0.13	0.129	0.129	0.128	0.129
	240	0.093	0.093	0.094	0.096	0.095	0.095	0.095	0.094	0.094	0.096	0.095	0.094	0.106	0.098	0.1	0.097	0.101	0.099	0.102	0.099	0.101	0.1	0.105	0.1	0.107	0.108	0.111	0.111	0.109	0.106	0.107	0.108	0.108	0.109	0.108	0.107	0.131	0.134	0.132	0.133	0.134	0.132	0.133	0.132	0.131	0.132	0.13	0.132
	245	0.093	0.094	0.094	0.096	0.096	0.096	0.095	0.095	0.095	0.097	0.096	0.095	0.107	0.099	0.101	0.098	0.102	0.101	0.103	0.1	0.103	0.101	0.106	0.101	0.109	0.11	0.112	0.113	0.111	0.107	0.109	0.11	0.11	0.11	0.11	0.108	0.134	0.138	0.135	0.136	0.137	0.135	0.136	0.135	0.134	0.135	0.133	0.135
	250	0.094	0.094	0.095	0.097	0.096	0.096	0.096	0.095	0.096	0.097	0.097	0.096	0.108	0.099	0.102	0.099	0.104	0.101	0.104	0.101	0.104	0.102	0.107	0.101	0.11	0.112	0.114	0.115	0.112	0.109	0.11	0.111	0.112	0.112	0.112	0.11	0.137	0.141	0.138	0.139	0.141	0.138	0.14	0.138	0.137	0.138	0.136	0.138
	255	0.095	0.095	0.096	0.098	0.097	0.097	0.097	0.096	0.097	0.098	0.098	0.097	0.11	0.1	0.103	0.1	0.105	0.102	0.106	0.102	0.105	0.104	0.109	0.103	0.112	0.114	0.116	0.117	0.114	0.111	0.112	0.113	0.114	0.114	0.114	0.112	0.141	0.145	0.142	0.143	0.145	0.142	0.144	0.142	0.141	0.142	0.14	0.142
	260	0.096	0.096	0.097	0.099	0.099	0.098	0.098	0.098	0.098	0.1	0.099	0.098	0.112	0.102	0.105	0.101	0.107	0.104	0.108	0.104	0.107	0.105	0.111	0.104	0.115	0.116	0.118	0.12	0.116	0.113	0.115	0.116	0.117	0.117	0.117	0.114	0.146	0.15	0.147	0.148	0.149	0.147	0.149	0.147	0.146	0.146	0.145	0.147
	265	0.098	0.098	0.099	0.101	0.1	0.1	0.1	0.099	0.1	0.101	0.101	0.1	0.114	0.104	0.107	0.103	0.11	0.106	0.11	0.106	0.11	0.108	0.114	0.106	0.117	0.119	0.121	0.123	0.119	0.116	0.118	0.119	0.12	0.12	0.12	0.117	0.151	0.155	0.152	0.153	0.155	0.153	0.155	0.153	0.151	0.152	0.15	0.152
	270	0.098	0.099	0.1	0.102	0.101	0.101	0.101	0.1	0.101	0.102	0.102	0.101	0.116	0.105	0.109	0.104	0.112	0.108	0.112	0.107	0.111	0.109	0.115	0.107	0.12	0.122	0.124	0.126	0.122	0.118	0.12	0.122	0.123	0.123	0.122	0.12	0.156	0.161	0.158	0.158	0.16	0.159	0.161	0.158	0.156	0.157	0.156	0.157
	275	0.1	0.101	0.101	0.104	0.103	0.103	0.102	0.102	0.103	0.104	0.104	0.102	0.119	0.106	0.111	0.106	0.114	0.11	0.114	0.109	0.114	0.111	0.118	0.109	0.123	0.125	0.128	0.129	0.125	0.122	0.124	0.126	0.127	0.127	0.126	0.123	0.162	0.167	0.164	0.165	0.167	0.166	0.168	0.165	0.162	0.163	0.162	0.164
	280	0.101	0.102	0.103	0.105	0.105	0.104	0.104	0.104	0.104	0.105	0.105	0.104	0.122	0.108	0.114	0.108	0.117	0.112	0.117	0.111	0.116	0.113	0.121	0.111	0.126	0.129	0.131	0.133	0.128	0.125	0.128	0.13	0.131	0.13	0.13	0.126	0.169	0.174	0.171	0.172	0.174	0.173	0.175	0.172	0.169	0.17	0.169	0.171
	285	0.103	0.104	0.105	0.107	0.106	0.106	0.106	0.106	0.106	0.107	0.108	0.106	0.125	0.11	0.116	0.11	0.12	0.114	0.12	0.113	0.119	0.116	0.124	0.113	0.13	0.133	0.135	0.138	0.132	0.129	0.132	0.134	0.135	0.135	0.134	0.13	0.177	0.182	0.179	0.179	0.182	0.181	0.183	0.18	0.177	0.178	0.176	0.178
	290	0.105	0.106	0.107	0.11	0.109	0.109	0.108	0.108	0.109	0.109	0.11	0.108	0.128	0.112	0.119	0.113	0.124	0.117	0.123	0.116	0.123	0.119	0.128	0.116	0.134	0.138	0.14	0.143	0.137	0.134	0.136	0.139	0.14	0.139	0.139	0.134	0.184	0.19	0.187	0.187	0.19	0.189	0.191	0.188	0.184	0.185	0.184	0.186
	295	0.108	0.109	0.11	0.112	0.111	0.111	0.111	0.111	0.112	0.112	0.113	0.111	0.133	0.116	0.123	0.116	0.128	0.12	0.127	0.12	0.127	0.122	0.132	0.12	0.139	0.143	0.146	0.149	0.142	0.139	0.142	0.144	0.145	0.145	0.144	0.139	0.192	0.198	0.195	0.195	0.197	0.196	0.2	0.195	0.191	0.193	0.192	0.194
	300	0.11	0.112	0.114	0.115	0.115	0.115	0.114	0.114	0.115	0.115	0.116	0.114	0.137	0.118	0.126	0.119	0.132	0.124	0.131	0.123	0.13	0.126	0.137	0.123	0.144	0.148	0.151	0.154	0.147	0.143	0.146	0.149	0.151	0.15	0.149	0.144	0.2	0.205	0.202	0.202	0.205	0.204	0.208	0.203	0.199	0.2	0.2	0.202
	305	0.114	0.115	0.117	0.119	0.118	0.118	0.118	0.118	0.119	0.119	0.12	0.118	0.141	0.122	0.13	0.122	0.136	0.127	0.135	0.127	0.135	0.13	0.141	0.127	0.149	0.153	0.156	0.159	0.152	0.148	0.151	0.154	0.156	0.155	0.154	0.148	0.209	0.214	0.211	0.211	0.213	0.213	0.216	0.212	0.206	0.208	0.208	0.21
	310	0.117	0.119	0.121	0.123	0.122	0.122	0.122	0.122	0.123	0.122	0.124	0.122	0.147	0.126	0.135	0.127	0.141	0.132	0.14	0.132	0.14	0.135	0.146	0.132	0.154	0.159	0.162	0.165	0.158	0.153	0.157	0.16	0.162	0.161	0.16	0.154	0.218	0.224	0.22	0.221	0.223	0.223	0.227	0.222	0.216	0.219	0.217	0.22
	315	0.12	0.122	0.124	0.126	0.125	0.125	0.125	0.125	0.126	0.125	0.127	0.125	0.15	0.129	0.138	0.129	0.144	0.135	0.143	0.134	0.142	0.138	0.15	0.135	0.158	0.164	0.166	0.171	0.162	0.158	0.162	0.166	0.168	0.166	0.165	0.158	0.227	0.233	0.229	0.23	0.232	0.232	0.237	0.232	0.225	0.227	0.227	0.229
	320	0.124	0.126	0.128	0.13	0.129	0.129	0.129	0.13	0.13	0.129	0.131	0.129	0.155	0.133	0.142	0.133	0.149	0.139	0.148	0.138	0.147	0.142	0.155	0.139	0.164	0.17	0.172	0.177	0.168	0.164	0.169	0.172	0.175	0.173	0.172	0.164	0.237	0.244	0.241	0.241	0.243	0.244	0.248	0.243	0.235	0.239	0.238	0.24
	325	0.128	0.13	0.133	0.134	0.133	0.134	0.133	0.135	0.134	0.134	0.136	0.134	0.16	0.137	0.147	0.138	0.154	0.143	0.152	0.143	0.152	0.147	0.161	0.144	0.171	0.177	0.18	0.185	0.175	0.17	0.175	0.18	0.182	0.181	0.179	0.17	0.249	0.256	0.253	0.253	0.256	0.256	0.261	0.256	0.247	0.25	0.25	0.253
	330	0.132	0.135	0.137	0.139	0.138	0.138	0.138	0.139	0.139	0.138	0.14	0.138	0.165	0.141	0.151	0.142	0.159	0.148	0.157	0.147	0.156	0.151	0.166	0.149	0.177	0.184	0.187	0.193	0.182	0.177	0.183	0.187	0.19	0.188	0.186	0.176	0.261	0.268	0.265	0.265	0.267	0.269	0.274	0.268	0.259	0.262	0.262	0.265
	335	0.136	0.14	0.142	0.143	0.143	0.143	0.142	0.144	0.144	0.142	0.145	0.143	0.171	0.146	0.156	0.146	0.165	0.153	0.162	0.152	0.162	0.156	0.172	0.154	0.184	0.191	0.194	0.201	0.189	0.183	0.19	0.194	0.198	0.196	0.194	0.182	0.273	0.281	0.277	0.277	0.28	0.281	0.286	0.28	0.27	0.274	0.274	0.277
	340	0.141	0.145	0.147	0.148	0.147	0.148	0.147	0.149	0.149	0.147	0.15	0.148	0.178	0.15	0.161	0.151	0.171	0.158	0.167	0.157	0.166	0.161	0.178	0.16	0.191	0.199	0.202	0.21	0.197	0.189	0.198	0.203	0.206	0.204	0.202	0.19	0.286	0.295	0.29	0.291	0.293	0.295	0.3	0.293	0.283	0.287	0.286	0.29
	345	0.146	0.149	0.151	0.152	0.152	0.151	0.15	0.153	0.152	0.151	0.154	0.153	0.183	0.155	0.166	0.156	0.176	0.163	0.172	0.161	0.171	0.166	0.183	0.166	0.198	0.208	0.209	0.218	0.204	0.196	0.205	0.21	0.214	0.212	0.21	0.196	0.299	0.308	0.303	0.303	0.306	0.309	0.314	0.307	0.295	0.299	0.299	0.302
	350	0.15	0.152	0.155	0.156	0.155	0.155	0.154	0.156	0.156	0.154	0.158	0.158	0.19	0.16	0.171	0.16	0.182	0.167	0.176	0.166	0.176	0.171	0.188	0.171	0.205	0.215	0.216	0.226	0.211	0.202	0.212	0.218	0.222	0.22	0.218	0.202	0.311	0.321	0.315	0.316	0.318	0.321	0.326	0.319	0.307	0.311	0.311	0.315
	355	0.153	0.155	0.158	0.158	0.158	0.158	0.156	0.159	0.159	0.157	0.161	0.161	0.194	0.163	0.173	0.162	0.184	0.169	0.178	0.168	0.177	0.173	0.189	0.173	0.21	0.221	0.222	0.232	0.216	0.205	0.218	0.224	0.227	0.226	0.224	0.204	0.322	0.331	0.326	0.326	0.328	0.331	0.338	0.329	0.316	0.321	0.321	0.326
	360	0.156	0.158	0.161	0.162	0.161	0.16	0.159	0.163	0.162	0.16	0.164	0.164	0.198	0.165	0.174	0.165	0.187	0.172	0.18	0.17	0.18	0.176	0.191	0.176	0.214	0.226	0.226	0.239	0.222	0.209	0.223	0.23	0.232	0.232	0.23	0.206	0.332	0.341	0.336	0.336	0.338	0.342	0.348	0.339	0.326	0.331	0.331	0.336
	365	0.159	0.161	0.164	0.165	0.164	0.163	0.161	0.166	0.165	0.163	0.167	0.168	0.201	0.168	0.177	0.168	0.189	0.175	0.183	0.173	0.182	0.179	0.194	0.18	0.217	0.233	0.231	0.245	0.227	0.212	0.229	0.236	0.236	0.238	0.236	0.206	0.342	0.351	0.346	0.346	0.348	0.352	0.358	0.349	0.336	0.341	0.341	0.346
	370	0.163	0.165	0.168	0.169	0.167	0.167	0.165	0.171	0.169	0.167	0.171	0.171	0.204	0.172	0.181	0.171	0.192	0.178	0.186	0.176	0.186	0.183	0.198	0.184	0.22	0.24	0.237	0.254	0.234	0.216	0.236	0.245	0.242	0.246	0.244	0.208	0.354	0.363	0.358	0.358	0.361	0.364	0.37	0.361	0.347	0.352	0.353	0.358
	375	0.167	0.169	0.173	0.174	0.171	0.17	0.168	0.175	0.174	0.17	0.175	0.175	0.204	0.173	0.182	0.172	0.192	0.18	0.188	0.178	0.188	0.185	0.2	0.189	0.22	0.246	0.241	0.26	0.239	0.219	0.242	0.251	0.246	0.252	0.25	0.208	0.365	0.374	0.368	0.368	0.371	0.376	0.381	0.372	0.358	0.363	0.363	0.368
	380	0.17	0.172	0.177	0.178	0.176	0.174	0.171	0.179	0.178	0.173	0.18	0.179	0.204	0.176	0.185	0.175	0.193	0.182	0.191	0.181	0.191	0.188	0.203	0.192	0.221	0.253	0.246	0.268	0.245	0.222	0.247	0.259	0.25	0.26	0.258	0.209	0.375	0.385	0.38	0.38	0.383	0.388	0.393	0.384	0.37	0.375	0.375	0.38
	385	0.174	0.177	0.181	0.182	0.18	0.178	0.175	0.184	0.182	0.177	0.184	0.183	0.205	0.179	0.188	0.178	0.196	0.185	0.195	0.185	0.195	0.192	0.207	0.196	0.223	0.261	0.251	0.277	0.25	0.225	0.252	0.267	0.256	0.269	0.266	0.213	0.388	0.399	0.392	0.393	0.396	0.402	0.405	0.396	0.382	0.387	0.388	0.392
	390	0.179	0.182	0.186	0.188	0.185	0.182	0.179	0.189	0.187	0.182	0.189	0.188	0.207	0.183	0.192	0.181	0.2	0.189	0.199	0.189	0.199	0.196	0.211	0.201	0.227	0.269	0.255	0.286	0.254	0.228	0.257	0.276	0.262	0.277	0.274	0.216	0.4	0.412	0.406	0.406	0.41	0.414	0.417	0.409	0.395	0.4	0.4	0.404
	395	0.184	0.187	0.191	0.193	0.189	0.187	0.183	0.194	0.192	0.186	0.194	0.192	0.21	0.187	0.196	0.184	0.204	0.193	0.203	0.192	0.203	0.2	0.215	0.205	0.231	0.278	0.259	0.295	0.256	0.231	0.261	0.284	0.267	0.286	0.283	0.22	0.413	0.426	0.42	0.42	0.423	0.429	0.432	0.422	0.407	0.413	0.413	0.418
	400	0.188	0.192	0.196	0.198	0.195	0.191	0.187	0.2	0.197	0.19	0.199	0.197	0.214	0.191	0.199	0.188	0.207	0.197	0.207	0.196	0.208	0.204	0.22	0.21	0.236	0.286	0.263	0.305	0.257	0.235	0.266	0.294	0.272	0.295	0.291	0.225	0.427	0.44	0.433	0.433	0.437	0.443	0.446	0.437	0.421	0.427	0.427	0.431
	405	0.194	0.197	0.202	0.204	0.2	0.196	0.191	0.206	0.203	0.195	0.205	0.202	0.218	0.195	0.203	0.192	0.212	0.201	0.212	0.2	0.212	0.209	0.225	0.216	0.241	0.292	0.267	0.314	0.259	0.24	0.272	0.302	0.277	0.304	0.296	0.23	0.439	0.455	0.448	0.448	0.452	0.458	0.46	0.451	0.435	0.441	0.441	0.445
	410	0.2	0.203	0.208	0.209	0.206	0.201	0.196	0.212	0.209	0.2	0.21	0.207	0.222	0.198	0.207	0.195	0.216	0.205	0.215	0.204	0.216	0.213	0.229	0.22	0.245	0.298	0.271	0.324	0.261	0.245	0.279	0.311	0.283	0.313	0.303	0.234	0.453	0.468	0.462	0.462	0.466	0.472	0.472	0.465	0.448	0.455	0.456	0.459
	415	0.204	0.209	0.214	0.216	0.211	0.206	0.2	0.217	0.214	0.205	0.217	0.212	0.227	0.203	0.211	0.2	0.221	0.209	0.22	0.209	0.221	0.218	0.234	0.226	0.251	0.299	0.276	0.333	0.263	0.251	0.284	0.319	0.289	0.321	0.308	0.239	0.467	0.483	0.476	0.475	0.48	0.486	0.486	0.478	0.462	0.468	0.469	0.472
	420	0.21	0.215	0.22	0.222	0.217	0.211	0.205	0.223	0.22	0.21	0.223	0.217	0.231	0.207	0.216	0.204	0.226	0.214	0.226	0.214	0.226	0.223	0.239	0.232	0.257	0.3	0.28	0.341	0.264	0.256	0.288	0.325	0.294	0.329	0.313	0.244	0.479	0.496	0.489	0.489	0.492	0.499	0.498	0.491	0.473	0.48	0.482	0.486
	425	0.216	0.221	0.226	0.228	0.222	0.216	0.209	0.23	0.226	0.216	0.229	0.223	0.236	0.211	0.22	0.208	0.23	0.218	0.23	0.218	0.23	0.227	0.244	0.238	0.262	0.302	0.285	0.349	0.268	0.262	0.291	0.329	0.299	0.337	0.319	0.249	0.492	0.509	0.502	0.501	0.505	0.513	0.512	0.504	0.486	0.494	0.495	0.498
	430	0.221	0.227	0.233	0.234	0.228	0.222	0.213	0.234	0.231	0.221	0.236	0.228	0.24	0.215	0.224	0.212	0.234	0.222	0.234	0.222	0.235	0.232	0.249	0.243	0.267	0.305	0.29	0.356	0.271	0.266	0.296	0.334	0.303	0.344	0.324	0.253	0.504	0.523	0.516	0.514	0.519	0.526	0.525	0.517	0.5	0.506	0.508	0.51
	435	0.228	0.232	0.237	0.238	0.232	0.226	0.217	0.238	0.235	0.226	0.241	0.233	0.245	0.22	0.229	0.216	0.239	0.227	0.238	0.227	0.24	0.236	0.253	0.248	0.273	0.307	0.295	0.365	0.277	0.272	0.3	0.341	0.309	0.354	0.329	0.259	0.516	0.537	0.531	0.528	0.533	0.539	0.54	0.532	0.512	0.521	0.523	0.524
	440	0.234	0.237	0.241	0.242	0.235	0.228	0.219	0.241	0.238	0.23	0.244	0.241	0.249	0.225	0.234	0.22	0.244	0.232	0.244	0.233	0.245	0.241	0.259	0.256	0.278	0.308	0.3	0.371	0.281	0.279	0.302	0.345	0.314	0.359	0.333	0.264	0.529	0.546	0.539	0.537	0.541	0.547	0.549	0.54	0.521	0.529	0.532	0.535
	445	0.24	0.241	0.245	0.245	0.238	0.231	0.221	0.244	0.241	0.233	0.248	0.245	0.254	0.229	0.238	0.226	0.249	0.237	0.25	0.238	0.25	0.247	0.264	0.259	0.283	0.305	0.304	0.373	0.284	0.282	0.301	0.346	0.317	0.363	0.335	0.27	0.536	0.554	0.546	0.545	0.548	0.555	0.556	0.548	0.528	0.536	0.539	0.543
	450	0.243	0.244	0.248	0.249	0.241	0.233	0.223	0.246	0.244	0.235	0.251	0.248	0.259	0.235	0.244	0.229	0.252	0.24	0.252	0.241	0.253	0.25	0.266	0.261	0.286	0.304	0.306	0.374	0.285	0.283	0.301	0.348	0.316	0.365	0.336	0.273	0.543	0.561	0.553	0.55	0.554	0.562	0.563	0.555	0.534	0.543	0.545	0.55
	455	0.247	0.248	0.251	0.252	0.243	0.235	0.225	0.249	0.248	0.238	0.255	0.252	0.263	0.238	0.246	0.232	0.252	0.241	0.254	0.244	0.255	0.252	0.268	0.264	0.288	0.302	0.308	0.376	0.287	0.285	0.301	0.35	0.317	0.369	0.338	0.275	0.549	0.568	0.56	0.558	0.562	0.568	0.569	0.56	0.54	0.549	0.551	0.557
	460	0.25	0.251	0.256	0.255	0.246	0.237	0.227	0.252	0.25	0.24	0.258	0.254	0.264	0.24	0.248	0.233	0.255	0.243	0.256	0.245	0.256	0.254	0.269	0.265	0.29	0.301	0.31	0.379	0.289	0.287	0.302	0.351	0.317	0.372	0.338	0.276	0.555	0.574	0.567	0.564	0.567	0.575	0.575	0.567	0.546	0.556	0.558	0.563
	465	0.255	0.255	0.259	0.259	0.248	0.239	0.23	0.255	0.253	0.243	0.261	0.258	0.266	0.241	0.249	0.235	0.256	0.246	0.258	0.247	0.258	0.256	0.271	0.268	0.292	0.301	0.311	0.382	0.29	0.289	0.304	0.352	0.318	0.375	0.339	0.278	0.561	0.581	0.573	0.57	0.573	0.581	0.581	0.573	0.552	0.562	0.564	0.57
	470	0.258	0.259	0.262	0.263	0.251	0.241	0.231	0.258	0.255	0.245	0.264	0.26	0.268	0.243	0.251	0.236	0.257	0.247	0.259	0.248	0.259	0.257	0.272	0.27	0.293	0.303	0.312	0.386	0.291	0.291	0.303	0.354	0.32	0.376	0.339	0.279	0.566	0.585	0.577	0.575	0.579	0.586	0.586	0.578	0.557	0.566	0.569	0.574
	475	0.262	0.262	0.265	0.267	0.254	0.244	0.234	0.261	0.259	0.248	0.268	0.263	0.269	0.245	0.253	0.238	0.259	0.249	0.26	0.25	0.26	0.259	0.273	0.272	0.295	0.305	0.314	0.389	0.293	0.293	0.304	0.356	0.322	0.377	0.339	0.281	0.572	0.591	0.583	0.581	0.584	0.591	0.593	0.584	0.562	0.572	0.574	0.58
	480	0.266	0.265	0.268	0.269	0.256	0.245	0.235	0.264	0.261	0.25	0.272	0.266	0.271	0.246	0.254	0.239	0.26	0.251	0.262	0.251	0.262	0.26	0.274	0.274	0.296	0.305	0.315	0.392	0.294	0.293	0.306	0.356	0.322	0.378	0.339	0.282	0.576	0.596	0.588	0.586	0.589	0.596	0.597	0.588	0.566	0.576	0.579	0.585
	485	0.269	0.269	0.271	0.273	0.258	0.248	0.237	0.267	0.264	0.252	0.275	0.269	0.272	0.248	0.255	0.241	0.262	0.252	0.263	0.253	0.263	0.262	0.276	0.276	0.298	0.306	0.317	0.394	0.295	0.295	0.307	0.357	0.323	0.379	0.34	0.284	0.583	0.601	0.594	0.591	0.593	0.602	0.603	0.593	0.571	0.581	0.584	0.59
	490	0.273	0.271	0.274	0.275	0.26	0.249	0.238	0.269	0.266	0.255	0.278	0.271	0.273	0.249	0.256	0.242	0.263	0.254	0.264	0.254	0.264	0.263	0.276	0.278	0.299	0.308	0.317	0.397	0.296	0.296	0.309	0.358	0.324	0.38	0.34	0.285	0.588	0.605	0.597	0.596	0.598	0.605	0.607	0.598	0.575	0.586	0.589	0.594
	495	0.276	0.275	0.278	0.278	0.263	0.251	0.24	0.271	0.268	0.257	0.281	0.273	0.275	0.251	0.257	0.243	0.264	0.256	0.265	0.255	0.266	0.265	0.277	0.28	0.3	0.31	0.319	0.399	0.298	0.298	0.31	0.359	0.324	0.383	0.342	0.286	0.593	0.609	0.601	0.601	0.601	0.609	0.612	0.602	0.579	0.59	0.594	0.599
	500	0.279	0.278	0.281	0.282	0.266	0.254	0.242	0.274	0.271	0.26	0.284	0.277	0.277	0.254	0.26	0.245	0.266	0.257	0.267	0.257	0.267	0.267	0.279	0.282	0.302	0.312	0.32	0.403	0.299	0.3	0.312	0.361	0.327	0.384	0.344	0.288	0.599	0.614	0.605	0.605	0.605	0.613	0.619	0.607	0.584	0.595	0.598	0.604
	505	0.281	0.28	0.283	0.284	0.267	0.255	0.244	0.276	0.274	0.262	0.286	0.278	0.277	0.254	0.26	0.246	0.267	0.258	0.268	0.258	0.268	0.269	0.28	0.284	0.302	0.312	0.319	0.405	0.299	0.301	0.313	0.362	0.328	0.386	0.344	0.289	0.604	0.618	0.609	0.61	0.609	0.617	0.624	0.611	0.587	0.599	0.602	0.607
	510	0.284	0.282	0.285	0.286	0.27	0.257	0.245	0.278	0.275	0.263	0.289	0.28	0.278	0.255	0.261	0.247	0.267	0.259	0.268	0.26	0.269	0.27	0.281	0.285	0.302	0.313	0.32	0.407	0.3	0.301	0.315	0.363	0.329	0.387	0.346	0.289	0.609	0.622	0.613	0.614	0.612	0.62	0.629	0.615	0.591	0.603	0.606	0.611
	515	0.288	0.286	0.289	0.29	0.271	0.259	0.247	0.281	0.278	0.265	0.292	0.283	0.28	0.257	0.262	0.249	0.269	0.261	0.271	0.262	0.27	0.271	0.282	0.287	0.303	0.315	0.321	0.409	0.302	0.303	0.316	0.364	0.33	0.389	0.347	0.291	0.613	0.625	0.616	0.619	0.616	0.624	0.634	0.619	0.595	0.607	0.61	0.615
	520	0.29	0.288	0.291	0.292	0.273	0.26	0.248	0.282	0.281	0.267	0.296	0.285	0.28	0.258	0.263	0.249	0.27	0.262	0.271	0.263	0.271	0.273	0.282	0.289	0.304	0.316	0.323	0.412	0.303	0.303	0.316	0.366	0.331	0.39	0.348	0.292	0.616	0.629	0.62	0.621	0.619	0.627	0.638	0.623	0.597	0.61	0.613	0.618
	525	0.293	0.291	0.294	0.296	0.275	0.262	0.249	0.284	0.284	0.269	0.298	0.287	0.281	0.259	0.263	0.25	0.271	0.264	0.271	0.264	0.272	0.274	0.282	0.291	0.305	0.317	0.323	0.414	0.303	0.304	0.317	0.367	0.332	0.392	0.35	0.292	0.619	0.632	0.622	0.625	0.622	0.63	0.64	0.626	0.601	0.614	0.616	0.621
	530	0.296	0.294	0.298	0.298	0.277	0.264	0.252	0.285	0.285	0.271	0.3	0.288	0.282	0.26	0.264	0.251	0.271	0.265	0.273	0.265	0.272	0.275	0.283	0.293	0.305	0.318	0.325	0.416	0.304	0.305	0.318	0.368	0.333	0.393	0.351	0.293	0.622	0.635	0.626	0.627	0.625	0.633	0.643	0.629	0.604	0.617	0.62	0.624
	535	0.299	0.297	0.299	0.301	0.279	0.265	0.253	0.288	0.288	0.274	0.303	0.291	0.282	0.261	0.265	0.252	0.272	0.266	0.273	0.267	0.273	0.276	0.284	0.294	0.306	0.319	0.325	0.418	0.305	0.306	0.318	0.369	0.334	0.395	0.352	0.294	0.625	0.638	0.629	0.631	0.629	0.636	0.646	0.632	0.607	0.62	0.622	0.627
	540	0.301	0.299	0.302	0.304	0.281	0.267	0.254	0.289	0.291	0.275	0.305	0.292	0.282	0.262	0.265	0.253	0.273	0.268	0.274	0.269	0.274	0.277	0.284	0.296	0.307	0.319	0.325	0.419	0.305	0.306	0.318	0.369	0.335	0.397	0.353	0.294	0.628	0.641	0.633	0.634	0.632	0.639	0.648	0.635	0.61	0.623	0.626	0.63
	545	0.304	0.302	0.306	0.307	0.282	0.27	0.256	0.291	0.293	0.278	0.309	0.295	0.283	0.264	0.267	0.255	0.274	0.269	0.275	0.271	0.275	0.28	0.285	0.298	0.308	0.32	0.326	0.421	0.306	0.307	0.319	0.37	0.336	0.399	0.353	0.296	0.631	0.645	0.635	0.637	0.635	0.643	0.651	0.638	0.613	0.626	0.629	0.633
	550	0.306	0.305	0.307	0.309	0.284	0.27	0.258	0.293	0.295	0.279	0.311	0.296	0.284	0.265	0.267	0.256	0.274	0.27	0.276	0.273	0.276	0.28	0.285	0.3	0.308	0.319	0.327	0.424	0.307	0.307	0.319	0.372	0.337	0.403	0.354	0.296	0.633	0.648	0.639	0.639	0.638	0.646	0.652	0.641	0.616	0.629	0.631	0.635
	555	0.309	0.307	0.31	0.312	0.286	0.272	0.259	0.295	0.297	0.282	0.315	0.298	0.284	0.266	0.268	0.257	0.275	0.272	0.277	0.275	0.277	0.282	0.286	0.302	0.309	0.319	0.327	0.425	0.308	0.308	0.32	0.373	0.338	0.405	0.355	0.297	0.635	0.651	0.642	0.642	0.641	0.649	0.653	0.644	0.619	0.632	0.634	0.638
	560	0.312	0.31	0.313	0.315	0.288	0.275	0.261	0.296	0.3	0.284	0.317	0.301	0.285	0.267	0.269	0.258	0.276	0.274	0.278	0.277	0.278	0.284	0.287	0.304	0.31	0.319	0.327	0.427	0.308	0.309	0.321	0.374	0.339	0.406	0.356	0.298	0.638	0.653	0.645	0.645	0.644	0.652	0.655	0.646	0.622	0.635	0.637	0.64
	565	0.315	0.313	0.316	0.319	0.291	0.277	0.263	0.299	0.302	0.286	0.32	0.303	0.286	0.269	0.271	0.26	0.278	0.276	0.279	0.279	0.279	0.286	0.288	0.306	0.311	0.32	0.329	0.429	0.309	0.31	0.322	0.376	0.341	0.408	0.357	0.299	0.64	0.658	0.649	0.648	0.647	0.655	0.657	0.65	0.626	0.638	0.64	0.643
	570	0.318	0.315	0.319	0.321	0.293	0.279	0.265	0.301	0.304	0.288	0.323	0.305	0.286	0.27	0.271	0.26	0.279	0.277	0.28	0.281	0.28	0.287	0.289	0.307	0.311	0.32	0.329	0.431	0.309	0.31	0.323	0.378	0.342	0.411	0.358	0.299	0.641	0.66	0.652	0.65	0.651	0.658	0.659	0.653	0.628	0.641	0.642	0.645
	575	0.32	0.318	0.321	0.324	0.294	0.28	0.266	0.302	0.306	0.29	0.325	0.308	0.287	0.271	0.272	0.261	0.279	0.278	0.281	0.282	0.281	0.288	0.289	0.309	0.312	0.321	0.33	0.432	0.31	0.311	0.325	0.379	0.343	0.413	0.358	0.3	0.643	0.663	0.654	0.653	0.653	0.661	0.662	0.655	0.631	0.644	0.644	0.648
	580	0.323	0.32	0.324	0.326	0.297	0.282	0.267	0.304	0.309	0.292	0.328	0.31	0.288	0.272	0.273	0.262	0.28	0.279	0.282	0.284	0.282	0.289	0.29	0.311	0.312	0.321	0.329	0.433	0.311	0.311	0.325	0.38	0.344	0.414	0.359	0.301	0.646	0.666	0.658	0.655	0.656	0.664	0.663	0.657	0.634	0.646	0.647	0.651
	585	0.326	0.324	0.327	0.329	0.299	0.284	0.269	0.306	0.312	0.294	0.33	0.313	0.288	0.273	0.274	0.263	0.282	0.28	0.283	0.286	0.284	0.291	0.291	0.313	0.313	0.323	0.33	0.434	0.312	0.312	0.327	0.382	0.345	0.417	0.36	0.302	0.647	0.669	0.66	0.658	0.66	0.667	0.665	0.661	0.636	0.649	0.65	0.652
	590	0.328	0.326	0.33	0.332	0.301	0.286	0.271	0.309	0.314	0.297	0.334	0.315	0.29	0.275	0.276	0.264	0.283	0.282	0.285	0.288	0.285	0.293	0.292	0.315	0.315	0.324	0.332	0.437	0.314	0.314	0.329	0.385	0.348	0.419	0.361	0.303	0.651	0.672	0.664	0.662	0.663	0.67	0.668	0.664	0.64	0.652	0.653	0.656
	595	0.332	0.329	0.333	0.335	0.303	0.288	0.273	0.311	0.317	0.299	0.338	0.319	0.291	0.276	0.277	0.265	0.285	0.284	0.286	0.29	0.287	0.295	0.294	0.317	0.315	0.325	0.333	0.439	0.315	0.315	0.33	0.387	0.349	0.421	0.36	0.304	0.654	0.675	0.667	0.664	0.665	0.673	0.671	0.667	0.643	0.655	0.656	0.658
	600	0.334	0.331	0.336	0.338	0.304	0.289	0.275	0.312	0.318	0.301	0.34	0.32	0.292	0.277	0.277	0.266	0.285	0.285	0.287	0.291	0.287	0.296	0.294	0.319	0.317	0.326	0.334	0.44	0.316	0.316	0.331	0.389	0.351	0.424	0.359	0.306	0.656	0.678	0.669	0.667	0.668	0.675	0.673	0.67	0.645	0.658	0.658	0.661
	605	0.336	0.334	0.338	0.34	0.306	0.291	0.276	0.313	0.321	0.303	0.341	0.322	0.292	0.278	0.279	0.267	0.286	0.286	0.287	0.293	0.288	0.297	0.295	0.32	0.317	0.326	0.335	0.442	0.316	0.317	0.331	0.391	0.352	0.425	0.357	0.306	0.658	0.681	0.672	0.669	0.67	0.678	0.675	0.672	0.647	0.66	0.66	0.663
	610	0.34	0.336	0.342	0.344	0.309	0.294	0.278	0.316	0.324	0.306	0.346	0.326	0.295	0.28	0.28	0.269	0.288	0.289	0.29	0.296	0.291	0.299	0.297	0.323	0.32	0.329	0.338	0.445	0.319	0.32	0.333	0.394	0.356	0.431	0.358	0.309	0.661	0.686	0.677	0.675	0.675	0.683	0.679	0.677	0.652	0.665	0.665	0.667
	615	0.342	0.34	0.344	0.347	0.311	0.295	0.28	0.318	0.325	0.307	0.348	0.327	0.295	0.28	0.28	0.269	0.288	0.289	0.289	0.297	0.29	0.299	0.297	0.324	0.319	0.329	0.338	0.445	0.319	0.319	0.333	0.395	0.357	0.432	0.357	0.309	0.662	0.687	0.678	0.676	0.676	0.684	0.68	0.678	0.653	0.666	0.666	0.669
	620	0.344	0.342	0.347	0.349	0.313	0.297	0.282	0.32	0.327	0.309	0.35	0.331	0.295	0.281	0.281	0.27	0.289	0.29	0.29	0.298	0.291	0.3	0.298	0.325	0.32	0.33	0.339	0.447	0.32	0.32	0.334	0.397	0.359	0.433	0.357	0.309	0.665	0.689	0.68	0.678	0.679	0.686	0.683	0.681	0.656	0.669	0.669	0.671
	625	0.345	0.345	0.349	0.352	0.315	0.299	0.284	0.321	0.329	0.311	0.353	0.333	0.297	0.282	0.283	0.271	0.29	0.292	0.291	0.3	0.292	0.302	0.299	0.327	0.321	0.331	0.34	0.449	0.321	0.322	0.334	0.399	0.362	0.435	0.357	0.311	0.667	0.693	0.684	0.681	0.682	0.69	0.685	0.684	0.659	0.672	0.672	0.673
	630	0.348	0.349	0.352	0.354	0.317	0.302	0.285	0.323	0.331	0.314	0.356	0.336	0.296	0.283	0.284	0.271	0.291	0.293	0.292	0.302	0.293	0.303	0.3	0.329	0.322	0.333	0.342	0.45	0.322	0.322	0.334	0.401	0.363	0.437	0.358	0.312	0.669	0.695	0.685	0.683	0.684	0.692	0.688	0.686	0.662	0.674	0.674	0.676
	635	0.35	0.351	0.355	0.357	0.318	0.303	0.286	0.323	0.333	0.316	0.358	0.338	0.297	0.284	0.285	0.272	0.291	0.295	0.292	0.303	0.293	0.304	0.3	0.331	0.323	0.333	0.342	0.451	0.323	0.323	0.335	0.402	0.366	0.439	0.358	0.312	0.671	0.698	0.689	0.686	0.687	0.694	0.69	0.689	0.664	0.677	0.677	0.677
	640	0.354	0.355	0.357	0.36	0.32	0.305	0.288	0.325	0.336	0.318	0.361	0.342	0.298	0.286	0.287	0.274	0.293	0.297	0.294	0.306	0.295	0.306	0.302	0.333	0.324	0.335	0.344	0.453	0.324	0.325	0.335	0.404	0.368	0.442	0.359	0.313	0.674	0.701	0.692	0.689	0.689	0.697	0.693	0.692	0.667	0.68	0.68	0.68
	645	0.355	0.357	0.36	0.362	0.321	0.306	0.289	0.326	0.337	0.32	0.363	0.345	0.298	0.287	0.287	0.274	0.293	0.298	0.295	0.307	0.295	0.306	0.303	0.334	0.324	0.335	0.345	0.454	0.325	0.325	0.335	0.405	0.369	0.444	0.359	0.314	0.676	0.703	0.694	0.692	0.692	0.7	0.695	0.694	0.67	0.683	0.682	0.683
	650	0.358	0.36	0.363	0.363	0.323	0.308	0.29	0.327	0.34	0.322	0.366	0.349	0.3	0.288	0.289	0.275	0.295	0.3	0.295	0.309	0.297	0.308	0.304	0.336	0.326	0.337	0.347	0.457	0.327	0.327	0.336	0.408	0.373	0.446	0.361	0.315	0.679	0.708	0.699	0.696	0.697	0.704	0.699	0.698	0.674	0.687	0.685	0.686
	655	0.36	0.362	0.364	0.366	0.324	0.309	0.292	0.328	0.34	0.324	0.367	0.351	0.3	0.289	0.289	0.276	0.295	0.301	0.296	0.31	0.298	0.309	0.304	0.338	0.326	0.337	0.347	0.458	0.327	0.327	0.337	0.41	0.374	0.448	0.361	0.316	0.682	0.71	0.7	0.698	0.699	0.706	0.7	0.701	0.676	0.689	0.687	0.688
	660	0.363	0.365	0.367	0.368	0.326	0.31	0.293	0.329	0.343	0.325	0.37	0.354	0.301	0.29	0.29	0.277	0.296	0.302	0.297	0.312	0.298	0.31	0.305	0.339	0.327	0.339	0.348	0.46	0.329	0.329	0.338	0.412	0.376	0.45	0.361	0.317	0.685	0.713	0.703	0.701	0.702	0.709	0.702	0.704	0.679	0.692	0.69	0.691
	665	0.365	0.368	0.369	0.371	0.328	0.312	0.294	0.331	0.345	0.327	0.372	0.358	0.303	0.292	0.292	0.278	0.297	0.304	0.299	0.314	0.3	0.312	0.306	0.342	0.328	0.34	0.349	0.461	0.33	0.33	0.339	0.414	0.378	0.452	0.363	0.318	0.687	0.715	0.706	0.704	0.705	0.712	0.704	0.707	0.682	0.695	0.692	0.693
	670	0.367	0.37	0.37	0.373	0.329	0.313	0.296	0.331	0.345	0.329	0.374	0.361	0.303	0.293	0.293	0.279	0.297	0.305	0.299	0.316	0.301	0.313	0.307	0.342	0.329	0.34	0.35	0.461	0.33	0.331	0.34	0.415	0.38	0.454	0.364	0.318	0.69	0.718	0.709	0.707	0.708	0.715	0.706	0.709	0.685	0.697	0.695	0.696
	675	0.369	0.372	0.373	0.375	0.329	0.314	0.297	0.332	0.348	0.33	0.376	0.365	0.304	0.293	0.293	0.28	0.298	0.306	0.3	0.317	0.301	0.314	0.307	0.344	0.329	0.341	0.352	0.462	0.331	0.331	0.34	0.416	0.383	0.455	0.365	0.319	0.692	0.721	0.711	0.709	0.71	0.718	0.709	0.712	0.688	0.7	0.698	0.698
	680	0.371	0.376	0.375	0.377	0.332	0.316	0.298	0.333	0.349	0.332	0.378	0.368	0.305	0.295	0.295	0.281	0.299	0.308	0.301	0.319	0.302	0.315	0.308	0.346	0.33	0.342	0.352	0.462	0.332	0.333	0.342	0.418	0.386	0.457	0.367	0.32	0.695	0.723	0.715	0.712	0.713	0.72	0.711	0.715	0.69	0.703	0.701	0.701
	685	0.372	0.377	0.377	0.378	0.332	0.317	0.298	0.335	0.352	0.333	0.379	0.372	0.304	0.295	0.295	0.281	0.3	0.308	0.301	0.32	0.303	0.316	0.308	0.347	0.33	0.342	0.353	0.462	0.332	0.333	0.342	0.419	0.387	0.458	0.367	0.32	0.697	0.725	0.716	0.713	0.715	0.722	0.713	0.716	0.692	0.704	0.702	0.703
	690	0.374	0.38	0.38	0.38	0.334	0.317	0.299	0.335	0.354	0.335	0.382	0.375	0.305	0.296	0.296	0.282	0.3	0.31	0.302	0.322	0.303	0.317	0.309	0.347	0.33	0.343	0.354	0.463	0.333	0.333	0.342	0.42	0.389	0.46	0.368	0.321	0.699	0.728	0.718	0.716	0.718	0.725	0.715	0.719	0.695	0.707	0.704	0.705
	695	0.376	0.382	0.382	0.383	0.335	0.319	0.301	0.336	0.355	0.337	0.384	0.379	0.306	0.298	0.298	0.283	0.302	0.312	0.303	0.324	0.305	0.318	0.31	0.349	0.332	0.344	0.355	0.465	0.335	0.335	0.344	0.422	0.391	0.461	0.37	0.322	0.701	0.73	0.722	0.719	0.72	0.727	0.717	0.722	0.698	0.71	0.708	0.708
	700	0.378	0.384	0.384	0.385	0.337	0.32	0.302	0.337	0.356	0.338	0.386	0.382	0.308	0.299	0.299	0.285	0.303	0.314	0.305	0.326	0.307	0.32	0.312	0.351	0.333	0.345	0.356	0.467	0.336	0.336	0.345	0.424	0.394	0.464	0.371	0.323	0.703	0.733	0.724	0.722	0.724	0.73	0.72	0.725	0.7	0.712	0.71	0.71
	705	0.38	0.385	0.386	0.387	0.338	0.321	0.303	0.338	0.357	0.34	0.388	0.386	0.308	0.299	0.299	0.285	0.303	0.314	0.305	0.327	0.306	0.32	0.312	0.351	0.333	0.345	0.356	0.467	0.336	0.336	0.345	0.425	0.395	0.464	0.371	0.323	0.705	0.734	0.725	0.722	0.725	0.731	0.722	0.725	0.701	0.713	0.712	0.711
	710	0.382	0.386	0.388	0.39	0.339	0.322	0.304	0.339	0.357	0.342	0.39	0.389	0.308	0.3	0.3	0.286	0.304	0.315	0.306	0.328	0.307	0.321	0.312	0.352	0.333	0.345	0.357	0.468	0.336	0.336	0.346	0.426	0.396	0.466	0.372	0.324	0.708	0.737	0.728	0.725	0.726	0.733	0.723	0.728	0.704	0.716	0.714	0.714
	715	0.384	0.389	0.39	0.39	0.34	0.323	0.304	0.34	0.359	0.343	0.392	0.392	0.308	0.301	0.301	0.286	0.304	0.316	0.306	0.329	0.308	0.322	0.312	0.352	0.333	0.345	0.357	0.468	0.336	0.336	0.346	0.426	0.397	0.467	0.373	0.324	0.708	0.738	0.728	0.726	0.728	0.735	0.724	0.73	0.704	0.718	0.715	0.715
	720	0.384	0.391	0.392	0.393	0.342	0.325	0.305	0.341	0.36	0.345	0.394	0.395	0.308	0.301	0.302	0.287	0.305	0.316	0.307	0.33	0.308	0.323	0.313	0.353	0.333	0.346	0.357	0.469	0.337	0.337	0.346	0.428	0.398	0.469	0.374	0.324	0.71	0.74	0.731	0.728	0.73	0.737	0.726	0.732	0.707	0.719	0.717	0.717
	725	0.387	0.393	0.394	0.395	0.344	0.326	0.307	0.343	0.362	0.347	0.397	0.398	0.31	0.302	0.303	0.287	0.306	0.318	0.308	0.331	0.31	0.323	0.314	0.354	0.334	0.347	0.358	0.47	0.337	0.338	0.347	0.43	0.4	0.47	0.376	0.325	0.712	0.743	0.733	0.73	0.732	0.739	0.728	0.734	0.709	0.721	0.719	0.718
	730	0.389	0.395	0.396	0.396	0.345	0.327	0.308	0.343	0.364	0.348	0.398	0.401	0.31	0.303	0.304	0.288	0.306	0.319	0.309	0.332	0.31	0.324	0.314	0.354	0.334	0.347	0.358	0.471	0.338	0.338	0.347	0.431	0.4	0.471	0.376	0.325	0.714	0.743	0.734	0.732	0.734	0.74	0.73	0.736	0.71	0.723	0.721	0.72
	735	0.391	0.397	0.398	0.398	0.346	0.328	0.309	0.344	0.366	0.349	0.4	0.406	0.311	0.304	0.305	0.289	0.307	0.32	0.31	0.333	0.311	0.325	0.315	0.355	0.334	0.348	0.358	0.472	0.338	0.339	0.348	0.433	0.402	0.473	0.377	0.326	0.716	0.745	0.736	0.734	0.735	0.742	0.732	0.737	0.712	0.725	0.723	0.722
	740	0.393	0.399	0.4	0.4	0.347	0.329	0.31	0.344	0.367	0.351	0.402	0.407	0.311	0.304	0.305	0.289	0.307	0.321	0.31	0.333	0.311	0.325	0.315	0.356	0.334	0.348	0.359	0.472	0.339	0.34	0.349	0.434	0.402	0.474	0.378	0.326	0.718	0.747	0.738	0.735	0.737	0.744	0.733	0.739	0.714	0.727	0.724	0.723
	745	0.394	0.401	0.401	0.402	0.349	0.33	0.311	0.345	0.369	0.353	0.404	0.411	0.312	0.305	0.306	0.29	0.308	0.322	0.311	0.334	0.312	0.326	0.316	0.357	0.335	0.349	0.36	0.473	0.34	0.34	0.349	0.436	0.403	0.476	0.379	0.327	0.72	0.749	0.739	0.737	0.738	0.746	0.734	0.741	0.715	0.729	0.726	0.725
	750	0.395	0.404	0.403	0.404	0.35	0.331	0.312	0.346	0.37	0.354	0.405	0.413	0.311	0.306	0.306	0.29	0.308	0.322	0.311	0.335	0.312	0.326	0.315	0.358	0.335	0.349	0.36	0.473	0.34	0.34	0.35	0.437	0.405	0.477	0.379	0.327	0.721	0.749	0.74	0.739	0.74	0.747	0.736	0.742	0.717	0.73	0.728	0.726
	755	0.397	0.405	0.404	0.406	0.351	0.332	0.312	0.346	0.371	0.356	0.408	0.415	0.312	0.306	0.307	0.291	0.309	0.323	0.311	0.336	0.312	0.327	0.316	0.359	0.335	0.35	0.361	0.475	0.341	0.341	0.35	0.437	0.406	0.478	0.379	0.327	0.723	0.752	0.743	0.741	0.741	0.749	0.737	0.744	0.719	0.732	0.73	0.728
	760	0.398	0.406	0.406	0.407	0.352	0.332	0.313	0.347	0.372	0.358	0.41	0.416	0.313	0.306	0.307	0.291	0.309	0.324	0.312	0.337	0.313	0.327	0.316	0.36	0.335	0.35	0.362	0.475	0.341	0.341	0.35	0.438	0.407	0.479	0.38	0.327	0.725	0.755	0.746	0.743	0.744	0.751	0.739	0.745	0.721	0.734	0.731	0.729
	765	0.4	0.408	0.408	0.409	0.353	0.334	0.313	0.348	0.374	0.36	0.411	0.419	0.313	0.307	0.308	0.292	0.309	0.325	0.313	0.338	0.314	0.328	0.317	0.361	0.336	0.351	0.363	0.476	0.342	0.342	0.351	0.44	0.408	0.481	0.38	0.328	0.727	0.756	0.747	0.744	0.746	0.753	0.74	0.747	0.723	0.735	0.733	0.731
	770	0.401	0.409	0.409	0.411	0.354	0.334	0.315	0.348	0.374	0.362	0.413	0.421	0.313	0.307	0.308	0.292	0.309	0.325	0.312	0.338	0.314	0.328	0.317	0.361	0.336	0.351	0.363	0.477	0.342	0.342	0.351	0.441	0.41	0.483	0.38	0.328	0.727	0.757	0.748	0.745	0.747	0.753	0.741	0.749	0.724	0.736	0.734	0.732
	775	0.402	0.411	0.411	0.412	0.354	0.335	0.315	0.349	0.375	0.364	0.415	0.424	0.314	0.308	0.309	0.293	0.31	0.326	0.313	0.339	0.314	0.329	0.317	0.362	0.336	0.352	0.364	0.478	0.342	0.342	0.352	0.442	0.412	0.484	0.382	0.328	0.73	0.759	0.75	0.748	0.748	0.755	0.743	0.75	0.726	0.738	0.736	0.734
	780	0.404	0.413	0.413	0.415	0.356	0.336	0.316	0.35	0.377	0.366	0.417	0.425	0.314	0.309	0.309	0.294	0.311	0.328	0.314	0.34	0.315	0.329	0.317	0.363	0.336	0.352	0.365	0.479	0.343	0.343	0.353	0.443	0.413	0.486	0.382	0.328	0.731	0.76	0.751	0.749	0.75	0.757	0.745	0.753	0.727	0.74	0.738	0.736
	785	0.405	0.415	0.414	0.416	0.357	0.337	0.316	0.35	0.379	0.368	0.418	0.426	0.314	0.309	0.309	0.294	0.31	0.328	0.314	0.34	0.315	0.33	0.317	0.362	0.337	0.353	0.365	0.479	0.343	0.343	0.353	0.444	0.413	0.487	0.383	0.328	0.732	0.763	0.754	0.751	0.752	0.759	0.746	0.754	0.729	0.742	0.74	0.737
	790	0.406	0.417	0.416	0.418	0.358	0.338	0.317	0.351	0.379	0.37	0.42	0.428	0.315	0.31	0.31	0.295	0.311	0.329	0.314	0.341	0.315	0.33	0.318	0.364	0.337	0.353	0.366	0.481	0.344	0.344	0.354	0.445	0.415	0.488	0.384	0.329	0.734	0.765	0.756	0.752	0.753	0.76	0.747	0.756	0.73	0.744	0.742	0.738
	795	0.408	0.42	0.417	0.42	0.36	0.338	0.318	0.351	0.381	0.371	0.421	0.429	0.315	0.311	0.311	0.295	0.312	0.33	0.315	0.341	0.316	0.331	0.318	0.365	0.337	0.354	0.366	0.482	0.344	0.344	0.354	0.446	0.417	0.49	0.385	0.329	0.736	0.765	0.756	0.754	0.755	0.762	0.749	0.757	0.732	0.745	0.743	0.741
	800	0.408	0.421	0.419	0.422	0.361	0.339	0.318	0.352	0.383	0.373	0.423	0.43	0.314	0.311	0.311	0.295	0.311	0.33	0.315	0.341	0.316	0.331	0.318	0.365	0.336	0.353	0.366	0.482	0.344	0.344	0.354	0.447	0.417	0.49	0.385	0.328	0.736	0.767	0.757	0.755	0.755	0.763	0.749	0.758	0.733	0.746	0.744	0.741
	805	0.41	0.425	0.421	0.425	0.362	0.34	0.319	0.352	0.385	0.374	0.425	0.431	0.315	0.312	0.311	0.296	0.312	0.332	0.315	0.342	0.317	0.332	0.319	0.366	0.337	0.354	0.367	0.484	0.345	0.345	0.355	0.448	0.419	0.492	0.386	0.329	0.739	0.768	0.759	0.758	0.758	0.765	0.75	0.76	0.735	0.748	0.746	0.742
	810	0.41	0.426	0.423	0.426	0.363	0.34	0.319	0.353	0.387	0.376	0.426	0.432	0.315	0.312	0.312	0.296	0.312	0.333	0.316	0.343	0.317	0.332	0.319	0.367	0.337	0.355	0.368	0.485	0.346	0.346	0.356	0.449	0.421	0.493	0.387	0.329	0.74	0.771	0.762	0.759	0.76	0.767	0.752	0.762	0.736	0.75	0.747	0.744
	815	0.412	0.429	0.425	0.43	0.364	0.342	0.32	0.354	0.389	0.378	0.429	0.433	0.315	0.313	0.313	0.297	0.313	0.333	0.316	0.344	0.317	0.333	0.319	0.367	0.337	0.356	0.369	0.486	0.346	0.346	0.356	0.451	0.422	0.494	0.389	0.329	0.741	0.772	0.764	0.761	0.761	0.769	0.754	0.764	0.738	0.752	0.749	0.746
	820	0.413	0.431	0.426	0.431	0.365	0.342	0.32	0.355	0.391	0.38	0.431	0.433	0.315	0.313	0.313	0.298	0.313	0.334	0.316	0.344	0.317	0.333	0.32	0.368	0.338	0.356	0.369	0.487	0.346	0.347	0.357	0.452	0.423	0.496	0.389	0.329	0.743	0.774	0.764	0.762	0.763	0.77	0.755	0.765	0.74	0.754	0.751	0.747
	825	0.416	0.434	0.429	0.435	0.367	0.343	0.321	0.355	0.394	0.382	0.433	0.435	0.315	0.314	0.313	0.298	0.313	0.335	0.317	0.345	0.318	0.334	0.32	0.368	0.338	0.357	0.37	0.488	0.347	0.347	0.358	0.453	0.425	0.497	0.39	0.33	0.745	0.775	0.766	0.764	0.764	0.772	0.756	0.767	0.741	0.755	0.752	0.749
	830	0.418	0.434	0.43	0.436	0.368	0.343	0.321	0.356	0.396	0.383	0.435	0.435	0.316	0.315	0.314	0.299	0.313	0.336	0.317	0.346	0.319	0.334	0.32	0.369	0.338	0.357	0.371	0.49	0.348	0.348	0.358	0.454	0.426	0.499	0.392	0.33	0.746	0.778	0.768	0.766	0.765	0.773	0.758	0.768	0.743	0.756	0.754	0.75
	835	0.419	0.437	0.434	0.438	0.37	0.344	0.322	0.356	0.398	0.385	0.437	0.437	0.316	0.315	0.314	0.299	0.313	0.337	0.317	0.346	0.318	0.335	0.32	0.369	0.338	0.357	0.372	0.491	0.348	0.348	0.358	0.455	0.427	0.5	0.392	0.33	0.747	0.779	0.769	0.767	0.767	0.774	0.759	0.77	0.744	0.758	0.756	0.752
	840	0.421	0.439	0.437	0.44	0.372	0.345	0.323	0.357	0.4	0.387	0.44	0.438	0.317	0.316	0.315	0.301	0.314	0.338	0.318	0.347	0.319	0.336	0.321	0.37	0.339	0.358	0.373	0.492	0.349	0.349	0.36	0.457	0.428	0.501	0.393	0.33	0.749	0.78	0.771	0.769	0.769	0.776	0.761	0.772	0.746	0.76	0.757	0.753
	845	0.422	0.441	0.439	0.441	0.373	0.346	0.323	0.358	0.4	0.389	0.442	0.44	0.316	0.316	0.315	0.301	0.314	0.338	0.318	0.348	0.32	0.336	0.321	0.37	0.339	0.359	0.373	0.493	0.349	0.349	0.36	0.458	0.43	0.503	0.394	0.33	0.75	0.782	0.772	0.771	0.771	0.778	0.762	0.773	0.747	0.761	0.759	0.754
	850	0.422	0.441	0.441	0.442	0.375	0.346	0.324	0.359	0.401	0.391	0.443	0.44	0.316	0.316	0.315	0.301	0.314	0.339	0.318	0.348	0.32	0.336	0.321	0.37	0.339	0.359	0.374	0.494	0.349	0.349	0.361	0.458	0.431	0.504	0.395	0.33	0.752	0.783	0.773	0.772	0.772	0.779	0.764	0.775	0.749	0.763	0.76	0.756
	855	0.423	0.442	0.444	0.443	0.377	0.347	0.326	0.36	0.402	0.393	0.445	0.442	0.316	0.317	0.315	0.301	0.315	0.339	0.319	0.348	0.32	0.336	0.321	0.371	0.338	0.359	0.375	0.495	0.35	0.349	0.361	0.459	0.432	0.504	0.395	0.33	0.754	0.784	0.775	0.773	0.773	0.78	0.764	0.776	0.75	0.764	0.762	0.757
	860	0.425	0.445	0.445	0.445	0.378	0.349	0.328	0.362	0.404	0.395	0.447	0.444	0.317	0.318	0.316	0.302	0.316	0.341	0.32	0.35	0.321	0.338	0.322	0.371	0.339	0.36	0.375	0.496	0.351	0.351	0.362	0.461	0.434	0.506	0.397	0.331	0.755	0.786	0.777	0.775	0.775	0.783	0.766	0.778	0.751	0.766	0.763	0.759
	865	0.425	0.445	0.444	0.445	0.38	0.35	0.329	0.363	0.404	0.397	0.448	0.445	0.317	0.317	0.316	0.303	0.316	0.341	0.32	0.35	0.321	0.338	0.322	0.372	0.339	0.36	0.376	0.498	0.351	0.351	0.362	0.462	0.434	0.507	0.397	0.33	0.756	0.788	0.778	0.777	0.776	0.784	0.767	0.779	0.753	0.767	0.765	0.76
	870	0.424	0.447	0.445	0.447	0.38	0.351	0.329	0.364	0.405	0.4	0.449	0.446	0.317	0.318	0.317	0.302	0.316	0.342	0.32	0.351	0.321	0.338	0.322	0.372	0.339	0.361	0.377	0.499	0.351	0.351	0.363	0.463	0.436	0.508	0.398	0.33	0.757	0.788	0.779	0.778	0.777	0.785	0.768	0.78	0.754	0.768	0.766	0.761
	875	0.425	0.448	0.447	0.448	0.381	0.352	0.33	0.366	0.406	0.403	0.45	0.449	0.318	0.319	0.318	0.304	0.316	0.343	0.32	0.352	0.322	0.339	0.323	0.373	0.34	0.362	0.378	0.5	0.352	0.352	0.364	0.464	0.437	0.51	0.399	0.331	0.759	0.79	0.781	0.779	0.779	0.786	0.77	0.781	0.756	0.77	0.767	0.762
	880	0.426	0.45	0.449	0.449	0.382	0.353	0.331	0.366	0.407	0.405	0.452	0.45	0.318	0.319	0.318	0.304	0.317	0.344	0.321	0.352	0.322	0.339	0.323	0.373	0.34	0.362	0.378	0.501	0.353	0.353	0.364	0.465	0.439	0.511	0.4	0.331	0.761	0.793	0.783	0.781	0.78	0.789	0.772	0.784	0.757	0.772	0.769	0.764
	885	0.426	0.452	0.45	0.451	0.383	0.355	0.331	0.367	0.41	0.407	0.453	0.452	0.318	0.32	0.319	0.305	0.317	0.345	0.321	0.352	0.322	0.34	0.323	0.374	0.34	0.363	0.379	0.502	0.353	0.354	0.365	0.466	0.44	0.513	0.401	0.331	0.762	0.794	0.785	0.783	0.783	0.791	0.773	0.785	0.759	0.774	0.771	0.766
	890	0.427	0.452	0.45	0.451	0.382	0.355	0.331	0.366	0.41	0.408	0.454	0.453	0.317	0.319	0.318	0.305	0.316	0.344	0.321	0.352	0.322	0.34	0.323	0.374	0.339	0.363	0.379	0.503	0.353	0.353	0.365	0.467	0.441	0.513	0.401	0.33	0.762	0.795	0.785	0.784	0.783	0.791	0.774	0.786	0.76	0.774	0.771	0.766
	895	0.428	0.454	0.452	0.453	0.384	0.356	0.333	0.367	0.412	0.411	0.455	0.455	0.318	0.32	0.319	0.306	0.317	0.346	0.322	0.353	0.323	0.341	0.324	0.374	0.34	0.364	0.381	0.504	0.354	0.355	0.366	0.468	0.442	0.515	0.403	0.331	0.765	0.798	0.787	0.786	0.785	0.793	0.775	0.788	0.762	0.776	0.773	0.769
	900	0.429	0.456	0.454	0.454	0.385	0.356	0.331	0.367	0.412	0.413	0.457	0.456	0.318	0.32	0.319	0.306	0.317	0.346	0.322	0.354	0.323	0.341	0.324	0.374	0.34	0.365	0.381	0.505	0.354	0.355	0.367	0.469	0.443	0.516	0.404	0.331	0.766	0.799	0.788	0.787	0.786	0.795	0.776	0.79	0.763	0.777	0.775	0.769
	905	0.43	0.457	0.455	0.454	0.385	0.356	0.332	0.367	0.413	0.413	0.457	0.458	0.318	0.32	0.318	0.307	0.317	0.347	0.322	0.354	0.323	0.341	0.323	0.374	0.34	0.364	0.382	0.506	0.354	0.354	0.367	0.47	0.443	0.516	0.404	0.331	0.767	0.799	0.789	0.788	0.787	0.795	0.777	0.79	0.764	0.778	0.775	0.77
	910	0.43	0.458	0.457	0.456	0.387	0.357	0.331	0.367	0.415	0.414	0.459	0.459	0.318	0.321	0.319	0.307	0.317	0.347	0.322	0.354	0.323	0.341	0.323	0.374	0.34	0.365	0.382	0.507	0.354	0.355	0.368	0.47	0.444	0.518	0.404	0.33	0.769	0.8	0.79	0.79	0.788	0.797	0.778	0.791	0.765	0.78	0.777	0.772
	915	0.432	0.46	0.456	0.457	0.387	0.357	0.332	0.367	0.413	0.416	0.46	0.46	0.318	0.321	0.319	0.308	0.318	0.349	0.323	0.355	0.323	0.342	0.324	0.374	0.341	0.366	0.383	0.508	0.355	0.356	0.369	0.471	0.445	0.519	0.405	0.33	0.77	0.801	0.792	0.792	0.79	0.798	0.779	0.793	0.766	0.781	0.778	0.773
	920	0.434	0.461	0.457	0.459	0.387	0.357	0.332	0.366	0.415	0.417	0.461	0.461	0.318	0.321	0.32	0.309	0.318	0.349	0.323	0.356	0.324	0.342	0.324	0.374	0.341	0.366	0.384	0.509	0.356	0.356	0.37	0.473	0.447	0.52	0.406	0.331	0.771	0.804	0.794	0.793	0.791	0.8	0.78	0.794	0.768	0.782	0.78	0.774
	925	0.435	0.462	0.459	0.46	0.388	0.357	0.332	0.366	0.416	0.419	0.462	0.462	0.318	0.321	0.32	0.309	0.318	0.35	0.323	0.356	0.323	0.342	0.324	0.374	0.34	0.366	0.385	0.51	0.355	0.357	0.37	0.474	0.448	0.521	0.407	0.331	0.772	0.805	0.795	0.794	0.793	0.801	0.781	0.795	0.769	0.784	0.781	0.775
	930	0.435	0.463	0.459	0.461	0.389	0.357	0.332	0.366	0.418	0.421	0.463	0.463	0.318	0.322	0.32	0.309	0.318	0.35	0.323	0.356	0.324	0.343	0.324	0.375	0.341	0.368	0.385	0.511	0.356	0.357	0.371	0.475	0.449	0.522	0.408	0.33	0.774	0.806	0.796	0.795	0.795	0.803	0.783	0.797	0.771	0.785	0.782	0.777
	935	0.437	0.465	0.46	0.462	0.39	0.358	0.333	0.366	0.418	0.422	0.465	0.464	0.317	0.322	0.32	0.31	0.318	0.351	0.323	0.357	0.324	0.343	0.324	0.374	0.341	0.368	0.386	0.513	0.356	0.358	0.371	0.475	0.45	0.523	0.409	0.33	0.775	0.807	0.797	0.797	0.795	0.804	0.783	0.798	0.772	0.787	0.783	0.778
	940	0.44	0.467	0.462	0.464	0.391	0.359	0.334	0.368	0.42	0.423	0.466	0.465	0.318	0.323	0.321	0.311	0.319	0.352	0.323	0.358	0.325	0.344	0.325	0.376	0.341	0.369	0.387	0.514	0.358	0.358	0.373	0.477	0.452	0.525	0.41	0.331	0.776	0.809	0.799	0.799	0.797	0.806	0.786	0.8	0.773	0.788	0.785	0.779
	945	0.439	0.465	0.464	0.464	0.391	0.359	0.333	0.367	0.42	0.425	0.467	0.465	0.318	0.323	0.321	0.31	0.318	0.352	0.323	0.359	0.325	0.344	0.325	0.375	0.342	0.369	0.389	0.515	0.358	0.358	0.373	0.478	0.453	0.526	0.411	0.331	0.778	0.811	0.8	0.8	0.798	0.807	0.786	0.802	0.775	0.79	0.787	0.781
	950	0.44	0.468	0.466	0.466	0.393	0.359	0.332	0.367	0.421	0.425	0.468	0.466	0.318	0.323	0.321	0.311	0.319	0.353	0.324	0.359	0.325	0.344	0.325	0.375	0.342	0.369	0.389	0.516	0.358	0.359	0.374	0.479	0.454	0.527	0.411	0.33	0.779	0.812	0.801	0.801	0.8	0.808	0.787	0.803	0.776	0.791	0.787	0.782
	955	0.442	0.469	0.466	0.467	0.394	0.36	0.333	0.368	0.422	0.427	0.47	0.466	0.318	0.324	0.322	0.312	0.319	0.354	0.324	0.359	0.326	0.345	0.326	0.376	0.342	0.369	0.39	0.517	0.359	0.36	0.375	0.48	0.455	0.528	0.413	0.331	0.78	0.813	0.803	0.803	0.801	0.81	0.788	0.804	0.777	0.792	0.789	0.783
	960	0.444	0.469	0.467	0.469	0.394	0.36	0.333	0.368	0.422	0.429	0.471	0.468	0.318	0.324	0.322	0.313	0.319	0.354	0.324	0.359	0.325	0.344	0.326	0.376	0.342	0.37	0.391	0.518	0.359	0.36	0.375	0.481	0.456	0.529	0.413	0.33	0.781	0.814	0.804	0.804	0.802	0.811	0.789	0.805	0.778	0.794	0.791	0.784
	965	0.448	0.472	0.469	0.47	0.396	0.361	0.335	0.369	0.424	0.43	0.473	0.47	0.318	0.325	0.323	0.313	0.32	0.356	0.325	0.361	0.326	0.346	0.326	0.376	0.343	0.371	0.392	0.52	0.36	0.361	0.377	0.482	0.457	0.53	0.414	0.331	0.783	0.817	0.806	0.807	0.804	0.813	0.791	0.808	0.78	0.796	0.792	0.786
	970	0.448	0.474	0.471	0.471	0.397	0.361	0.335	0.368	0.424	0.431	0.473	0.471	0.317	0.325	0.322	0.313	0.319	0.356	0.324	0.361	0.326	0.345	0.325	0.376	0.342	0.371	0.392	0.52	0.36	0.36	0.376	0.482	0.458	0.531	0.414	0.33	0.784	0.817	0.806	0.807	0.804	0.813	0.791	0.808	0.78	0.796	0.793	0.787
	975	0.45	0.475	0.472	0.472	0.397	0.361	0.335	0.368	0.425	0.432	0.475	0.471	0.317	0.325	0.323	0.314	0.319	0.357	0.325	0.362	0.326	0.346	0.326	0.376	0.342	0.371	0.393	0.521	0.36	0.361	0.377	0.483	0.459	0.532	0.416	0.33	0.785	0.818	0.807	0.808	0.805	0.815	0.792	0.809	0.782	0.798	0.794	0.788
	980	0.45	0.474	0.472	0.472	0.397	0.361	0.334	0.367	0.425	0.433	0.475	0.472	0.317	0.325	0.323	0.314	0.319	0.357	0.325	0.362	0.326	0.346	0.326	0.376	0.342	0.372	0.394	0.522	0.361	0.361	0.378	0.484	0.46	0.533	0.416	0.33	0.786	0.82	0.809	0.809	0.807	0.816	0.793	0.81	0.783	0.799	0.795	0.789
	985	0.452	0.476	0.473	0.473	0.398	0.363	0.334	0.367	0.427	0.435	0.476	0.473	0.318	0.326	0.323	0.315	0.32	0.358	0.325	0.362	0.327	0.346	0.326	0.377	0.343	0.373	0.396	0.524	0.362	0.362	0.379	0.485	0.461	0.535	0.417	0.33	0.788	0.821	0.81	0.811	0.809	0.818	0.795	0.812	0.785	0.801	0.797	0.79
	990	0.453	0.479	0.474	0.475	0.399	0.363	0.334	0.367	0.427	0.436	0.478	0.475	0.317	0.326	0.323	0.315	0.32	0.358	0.325	0.363	0.327	0.347	0.326	0.376	0.342	0.373	0.396	0.524	0.361	0.362	0.379	0.486	0.462	0.535	0.418	0.329	0.788	0.822	0.811	0.812	0.809	0.818	0.796	0.812	0.785	0.801	0.798	0.791
	995	0.455	0.478	0.475	0.475	0.399	0.363	0.335	0.367	0.427	0.437	0.479	0.475	0.318	0.326	0.324	0.316	0.32	0.359	0.325	0.364	0.327	0.347	0.326	0.377	0.342	0.374	0.397	0.525	0.362	0.363	0.38	0.487	0.463	0.536	0.419	0.33	0.79	0.824	0.812	0.813	0.81	0.82	0.797	0.814	0.787	0.803	0.799	0.792
	1000	0.456	0.479	0.476	0.477	0.402	0.364	0.335	0.367	0.429	0.438	0.481	0.475	0.317	0.326	0.324	0.317	0.32	0.36	0.325	0.364	0.327	0.348	0.326	0.378	0.342	0.375	0.398	0.527	0.363	0.363	0.381	0.488	0.464	0.537	0.419	0.33	0.791	0.825	0.814	0.815	0.813	0.822	0.798	0.815	0.788	0.804	0.8	0.794
	1005	0.459	0.481	0.479	0.478	0.402	0.365	0.335	0.367	0.429	0.44	0.482	0.476	0.316	0.326	0.324	0.317	0.32	0.36	0.325	0.365	0.327	0.347	0.326	0.379	0.342	0.375	0.398	0.527	0.363	0.363	0.381	0.489	0.464	0.538	0.42	0.329	0.792	0.826	0.814	0.816	0.813	0.823	0.798	0.816	0.789	0.805	0.802	0.794
	1010	0.461	0.482	0.48	0.479	0.404	0.364	0.335	0.368	0.43	0.442	0.483	0.477	0.318	0.327	0.324	0.318	0.32	0.361	0.326	0.365	0.328	0.348	0.326	0.379	0.343	0.376	0.4	0.529	0.363	0.364	0.382	0.49	0.466	0.539	0.421	0.329	0.794	0.828	0.816	0.818	0.814	0.824	0.8	0.818	0.791	0.807	0.803	0.796
	1015	0.458	0.481	0.48	0.48	0.403	0.365	0.336	0.368	0.432	0.443	0.484	0.478	0.317	0.328	0.324	0.319	0.32	0.362	0.326	0.366	0.328	0.349	0.326	0.38	0.343	0.377	0.4	0.53	0.364	0.365	0.383	0.49	0.466	0.54	0.422	0.329	0.795	0.829	0.818	0.819	0.815	0.825	0.801	0.819	0.792	0.808	0.804	0.797
	1020	0.459	0.484	0.481	0.481	0.404	0.365	0.336	0.368	0.432	0.444	0.485	0.48	0.317	0.328	0.324	0.319	0.32	0.362	0.326	0.367	0.328	0.349	0.327	0.381	0.343	0.377	0.401	0.531	0.364	0.365	0.384	0.492	0.468	0.541	0.422	0.329	0.796	0.831	0.819	0.82	0.817	0.827	0.802	0.821	0.793	0.81	0.806	0.798
	1025	0.459	0.485	0.483	0.483	0.407	0.366	0.336	0.368	0.433	0.446	0.487	0.481	0.318	0.328	0.325	0.32	0.32	0.364	0.326	0.367	0.328	0.35	0.327	0.382	0.343	0.378	0.402	0.532	0.364	0.365	0.384	0.492	0.468	0.542	0.423	0.329	0.797	0.832	0.82	0.821	0.818	0.828	0.803	0.822	0.794	0.811	0.807	0.799
	1030	0.46	0.486	0.484	0.484	0.406	0.367	0.337	0.368	0.435	0.447	0.488	0.482	0.318	0.329	0.326	0.321	0.322	0.365	0.328	0.369	0.329	0.351	0.327	0.383	0.344	0.378	0.403	0.533	0.366	0.367	0.386	0.494	0.47	0.543	0.424	0.329	0.798	0.833	0.822	0.823	0.819	0.83	0.805	0.823	0.795	0.813	0.808	0.8
	1035	0.463	0.487	0.485	0.485	0.41	0.368	0.337	0.368	0.435	0.449	0.489	0.483	0.317	0.329	0.325	0.321	0.321	0.365	0.327	0.369	0.329	0.351	0.327	0.382	0.343	0.379	0.404	0.534	0.365	0.366	0.386	0.494	0.471	0.544	0.425	0.329	0.8	0.835	0.822	0.824	0.82	0.831	0.805	0.824	0.796	0.814	0.809	0.801
	1040	0.461	0.488	0.487	0.486	0.41	0.367	0.337	0.368	0.436	0.45	0.489	0.483	0.316	0.329	0.325	0.322	0.32	0.365	0.327	0.369	0.329	0.35	0.326	0.382	0.342	0.379	0.404	0.534	0.365	0.366	0.386	0.495	0.471	0.545	0.425	0.328	0.8	0.835	0.823	0.825	0.821	0.831	0.806	0.825	0.797	0.814	0.81	0.802
	1045	0.46	0.489	0.488	0.488	0.411	0.368	0.338	0.369	0.438	0.452	0.491	0.483	0.317	0.329	0.326	0.323	0.321	0.366	0.327	0.37	0.33	0.351	0.327	0.382	0.343	0.38	0.406	0.536	0.366	0.367	0.387	0.496	0.473	0.546	0.426	0.329	0.801	0.836	0.824	0.827	0.823	0.833	0.808	0.826	0.798	0.816	0.811	0.803
	1050	0.462	0.49	0.489	0.49	0.411	0.369	0.337	0.368	0.439	0.453	0.491	0.485	0.316	0.33	0.326	0.323	0.321	0.366	0.327	0.37	0.33	0.352	0.327	0.382	0.342	0.381	0.406	0.537	0.366	0.368	0.388	0.496	0.473	0.547	0.427	0.328	0.803	0.837	0.825	0.827	0.823	0.834	0.808	0.828	0.8	0.817	0.813	0.804
	1055	0.463	0.492	0.49	0.492	0.413	0.369	0.338	0.368	0.44	0.454	0.492	0.486	0.317	0.33	0.326	0.325	0.321	0.367	0.327	0.37	0.33	0.352	0.327	0.382	0.343	0.382	0.407	0.538	0.367	0.369	0.389	0.497	0.474	0.548	0.428	0.328	0.805	0.838	0.826	0.829	0.825	0.836	0.81	0.829	0.801	0.819	0.814	0.806
	1060	0.462	0.494	0.493	0.492	0.413	0.369	0.338	0.368	0.441	0.455	0.493	0.486	0.316	0.33	0.326	0.325	0.321	0.368	0.328	0.371	0.33	0.352	0.327	0.381	0.342	0.381	0.408	0.538	0.367	0.368	0.389	0.498	0.475	0.549	0.428	0.328	0.805	0.84	0.827	0.83	0.826	0.837	0.811	0.83	0.801	0.82	0.815	0.806
	1065	0.465	0.492	0.494	0.491	0.413	0.369	0.338	0.368	0.443	0.456	0.495	0.486	0.316	0.331	0.326	0.326	0.321	0.368	0.327	0.371	0.33	0.352	0.327	0.381	0.343	0.382	0.408	0.539	0.367	0.369	0.39	0.499	0.475	0.549	0.429	0.328	0.805	0.84	0.828	0.831	0.826	0.837	0.811	0.831	0.803	0.821	0.816	0.807
	1070	0.464	0.494	0.494	0.493	0.414	0.37	0.339	0.368	0.443	0.456	0.497	0.487	0.315	0.331	0.326	0.327	0.321	0.369	0.328	0.372	0.33	0.353	0.327	0.381	0.343	0.382	0.409	0.54	0.367	0.368	0.39	0.499	0.477	0.55	0.429	0.327	0.806	0.841	0.829	0.832	0.828	0.838	0.812	0.832	0.804	0.822	0.817	0.808
	1075	0.462	0.494	0.496	0.495	0.415	0.37	0.339	0.367	0.445	0.458	0.497	0.487	0.315	0.331	0.326	0.328	0.321	0.371	0.327	0.372	0.33	0.353	0.327	0.381	0.343	0.382	0.41	0.541	0.368	0.369	0.391	0.5	0.477	0.551	0.43	0.327	0.807	0.843	0.83	0.834	0.828	0.839	0.813	0.833	0.805	0.823	0.818	0.809
	1080	0.461	0.496	0.497	0.496	0.416	0.371	0.339	0.368	0.444	0.459	0.498	0.488	0.315	0.333	0.326	0.329	0.321	0.372	0.327	0.373	0.331	0.353	0.327	0.38	0.342	0.383	0.41	0.542	0.368	0.37	0.392	0.5	0.478	0.552	0.431	0.327	0.809	0.844	0.831	0.834	0.83	0.841	0.814	0.834	0.806	0.824	0.819	0.81
	1085	0.462	0.496	0.498	0.497	0.42	0.371	0.34	0.368	0.445	0.461	0.499	0.488	0.315	0.334	0.326	0.33	0.321	0.373	0.328	0.374	0.33	0.354	0.326	0.38	0.343	0.384	0.411	0.542	0.368	0.37	0.392	0.502	0.479	0.553	0.431	0.327	0.81	0.845	0.832	0.836	0.83	0.842	0.815	0.835	0.806	0.825	0.821	0.811
	1090	0.463	0.497	0.5	0.499	0.421	0.372	0.341	0.368	0.446	0.463	0.501	0.489	0.316	0.335	0.327	0.331	0.322	0.374	0.328	0.376	0.331	0.355	0.327	0.381	0.343	0.385	0.412	0.544	0.369	0.371	0.393	0.503	0.48	0.554	0.432	0.327	0.811	0.846	0.834	0.837	0.832	0.843	0.816	0.837	0.808	0.827	0.822	0.813
	1095	0.464	0.498	0.5	0.5	0.422	0.373	0.341	0.368	0.448	0.463	0.502	0.489	0.314	0.336	0.326	0.331	0.321	0.375	0.328	0.376	0.331	0.354	0.326	0.38	0.341	0.385	0.413	0.544	0.369	0.37	0.393	0.503	0.48	0.554	0.432	0.326	0.811	0.845	0.833	0.837	0.831	0.843	0.817	0.837	0.808	0.827	0.822	0.813
	1100	0.462	0.499	0.502	0.501	0.421	0.374	0.342	0.368	0.449	0.464	0.504	0.489	0.315	0.337	0.327	0.331	0.321	0.376	0.329	0.377	0.331	0.355	0.326	0.381	0.342	0.385	0.414	0.546	0.37	0.372	0.394	0.504	0.482	0.555	0.433	0.326	0.812	0.848	0.835	0.839	0.833	0.845	0.818	0.839	0.809	0.829	0.824	0.814
	1105	0.464	0.501	0.503	0.501	0.422	0.374	0.341	0.368	0.45	0.466	0.506	0.49	0.314	0.338	0.326	0.331	0.322	0.376	0.328	0.378	0.332	0.356	0.326	0.38	0.341	0.386	0.415	0.546	0.37	0.372	0.395	0.504	0.482	0.556	0.434	0.326	0.813	0.848	0.836	0.84	0.834	0.846	0.819	0.84	0.81	0.83	0.825	0.815
	1110	0.466	0.501	0.504	0.504	0.423	0.375	0.342	0.368	0.451	0.467	0.507	0.491	0.315	0.338	0.327	0.331	0.322	0.377	0.329	0.379	0.332	0.357	0.327	0.38	0.342	0.387	0.416	0.547	0.371	0.373	0.396	0.506	0.483	0.557	0.435	0.326	0.815	0.85	0.837	0.842	0.835	0.848	0.82	0.841	0.811	0.831	0.827	0.816
	1115	0.465	0.501	0.504	0.504	0.424	0.375	0.341	0.369	0.451	0.467	0.507	0.491	0.314	0.337	0.327	0.331	0.322	0.376	0.328	0.38	0.332	0.358	0.326	0.379	0.341	0.387	0.416	0.548	0.371	0.372	0.396	0.506	0.483	0.558	0.435	0.325	0.815	0.852	0.839	0.842	0.837	0.848	0.822	0.842	0.813	0.832	0.827	0.817
	1120	0.467	0.502	0.505	0.505	0.425	0.375	0.342	0.369	0.453	0.469	0.508	0.491	0.314	0.338	0.327	0.331	0.322	0.376	0.329	0.381	0.332	0.358	0.326	0.38	0.341	0.388	0.417	0.549	0.371	0.373	0.397	0.506	0.484	0.558	0.435	0.325	0.816	0.852	0.839	0.843	0.837	0.849	0.822	0.843	0.813	0.833	0.828	0.818
	1125	0.467	0.503	0.506	0.505	0.426	0.376	0.344	0.369	0.454	0.471	0.51	0.492	0.314	0.338	0.327	0.331	0.322	0.376	0.329	0.381	0.333	0.36	0.326	0.379	0.341	0.389	0.418	0.55	0.372	0.374	0.398	0.507	0.485	0.56	0.436	0.325	0.818	0.852	0.839	0.844	0.838	0.85	0.823	0.844	0.815	0.834	0.829	0.819
	1130	0.465	0.504	0.506	0.506	0.426	0.377	0.342	0.369	0.454	0.471	0.51	0.492	0.314	0.338	0.328	0.331	0.322	0.376	0.329	0.381	0.333	0.361	0.326	0.38	0.342	0.39	0.419	0.55	0.372	0.374	0.398	0.508	0.486	0.56	0.437	0.325	0.819	0.854	0.841	0.846	0.84	0.852	0.824	0.846	0.816	0.835	0.83	0.82
	1135	0.467	0.504	0.506	0.506	0.426	0.377	0.342	0.37	0.455	0.473	0.512	0.492	0.314	0.337	0.327	0.33	0.322	0.376	0.329	0.381	0.333	0.361	0.326	0.379	0.341	0.389	0.419	0.551	0.372	0.374	0.399	0.508	0.486	0.561	0.437	0.324	0.819	0.855	0.842	0.847	0.841	0.853	0.824	0.846	0.816	0.836	0.831	0.821
	1140	0.469	0.504	0.507	0.508	0.428	0.377	0.342	0.369	0.456	0.474	0.512	0.493	0.314	0.337	0.328	0.331	0.322	0.376	0.33	0.381	0.333	0.361	0.326	0.38	0.341	0.39	0.419	0.552	0.372	0.375	0.399	0.509	0.487	0.561	0.437	0.324	0.82	0.856	0.843	0.848	0.842	0.853	0.825	0.847	0.817	0.837	0.832	0.821
	1145	0.466	0.505	0.508	0.51	0.429	0.378	0.343	0.37	0.457	0.475	0.514	0.495	0.313	0.337	0.328	0.33	0.321	0.376	0.33	0.381	0.333	0.362	0.327	0.379	0.34	0.39	0.42	0.553	0.373	0.375	0.4	0.51	0.488	0.562	0.439	0.324	0.821	0.856	0.843	0.849	0.842	0.854	0.826	0.848	0.818	0.838	0.833	0.822
	1150	0.467	0.506	0.509	0.51	0.43	0.379	0.342	0.369	0.457	0.477	0.515	0.495	0.314	0.337	0.328	0.33	0.322	0.376	0.33	0.381	0.333	0.362	0.326	0.379	0.341	0.391	0.421	0.553	0.373	0.375	0.4	0.51	0.489	0.563	0.439	0.324	0.822	0.857	0.844	0.85	0.843	0.856	0.827	0.849	0.819	0.839	0.834	0.823
	1155	0.467	0.508	0.511	0.511	0.431	0.379	0.344	0.37	0.46	0.479	0.517	0.495	0.313	0.338	0.329	0.331	0.322	0.376	0.33	0.382	0.334	0.362	0.327	0.379	0.342	0.392	0.422	0.555	0.374	0.376	0.401	0.511	0.49	0.564	0.44	0.324	0.823	0.859	0.846	0.851	0.845	0.857	0.828	0.851	0.82	0.84	0.836	0.824
	1160	0.465	0.507	0.511	0.511	0.43	0.379	0.344	0.37	0.461	0.479	0.517	0.494	0.313	0.337	0.329	0.331	0.323	0.376	0.331	0.381	0.334	0.362	0.327	0.379	0.341	0.392	0.423	0.555	0.374	0.376	0.402	0.511	0.49	0.565	0.441	0.324	0.824	0.859	0.846	0.852	0.844	0.858	0.829	0.851	0.821	0.841	0.837	0.825
	1165	0.463	0.508	0.51	0.512	0.431	0.379	0.344	0.37	0.461	0.48	0.517	0.496	0.313	0.337	0.33	0.33	0.322	0.376	0.331	0.381	0.335	0.362	0.326	0.38	0.341	0.393	0.423	0.556	0.374	0.377	0.402	0.512	0.491	0.565	0.441	0.323	0.825	0.861	0.847	0.853	0.846	0.859	0.83	0.852	0.822	0.843	0.838	0.826
	1170	0.464	0.508	0.513	0.513	0.432	0.38	0.342	0.369	0.463	0.481	0.517	0.496	0.312	0.337	0.33	0.33	0.322	0.376	0.331	0.381	0.335	0.361	0.326	0.379	0.34	0.393	0.424	0.557	0.374	0.377	0.403	0.512	0.491	0.566	0.441	0.323	0.825	0.862	0.849	0.854	0.847	0.86	0.83	0.853	0.823	0.843	0.838	0.827
	1175	0.463	0.509	0.513	0.515	0.435	0.381	0.345	0.369	0.464	0.483	0.52	0.499	0.314	0.338	0.331	0.331	0.324	0.377	0.332	0.382	0.337	0.362	0.327	0.379	0.343	0.395	0.426	0.558	0.375	0.379	0.404	0.514	0.493	0.567	0.442	0.324	0.828	0.864	0.85	0.856	0.849	0.862	0.832	0.855	0.824	0.845	0.84	0.829
	1180	0.462	0.509	0.514	0.515	0.435	0.38	0.345	0.369	0.463	0.483	0.52	0.498	0.312	0.337	0.331	0.332	0.323	0.376	0.332	0.381	0.336	0.361	0.326	0.379	0.341	0.395	0.425	0.558	0.375	0.377	0.403	0.513	0.493	0.567	0.442	0.323	0.828	0.864	0.851	0.857	0.849	0.862	0.832	0.855	0.825	0.846	0.84	0.829
	1185	0.461	0.51	0.514	0.516	0.435	0.38	0.344	0.369	0.464	0.484	0.521	0.5	0.312	0.337	0.332	0.331	0.323	0.376	0.333	0.381	0.337	0.361	0.326	0.378	0.341	0.395	0.426	0.558	0.375	0.378	0.404	0.514	0.494	0.568	0.442	0.322	0.829	0.865	0.851	0.858	0.849	0.862	0.832	0.856	0.825	0.846	0.842	0.829
	1190	0.461	0.511	0.516	0.517	0.435	0.381	0.344	0.369	0.464	0.484	0.522	0.499	0.312	0.337	0.333	0.332	0.324	0.377	0.334	0.381	0.338	0.362	0.326	0.378	0.342	0.395	0.427	0.559	0.375	0.378	0.405	0.514	0.494	0.568	0.443	0.322	0.829	0.865	0.852	0.858	0.85	0.864	0.833	0.857	0.826	0.847	0.842	0.83
	1195	0.462	0.511	0.516	0.517	0.436	0.381	0.346	0.368	0.466	0.485	0.523	0.5	0.312	0.336	0.333	0.331	0.324	0.376	0.334	0.381	0.339	0.361	0.326	0.379	0.341	0.395	0.427	0.56	0.375	0.379	0.405	0.515	0.495	0.569	0.443	0.322	0.83	0.866	0.853	0.859	0.852	0.865	0.834	0.858	0.827	0.848	0.843	0.831
	1200	0.457	0.511	0.516	0.518	0.436	0.381	0.346	0.368	0.466	0.486	0.524	0.499	0.311	0.336	0.332	0.331	0.324	0.376	0.335	0.381	0.339	0.361	0.326	0.378	0.341	0.396	0.428	0.56	0.375	0.379	0.405	0.515	0.495	0.569	0.443	0.321	0.83	0.867	0.854	0.86	0.853	0.865	0.835	0.858	0.828	0.848	0.844	0.832
	1205	0.461	0.513	0.517	0.521	0.439	0.382	0.345	0.369	0.467	0.488	0.526	0.501	0.312	0.337	0.333	0.332	0.325	0.377	0.336	0.381	0.341	0.362	0.326	0.379	0.341	0.397	0.429	0.561	0.377	0.38	0.407	0.516	0.496	0.57	0.444	0.322	0.832	0.868	0.855	0.861	0.854	0.867	0.836	0.86	0.83	0.851	0.845	0.833
	1210	0.461	0.514	0.518	0.52	0.438	0.382	0.346	0.368	0.468	0.488	0.526	0.502	0.311	0.337	0.333	0.332	0.325	0.376	0.336	0.381	0.34	0.361	0.326	0.378	0.339	0.398	0.429	0.562	0.376	0.379	0.407	0.516	0.496	0.571	0.444	0.321	0.833	0.867	0.854	0.861	0.853	0.867	0.836	0.861	0.83	0.851	0.846	0.833
	1215	0.46	0.514	0.518	0.521	0.44	0.381	0.345	0.368	0.468	0.489	0.527	0.502	0.311	0.336	0.332	0.332	0.326	0.376	0.335	0.381	0.34	0.361	0.326	0.378	0.34	0.397	0.429	0.561	0.376	0.38	0.407	0.516	0.497	0.571	0.445	0.321	0.833	0.868	0.855	0.862	0.854	0.868	0.837	0.861	0.83	0.852	0.847	0.834
	1220	0.459	0.514	0.519	0.522	0.441	0.382	0.346	0.367	0.469	0.491	0.528	0.502	0.311	0.336	0.332	0.332	0.326	0.377	0.335	0.38	0.34	0.361	0.325	0.378	0.34	0.398	0.43	0.562	0.376	0.38	0.407	0.516	0.497	0.571	0.445	0.32	0.833	0.87	0.857	0.863	0.855	0.869	0.837	0.862	0.831	0.853	0.847	0.835
	1225	0.46	0.515	0.519	0.523	0.442	0.382	0.347	0.367	0.47	0.492	0.529	0.504	0.311	0.336	0.331	0.332	0.326	0.377	0.335	0.381	0.34	0.362	0.326	0.378	0.341	0.399	0.431	0.563	0.377	0.38	0.408	0.517	0.498	0.572	0.445	0.321	0.835	0.871	0.857	0.864	0.857	0.87	0.839	0.863	0.832	0.854	0.848	0.836
	1230	0.46	0.516	0.521	0.525	0.442	0.383	0.347	0.367	0.471	0.493	0.531	0.506	0.311	0.337	0.331	0.332	0.325	0.376	0.334	0.381	0.34	0.362	0.326	0.378	0.341	0.398	0.432	0.564	0.377	0.381	0.408	0.518	0.498	0.573	0.446	0.32	0.836	0.872	0.859	0.866	0.857	0.871	0.84	0.865	0.833	0.855	0.85	0.837
	1235	0.457	0.516	0.52	0.525	0.443	0.382	0.346	0.366	0.47	0.494	0.53	0.506	0.31	0.335	0.33	0.332	0.325	0.377	0.334	0.381	0.339	0.362	0.325	0.378	0.342	0.398	0.431	0.564	0.377	0.38	0.409	0.518	0.499	0.573	0.446	0.32	0.836	0.873	0.86	0.867	0.859	0.872	0.84	0.866	0.835	0.856	0.851	0.837
	1240	0.457	0.518	0.522	0.527	0.444	0.384	0.345	0.366	0.472	0.494	0.53	0.505	0.31	0.336	0.33	0.333	0.324	0.377	0.333	0.38	0.34	0.362	0.325	0.377	0.341	0.4	0.432	0.564	0.377	0.381	0.409	0.519	0.5	0.573	0.446	0.32	0.838	0.875	0.861	0.868	0.86	0.873	0.841	0.866	0.835	0.857	0.852	0.838
	1245	0.458	0.519	0.523	0.527	0.444	0.384	0.347	0.367	0.472	0.494	0.53	0.505	0.31	0.336	0.33	0.332	0.324	0.377	0.333	0.38	0.339	0.362	0.325	0.377	0.34	0.399	0.432	0.564	0.377	0.381	0.409	0.519	0.5	0.573	0.445	0.319	0.838	0.875	0.861	0.869	0.86	0.874	0.841	0.867	0.836	0.857	0.852	0.839
	1250	0.458	0.519	0.523	0.529	0.445	0.384	0.345	0.366	0.473	0.496	0.531	0.505	0.309	0.335	0.329	0.331	0.322	0.376	0.332	0.38	0.338	0.362	0.324	0.378	0.34	0.399	0.433	0.565	0.377	0.381	0.409	0.518	0.499	0.574	0.446	0.319	0.838	0.876	0.862	0.869	0.86	0.874	0.842	0.867	0.836	0.858	0.852	0.839
	1255	0.458	0.52	0.524	0.529	0.446	0.384	0.346	0.366	0.473	0.497	0.532	0.507	0.309	0.335	0.329	0.331	0.322	0.376	0.333	0.38	0.339	0.362	0.325	0.377	0.341	0.4	0.433	0.565	0.378	0.381	0.41	0.519	0.501	0.575	0.447	0.319	0.839	0.875	0.862	0.87	0.861	0.876	0.842	0.869	0.837	0.859	0.854	0.84
	1260	0.459	0.521	0.525	0.531	0.447	0.384	0.347	0.366	0.474	0.497	0.533	0.505	0.309	0.336	0.328	0.331	0.322	0.377	0.333	0.38	0.339	0.362	0.325	0.377	0.339	0.4	0.433	0.567	0.377	0.381	0.41	0.519	0.501	0.575	0.447	0.319	0.84	0.876	0.863	0.87	0.862	0.876	0.843	0.87	0.838	0.86	0.855	0.841
	1265	0.458	0.521	0.525	0.532	0.447	0.385	0.346	0.367	0.475	0.498	0.533	0.507	0.31	0.336	0.329	0.331	0.322	0.377	0.332	0.38	0.339	0.362	0.325	0.378	0.341	0.401	0.435	0.567	0.377	0.382	0.411	0.52	0.502	0.575	0.447	0.318	0.841	0.876	0.863	0.871	0.862	0.877	0.843	0.87	0.838	0.861	0.856	0.842
	1270	0.457	0.522	0.526	0.532	0.447	0.385	0.347	0.366	0.475	0.499	0.535	0.506	0.309	0.336	0.329	0.331	0.321	0.377	0.332	0.38	0.338	0.362	0.325	0.377	0.341	0.401	0.435	0.567	0.378	0.382	0.411	0.521	0.502	0.576	0.448	0.318	0.842	0.879	0.864	0.873	0.863	0.878	0.845	0.872	0.839	0.862	0.857	0.843
	1275	0.456	0.523	0.527	0.532	0.45	0.385	0.347	0.366	0.477	0.501	0.536	0.505	0.309	0.336	0.329	0.331	0.321	0.377	0.332	0.38	0.339	0.363	0.325	0.377	0.34	0.401	0.435	0.568	0.379	0.383	0.412	0.521	0.502	0.577	0.448	0.318	0.843	0.879	0.866	0.873	0.864	0.879	0.846	0.872	0.84	0.863	0.858	0.843
	1280	0.458	0.523	0.529	0.533	0.449	0.386	0.348	0.367	0.478	0.501	0.537	0.507	0.31	0.336	0.329	0.331	0.322	0.378	0.333	0.381	0.339	0.363	0.326	0.378	0.34	0.402	0.436	0.568	0.379	0.383	0.412	0.522	0.503	0.577	0.448	0.318	0.843	0.881	0.868	0.874	0.866	0.881	0.847	0.874	0.842	0.864	0.858	0.844
	1285	0.455	0.523	0.528	0.534	0.45	0.386	0.348	0.366	0.478	0.502	0.537	0.507	0.309	0.335	0.328	0.33	0.32	0.377	0.331	0.38	0.338	0.362	0.325	0.377	0.339	0.401	0.436	0.568	0.378	0.382	0.412	0.521	0.503	0.577	0.449	0.317	0.843	0.88	0.866	0.875	0.865	0.881	0.847	0.873	0.841	0.864	0.858	0.844
	1290	0.457	0.524	0.529	0.536	0.451	0.386	0.348	0.366	0.48	0.504	0.537	0.507	0.309	0.336	0.328	0.33	0.32	0.377	0.331	0.379	0.338	0.363	0.326	0.377	0.34	0.402	0.436	0.569	0.378	0.382	0.412	0.522	0.503	0.577	0.449	0.317	0.845	0.88	0.867	0.875	0.865	0.881	0.847	0.875	0.841	0.865	0.859	0.845
	1295	0.455	0.524	0.529	0.536	0.451	0.386	0.348	0.366	0.48	0.505	0.538	0.506	0.31	0.336	0.328	0.33	0.32	0.377	0.332	0.379	0.338	0.363	0.326	0.378	0.341	0.402	0.437	0.569	0.378	0.383	0.413	0.522	0.504	0.578	0.448	0.317	0.846	0.881	0.867	0.876	0.866	0.882	0.848	0.875	0.842	0.866	0.86	0.846
	1300	0.457	0.525	0.529	0.535	0.452	0.386	0.347	0.366	0.481	0.506	0.538	0.507	0.31	0.335	0.328	0.33	0.319	0.377	0.331	0.379	0.338	0.363	0.326	0.377	0.339	0.402	0.436	0.569	0.378	0.382	0.413	0.522	0.503	0.577	0.449	0.317	0.846	0.882	0.868	0.877	0.867	0.882	0.849	0.876	0.843	0.866	0.861	0.847
NORMALIZE
	Time	100	100	100	100	100	100	100	100	100	100	100	100	150	150	150	150	150	150	150	150	150	150	150	150	200	200	200	200	200	200	200	200	200	200	200	200	300	300	300	300	300	300	300	300	300	300	300	300
	0	0	0	0	0	0	0	0	0	0	0	0	0	0	0	0	0	0	0	0	0	0	0	0	0	0	0	0	0	0	0	0	0	0	0	0	0	0	0	0	0	0	0	0	0	0	0	0	0
	5	0	0	0	0	0	0	0	0	0	0	0	0	0.001	0	-0.001	0	0	0	0	0.001	0	0	0	0	0	0	0	0	-0.001	0.001	0	0.001	0	0	0	0	0	-0.001	0	0	0.001	0	0.001	0.001	0.001	0.001	0.001	-0.001
	10	0	0	0	-0.001	0	0	0	0	0	0	0	0	0	0	-0.001	0	0	0	0	0.001	0	0	0	0	0	0	0	0	-0.001	0.001	0	0	0	0	0	0	-0.001	-0.001	-0.001	-0.001	0	0	0	0.001	0	0	0	-0.003
	15	0	0	0	-0.001	0	0	-0.001	0	0	0	0	-0.001	0	0	-0.001	0	0	0	0	0	0	0	0	0	0	0	0	0	-0.001	0	0	0	0	0	0	0	-0.002	-0.002	-0.001	-0.001	0	0	0	0.001	0	0	0.001	-0.003
	20	0	-0.001	-0.001	-0.001	0	0	-0.001	0	0	-0.001	0	-0.001	0	0	-0.001	0	0	-0.001	0	0	-0.001	0	0	-0.001	-0.001	0	0	0	-0.001	0	-0.001	0	0	0	0	0	-0.002	-0.002	-0.001	-0.001	-0.001	0	-0.001	0	0	0	0	-0.003
	25	0	0	-0.001	-0.001	0	0	-0.001	0	0	-0.001	0	-0.001	0	0	-0.001	0	0	0	0	0	0.002	0	0	0	0	0	0	0	-0.001	0	0	0	0	0	0	0	-0.002	-0.002	-0.001	-0.002	0	0	-0.001	0.001	0	0	0	-0.003
	30	-0.001	-0.001	-0.001	-0.001	0	0	-0.001	0	0	-0.001	0	-0.001	0	0	-0.001	0	0	-0.001	0	0	0.002	0	0	-0.001	-0.001	0	0	0	-0.001	0	-0.001	0	0	0	-0.001	0	-0.002	-0.002	-0.002	-0.002	-0.001	0	-0.001	0	0	0	0	-0.003
	35	-0.001	-0.001	-0.001	-0.001	0	-0.001	-0.001	-0.001	0	-0.001	0	-0.001	0	0	-0.001	0	0	-0.001	0	0	0.002	0	0	0	-0.001	0	0	0	-0.001	0	-0.001	0	0	0	0	0	-0.002	-0.003	-0.002	-0.002	-0.001	0	-0.001	0	0	0	0	-0.003
	40	-0.001	-0.001	-0.001	-0.001	0	-0.001	-0.001	-0.001	0	-0.001	0	-0.001	0	0	-0.001	0	-0.001	-0.001	0	0	0.002	0	0	-0.001	-0.001	0	0	0	-0.002	0	-0.001	0	0	-0.001	-0.001	0	-0.003	-0.003	-0.002	-0.002	-0.001	-0.001	-0.001	0	0	0	0	-0.003
	45	-0.001	-0.001	-0.001	-0.001	-0.001	-0.001	-0.001	-0.001	0	-0.001	-0.001	-0.001	0	0	-0.001	0	-0.001	0	0	0	0.002	0	0	-0.001	-0.001	0	0	0	-0.002	0	-0.001	0	0	-0.001	-0.001	0	-0.003	-0.003	-0.002	-0.002	-0.001	-0.001	-0.001	0	0	0	0	-0.003
	50	-0.001	-0.001	-0.001	-0.001	0	-0.001	-0.001	-0.001	0	-0.001	0	-0.001	0	0	-0.001	0	-0.001	-0.001	0	0	0.002	0	0	-0.001	-0.001	0	0	0	-0.002	0	-0.001	0	0	-0.001	-0.001	0	-0.003	-0.003	-0.002	-0.002	-0.001	-0.001	-0.001	0	0	0	0	-0.003
	55	-0.001	-0.001	-0.001	-0.001	-0.001	-0.001	-0.001	-0.001	0	-0.001	0	-0.001	0	0	-0.001	0	0	-0.001	0	0	0.002	0	0	-0.001	-0.001	0	0	0	-0.001	0	-0.001	0	0	-0.001	-0.001	0	-0.003	-0.003	-0.002	-0.002	-0.001	-0.001	-0.002	0	0	0	0	-0.003
	60	-0.001	-0.001	-0.001	-0.001	-0.001	-0.001	-0.001	-0.001	0	-0.001	0	-0.001	0	0	-0.001	0	-0.001	-0.001	0	0	0.003	0	0	-0.001	-0.001	0	0	0	-0.002	0	-0.001	0	0	-0.001	-0.001	0	-0.003	-0.003	-0.002	-0.002	-0.001	-0.001	-0.002	0	0	0	0	-0.003
	65	-0.001	-0.001	-0.001	-0.001	-0.001	-0.001	-0.001	-0.001	0	-0.001	0	-0.001	0	0	-0.001	0	-0.001	-0.001	0	0	0.002	0	0	-0.001	-0.001	0	0	0	-0.002	0	-0.001	0	0	-0.001	-0.001	0	-0.003	-0.003	-0.002	-0.002	-0.001	-0.001	-0.002	0	0	0	0	-0.003
	70	-0.001	-0.001	-0.001	-0.001	-0.001	-0.001	-0.001	-0.001	0	-0.001	-0.001	-0.001	0	0	-0.001	0	-0.001	-0.001	0	0	0.005	0	0	-0.001	-0.001	0	0	-0.001	-0.002	0	-0.001	0	0	-0.001	-0.001	-0.001	-0.003	-0.003	-0.002	-0.002	-0.002	-0.001	-0.002	0	0	0	0	-0.003
	75	-0.001	-0.001	-0.001	-0.001	-0.001	-0.001	-0.001	-0.001	0	-0.001	0	-0.001	0	0	-0.001	0	-0.001	-0.001	0	0	0.007	0	0	-0.001	-0.001	0	0	-0.001	-0.002	0	-0.001	0	0	-0.001	-0.001	0	-0.003	-0.003	-0.002	-0.002	-0.001	-0.001	-0.002	0	0	0	0	-0.003
	80	-0.001	-0.001	-0.001	-0.001	-0.001	-0.001	-0.001	-0.001	-0.001	-0.001	-0.001	-0.001	0	0	-0.002	-0.001	-0.001	-0.001	-0.001	0	0.006	0	-0.001	-0.001	-0.001	0	0	-0.001	-0.002	0	-0.001	0	0	-0.001	-0.001	-0.001	-0.003	-0.003	-0.002	-0.002	-0.002	-0.001	-0.002	-0.001	-0.001	-0.001	-0.001	-0.003
	85	-0.001	-0.001	-0.001	-0.001	-0.001	-0.001	-0.001	-0.001	0	-0.001	0	-0.001	0	0	-0.001	0	0	-0.001	0	0	0.004	0	0	-0.001	-0.001	0	0	0	-0.002	0	-0.001	0	0	0	-0.001	0	-0.003	-0.003	-0.002	-0.002	-0.001	-0.001	-0.002	0	0	0	0	-0.003
	90	-0.001	-0.001	-0.001	-0.001	-0.001	-0.001	-0.001	-0.001	0	-0.001	-0.001	-0.001	0	0	-0.001	0	-0.001	-0.001	0	0	0.001	0	0	-0.001	-0.001	0	0	0	-0.002	0	-0.001	0	0	-0.001	-0.001	0	-0.003	-0.003	-0.002	-0.002	-0.001	-0.001	-0.002	0	0	0	0	-0.003
	95	-0.001	-0.001	-0.001	-0.001	-0.001	-0.001	-0.001	-0.001	-0.001	-0.001	-0.001	-0.001	-0.001	0	-0.001	-0.001	-0.001	-0.001	-0.001	0	-0.001	0	-0.001	-0.001	-0.001	0	0	-0.001	-0.002	0	-0.001	0	0	-0.001	-0.001	0	-0.003	-0.003	-0.002	-0.002	-0.001	-0.001	-0.002	-0.001	0	0	0	-0.003
	100	-0.001	-0.001	-0.001	-0.001	-0.001	-0.001	-0.001	-0.001	0	-0.001	-0.001	-0.001	0	0	-0.002	-0.001	-0.001	-0.001	-0.001	0	-0.001	0	-0.001	-0.001	-0.001	0	0	0	-0.002	0	-0.001	0	0	-0.001	-0.001	-0.001	-0.003	-0.003	-0.002	-0.002	-0.002	-0.001	-0.002	-0.001	0	0	0	-0.003
	105	-0.001	-0.001	-0.001	-0.001	-0.001	-0.001	-0.001	-0.001	-0.001	-0.001	-0.001	-0.001	0	0	-0.001	0	-0.001	-0.001	-0.001	0	-0.001	0	-0.001	-0.001	-0.001	0	0	0	-0.002	0	-0.001	0	0	-0.001	-0.001	-0.001	-0.003	-0.003	-0.002	-0.002	-0.002	-0.001	-0.002	-0.001	0	0	0	-0.003
	110	-0.001	-0.001	-0.001	-0.001	-0.001	-0.001	-0.001	-0.001	-0.001	-0.001	-0.001	-0.001	0	0	-0.001	-0.001	-0.001	-0.001	-0.001	0	-0.001	0	-0.001	-0.001	-0.001	0	0	0	-0.002	0	-0.001	0	0	-0.001	-0.001	0	-0.003	-0.003	-0.002	-0.002	-0.001	-0.001	-0.001	0	0	0	0	-0.003
	115	-0.001	-0.001	-0.001	-0.001	-0.001	-0.001	-0.001	-0.001	-0.001	-0.001	-0.001	-0.001	-0.001	0	-0.002	-0.001	-0.001	-0.001	-0.001	0	-0.001	0	-0.001	-0.001	-0.001	0	0	-0.001	-0.002	0	-0.001	0	0	-0.001	-0.001	-0.001	-0.003	-0.003	-0.002	-0.002	-0.001	-0.001	-0.002	-0.001	0	0	-0.001	-0.003
	120	-0.001	-0.001	-0.001	-0.001	-0.001	-0.001	-0.001	-0.001	-0.001	-0.001	-0.001	-0.001	0	0	-0.001	-0.001	-0.001	-0.001	-0.001	0	-0.001	0	0	-0.001	-0.001	0	0	0	-0.002	0	-0.001	0	0	-0.001	-0.001	0	-0.003	-0.003	-0.002	-0.002	-0.001	-0.001	-0.001	0	0	0	0	-0.003
	125	-0.001	-0.001	-0.001	-0.001	-0.001	-0.001	-0.001	-0.001	0	-0.001	-0.001	-0.001	0	0	-0.001	0	0	0	0	0	0	0	0	0	-0.001	0	0	0	-0.002	0	-0.001	0	0	0	0	0	-0.003	-0.003	-0.002	-0.002	-0.001	0	-0.001	0	0	0	0	-0.003
	130	-0.001	-0.001	-0.001	-0.001	-0.001	-0.001	-0.001	-0.001	-0.001	-0.001	-0.001	-0.001	-0.001	0	-0.002	-0.001	-0.001	-0.001	-0.001	0	-0.001	0	-0.001	-0.001	-0.001	0	0	0	-0.002	0	-0.001	0	0	-0.001	-0.001	0	-0.003	-0.003	-0.002	-0.002	-0.001	-0.001	-0.002	0	0	0	0	-0.003
	135	-0.001	-0.001	-0.001	-0.001	-0.001	-0.001	-0.001	-0.001	0	-0.001	-0.001	-0.001	0	0	-0.001	0	0	-0.001	0	0	0	0	0	0	0	0	0	0	-0.002	0	0	0	0	0	0	0	-0.002	-0.003	-0.002	-0.002	-0.001	0	-0.001	0	0	0	0	-0.003
	140	-0.001	-0.001	-0.001	-0.001	-0.001	-0.001	-0.001	-0.001	-0.001	-0.001	-0.001	-0.001	-0.001	0	-0.002	-0.001	-0.001	-0.001	-0.001	0	-0.001	0	-0.001	-0.001	-0.001	0	0	0	-0.002	0	-0.001	0	0	-0.001	-0.001	0	-0.003	-0.003	-0.002	-0.002	-0.001	0	-0.001	0	0	0	0	-0.003
	145	-0.001	-0.001	-0.001	-0.001	-0.001	-0.001	-0.001	-0.001	0	-0.001	-0.001	-0.001	0	0	-0.001	0	0	-0.001	0	0	-0.001	0	0	-0.001	0	0	0	0	-0.002	0	-0.001	0	0	0	0	0	-0.003	-0.003	-0.002	-0.002	-0.001	0	-0.001	0	0	0	0	-0.003
	150	-0.001	-0.001	-0.001	-0.001	-0.001	-0.001	-0.001	-0.001	-0.001	-0.001	-0.001	-0.001	0	0	-0.001	0	0	-0.001	0	0	-0.001	0	0	-0.001	-0.001	0	0	0	-0.002	0	-0.001	0	0	0	0	0	-0.002	-0.003	-0.002	-0.002	-0.001	0	-0.001	0	0	0	0	-0.002
	155	-0.001	-0.001	-0.001	-0.001	-0.001	-0.001	-0.001	-0.001	0	-0.001	-0.001	-0.001	0	0	-0.001	0	0	-0.001	0	0	0	0	0	-0.001	0	0	0	0	-0.002	0	0	0	0	0	0	0	-0.002	-0.002	-0.001	-0.001	0	0	-0.001	0	0.001	0.001	0.001	-0.002
	160	0	0	-0.001	-0.001	0	-0.001	-0.001	0	0	-0.001	0	-0.001	0	0	-0.001	0	0	0	0	0	0	0	0	0	0	0.001	0.001	0	-0.002	0.001	0	0.001	0.001	0	0	0	-0.002	-0.002	-0.001	-0.001	0.001	0.001	0	0.001	0.001	0.001	0.001	-0.002
	165	-0.001	-0.001	-0.001	-0.001	-0.001	-0.001	-0.001	-0.001	0	-0.001	-0.001	-0.001	0	0	-0.001	0	0	-0.001	0	0	0	0	0	0	0	0	0	0	-0.002	0	0	0	0	0	0	0	-0.002	-0.002	-0.001	-0.001	0	0.001	0	0.001	0.001	0.001	0.001	-0.002
	170	-0.001	-0.001	-0.001	-0.001	-0.001	-0.001	-0.001	-0.001	0	-0.001	0	-0.001	0	0	-0.001	0	0	-0.001	0	0	0	0	0	0	0	0	0	0	-0.002	0	0	0	0	0	0	0	-0.002	-0.002	-0.001	-0.001	0	0.001	0	0.001	0.001	0.001	0.001	-0.002
	175	0	0	0	-0.001	-0.001	-0.001	-0.001	0	0	0	0	-0.001	0.001	0.001	0	0	0	0	0.001	0.001	0	0.001	0.001	0	0	0.001	0.001	0.001	-0.001	0.001	0	0.001	0.001	0.001	0.001	0.001	-0.001	-0.001	0	0	0.001	0.002	0.001	0.002	0.002	0.002	0.002	-0.001
	180	0	0	0	0	0	0	0	0	0	0	0	0	0.001	0.001	0	0.001	0.001	0	0	0.001	0.001	0.001	0.001	0	0.001	0.001	0.001	0.001	-0.001	0.001	0.001	0.001	0.001	0.001	0.001	0.001	0	0	0.001	0.001	0.002	0.002	0.001	0.002	0.002	0.002	0.002	0
	185	0	0	-0.001	-0.001	-0.001	-0.001	-0.001	0	0	0	0	-0.001	0	0	-0.001	0	0	0	0	0.001	0	0.001	0.001	0	0.001	0.001	0.001	0.001	-0.001	0.001	0.001	0.001	0.001	0.001	0.001	0.001	-0.001	0	0.001	0.001	0.001	0.002	0.002	0.002	0.002	0.002	0.002	0
	190	0	0	0	-0.001	0	0	-0.001	0	0	0	0	0	0.001	0.001	0	0	0.001	0	0	0.001	0	0.001	0.001	0	0.001	0.002	0.002	0.002	-0.001	0.001	0.001	0.002	0.002	0.001	0.001	0.001	0	0.001	0.001	0.001	0.002	0.003	0.002	0.003	0.003	0.003	0.003	0
	195	0	0	0	0	0	0	0	0	0.001	0	0.001	0	0.001	0.001	0	0.001	0.001	0.001	0.001	0.001	0.001	0.001	0.001	0.001	0.002	0.002	0.002	0.002	0	0.002	0.002	0.002	0.002	0.002	0.002	0.002	0.001	0.001	0.002	0.002	0.003	0.004	0.003	0.004	0.004	0.004	0.004	0.002
	200	0	0	0	0	0	0	0	0	0.001	0	0.001	0	0.001	0.001	0	0.001	0.001	0.001	0.001	0.002	0.001	0.002	0.002	0.001	0.002	0.002	0.002	0.002	0	0.002	0.002	0.003	0.003	0.002	0.002	0.002	0.002	0.002	0.003	0.003	0.004	0.005	0.004	0.005	0.005	0.005	0.005	0.002
	205	0.001	0.001	0	0	0.001	0	0	0.001	0.001	0.001	0.001	0	0.002	0.001	0.001	0.001	0.002	0.001	0.002	0.002	0.001	0.002	0.002	0.001	0.002	0.003	0.003	0.003	0.001	0.003	0.002	0.003	0.003	0.003	0.003	0.003	0.003	0.003	0.004	0.004	0.005	0.006	0.005	0.005	0.005	0.006	0.006	0.003
	210	0.001	0.001	0.001	0.001	0.001	0.001	0.001	0.001	0.002	0.001	0.001	0.001	0.002	0.002	0.001	0.002	0.002	0.001	0.002	0.002	0.002	0.002	0.003	0.002	0.003	0.004	0.004	0.004	0.001	0.003	0.003	0.004	0.004	0.003	0.003	0.003	0.004	0.004	0.005	0.005	0.006	0.007	0.006	0.007	0.006	0.007	0.007	0.004
	215	0.001	0.002	0.001	0.001	0.002	0.001	0.001	0.002	0.002	0.002	0.002	0.001	0.003	0.003	0.002	0.002	0.003	0.002	0.003	0.003	0.003	0.003	0.004	0.003	0.004	0.005	0.005	0.005	0.002	0.004	0.004	0.005	0.005	0.004	0.004	0.004	0.005	0.006	0.007	0.006	0.007	0.009	0.008	0.008	0.008	0.008	0.008	0.006
	220	0.002	0.002	0.001	0.001	0.002	0.001	0.001	0.002	0.002	0.002	0.002	0.001	0.003	0.003	0.002	0.002	0.003	0.002	0.003	0.003	0.003	0.003	0.004	0.003	0.004	0.005	0.005	0.005	0.003	0.004	0.004	0.005	0.005	0.005	0.004	0.004	0.006	0.007	0.007	0.007	0.008	0.01	0.009	0.009	0.009	0.009	0.009	0.007
	225	0.002	0.002	0.002	0.002	0.002	0.002	0.002	0.002	0.003	0.002	0.003	0.002	0.004	0.003	0.003	0.003	0.004	0.003	0.004	0.004	0.004	0.004	0.005	0.004	0.005	0.006	0.006	0.007	0.004	0.006	0.006	0.006	0.006	0.006	0.006	0.006	0.008	0.009	0.01	0.009	0.01	0.012	0.011	0.011	0.011	0.011	0.011	0.009
	230	0.002	0.003	0.002	0.002	0.003	0.002	0.002	0.003	0.004	0.002	0.003	0.002	0.005	0.003	0.003	0.004	0.005	0.004	0.005	0.004	0.004	0.004	0.005	0.004	0.006	0.007	0.007	0.007	0.004	0.007	0.006	0.007	0.007	0.007	0.007	0.006	0.01	0.01	0.011	0.011	0.012	0.013	0.013	0.013	0.012	0.013	0.013	0.01
	235	0.003	0.004	0.003	0.003	0.004	0.003	0.003	0.004	0.005	0.004	0.004	0.003	0.006	0.005	0.005	0.005	0.007	0.005	0.006	0.006	0.006	0.006	0.007	0.005	0.008	0.009	0.009	0.009	0.006	0.008	0.008	0.009	0.009	0.008	0.008	0.008	0.013	0.013	0.014	0.014	0.014	0.016	0.016	0.016	0.015	0.015	0.016	0.013
	240	0.004	0.004	0.004	0.004	0.004	0.004	0.004	0.004	0.005	0.004	0.004	0.003	0.007	0.005	0.005	0.005	0.007	0.005	0.007	0.006	0.006	0.006	0.008	0.006	0.008	0.009	0.01	0.01	0.007	0.009	0.009	0.01	0.01	0.01	0.009	0.009	0.015	0.015	0.016	0.016	0.017	0.019	0.018	0.018	0.017	0.018	0.018	0.016
	245	0.004	0.005	0.004	0.004	0.005	0.005	0.004	0.005	0.006	0.005	0.005	0.004	0.008	0.006	0.006	0.006	0.008	0.007	0.008	0.007	0.008	0.007	0.009	0.007	0.01	0.011	0.011	0.012	0.009	0.01	0.011	0.012	0.012	0.011	0.011	0.01	0.018	0.019	0.019	0.019	0.02	0.022	0.021	0.021	0.02	0.021	0.021	0.019
	250	0.005	0.005	0.005	0.005	0.005	0.005	0.005	0.005	0.007	0.005	0.006	0.005	0.009	0.006	0.007	0.007	0.01	0.007	0.009	0.008	0.009	0.008	0.01	0.007	0.011	0.013	0.013	0.014	0.01	0.012	0.012	0.013	0.014	0.013	0.013	0.012	0.021	0.022	0.022	0.022	0.024	0.025	0.025	0.024	0.023	0.024	0.024	0.022
	255	0.006	0.006	0.006	0.006	0.006	0.006	0.006	0.006	0.008	0.006	0.007	0.006	0.011	0.007	0.008	0.008	0.011	0.008	0.011	0.009	0.01	0.01	0.012	0.009	0.013	0.015	0.015	0.016	0.012	0.014	0.014	0.015	0.016	0.015	0.015	0.014	0.025	0.026	0.026	0.026	0.028	0.029	0.029	0.028	0.027	0.028	0.028	0.026
	260	0.007	0.007	0.007	0.007	0.008	0.007	0.007	0.008	0.009	0.008	0.008	0.007	0.013	0.009	0.01	0.009	0.013	0.01	0.013	0.011	0.012	0.011	0.014	0.01	0.016	0.017	0.017	0.019	0.014	0.016	0.017	0.018	0.019	0.018	0.018	0.016	0.03	0.031	0.031	0.031	0.032	0.034	0.034	0.033	0.032	0.032	0.033	0.031
	265	0.009	0.009	0.009	0.009	0.009	0.009	0.009	0.009	0.011	0.009	0.01	0.009	0.015	0.011	0.012	0.011	0.016	0.012	0.015	0.013	0.015	0.014	0.017	0.012	0.018	0.02	0.02	0.022	0.017	0.019	0.02	0.021	0.022	0.021	0.021	0.019	0.035	0.036	0.036	0.036	0.038	0.04	0.04	0.039	0.037	0.038	0.038	0.036
	270	0.009	0.01	0.01	0.01	0.01	0.01	0.01	0.01	0.012	0.01	0.011	0.01	0.017	0.012	0.014	0.012	0.018	0.014	0.017	0.014	0.016	0.015	0.018	0.013	0.021	0.023	0.023	0.025	0.02	0.021	0.022	0.024	0.025	0.024	0.023	0.022	0.04	0.042	0.042	0.041	0.043	0.046	0.046	0.044	0.042	0.043	0.044	0.041
	275	0.011	0.012	0.011	0.012	0.012	0.012	0.011	0.012	0.014	0.012	0.013	0.011	0.02	0.013	0.016	0.014	0.02	0.016	0.019	0.016	0.019	0.017	0.021	0.015	0.024	0.026	0.027	0.028	0.023	0.025	0.026	0.028	0.029	0.028	0.027	0.025	0.046	0.048	0.048	0.048	0.05	0.053	0.053	0.051	0.048	0.049	0.05	0.048
	280	0.012	0.013	0.013	0.013	0.014	0.013	0.013	0.014	0.015	0.013	0.014	0.013	0.023	0.015	0.019	0.016	0.023	0.018	0.022	0.018	0.021	0.019	0.024	0.017	0.027	0.03	0.03	0.032	0.026	0.028	0.03	0.032	0.033	0.031	0.031	0.028	0.053	0.055	0.055	0.055	0.057	0.06	0.06	0.058	0.055	0.056	0.057	0.055
	285	0.014	0.015	0.015	0.015	0.015	0.015	0.015	0.016	0.017	0.015	0.017	0.015	0.026	0.017	0.021	0.018	0.026	0.02	0.025	0.02	0.024	0.022	0.027	0.019	0.031	0.034	0.034	0.037	0.03	0.032	0.034	0.036	0.037	0.036	0.035	0.032	0.061	0.063	0.063	0.062	0.065	0.068	0.068	0.066	0.063	0.064	0.064	0.062
	290	0.016	0.017	0.017	0.018	0.018	0.018	0.017	0.018	0.02	0.017	0.019	0.017	0.029	0.019	0.024	0.021	0.03	0.023	0.028	0.023	0.028	0.025	0.031	0.022	0.035	0.039	0.039	0.042	0.035	0.037	0.038	0.041	0.042	0.04	0.04	0.036	0.068	0.071	0.071	0.07	0.073	0.076	0.076	0.074	0.07	0.071	0.072	0.07
	295	0.019	0.02	0.02	0.02	0.02	0.02	0.02	0.021	0.023	0.02	0.022	0.02	0.034	0.023	0.028	0.024	0.034	0.026	0.032	0.027	0.032	0.028	0.035	0.026	0.04	0.044	0.045	0.048	0.04	0.042	0.044	0.046	0.047	0.046	0.045	0.041	0.076	0.079	0.079	0.078	0.08	0.083	0.085	0.081	0.077	0.079	0.08	0.078
	300	0.021	0.023	0.024	0.023	0.024	0.024	0.023	0.024	0.026	0.023	0.025	0.023	0.038	0.025	0.031	0.027	0.038	0.03	0.036	0.03	0.035	0.032	0.04	0.029	0.045	0.049	0.05	0.053	0.045	0.046	0.048	0.051	0.053	0.051	0.05	0.046	0.084	0.086	0.086	0.085	0.088	0.091	0.093	0.089	0.085	0.086	0.088	0.086
	305	0.025	0.026	0.027	0.027	0.027	0.027	0.027	0.028	0.03	0.027	0.029	0.027	0.042	0.029	0.035	0.03	0.042	0.033	0.04	0.034	0.04	0.036	0.044	0.033	0.05	0.054	0.055	0.058	0.05	0.051	0.053	0.056	0.058	0.056	0.055	0.05	0.093	0.095	0.095	0.094	0.096	0.1	0.101	0.098	0.092	0.094	0.096	0.094
	310	0.028	0.03	0.031	0.031	0.031	0.031	0.031	0.032	0.034	0.03	0.033	0.031	0.048	0.033	0.04	0.035	0.047	0.038	0.045	0.039	0.045	0.041	0.049	0.038	0.055	0.06	0.061	0.064	0.056	0.056	0.059	0.062	0.064	0.062	0.061	0.056	0.102	0.105	0.104	0.104	0.106	0.11	0.112	0.108	0.102	0.105	0.105	0.104
	315	0.031	0.033	0.034	0.034	0.034	0.034	0.034	0.035	0.037	0.033	0.036	0.034	0.051	0.036	0.043	0.037	0.05	0.041	0.048	0.041	0.047	0.044	0.053	0.041	0.059	0.065	0.065	0.07	0.06	0.061	0.064	0.068	0.07	0.067	0.066	0.06	0.111	0.114	0.113	0.113	0.115	0.119	0.122	0.118	0.111	0.113	0.115	0.113
	320	0.035	0.037	0.038	0.038	0.038	0.038	0.038	0.04	0.041	0.037	0.04	0.038	0.056	0.04	0.047	0.041	0.055	0.045	0.053	0.045	0.052	0.048	0.058	0.045	0.065	0.071	0.071	0.076	0.066	0.067	0.071	0.074	0.077	0.074	0.073	0.066	0.121	0.125	0.125	0.124	0.126	0.131	0.133	0.129	0.121	0.125	0.126	0.124
	325	0.039	0.041	0.043	0.042	0.042	0.043	0.042	0.045	0.045	0.042	0.045	0.043	0.061	0.044	0.052	0.046	0.06	0.049	0.057	0.05	0.057	0.053	0.064	0.05	0.072	0.078	0.079	0.084	0.073	0.073	0.077	0.082	0.084	0.082	0.08	0.072	0.133	0.137	0.137	0.136	0.139	0.143	0.146	0.142	0.133	0.136	0.138	0.137
	330	0.043	0.046	0.047	0.047	0.047	0.047	0.047	0.049	0.05	0.046	0.049	0.047	0.066	0.048	0.056	0.05	0.065	0.054	0.062	0.054	0.061	0.057	0.069	0.055	0.078	0.085	0.086	0.092	0.08	0.08	0.085	0.089	0.092	0.089	0.087	0.078	0.145	0.149	0.149	0.148	0.15	0.156	0.159	0.154	0.145	0.148	0.15	0.149
	335	0.047	0.051	0.052	0.051	0.052	0.052	0.051	0.054	0.055	0.05	0.054	0.052	0.072	0.053	0.061	0.054	0.071	0.059	0.067	0.059	0.067	0.062	0.075	0.06	0.085	0.092	0.093	0.1	0.087	0.086	0.092	0.096	0.1	0.097	0.095	0.084	0.157	0.162	0.161	0.16	0.163	0.168	0.171	0.166	0.156	0.16	0.162	0.161
	340	0.052	0.056	0.057	0.056	0.056	0.057	0.056	0.059	0.06	0.055	0.059	0.057	0.079	0.057	0.066	0.059	0.077	0.064	0.072	0.064	0.071	0.067	0.081	0.066	0.092	0.1	0.101	0.109	0.095	0.092	0.1	0.105	0.108	0.105	0.103	0.092	0.17	0.176	0.174	0.174	0.176	0.182	0.185	0.179	0.169	0.173	0.174	0.174
	345	0.057	0.06	0.061	0.06	0.061	0.06	0.059	0.063	0.063	0.059	0.063	0.062	0.084	0.062	0.071	0.064	0.082	0.069	0.077	0.068	0.076	0.072	0.086	0.072	0.099	0.109	0.108	0.117	0.102	0.099	0.107	0.112	0.116	0.113	0.111	0.098	0.183	0.189	0.187	0.186	0.189	0.196	0.199	0.193	0.181	0.185	0.187	0.186
	350	0.061	0.063	0.065	0.064	0.064	0.064	0.063	0.066	0.067	0.062	0.067	0.067	0.091	0.067	0.076	0.068	0.088	0.073	0.081	0.073	0.081	0.077	0.091	0.077	0.106	0.116	0.115	0.125	0.109	0.105	0.114	0.12	0.124	0.121	0.119	0.104	0.195	0.202	0.199	0.199	0.201	0.208	0.211	0.205	0.193	0.197	0.199	0.199
	355	0.064	0.066	0.068	0.066	0.067	0.067	0.065	0.069	0.07	0.065	0.07	0.07	0.095	0.07	0.078	0.07	0.09	0.075	0.083	0.075	0.082	0.079	0.092	0.079	0.111	0.122	0.121	0.131	0.114	0.108	0.12	0.126	0.129	0.127	0.125	0.106	0.206	0.212	0.21	0.209	0.211	0.218	0.223	0.215	0.202	0.207	0.209	0.21
	360	0.067	0.069	0.071	0.07	0.07	0.069	0.068	0.073	0.073	0.068	0.073	0.073	0.099	0.072	0.079	0.073	0.093	0.078	0.085	0.077	0.085	0.082	0.094	0.082	0.115	0.127	0.125	0.138	0.12	0.112	0.125	0.132	0.134	0.133	0.131	0.108	0.216	0.222	0.22	0.219	0.221	0.229	0.233	0.225	0.212	0.217	0.219	0.22
	365	0.07	0.072	0.074	0.073	0.073	0.072	0.07	0.076	0.076	0.071	0.076	0.077	0.102	0.075	0.082	0.076	0.095	0.081	0.088	0.08	0.087	0.085	0.097	0.086	0.118	0.134	0.13	0.144	0.125	0.115	0.131	0.138	0.138	0.139	0.137	0.108	0.226	0.232	0.23	0.229	0.231	0.239	0.243	0.235	0.222	0.227	0.229	0.23
	370	0.074	0.076	0.078	0.077	0.076	0.076	0.074	0.081	0.08	0.075	0.08	0.08	0.105	0.079	0.086	0.079	0.098	0.084	0.091	0.083	0.091	0.089	0.101	0.09	0.121	0.141	0.136	0.153	0.132	0.119	0.138	0.147	0.144	0.147	0.145	0.11	0.238	0.244	0.242	0.241	0.244	0.251	0.255	0.247	0.233	0.238	0.241	0.242
	375	0.078	0.08	0.083	0.082	0.08	0.079	0.077	0.085	0.085	0.078	0.084	0.084	0.105	0.08	0.087	0.08	0.098	0.086	0.093	0.085	0.093	0.091	0.103	0.095	0.121	0.147	0.14	0.159	0.137	0.122	0.144	0.153	0.148	0.153	0.151	0.11	0.249	0.255	0.252	0.251	0.254	0.263	0.266	0.258	0.244	0.249	0.251	0.252
	380	0.081	0.083	0.087	0.086	0.085	0.083	0.08	0.089	0.089	0.081	0.089	0.088	0.105	0.083	0.09	0.083	0.099	0.088	0.096	0.088	0.096	0.094	0.106	0.098	0.122	0.154	0.145	0.167	0.143	0.125	0.149	0.161	0.152	0.161	0.159	0.111	0.259	0.266	0.264	0.263	0.266	0.275	0.278	0.27	0.256	0.261	0.263	0.264
	385	0.085	0.088	0.091	0.09	0.089	0.087	0.084	0.094	0.093	0.085	0.093	0.092	0.106	0.086	0.093	0.086	0.102	0.091	0.1	0.092	0.1	0.098	0.11	0.102	0.124	0.162	0.15	0.176	0.148	0.128	0.154	0.169	0.158	0.17	0.167	0.115	0.272	0.28	0.276	0.276	0.279	0.289	0.29	0.282	0.268	0.273	0.276	0.276
	390	0.09	0.093	0.096	0.096	0.094	0.091	0.088	0.099	0.098	0.09	0.098	0.097	0.108	0.09	0.097	0.089	0.106	0.095	0.104	0.096	0.104	0.102	0.114	0.107	0.128	0.17	0.154	0.185	0.152	0.131	0.159	0.178	0.164	0.178	0.175	0.118	0.284	0.293	0.29	0.289	0.293	0.301	0.302	0.295	0.281	0.286	0.288	0.288
	395	0.095	0.098	0.101	0.101	0.098	0.096	0.092	0.104	0.103	0.094	0.103	0.101	0.111	0.094	0.101	0.092	0.11	0.099	0.108	0.099	0.108	0.106	0.118	0.111	0.132	0.179	0.158	0.194	0.154	0.134	0.163	0.186	0.169	0.187	0.184	0.122	0.297	0.307	0.304	0.303	0.306	0.316	0.317	0.308	0.293	0.299	0.301	0.302
	400	0.099	0.103	0.106	0.106	0.104	0.1	0.096	0.11	0.108	0.098	0.108	0.106	0.115	0.098	0.104	0.096	0.113	0.103	0.112	0.103	0.113	0.11	0.123	0.116	0.137	0.187	0.162	0.204	0.155	0.138	0.168	0.196	0.174	0.196	0.192	0.127	0.311	0.321	0.317	0.316	0.32	0.33	0.331	0.323	0.307	0.313	0.315	0.315
	405	0.105	0.108	0.112	0.112	0.109	0.105	0.1	0.116	0.114	0.103	0.114	0.111	0.119	0.102	0.108	0.1	0.118	0.107	0.117	0.107	0.117	0.115	0.128	0.122	0.142	0.193	0.166	0.213	0.157	0.143	0.174	0.204	0.179	0.205	0.197	0.132	0.323	0.336	0.332	0.331	0.335	0.345	0.345	0.337	0.321	0.327	0.329	0.329
	410	0.111	0.114	0.118	0.117	0.115	0.11	0.105	0.122	0.12	0.108	0.119	0.116	0.123	0.105	0.112	0.103	0.122	0.111	0.12	0.111	0.121	0.119	0.132	0.126	0.146	0.199	0.17	0.223	0.159	0.148	0.181	0.213	0.185	0.214	0.204	0.136	0.337	0.349	0.346	0.345	0.349	0.359	0.357	0.351	0.334	0.341	0.344	0.343
	415	0.115	0.12	0.124	0.124	0.12	0.115	0.109	0.127	0.125	0.113	0.126	0.121	0.128	0.11	0.116	0.108	0.127	0.115	0.125	0.116	0.126	0.124	0.137	0.132	0.152	0.2	0.175	0.232	0.161	0.154	0.186	0.221	0.191	0.222	0.209	0.141	0.351	0.364	0.36	0.358	0.363	0.373	0.371	0.364	0.348	0.354	0.357	0.356
	420	0.121	0.126	0.13	0.13	0.126	0.12	0.114	0.133	0.131	0.118	0.132	0.126	0.132	0.114	0.121	0.112	0.132	0.12	0.131	0.121	0.131	0.129	0.142	0.138	0.158	0.201	0.179	0.24	0.162	0.159	0.19	0.227	0.196	0.23	0.214	0.146	0.363	0.377	0.373	0.372	0.375	0.386	0.383	0.377	0.359	0.366	0.37	0.37
	425	0.127	0.132	0.136	0.136	0.131	0.125	0.118	0.14	0.137	0.124	0.138	0.132	0.137	0.118	0.125	0.116	0.136	0.124	0.135	0.125	0.135	0.133	0.147	0.144	0.163	0.203	0.184	0.248	0.166	0.165	0.193	0.231	0.201	0.238	0.22	0.151	0.376	0.39	0.386	0.384	0.388	0.4	0.397	0.39	0.372	0.38	0.383	0.382
	430	0.132	0.138	0.143	0.142	0.137	0.131	0.122	0.144	0.142	0.129	0.145	0.137	0.141	0.122	0.129	0.12	0.14	0.128	0.139	0.129	0.14	0.138	0.152	0.149	0.168	0.206	0.189	0.255	0.169	0.169	0.198	0.236	0.205	0.245	0.225	0.155	0.388	0.404	0.4	0.397	0.402	0.413	0.41	0.403	0.386	0.392	0.396	0.394
	435	0.139	0.143	0.147	0.146	0.141	0.135	0.126	0.148	0.146	0.134	0.15	0.142	0.146	0.127	0.134	0.124	0.145	0.133	0.143	0.134	0.145	0.142	0.156	0.154	0.174	0.208	0.194	0.264	0.175	0.175	0.202	0.243	0.211	0.255	0.23	0.161	0.4	0.418	0.415	0.411	0.416	0.426	0.425	0.418	0.398	0.407	0.411	0.408
	440	0.145	0.148	0.151	0.15	0.144	0.137	0.128	0.151	0.149	0.138	0.153	0.15	0.15	0.132	0.139	0.128	0.15	0.138	0.149	0.14	0.15	0.147	0.162	0.162	0.179	0.209	0.199	0.27	0.179	0.182	0.204	0.247	0.216	0.26	0.234	0.166	0.413	0.427	0.423	0.42	0.424	0.434	0.434	0.426	0.407	0.415	0.42	0.419
	445	0.151	0.152	0.155	0.153	0.147	0.14	0.13	0.154	0.152	0.141	0.157	0.154	0.155	0.136	0.143	0.134	0.155	0.143	0.155	0.145	0.155	0.153	0.167	0.165	0.184	0.206	0.203	0.272	0.182	0.185	0.203	0.248	0.219	0.264	0.236	0.172	0.42	0.435	0.43	0.428	0.431	0.442	0.441	0.434	0.414	0.422	0.427	0.427
	450	0.154	0.155	0.158	0.157	0.15	0.142	0.132	0.156	0.155	0.143	0.16	0.157	0.16	0.142	0.149	0.137	0.158	0.146	0.157	0.148	0.158	0.156	0.169	0.167	0.187	0.205	0.205	0.273	0.183	0.186	0.203	0.25	0.218	0.266	0.237	0.175	0.427	0.442	0.437	0.433	0.437	0.449	0.448	0.441	0.42	0.429	0.433	0.434
	455	0.158	0.159	0.161	0.16	0.152	0.144	0.134	0.159	0.159	0.146	0.164	0.161	0.164	0.145	0.151	0.14	0.158	0.147	0.159	0.151	0.16	0.158	0.171	0.17	0.189	0.203	0.207	0.275	0.185	0.188	0.203	0.252	0.219	0.27	0.239	0.177	0.433	0.449	0.444	0.441	0.445	0.455	0.454	0.446	0.426	0.435	0.439	0.441
	460	0.161	0.162	0.166	0.163	0.155	0.146	0.136	0.162	0.161	0.148	0.167	0.163	0.165	0.147	0.153	0.141	0.161	0.149	0.161	0.152	0.161	0.16	0.172	0.171	0.191	0.202	0.209	0.278	0.187	0.19	0.204	0.253	0.219	0.273	0.239	0.178	0.439	0.455	0.451	0.447	0.45	0.462	0.46	0.453	0.432	0.442	0.446	0.447
	465	0.166	0.166	0.169	0.167	0.157	0.148	0.139	0.165	0.164	0.151	0.17	0.167	0.167	0.148	0.154	0.143	0.162	0.152	0.163	0.154	0.163	0.162	0.174	0.174	0.193	0.202	0.21	0.281	0.188	0.192	0.206	0.254	0.22	0.276	0.24	0.18	0.445	0.462	0.457	0.453	0.456	0.468	0.466	0.459	0.438	0.448	0.452	0.454
	470	0.169	0.17	0.172	0.171	0.16	0.15	0.14	0.168	0.166	0.153	0.173	0.169	0.169	0.15	0.156	0.144	0.163	0.153	0.164	0.155	0.164	0.163	0.175	0.176	0.194	0.204	0.211	0.285	0.189	0.194	0.205	0.256	0.222	0.277	0.24	0.181	0.45	0.466	0.461	0.458	0.462	0.473	0.471	0.464	0.443	0.452	0.457	0.458
	475	0.173	0.173	0.175	0.175	0.163	0.153	0.143	0.171	0.17	0.156	0.177	0.172	0.17	0.152	0.158	0.146	0.165	0.155	0.165	0.157	0.165	0.165	0.176	0.178	0.196	0.206	0.213	0.288	0.191	0.196	0.206	0.258	0.224	0.278	0.24	0.183	0.456	0.472	0.467	0.464	0.467	0.478	0.478	0.47	0.448	0.458	0.462	0.464
	480	0.177	0.176	0.178	0.177	0.165	0.154	0.144	0.174	0.172	0.158	0.181	0.175	0.172	0.153	0.159	0.147	0.166	0.157	0.167	0.158	0.167	0.166	0.177	0.18	0.197	0.206	0.214	0.291	0.192	0.196	0.208	0.258	0.224	0.279	0.24	0.184	0.46	0.477	0.472	0.469	0.472	0.483	0.482	0.474	0.452	0.462	0.467	0.469
	485	0.18	0.18	0.181	0.181	0.167	0.157	0.146	0.177	0.175	0.16	0.184	0.178	0.173	0.155	0.16	0.149	0.168	0.158	0.168	0.16	0.168	0.168	0.179	0.182	0.199	0.207	0.216	0.293	0.193	0.198	0.209	0.259	0.225	0.28	0.241	0.186	0.467	0.482	0.478	0.474	0.476	0.489	0.488	0.479	0.457	0.467	0.472	0.474
	490	0.184	0.182	0.184	0.183	0.169	0.158	0.147	0.179	0.177	0.163	0.187	0.18	0.174	0.156	0.161	0.15	0.169	0.16	0.169	0.161	0.169	0.169	0.179	0.184	0.2	0.209	0.216	0.296	0.194	0.199	0.211	0.26	0.226	0.281	0.241	0.187	0.472	0.486	0.481	0.479	0.481	0.492	0.492	0.484	0.461	0.472	0.477	0.478
	495	0.187	0.186	0.188	0.186	0.172	0.16	0.149	0.181	0.179	0.165	0.19	0.182	0.176	0.158	0.162	0.151	0.17	0.162	0.17	0.162	0.171	0.171	0.18	0.186	0.201	0.211	0.218	0.298	0.196	0.201	0.212	0.261	0.226	0.284	0.243	0.188	0.477	0.49	0.485	0.484	0.484	0.496	0.497	0.488	0.465	0.476	0.482	0.483
	500	0.19	0.189	0.191	0.19	0.175	0.163	0.151	0.184	0.182	0.168	0.193	0.186	0.178	0.161	0.165	0.153	0.172	0.163	0.172	0.164	0.172	0.173	0.182	0.188	0.203	0.213	0.219	0.302	0.197	0.203	0.214	0.263	0.229	0.285	0.245	0.19	0.483	0.495	0.489	0.488	0.488	0.5	0.504	0.493	0.47	0.481	0.486	0.488
	505	0.192	0.191	0.193	0.192	0.176	0.164	0.153	0.186	0.185	0.17	0.195	0.187	0.178	0.161	0.165	0.154	0.173	0.164	0.173	0.165	0.173	0.175	0.183	0.19	0.203	0.213	0.218	0.304	0.197	0.204	0.215	0.264	0.23	0.287	0.245	0.191	0.488	0.499	0.493	0.493	0.492	0.504	0.509	0.497	0.473	0.485	0.49	0.491
	510	0.195	0.193	0.195	0.194	0.179	0.166	0.154	0.188	0.186	0.171	0.198	0.189	0.179	0.162	0.166	0.155	0.173	0.165	0.173	0.167	0.174	0.176	0.184	0.191	0.203	0.214	0.219	0.306	0.198	0.204	0.217	0.265	0.231	0.288	0.247	0.191	0.493	0.503	0.497	0.497	0.495	0.507	0.514	0.501	0.477	0.489	0.494	0.495
	515	0.199	0.197	0.199	0.198	0.18	0.168	0.156	0.191	0.189	0.173	0.201	0.192	0.181	0.164	0.167	0.157	0.175	0.167	0.176	0.169	0.175	0.177	0.185	0.193	0.204	0.216	0.22	0.308	0.2	0.206	0.218	0.266	0.232	0.29	0.248	0.193	0.497	0.506	0.5	0.502	0.499	0.511	0.519	0.505	0.481	0.493	0.498	0.499
	520	0.201	0.199	0.201	0.2	0.182	0.169	0.157	0.192	0.192	0.175	0.205	0.194	0.181	0.165	0.168	0.157	0.176	0.168	0.176	0.17	0.176	0.179	0.185	0.195	0.205	0.217	0.222	0.311	0.201	0.206	0.218	0.268	0.233	0.291	0.249	0.194	0.5	0.51	0.504	0.504	0.502	0.514	0.523	0.509	0.483	0.496	0.501	0.502
	525	0.204	0.202	0.204	0.204	0.184	0.171	0.158	0.194	0.195	0.177	0.207	0.196	0.182	0.166	0.168	0.158	0.177	0.17	0.176	0.171	0.177	0.18	0.185	0.197	0.206	0.218	0.222	0.313	0.201	0.207	0.219	0.269	0.234	0.293	0.251	0.194	0.503	0.513	0.506	0.508	0.505	0.517	0.525	0.512	0.487	0.5	0.504	0.505
	530	0.207	0.205	0.208	0.206	0.186	0.173	0.161	0.195	0.196	0.179	0.209	0.197	0.183	0.167	0.169	0.159	0.177	0.171	0.178	0.172	0.177	0.181	0.186	0.199	0.206	0.219	0.224	0.315	0.202	0.208	0.22	0.27	0.235	0.294	0.252	0.195	0.506	0.516	0.51	0.51	0.508	0.52	0.528	0.515	0.49	0.503	0.508	0.508
	535	0.21	0.208	0.209	0.209	0.188	0.174	0.162	0.198	0.199	0.182	0.212	0.2	0.183	0.168	0.17	0.16	0.178	0.172	0.178	0.174	0.178	0.182	0.187	0.2	0.207	0.22	0.224	0.317	0.203	0.209	0.22	0.271	0.236	0.296	0.253	0.196	0.509	0.519	0.513	0.514	0.512	0.523	0.531	0.518	0.493	0.506	0.51	0.511
	540	0.212	0.21	0.212	0.212	0.19	0.176	0.163	0.199	0.202	0.183	0.214	0.201	0.183	0.169	0.17	0.161	0.179	0.174	0.179	0.176	0.179	0.183	0.187	0.202	0.208	0.22	0.224	0.318	0.203	0.209	0.22	0.271	0.237	0.298	0.254	0.196	0.512	0.522	0.517	0.517	0.515	0.526	0.533	0.521	0.496	0.509	0.514	0.514
	545	0.215	0.213	0.216	0.215	0.191	0.179	0.165	0.201	0.204	0.186	0.218	0.204	0.184	0.171	0.172	0.163	0.18	0.175	0.18	0.178	0.18	0.186	0.188	0.204	0.209	0.221	0.225	0.32	0.204	0.21	0.221	0.272	0.238	0.3	0.254	0.198	0.515	0.526	0.519	0.52	0.518	0.53	0.536	0.524	0.499	0.512	0.517	0.517
	550	0.217	0.216	0.217	0.217	0.193	0.179	0.167	0.203	0.206	0.187	0.22	0.205	0.185	0.172	0.172	0.164	0.18	0.176	0.181	0.18	0.181	0.186	0.188	0.206	0.209	0.22	0.226	0.323	0.205	0.21	0.221	0.274	0.239	0.304	0.255	0.198	0.517	0.529	0.523	0.522	0.521	0.533	0.537	0.527	0.502	0.515	0.519	0.519
	555	0.22	0.218	0.22	0.22	0.195	0.181	0.168	0.205	0.208	0.19	0.224	0.207	0.185	0.173	0.173	0.165	0.181	0.178	0.182	0.182	0.182	0.188	0.189	0.208	0.21	0.22	0.226	0.324	0.206	0.211	0.222	0.275	0.24	0.306	0.256	0.199	0.519	0.532	0.526	0.525	0.524	0.536	0.538	0.53	0.505	0.518	0.522	0.522
	560	0.223	0.221	0.223	0.223	0.197	0.184	0.17	0.206	0.211	0.192	0.226	0.21	0.186	0.174	0.174	0.166	0.182	0.18	0.183	0.184	0.183	0.19	0.19	0.21	0.211	0.22	0.226	0.326	0.206	0.212	0.223	0.276	0.241	0.307	0.257	0.2	0.522	0.534	0.529	0.528	0.527	0.539	0.54	0.532	0.508	0.521	0.525	0.524
	565	0.226	0.224	0.226	0.227	0.2	0.186	0.172	0.209	0.213	0.194	0.229	0.212	0.187	0.176	0.176	0.168	0.184	0.182	0.184	0.186	0.184	0.192	0.191	0.212	0.212	0.221	0.228	0.328	0.207	0.213	0.224	0.278	0.243	0.309	0.258	0.201	0.524	0.539	0.533	0.531	0.53	0.542	0.542	0.536	0.512	0.524	0.528	0.527
	570	0.229	0.226	0.229	0.229	0.202	0.188	0.174	0.211	0.215	0.196	0.232	0.214	0.187	0.177	0.176	0.168	0.185	0.183	0.185	0.188	0.185	0.193	0.192	0.213	0.212	0.221	0.228	0.33	0.207	0.213	0.225	0.28	0.244	0.312	0.259	0.201	0.525	0.541	0.536	0.533	0.534	0.545	0.544	0.539	0.514	0.527	0.53	0.529
	575	0.231	0.229	0.231	0.232	0.203	0.189	0.175	0.212	0.217	0.198	0.234	0.217	0.188	0.178	0.177	0.169	0.185	0.184	0.186	0.189	0.186	0.194	0.192	0.215	0.213	0.222	0.229	0.331	0.208	0.214	0.227	0.281	0.245	0.314	0.259	0.202	0.527	0.544	0.538	0.536	0.536	0.548	0.547	0.541	0.517	0.53	0.532	0.532
	580	0.234	0.231	0.234	0.234	0.206	0.191	0.176	0.214	0.22	0.2	0.237	0.219	0.189	0.179	0.178	0.17	0.186	0.185	0.187	0.191	0.187	0.195	0.193	0.217	0.213	0.222	0.228	0.332	0.209	0.214	0.227	0.282	0.246	0.315	0.26	0.203	0.53	0.547	0.542	0.538	0.539	0.551	0.548	0.543	0.52	0.532	0.535	0.535
	585	0.237	0.235	0.237	0.237	0.208	0.193	0.178	0.216	0.223	0.202	0.239	0.222	0.189	0.18	0.179	0.171	0.188	0.186	0.188	0.193	0.189	0.197	0.194	0.219	0.214	0.224	0.229	0.333	0.21	0.215	0.229	0.284	0.247	0.318	0.261	0.204	0.531	0.55	0.544	0.541	0.543	0.554	0.55	0.547	0.522	0.535	0.538	0.536
	590	0.239	0.237	0.24	0.24	0.21	0.195	0.18	0.219	0.225	0.205	0.243	0.224	0.191	0.182	0.181	0.172	0.189	0.188	0.19	0.195	0.19	0.199	0.195	0.221	0.216	0.225	0.231	0.336	0.212	0.217	0.231	0.287	0.25	0.32	0.262	0.205	0.535	0.553	0.548	0.545	0.546	0.557	0.553	0.55	0.526	0.538	0.541	0.54
	595	0.243	0.24	0.243	0.243	0.212	0.197	0.182	0.221	0.228	0.207	0.247	0.228	0.192	0.183	0.182	0.173	0.191	0.19	0.191	0.197	0.192	0.201	0.197	0.223	0.216	0.226	0.232	0.338	0.213	0.218	0.232	0.289	0.251	0.322	0.261	0.206	0.538	0.556	0.551	0.547	0.548	0.56	0.556	0.553	0.529	0.541	0.544	0.542
	600	0.245	0.242	0.246	0.246	0.213	0.198	0.184	0.222	0.229	0.209	0.249	0.229	0.193	0.184	0.182	0.174	0.191	0.191	0.192	0.198	0.192	0.202	0.197	0.225	0.218	0.227	0.233	0.339	0.214	0.219	0.233	0.291	0.253	0.325	0.26	0.208	0.54	0.559	0.553	0.55	0.551	0.562	0.558	0.556	0.531	0.544	0.546	0.545
	605	0.247	0.245	0.248	0.248	0.215	0.2	0.185	0.223	0.232	0.211	0.25	0.231	0.193	0.185	0.184	0.175	0.192	0.192	0.192	0.2	0.193	0.203	0.198	0.226	0.218	0.227	0.234	0.341	0.214	0.22	0.233	0.293	0.254	0.326	0.258	0.208	0.542	0.562	0.556	0.552	0.553	0.565	0.56	0.558	0.533	0.546	0.548	0.547
	610	0.251	0.247	0.252	0.252	0.218	0.203	0.187	0.226	0.235	0.214	0.255	0.235	0.196	0.187	0.185	0.177	0.194	0.195	0.195	0.203	0.196	0.205	0.2	0.229	0.221	0.23	0.237	0.344	0.217	0.223	0.235	0.296	0.258	0.332	0.259	0.211	0.545	0.567	0.561	0.558	0.558	0.57	0.564	0.563	0.538	0.551	0.553	0.551
	615	0.253	0.251	0.254	0.255	0.22	0.204	0.189	0.228	0.236	0.215	0.257	0.236	0.196	0.187	0.185	0.177	0.194	0.195	0.194	0.204	0.195	0.205	0.2	0.23	0.22	0.23	0.237	0.344	0.217	0.222	0.235	0.297	0.259	0.333	0.258	0.211	0.546	0.568	0.562	0.559	0.559	0.571	0.565	0.564	0.539	0.552	0.554	0.553
	620	0.255	0.253	0.257	0.257	0.222	0.206	0.191	0.23	0.238	0.217	0.259	0.24	0.196	0.188	0.186	0.178	0.195	0.196	0.195	0.205	0.196	0.206	0.201	0.231	0.221	0.231	0.238	0.346	0.218	0.223	0.236	0.299	0.261	0.334	0.258	0.211	0.549	0.57	0.564	0.561	0.562	0.573	0.568	0.567	0.542	0.555	0.557	0.555
	625	0.256	0.256	0.259	0.26	0.224	0.208	0.193	0.231	0.24	0.219	0.262	0.242	0.198	0.189	0.188	0.179	0.196	0.198	0.196	0.207	0.197	0.208	0.202	0.233	0.222	0.232	0.239	0.348	0.219	0.225	0.236	0.301	0.264	0.336	0.258	0.213	0.551	0.574	0.568	0.564	0.565	0.577	0.57	0.57	0.545	0.558	0.56	0.557
	630	0.259	0.26	0.262	0.262	0.226	0.211	0.194	0.233	0.242	0.222	0.265	0.245	0.197	0.19	0.189	0.179	0.197	0.199	0.197	0.209	0.198	0.209	0.203	0.235	0.223	0.234	0.241	0.349	0.22	0.225	0.236	0.303	0.265	0.338	0.259	0.214	0.553	0.576	0.569	0.566	0.567	0.579	0.573	0.572	0.548	0.56	0.562	0.56
	635	0.261	0.262	0.265	0.265	0.227	0.212	0.195	0.233	0.244	0.224	0.267	0.247	0.198	0.191	0.19	0.18	0.197	0.201	0.197	0.21	0.198	0.21	0.203	0.237	0.224	0.234	0.241	0.35	0.221	0.226	0.237	0.304	0.268	0.34	0.259	0.214	0.555	0.579	0.573	0.569	0.57	0.581	0.575	0.575	0.55	0.563	0.565	0.561
	640	0.265	0.266	0.267	0.268	0.229	0.214	0.197	0.235	0.247	0.226	0.27	0.251	0.199	0.193	0.192	0.182	0.199	0.203	0.199	0.213	0.2	0.212	0.205	0.239	0.225	0.236	0.243	0.352	0.222	0.228	0.237	0.306	0.27	0.343	0.26	0.215	0.558	0.582	0.576	0.572	0.572	0.584	0.578	0.578	0.553	0.566	0.568	0.564
	645	0.266	0.268	0.27	0.27	0.23	0.215	0.198	0.236	0.248	0.228	0.272	0.254	0.199	0.194	0.192	0.182	0.199	0.204	0.2	0.214	0.2	0.212	0.206	0.24	0.225	0.236	0.244	0.353	0.223	0.228	0.237	0.307	0.271	0.345	0.26	0.216	0.56	0.584	0.578	0.575	0.575	0.587	0.58	0.58	0.556	0.569	0.57	0.567
	650	0.269	0.271	0.273	0.271	0.232	0.217	0.199	0.237	0.251	0.23	0.275	0.258	0.201	0.195	0.194	0.183	0.201	0.206	0.2	0.216	0.202	0.214	0.207	0.242	0.227	0.238	0.246	0.356	0.225	0.23	0.238	0.31	0.275	0.347	0.262	0.217	0.563	0.589	0.583	0.579	0.58	0.591	0.584	0.584	0.56	0.573	0.573	0.57
	655	0.271	0.273	0.274	0.274	0.233	0.218	0.201	0.238	0.251	0.232	0.276	0.26	0.201	0.196	0.194	0.184	0.201	0.207	0.201	0.217	0.203	0.215	0.207	0.244	0.227	0.238	0.246	0.357	0.225	0.23	0.239	0.312	0.276	0.349	0.262	0.218	0.566	0.591	0.584	0.581	0.582	0.593	0.585	0.587	0.562	0.575	0.575	0.572
	660	0.274	0.276	0.277	0.276	0.235	0.219	0.202	0.239	0.254	0.233	0.279	0.263	0.202	0.197	0.195	0.185	0.202	0.208	0.202	0.219	0.203	0.216	0.208	0.245	0.228	0.24	0.247	0.359	0.227	0.232	0.24	0.314	0.278	0.351	0.262	0.219	0.569	0.594	0.587	0.584	0.585	0.596	0.587	0.59	0.565	0.578	0.578	0.575
	665	0.276	0.279	0.279	0.279	0.237	0.221	0.203	0.241	0.256	0.235	0.281	0.267	0.204	0.199	0.197	0.186	0.203	0.21	0.204	0.221	0.205	0.218	0.209	0.248	0.229	0.241	0.248	0.36	0.228	0.233	0.241	0.316	0.28	0.353	0.264	0.22	0.571	0.596	0.59	0.587	0.588	0.599	0.589	0.593	0.568	0.581	0.58	0.577
	670	0.278	0.281	0.28	0.281	0.238	0.222	0.205	0.241	0.256	0.237	0.283	0.27	0.204	0.2	0.198	0.187	0.203	0.211	0.204	0.223	0.206	0.219	0.21	0.248	0.23	0.241	0.249	0.36	0.228	0.234	0.242	0.317	0.282	0.355	0.265	0.22	0.574	0.599	0.593	0.59	0.591	0.602	0.591	0.595	0.571	0.583	0.583	0.58
	675	0.28	0.283	0.283	0.283	0.238	0.223	0.206	0.242	0.259	0.238	0.285	0.274	0.205	0.2	0.198	0.188	0.204	0.212	0.205	0.224	0.206	0.22	0.21	0.25	0.23	0.242	0.251	0.361	0.229	0.234	0.242	0.318	0.285	0.356	0.266	0.221	0.576	0.602	0.595	0.592	0.593	0.605	0.594	0.598	0.574	0.586	0.586	0.582
	680	0.282	0.287	0.285	0.285	0.241	0.225	0.207	0.243	0.26	0.24	0.287	0.277	0.206	0.202	0.2	0.189	0.205	0.214	0.206	0.226	0.207	0.221	0.211	0.252	0.231	0.243	0.251	0.361	0.23	0.236	0.244	0.32	0.288	0.358	0.268	0.222	0.579	0.604	0.599	0.595	0.596	0.607	0.596	0.601	0.576	0.589	0.589	0.585
	685	0.283	0.288	0.287	0.286	0.241	0.226	0.207	0.245	0.263	0.241	0.288	0.281	0.205	0.202	0.2	0.189	0.206	0.214	0.206	0.227	0.208	0.222	0.211	0.253	0.231	0.243	0.252	0.361	0.23	0.236	0.244	0.321	0.289	0.359	0.268	0.222	0.581	0.606	0.6	0.596	0.598	0.609	0.598	0.602	0.578	0.59	0.59	0.587
	690	0.285	0.291	0.29	0.288	0.243	0.226	0.208	0.245	0.265	0.243	0.291	0.284	0.206	0.203	0.201	0.19	0.206	0.216	0.207	0.229	0.208	0.223	0.212	0.253	0.231	0.244	0.253	0.362	0.231	0.236	0.244	0.322	0.291	0.361	0.269	0.223	0.583	0.609	0.602	0.599	0.601	0.612	0.6	0.605	0.581	0.593	0.592	0.589
	695	0.287	0.293	0.292	0.291	0.244	0.228	0.21	0.246	0.266	0.245	0.293	0.288	0.207	0.205	0.203	0.191	0.208	0.218	0.208	0.231	0.21	0.224	0.213	0.255	0.233	0.245	0.254	0.364	0.233	0.238	0.246	0.324	0.293	0.362	0.271	0.224	0.585	0.611	0.606	0.602	0.603	0.614	0.602	0.608	0.584	0.596	0.596	0.592
	700	0.289	0.295	0.294	0.293	0.246	0.229	0.211	0.247	0.267	0.246	0.295	0.291	0.209	0.206	0.204	0.193	0.209	0.22	0.21	0.233	0.212	0.226	0.215	0.257	0.234	0.246	0.255	0.366	0.234	0.239	0.247	0.326	0.296	0.365	0.272	0.225	0.587	0.614	0.608	0.605	0.607	0.617	0.605	0.611	0.586	0.598	0.598	0.594
	705	0.291	0.296	0.296	0.295	0.247	0.23	0.212	0.248	0.268	0.248	0.297	0.295	0.209	0.206	0.204	0.193	0.209	0.22	0.21	0.234	0.211	0.226	0.215	0.257	0.234	0.246	0.255	0.366	0.234	0.239	0.247	0.327	0.297	0.365	0.272	0.225	0.589	0.615	0.609	0.605	0.608	0.618	0.607	0.611	0.587	0.599	0.6	0.595
	710	0.293	0.297	0.298	0.298	0.248	0.231	0.213	0.249	0.268	0.25	0.299	0.298	0.209	0.207	0.205	0.194	0.21	0.221	0.211	0.235	0.212	0.227	0.215	0.258	0.234	0.246	0.256	0.367	0.234	0.239	0.248	0.328	0.298	0.367	0.273	0.226	0.592	0.618	0.612	0.608	0.609	0.62	0.608	0.614	0.59	0.602	0.602	0.598
	715	0.295	0.3	0.3	0.298	0.249	0.232	0.213	0.25	0.27	0.251	0.301	0.301	0.209	0.208	0.206	0.194	0.21	0.222	0.211	0.236	0.213	0.228	0.215	0.258	0.234	0.246	0.256	0.367	0.234	0.239	0.248	0.328	0.299	0.368	0.274	0.226	0.592	0.619	0.612	0.609	0.611	0.622	0.609	0.616	0.59	0.604	0.603	0.599
	720	0.295	0.302	0.302	0.301	0.251	0.234	0.214	0.251	0.271	0.253	0.303	0.304	0.209	0.208	0.207	0.195	0.211	0.222	0.212	0.237	0.213	0.229	0.216	0.259	0.234	0.247	0.256	0.368	0.235	0.24	0.248	0.33	0.3	0.37	0.275	0.226	0.594	0.621	0.615	0.611	0.613	0.624	0.611	0.618	0.593	0.605	0.605	0.601
	725	0.298	0.304	0.304	0.303	0.253	0.235	0.216	0.253	0.273	0.255	0.306	0.307	0.211	0.209	0.208	0.195	0.212	0.224	0.213	0.238	0.215	0.229	0.217	0.26	0.235	0.248	0.257	0.369	0.235	0.241	0.249	0.332	0.302	0.371	0.277	0.227	0.596	0.624	0.617	0.613	0.615	0.626	0.613	0.62	0.595	0.607	0.607	0.602
	730	0.3	0.306	0.306	0.304	0.254	0.236	0.217	0.253	0.275	0.256	0.307	0.31	0.211	0.21	0.209	0.196	0.212	0.225	0.214	0.239	0.215	0.23	0.217	0.26	0.235	0.248	0.257	0.37	0.236	0.241	0.249	0.333	0.302	0.372	0.277	0.227	0.598	0.624	0.618	0.615	0.617	0.627	0.615	0.622	0.596	0.609	0.609	0.604
	735	0.302	0.308	0.308	0.306	0.255	0.237	0.218	0.254	0.277	0.257	0.309	0.315	0.212	0.211	0.21	0.197	0.213	0.226	0.215	0.24	0.216	0.231	0.218	0.261	0.235	0.249	0.257	0.371	0.236	0.242	0.25	0.335	0.304	0.374	0.278	0.228	0.6	0.626	0.62	0.617	0.618	0.629	0.617	0.623	0.598	0.611	0.611	0.606
	740	0.304	0.31	0.31	0.308	0.256	0.238	0.219	0.254	0.278	0.259	0.311	0.316	0.212	0.211	0.21	0.197	0.213	0.227	0.215	0.24	0.216	0.231	0.218	0.262	0.235	0.249	0.258	0.371	0.237	0.243	0.251	0.336	0.304	0.375	0.279	0.228	0.602	0.628	0.622	0.618	0.62	0.631	0.618	0.625	0.6	0.613	0.612	0.607
	745	0.305	0.312	0.311	0.31	0.258	0.239	0.22	0.255	0.28	0.261	0.313	0.32	0.213	0.212	0.211	0.198	0.214	0.228	0.216	0.241	0.217	0.232	0.219	0.263	0.236	0.25	0.259	0.372	0.238	0.243	0.251	0.338	0.305	0.377	0.28	0.229	0.604	0.63	0.623	0.62	0.621	0.633	0.619	0.627	0.601	0.615	0.614	0.609
	750	0.306	0.315	0.313	0.312	0.259	0.24	0.221	0.256	0.281	0.262	0.314	0.322	0.212	0.213	0.211	0.198	0.214	0.228	0.216	0.242	0.217	0.232	0.218	0.264	0.236	0.25	0.259	0.372	0.238	0.243	0.252	0.339	0.307	0.378	0.28	0.229	0.605	0.63	0.624	0.622	0.623	0.634	0.621	0.628	0.603	0.616	0.616	0.61
	755	0.308	0.316	0.314	0.314	0.26	0.241	0.221	0.256	0.282	0.264	0.317	0.324	0.213	0.213	0.212	0.199	0.215	0.229	0.216	0.243	0.217	0.233	0.219	0.265	0.236	0.251	0.26	0.374	0.239	0.244	0.252	0.339	0.308	0.379	0.28	0.229	0.607	0.633	0.627	0.624	0.624	0.636	0.622	0.63	0.605	0.618	0.618	0.612
	760	0.309	0.317	0.316	0.315	0.261	0.241	0.222	0.257	0.283	0.266	0.319	0.325	0.214	0.213	0.212	0.199	0.215	0.23	0.217	0.244	0.218	0.233	0.219	0.266	0.236	0.251	0.261	0.374	0.239	0.244	0.252	0.34	0.309	0.38	0.281	0.229	0.609	0.636	0.63	0.626	0.627	0.638	0.624	0.631	0.607	0.62	0.619	0.613
	765	0.311	0.319	0.318	0.317	0.262	0.243	0.222	0.258	0.285	0.268	0.32	0.328	0.214	0.214	0.213	0.2	0.215	0.231	0.218	0.245	0.219	0.234	0.22	0.267	0.237	0.252	0.262	0.375	0.24	0.245	0.253	0.342	0.31	0.382	0.281	0.23	0.611	0.637	0.631	0.627	0.629	0.64	0.625	0.633	0.609	0.621	0.621	0.615
	770	0.312	0.32	0.319	0.319	0.263	0.243	0.224	0.258	0.285	0.27	0.322	0.33	0.214	0.214	0.213	0.2	0.215	0.231	0.217	0.245	0.219	0.234	0.22	0.267	0.237	0.252	0.262	0.376	0.24	0.245	0.253	0.343	0.312	0.384	0.281	0.23	0.611	0.638	0.632	0.628	0.63	0.64	0.626	0.635	0.61	0.622	0.622	0.616
	775	0.313	0.322	0.321	0.32	0.263	0.244	0.224	0.259	0.286	0.272	0.324	0.333	0.215	0.215	0.214	0.201	0.216	0.232	0.218	0.246	0.219	0.235	0.22	0.268	0.237	0.253	0.263	0.377	0.24	0.245	0.254	0.344	0.314	0.385	0.283	0.23	0.614	0.64	0.634	0.631	0.631	0.642	0.628	0.636	0.612	0.624	0.624	0.618
	780	0.315	0.324	0.323	0.323	0.265	0.245	0.225	0.26	0.288	0.274	0.326	0.334	0.215	0.216	0.214	0.202	0.217	0.234	0.219	0.247	0.22	0.235	0.22	0.269	0.237	0.253	0.264	0.378	0.241	0.246	0.255	0.345	0.315	0.387	0.283	0.23	0.615	0.641	0.635	0.632	0.633	0.644	0.63	0.639	0.613	0.626	0.626	0.62
	785	0.316	0.326	0.324	0.324	0.266	0.246	0.225	0.26	0.29	0.276	0.327	0.335	0.215	0.216	0.214	0.202	0.216	0.234	0.219	0.247	0.22	0.236	0.22	0.268	0.238	0.254	0.264	0.378	0.241	0.246	0.255	0.346	0.315	0.388	0.284	0.23	0.616	0.644	0.638	0.634	0.635	0.646	0.631	0.64	0.615	0.628	0.628	0.621
	790	0.317	0.328	0.326	0.326	0.267	0.247	0.226	0.261	0.29	0.278	0.329	0.337	0.216	0.217	0.215	0.203	0.217	0.235	0.219	0.248	0.22	0.236	0.221	0.27	0.238	0.254	0.265	0.38	0.242	0.247	0.256	0.347	0.317	0.389	0.285	0.231	0.618	0.646	0.64	0.635	0.636	0.647	0.632	0.642	0.616	0.63	0.63	0.622
	795	0.319	0.331	0.327	0.328	0.269	0.247	0.227	0.261	0.292	0.279	0.33	0.338	0.216	0.218	0.216	0.203	0.218	0.236	0.22	0.248	0.221	0.237	0.221	0.271	0.238	0.255	0.265	0.381	0.242	0.247	0.256	0.348	0.319	0.391	0.286	0.231	0.62	0.646	0.64	0.637	0.638	0.649	0.634	0.643	0.618	0.631	0.631	0.625
	800	0.319	0.332	0.329	0.33	0.27	0.248	0.227	0.262	0.294	0.281	0.332	0.339	0.215	0.218	0.216	0.203	0.217	0.236	0.22	0.248	0.221	0.237	0.221	0.271	0.237	0.254	0.265	0.381	0.242	0.247	0.256	0.349	0.319	0.391	0.286	0.23	0.62	0.648	0.641	0.638	0.638	0.65	0.634	0.644	0.619	0.632	0.632	0.625
	805	0.321	0.336	0.331	0.333	0.271	0.249	0.228	0.262	0.296	0.282	0.334	0.34	0.216	0.219	0.216	0.204	0.218	0.238	0.22	0.249	0.222	0.238	0.222	0.272	0.238	0.255	0.266	0.383	0.243	0.248	0.257	0.35	0.321	0.393	0.287	0.231	0.623	0.649	0.643	0.641	0.641	0.652	0.635	0.646	0.621	0.634	0.634	0.626
	810	0.321	0.337	0.333	0.334	0.272	0.249	0.228	0.263	0.298	0.284	0.335	0.341	0.216	0.219	0.217	0.204	0.218	0.239	0.221	0.25	0.222	0.238	0.222	0.273	0.238	0.256	0.267	0.384	0.244	0.249	0.258	0.351	0.323	0.394	0.288	0.231	0.624	0.652	0.646	0.642	0.643	0.654	0.637	0.648	0.622	0.636	0.635	0.628
	815	0.323	0.34	0.335	0.338	0.273	0.251	0.229	0.264	0.3	0.286	0.338	0.342	0.216	0.22	0.218	0.205	0.219	0.239	0.221	0.251	0.222	0.239	0.222	0.273	0.238	0.257	0.268	0.385	0.244	0.249	0.258	0.353	0.324	0.395	0.29	0.231	0.625	0.653	0.648	0.644	0.644	0.656	0.639	0.65	0.624	0.638	0.637	0.63
	820	0.324	0.342	0.336	0.339	0.274	0.251	0.229	0.265	0.302	0.288	0.34	0.342	0.216	0.22	0.218	0.206	0.219	0.24	0.221	0.251	0.222	0.239	0.223	0.274	0.239	0.257	0.268	0.386	0.244	0.25	0.259	0.354	0.325	0.397	0.29	0.231	0.627	0.655	0.648	0.645	0.646	0.657	0.64	0.651	0.626	0.64	0.639	0.631
	825	0.327	0.345	0.339	0.343	0.276	0.252	0.23	0.265	0.305	0.29	0.342	0.344	0.216	0.221	0.218	0.206	0.219	0.241	0.222	0.252	0.223	0.24	0.223	0.274	0.239	0.258	0.269	0.387	0.245	0.25	0.26	0.355	0.327	0.398	0.291	0.232	0.629	0.656	0.65	0.647	0.647	0.659	0.641	0.653	0.627	0.641	0.64	0.633
	830	0.329	0.345	0.34	0.344	0.277	0.252	0.23	0.266	0.307	0.291	0.344	0.344	0.217	0.222	0.219	0.207	0.219	0.242	0.222	0.253	0.224	0.24	0.223	0.275	0.239	0.258	0.27	0.389	0.246	0.251	0.26	0.356	0.328	0.4	0.293	0.232	0.63	0.659	0.652	0.649	0.648	0.66	0.643	0.654	0.629	0.642	0.642	0.634
	835	0.33	0.348	0.344	0.346	0.279	0.253	0.231	0.266	0.309	0.293	0.346	0.346	0.217	0.222	0.219	0.207	0.219	0.243	0.222	0.253	0.223	0.241	0.223	0.275	0.239	0.258	0.271	0.39	0.246	0.251	0.26	0.357	0.329	0.401	0.293	0.232	0.631	0.66	0.653	0.65	0.65	0.661	0.644	0.656	0.63	0.644	0.644	0.636
	840	0.332	0.35	0.347	0.348	0.281	0.254	0.232	0.267	0.311	0.295	0.349	0.347	0.218	0.223	0.22	0.209	0.22	0.244	0.223	0.254	0.224	0.242	0.224	0.276	0.24	0.259	0.272	0.391	0.247	0.252	0.262	0.359	0.33	0.402	0.294	0.232	0.633	0.661	0.655	0.652	0.652	0.663	0.646	0.658	0.632	0.646	0.645	0.637
	845	0.333	0.352	0.349	0.349	0.282	0.255	0.232	0.268	0.311	0.297	0.351	0.349	0.217	0.223	0.22	0.209	0.22	0.244	0.223	0.255	0.225	0.242	0.224	0.276	0.24	0.26	0.272	0.392	0.247	0.252	0.262	0.36	0.332	0.404	0.295	0.232	0.634	0.663	0.656	0.654	0.654	0.665	0.647	0.659	0.633	0.647	0.647	0.638
	850	0.333	0.352	0.351	0.35	0.284	0.255	0.233	0.269	0.312	0.299	0.352	0.349	0.217	0.223	0.22	0.209	0.22	0.245	0.223	0.255	0.225	0.242	0.224	0.276	0.24	0.26	0.273	0.393	0.247	0.252	0.263	0.36	0.333	0.405	0.296	0.232	0.636	0.664	0.657	0.655	0.655	0.666	0.649	0.661	0.635	0.649	0.648	0.64
	855	0.334	0.353	0.354	0.351	0.286	0.256	0.235	0.27	0.313	0.301	0.354	0.351	0.217	0.224	0.22	0.209	0.221	0.245	0.224	0.255	0.225	0.242	0.224	0.277	0.239	0.26	0.274	0.394	0.248	0.252	0.263	0.361	0.334	0.405	0.296	0.232	0.638	0.665	0.659	0.656	0.656	0.667	0.649	0.662	0.636	0.65	0.65	0.641
	860	0.336	0.356	0.355	0.353	0.287	0.258	0.237	0.272	0.315	0.303	0.356	0.353	0.218	0.225	0.221	0.21	0.222	0.247	0.225	0.257	0.226	0.244	0.225	0.277	0.24	0.261	0.274	0.395	0.249	0.254	0.264	0.363	0.336	0.407	0.298	0.233	0.639	0.667	0.661	0.658	0.658	0.67	0.651	0.664	0.637	0.652	0.651	0.643
	865	0.336	0.356	0.354	0.353	0.289	0.259	0.238	0.273	0.315	0.305	0.357	0.354	0.218	0.224	0.221	0.211	0.222	0.247	0.225	0.257	0.226	0.244	0.225	0.278	0.24	0.261	0.275	0.397	0.249	0.254	0.264	0.364	0.336	0.408	0.298	0.232	0.64	0.669	0.662	0.66	0.659	0.671	0.652	0.665	0.639	0.653	0.653	0.644
	870	0.335	0.358	0.355	0.355	0.289	0.26	0.238	0.274	0.316	0.308	0.358	0.355	0.218	0.225	0.222	0.21	0.222	0.248	0.225	0.258	0.226	0.244	0.225	0.278	0.24	0.262	0.276	0.398	0.249	0.254	0.265	0.365	0.338	0.409	0.299	0.232	0.641	0.669	0.663	0.661	0.66	0.672	0.653	0.666	0.64	0.654	0.654	0.645
	875	0.336	0.359	0.357	0.356	0.29	0.261	0.239	0.276	0.317	0.311	0.359	0.358	0.219	0.226	0.223	0.212	0.222	0.249	0.225	0.259	0.227	0.245	0.226	0.279	0.241	0.263	0.277	0.399	0.25	0.255	0.266	0.366	0.339	0.411	0.3	0.233	0.643	0.671	0.665	0.662	0.662	0.673	0.655	0.667	0.642	0.656	0.655	0.646
	880	0.337	0.361	0.359	0.357	0.291	0.262	0.24	0.276	0.318	0.313	0.361	0.359	0.219	0.226	0.223	0.212	0.223	0.25	0.226	0.259	0.227	0.245	0.226	0.279	0.241	0.263	0.277	0.4	0.251	0.256	0.266	0.367	0.341	0.412	0.301	0.233	0.645	0.674	0.667	0.664	0.663	0.676	0.657	0.67	0.643	0.658	0.657	0.648
	885	0.337	0.363	0.36	0.359	0.292	0.264	0.24	0.277	0.321	0.315	0.362	0.361	0.219	0.227	0.224	0.213	0.223	0.251	0.226	0.259	0.227	0.246	0.226	0.28	0.241	0.264	0.278	0.401	0.251	0.257	0.267	0.368	0.342	0.414	0.302	0.233	0.646	0.675	0.669	0.666	0.666	0.678	0.658	0.671	0.645	0.66	0.659	0.65
	890	0.338	0.363	0.36	0.359	0.291	0.264	0.24	0.276	0.321	0.316	0.363	0.362	0.218	0.226	0.223	0.213	0.222	0.25	0.226	0.259	0.227	0.246	0.226	0.28	0.24	0.264	0.278	0.402	0.251	0.256	0.267	0.369	0.343	0.414	0.302	0.232	0.646	0.676	0.669	0.667	0.666	0.678	0.659	0.672	0.646	0.66	0.659	0.65
	895	0.339	0.365	0.362	0.361	0.293	0.265	0.242	0.277	0.323	0.319	0.364	0.364	0.219	0.227	0.224	0.214	0.223	0.252	0.227	0.26	0.228	0.247	0.227	0.28	0.241	0.265	0.28	0.403	0.252	0.258	0.268	0.37	0.344	0.416	0.304	0.233	0.649	0.679	0.671	0.669	0.668	0.68	0.66	0.674	0.648	0.662	0.661	0.653
	900	0.34	0.367	0.364	0.362	0.294	0.265	0.24	0.277	0.323	0.321	0.366	0.365	0.219	0.227	0.224	0.214	0.223	0.252	0.227	0.261	0.228	0.247	0.227	0.28	0.241	0.266	0.28	0.404	0.252	0.258	0.269	0.371	0.345	0.417	0.305	0.233	0.65	0.68	0.672	0.67	0.669	0.682	0.661	0.676	0.649	0.663	0.663	0.653
	905	0.341	0.368	0.365	0.362	0.294	0.265	0.241	0.277	0.324	0.321	0.366	0.367	0.219	0.227	0.223	0.215	0.223	0.253	0.227	0.261	0.228	0.247	0.226	0.28	0.241	0.265	0.281	0.405	0.252	0.257	0.269	0.372	0.345	0.417	0.305	0.233	0.651	0.68	0.673	0.671	0.67	0.682	0.662	0.676	0.65	0.664	0.663	0.654
	910	0.341	0.369	0.367	0.364	0.296	0.266	0.24	0.277	0.326	0.322	0.368	0.368	0.219	0.228	0.224	0.215	0.223	0.253	0.227	0.261	0.228	0.247	0.226	0.28	0.241	0.266	0.281	0.406	0.252	0.258	0.27	0.372	0.346	0.419	0.305	0.232	0.653	0.681	0.674	0.673	0.671	0.684	0.663	0.677	0.651	0.666	0.665	0.656
	915	0.343	0.371	0.366	0.365	0.296	0.266	0.241	0.277	0.324	0.324	0.369	0.369	0.219	0.228	0.224	0.216	0.224	0.255	0.228	0.262	0.228	0.248	0.227	0.28	0.242	0.267	0.282	0.407	0.253	0.259	0.271	0.373	0.347	0.42	0.306	0.232	0.654	0.682	0.676	0.675	0.673	0.685	0.664	0.679	0.652	0.667	0.666	0.657
	920	0.345	0.372	0.367	0.367	0.296	0.266	0.241	0.276	0.326	0.325	0.37	0.37	0.219	0.228	0.225	0.217	0.224	0.255	0.228	0.263	0.229	0.248	0.227	0.28	0.242	0.267	0.283	0.408	0.254	0.259	0.272	0.375	0.349	0.421	0.307	0.233	0.655	0.685	0.678	0.676	0.674	0.687	0.665	0.68	0.654	0.668	0.668	0.658
	925	0.346	0.373	0.369	0.368	0.297	0.266	0.241	0.276	0.327	0.327	0.371	0.371	0.219	0.228	0.225	0.217	0.224	0.256	0.228	0.263	0.228	0.248	0.227	0.28	0.241	0.267	0.284	0.409	0.253	0.26	0.272	0.376	0.35	0.422	0.308	0.233	0.656	0.686	0.679	0.677	0.676	0.688	0.666	0.681	0.655	0.67	0.669	0.659
	930	0.346	0.374	0.369	0.369	0.298	0.266	0.241	0.276	0.329	0.329	0.372	0.372	0.219	0.229	0.225	0.217	0.224	0.256	0.228	0.263	0.229	0.249	0.227	0.281	0.242	0.269	0.284	0.41	0.254	0.26	0.273	0.377	0.351	0.423	0.309	0.232	0.658	0.687	0.68	0.678	0.678	0.69	0.668	0.683	0.657	0.671	0.67	0.661
	935	0.348	0.376	0.37	0.37	0.299	0.267	0.242	0.276	0.329	0.33	0.374	0.373	0.218	0.229	0.225	0.218	0.224	0.257	0.228	0.264	0.229	0.249	0.227	0.28	0.242	0.269	0.285	0.412	0.254	0.261	0.273	0.377	0.352	0.424	0.31	0.232	0.659	0.688	0.681	0.68	0.678	0.691	0.668	0.684	0.658	0.673	0.671	0.662
	940	0.351	0.378	0.372	0.372	0.3	0.268	0.243	0.278	0.331	0.331	0.375	0.374	0.219	0.23	0.226	0.219	0.225	0.258	0.228	0.265	0.23	0.25	0.228	0.282	0.242	0.27	0.286	0.413	0.256	0.261	0.275	0.379	0.354	0.426	0.311	0.233	0.66	0.69	0.683	0.682	0.68	0.693	0.671	0.686	0.659	0.674	0.673	0.663
	945	0.35	0.376	0.374	0.372	0.3	0.268	0.242	0.277	0.331	0.333	0.376	0.374	0.219	0.23	0.226	0.218	0.224	0.258	0.228	0.266	0.23	0.25	0.228	0.281	0.243	0.27	0.288	0.414	0.256	0.261	0.275	0.38	0.355	0.427	0.312	0.233	0.662	0.692	0.684	0.683	0.681	0.694	0.671	0.688	0.661	0.676	0.675	0.665
	950	0.351	0.379	0.376	0.374	0.302	0.268	0.241	0.277	0.332	0.333	0.377	0.375	0.219	0.23	0.226	0.219	0.225	0.259	0.229	0.266	0.23	0.25	0.228	0.281	0.243	0.27	0.288	0.415	0.256	0.262	0.276	0.381	0.356	0.428	0.312	0.232	0.663	0.693	0.685	0.684	0.683	0.695	0.672	0.689	0.662	0.677	0.675	0.666
	955	0.353	0.38	0.376	0.375	0.303	0.269	0.242	0.278	0.333	0.335	0.379	0.375	0.219	0.231	0.227	0.22	0.225	0.26	0.229	0.266	0.231	0.251	0.229	0.282	0.243	0.27	0.289	0.416	0.257	0.263	0.277	0.382	0.357	0.429	0.314	0.233	0.664	0.694	0.687	0.686	0.684	0.697	0.673	0.69	0.663	0.678	0.677	0.667
	960	0.355	0.38	0.377	0.377	0.303	0.269	0.242	0.278	0.333	0.337	0.38	0.377	0.219	0.231	0.227	0.221	0.225	0.26	0.229	0.266	0.23	0.25	0.229	0.282	0.243	0.271	0.29	0.417	0.257	0.263	0.277	0.383	0.358	0.43	0.314	0.232	0.665	0.695	0.688	0.687	0.685	0.698	0.674	0.691	0.664	0.68	0.679	0.668
	965	0.359	0.383	0.379	0.378	0.305	0.27	0.244	0.279	0.335	0.338	0.382	0.379	0.219	0.232	0.228	0.221	0.226	0.262	0.23	0.268	0.231	0.252	0.229	0.282	0.244	0.272	0.291	0.419	0.258	0.264	0.279	0.384	0.359	0.431	0.315	0.233	0.667	0.698	0.69	0.69	0.687	0.7	0.676	0.694	0.666	0.682	0.68	0.67
	970	0.359	0.385	0.381	0.379	0.306	0.27	0.244	0.278	0.335	0.339	0.382	0.38	0.218	0.232	0.227	0.221	0.225	0.262	0.229	0.268	0.231	0.251	0.228	0.282	0.243	0.272	0.291	0.419	0.258	0.263	0.278	0.384	0.36	0.432	0.315	0.232	0.668	0.698	0.69	0.69	0.687	0.7	0.676	0.694	0.666	0.682	0.681	0.671
	975	0.361	0.386	0.382	0.38	0.306	0.27	0.244	0.278	0.336	0.34	0.384	0.38	0.218	0.232	0.228	0.222	0.225	0.263	0.23	0.269	0.231	0.252	0.229	0.282	0.243	0.272	0.292	0.42	0.258	0.264	0.279	0.385	0.361	0.433	0.317	0.232	0.669	0.699	0.691	0.691	0.688	0.702	0.677	0.695	0.668	0.684	0.682	0.672
	980	0.361	0.385	0.382	0.38	0.306	0.27	0.243	0.277	0.336	0.341	0.384	0.381	0.218	0.232	0.228	0.222	0.225	0.263	0.23	0.269	0.231	0.252	0.229	0.282	0.243	0.273	0.293	0.421	0.259	0.264	0.28	0.386	0.362	0.434	0.317	0.232	0.67	0.701	0.693	0.692	0.69	0.703	0.678	0.696	0.669	0.685	0.683	0.673
	985	0.363	0.387	0.383	0.381	0.307	0.272	0.243	0.277	0.338	0.343	0.385	0.382	0.219	0.233	0.228	0.223	0.226	0.264	0.23	0.269	0.232	0.252	0.229	0.283	0.244	0.274	0.295	0.423	0.26	0.265	0.281	0.387	0.363	0.436	0.318	0.232	0.672	0.702	0.694	0.694	0.692	0.705	0.68	0.698	0.671	0.687	0.685	0.674
	990	0.364	0.39	0.384	0.383	0.308	0.272	0.243	0.277	0.338	0.344	0.387	0.384	0.218	0.233	0.228	0.223	0.226	0.264	0.23	0.27	0.232	0.253	0.229	0.282	0.243	0.274	0.295	0.423	0.259	0.265	0.281	0.388	0.364	0.436	0.319	0.231	0.672	0.703	0.695	0.695	0.692	0.705	0.681	0.698	0.671	0.687	0.686	0.675
	995	0.366	0.389	0.385	0.383	0.308	0.272	0.244	0.277	0.338	0.345	0.388	0.384	0.219	0.233	0.229	0.224	0.226	0.265	0.23	0.271	0.232	0.253	0.229	0.283	0.243	0.275	0.296	0.424	0.26	0.266	0.282	0.389	0.365	0.437	0.32	0.232	0.674	0.705	0.696	0.696	0.693	0.707	0.682	0.7	0.673	0.689	0.687	0.676
	1000	0.367	0.39	0.386	0.385	0.311	0.273	0.244	0.277	0.34	0.346	0.39	0.384	0.218	0.233	0.229	0.225	0.226	0.266	0.23	0.271	0.232	0.254	0.229	0.284	0.243	0.276	0.297	0.426	0.261	0.266	0.283	0.39	0.366	0.438	0.32	0.232	0.675	0.706	0.698	0.698	0.696	0.709	0.683	0.701	0.674	0.69	0.688	0.678
	1005	0.37	0.392	0.389	0.386	0.311	0.274	0.244	0.277	0.34	0.348	0.391	0.385	0.217	0.233	0.229	0.225	0.226	0.266	0.23	0.272	0.232	0.253	0.229	0.285	0.243	0.276	0.297	0.426	0.261	0.266	0.283	0.391	0.366	0.439	0.321	0.231	0.676	0.707	0.698	0.699	0.696	0.71	0.683	0.702	0.675	0.691	0.69	0.678
	1010	0.372	0.393	0.39	0.387	0.313	0.273	0.244	0.278	0.341	0.35	0.392	0.386	0.219	0.234	0.229	0.226	0.226	0.267	0.231	0.272	0.233	0.254	0.229	0.285	0.244	0.277	0.299	0.428	0.261	0.267	0.284	0.392	0.368	0.44	0.322	0.231	0.678	0.709	0.7	0.701	0.697	0.711	0.685	0.704	0.677	0.693	0.691	0.68
	1015	0.369	0.392	0.39	0.388	0.312	0.274	0.245	0.278	0.343	0.351	0.393	0.387	0.218	0.235	0.229	0.227	0.226	0.268	0.231	0.273	0.233	0.255	0.229	0.286	0.244	0.278	0.299	0.429	0.262	0.268	0.285	0.392	0.368	0.441	0.323	0.231	0.679	0.71	0.702	0.702	0.698	0.712	0.686	0.705	0.678	0.694	0.692	0.681
	1020	0.37	0.395	0.391	0.389	0.313	0.274	0.245	0.278	0.343	0.352	0.394	0.389	0.218	0.235	0.229	0.227	0.226	0.268	0.231	0.274	0.233	0.255	0.23	0.287	0.244	0.278	0.3	0.43	0.262	0.268	0.286	0.394	0.37	0.442	0.323	0.231	0.68	0.712	0.703	0.703	0.7	0.714	0.687	0.707	0.679	0.696	0.694	0.682
	1025	0.37	0.396	0.393	0.391	0.316	0.275	0.245	0.278	0.344	0.354	0.396	0.39	0.219	0.235	0.23	0.228	0.226	0.27	0.231	0.274	0.233	0.256	0.23	0.288	0.244	0.279	0.301	0.431	0.262	0.268	0.286	0.394	0.37	0.443	0.324	0.231	0.681	0.713	0.704	0.704	0.701	0.715	0.688	0.708	0.68	0.697	0.695	0.683
	1030	0.371	0.397	0.394	0.392	0.315	0.276	0.246	0.278	0.346	0.355	0.397	0.391	0.219	0.236	0.231	0.229	0.228	0.271	0.233	0.276	0.234	0.257	0.23	0.289	0.245	0.279	0.302	0.432	0.264	0.27	0.288	0.396	0.372	0.444	0.325	0.231	0.682	0.714	0.706	0.706	0.702	0.717	0.69	0.709	0.681	0.699	0.696	0.684
	1035	0.374	0.398	0.395	0.393	0.319	0.277	0.246	0.278	0.346	0.357	0.398	0.392	0.218	0.236	0.23	0.229	0.227	0.271	0.232	0.276	0.234	0.257	0.23	0.288	0.244	0.28	0.303	0.433	0.263	0.269	0.288	0.396	0.373	0.445	0.326	0.231	0.684	0.716	0.706	0.707	0.703	0.718	0.69	0.71	0.682	0.7	0.697	0.685
	1040	0.372	0.399	0.397	0.394	0.319	0.276	0.246	0.278	0.347	0.358	0.398	0.392	0.217	0.236	0.23	0.23	0.226	0.271	0.232	0.276	0.234	0.256	0.229	0.288	0.243	0.28	0.303	0.433	0.263	0.269	0.288	0.397	0.373	0.446	0.326	0.23	0.684	0.716	0.707	0.708	0.704	0.718	0.691	0.711	0.683	0.7	0.698	0.686
	1045	0.371	0.4	0.398	0.396	0.32	0.277	0.247	0.279	0.349	0.36	0.4	0.392	0.218	0.236	0.231	0.231	0.227	0.272	0.232	0.277	0.235	0.257	0.23	0.288	0.244	0.281	0.305	0.435	0.264	0.27	0.289	0.398	0.375	0.447	0.327	0.231	0.685	0.717	0.708	0.71	0.706	0.72	0.693	0.712	0.684	0.702	0.699	0.687
	1050	0.373	0.401	0.399	0.398	0.32	0.278	0.246	0.278	0.35	0.361	0.4	0.394	0.217	0.237	0.231	0.231	0.227	0.272	0.232	0.277	0.235	0.258	0.23	0.288	0.243	0.282	0.305	0.436	0.264	0.271	0.29	0.398	0.375	0.448	0.328	0.23	0.687	0.718	0.709	0.71	0.706	0.721	0.693	0.714	0.686	0.703	0.701	0.688
	1055	0.374	0.403	0.4	0.4	0.322	0.278	0.247	0.278	0.351	0.362	0.401	0.395	0.218	0.237	0.231	0.233	0.227	0.273	0.232	0.277	0.235	0.258	0.23	0.288	0.244	0.283	0.306	0.437	0.265	0.272	0.291	0.399	0.376	0.449	0.329	0.23	0.689	0.719	0.71	0.712	0.708	0.723	0.695	0.715	0.687	0.705	0.702	0.69
	1060	0.373	0.405	0.403	0.4	0.322	0.278	0.247	0.278	0.352	0.363	0.402	0.395	0.217	0.237	0.231	0.233	0.227	0.274	0.233	0.278	0.235	0.258	0.23	0.287	0.243	0.282	0.307	0.437	0.265	0.271	0.291	0.4	0.377	0.45	0.329	0.23	0.689	0.721	0.711	0.713	0.709	0.724	0.696	0.716	0.687	0.706	0.703	0.69
	1065	0.376	0.403	0.404	0.399	0.322	0.278	0.247	0.278	0.354	0.364	0.404	0.395	0.217	0.238	0.231	0.234	0.227	0.274	0.232	0.278	0.235	0.258	0.23	0.287	0.244	0.283	0.307	0.438	0.265	0.272	0.292	0.401	0.377	0.45	0.33	0.23	0.689	0.721	0.712	0.714	0.709	0.724	0.696	0.717	0.689	0.707	0.704	0.691
	1070	0.375	0.405	0.404	0.401	0.323	0.279	0.248	0.278	0.354	0.364	0.406	0.396	0.216	0.238	0.231	0.235	0.227	0.275	0.233	0.279	0.235	0.259	0.23	0.287	0.244	0.283	0.308	0.439	0.265	0.271	0.292	0.401	0.379	0.451	0.33	0.229	0.69	0.722	0.713	0.715	0.711	0.725	0.697	0.718	0.69	0.708	0.705	0.692
	1075	0.373	0.405	0.406	0.403	0.324	0.279	0.248	0.277	0.356	0.366	0.406	0.396	0.216	0.238	0.231	0.236	0.227	0.277	0.232	0.279	0.235	0.259	0.23	0.287	0.244	0.283	0.309	0.44	0.266	0.272	0.293	0.402	0.379	0.452	0.331	0.229	0.691	0.724	0.714	0.717	0.711	0.726	0.698	0.719	0.691	0.709	0.706	0.693
	1080	0.372	0.407	0.407	0.404	0.325	0.28	0.248	0.278	0.355	0.367	0.407	0.397	0.216	0.24	0.231	0.237	0.227	0.278	0.232	0.28	0.236	0.259	0.23	0.286	0.243	0.284	0.309	0.441	0.266	0.273	0.294	0.402	0.38	0.453	0.332	0.229	0.693	0.725	0.715	0.717	0.713	0.728	0.699	0.72	0.692	0.71	0.707	0.694
	1085	0.373	0.407	0.408	0.405	0.329	0.28	0.249	0.278	0.356	0.369	0.408	0.397	0.216	0.241	0.231	0.238	0.227	0.279	0.233	0.281	0.235	0.26	0.229	0.286	0.244	0.285	0.31	0.441	0.266	0.273	0.294	0.404	0.381	0.454	0.332	0.229	0.694	0.726	0.716	0.719	0.713	0.729	0.7	0.721	0.692	0.711	0.709	0.695
	1090	0.374	0.408	0.41	0.407	0.33	0.281	0.25	0.278	0.357	0.371	0.41	0.398	0.217	0.242	0.232	0.239	0.228	0.28	0.233	0.283	0.236	0.261	0.23	0.287	0.244	0.286	0.311	0.443	0.267	0.274	0.295	0.405	0.382	0.455	0.333	0.229	0.695	0.727	0.718	0.72	0.715	0.73	0.701	0.723	0.694	0.713	0.71	0.697
	1095	0.375	0.409	0.41	0.408	0.331	0.282	0.25	0.278	0.359	0.371	0.411	0.398	0.215	0.243	0.231	0.239	0.227	0.281	0.233	0.283	0.236	0.26	0.229	0.286	0.242	0.286	0.312	0.443	0.267	0.273	0.295	0.405	0.382	0.455	0.333	0.228	0.695	0.726	0.717	0.72	0.714	0.73	0.702	0.723	0.694	0.713	0.71	0.697
	1100	0.373	0.41	0.412	0.409	0.33	0.283	0.251	0.278	0.36	0.372	0.413	0.398	0.216	0.244	0.232	0.239	0.227	0.282	0.234	0.284	0.236	0.261	0.229	0.287	0.243	0.286	0.313	0.445	0.268	0.275	0.296	0.406	0.384	0.456	0.334	0.228	0.696	0.729	0.719	0.722	0.716	0.732	0.703	0.725	0.695	0.715	0.712	0.698
	1105	0.375	0.412	0.413	0.409	0.331	0.283	0.25	0.278	0.361	0.374	0.415	0.399	0.215	0.245	0.231	0.239	0.228	0.282	0.233	0.285	0.237	0.262	0.229	0.286	0.242	0.287	0.314	0.445	0.268	0.275	0.297	0.406	0.384	0.457	0.335	0.228	0.697	0.729	0.72	0.723	0.717	0.733	0.704	0.726	0.696	0.716	0.713	0.699
	1110	0.377	0.412	0.414	0.412	0.332	0.284	0.251	0.278	0.362	0.375	0.416	0.4	0.216	0.245	0.232	0.239	0.228	0.283	0.234	0.286	0.237	0.263	0.23	0.286	0.243	0.288	0.315	0.446	0.269	0.276	0.298	0.408	0.385	0.458	0.336	0.228	0.699	0.731	0.721	0.725	0.718	0.735	0.705	0.727	0.697	0.717	0.715	0.7
	1115	0.376	0.412	0.414	0.412	0.333	0.284	0.25	0.279	0.362	0.375	0.416	0.4	0.215	0.244	0.232	0.239	0.228	0.282	0.233	0.287	0.237	0.264	0.229	0.285	0.242	0.288	0.315	0.447	0.269	0.275	0.298	0.408	0.385	0.459	0.336	0.227	0.699	0.733	0.723	0.725	0.72	0.735	0.707	0.728	0.699	0.718	0.715	0.701
	1120	0.378	0.413	0.415	0.413	0.334	0.284	0.251	0.279	0.364	0.377	0.417	0.4	0.215	0.245	0.232	0.239	0.228	0.282	0.234	0.288	0.237	0.264	0.229	0.286	0.242	0.289	0.316	0.448	0.269	0.276	0.299	0.408	0.386	0.459	0.336	0.227	0.7	0.733	0.723	0.726	0.72	0.736	0.707	0.729	0.699	0.719	0.716	0.702
	1125	0.378	0.414	0.416	0.413	0.335	0.285	0.253	0.279	0.365	0.379	0.419	0.401	0.215	0.245	0.232	0.239	0.228	0.282	0.234	0.288	0.238	0.266	0.229	0.285	0.242	0.29	0.317	0.449	0.27	0.277	0.3	0.409	0.387	0.461	0.337	0.227	0.702	0.733	0.723	0.727	0.721	0.737	0.708	0.73	0.701	0.72	0.717	0.703
	1130	0.376	0.415	0.416	0.414	0.335	0.286	0.251	0.279	0.365	0.379	0.419	0.401	0.215	0.245	0.233	0.239	0.228	0.282	0.234	0.288	0.238	0.267	0.229	0.286	0.243	0.291	0.318	0.449	0.27	0.277	0.3	0.41	0.388	0.461	0.338	0.227	0.703	0.735	0.725	0.729	0.723	0.739	0.709	0.732	0.702	0.721	0.718	0.704
	1135	0.378	0.415	0.416	0.414	0.335	0.286	0.251	0.28	0.366	0.381	0.421	0.401	0.215	0.244	0.232	0.238	0.228	0.282	0.234	0.288	0.238	0.267	0.229	0.285	0.242	0.29	0.318	0.45	0.27	0.277	0.301	0.41	0.388	0.462	0.338	0.226	0.703	0.736	0.726	0.73	0.724	0.74	0.709	0.732	0.702	0.722	0.719	0.705
	1140	0.38	0.415	0.417	0.416	0.337	0.286	0.251	0.279	0.367	0.382	0.421	0.402	0.215	0.244	0.233	0.239	0.228	0.282	0.235	0.288	0.238	0.267	0.229	0.286	0.242	0.291	0.318	0.451	0.27	0.278	0.301	0.411	0.389	0.462	0.338	0.226	0.704	0.737	0.727	0.731	0.725	0.74	0.71	0.733	0.703	0.723	0.72	0.705
	1145	0.377	0.416	0.418	0.418	0.338	0.287	0.252	0.28	0.368	0.383	0.423	0.404	0.214	0.244	0.233	0.238	0.227	0.282	0.235	0.288	0.238	0.268	0.23	0.285	0.241	0.291	0.319	0.452	0.271	0.278	0.302	0.412	0.39	0.463	0.34	0.226	0.705	0.737	0.727	0.732	0.725	0.741	0.711	0.734	0.704	0.724	0.721	0.706
	1150	0.378	0.417	0.419	0.418	0.339	0.288	0.251	0.279	0.368	0.385	0.424	0.404	0.215	0.244	0.233	0.238	0.228	0.282	0.235	0.288	0.238	0.268	0.229	0.285	0.242	0.292	0.32	0.452	0.271	0.278	0.302	0.412	0.391	0.464	0.34	0.226	0.706	0.738	0.728	0.733	0.726	0.743	0.712	0.735	0.705	0.725	0.722	0.707
	1155	0.378	0.419	0.421	0.419	0.34	0.288	0.253	0.28	0.371	0.387	0.426	0.404	0.214	0.245	0.234	0.239	0.228	0.282	0.235	0.289	0.239	0.268	0.23	0.285	0.243	0.293	0.321	0.454	0.272	0.279	0.303	0.413	0.392	0.465	0.341	0.226	0.707	0.74	0.73	0.734	0.728	0.744	0.713	0.737	0.706	0.726	0.724	0.708
	1160	0.376	0.418	0.421	0.419	0.339	0.288	0.253	0.28	0.372	0.387	0.426	0.403	0.214	0.244	0.234	0.239	0.229	0.282	0.236	0.288	0.239	0.268	0.23	0.285	0.242	0.293	0.322	0.454	0.272	0.279	0.304	0.413	0.392	0.466	0.342	0.226	0.708	0.74	0.73	0.735	0.727	0.745	0.714	0.737	0.707	0.727	0.725	0.709
	1165	0.374	0.419	0.42	0.42	0.34	0.288	0.253	0.28	0.372	0.388	0.426	0.405	0.214	0.244	0.235	0.238	0.228	0.282	0.236	0.288	0.24	0.268	0.229	0.286	0.242	0.294	0.322	0.455	0.272	0.28	0.304	0.414	0.393	0.466	0.342	0.225	0.709	0.742	0.731	0.736	0.729	0.746	0.715	0.738	0.708	0.729	0.726	0.71
	1170	0.375	0.419	0.423	0.421	0.341	0.289	0.251	0.279	0.374	0.389	0.426	0.405	0.213	0.244	0.235	0.238	0.228	0.282	0.236	0.288	0.24	0.267	0.229	0.285	0.241	0.294	0.323	0.456	0.272	0.28	0.305	0.414	0.393	0.467	0.342	0.225	0.709	0.743	0.733	0.737	0.73	0.747	0.715	0.739	0.709	0.729	0.726	0.711
	1175	0.374	0.42	0.423	0.423	0.344	0.29	0.254	0.279	0.375	0.391	0.429	0.408	0.215	0.245	0.236	0.239	0.23	0.283	0.237	0.289	0.242	0.268	0.23	0.285	0.244	0.296	0.325	0.457	0.273	0.282	0.306	0.416	0.395	0.468	0.343	0.226	0.712	0.745	0.734	0.739	0.732	0.749	0.717	0.741	0.71	0.731	0.728	0.713
	1180	0.373	0.42	0.424	0.423	0.344	0.289	0.254	0.279	0.374	0.391	0.429	0.407	0.213	0.244	0.236	0.24	0.229	0.282	0.237	0.288	0.241	0.267	0.229	0.285	0.242	0.296	0.324	0.457	0.273	0.28	0.305	0.415	0.395	0.468	0.343	0.225	0.712	0.745	0.735	0.74	0.732	0.749	0.717	0.741	0.711	0.732	0.728	0.713
	1185	0.372	0.421	0.424	0.424	0.344	0.289	0.253	0.279	0.375	0.392	0.43	0.409	0.213	0.244	0.237	0.239	0.229	0.282	0.238	0.288	0.242	0.267	0.229	0.284	0.242	0.296	0.325	0.457	0.273	0.281	0.306	0.416	0.396	0.469	0.343	0.224	0.713	0.746	0.735	0.741	0.732	0.749	0.717	0.742	0.711	0.732	0.73	0.713
	1190	0.372	0.422	0.426	0.425	0.344	0.29	0.253	0.279	0.375	0.392	0.431	0.408	0.213	0.244	0.238	0.24	0.23	0.283	0.239	0.288	0.243	0.268	0.229	0.284	0.243	0.296	0.326	0.458	0.273	0.281	0.307	0.416	0.396	0.469	0.344	0.224	0.713	0.746	0.736	0.741	0.733	0.751	0.718	0.743	0.712	0.733	0.73	0.714
	1195	0.373	0.422	0.426	0.425	0.345	0.29	0.255	0.278	0.377	0.393	0.432	0.409	0.213	0.243	0.238	0.239	0.23	0.282	0.239	0.288	0.244	0.267	0.229	0.285	0.242	0.296	0.326	0.459	0.273	0.282	0.307	0.417	0.397	0.47	0.344	0.224	0.714	0.747	0.737	0.742	0.735	0.752	0.719	0.744	0.713	0.734	0.731	0.715
	1200	0.368	0.422	0.426	0.426	0.345	0.29	0.255	0.278	0.377	0.394	0.433	0.408	0.212	0.243	0.237	0.239	0.23	0.282	0.24	0.288	0.244	0.267	0.229	0.284	0.242	0.297	0.327	0.459	0.273	0.282	0.307	0.417	0.397	0.47	0.344	0.223	0.714	0.748	0.738	0.743	0.736	0.752	0.72	0.744	0.714	0.734	0.732	0.716
	1205	0.372	0.424	0.427	0.429	0.348	0.291	0.254	0.279	0.378	0.396	0.435	0.41	0.213	0.244	0.238	0.24	0.231	0.283	0.241	0.288	0.246	0.268	0.229	0.285	0.242	0.298	0.328	0.46	0.275	0.283	0.309	0.418	0.398	0.471	0.345	0.224	0.716	0.749	0.739	0.744	0.737	0.754	0.721	0.746	0.716	0.737	0.733	0.717
	1210	0.372	0.425	0.428	0.428	0.347	0.291	0.255	0.278	0.379	0.396	0.435	0.411	0.212	0.244	0.238	0.24	0.231	0.282	0.241	0.288	0.245	0.267	0.229	0.284	0.24	0.299	0.328	0.461	0.274	0.282	0.309	0.418	0.398	0.472	0.345	0.223	0.717	0.748	0.738	0.744	0.736	0.754	0.721	0.747	0.716	0.737	0.734	0.717
	1215	0.371	0.425	0.428	0.429	0.349	0.29	0.254	0.278	0.379	0.397	0.436	0.411	0.212	0.243	0.237	0.24	0.232	0.282	0.24	0.288	0.245	0.267	0.229	0.284	0.241	0.298	0.328	0.46	0.274	0.283	0.309	0.418	0.399	0.472	0.346	0.223	0.717	0.749	0.739	0.745	0.737	0.755	0.722	0.747	0.716	0.738	0.735	0.718
	1220	0.37	0.425	0.429	0.43	0.35	0.291	0.255	0.277	0.38	0.399	0.437	0.411	0.212	0.243	0.237	0.24	0.232	0.283	0.24	0.287	0.245	0.267	0.228	0.284	0.241	0.299	0.329	0.461	0.274	0.283	0.309	0.418	0.399	0.472	0.346	0.222	0.717	0.751	0.741	0.746	0.738	0.756	0.722	0.748	0.717	0.739	0.735	0.719
	1225	0.371	0.426	0.429	0.431	0.351	0.291	0.256	0.277	0.381	0.4	0.438	0.413	0.212	0.243	0.236	0.24	0.232	0.283	0.24	0.288	0.245	0.268	0.229	0.284	0.242	0.3	0.33	0.462	0.275	0.283	0.31	0.419	0.4	0.473	0.346	0.223	0.719	0.752	0.741	0.747	0.74	0.757	0.724	0.749	0.718	0.74	0.736	0.72
	1230	0.371	0.427	0.431	0.433	0.351	0.292	0.256	0.277	0.382	0.401	0.44	0.415	0.212	0.244	0.236	0.24	0.231	0.282	0.239	0.288	0.245	0.268	0.229	0.284	0.242	0.299	0.331	0.463	0.275	0.284	0.31	0.42	0.4	0.474	0.347	0.222	0.72	0.753	0.743	0.749	0.74	0.758	0.725	0.751	0.719	0.741	0.738	0.721
	1235	0.368	0.427	0.43	0.433	0.352	0.291	0.255	0.276	0.381	0.402	0.439	0.415	0.211	0.242	0.235	0.24	0.231	0.283	0.239	0.288	0.244	0.268	0.228	0.284	0.243	0.299	0.33	0.463	0.275	0.283	0.311	0.42	0.401	0.474	0.347	0.222	0.72	0.754	0.744	0.75	0.742	0.759	0.725	0.752	0.721	0.742	0.739	0.721
	1240	0.368	0.429	0.432	0.435	0.353	0.293	0.254	0.276	0.383	0.402	0.439	0.414	0.211	0.243	0.235	0.241	0.23	0.283	0.238	0.287	0.245	0.268	0.228	0.283	0.242	0.301	0.331	0.463	0.275	0.284	0.311	0.421	0.402	0.474	0.347	0.222	0.722	0.756	0.745	0.751	0.743	0.76	0.726	0.752	0.721	0.743	0.74	0.722
	1245	0.369	0.43	0.433	0.435	0.353	0.293	0.256	0.277	0.383	0.402	0.439	0.414	0.211	0.243	0.235	0.24	0.23	0.283	0.238	0.287	0.244	0.268	0.228	0.283	0.241	0.3	0.331	0.463	0.275	0.284	0.311	0.421	0.402	0.474	0.346	0.221	0.722	0.756	0.745	0.752	0.743	0.761	0.726	0.753	0.722	0.743	0.74	0.723
	1250	0.369	0.43	0.433	0.437	0.354	0.293	0.254	0.276	0.384	0.404	0.44	0.414	0.21	0.242	0.234	0.239	0.228	0.282	0.237	0.287	0.243	0.268	0.227	0.284	0.241	0.3	0.332	0.464	0.275	0.284	0.311	0.42	0.401	0.475	0.347	0.221	0.722	0.757	0.746	0.752	0.743	0.761	0.727	0.753	0.722	0.744	0.74	0.723
	1255	0.369	0.431	0.434	0.437	0.355	0.293	0.255	0.276	0.384	0.405	0.441	0.416	0.21	0.242	0.234	0.239	0.228	0.282	0.238	0.287	0.244	0.268	0.228	0.283	0.242	0.301	0.332	0.464	0.276	0.284	0.312	0.421	0.403	0.476	0.348	0.221	0.723	0.756	0.746	0.753	0.744	0.763	0.727	0.755	0.723	0.745	0.742	0.724
	1260	0.37	0.432	0.435	0.439	0.356	0.293	0.256	0.276	0.385	0.405	0.442	0.414	0.21	0.243	0.233	0.239	0.228	0.283	0.238	0.287	0.244	0.268	0.228	0.283	0.24	0.301	0.332	0.466	0.275	0.284	0.312	0.421	0.403	0.476	0.348	0.221	0.724	0.757	0.747	0.753	0.745	0.763	0.728	0.756	0.724	0.746	0.743	0.725
	1265	0.369	0.432	0.435	0.44	0.356	0.294	0.255	0.277	0.386	0.406	0.442	0.416	0.211	0.243	0.234	0.239	0.228	0.283	0.237	0.287	0.244	0.268	0.228	0.284	0.242	0.302	0.334	0.466	0.275	0.285	0.313	0.422	0.404	0.476	0.348	0.22	0.725	0.757	0.747	0.754	0.745	0.764	0.728	0.756	0.724	0.747	0.744	0.726
	1270	0.368	0.433	0.436	0.44	0.356	0.294	0.256	0.276	0.386	0.407	0.444	0.415	0.21	0.243	0.234	0.239	0.227	0.283	0.237	0.287	0.243	0.268	0.228	0.283	0.242	0.302	0.334	0.466	0.276	0.285	0.313	0.423	0.404	0.477	0.349	0.22	0.726	0.76	0.748	0.756	0.746	0.765	0.73	0.758	0.725	0.748	0.745	0.727
	1275	0.367	0.434	0.437	0.44	0.359	0.294	0.256	0.276	0.388	0.409	0.445	0.414	0.21	0.243	0.234	0.239	0.227	0.283	0.237	0.287	0.244	0.269	0.228	0.283	0.241	0.302	0.334	0.467	0.277	0.286	0.314	0.423	0.404	0.478	0.349	0.22	0.727	0.76	0.75	0.756	0.747	0.766	0.731	0.758	0.726	0.749	0.746	0.727
	1280	0.369	0.434	0.439	0.441	0.358	0.295	0.257	0.277	0.389	0.409	0.446	0.416	0.211	0.243	0.234	0.239	0.228	0.284	0.238	0.288	0.244	0.269	0.229	0.284	0.241	0.303	0.335	0.467	0.277	0.286	0.314	0.424	0.405	0.478	0.349	0.22	0.727	0.762	0.752	0.757	0.749	0.768	0.732	0.76	0.728	0.75	0.746	0.728
	1285	0.366	0.434	0.438	0.442	0.359	0.295	0.257	0.276	0.389	0.41	0.446	0.416	0.21	0.242	0.233	0.238	0.226	0.283	0.236	0.287	0.243	0.268	0.228	0.283	0.24	0.302	0.335	0.467	0.276	0.285	0.314	0.423	0.405	0.478	0.35	0.219	0.727	0.761	0.75	0.758	0.748	0.768	0.732	0.759	0.727	0.75	0.746	0.728
	1290	0.368	0.435	0.439	0.444	0.36	0.295	0.257	0.276	0.391	0.412	0.446	0.416	0.21	0.243	0.233	0.238	0.226	0.283	0.236	0.286	0.243	0.269	0.229	0.283	0.241	0.303	0.335	0.468	0.276	0.285	0.314	0.424	0.405	0.478	0.35	0.219	0.729	0.761	0.751	0.758	0.748	0.768	0.732	0.761	0.727	0.751	0.747	0.729
	1295	0.366	0.435	0.439	0.444	0.36	0.295	0.257	0.276	0.391	0.413	0.447	0.415	0.211	0.243	0.233	0.238	0.226	0.283	0.237	0.286	0.243	0.269	0.229	0.284	0.242	0.303	0.336	0.468	0.276	0.286	0.315	0.424	0.406	0.479	0.349	0.219	0.73	0.762	0.751	0.759	0.749	0.769	0.733	0.761	0.728	0.752	0.748	0.73
	1300	0.368	0.436	0.439	0.443	0.361	0.295	0.256	0.276	0.392	0.414	0.447	0.416	0.211	0.242	0.233	0.238	0.225	0.283	0.236	0.286	0.243	0.269	0.229	0.283	0.24	0.303	0.335	0.468	0.276	0.285	0.315	0.424	0.405	0.478	0.35	0.219	0.73	0.763	0.752	0.76	0.75	0.769	0.734	0.762	0.729	0.752	0.749	0.731
IMPORT
	LB MEDIA
	Time	100	100	100	100	100	100	100	100	100	100	100	100	150	150	150	150	150	150	150	150	150	150	150	150	200	200	200	200	200	200	200	200	200	200	200	200	300	300	300	300	300	300	300	300	300	300	300	300
	0	0.021	0.02	0.02	0.02	0.02	0.02	0.02	0.021	0.02	0.02	0.022	0.02	0.02	0.023	0.021	0.021	0.02	0.02	0.022	0.02	0.021	0.022	0.021	0.022	0.021	0.02	0.02	0.022	0.02	0.021	0.022	0.021	0.022	0.021	0.021	0.022	0.021	0.022	0.022	0.022	0.02	0.022	0.021	0.021	0.02	0.021	0.021	0.022
	5	0.025	0.023	0.024	0.023	0.024	0.024	0.023	0.024	0.023	0.023	0.025	0.023	0.023	0.025	0.024	0.024	0.023	0.023	0.025	0.023	0.024	0.025	0.024	0.026	0.024	0.023	0.023	0.025	0.023	0.025	0.026	0.024	0.025	0.024	0.023	0.025	0.025	0.026	0.026	0.026	0.024	0.025	0.025	0.024	0.023	0.024	0.024	0.026
	10	0.028	0.026	0.027	0.027	0.027	0.027	0.027	0.028	0.026	0.027	0.029	0.027	0.026	0.029	0.028	0.027	0.026	0.026	0.028	0.027	0.028	0.028	0.027	0.029	0.027	0.026	0.027	0.028	0.026	0.028	0.03	0.028	0.029	0.028	0.027	0.028	0.03	0.031	0.031	0.031	0.028	0.029	0.029	0.028	0.027	0.028	0.028	0.031
	15	0.031	0.03	0.031	0.031	0.031	0.031	0.031	0.032	0.03	0.03	0.033	0.031	0.029	0.033	0.031	0.03	0.03	0.03	0.032	0.03	0.032	0.032	0.031	0.033	0.031	0.03	0.03	0.032	0.03	0.032	0.034	0.032	0.033	0.031	0.031	0.032	0.035	0.036	0.036	0.036	0.032	0.034	0.034	0.033	0.032	0.032	0.033	0.036
	20	0.035	0.033	0.034	0.034	0.034	0.034	0.034	0.035	0.034	0.033	0.036	0.034	0.034	0.036	0.035	0.035	0.034	0.033	0.036	0.034	0.035	0.036	0.035	0.038	0.035	0.034	0.034	0.037	0.035	0.037	0.038	0.036	0.037	0.036	0.035	0.036	0.04	0.042	0.042	0.041	0.038	0.04	0.04	0.039	0.037	0.038	0.038	0.041
	25	0.039	0.037	0.038	0.038	0.038	0.038	0.038	0.04	0.037	0.037	0.04	0.038	0.038	0.04	0.04	0.037	0.038	0.038	0.04	0.039	0.04	0.041	0.04	0.041	0.04	0.039	0.039	0.042	0.04	0.042	0.044	0.041	0.042	0.04	0.04	0.041	0.046	0.048	0.048	0.048	0.043	0.046	0.046	0.044	0.042	0.043	0.044	0.048
	30	0.043	0.041	0.043	0.042	0.042	0.043	0.042	0.045	0.041	0.042	0.045	0.043	0.042	0.044	0.043	0.041	0.042	0.041	0.045	0.041	0.045	0.044	0.044	0.045	0.045	0.044	0.045	0.048	0.045	0.046	0.048	0.046	0.047	0.046	0.045	0.046	0.053	0.055	0.055	0.055	0.05	0.053	0.053	0.051	0.048	0.049	0.05	0.055
	35	0.047	0.046	0.047	0.047	0.047	0.047	0.047	0.049	0.045	0.046	0.049	0.047	0.048	0.048	0.047	0.046	0.047	0.045	0.048	0.045	0.047	0.048	0.049	0.05	0.05	0.049	0.05	0.053	0.05	0.051	0.053	0.051	0.053	0.051	0.05	0.05	0.061	0.063	0.063	0.062	0.057	0.06	0.06	0.058	0.055	0.056	0.057	0.062
	40	0.052	0.051	0.052	0.051	0.052	0.052	0.051	0.054	0.05	0.05	0.054	0.052	0.051	0.053	0.052	0.05	0.05	0.049	0.053	0.05	0.052	0.053	0.053	0.055	0.055	0.054	0.055	0.058	0.056	0.056	0.059	0.056	0.058	0.056	0.055	0.056	0.068	0.071	0.071	0.07	0.065	0.068	0.068	0.066	0.063	0.064	0.064	0.07
	45	0.057	0.056	0.057	0.056	0.056	0.057	0.056	0.059	0.055	0.055	0.059	0.057	0.056	0.057	0.056	0.054	0.055	0.054	0.057	0.054	0.057	0.057	0.058	0.06	0.059	0.06	0.061	0.064	0.06	0.061	0.064	0.062	0.064	0.062	0.061	0.06	0.076	0.079	0.079	0.078	0.073	0.076	0.076	0.074	0.07	0.071	0.072	0.078
	50	0.061	0.06	0.061	0.06	0.061	0.06	0.059	0.063	0.06	0.059	0.063	0.062	0.061	0.062	0.061	0.059	0.06	0.059	0.062	0.059	0.061	0.062	0.064	0.066	0.065	0.065	0.065	0.07	0.066	0.067	0.071	0.068	0.07	0.067	0.066	0.066	0.084	0.086	0.086	0.085	0.08	0.083	0.085	0.081	0.077	0.079	0.08	0.086
	55	0.064	0.063	0.065	0.064	0.064	0.064	0.063	0.066	0.063	0.062	0.067	0.067	0.066	0.067	0.066	0.064	0.065	0.064	0.067	0.064	0.067	0.067	0.069	0.072	0.072	0.071	0.071	0.076	0.073	0.073	0.077	0.074	0.077	0.074	0.073	0.072	0.093	0.095	0.095	0.094	0.088	0.091	0.093	0.089	0.085	0.086	0.088	0.094
	60	0.067	0.066	0.068	0.066	0.067	0.067	0.065	0.069	0.067	0.065	0.07	0.07	0.072	0.07	0.071	0.068	0.071	0.069	0.072	0.068	0.071	0.072	0.075	0.077	0.078	0.078	0.079	0.084	0.08	0.08	0.085	0.082	0.084	0.082	0.08	0.078	0.102	0.105	0.104	0.104	0.096	0.1	0.101	0.098	0.092	0.094	0.096	0.104
	65	0.07	0.069	0.071	0.07	0.07	0.069	0.068	0.073	0.07	0.068	0.073	0.073	0.079	0.072	0.076	0.07	0.077	0.073	0.077	0.073	0.076	0.077	0.081	0.079	0.085	0.085	0.086	0.092	0.087	0.086	0.092	0.089	0.092	0.089	0.087	0.084	0.111	0.114	0.113	0.113	0.106	0.11	0.112	0.108	0.102	0.105	0.105	0.113
	70	0.074	0.072	0.074	0.073	0.073	0.072	0.07	0.076	0.073	0.071	0.076	0.077	0.084	0.075	0.078	0.073	0.082	0.075	0.081	0.075	0.081	0.079	0.086	0.082	0.092	0.092	0.093	0.1	0.095	0.092	0.1	0.096	0.1	0.097	0.095	0.092	0.121	0.125	0.125	0.124	0.115	0.119	0.122	0.118	0.111	0.113	0.115	0.124
	75	0.078	0.076	0.078	0.077	0.076	0.076	0.074	0.081	0.076	0.075	0.08	0.08	0.091	0.079	0.079	0.076	0.088	0.078	0.083	0.077	0.082	0.082	0.091	0.086	0.099	0.1	0.101	0.109	0.102	0.099	0.107	0.105	0.108	0.105	0.103	0.098	0.133	0.137	0.137	0.136	0.126	0.131	0.133	0.129	0.121	0.125	0.126	0.137
	80	0.081	0.08	0.083	0.082	0.08	0.079	0.077	0.085	0.08	0.078	0.084	0.084	0.095	0.08	0.082	0.079	0.09	0.081	0.085	0.08	0.085	0.085	0.092	0.09	0.106	0.109	0.108	0.117	0.109	0.105	0.114	0.112	0.116	0.113	0.111	0.104	0.145	0.149	0.149	0.148	0.139	0.143	0.146	0.142	0.133	0.136	0.138	0.149
	85	0.085	0.083	0.087	0.086	0.085	0.083	0.08	0.089	0.085	0.081	0.089	0.088	0.099	0.083	0.086	0.08	0.093	0.084	0.088	0.083	0.087	0.089	0.094	0.095	0.111	0.116	0.115	0.125	0.114	0.108	0.12	0.12	0.124	0.121	0.119	0.106	0.157	0.162	0.161	0.16	0.15	0.156	0.159	0.154	0.145	0.148	0.15	0.161
	90	0.09	0.088	0.091	0.09	0.089	0.087	0.084	0.094	0.089	0.085	0.093	0.092	0.102	0.086	0.087	0.083	0.095	0.086	0.091	0.085	0.091	0.091	0.097	0.098	0.115	0.122	0.121	0.131	0.12	0.112	0.125	0.126	0.129	0.127	0.125	0.108	0.17	0.176	0.174	0.174	0.163	0.168	0.171	0.166	0.156	0.16	0.162	0.174
	95	0.095	0.093	0.096	0.096	0.094	0.091	0.088	0.099	0.093	0.09	0.098	0.097	0.105	0.09	0.09	0.086	0.098	0.088	0.093	0.088	0.093	0.094	0.101	0.102	0.118	0.127	0.125	0.138	0.125	0.115	0.131	0.132	0.134	0.133	0.131	0.108	0.183	0.189	0.187	0.186	0.176	0.182	0.185	0.179	0.169	0.173	0.174	0.186
	100	0.099	0.098	0.101	0.101	0.098	0.096	0.092	0.104	0.098	0.094	0.103	0.101	0.105	0.094	0.093	0.089	0.098	0.091	0.096	0.092	0.096	0.098	0.103	0.107	0.121	0.134	0.13	0.144	0.132	0.119	0.138	0.138	0.138	0.139	0.137	0.11	0.195	0.202	0.199	0.199	0.189	0.196	0.199	0.193	0.181	0.185	0.187	0.199
	105	0.105	0.103	0.106	0.106	0.104	0.1	0.096	0.11	0.103	0.098	0.108	0.106	0.105	0.098	0.097	0.092	0.099	0.095	0.1	0.096	0.1	0.102	0.106	0.111	0.121	0.141	0.136	0.153	0.137	0.122	0.144	0.147	0.144	0.147	0.145	0.11	0.206	0.212	0.21	0.209	0.201	0.208	0.211	0.205	0.193	0.197	0.199	0.21
	110	0.111	0.108	0.112	0.112	0.109	0.105	0.1	0.116	0.108	0.103	0.114	0.111	0.106	0.102	0.101	0.096	0.102	0.099	0.104	0.099	0.104	0.106	0.11	0.116	0.122	0.147	0.14	0.159	0.143	0.125	0.149	0.153	0.148	0.153	0.151	0.111	0.216	0.222	0.22	0.219	0.211	0.218	0.223	0.215	0.202	0.207	0.209	0.22
	115	0.115	0.114	0.118	0.117	0.115	0.11	0.105	0.122	0.114	0.108	0.119	0.116	0.108	0.105	0.104	0.1	0.106	0.103	0.108	0.103	0.108	0.11	0.114	0.122	0.124	0.154	0.145	0.167	0.148	0.128	0.154	0.161	0.152	0.161	0.159	0.115	0.226	0.232	0.23	0.229	0.221	0.229	0.233	0.225	0.212	0.217	0.219	0.23
	120	0.121	0.12	0.124	0.124	0.12	0.115	0.109	0.127	0.12	0.113	0.126	0.121	0.111	0.11	0.108	0.103	0.11	0.107	0.112	0.107	0.113	0.115	0.118	0.126	0.128	0.162	0.15	0.176	0.152	0.131	0.159	0.169	0.158	0.17	0.167	0.118	0.238	0.244	0.242	0.241	0.231	0.239	0.243	0.235	0.222	0.227	0.229	0.242
	125	0.127	0.126	0.13	0.13	0.126	0.12	0.114	0.133	0.125	0.118	0.132	0.126	0.115	0.114	0.112	0.108	0.113	0.111	0.117	0.111	0.117	0.119	0.123	0.132	0.132	0.17	0.154	0.185	0.154	0.134	0.163	0.178	0.164	0.178	0.175	0.122	0.249	0.255	0.252	0.251	0.244	0.251	0.255	0.247	0.233	0.238	0.241	0.252
	130	0.132	0.132	0.136	0.136	0.131	0.125	0.118	0.14	0.131	0.124	0.138	0.132	0.119	0.118	0.116	0.112	0.118	0.115	0.12	0.116	0.121	0.124	0.128	0.138	0.137	0.179	0.158	0.194	0.155	0.138	0.168	0.186	0.169	0.187	0.184	0.127	0.259	0.266	0.264	0.263	0.254	0.263	0.266	0.258	0.244	0.249	0.251	0.264
	135	0.139	0.138	0.143	0.142	0.137	0.131	0.122	0.144	0.137	0.129	0.145	0.137	0.123	0.122	0.121	0.116	0.122	0.12	0.125	0.121	0.126	0.129	0.132	0.144	0.142	0.187	0.162	0.204	0.157	0.143	0.174	0.196	0.174	0.196	0.192	0.132	0.272	0.28	0.276	0.276	0.266	0.275	0.278	0.27	0.256	0.261	0.263	0.276
	140	0.145	0.143	0.147	0.146	0.141	0.135	0.126	0.148	0.142	0.134	0.15	0.142	0.128	0.127	0.125	0.12	0.127	0.124	0.131	0.125	0.131	0.133	0.137	0.149	0.146	0.193	0.166	0.213	0.159	0.148	0.181	0.204	0.179	0.205	0.197	0.136	0.284	0.293	0.29	0.289	0.279	0.289	0.29	0.282	0.268	0.273	0.276	0.288
	145	0.151	0.148	0.151	0.15	0.144	0.137	0.128	0.151	0.146	0.138	0.153	0.15	0.132	0.132	0.129	0.124	0.132	0.128	0.135	0.129	0.135	0.138	0.142	0.154	0.152	0.199	0.17	0.223	0.161	0.154	0.186	0.213	0.185	0.214	0.204	0.141	0.297	0.307	0.304	0.303	0.293	0.301	0.302	0.295	0.281	0.286	0.288	0.302
	150	0.154	0.152	0.155	0.153	0.147	0.14	0.13	0.154	0.149	0.141	0.157	0.154	0.137	0.136	0.134	0.128	0.136	0.133	0.139	0.134	0.14	0.142	0.147	0.162	0.158	0.2	0.175	0.232	0.162	0.159	0.19	0.221	0.191	0.222	0.209	0.146	0.311	0.321	0.317	0.316	0.306	0.316	0.317	0.308	0.293	0.299	0.301	0.315
	155	0.158	0.155	0.158	0.157	0.15	0.142	0.132	0.156	0.152	0.143	0.16	0.157	0.141	0.142	0.139	0.134	0.14	0.138	0.143	0.14	0.145	0.147	0.152	0.165	0.163	0.201	0.179	0.24	0.166	0.165	0.193	0.227	0.196	0.23	0.214	0.151	0.323	0.336	0.332	0.331	0.32	0.33	0.331	0.323	0.307	0.313	0.315	0.329
	160	0.161	0.159	0.161	0.16	0.152	0.144	0.134	0.159	0.155	0.146	0.164	0.161	0.146	0.145	0.143	0.137	0.145	0.143	0.149	0.145	0.15	0.153	0.156	0.167	0.168	0.203	0.184	0.248	0.169	0.169	0.198	0.231	0.201	0.238	0.22	0.155	0.337	0.349	0.346	0.345	0.335	0.345	0.345	0.337	0.321	0.327	0.329	0.343
	165	0.166	0.162	0.166	0.163	0.155	0.146	0.136	0.162	0.159	0.148	0.167	0.163	0.15	0.147	0.149	0.14	0.15	0.146	0.155	0.148	0.155	0.156	0.162	0.17	0.174	0.206	0.189	0.255	0.175	0.175	0.202	0.236	0.205	0.245	0.225	0.161	0.351	0.364	0.36	0.358	0.349	0.359	0.357	0.351	0.334	0.341	0.344	0.356
	170	0.169	0.166	0.169	0.167	0.157	0.148	0.139	0.165	0.161	0.151	0.17	0.167	0.155	0.148	0.151	0.141	0.155	0.147	0.157	0.151	0.158	0.158	0.167	0.171	0.179	0.208	0.194	0.264	0.179	0.182	0.204	0.243	0.211	0.255	0.23	0.166	0.363	0.377	0.373	0.372	0.363	0.373	0.371	0.364	0.348	0.354	0.357	0.37
	175	0.173	0.17	0.172	0.171	0.16	0.15	0.14	0.168	0.164	0.153	0.173	0.169	0.16	0.15	0.153	0.143	0.158	0.149	0.159	0.152	0.16	0.16	0.169	0.174	0.184	0.209	0.199	0.27	0.182	0.185	0.203	0.247	0.216	0.26	0.234	0.172	0.376	0.39	0.386	0.384	0.375	0.386	0.383	0.377	0.359	0.366	0.37	0.382
	180	0.177	0.173	0.175	0.175	0.163	0.153	0.143	0.171	0.166	0.156	0.177	0.172	0.164	0.152	0.154	0.144	0.158	0.152	0.161	0.154	0.161	0.162	0.171	0.176	0.187	0.206	0.203	0.272	0.183	0.186	0.203	0.248	0.219	0.264	0.236	0.175	0.388	0.404	0.4	0.397	0.388	0.4	0.397	0.39	0.372	0.38	0.383	0.394
	185	0.18	0.176	0.178	0.177	0.165	0.154	0.144	0.174	0.17	0.158	0.181	0.175	0.165	0.153	0.156	0.146	0.161	0.153	0.163	0.155	0.163	0.163	0.172	0.178	0.189	0.205	0.205	0.273	0.185	0.188	0.203	0.25	0.218	0.266	0.237	0.177	0.4	0.418	0.415	0.411	0.402	0.413	0.41	0.403	0.386	0.392	0.396	0.408
	190	0.184	0.18	0.181	0.181	0.167	0.157	0.146	0.177	0.172	0.16	0.184	0.178	0.167	0.155	0.158	0.147	0.162	0.155	0.164	0.157	0.164	0.165	0.174	0.18	0.191	0.203	0.207	0.275	0.187	0.19	0.204	0.252	0.219	0.27	0.239	0.178	0.413	0.427	0.423	0.42	0.416	0.426	0.425	0.418	0.398	0.407	0.411	0.419
	195	0.187	0.182	0.184	0.183	0.169	0.158	0.147	0.179	0.175	0.163	0.187	0.18	0.169	0.156	0.159	0.149	0.163	0.157	0.165	0.158	0.165	0.166	0.175	0.182	0.193	0.202	0.209	0.278	0.188	0.192	0.206	0.253	0.219	0.273	0.239	0.18	0.42	0.435	0.43	0.428	0.424	0.434	0.434	0.426	0.407	0.415	0.42	0.427
	200	0.19	0.186	0.188	0.186	0.172	0.16	0.149	0.181	0.177	0.165	0.19	0.182	0.17	0.158	0.16	0.15	0.165	0.158	0.167	0.16	0.167	0.168	0.176	0.184	0.194	0.202	0.21	0.281	0.189	0.194	0.205	0.254	0.22	0.276	0.24	0.181	0.427	0.442	0.437	0.433	0.431	0.442	0.441	0.434	0.414	0.422	0.427	0.434
	205	0.192	0.189	0.191	0.19	0.175	0.163	0.151	0.184	0.179	0.168	0.193	0.186	0.172	0.161	0.161	0.151	0.166	0.16	0.168	0.161	0.168	0.169	0.177	0.186	0.196	0.204	0.211	0.285	0.191	0.196	0.206	0.256	0.222	0.277	0.24	0.183	0.433	0.449	0.444	0.441	0.437	0.449	0.448	0.441	0.42	0.429	0.433	0.441
	210	0.195	0.191	0.193	0.192	0.176	0.164	0.153	0.186	0.182	0.17	0.195	0.187	0.173	0.161	0.162	0.153	0.168	0.162	0.169	0.162	0.169	0.171	0.179	0.188	0.197	0.206	0.213	0.288	0.192	0.196	0.208	0.258	0.224	0.278	0.24	0.184	0.439	0.455	0.451	0.447	0.445	0.455	0.454	0.446	0.426	0.435	0.439	0.447
	215	0.199	0.193	0.195	0.194	0.179	0.166	0.154	0.188	0.185	0.171	0.198	0.189	0.174	0.162	0.165	0.154	0.169	0.163	0.17	0.164	0.171	0.173	0.179	0.19	0.199	0.206	0.214	0.291	0.193	0.198	0.209	0.258	0.224	0.279	0.24	0.186	0.445	0.462	0.457	0.453	0.45	0.462	0.46	0.453	0.432	0.442	0.446	0.454
	220	0.201	0.197	0.199	0.198	0.18	0.168	0.156	0.191	0.186	0.173	0.201	0.192	0.176	0.164	0.165	0.155	0.17	0.164	0.172	0.165	0.172	0.175	0.18	0.191	0.2	0.207	0.216	0.293	0.194	0.199	0.211	0.259	0.225	0.28	0.241	0.187	0.45	0.466	0.461	0.458	0.456	0.468	0.466	0.459	0.438	0.448	0.452	0.458
	225	0.204	0.199	0.201	0.2	0.182	0.169	0.157	0.192	0.189	0.175	0.205	0.194	0.178	0.165	0.166	0.157	0.172	0.165	0.173	0.167	0.173	0.176	0.182	0.193	0.201	0.209	0.216	0.296	0.196	0.201	0.212	0.26	0.226	0.281	0.241	0.188	0.456	0.472	0.467	0.464	0.462	0.473	0.471	0.464	0.443	0.452	0.457	0.464
	230	0.207	0.202	0.204	0.204	0.184	0.171	0.158	0.194	0.192	0.177	0.207	0.196	0.178	0.166	0.167	0.157	0.173	0.167	0.173	0.169	0.174	0.177	0.183	0.195	0.203	0.211	0.218	0.298	0.197	0.203	0.214	0.261	0.226	0.284	0.243	0.19	0.46	0.477	0.472	0.469	0.467	0.478	0.478	0.47	0.448	0.458	0.462	0.469
	235	0.21	0.205	0.208	0.206	0.186	0.173	0.161	0.195	0.195	0.179	0.209	0.197	0.179	0.167	0.168	0.158	0.173	0.168	0.176	0.17	0.175	0.179	0.184	0.197	0.203	0.213	0.219	0.302	0.197	0.204	0.215	0.263	0.229	0.285	0.245	0.191	0.467	0.482	0.478	0.474	0.472	0.483	0.482	0.474	0.452	0.462	0.467	0.474
	240	0.212	0.208	0.209	0.209	0.188	0.174	0.162	0.198	0.196	0.182	0.212	0.2	0.181	0.168	0.168	0.159	0.175	0.17	0.176	0.171	0.176	0.18	0.185	0.199	0.203	0.213	0.218	0.304	0.198	0.204	0.217	0.264	0.23	0.287	0.245	0.191	0.472	0.486	0.481	0.479	0.476	0.489	0.488	0.479	0.457	0.467	0.472	0.478
	245	0.215	0.21	0.212	0.212	0.19	0.176	0.163	0.199	0.199	0.183	0.214	0.201	0.181	0.169	0.169	0.16	0.176	0.171	0.176	0.172	0.177	0.181	0.185	0.2	0.204	0.214	0.219	0.306	0.2	0.206	0.218	0.265	0.231	0.288	0.247	0.193	0.477	0.49	0.485	0.484	0.481	0.492	0.492	0.484	0.461	0.472	0.477	0.483
	250	0.217	0.213	0.216	0.215	0.191	0.179	0.165	0.201	0.202	0.186	0.218	0.204	0.182	0.171	0.17	0.161	0.177	0.172	0.178	0.174	0.177	0.182	0.185	0.202	0.205	0.216	0.22	0.308	0.201	0.206	0.218	0.266	0.232	0.29	0.248	0.194	0.483	0.495	0.489	0.488	0.484	0.496	0.497	0.488	0.465	0.476	0.482	0.488
	255	0.22	0.216	0.217	0.217	0.193	0.179	0.167	0.203	0.204	0.187	0.22	0.205	0.183	0.172	0.17	0.163	0.177	0.174	0.178	0.176	0.178	0.183	0.186	0.204	0.206	0.217	0.222	0.311	0.201	0.207	0.219	0.268	0.233	0.291	0.249	0.194	0.488	0.499	0.493	0.493	0.488	0.5	0.504	0.493	0.47	0.481	0.486	0.491
	260	0.223	0.218	0.22	0.22	0.195	0.181	0.168	0.205	0.206	0.19	0.224	0.207	0.183	0.173	0.172	0.164	0.178	0.175	0.179	0.178	0.179	0.186	0.187	0.206	0.206	0.218	0.222	0.313	0.202	0.208	0.22	0.269	0.234	0.293	0.251	0.195	0.493	0.503	0.497	0.497	0.492	0.504	0.509	0.497	0.473	0.485	0.49	0.495
	265	0.226	0.221	0.223	0.223	0.197	0.184	0.17	0.206	0.208	0.192	0.226	0.21	0.183	0.174	0.172	0.165	0.179	0.176	0.18	0.18	0.18	0.186	0.187	0.208	0.207	0.219	0.224	0.315	0.203	0.209	0.22	0.27	0.235	0.294	0.252	0.196	0.497	0.506	0.5	0.502	0.495	0.507	0.514	0.501	0.477	0.489	0.494	0.499
	270	0.229	0.224	0.226	0.227	0.2	0.186	0.172	0.209	0.211	0.194	0.229	0.212	0.184	0.176	0.173	0.166	0.18	0.178	0.181	0.182	0.181	0.188	0.188	0.21	0.208	0.22	0.224	0.317	0.203	0.209	0.22	0.271	0.236	0.296	0.253	0.196	0.5	0.51	0.504	0.504	0.499	0.511	0.519	0.505	0.481	0.493	0.498	0.502
	275	0.231	0.226	0.229	0.229	0.202	0.188	0.174	0.211	0.213	0.196	0.232	0.214	0.185	0.177	0.174	0.168	0.18	0.18	0.182	0.184	0.182	0.19	0.188	0.212	0.209	0.22	0.224	0.318	0.204	0.21	0.221	0.271	0.237	0.298	0.254	0.198	0.503	0.513	0.506	0.508	0.502	0.514	0.523	0.509	0.483	0.496	0.501	0.505
	280	0.234	0.229	0.231	0.232	0.203	0.189	0.175	0.212	0.215	0.198	0.234	0.217	0.185	0.178	0.176	0.168	0.181	0.182	0.183	0.186	0.183	0.192	0.189	0.213	0.209	0.221	0.225	0.32	0.205	0.21	0.221	0.272	0.238	0.3	0.254	0.198	0.506	0.516	0.51	0.51	0.505	0.517	0.525	0.512	0.487	0.5	0.504	0.508
	285	0.237	0.231	0.234	0.234	0.206	0.191	0.176	0.214	0.217	0.2	0.237	0.219	0.186	0.179	0.176	0.169	0.182	0.183	0.184	0.188	0.184	0.193	0.19	0.215	0.21	0.22	0.226	0.323	0.206	0.211	0.222	0.274	0.239	0.304	0.255	0.199	0.509	0.519	0.513	0.514	0.508	0.52	0.528	0.515	0.49	0.503	0.508	0.511
	290	0.239	0.235	0.237	0.237	0.208	0.193	0.178	0.216	0.22	0.202	0.239	0.222	0.187	0.18	0.177	0.17	0.184	0.184	0.185	0.189	0.185	0.194	0.191	0.217	0.211	0.22	0.226	0.324	0.206	0.212	0.223	0.275	0.24	0.306	0.256	0.2	0.512	0.522	0.517	0.517	0.512	0.523	0.531	0.518	0.493	0.506	0.51	0.514
	295	0.243	0.237	0.24	0.24	0.21	0.195	0.18	0.219	0.223	0.205	0.243	0.224	0.187	0.182	0.178	0.171	0.185	0.185	0.186	0.191	0.186	0.195	0.192	0.219	0.212	0.22	0.226	0.326	0.207	0.213	0.224	0.276	0.241	0.307	0.257	0.201	0.515	0.526	0.519	0.52	0.515	0.526	0.533	0.521	0.496	0.509	0.514	0.517
	300	0.245	0.24	0.243	0.243	0.212	0.197	0.182	0.221	0.225	0.207	0.247	0.228	0.188	0.183	0.179	0.172	0.185	0.186	0.187	0.193	0.187	0.197	0.192	0.221	0.212	0.221	0.228	0.328	0.207	0.213	0.225	0.278	0.243	0.309	0.258	0.201	0.517	0.529	0.523	0.522	0.518	0.53	0.536	0.524	0.499	0.512	0.517	0.519
	305	0.247	0.242	0.246	0.246	0.213	0.198	0.184	0.222	0.228	0.209	0.249	0.229	0.189	0.184	0.181	0.173	0.186	0.188	0.188	0.195	0.189	0.199	0.193	0.223	0.213	0.221	0.228	0.33	0.208	0.214	0.227	0.28	0.244	0.312	0.259	0.202	0.519	0.532	0.526	0.525	0.521	0.533	0.537	0.527	0.502	0.515	0.519	0.522
	310	0.251	0.245	0.248	0.248	0.215	0.2	0.185	0.223	0.229	0.211	0.25	0.231	0.189	0.185	0.182	0.174	0.188	0.19	0.19	0.197	0.19	0.201	0.194	0.225	0.213	0.222	0.229	0.331	0.209	0.214	0.227	0.281	0.245	0.314	0.259	0.203	0.522	0.534	0.529	0.528	0.524	0.536	0.538	0.53	0.505	0.518	0.522	0.524
	315	0.253	0.247	0.252	0.252	0.218	0.203	0.187	0.226	0.232	0.214	0.255	0.235	0.191	0.187	0.182	0.175	0.189	0.191	0.191	0.198	0.192	0.202	0.195	0.226	0.214	0.222	0.228	0.332	0.21	0.215	0.229	0.282	0.246	0.315	0.26	0.204	0.524	0.539	0.533	0.531	0.527	0.539	0.54	0.532	0.508	0.521	0.525	0.527
	320	0.255	0.251	0.254	0.255	0.22	0.204	0.189	0.228	0.235	0.215	0.257	0.236	0.192	0.187	0.184	0.177	0.191	0.192	0.192	0.2	0.192	0.203	0.197	0.229	0.216	0.224	0.229	0.333	0.212	0.217	0.231	0.284	0.247	0.318	0.261	0.205	0.525	0.541	0.536	0.533	0.53	0.542	0.542	0.536	0.512	0.524	0.528	0.529
	325	0.256	0.253	0.257	0.257	0.222	0.206	0.191	0.23	0.236	0.217	0.259	0.24	0.193	0.188	0.185	0.177	0.191	0.195	0.192	0.203	0.193	0.205	0.197	0.23	0.216	0.225	0.231	0.336	0.213	0.218	0.232	0.287	0.25	0.32	0.262	0.206	0.527	0.544	0.538	0.536	0.534	0.545	0.544	0.539	0.514	0.527	0.53	0.532
	330	0.259	0.256	0.259	0.26	0.224	0.208	0.193	0.231	0.238	0.219	0.262	0.242	0.193	0.189	0.185	0.178	0.192	0.195	0.195	0.204	0.196	0.205	0.198	0.231	0.218	0.226	0.232	0.338	0.214	0.219	0.233	0.289	0.251	0.322	0.261	0.208	0.53	0.547	0.542	0.538	0.536	0.548	0.547	0.541	0.517	0.53	0.532	0.535
	335	0.261	0.26	0.262	0.262	0.226	0.211	0.194	0.233	0.24	0.222	0.265	0.245	0.196	0.19	0.186	0.179	0.194	0.196	0.194	0.205	0.195	0.206	0.2	0.233	0.218	0.227	0.233	0.339	0.214	0.22	0.233	0.291	0.253	0.325	0.26	0.208	0.531	0.55	0.544	0.541	0.539	0.551	0.548	0.543	0.52	0.532	0.535	0.536
	340	0.265	0.262	0.265	0.265	0.227	0.212	0.195	0.233	0.242	0.224	0.267	0.247	0.196	0.191	0.188	0.179	0.194	0.198	0.195	0.207	0.196	0.208	0.2	0.235	0.221	0.227	0.234	0.341	0.217	0.223	0.235	0.293	0.254	0.326	0.258	0.211	0.535	0.553	0.548	0.545	0.543	0.554	0.55	0.547	0.522	0.535	0.538	0.54
	345	0.266	0.266	0.267	0.268	0.229	0.214	0.197	0.235	0.244	0.226	0.27	0.251	0.196	0.193	0.189	0.18	0.195	0.199	0.196	0.209	0.197	0.209	0.201	0.237	0.22	0.23	0.237	0.344	0.217	0.222	0.235	0.296	0.258	0.332	0.259	0.211	0.538	0.556	0.551	0.547	0.546	0.557	0.553	0.55	0.526	0.538	0.541	0.542
	350	0.269	0.268	0.27	0.27	0.23	0.215	0.198	0.236	0.247	0.228	0.272	0.254	0.198	0.194	0.19	0.182	0.196	0.201	0.197	0.21	0.198	0.21	0.202	0.239	0.221	0.23	0.237	0.344	0.218	0.223	0.236	0.297	0.259	0.333	0.258	0.211	0.54	0.559	0.553	0.55	0.548	0.56	0.556	0.553	0.529	0.541	0.544	0.545
	355	0.271	0.271	0.273	0.271	0.232	0.217	0.199	0.237	0.248	0.23	0.275	0.258	0.197	0.195	0.192	0.182	0.197	0.203	0.197	0.213	0.198	0.212	0.203	0.24	0.222	0.231	0.238	0.346	0.219	0.225	0.236	0.299	0.261	0.334	0.258	0.213	0.542	0.562	0.556	0.552	0.551	0.562	0.558	0.556	0.531	0.544	0.546	0.547
	360	0.274	0.273	0.274	0.274	0.233	0.218	0.201	0.238	0.251	0.232	0.276	0.26	0.198	0.196	0.192	0.183	0.197	0.204	0.199	0.214	0.2	0.212	0.203	0.242	0.223	0.232	0.239	0.348	0.22	0.225	0.236	0.301	0.264	0.336	0.258	0.214	0.545	0.567	0.561	0.558	0.553	0.565	0.56	0.558	0.533	0.546	0.548	0.551
	365	0.276	0.276	0.277	0.276	0.235	0.219	0.202	0.239	0.251	0.233	0.279	0.263	0.199	0.197	0.194	0.184	0.199	0.206	0.2	0.216	0.2	0.214	0.205	0.244	0.224	0.234	0.241	0.349	0.221	0.226	0.237	0.303	0.265	0.338	0.259	0.214	0.546	0.568	0.562	0.559	0.558	0.57	0.564	0.563	0.538	0.551	0.553	0.553
	370	0.278	0.279	0.279	0.279	0.237	0.221	0.203	0.241	0.254	0.235	0.281	0.267	0.199	0.199	0.194	0.185	0.199	0.207	0.2	0.217	0.202	0.215	0.206	0.245	0.225	0.234	0.241	0.35	0.222	0.228	0.237	0.304	0.268	0.34	0.259	0.215	0.549	0.57	0.564	0.561	0.559	0.571	0.565	0.564	0.539	0.552	0.554	0.555
	375	0.28	0.281	0.28	0.281	0.238	0.222	0.205	0.241	0.256	0.237	0.283	0.27	0.201	0.2	0.195	0.186	0.201	0.208	0.201	0.219	0.203	0.216	0.207	0.248	0.225	0.236	0.243	0.352	0.223	0.228	0.237	0.306	0.27	0.343	0.26	0.216	0.551	0.574	0.568	0.564	0.562	0.573	0.568	0.567	0.542	0.555	0.557	0.557
	380	0.282	0.283	0.283	0.283	0.238	0.223	0.206	0.242	0.256	0.238	0.285	0.274	0.201	0.2	0.197	0.187	0.201	0.21	0.202	0.221	0.203	0.218	0.207	0.248	0.227	0.236	0.244	0.353	0.225	0.23	0.238	0.307	0.271	0.345	0.26	0.217	0.553	0.576	0.569	0.566	0.565	0.577	0.57	0.57	0.545	0.558	0.56	0.56
	385	0.283	0.287	0.285	0.285	0.241	0.225	0.207	0.243	0.259	0.24	0.287	0.277	0.202	0.202	0.198	0.188	0.202	0.211	0.204	0.223	0.205	0.219	0.208	0.25	0.227	0.238	0.246	0.356	0.225	0.23	0.239	0.31	0.275	0.347	0.262	0.218	0.555	0.579	0.573	0.569	0.567	0.579	0.573	0.572	0.548	0.56	0.562	0.561
	390	0.285	0.288	0.287	0.286	0.241	0.226	0.207	0.245	0.26	0.241	0.288	0.281	0.204	0.202	0.198	0.189	0.203	0.212	0.204	0.224	0.206	0.22	0.209	0.252	0.228	0.238	0.246	0.357	0.227	0.232	0.24	0.312	0.276	0.349	0.262	0.219	0.558	0.582	0.576	0.572	0.57	0.581	0.575	0.575	0.55	0.563	0.565	0.564
	395	0.287	0.291	0.29	0.288	0.243	0.226	0.208	0.245	0.263	0.243	0.291	0.284	0.204	0.203	0.2	0.189	0.203	0.214	0.205	0.226	0.206	0.221	0.21	0.253	0.229	0.24	0.247	0.359	0.228	0.233	0.241	0.314	0.278	0.351	0.262	0.22	0.56	0.584	0.578	0.575	0.572	0.584	0.578	0.578	0.553	0.566	0.568	0.567
	400	0.289	0.293	0.292	0.291	0.244	0.228	0.21	0.246	0.265	0.245	0.293	0.288	0.205	0.205	0.2	0.19	0.204	0.214	0.206	0.227	0.207	0.222	0.21	0.253	0.23	0.241	0.248	0.36	0.228	0.234	0.242	0.316	0.28	0.353	0.264	0.22	0.563	0.589	0.583	0.579	0.575	0.587	0.58	0.58	0.556	0.569	0.57	0.57
	405	0.291	0.295	0.294	0.293	0.246	0.229	0.211	0.247	0.266	0.246	0.295	0.291	0.206	0.206	0.201	0.191	0.205	0.216	0.206	0.229	0.208	0.223	0.211	0.255	0.23	0.241	0.249	0.36	0.229	0.234	0.242	0.317	0.282	0.355	0.265	0.221	0.566	0.591	0.584	0.581	0.58	0.591	0.584	0.584	0.56	0.573	0.573	0.572
	410	0.293	0.296	0.296	0.295	0.247	0.23	0.212	0.248	0.267	0.248	0.297	0.295	0.205	0.206	0.203	0.193	0.206	0.218	0.207	0.231	0.208	0.224	0.211	0.257	0.231	0.242	0.251	0.361	0.23	0.236	0.244	0.318	0.285	0.356	0.266	0.222	0.569	0.594	0.587	0.584	0.582	0.593	0.585	0.587	0.562	0.575	0.575	0.575
	415	0.295	0.297	0.298	0.298	0.248	0.231	0.213	0.249	0.268	0.25	0.299	0.298	0.206	0.207	0.204	0.193	0.206	0.22	0.208	0.233	0.21	0.226	0.212	0.257	0.231	0.243	0.251	0.361	0.23	0.236	0.244	0.32	0.288	0.358	0.268	0.222	0.571	0.596	0.59	0.587	0.585	0.596	0.587	0.59	0.565	0.578	0.578	0.577
	420	0.295	0.3	0.3	0.298	0.249	0.232	0.213	0.25	0.268	0.251	0.301	0.301	0.207	0.208	0.204	0.194	0.208	0.22	0.21	0.234	0.212	0.226	0.213	0.258	0.231	0.243	0.252	0.361	0.231	0.236	0.244	0.321	0.289	0.359	0.268	0.223	0.574	0.599	0.593	0.59	0.588	0.599	0.589	0.593	0.568	0.581	0.58	0.58
	425	0.298	0.302	0.302	0.301	0.251	0.234	0.214	0.251	0.27	0.253	0.303	0.304	0.209	0.208	0.205	0.194	0.209	0.221	0.21	0.235	0.211	0.227	0.215	0.258	0.233	0.244	0.253	0.362	0.233	0.238	0.246	0.322	0.291	0.361	0.269	0.224	0.576	0.602	0.595	0.592	0.591	0.602	0.591	0.595	0.571	0.583	0.583	0.582
	430	0.3	0.304	0.304	0.303	0.253	0.235	0.216	0.253	0.271	0.255	0.306	0.307	0.209	0.209	0.206	0.195	0.209	0.222	0.211	0.236	0.212	0.228	0.215	0.259	0.234	0.245	0.254	0.364	0.234	0.239	0.247	0.324	0.293	0.362	0.271	0.225	0.579	0.604	0.599	0.595	0.593	0.605	0.594	0.598	0.574	0.586	0.586	0.585
	435	0.302	0.306	0.306	0.304	0.254	0.236	0.217	0.253	0.273	0.256	0.307	0.31	0.209	0.21	0.207	0.195	0.21	0.222	0.211	0.237	0.213	0.229	0.215	0.26	0.234	0.246	0.255	0.366	0.234	0.239	0.247	0.326	0.296	0.365	0.272	0.225	0.581	0.606	0.6	0.596	0.596	0.607	0.596	0.601	0.576	0.589	0.589	0.587
	440	0.304	0.308	0.308	0.306	0.255	0.237	0.218	0.254	0.275	0.257	0.309	0.315	0.209	0.211	0.208	0.196	0.21	0.224	0.212	0.238	0.213	0.229	0.215	0.26	0.234	0.246	0.255	0.366	0.234	0.239	0.248	0.327	0.297	0.365	0.272	0.226	0.583	0.609	0.602	0.599	0.598	0.609	0.598	0.602	0.578	0.59	0.59	0.589
	445	0.305	0.31	0.31	0.308	0.256	0.238	0.219	0.254	0.277	0.259	0.311	0.316	0.209	0.211	0.209	0.197	0.211	0.225	0.213	0.239	0.215	0.23	0.216	0.261	0.234	0.246	0.256	0.367	0.234	0.239	0.248	0.328	0.298	0.367	0.273	0.226	0.585	0.611	0.606	0.602	0.601	0.612	0.6	0.605	0.581	0.593	0.592	0.592
	450	0.306	0.312	0.311	0.31	0.258	0.239	0.22	0.255	0.278	0.261	0.313	0.32	0.211	0.212	0.21	0.197	0.212	0.226	0.214	0.24	0.215	0.231	0.217	0.262	0.234	0.246	0.256	0.367	0.235	0.24	0.248	0.328	0.299	0.368	0.274	0.226	0.587	0.614	0.608	0.605	0.603	0.614	0.602	0.608	0.584	0.596	0.596	0.594
	455	0.308	0.315	0.313	0.312	0.259	0.24	0.221	0.256	0.28	0.262	0.314	0.322	0.211	0.213	0.21	0.198	0.212	0.227	0.215	0.24	0.216	0.231	0.217	0.263	0.235	0.247	0.256	0.368	0.235	0.241	0.249	0.33	0.3	0.37	0.275	0.227	0.589	0.615	0.609	0.605	0.607	0.617	0.605	0.611	0.586	0.598	0.598	0.595
	460	0.309	0.316	0.314	0.314	0.26	0.241	0.221	0.256	0.281	0.264	0.317	0.324	0.212	0.213	0.211	0.198	0.213	0.228	0.215	0.241	0.216	0.232	0.218	0.264	0.235	0.248	0.257	0.369	0.236	0.241	0.249	0.332	0.302	0.371	0.277	0.227	0.592	0.618	0.612	0.608	0.608	0.618	0.607	0.611	0.587	0.599	0.6	0.598
	465	0.311	0.317	0.316	0.315	0.261	0.241	0.222	0.257	0.282	0.266	0.319	0.325	0.212	0.213	0.211	0.199	0.213	0.228	0.216	0.242	0.217	0.232	0.218	0.265	0.235	0.248	0.257	0.37	0.236	0.242	0.25	0.333	0.302	0.372	0.277	0.228	0.592	0.619	0.612	0.609	0.609	0.62	0.608	0.614	0.59	0.602	0.602	0.599
	470	0.312	0.319	0.318	0.317	0.262	0.243	0.222	0.258	0.283	0.268	0.32	0.328	0.213	0.214	0.212	0.199	0.214	0.229	0.216	0.243	0.217	0.233	0.219	0.266	0.235	0.249	0.257	0.371	0.237	0.243	0.251	0.335	0.304	0.374	0.278	0.228	0.594	0.621	0.615	0.611	0.611	0.622	0.609	0.616	0.59	0.604	0.603	0.601
	475	0.313	0.32	0.319	0.319	0.263	0.243	0.224	0.258	0.285	0.27	0.322	0.33	0.212	0.214	0.212	0.2	0.214	0.23	0.216	0.244	0.217	0.233	0.218	0.267	0.236	0.249	0.258	0.371	0.238	0.243	0.251	0.336	0.304	0.375	0.279	0.229	0.596	0.624	0.617	0.613	0.613	0.624	0.611	0.618	0.593	0.605	0.605	0.602
	480	0.315	0.322	0.321	0.32	0.263	0.244	0.224	0.259	0.285	0.272	0.324	0.333	0.213	0.215	0.213	0.2	0.215	0.231	0.217	0.245	0.218	0.234	0.219	0.267	0.236	0.25	0.259	0.372	0.238	0.243	0.252	0.338	0.305	0.377	0.28	0.229	0.598	0.624	0.618	0.615	0.615	0.626	0.613	0.62	0.595	0.607	0.607	0.604
	485	0.316	0.324	0.323	0.323	0.265	0.245	0.225	0.26	0.286	0.274	0.326	0.334	0.214	0.216	0.213	0.201	0.215	0.231	0.218	0.245	0.219	0.234	0.219	0.268	0.236	0.25	0.259	0.372	0.239	0.244	0.252	0.339	0.307	0.378	0.28	0.229	0.6	0.626	0.62	0.617	0.617	0.627	0.615	0.622	0.596	0.609	0.609	0.606
	490	0.317	0.326	0.324	0.324	0.266	0.246	0.225	0.26	0.288	0.276	0.327	0.335	0.214	0.216	0.214	0.202	0.215	0.232	0.217	0.246	0.219	0.235	0.22	0.269	0.236	0.251	0.26	0.374	0.239	0.244	0.252	0.339	0.308	0.379	0.28	0.229	0.602	0.628	0.622	0.618	0.618	0.629	0.617	0.623	0.598	0.611	0.611	0.607
	495	0.319	0.328	0.326	0.326	0.267	0.247	0.226	0.261	0.29	0.278	0.329	0.337	0.214	0.217	0.214	0.202	0.215	0.234	0.218	0.247	0.219	0.235	0.22	0.268	0.237	0.251	0.261	0.374	0.24	0.245	0.253	0.34	0.309	0.38	0.281	0.23	0.604	0.63	0.623	0.62	0.62	0.631	0.618	0.625	0.6	0.613	0.612	0.609
	500	0.319	0.331	0.327	0.328	0.269	0.247	0.227	0.261	0.29	0.279	0.33	0.338	0.215	0.218	0.214	0.203	0.216	0.234	0.219	0.247	0.22	0.236	0.22	0.27	0.237	0.252	0.262	0.375	0.24	0.245	0.253	0.342	0.31	0.382	0.281	0.23	0.605	0.63	0.624	0.622	0.621	0.633	0.619	0.627	0.601	0.615	0.614	0.61
	505	0.321	0.332	0.329	0.33	0.27	0.248	0.227	0.262	0.292	0.281	0.332	0.339	0.215	0.218	0.215	0.203	0.217	0.235	0.219	0.248	0.22	0.236	0.22	0.271	0.237	0.252	0.262	0.376	0.24	0.245	0.254	0.343	0.312	0.384	0.281	0.23	0.607	0.633	0.627	0.624	0.623	0.634	0.621	0.628	0.603	0.616	0.616	0.612
	510	0.321	0.336	0.331	0.333	0.271	0.249	0.228	0.262	0.294	0.282	0.334	0.34	0.215	0.219	0.216	0.203	0.216	0.236	0.219	0.248	0.22	0.237	0.22	0.271	0.237	0.253	0.263	0.377	0.241	0.246	0.255	0.344	0.314	0.385	0.283	0.23	0.609	0.636	0.63	0.626	0.624	0.636	0.622	0.63	0.605	0.618	0.618	0.613
	515	0.323	0.337	0.333	0.334	0.272	0.249	0.228	0.263	0.296	0.284	0.335	0.341	0.216	0.219	0.216	0.204	0.217	0.236	0.22	0.248	0.221	0.237	0.221	0.272	0.238	0.253	0.264	0.378	0.241	0.246	0.255	0.345	0.315	0.387	0.283	0.23	0.611	0.637	0.631	0.627	0.627	0.638	0.624	0.631	0.607	0.62	0.619	0.615
	520	0.324	0.34	0.335	0.338	0.273	0.251	0.229	0.264	0.298	0.286	0.338	0.342	0.216	0.22	0.216	0.204	0.218	0.238	0.22	0.249	0.221	0.238	0.221	0.273	0.238	0.254	0.264	0.378	0.242	0.247	0.256	0.346	0.315	0.388	0.284	0.231	0.611	0.638	0.632	0.628	0.629	0.64	0.625	0.633	0.609	0.621	0.621	0.616
	525	0.327	0.342	0.336	0.339	0.274	0.251	0.229	0.265	0.3	0.288	0.34	0.342	0.215	0.22	0.217	0.205	0.217	0.239	0.22	0.25	0.222	0.238	0.221	0.273	0.238	0.254	0.265	0.38	0.242	0.247	0.256	0.347	0.317	0.389	0.285	0.231	0.614	0.64	0.634	0.631	0.63	0.64	0.626	0.635	0.61	0.622	0.622	0.618
	530	0.329	0.345	0.339	0.343	0.276	0.252	0.23	0.265	0.302	0.29	0.342	0.344	0.216	0.221	0.218	0.206	0.218	0.239	0.221	0.251	0.222	0.239	0.222	0.274	0.237	0.255	0.265	0.381	0.242	0.247	0.256	0.348	0.319	0.391	0.286	0.23	0.615	0.641	0.635	0.632	0.631	0.642	0.628	0.636	0.612	0.624	0.624	0.62
	535	0.33	0.345	0.34	0.344	0.277	0.252	0.23	0.266	0.305	0.291	0.344	0.344	0.216	0.222	0.218	0.206	0.218	0.24	0.221	0.251	0.222	0.239	0.222	0.274	0.238	0.254	0.265	0.381	0.243	0.248	0.257	0.349	0.319	0.391	0.286	0.231	0.616	0.644	0.638	0.634	0.633	0.644	0.63	0.639	0.613	0.626	0.626	0.621
	540	0.332	0.348	0.344	0.346	0.279	0.253	0.231	0.266	0.307	0.293	0.346	0.346	0.216	0.222	0.218	0.207	0.219	0.241	0.221	0.252	0.222	0.24	0.222	0.275	0.238	0.255	0.266	0.383	0.244	0.249	0.258	0.35	0.321	0.393	0.287	0.231	0.618	0.646	0.64	0.635	0.635	0.646	0.631	0.64	0.615	0.628	0.628	0.622
	545	0.333	0.35	0.347	0.348	0.281	0.254	0.232	0.267	0.309	0.295	0.349	0.347	0.216	0.223	0.219	0.207	0.219	0.242	0.222	0.253	0.223	0.24	0.223	0.275	0.238	0.256	0.267	0.384	0.244	0.249	0.258	0.351	0.323	0.394	0.288	0.231	0.62	0.646	0.64	0.637	0.636	0.647	0.632	0.642	0.616	0.63	0.63	0.625
	550	0.333	0.352	0.349	0.349	0.282	0.255	0.232	0.268	0.311	0.297	0.351	0.349	0.216	0.223	0.219	0.209	0.219	0.243	0.222	0.253	0.224	0.241	0.223	0.276	0.239	0.257	0.268	0.385	0.244	0.25	0.259	0.353	0.324	0.395	0.29	0.231	0.62	0.648	0.641	0.638	0.638	0.649	0.634	0.643	0.618	0.631	0.631	0.625
	555	0.334	0.352	0.351	0.35	0.284	0.255	0.233	0.269	0.311	0.299	0.352	0.349	0.217	0.223	0.22	0.209	0.219	0.244	0.222	0.254	0.223	0.242	0.223	0.276	0.239	0.257	0.268	0.386	0.245	0.25	0.26	0.354	0.325	0.397	0.29	0.232	0.623	0.649	0.643	0.641	0.638	0.65	0.634	0.644	0.619	0.632	0.632	0.626
	560	0.336	0.353	0.354	0.351	0.286	0.256	0.235	0.27	0.312	0.301	0.354	0.351	0.217	0.224	0.22	0.209	0.219	0.244	0.223	0.255	0.224	0.242	0.223	0.276	0.239	0.258	0.269	0.387	0.246	0.251	0.26	0.355	0.327	0.398	0.291	0.232	0.624	0.652	0.646	0.642	0.641	0.652	0.635	0.646	0.621	0.634	0.634	0.628
	565	0.336	0.356	0.355	0.353	0.287	0.258	0.237	0.272	0.313	0.303	0.356	0.353	0.218	0.225	0.22	0.209	0.22	0.245	0.223	0.255	0.225	0.242	0.224	0.277	0.239	0.258	0.27	0.389	0.246	0.251	0.26	0.356	0.328	0.4	0.293	0.232	0.625	0.653	0.648	0.644	0.643	0.654	0.637	0.648	0.622	0.636	0.635	0.63
	570	0.335	0.356	0.354	0.353	0.289	0.259	0.238	0.273	0.315	0.305	0.357	0.354	0.217	0.224	0.22	0.21	0.22	0.245	0.223	0.255	0.225	0.242	0.224	0.277	0.24	0.258	0.271	0.39	0.247	0.252	0.262	0.357	0.329	0.401	0.293	0.232	0.627	0.655	0.648	0.645	0.644	0.656	0.639	0.65	0.624	0.638	0.637	0.631
	575	0.336	0.358	0.355	0.355	0.289	0.26	0.238	0.274	0.315	0.308	0.358	0.355	0.217	0.225	0.221	0.211	0.22	0.247	0.224	0.257	0.225	0.244	0.224	0.278	0.24	0.259	0.272	0.391	0.247	0.252	0.262	0.359	0.33	0.402	0.294	0.232	0.629	0.656	0.65	0.647	0.646	0.657	0.64	0.651	0.626	0.64	0.639	0.633
	580	0.337	0.359	0.357	0.356	0.29	0.261	0.239	0.276	0.316	0.311	0.359	0.358	0.217	0.226	0.221	0.21	0.221	0.247	0.225	0.257	0.226	0.244	0.224	0.278	0.24	0.26	0.272	0.392	0.247	0.252	0.263	0.36	0.332	0.404	0.295	0.232	0.63	0.659	0.652	0.649	0.647	0.659	0.641	0.653	0.627	0.641	0.64	0.634
	585	0.337	0.361	0.359	0.357	0.291	0.262	0.24	0.276	0.317	0.313	0.361	0.359	0.218	0.226	0.222	0.212	0.222	0.248	0.225	0.258	0.226	0.244	0.225	0.279	0.239	0.26	0.273	0.393	0.248	0.252	0.263	0.36	0.333	0.405	0.296	0.232	0.631	0.66	0.653	0.65	0.648	0.66	0.643	0.654	0.629	0.642	0.642	0.636
	590	0.338	0.363	0.36	0.359	0.292	0.264	0.24	0.277	0.318	0.315	0.362	0.361	0.218	0.227	0.223	0.212	0.222	0.249	0.225	0.259	0.226	0.245	0.225	0.279	0.24	0.26	0.274	0.394	0.249	0.254	0.264	0.361	0.334	0.405	0.296	0.233	0.633	0.661	0.655	0.652	0.65	0.661	0.644	0.656	0.63	0.644	0.644	0.637
	595	0.339	0.363	0.36	0.359	0.291	0.264	0.24	0.276	0.321	0.316	0.363	0.362	0.218	0.226	0.223	0.213	0.222	0.25	0.225	0.259	0.227	0.245	0.225	0.28	0.24	0.261	0.274	0.395	0.249	0.254	0.264	0.363	0.336	0.407	0.298	0.232	0.634	0.663	0.656	0.654	0.652	0.663	0.646	0.658	0.632	0.646	0.645	0.638
	600	0.34	0.365	0.362	0.361	0.293	0.265	0.242	0.277	0.321	0.319	0.364	0.364	0.219	0.227	0.224	0.213	0.222	0.251	0.226	0.259	0.227	0.246	0.226	0.28	0.24	0.261	0.275	0.397	0.249	0.254	0.265	0.364	0.336	0.408	0.298	0.232	0.636	0.664	0.657	0.655	0.654	0.665	0.647	0.659	0.633	0.647	0.647	0.64
	605	0.341	0.367	0.364	0.362	0.294	0.265	0.24	0.277	0.323	0.321	0.366	0.365	0.219	0.227	0.223	0.214	0.223	0.25	0.226	0.259	0.227	0.246	0.226	0.28	0.241	0.262	0.276	0.398	0.25	0.255	0.266	0.365	0.338	0.409	0.299	0.233	0.638	0.665	0.659	0.656	0.655	0.666	0.649	0.661	0.635	0.649	0.648	0.641
	610	0.341	0.368	0.365	0.362	0.294	0.265	0.241	0.277	0.323	0.321	0.366	0.367	0.219	0.227	0.224	0.214	0.223	0.252	0.226	0.26	0.227	0.247	0.226	0.28	0.241	0.263	0.277	0.399	0.251	0.256	0.266	0.366	0.339	0.411	0.3	0.233	0.639	0.667	0.661	0.658	0.656	0.667	0.649	0.662	0.636	0.65	0.65	0.643
	615	0.343	0.369	0.367	0.364	0.296	0.266	0.24	0.277	0.324	0.322	0.368	0.368	0.218	0.228	0.224	0.215	0.222	0.252	0.227	0.261	0.228	0.247	0.226	0.28	0.241	0.263	0.277	0.4	0.251	0.257	0.267	0.367	0.341	0.412	0.301	0.233	0.64	0.669	0.662	0.66	0.658	0.67	0.651	0.664	0.637	0.652	0.651	0.644
	620	0.345	0.371	0.366	0.365	0.296	0.266	0.241	0.277	0.326	0.324	0.369	0.369	0.219	0.228	0.223	0.215	0.223	0.253	0.227	0.261	0.228	0.247	0.227	0.28	0.24	0.264	0.278	0.401	0.251	0.256	0.267	0.368	0.342	0.414	0.302	0.232	0.641	0.669	0.663	0.661	0.659	0.671	0.652	0.665	0.639	0.653	0.653	0.645
	625	0.346	0.372	0.367	0.367	0.296	0.266	0.241	0.276	0.324	0.325	0.37	0.37	0.219	0.228	0.224	0.216	0.223	0.253	0.227	0.261	0.228	0.247	0.227	0.28	0.241	0.264	0.278	0.402	0.252	0.258	0.268	0.369	0.343	0.414	0.302	0.233	0.643	0.671	0.665	0.662	0.66	0.672	0.653	0.666	0.64	0.654	0.654	0.646
	630	0.346	0.373	0.369	0.368	0.297	0.266	0.241	0.276	0.326	0.327	0.371	0.371	0.219	0.228	0.224	0.217	0.223	0.255	0.227	0.262	0.228	0.248	0.226	0.28	0.241	0.265	0.28	0.403	0.252	0.258	0.269	0.37	0.344	0.416	0.304	0.233	0.645	0.674	0.667	0.664	0.662	0.673	0.655	0.667	0.642	0.656	0.655	0.648
	635	0.348	0.374	0.369	0.369	0.298	0.266	0.241	0.276	0.327	0.329	0.372	0.372	0.219	0.229	0.225	0.217	0.223	0.255	0.228	0.263	0.228	0.248	0.226	0.28	0.241	0.266	0.28	0.404	0.252	0.257	0.269	0.371	0.345	0.417	0.305	0.233	0.646	0.675	0.669	0.666	0.663	0.676	0.657	0.67	0.643	0.658	0.657	0.65
	640	0.351	0.376	0.37	0.37	0.299	0.267	0.242	0.276	0.329	0.33	0.374	0.373	0.219	0.229	0.225	0.217	0.224	0.256	0.228	0.263	0.229	0.248	0.227	0.281	0.241	0.265	0.281	0.405	0.252	0.258	0.27	0.372	0.345	0.417	0.305	0.232	0.646	0.676	0.669	0.667	0.666	0.678	0.658	0.671	0.645	0.66	0.659	0.65
	645	0.35	0.378	0.372	0.372	0.3	0.268	0.243	0.278	0.329	0.331	0.375	0.374	0.219	0.23	0.225	0.218	0.224	0.256	0.228	0.263	0.228	0.249	0.227	0.28	0.242	0.266	0.281	0.406	0.253	0.259	0.271	0.372	0.346	0.419	0.305	0.232	0.649	0.679	0.671	0.669	0.666	0.678	0.659	0.672	0.646	0.66	0.659	0.653
	650	0.351	0.376	0.374	0.372	0.3	0.268	0.242	0.277	0.331	0.333	0.376	0.374	0.219	0.23	0.225	0.219	0.224	0.257	0.228	0.264	0.229	0.249	0.227	0.282	0.242	0.267	0.282	0.407	0.254	0.259	0.272	0.373	0.347	0.42	0.306	0.233	0.65	0.68	0.672	0.67	0.668	0.68	0.66	0.674	0.648	0.662	0.661	0.653
	655	0.353	0.379	0.376	0.374	0.302	0.268	0.241	0.277	0.331	0.333	0.377	0.375	0.219	0.23	0.226	0.218	0.224	0.258	0.228	0.265	0.229	0.25	0.227	0.281	0.241	0.267	0.283	0.408	0.253	0.26	0.272	0.375	0.349	0.421	0.307	0.233	0.651	0.68	0.673	0.671	0.669	0.682	0.661	0.676	0.649	0.663	0.663	0.654
	660	0.355	0.38	0.376	0.375	0.303	0.269	0.242	0.278	0.332	0.335	0.379	0.375	0.218	0.231	0.226	0.219	0.224	0.258	0.228	0.266	0.23	0.25	0.227	0.281	0.242	0.267	0.284	0.409	0.254	0.26	0.273	0.376	0.35	0.422	0.308	0.232	0.653	0.681	0.674	0.673	0.67	0.682	0.662	0.676	0.65	0.664	0.663	0.656
	665	0.359	0.38	0.377	0.377	0.303	0.269	0.242	0.278	0.333	0.337	0.38	0.377	0.219	0.231	0.226	0.22	0.225	0.259	0.228	0.266	0.23	0.25	0.228	0.282	0.242	0.269	0.284	0.41	0.254	0.261	0.273	0.377	0.351	0.423	0.309	0.232	0.654	0.682	0.676	0.675	0.671	0.684	0.663	0.677	0.651	0.666	0.665	0.657
	670	0.359	0.383	0.379	0.378	0.305	0.27	0.244	0.279	0.333	0.338	0.382	0.379	0.219	0.232	0.227	0.221	0.224	0.26	0.229	0.266	0.23	0.251	0.228	0.282	0.242	0.269	0.285	0.412	0.256	0.261	0.275	0.377	0.352	0.424	0.31	0.233	0.655	0.685	0.678	0.676	0.673	0.685	0.664	0.679	0.652	0.667	0.666	0.658
	675	0.361	0.385	0.381	0.379	0.306	0.27	0.244	0.278	0.335	0.339	0.382	0.38	0.219	0.232	0.227	0.221	0.225	0.26	0.229	0.266	0.231	0.25	0.228	0.282	0.243	0.27	0.286	0.413	0.256	0.261	0.275	0.379	0.354	0.426	0.311	0.233	0.656	0.686	0.679	0.677	0.674	0.687	0.665	0.68	0.654	0.668	0.668	0.659
	680	0.361	0.386	0.382	0.38	0.306	0.27	0.244	0.278	0.335	0.34	0.384	0.38	0.219	0.232	0.228	0.221	0.225	0.262	0.229	0.268	0.23	0.252	0.229	0.282	0.243	0.27	0.288	0.414	0.256	0.262	0.276	0.38	0.355	0.427	0.312	0.232	0.658	0.687	0.68	0.678	0.676	0.688	0.666	0.681	0.655	0.67	0.669	0.661
	685	0.363	0.385	0.382	0.38	0.306	0.27	0.243	0.277	0.336	0.341	0.384	0.381	0.219	0.232	0.227	0.222	0.225	0.262	0.23	0.268	0.231	0.251	0.229	0.282	0.243	0.27	0.288	0.415	0.257	0.263	0.277	0.381	0.356	0.428	0.312	0.233	0.659	0.688	0.681	0.68	0.678	0.69	0.668	0.683	0.657	0.671	0.67	0.662
	690	0.364	0.387	0.383	0.381	0.307	0.272	0.243	0.277	0.336	0.343	0.385	0.382	0.219	0.233	0.228	0.222	0.226	0.263	0.229	0.269	0.231	0.252	0.229	0.282	0.243	0.27	0.289	0.416	0.257	0.263	0.277	0.382	0.357	0.429	0.314	0.232	0.66	0.69	0.683	0.682	0.678	0.691	0.668	0.684	0.658	0.673	0.671	0.663
	695	0.366	0.39	0.384	0.383	0.308	0.272	0.243	0.277	0.338	0.344	0.387	0.384	0.218	0.233	0.228	0.223	0.225	0.263	0.23	0.269	0.231	0.252	0.228	0.283	0.244	0.271	0.29	0.417	0.258	0.264	0.279	0.383	0.358	0.43	0.314	0.233	0.662	0.692	0.684	0.683	0.68	0.693	0.671	0.686	0.659	0.674	0.673	0.665
	700	0.367	0.389	0.385	0.383	0.308	0.272	0.244	0.277	0.338	0.345	0.388	0.384	0.218	0.233	0.228	0.223	0.225	0.264	0.23	0.269	0.231	0.252	0.229	0.282	0.243	0.272	0.291	0.419	0.258	0.263	0.278	0.384	0.359	0.431	0.315	0.232	0.663	0.693	0.685	0.684	0.681	0.694	0.671	0.688	0.661	0.676	0.675	0.666
	705	0.37	0.39	0.386	0.385	0.311	0.273	0.244	0.277	0.338	0.346	0.39	0.384	0.218	0.233	0.228	0.224	0.225	0.264	0.23	0.27	0.232	0.253	0.229	0.283	0.243	0.272	0.291	0.419	0.258	0.264	0.279	0.384	0.36	0.432	0.315	0.232	0.664	0.694	0.687	0.686	0.683	0.695	0.672	0.689	0.662	0.677	0.675	0.667
	710	0.372	0.392	0.389	0.386	0.311	0.274	0.244	0.277	0.34	0.348	0.391	0.385	0.219	0.233	0.229	0.225	0.226	0.265	0.23	0.271	0.232	0.253	0.229	0.284	0.243	0.272	0.292	0.42	0.259	0.264	0.28	0.385	0.361	0.433	0.317	0.232	0.665	0.695	0.688	0.687	0.684	0.697	0.673	0.69	0.663	0.678	0.677	0.668
	715	0.369	0.393	0.39	0.387	0.313	0.273	0.244	0.278	0.34	0.35	0.392	0.386	0.218	0.234	0.229	0.225	0.226	0.266	0.23	0.271	0.232	0.254	0.229	0.285	0.244	0.273	0.293	0.421	0.26	0.265	0.281	0.386	0.362	0.434	0.317	0.232	0.667	0.698	0.69	0.69	0.685	0.698	0.674	0.691	0.664	0.68	0.679	0.67
	720	0.37	0.392	0.39	0.388	0.312	0.274	0.245	0.278	0.341	0.351	0.393	0.387	0.219	0.235	0.229	0.226	0.226	0.266	0.23	0.272	0.232	0.253	0.229	0.285	0.243	0.274	0.295	0.423	0.259	0.265	0.281	0.387	0.363	0.436	0.318	0.231	0.668	0.698	0.69	0.69	0.687	0.7	0.676	0.694	0.666	0.682	0.68	0.671
	725	0.37	0.395	0.391	0.389	0.313	0.274	0.245	0.278	0.343	0.352	0.394	0.389	0.218	0.235	0.229	0.227	0.226	0.267	0.23	0.272	0.232	0.254	0.229	0.286	0.243	0.274	0.295	0.423	0.26	0.266	0.282	0.388	0.364	0.436	0.319	0.232	0.669	0.699	0.691	0.691	0.687	0.7	0.676	0.694	0.666	0.682	0.681	0.672
	730	0.371	0.396	0.393	0.391	0.316	0.275	0.245	0.278	0.343	0.354	0.396	0.39	0.217	0.235	0.229	0.227	0.226	0.268	0.231	0.273	0.233	0.255	0.229	0.287	0.243	0.275	0.296	0.424	0.261	0.266	0.283	0.389	0.365	0.437	0.32	0.232	0.67	0.701	0.693	0.692	0.688	0.702	0.677	0.695	0.668	0.684	0.682	0.673
	735	0.374	0.397	0.394	0.392	0.315	0.276	0.246	0.278	0.344	0.355	0.397	0.391	0.219	0.236	0.229	0.228	0.226	0.268	0.231	0.274	0.233	0.255	0.229	0.288	0.243	0.276	0.297	0.426	0.261	0.266	0.283	0.39	0.366	0.438	0.32	0.231	0.672	0.702	0.694	0.694	0.69	0.703	0.678	0.696	0.669	0.685	0.683	0.674
	740	0.372	0.398	0.395	0.393	0.319	0.277	0.246	0.278	0.346	0.357	0.398	0.392	0.218	0.236	0.23	0.229	0.226	0.27	0.231	0.274	0.233	0.256	0.229	0.289	0.244	0.276	0.297	0.426	0.261	0.267	0.284	0.391	0.366	0.439	0.321	0.231	0.672	0.703	0.695	0.695	0.692	0.705	0.68	0.698	0.671	0.687	0.685	0.675
	745	0.371	0.399	0.397	0.394	0.319	0.276	0.246	0.278	0.346	0.358	0.398	0.392	0.218	0.236	0.231	0.229	0.226	0.271	0.231	0.276	0.233	0.257	0.23	0.288	0.244	0.277	0.299	0.428	0.262	0.268	0.285	0.392	0.368	0.44	0.322	0.231	0.674	0.705	0.696	0.696	0.692	0.705	0.681	0.698	0.671	0.687	0.686	0.676
	750	0.373	0.4	0.398	0.396	0.32	0.277	0.247	0.279	0.347	0.36	0.4	0.392	0.219	0.236	0.23	0.23	0.226	0.271	0.233	0.276	0.234	0.257	0.23	0.288	0.244	0.278	0.299	0.429	0.262	0.268	0.286	0.392	0.368	0.441	0.323	0.231	0.675	0.706	0.698	0.698	0.693	0.707	0.682	0.7	0.673	0.689	0.687	0.678
	[Table:TABLE M 630 ]
	Time	E1	E2	E3	E4	E5	E6	E7	E8	E9	E10	E11	E12
	0	0.082	0.082	0.082	0.082	0.082	0.082	0.081	0.082	0.081	0.086	0.081	0.081
	0.00347222	0.082	0.082	0.082	0.082	0.082	0.083	0.081	0.082	0.081	0.086	0.081	0.081
	0.00694444	0.082	0.081	0.081	0.082	0.082	0.083	0.081	0.082	0.081	0.086	0.081	0.081
	0.0104167	0.082	0.081	0.081	0.082	0.082	0.082	0.081	0.082	0.081	0.086	0.081	0.081
	0.0138889	0.082	0.081	0.081	0.081	0.082	0.082	0.081	0.082	0.081	0.086	0.081	0.081
	0.0173611	0.082	0.081	0.081	0.082	0.082	0.082	0.081	0.082	0.081	0.086	0.081	0.081
	0.0208333	0.082	0.081	0.081	0.081	0.082	0.082	0.081	0.082	0.081	0.086	0.081	0.081
	0.0243056	0.082	0.081	0.081	0.081	0.082	0.082	0.081	0.082	0.081	0.086	0.081	0.081
	0.0277778	0.082	0.081	0.081	0.081	0.081	0.082	0.081	0.082	0.081	0.086	0.081	0.081
	0.03125	0.082	0.081	0.081	0.081	0.081	0.082	0.081	0.082	0.081	0.086	0.081	0.081
	0.0347222	0.081	0.081	0.081	0.081	0.081	0.082	0.081	0.082	0.081	0.086	0.081	0.081
	0.0381944	0.082	0.081	0.081	0.081	0.081	0.082	0.081	0.082	0.081	0.086	0.081	0.081
	0.0416667	0.082	0.081	0.081	0.081	0.081	0.082	0.081	0.082	0.081	0.086	0.081	0.081
	0.0451389	0.082	0.081	0.081	0.081	0.081	0.082	0.081	0.082	0.081	0.086	0.081	0.081
	0.0486111	0.081	0.081	0.081	0.081	0.081	0.082	0.081	0.082	0.081	0.086	0.081	0.081
	0.0520833	0.082	0.081	0.081	0.081	0.081	0.082	0.081	0.082	0.081	0.086	0.081	0.081
	0.0555556	0.081	0.081	0.081	0.081	0.081	0.082	0.08	0.081	0.08	0.085	0.081	0.081
	0.0590278	0.082	0.081	0.081	0.081	0.081	0.082	0.081	0.082	0.081	0.086	0.081	0.081
	0.0625	0.082	0.081	0.081	0.081	0.081	0.082	0.081	0.082	0.081	0.086	0.081	0.081
	0.0659722	0.081	0.081	0.081	0.081	0.081	0.082	0.081	0.082	0.081	0.085	0.081	0.081
	0.0694444	0.081	0.081	0.081	0.081	0.081	0.082	0.081	0.081	0.081	0.085	0.081	0.081
	0.0729167	0.081	0.081	0.081	0.081	0.081	0.082	0.08	0.081	0.08	0.085	0.081	0.081
	0.0763889	0.081	0.081	0.081	0.081	0.081	0.082	0.081	0.081	0.08	0.085	0.081	0.081
	0.0798611	0.081	0.081	0.081	0.081	0.081	0.082	0.08	0.081	0.08	0.085	0.081	0.08
	0.0833333	0.082	0.081	0.081	0.081	0.081	0.082	0.081	0.082	0.081	0.085	0.081	0.081
	0.0868056	0.081	0.081	0.081	0.081	0.081	0.082	0.081	0.082	0.081	0.086	0.081	0.081
	0.0902778	0.081	0.081	0.081	0.081	0.081	0.082	0.08	0.081	0.08	0.085	0.081	0.08
	0.09375	0.082	0.081	0.081	0.081	0.081	0.082	0.081	0.082	0.081	0.086	0.081	0.081
	0.0972222	0.081	0.081	0.081	0.081	0.081	0.081	0.08	0.081	0.08	0.085	0.08	0.08
	0.100694	0.081	0.081	0.081	0.081	0.081	0.082	0.08	0.081	0.08	0.085	0.081	0.08
	0.104167	0.081	0.081	0.081	0.081	0.081	0.082	0.08	0.081	0.08	0.085	0.081	0.081
	0.107639	0.081	0.081	0.081	0.081	0.081	0.082	0.08	0.081	0.08	0.085	0.081	0.081
	0.111111	0.081	0.081	0.081	0.081	0.081	0.082	0.081	0.082	0.081	0.085	0.081	0.081
	0.114583	0.081	0.081	0.081	0.081	0.081	0.082	0.08	0.081	0.08	0.085	0.08	0.08
	0.118056	0.081	0.081	0.08	0.081	0.081	0.081	0.08	0.081	0.08	0.085	0.08	0.08
	0.121528	0.081	0.081	0.081	0.081	0.081	0.082	0.081	0.082	0.081	0.085	0.081	0.081
	0.125	0.082	0.081	0.081	0.081	0.081	0.082	0.081	0.082	0.081	0.086	0.081	0.081
	0.128472	0.081	0.081	0.081	0.081	0.081	0.081	0.08	0.081	0.08	0.085	0.08	0.08
	0.131944	0.081	0.081	0.081	0.081	0.081	0.081	0.08	0.081	0.08	0.085	0.081	0.08
	0.135417	0.082	0.081	0.081	0.081	0.081	0.082	0.081	0.082	0.081	0.085	0.081	0.081
	0.138889	0.081	0.081	0.081	0.081	0.081	0.082	0.08	0.081	0.08	0.085	0.081	0.081
	0.142361	0.081	0.081	0.081	0.081	0.081	0.082	0.08	0.081	0.08	0.085	0.081	0.081
	0.145833	0.081	0.081	0.081	0.081	0.081	0.082	0.081	0.081	0.081	0.085	0.081	0.081
	0.149306	0.082	0.081	0.081	0.081	0.082	0.082	0.081	0.082	0.081	0.086	0.081	0.081
	0.152778	0.081	0.081	0.081	0.081	0.081	0.081	0.08	0.081	0.08	0.085	0.081	0.08
	0.15625	0.082	0.081	0.081	0.081	0.081	0.082	0.081	0.081	0.081	0.086	0.081	0.081
	0.159722	0.081	0.081	0.081	0.081	0.081	0.082	0.081	0.081	0.081	0.085	0.081	0.081
	0.163194	0.082	0.081	0.081	0.081	0.082	0.082	0.081	0.082	0.081	0.086	0.081	0.081
	0.166667	0.081	0.081	0.081	0.081	0.081	0.082	0.081	0.081	0.081	0.085	0.081	0.081
	0.170139	0.082	0.081	0.081	0.081	0.081	0.082	0.081	0.081	0.081	0.085	0.081	0.081
	0.173611	0.081	0.081	0.081	0.081	0.081	0.082	0.08	0.081	0.08	0.085	0.081	0.081
	0.177083	0.081	0.081	0.081	0.081	0.081	0.082	0.081	0.081	0.081	0.085	0.081	0.081
	0.180556	0.082	0.081	0.081	0.081	0.082	0.082	0.081	0.082	0.081	0.086	0.081	0.081
	0.184028	0.082	0.081	0.081	0.082	0.082	0.082	0.081	0.082	0.081	0.086	0.081	0.081
	0.1875	0.081	0.081	0.081	0.081	0.081	0.082	0.081	0.081	0.081	0.085	0.081	0.081
	0.190972	0.082	0.081	0.081	0.081	0.081	0.082	0.081	0.081	0.081	0.085	0.081	0.081
	0.194444	0.081	0.081	0.081	0.081	0.081	0.082	0.081	0.081	0.081	0.085	0.081	0.081
	0.197917	0.081	0.081	0.081	0.081	0.081	0.081	0.08	0.081	0.08	0.085	0.081	0.08
	0.201389	0.081	0.084	0.081	0.081	0.081	0.082	0.081	0.081	0.08	0.085	0.081	0.081
	0.204861	0.082	0.084	0.081	0.081	0.082	0.082	0.081	0.081	0.081	0.086	0.081	0.081
	0.208333	0.082	0.084	0.081	0.081	0.082	0.082	0.081	0.082	0.081	0.086	0.081	0.081
	0.211806	0.082	0.084	0.081	0.081	0.082	0.082	0.081	0.082	0.081	0.086	0.081	0.081
	0.215278	0.082	0.085	0.082	0.082	0.082	0.083	0.082	0.082	0.082	0.086	0.082	0.082
	0.21875	0.082	0.084	0.081	0.081	0.081	0.082	0.081	0.081	0.081	0.085	0.081	0.081
	0.222222	0.082	0.084	0.081	0.081	0.081	0.082	0.081	0.082	0.081	0.085	0.081	0.081
	0.225694	0.082	0.084	0.082	0.082	0.082	0.082	0.081	0.082	0.081	0.086	0.081	0.081
	0.229167	0.082	0.084	0.081	0.081	0.081	0.082	0.081	0.082	0.081	0.085	0.081	0.081
	0.232639	0.082	0.084	0.081	0.081	0.081	0.082	0.081	0.082	0.081	0.085	0.081	0.081
	0.236111	0.082	0.084	0.082	0.082	0.082	0.082	0.081	0.082	0.081	0.086	0.081	0.081
	0.239583	0.082	0.085	0.082	0.082	0.082	0.082	0.081	0.082	0.081	0.086	0.082	0.082
	0.243056	0.082	0.085	0.082	0.082	0.082	0.083	0.082	0.082	0.082	0.086	0.082	0.082
	0.246528	0.082	0.084	0.081	0.082	0.082	0.082	0.081	0.082	0.081	0.086	0.081	0.081
	0.25	0.082	0.084	0.082	0.082	0.082	0.082	0.081	0.082	0.081	0.086	0.082	0.081
	0.253472	0.082	0.084	0.081	0.081	0.082	0.082	0.081	0.082	0.081	0.086	0.081	0.081
	0.256944	0.083	0.085	0.083	0.083	0.083	0.083	0.082	0.083	0.082	0.087	0.083	0.082
	0.260417	0.082	0.085	0.082	0.082	0.082	0.083	0.082	0.082	0.081	0.086	0.082	0.082
	0.263889	0.082	0.084	0.081	0.082	0.082	0.082	0.081	0.082	0.081	0.086	0.081	0.081
	0.267361	0.082	0.084	0.081	0.082	0.082	0.082	0.081	0.082	0.081	0.086	0.081	0.081
	0.270833	0.082	0.085	0.082	0.082	0.082	0.083	0.081	0.082	0.081	0.086	0.082	0.082
	0.274306	0.082	0.085	0.082	0.082	0.082	0.083	0.082	0.082	0.081	0.086	0.082	0.082
	0.277778	0.082	0.085	0.082	0.082	0.082	0.083	0.082	0.082	0.082	0.086	0.082	0.082
	0.28125	0.082	0.085	0.082	0.082	0.082	0.083	0.082	0.082	0.082	0.086	0.082	0.082
	0.284722	0.082	0.084	0.082	0.082	0.082	0.083	0.081	0.082	0.081	0.086	0.082	0.082
	0.288194	0.082	0.085	0.082	0.082	0.082	0.083	0.082	0.083	0.082	0.086	0.082	0.082
	0.291667	0.083	0.085	0.082	0.082	0.082	0.083	0.082	0.082	0.082	0.086	0.082	0.082
	0.295139	0.083	0.085	0.082	0.082	0.083	0.083	0.082	0.083	0.082	0.086	0.082	0.082
	0.298611	0.082	0.085	0.082	0.082	0.082	0.083	0.082	0.082	0.082	0.086	0.082	0.082
	0.302083	0.082	0.085	0.082	0.082	0.082	0.083	0.082	0.083	0.082	0.086	0.082	0.082
	0.305556	0.083	0.085	0.082	0.083	0.083	0.084	0.082	0.083	0.082	0.087	0.083	0.082
	0.309028	0.083	0.085	0.083	0.083	0.083	0.083	0.082	0.083	0.082	0.087	0.083	0.083
	0.3125	0.083	0.085	0.082	0.083	0.083	0.083	0.082	0.083	0.082	0.087	0.082	0.082
	0.315972	0.083	0.086	0.083	0.083	0.083	0.084	0.083	0.083	0.083	0.087	0.083	0.083
	0.319444	0.083	0.086	0.083	0.083	0.083	0.084	0.083	0.083	0.083	0.087	0.083	0.083
	0.322917	0.084	0.086	0.083	0.084	0.084	0.084	0.083	0.084	0.083	0.087	0.084	0.083
	0.326389	0.083	0.086	0.083	0.083	0.084	0.084	0.083	0.084	0.083	0.087	0.083	0.083
	0.329861	0.084	0.086	0.083	0.084	0.084	0.084	0.084	0.084	0.083	0.088	0.084	0.084
	0.333333	0.084	0.086	0.083	0.084	0.084	0.085	0.084	0.084	0.083	0.088	0.084	0.084
	0.336806	0.084	0.087	0.084	0.084	0.084	0.085	0.084	0.084	0.084	0.088	0.084	0.084
	0.340278	0.084	0.086	0.084	0.084	0.084	0.085	0.084	0.084	0.084	0.088	0.084	0.084
	0.34375	0.084	0.087	0.084	0.084	0.084	0.085	0.084	0.084	0.084	0.088	0.084	0.084
	0.347222	0.085	0.087	0.085	0.085	0.085	0.086	0.085	0.085	0.085	0.089	0.085	0.085
	0.350694	0.085	0.087	0.085	0.085	0.085	0.086	0.085	0.085	0.085	0.089	0.085	0.085
	0.354167	0.085	0.088	0.085	0.085	0.085	0.086	0.085	0.085	0.085	0.089	0.085	0.085
	0.357639	0.085	0.088	0.085	0.086	0.086	0.087	0.085	0.086	0.085	0.089	0.086	0.085
	0.361111	0.085	0.088	0.085	0.086	0.086	0.087	0.086	0.086	0.086	0.089	0.086	0.086
	0.364583	0.085	0.088	0.085	0.086	0.086	0.087	0.086	0.086	0.086	0.09	0.086	0.086
	0.368056	0.086	0.089	0.086	0.086	0.087	0.087	0.086	0.087	0.086	0.09	0.086	0.086
	0.371528	0.086	0.089	0.086	0.087	0.087	0.088	0.087	0.087	0.087	0.091	0.087	0.087
	0.375	0.086	0.089	0.086	0.087	0.087	0.088	0.087	0.087	0.087	0.091	0.087	0.087
	0.378472	0.087	0.09	0.087	0.088	0.088	0.089	0.088	0.088	0.088	0.091	0.088	0.088
	0.381944	0.087	0.09	0.087	0.088	0.088	0.089	0.088	0.088	0.088	0.092	0.088	0.088
	0.385417	0.088	0.091	0.088	0.089	0.089	0.09	0.089	0.089	0.089	0.092	0.089	0.089
	0.388889	0.088	0.091	0.088	0.089	0.09	0.09	0.089	0.089	0.089	0.093	0.089	0.089
	0.392361	0.088	0.092	0.089	0.09	0.09	0.091	0.09	0.09	0.09	0.093	0.09	0.09
	0.395833	0.089	0.092	0.089	0.091	0.091	0.091	0.091	0.091	0.091	0.094	0.09	0.09
	0.399306	0.089	0.093	0.09	0.091	0.091	0.092	0.091	0.091	0.091	0.094	0.091	0.091
	0.402778	0.09	0.093	0.09	0.092	0.092	0.093	0.092	0.092	0.092	0.095	0.092	0.091
	0.40625	0.09	0.094	0.091	0.092	0.092	0.093	0.092	0.092	0.092	0.095	0.092	0.092
	0.409722	0.091	0.095	0.092	0.094	0.094	0.095	0.094	0.094	0.094	0.097	0.094	0.093
	0.413194	0.092	0.096	0.093	0.095	0.095	0.096	0.095	0.094	0.095	0.097	0.094	0.094
	0.416667	0.093	0.097	0.094	0.095	0.096	0.096	0.096	0.095	0.096	0.098	0.095	0.095
	0.420139	0.093	0.097	0.094	0.096	0.096	0.097	0.096	0.096	0.096	0.099	0.096	0.096
	0.423611	0.095	0.099	0.097	0.099	0.099	0.1	0.099	0.098	0.099	0.101	0.099	0.098
	0.427083	0.095	0.099	0.096	0.098	0.099	0.099	0.099	0.098	0.098	0.101	0.098	0.098
	0.430556	0.095	0.1	0.097	0.099	0.1	0.101	0.1	0.1	0.1	0.102	0.099	0.099
	0.434028	0.097	0.101	0.099	0.101	0.101	0.102	0.101	0.101	0.101	0.103	0.101	0.101
	0.4375	0.098	0.103	0.1	0.102	0.103	0.103	0.103	0.102	0.103	0.104	0.102	0.102
	0.440972	0.098	0.104	0.101	0.103	0.104	0.105	0.104	0.103	0.104	0.105	0.103	0.103
	0.444444	0.1	0.105	0.102	0.105	0.106	0.106	0.106	0.105	0.106	0.107	0.105	0.105
	0.447917	0.101	0.106	0.104	0.107	0.107	0.108	0.107	0.106	0.107	0.108	0.107	0.107
	0.451389	0.103	0.109	0.106	0.109	0.11	0.11	0.11	0.109	0.11	0.111	0.109	0.109
	0.454861	0.104	0.11	0.107	0.11	0.111	0.112	0.111	0.11	0.111	0.112	0.111	0.11
	0.458333	0.106	0.112	0.109	0.113	0.113	0.114	0.113	0.112	0.113	0.114	0.113	0.113
	0.461806	0.107	0.114	0.111	0.115	0.116	0.116	0.116	0.115	0.116	0.116	0.115	0.115
	0.465278	0.109	0.116	0.113	0.117	0.118	0.118	0.118	0.117	0.118	0.118	0.117	0.117
	0.46875	0.111	0.118	0.115	0.119	0.12	0.121	0.121	0.119	0.12	0.121	0.12	0.12
	0.472222	0.113	0.121	0.118	0.122	0.123	0.124	0.123	0.122	0.123	0.123	0.122	0.122
	0.475694	0.114	0.122	0.12	0.124	0.125	0.126	0.125	0.124	0.125	0.125	0.125	0.125
	0.479167	0.117	0.125	0.122	0.127	0.128	0.129	0.129	0.127	0.128	0.128	0.128	0.128
	0.482639	0.12	0.128	0.126	0.131	0.132	0.132	0.132	0.13	0.131	0.131	0.131	0.131
	0.486111	0.123	0.132	0.129	0.135	0.135	0.136	0.136	0.134	0.135	0.135	0.135	0.135
	0.489583	0.125	0.134	0.132	0.137	0.138	0.138	0.138	0.136	0.137	0.137	0.138	0.138
	0.493056	0.128	0.137	0.135	0.14	0.141	0.142	0.141	0.14	0.14	0.14	0.141	0.141
	0.496528	0.13	0.14	0.137	0.143	0.144	0.144	0.143	0.143	0.143	0.143	0.144	0.144
	0.5	0.133	0.143	0.141	0.147	0.147	0.147	0.146	0.146	0.146	0.146	0.147	0.147
	0.503472	0.136	0.147	0.144	0.15	0.15	0.15	0.15	0.149	0.149	0.15	0.151	0.151
	0.506944	0.139	0.15	0.147	0.153	0.153	0.153	0.153	0.153	0.152	0.153	0.154	0.154
	0.510417	0.142	0.153	0.151	0.157	0.156	0.156	0.156	0.156	0.155	0.156	0.158	0.157
	0.513889	0.145	0.156	0.154	0.16	0.159	0.159	0.159	0.159	0.158	0.159	0.161	0.16
	0.517361	0.148	0.16	0.157	0.163	0.161	0.162	0.162	0.163	0.162	0.163	0.164	0.164
	0.520833	0.151	0.163	0.16	0.166	0.164	0.165	0.165	0.166	0.164	0.166	0.168	0.167
	0.524306	0.155	0.166	0.163	0.17	0.168	0.168	0.168	0.169	0.168	0.169	0.171	0.171
	0.527778	0.158	0.17	0.167	0.173	0.171	0.171	0.172	0.172	0.171	0.172	0.174	0.174
	0.53125	0.161	0.173	0.17	0.177	0.173	0.174	0.175	0.176	0.174	0.176	0.178	0.178
	0.534722	0.164	0.176	0.172	0.178	0.175	0.175	0.177	0.177	0.177	0.178	0.181	0.181
	0.538194	0.167	0.179	0.173	0.18	0.176	0.175	0.177	0.177	0.18	0.179	0.184	0.185
	0.541667	0.17	0.18	0.173	0.18	0.175	0.175	0.177	0.177	0.18	0.179	0.187	0.188
	0.545139	0.172	0.18	0.173	0.18	0.175	0.175	0.177	0.177	0.18	0.179	0.186	0.191
	0.548611	0.172	0.18	0.173	0.18	0.175	0.175	0.177	0.177	0.18	0.179	0.186	0.192
	0.552083	0.173	0.18	0.173	0.18	0.176	0.175	0.178	0.177	0.18	0.179	0.186	0.192
	0.555556	0.172	0.18	0.172	0.179	0.175	0.175	0.177	0.176	0.179	0.178	0.185	0.191
	0.559028	0.173	0.18	0.172	0.179	0.175	0.175	0.177	0.176	0.179	0.178	0.185	0.191
	0.5625	0.173	0.18	0.173	0.179	0.175	0.175	0.177	0.176	0.18	0.178	0.185	0.191
	0.565972	0.173	0.18	0.173	0.179	0.175	0.175	0.177	0.176	0.18	0.178	0.185	0.191
	0.569444	0.173	0.18	0.173	0.179	0.175	0.175	0.177	0.177	0.179	0.178	0.185	0.191
	0.572917	0.173	0.18	0.173	0.179	0.175	0.175	0.177	0.176	0.179	0.178	0.185	0.191
	0.576389	0.174	0.18	0.173	0.179	0.175	0.175	0.177	0.176	0.179	0.178	0.185	0.191
	0.579861	0.173	0.18	0.172	0.179	0.175	0.175	0.177	0.176	0.179	0.178	0.185	0.191
	0.583333	0.173	0.18	0.172	0.179	0.175	0.175	0.177	0.176	0.179	0.178	0.185	0.191
	0.586806	0.173	0.18	0.172	0.179	0.175	0.175	0.177	0.176	0.179	0.178	0.185	0.191
	0.590278	0.173	0.18	0.172	0.179	0.175	0.175	0.177	0.176	0.179	0.178	0.185	0.191
	0.59375	0.173	0.179	0.172	0.178	0.174	0.174	0.177	0.176	0.179	0.177	0.185	0.19
	0.597222	0.173	0.18	0.172	0.179	0.175	0.175	0.177	0.176	0.18	0.178	0.185	0.191
	0.600694	0.172	0.18	0.172	0.178	0.175	0.175	0.177	0.176	0.179	0.178	0.185	0.191
	0.604167	0.173	0.18	0.172	0.178	0.175	0.175	0.177	0.176	0.179	0.178	0.185	0.191
	0.607639	0.173	0.18	0.172	0.178	0.175	0.175	0.177	0.176	0.179	0.178	0.185	0.19
	0.611111	0.173	0.18	0.172	0.179	0.175	0.175	0.177	0.176	0.179	0.178	0.185	0.191
	0.614583	0.173	0.18	0.172	0.179	0.175	0.175	0.177	0.176	0.179	0.178	0.185	0.191
	0.618056	0.173	0.179	0.171	0.178	0.174	0.175	0.177	0.175	0.179	0.177	0.184	0.191
	0.621528	0.173	0.18	0.172	0.179	0.175	0.175	0.177	0.176	0.18	0.178	0.185	0.191
	0.625	0.173	0.18	0.172	0.178	0.175	0.175	0.177	0.176	0.179	0.177	0.185	0.191
	0.628472	0.173	0.179	0.171	0.178	0.174	0.174	0.177	0.175	0.179	0.177	0.184	0.19
	0.631944	0.173	0.179	0.171	0.178	0.174	0.175	0.177	0.175	0.179	0.177	0.185	0.19
	0.635417	0.173	0.179	0.171	0.178	0.174	0.175	0.177	0.175	0.179	0.177	0.184	0.191
	0.638889	0.173	0.179	0.171	0.178	0.174	0.174	0.177	0.175	0.179	0.177	0.184	0.191
	0.642361	0.173	0.179	0.171	0.178	0.174	0.174	0.177	0.175	0.179	0.177	0.184	0.191
	0.645833	0.173	0.179	0.171	0.178	0.174	0.174	0.176	0.175	0.179	0.177	0.185	0.19
	0.649306	0.173	0.179	0.171	0.178	0.174	0.174	0.176	0.175	0.179	0.176	0.185	0.191
	0.652778	0.173	0.179	0.171	0.178	0.174	0.174	0.177	0.175	0.179	0.177	0.185	0.191
	0.65625	0.173	0.179	0.171	0.178	0.175	0.175	0.177	0.175	0.179	0.177	0.185	0.192
	0.659722	0.173	0.179	0.171	0.177	0.174	0.174	0.176	0.175	0.179	0.176	0.185	0.191
	0.663194	0.173	0.179	0.171	0.178	0.174	0.174	0.177	0.175	0.179	0.177	0.185	0.191
	0.666667	0.173	0.179	0.171	0.177	0.174	0.174	0.177	0.175	0.179	0.176	0.184	0.191
	0.670139	0.174	0.179	0.171	0.178	0.175	0.175	0.177	0.175	0.179	0.177	0.185	0.192
	0.673611	0.172	0.178	0.171	0.177	0.174	0.174	0.176	0.174	0.179	0.176	0.184	0.191
	0.677083	0.173	0.178	0.17	0.177	0.174	0.174	0.176	0.174	0.179	0.176	0.184	0.191
	0.680556	0.172	0.179	0.17	0.177	0.174	0.174	0.176	0.174	0.179	0.176	0.184	0.191
	0.684028	0.173	0.179	0.171	0.177	0.174	0.174	0.177	0.175	0.179	0.176	0.185	0.191
	0.6875	0.171	0.178	0.17	0.177	0.174	0.174	0.176	0.174	0.179	0.176	0.184	0.191
	0.690972	0.173	0.179	0.17	0.177	0.174	0.174	0.177	0.174	0.179	0.176	0.185	0.192
	0.694444	0.173	0.179	0.17	0.177	0.174	0.174	0.177	0.175	0.179	0.176	0.185	0.192
	0.697917	0.173	0.178	0.17	0.177	0.174	0.173	0.176	0.174	0.179	0.176	0.184	0.191
	0.701389	0.172	0.178	0.171	0.177	0.174	0.174	0.177	0.175	0.179	0.176	0.185	0.192
	0.704861	0.173	0.178	0.17	0.177	0.174	0.174	0.177	0.174	0.179	0.176	0.185	0.192
	0.708333	0.173	0.179	0.17	0.177	0.174	0.174	0.177	0.175	0.179	0.176	0.185	0.192
	0.711806	0.172	0.178	0.171	0.177	0.174	0.174	0.177	0.175	0.179	0.176	0.185	0.192
	0.715278	0.173	0.179	0.171	0.178	0.175	0.175	0.177	0.175	0.18	0.176	0.185	0.192
	0.71875	0.173	0.178	0.17	0.177	0.174	0.174	0.177	0.175	0.179	0.176	0.185	0.192
	0.722222	0.173	0.178	0.17	0.177	0.174	0.174	0.176	0.174	0.179	0.176	0.185	0.192
	0.725694	0.174	0.179	0.171	0.177	0.174	0.174	0.177	0.175	0.18	0.176	0.185	0.193
	0.729167	0.173	0.178	0.17	0.177	0.174	0.174	0.177	0.175	0.18	0.176	0.185	0.193
	0.732639	0.173	0.179	0.171	0.178	0.175	0.175	0.177	0.175	0.18	0.176	0.186	0.193
	0.736111	0.172	0.178	0.17	0.177	0.174	0.174	0.177	0.175	0.18	0.176	0.185	0.193
	0.739583	0.173	0.178	0.17	0.177	0.174	0.174	0.177	0.175	0.179	0.176	0.185	0.193
	0.743056	0.172	0.178	0.17	0.177	0.174	0.174	0.177	0.174	0.179	0.176	0.185	0.193
	0.746528	0.173	0.178	0.17	0.177	0.174	0.174	0.177	0.174	0.18	0.176	0.185	0.193
	0.75	0.173	0.178	0.17	0.177	0.174	0.174	0.177	0.175	0.179	0.176	0.185	0.193
	0.753472	0.172	0.178	0.17	0.177	0.174	0.174	0.177	0.174	0.18	0.176	0.186	0.193
	0.756944	0.173	0.178	0.17	0.178	0.175	0.175	0.177	0.175	0.18	0.176	0.186	0.193
	0.760417	0.172	0.178	0.17	0.177	0.174	0.174	0.177	0.174	0.179	0.176	0.185	0.193
	0.763889	0.172	0.178	0.17	0.177	0.175	0.174	0.177	0.175	0.18	0.176	0.186	0.193
	0.767361	0.173	0.178	0.17	0.177	0.174	0.174	0.177	0.175	0.18	0.176	0.186	0.193
	0.770833	0.173	0.178	0.17	0.177	0.175	0.174	0.177	0.175	0.18	0.176	0.186	0.194
	0.774306	0.172	0.178	0.17	0.177	0.175	0.174	0.177	0.174	0.18	0.176	0.186	0.193
	0.777778	0.172	0.178	0.17	0.177	0.175	0.174	0.177	0.174	0.18	0.176	0.186	0.194
	0.78125	0.172	0.178	0.17	0.177	0.175	0.174	0.177	0.175	0.18	0.176	0.186	0.194
	0.784722	0.173	0.178	0.17	0.177	0.175	0.174	0.177	0.175	0.18	0.176	0.186	0.194
	0.788194	0.172	0.178	0.17	0.177	0.175	0.174	0.177	0.175	0.18	0.176	0.186	0.194
	0.791667	0.172	0.178	0.17	0.177	0.175	0.174	0.177	0.175	0.18	0.176	0.186	0.194
	0.795139	0.173	0.179	0.17	0.178	0.175	0.175	0.178	0.175	0.181	0.176	0.186	0.194
	0.798611	0.172	0.178	0.17	0.177	0.175	0.174	0.177	0.175	0.181	0.176	0.186	0.194
	0.802083	0.173	0.179	0.17	0.178	0.175	0.175	0.178	0.175	0.181	0.176	0.187	0.195
	0.805556	0.173	0.178	0.17	0.177	0.175	0.174	0.178	0.175	0.181	0.176	0.187	0.195
	0.809028	0.172	0.178	0.17	0.177	0.175	0.174	0.178	0.175	0.181	0.176	0.186	0.195
	0.8125	0.173	0.179	0.171	0.177	0.175	0.174	0.178	0.175	0.181	0.176	0.187	0.195
	0.815972	0.173	0.179	0.171	0.178	0.176	0.175	0.179	0.175	0.181	0.176	0.187	0.196
	0.819444	0.173	0.178	0.17	0.177	0.175	0.174	0.178	0.175	0.181	0.176	0.187	0.196
	0.822917	0.173	0.179	0.171	0.178	0.175	0.174	0.178	0.175	0.181	0.176	0.187	0.196
	0.826389	0.173	0.178	0.17	0.177	0.175	0.174	0.178	0.175	0.181	0.176	0.187	0.195
	0.829861	0.173	0.178	0.17	0.178	0.175	0.174	0.178	0.175	0.181	0.176	0.187	0.196
	0.833333	0.173	0.178	0.17	0.177	0.175	0.174	0.177	0.175	0.181	0.176	0.187	0.195
	0.836806	0.173	0.179	0.171	0.178	0.176	0.175	0.178	0.176	0.182	0.176	0.187	0.196
	0.840278	0.172	0.178	0.17	0.177	0.175	0.175	0.178	0.175	0.181	0.176	0.187	0.196
	0.84375	0.172	0.178	0.17	0.177	0.175	0.174	0.178	0.175	0.181	0.176	0.187	0.196
	0.847222	0.173	0.178	0.17	0.177	0.175	0.174	0.177	0.175	0.181	0.176	0.187	0.196
	0.850694	0.173	0.178	0.17	0.178	0.175	0.175	0.178	0.175	0.182	0.176	0.188	0.196
	0.854167	0.173	0.178	0.17	0.178	0.175	0.175	0.178	0.175	0.182	0.176	0.188	0.196
	0.857639	0.173	0.179	0.171	0.178	0.176	0.175	0.179	0.175	0.182	0.176	0.188	0.197
	0.861111	0.173	0.179	0.171	0.178	0.176	0.175	0.178	0.176	0.182	0.176	0.188	0.197
	0.864583	0.173	0.179	0.17	0.177	0.175	0.175	0.178	0.175	0.182	0.176	0.188	0.197
	0.868056	0.173	0.178	0.17	0.177	0.175	0.174	0.178	0.175	0.181	0.176	0.188	0.196
	0.871528	0.173	0.179	0.17	0.177	0.176	0.175	0.178	0.175	0.182	0.176	0.188	0.197
	0.875	0.173	0.179	0.171	0.178	0.176	0.175	0.179	0.176	0.182	0.176	0.189	0.197
	0.878472	0.174	0.179	0.171	0.178	0.176	0.175	0.179	0.175	0.182	0.176	0.189	0.197
	0.881944	0.173	0.179	0.171	0.178	0.176	0.175	0.179	0.176	0.182	0.176	0.189	0.198
	0.885417	0.174	0.179	0.171	0.178	0.176	0.175	0.179	0.176	0.183	0.177	0.189	0.198
	0.888889	0.174	0.18	0.171	0.178	0.176	0.176	0.179	0.176	0.183	0.177	0.189	0.198
	0.892361	0.173	0.179	0.171	0.178	0.176	0.175	0.179	0.176	0.182	0.177	0.189	0.198
	0.895833	0.173	0.179	0.171	0.178	0.176	0.175	0.179	0.176	0.182	0.176	0.189	0.198
	0.899306	0.173	0.179	0.171	0.178	0.176	0.175	0.179	0.176	0.182	0.176	0.189	0.198
	0.902778	0.173	0.176	0.171	0.178	0.176	0.175	0.179	0.176	0.183	0.176	0.189	0.198
	[Table:TABLE M 630 ]
	Time	F1	F2	F3	F4	F5	F6	F7	F8	F9	F10	F11	F12
	0	0.082	0.081	0.08	0.082	0.082	0.083	0.079	0.081	0.081	0.08	0.08	0.08
	0.00347222	0.082	0.081	0.08	0.082	0.083	0.083	0.08	0.081	0.081	0.08	0.08	0.08
	0.00694444	0.082	0.081	0.08	0.082	0.083	0.083	0.079	0.081	0.081	0.08	0.08	0.08
	0.0104167	0.082	0.081	0.08	0.082	0.083	0.083	0.079	0.081	0.081	0.08	0.08	0.08
	0.0138889	0.082	0.081	0.08	0.082	0.083	0.083	0.079	0.081	0.081	0.08	0.08	0.08
	0.0173611	0.082	0.081	0.08	0.082	0.083	0.083	0.08	0.081	0.081	0.08	0.08	0.08
	0.0208333	0.082	0.081	0.08	0.082	0.082	0.083	0.079	0.081	0.081	0.08	0.08	0.08
	0.0243056	0.082	0.081	0.08	0.082	0.083	0.083	0.079	0.081	0.081	0.08	0.08	0.08
	0.0277778	0.082	0.081	0.08	0.081	0.083	0.083	0.079	0.081	0.081	0.08	0.08	0.08
	0.03125	0.082	0.08	0.08	0.081	0.082	0.083	0.079	0.081	0.081	0.08	0.08	0.08
	0.0347222	0.082	0.08	0.08	0.081	0.082	0.083	0.079	0.081	0.081	0.08	0.08	0.08
	0.0381944	0.082	0.081	0.08	0.082	0.083	0.083	0.079	0.081	0.081	0.08	0.08	0.08
	0.0416667	0.082	0.08	0.08	0.081	0.082	0.083	0.079	0.08	0.081	0.08	0.08	0.08
	0.0451389	0.082	0.081	0.08	0.082	0.082	0.083	0.079	0.08	0.081	0.08	0.08	0.08
	0.0486111	0.081	0.08	0.08	0.081	0.082	0.083	0.079	0.08	0.081	0.08	0.08	0.08
	0.0520833	0.082	0.08	0.08	0.081	0.082	0.083	0.079	0.081	0.081	0.08	0.08	0.08
	0.0555556	0.081	0.08	0.08	0.081	0.082	0.083	0.079	0.08	0.081	0.08	0.08	0.08
	0.0590278	0.082	0.08	0.08	0.082	0.083	0.083	0.079	0.081	0.081	0.08	0.08	0.08
	0.0625	0.082	0.081	0.08	0.082	0.083	0.083	0.079	0.08	0.081	0.08	0.08	0.08
	0.0659722	0.081	0.08	0.08	0.081	0.082	0.083	0.079	0.08	0.081	0.08	0.08	0.08
	0.0694444	0.081	0.08	0.08	0.081	0.082	0.083	0.079	0.08	0.081	0.08	0.08	0.08
	0.0729167	0.081	0.08	0.08	0.081	0.082	0.083	0.079	0.08	0.081	0.08	0.08	0.08
	0.0763889	0.081	0.08	0.08	0.081	0.082	0.083	0.079	0.08	0.081	0.08	0.08	0.08
	0.0798611	0.081	0.08	0.08	0.081	0.082	0.083	0.079	0.08	0.081	0.08	0.08	0.08
	0.0833333	0.082	0.08	0.08	0.081	0.082	0.083	0.079	0.08	0.081	0.08	0.08	0.08
	0.0868056	0.082	0.08	0.08	0.081	0.082	0.083	0.079	0.08	0.081	0.08	0.08	0.08
	0.0902778	0.081	0.08	0.08	0.081	0.082	0.083	0.079	0.08	0.081	0.08	0.08	0.08
	0.09375	0.082	0.08	0.08	0.081	0.082	0.083	0.079	0.081	0.081	0.08	0.08	0.08
	0.0972222	0.081	0.08	0.08	0.081	0.082	0.082	0.079	0.08	0.081	0.08	0.08	0.079
	0.100694	0.081	0.08	0.08	0.081	0.082	0.083	0.079	0.08	0.081	0.08	0.08	0.08
	0.104167	0.081	0.08	0.08	0.081	0.082	0.082	0.079	0.08	0.081	0.08	0.08	0.08
	0.107639	0.081	0.08	0.08	0.081	0.082	0.083	0.079	0.08	0.081	0.08	0.08	0.08
	0.111111	0.082	0.08	0.08	0.081	0.082	0.083	0.079	0.081	0.081	0.08	0.08	0.08
	0.114583	0.081	0.08	0.08	0.081	0.082	0.082	0.079	0.08	0.081	0.08	0.08	0.08
	0.118056	0.081	0.08	0.08	0.081	0.082	0.082	0.079	0.08	0.081	0.08	0.08	0.08
	0.121528	0.082	0.08	0.08	0.081	0.082	0.083	0.079	0.08	0.081	0.08	0.08	0.08
	0.125	0.082	0.081	0.08	0.082	0.083	0.083	0.079	0.081	0.081	0.08	0.08	0.08
	0.128472	0.081	0.08	0.08	0.081	0.082	0.082	0.079	0.08	0.081	0.08	0.08	0.08
	0.131944	0.081	0.08	0.08	0.081	0.082	0.082	0.079	0.08	0.081	0.08	0.08	0.08
	0.135417	0.082	0.08	0.08	0.081	0.082	0.083	0.079	0.081	0.081	0.08	0.08	0.08
	0.138889	0.081	0.08	0.08	0.081	0.082	0.083	0.079	0.08	0.081	0.08	0.08	0.08
	0.142361	0.081	0.08	0.08	0.081	0.082	0.082	0.079	0.08	0.081	0.08	0.08	0.08
	0.145833	0.082	0.08	0.08	0.081	0.082	0.083	0.079	0.08	0.081	0.08	0.08	0.08
	0.149306	0.082	0.081	0.08	0.082	0.083	0.083	0.08	0.081	0.081	0.08	0.08	0.08
	0.152778	0.081	0.08	0.08	0.081	0.082	0.082	0.079	0.08	0.081	0.08	0.08	0.08
	0.15625	0.082	0.081	0.08	0.082	0.083	0.083	0.08	0.081	0.081	0.08	0.08	0.08
	0.159722	0.082	0.08	0.08	0.081	0.082	0.083	0.079	0.08	0.081	0.08	0.08	0.08
	0.163194	0.082	0.081	0.08	0.082	0.083	0.083	0.08	0.081	0.081	0.08	0.08	0.08
	0.166667	0.082	0.081	0.08	0.081	0.082	0.083	0.079	0.081	0.081	0.08	0.08	0.08
	0.170139	0.082	0.081	0.08	0.081	0.082	0.083	0.079	0.081	0.081	0.08	0.08	0.08
	0.173611	0.081	0.08	0.08	0.081	0.082	0.083	0.079	0.08	0.081	0.08	0.08	0.08
	0.177083	0.082	0.08	0.08	0.081	0.082	0.083	0.079	0.081	0.081	0.08	0.08	0.08
	0.180556	0.082	0.081	0.08	0.082	0.083	0.083	0.08	0.081	0.081	0.08	0.08	0.08
	0.184028	0.082	0.081	0.081	0.082	0.083	0.083	0.08	0.081	0.082	0.081	0.081	0.08
	0.1875	0.082	0.081	0.08	0.081	0.082	0.083	0.079	0.08	0.081	0.08	0.08	0.08
	0.190972	0.082	0.081	0.08	0.082	0.083	0.083	0.08	0.081	0.081	0.08	0.08	0.08
	0.194444	0.082	0.08	0.08	0.081	0.082	0.083	0.079	0.08	0.081	0.08	0.08	0.08
	0.197917	0.081	0.08	0.08	0.081	0.082	0.082	0.079	0.08	0.081	0.08	0.08	0.08
	0.201389	0.082	0.08	0.08	0.081	0.082	0.083	0.079	0.08	0.081	0.08	0.08	0.08
	0.204861	0.082	0.081	0.081	0.082	0.083	0.083	0.08	0.081	0.082	0.08	0.08	0.08
	0.208333	0.082	0.081	0.081	0.082	0.083	0.083	0.08	0.081	0.082	0.08	0.081	0.08
	0.211806	0.082	0.081	0.08	0.082	0.083	0.083	0.08	0.081	0.081	0.08	0.08	0.08
	0.215278	0.083	0.082	0.081	0.082	0.084	0.084	0.08	0.082	0.082	0.081	0.081	0.081
	0.21875	0.082	0.081	0.08	0.082	0.083	0.083	0.079	0.081	0.081	0.08	0.08	0.08
	0.222222	0.082	0.081	0.08	0.082	0.083	0.083	0.08	0.081	0.082	0.08	0.081	0.08
	0.225694	0.082	0.081	0.081	0.082	0.083	0.083	0.08	0.081	0.082	0.081	0.081	0.081
	0.229167	0.082	0.081	0.081	0.082	0.083	0.083	0.08	0.081	0.082	0.081	0.081	0.08
	0.232639	0.082	0.081	0.08	0.082	0.083	0.083	0.08	0.081	0.081	0.08	0.081	0.08
	0.236111	0.083	0.081	0.081	0.082	0.083	0.083	0.08	0.081	0.082	0.081	0.081	0.081
	0.239583	0.083	0.081	0.081	0.082	0.083	0.083	0.08	0.081	0.082	0.081	0.081	0.081
	0.243056	0.083	0.082	0.081	0.083	0.084	0.084	0.08	0.082	0.082	0.081	0.081	0.081
	0.246528	0.082	0.081	0.081	0.082	0.083	0.083	0.08	0.081	0.082	0.081	0.081	0.081
	0.25	0.083	0.081	0.081	0.082	0.083	0.083	0.08	0.081	0.082	0.081	0.081	0.081
	0.253472	0.082	0.081	0.081	0.082	0.083	0.083	0.08	0.081	0.082	0.081	0.081	0.081
	0.256944	0.084	0.082	0.082	0.083	0.084	0.084	0.081	0.082	0.083	0.082	0.082	0.082
	0.260417	0.083	0.082	0.081	0.082	0.084	0.084	0.08	0.081	0.082	0.081	0.081	0.081
	0.263889	0.083	0.081	0.081	0.082	0.083	0.083	0.08	0.081	0.082	0.081	0.081	0.081
	0.267361	0.083	0.081	0.081	0.082	0.083	0.083	0.08	0.081	0.082	0.081	0.081	0.081
	0.270833	0.083	0.082	0.081	0.082	0.084	0.084	0.08	0.081	0.082	0.081	0.081	0.081
	0.274306	0.083	0.082	0.081	0.082	0.084	0.084	0.08	0.081	0.082	0.081	0.082	0.081
	0.277778	0.083	0.082	0.082	0.083	0.084	0.084	0.081	0.082	0.083	0.081	0.082	0.081
	0.28125	0.083	0.082	0.082	0.082	0.084	0.084	0.08	0.082	0.082	0.081	0.082	0.081
	0.284722	0.083	0.082	0.081	0.082	0.084	0.084	0.08	0.082	0.082	0.081	0.082	0.081
	0.288194	0.084	0.082	0.082	0.083	0.084	0.084	0.081	0.082	0.083	0.082	0.082	0.082
	0.291667	0.084	0.082	0.082	0.083	0.084	0.084	0.081	0.082	0.083	0.082	0.082	0.082
	0.295139	0.084	0.082	0.082	0.083	0.084	0.084	0.081	0.082	0.083	0.082	0.082	0.082
	0.298611	0.084	0.082	0.082	0.083	0.084	0.084	0.081	0.082	0.083	0.082	0.082	0.082
	0.302083	0.084	0.082	0.082	0.083	0.084	0.084	0.081	0.082	0.083	0.082	0.082	0.082
	0.305556	0.084	0.083	0.083	0.083	0.085	0.085	0.081	0.082	0.084	0.082	0.083	0.082
	0.309028	0.084	0.083	0.083	0.083	0.085	0.084	0.081	0.082	0.084	0.082	0.083	0.082
	0.3125	0.084	0.083	0.083	0.083	0.085	0.084	0.081	0.082	0.084	0.082	0.083	0.082
	0.315972	0.085	0.083	0.083	0.084	0.085	0.085	0.082	0.083	0.084	0.083	0.083	0.082
	0.319444	0.085	0.083	0.083	0.084	0.086	0.085	0.082	0.083	0.084	0.083	0.083	0.083
	0.322917	0.086	0.084	0.084	0.084	0.086	0.085	0.082	0.083	0.085	0.083	0.084	0.083
	0.326389	0.086	0.084	0.084	0.084	0.086	0.085	0.082	0.083	0.085	0.083	0.084	0.083
	0.329861	0.086	0.084	0.084	0.085	0.087	0.086	0.083	0.084	0.085	0.084	0.084	0.083
	0.333333	0.086	0.084	0.084	0.085	0.087	0.086	0.083	0.084	0.085	0.084	0.084	0.083
	0.336806	0.087	0.085	0.085	0.085	0.087	0.086	0.083	0.084	0.086	0.084	0.085	0.084
	0.340278	0.086	0.084	0.085	0.085	0.087	0.086	0.083	0.084	0.085	0.084	0.085	0.084
	0.34375	0.087	0.085	0.085	0.085	0.087	0.086	0.083	0.084	0.086	0.085	0.085	0.084
	0.347222	0.088	0.086	0.086	0.086	0.088	0.087	0.084	0.085	0.087	0.085	0.086	0.085
	0.350694	0.088	0.086	0.086	0.086	0.088	0.087	0.084	0.085	0.087	0.085	0.086	0.085
	0.354167	0.088	0.086	0.086	0.087	0.089	0.087	0.085	0.085	0.087	0.086	0.086	0.085
	0.357639	0.089	0.087	0.087	0.087	0.089	0.088	0.085	0.086	0.088	0.086	0.087	0.086
	0.361111	0.089	0.087	0.087	0.087	0.09	0.088	0.085	0.086	0.088	0.086	0.087	0.086
	0.364583	0.089	0.087	0.088	0.087	0.09	0.088	0.086	0.086	0.088	0.087	0.088	0.086
	0.368056	0.09	0.087	0.088	0.088	0.09	0.089	0.086	0.087	0.089	0.087	0.088	0.087
	0.371528	0.091	0.088	0.089	0.089	0.091	0.089	0.087	0.087	0.089	0.088	0.089	0.087
	0.375	0.091	0.088	0.089	0.089	0.092	0.09	0.087	0.088	0.09	0.088	0.089	0.087
	0.378472	0.092	0.089	0.09	0.09	0.092	0.09	0.088	0.089	0.091	0.089	0.09	0.088
	0.381944	0.092	0.09	0.091	0.09	0.093	0.091	0.088	0.089	0.091	0.089	0.091	0.089
	0.385417	0.093	0.09	0.091	0.091	0.094	0.091	0.089	0.09	0.092	0.09	0.092	0.089
	0.388889	0.094	0.091	0.092	0.091	0.094	0.092	0.09	0.09	0.093	0.091	0.092	0.09
	0.392361	0.095	0.092	0.093	0.092	0.095	0.093	0.091	0.091	0.094	0.092	0.093	0.091
	0.395833	0.096	0.092	0.094	0.093	0.096	0.093	0.091	0.092	0.094	0.092	0.094	0.091
	0.399306	0.097	0.093	0.095	0.093	0.097	0.094	0.092	0.093	0.095	0.093	0.095	0.092
	0.402778	0.098	0.094	0.095	0.094	0.098	0.095	0.093	0.093	0.096	0.094	0.096	0.093
	0.40625	0.099	0.095	0.096	0.095	0.099	0.095	0.094	0.094	0.097	0.095	0.096	0.093
	0.409722	0.1	0.096	0.098	0.096	0.101	0.097	0.095	0.096	0.098	0.096	0.098	0.095
	0.413194	0.101	0.097	0.099	0.097	0.102	0.098	0.096	0.097	0.1	0.097	0.099	0.096
	0.416667	0.103	0.098	0.101	0.099	0.103	0.099	0.098	0.098	0.101	0.099	0.101	0.097
	0.420139	0.104	0.099	0.101	0.099	0.104	0.099	0.098	0.098	0.101	0.099	0.101	0.097
	0.423611	0.107	0.102	0.104	0.102	0.107	0.102	0.101	0.101	0.105	0.102	0.104	0.1
	0.427083	0.107	0.102	0.105	0.102	0.107	0.102	0.101	0.101	0.105	0.102	0.105	0.1
	0.430556	0.109	0.103	0.106	0.103	0.109	0.104	0.103	0.103	0.106	0.104	0.106	0.101
	0.434028	0.111	0.105	0.108	0.105	0.111	0.105	0.105	0.104	0.108	0.105	0.108	0.103
	0.4375	0.112	0.106	0.11	0.106	0.113	0.107	0.107	0.106	0.11	0.107	0.11	0.105
	0.440972	0.114	0.108	0.112	0.108	0.115	0.108	0.108	0.107	0.112	0.109	0.112	0.106
	0.444444	0.117	0.11	0.114	0.11	0.117	0.11	0.111	0.109	0.114	0.111	0.114	0.108
	0.447917	0.119	0.112	0.116	0.111	0.119	0.112	0.113	0.111	0.116	0.113	0.116	0.109
	0.451389	0.122	0.114	0.119	0.114	0.123	0.114	0.115	0.114	0.119	0.115	0.119	0.112
	0.454861	0.124	0.116	0.121	0.116	0.125	0.116	0.118	0.116	0.121	0.117	0.121	0.114
	0.458333	0.127	0.119	0.124	0.118	0.128	0.119	0.12	0.118	0.124	0.12	0.124	0.116
	0.461806	0.131	0.121	0.127	0.121	0.131	0.121	0.123	0.121	0.127	0.123	0.127	0.119
	0.465278	0.134	0.124	0.13	0.123	0.134	0.124	0.126	0.124	0.13	0.125	0.13	0.121
	0.46875	0.137	0.127	0.134	0.126	0.138	0.127	0.129	0.127	0.133	0.129	0.134	0.124
	0.472222	0.141	0.13	0.137	0.13	0.141	0.13	0.133	0.13	0.137	0.132	0.137	0.127
	0.475694	0.144	0.132	0.14	0.132	0.144	0.132	0.135	0.133	0.14	0.135	0.14	0.13
	0.479167	0.147	0.136	0.144	0.136	0.147	0.135	0.139	0.136	0.143	0.138	0.144	0.133
	0.482639	0.152	0.14	0.148	0.139	0.151	0.139	0.143	0.139	0.147	0.142	0.148	0.137
	0.486111	0.156	0.144	0.152	0.143	0.156	0.143	0.147	0.143	0.151	0.146	0.152	0.141
	0.489583	0.159	0.147	0.155	0.146	0.159	0.145	0.149	0.146	0.154	0.149	0.155	0.144
	0.493056	0.163	0.15	0.158	0.149	0.162	0.149	0.153	0.149	0.158	0.152	0.159	0.147
	0.496528	0.166	0.153	0.161	0.152	0.166	0.151	0.156	0.152	0.161	0.155	0.162	0.15
	0.5	0.17	0.156	0.165	0.156	0.169	0.155	0.159	0.155	0.164	0.159	0.165	0.153
	0.503472	0.174	0.16	0.169	0.159	0.173	0.158	0.163	0.159	0.168	0.163	0.169	0.157
	0.506944	0.177	0.164	0.172	0.162	0.176	0.161	0.166	0.162	0.171	0.166	0.173	0.16
	0.510417	0.181	0.167	0.176	0.166	0.18	0.165	0.17	0.165	0.175	0.17	0.177	0.164
	0.513889	0.185	0.17	0.18	0.169	0.184	0.168	0.173	0.169	0.179	0.173	0.18	0.167
	0.517361	0.189	0.174	0.183	0.173	0.188	0.171	0.177	0.172	0.182	0.177	0.184	0.171
	0.520833	0.192	0.177	0.187	0.176	0.191	0.175	0.18	0.175	0.186	0.18	0.187	0.174
	0.524306	0.197	0.181	0.191	0.18	0.195	0.178	0.184	0.179	0.19	0.184	0.191	0.178
	0.527778	0.201	0.185	0.194	0.183	0.199	0.181	0.187	0.182	0.193	0.187	0.195	0.181
	0.53125	0.205	0.188	0.199	0.187	0.203	0.185	0.191	0.186	0.198	0.192	0.2	0.185
	0.534722	0.209	0.191	0.202	0.19	0.207	0.188	0.195	0.189	0.201	0.195	0.203	0.188
	0.538194	0.213	0.195	0.206	0.194	0.211	0.192	0.198	0.193	0.205	0.199	0.207	0.193
	0.541667	0.218	0.199	0.21	0.197	0.216	0.196	0.202	0.196	0.21	0.203	0.212	0.197
	0.545139	0.222	0.202	0.214	0.199	0.219	0.197	0.205	0.198	0.213	0.207	0.216	0.2
	0.548611	0.226	0.204	0.215	0.2	0.221	0.199	0.208	0.201	0.215	0.209	0.22	0.204
	0.552083	0.231	0.207	0.217	0.2	0.223	0.2	0.209	0.202	0.217	0.212	0.222	0.207
	0.555556	0.231	0.207	0.217	0.199	0.222	0.199	0.208	0.201	0.216	0.211	0.224	0.209
	0.559028	0.235	0.207	0.217	0.2	0.222	0.199	0.208	0.201	0.217	0.212	0.225	0.21
	0.5625	0.236	0.207	0.217	0.199	0.222	0.2	0.209	0.201	0.216	0.212	0.225	0.21
	0.565972	0.236	0.207	0.217	0.199	0.222	0.2	0.209	0.201	0.216	0.211	0.225	0.209
	0.569444	0.235	0.206	0.217	0.199	0.222	0.199	0.208	0.201	0.216	0.211	0.224	0.209
	0.572917	0.235	0.206	0.216	0.199	0.222	0.2	0.209	0.202	0.216	0.211	0.224	0.209
	0.576389	0.235	0.206	0.216	0.199	0.222	0.2	0.209	0.201	0.216	0.211	0.223	0.208
	0.579861	0.234	0.206	0.216	0.199	0.222	0.2	0.209	0.202	0.216	0.21	0.223	0.209
	0.583333	0.235	0.206	0.217	0.199	0.222	0.2	0.209	0.202	0.216	0.211	0.223	0.209
	0.586806	0.234	0.206	0.216	0.199	0.222	0.2	0.209	0.202	0.215	0.211	0.223	0.209
	0.590278	0.235	0.206	0.216	0.199	0.222	0.2	0.209	0.202	0.216	0.21	0.224	0.209
	0.59375	0.235	0.205	0.216	0.198	0.221	0.199	0.209	0.201	0.215	0.21	0.223	0.208
	0.597222	0.235	0.206	0.216	0.199	0.222	0.2	0.209	0.202	0.216	0.211	0.223	0.209
	0.600694	0.235	0.206	0.216	0.198	0.222	0.2	0.209	0.202	0.216	0.21	0.223	0.209
	0.604167	0.235	0.205	0.216	0.199	0.221	0.2	0.209	0.202	0.215	0.21	0.223	0.208
	0.607639	0.234	0.206	0.216	0.199	0.222	0.2	0.209	0.202	0.216	0.21	0.223	0.209
	0.611111	0.235	0.206	0.217	0.199	0.222	0.2	0.21	0.202	0.216	0.211	0.224	0.209
	0.614583	0.236	0.206	0.217	0.199	0.222	0.201	0.21	0.203	0.216	0.211	0.224	0.209
	0.618056	0.235	0.205	0.216	0.199	0.222	0.2	0.21	0.202	0.216	0.21	0.223	0.209
	0.621528	0.236	0.206	0.217	0.199	0.223	0.201	0.21	0.203	0.217	0.211	0.224	0.209
	0.625	0.236	0.206	0.217	0.199	0.223	0.2	0.211	0.203	0.217	0.211	0.224	0.209
	0.628472	0.236	0.206	0.217	0.199	0.222	0.2	0.21	0.202	0.216	0.211	0.224	0.209
	0.631944	0.236	0.206	0.217	0.199	0.223	0.2	0.21	0.203	0.216	0.211	0.224	0.209
	0.635417	0.236	0.206	0.217	0.199	0.222	0.2	0.21	0.203	0.217	0.211	0.224	0.209
	0.638889	0.236	0.206	0.218	0.199	0.223	0.2	0.211	0.203	0.217	0.211	0.224	0.21
	0.642361	0.237	0.207	0.218	0.199	0.223	0.201	0.211	0.203	0.217	0.212	0.225	0.21
	0.645833	0.236	0.206	0.218	0.199	0.223	0.201	0.211	0.203	0.217	0.212	0.225	0.21
	0.649306	0.237	0.206	0.218	0.199	0.223	0.201	0.211	0.203	0.217	0.211	0.225	0.21
	0.652778	0.237	0.207	0.218	0.2	0.224	0.201	0.211	0.204	0.218	0.212	0.225	0.21
	0.65625	0.238	0.207	0.219	0.2	0.224	0.201	0.212	0.204	0.218	0.212	0.225	0.211
	0.659722	0.237	0.207	0.218	0.199	0.224	0.201	0.211	0.203	0.217	0.212	0.225	0.21
	0.663194	0.238	0.208	0.219	0.2	0.224	0.201	0.212	0.204	0.218	0.213	0.226	0.21
	0.666667	0.238	0.207	0.219	0.2	0.224	0.201	0.212	0.204	0.218	0.212	0.226	0.211
	0.670139	0.239	0.208	0.219	0.2	0.225	0.202	0.212	0.205	0.219	0.213	0.226	0.212
	0.673611	0.238	0.207	0.218	0.199	0.224	0.201	0.212	0.204	0.218	0.212	0.226	0.211
	0.677083	0.238	0.207	0.219	0.199	0.224	0.201	0.212	0.204	0.218	0.213	0.226	0.211
	0.680556	0.239	0.207	0.219	0.2	0.225	0.201	0.212	0.204	0.218	0.213	0.226	0.211
	0.684028	0.239	0.208	0.219	0.2	0.225	0.202	0.213	0.204	0.219	0.213	0.227	0.211
	0.6875	0.239	0.207	0.219	0.199	0.225	0.201	0.212	0.204	0.219	0.213	0.226	0.211
	0.690972	0.239	0.208	0.219	0.2	0.225	0.202	0.213	0.204	0.219	0.213	0.227	0.212
	0.694444	0.24	0.208	0.22	0.2	0.225	0.202	0.213	0.205	0.219	0.214	0.227	0.212
	0.697917	0.239	0.207	0.219	0.2	0.225	0.202	0.213	0.205	0.219	0.213	0.227	0.212
	0.701389	0.24	0.208	0.22	0.2	0.226	0.202	0.213	0.205	0.22	0.214	0.228	0.212
	0.704861	0.241	0.208	0.22	0.2	0.226	0.202	0.213	0.205	0.22	0.214	0.228	0.212
	0.708333	0.241	0.209	0.221	0.201	0.226	0.203	0.214	0.205	0.22	0.214	0.228	0.212
	0.711806	0.241	0.209	0.221	0.201	0.227	0.203	0.214	0.206	0.22	0.214	0.228	0.213
	0.715278	0.242	0.209	0.222	0.201	0.227	0.203	0.215	0.206	0.221	0.215	0.229	0.213
	0.71875	0.242	0.209	0.221	0.201	0.227	0.203	0.214	0.206	0.221	0.215	0.229	0.213
	0.722222	0.242	0.209	0.221	0.201	0.227	0.203	0.214	0.206	0.221	0.215	0.229	0.212
	0.725694	0.243	0.21	0.222	0.201	0.228	0.203	0.215	0.206	0.221	0.215	0.229	0.213
	0.729167	0.243	0.209	0.222	0.201	0.228	0.203	0.215	0.206	0.221	0.215	0.23	0.214
	0.732639	0.243	0.21	0.223	0.202	0.228	0.204	0.216	0.207	0.222	0.216	0.23	0.214
	0.736111	0.244	0.21	0.223	0.201	0.228	0.204	0.215	0.207	0.222	0.216	0.23	0.214
	0.739583	0.244	0.21	0.223	0.202	0.228	0.204	0.216	0.207	0.222	0.216	0.23	0.214
	0.743056	0.244	0.21	0.223	0.202	0.228	0.204	0.216	0.207	0.222	0.216	0.23	0.214
	0.746528	0.244	0.21	0.223	0.202	0.229	0.204	0.216	0.207	0.222	0.216	0.231	0.214
	0.75	0.245	0.21	0.223	0.202	0.229	0.204	0.216	0.207	0.222	0.216	0.231	0.215
	0.753472	0.245	0.21	0.224	0.202	0.229	0.204	0.216	0.208	0.223	0.217	0.231	0.215
	0.756944	0.246	0.211	0.224	0.202	0.23	0.205	0.217	0.208	0.223	0.217	0.232	0.215
	0.760417	0.245	0.21	0.224	0.202	0.229	0.204	0.216	0.208	0.223	0.217	0.232	0.215
	0.763889	0.246	0.211	0.224	0.203	0.23	0.205	0.217	0.209	0.224	0.217	0.232	0.216
	0.767361	0.247	0.211	0.224	0.202	0.23	0.205	0.217	0.209	0.224	0.218	0.232	0.215
	0.770833	0.247	0.211	0.225	0.203	0.231	0.205	0.218	0.209	0.224	0.218	0.233	0.216
	0.774306	0.247	0.211	0.225	0.203	0.231	0.205	0.218	0.209	0.224	0.218	0.233	0.216
	0.777778	0.248	0.212	0.225	0.203	0.231	0.205	0.218	0.209	0.225	0.218	0.233	0.216
	0.78125	0.248	0.212	0.226	0.203	0.231	0.206	0.218	0.209	0.225	0.219	0.234	0.217
	0.784722	0.249	0.212	0.226	0.203	0.232	0.206	0.219	0.21	0.225	0.219	0.234	0.217
	0.788194	0.249	0.212	0.226	0.203	0.232	0.206	0.219	0.21	0.226	0.219	0.235	0.217
	0.791667	0.249	0.212	0.226	0.203	0.232	0.206	0.219	0.21	0.226	0.219	0.235	0.217
	0.795139	0.25	0.212	0.227	0.204	0.233	0.206	0.219	0.21	0.226	0.22	0.235	0.218
	0.798611	0.25	0.213	0.227	0.204	0.233	0.206	0.22	0.21	0.226	0.22	0.235	0.217
	0.802083	0.251	0.213	0.228	0.204	0.233	0.207	0.22	0.211	0.227	0.22	0.236	0.218
	0.805556	0.251	0.213	0.228	0.204	0.233	0.207	0.22	0.211	0.227	0.22	0.236	0.219
	0.809028	0.251	0.213	0.228	0.204	0.234	0.207	0.22	0.211	0.227	0.22	0.237	0.218
	0.8125	0.252	0.213	0.228	0.204	0.234	0.207	0.221	0.211	0.228	0.221	0.237	0.219
	0.815972	0.253	0.214	0.229	0.205	0.235	0.208	0.222	0.212	0.229	0.222	0.238	0.22
	0.819444	0.253	0.213	0.229	0.205	0.235	0.207	0.221	0.212	0.228	0.221	0.238	0.22
	0.822917	0.253	0.214	0.229	0.205	0.235	0.208	0.222	0.212	0.229	0.222	0.238	0.22
	0.826389	0.254	0.214	0.229	0.205	0.235	0.208	0.222	0.212	0.229	0.222	0.238	0.22
	0.829861	0.254	0.214	0.23	0.205	0.235	0.208	0.222	0.213	0.229	0.222	0.239	0.221
	0.833333	0.255	0.214	0.23	0.205	0.235	0.208	0.222	0.212	0.229	0.222	0.239	0.22
	0.836806	0.256	0.215	0.231	0.206	0.236	0.209	0.223	0.213	0.23	0.223	0.24	0.221
	0.840278	0.256	0.214	0.23	0.205	0.236	0.209	0.223	0.213	0.23	0.223	0.24	0.221
	0.84375	0.256	0.214	0.231	0.205	0.236	0.209	0.223	0.213	0.23	0.223	0.24	0.221
	0.847222	0.256	0.214	0.231	0.205	0.236	0.209	0.223	0.213	0.23	0.223	0.24	0.221
	0.850694	0.257	0.215	0.231	0.206	0.237	0.21	0.224	0.214	0.231	0.224	0.241	0.222
	0.854167	0.256	0.215	0.232	0.206	0.237	0.21	0.224	0.214	0.231	0.224	0.241	0.222
	0.857639	0.257	0.216	0.232	0.207	0.238	0.21	0.225	0.214	0.232	0.225	0.242	0.223
	0.861111	0.256	0.216	0.233	0.207	0.238	0.21	0.225	0.215	0.232	0.225	0.242	0.223
	0.864583	0.256	0.216	0.233	0.207	0.238	0.21	0.225	0.214	0.232	0.225	0.242	0.223
	0.868056	0.256	0.216	0.233	0.207	0.237	0.21	0.225	0.215	0.232	0.225	0.242	0.223
	0.871528	0.256	0.216	0.233	0.207	0.237	0.21	0.225	0.215	0.232	0.226	0.242	0.223
	0.875	0.256	0.216	0.233	0.207	0.237	0.211	0.226	0.216	0.232	0.226	0.243	0.223
	0.878472	0.256	0.216	0.233	0.207	0.237	0.211	0.226	0.215	0.232	0.226	0.242	0.223
	0.881944	0.256	0.218	0.233	0.208	0.237	0.212	0.226	0.216	0.232	0.226	0.242	0.223
	0.885417	0.256	0.217	0.233	0.208	0.237	0.212	0.226	0.216	0.233	0.226	0.243	0.223
	0.888889	0.256	0.218	0.233	0.208	0.237	0.212	0.226	0.216	0.232	0.226	0.243	0.223
	0.892361	0.256	0.217	0.232	0.208	0.236	0.211	0.225	0.215	0.232	0.226	0.242	0.223
	0.895833	0.255	0.217	0.232	0.208	0.236	0.212	0.225	0.215	0.232	0.226	0.242	0.222
	0.899306	0.255	0.217	0.232	0.208	0.236	0.211	0.225	0.215	0.232	0.226	0.242	0.222
	0.902778	0.255	0.216	0.232	0.208	0.236	0.211	0.225	0.215	0.232	0.226	0.242	0.222
	[Table:TABLE M 630 ]
	Time	G1	G2	G3	G4	G5	G6	G7	G8	G9	G10	G11	G12
	0	0.084	0.086	0.084	0.084	0.082	0.083	0.082	0.081	0.081	0.082	0.082	0.082
	0.00347222	0.084	0.086	0.085	0.085	0.083	0.083	0.083	0.082	0.082	0.082	0.082	0.082
	0.00694444	0.084	0.086	0.085	0.085	0.082	0.083	0.083	0.081	0.081	0.082	0.082	0.083
	0.0104167	0.084	0.085	0.085	0.085	0.082	0.083	0.083	0.082	0.082	0.082	0.082	0.083
	0.0138889	0.084	0.085	0.085	0.085	0.082	0.083	0.083	0.082	0.081	0.082	0.082	0.083
	0.0173611	0.084	0.086	0.085	0.085	0.083	0.083	0.083	0.082	0.082	0.083	0.082	0.083
	0.0208333	0.083	0.085	0.085	0.085	0.082	0.083	0.083	0.082	0.081	0.082	0.082	0.082
	0.0243056	0.083	0.085	0.085	0.085	0.082	0.083	0.083	0.082	0.081	0.082	0.082	0.082
	0.0277778	0.083	0.085	0.084	0.084	0.082	0.082	0.083	0.081	0.081	0.082	0.082	0.082
	0.03125	0.083	0.085	0.084	0.084	0.082	0.082	0.083	0.081	0.081	0.082	0.082	0.082
	0.0347222	0.083	0.085	0.084	0.084	0.082	0.082	0.083	0.081	0.081	0.082	0.082	0.083
	0.0381944	0.083	0.085	0.084	0.084	0.082	0.082	0.083	0.081	0.081	0.082	0.082	0.082
	0.0416667	0.083	0.085	0.084	0.084	0.082	0.082	0.083	0.081	0.081	0.082	0.082	0.082
	0.0451389	0.083	0.085	0.084	0.084	0.082	0.082	0.083	0.081	0.081	0.082	0.082	0.082
	0.0486111	0.083	0.085	0.084	0.084	0.082	0.082	0.083	0.081	0.081	0.082	0.082	0.082
	0.0520833	0.083	0.085	0.084	0.084	0.082	0.082	0.082	0.081	0.081	0.082	0.082	0.082
	0.0555556	0.083	0.085	0.084	0.084	0.082	0.082	0.082	0.081	0.081	0.082	0.082	0.082
	0.0590278	0.083	0.085	0.084	0.084	0.082	0.083	0.083	0.081	0.081	0.082	0.082	0.082
	0.0625	0.083	0.085	0.084	0.084	0.082	0.082	0.083	0.081	0.081	0.082	0.082	0.082
	0.0659722	0.083	0.085	0.084	0.084	0.082	0.082	0.081	0.081	0.081	0.082	0.082	0.082
	0.0694444	0.083	0.085	0.084	0.084	0.082	0.082	0.081	0.081	0.081	0.082	0.082	0.082
	0.0729167	0.083	0.085	0.084	0.084	0.082	0.082	0.081	0.081	0.081	0.082	0.081	0.082
	0.0763889	0.083	0.085	0.084	0.084	0.082	0.082	0.081	0.081	0.081	0.082	0.082	0.082
	0.0798611	0.083	0.085	0.084	0.084	0.082	0.082	0.081	0.081	0.081	0.082	0.081	0.082
	0.0833333	0.083	0.085	0.084	0.084	0.082	0.082	0.081	0.081	0.081	0.082	0.082	0.082
	0.0868056	0.083	0.085	0.084	0.084	0.082	0.082	0.081	0.081	0.081	0.082	0.082	0.083
	0.0902778	0.083	0.085	0.084	0.084	0.082	0.082	0.081	0.081	0.081	0.082	0.081	0.082
	0.09375	0.083	0.085	0.084	0.084	0.082	0.082	0.081	0.081	0.081	0.082	0.082	0.082
	0.0972222	0.083	0.085	0.084	0.084	0.082	0.082	0.081	0.081	0.081	0.082	0.081	0.082
	0.100694	0.083	0.085	0.084	0.084	0.082	0.082	0.081	0.081	0.081	0.082	0.082	0.082
	0.104167	0.083	0.085	0.084	0.084	0.082	0.082	0.081	0.081	0.081	0.082	0.082	0.082
	0.107639	0.083	0.085	0.084	0.084	0.082	0.082	0.081	0.081	0.081	0.082	0.082	0.082
	0.111111	0.083	0.085	0.084	0.084	0.082	0.082	0.081	0.081	0.081	0.082	0.082	0.082
	0.114583	0.083	0.085	0.084	0.084	0.082	0.082	0.081	0.081	0.081	0.082	0.081	0.082
	0.118056	0.083	0.085	0.084	0.084	0.082	0.082	0.081	0.081	0.081	0.082	0.081	0.082
	0.121528	0.083	0.085	0.084	0.084	0.082	0.082	0.081	0.081	0.081	0.082	0.082	0.082
	0.125	0.083	0.085	0.084	0.084	0.082	0.082	0.081	0.081	0.081	0.082	0.082	0.083
	0.128472	0.083	0.085	0.084	0.084	0.082	0.082	0.081	0.081	0.081	0.082	0.082	0.082
	0.131944	0.083	0.085	0.084	0.084	0.082	0.082	0.081	0.081	0.081	0.082	0.082	0.082
	0.135417	0.083	0.085	0.084	0.084	0.082	0.082	0.082	0.081	0.081	0.082	0.082	0.082
	0.138889	0.083	0.085	0.084	0.084	0.082	0.082	0.081	0.081	0.081	0.082	0.082	0.082
	0.142361	0.083	0.085	0.084	0.084	0.082	0.082	0.081	0.081	0.081	0.082	0.082	0.082
	0.145833	0.083	0.085	0.084	0.084	0.082	0.082	0.081	0.081	0.081	0.082	0.082	0.082
	0.149306	0.084	0.085	0.085	0.084	0.082	0.083	0.082	0.082	0.082	0.082	0.082	0.083
	0.152778	0.083	0.085	0.084	0.084	0.082	0.082	0.081	0.081	0.081	0.082	0.082	0.082
	0.15625	0.084	0.085	0.085	0.084	0.082	0.083	0.082	0.082	0.082	0.082	0.082	0.082
	0.159722	0.083	0.085	0.084	0.084	0.082	0.082	0.081	0.081	0.081	0.082	0.082	0.082
	0.163194	0.084	0.085	0.085	0.085	0.082	0.083	0.082	0.082	0.082	0.082	0.082	0.083
	0.166667	0.083	0.085	0.084	0.084	0.082	0.082	0.082	0.082	0.081	0.082	0.082	0.083
	0.170139	0.083	0.085	0.084	0.084	0.082	0.082	0.081	0.082	0.081	0.082	0.082	0.083
	0.173611	0.083	0.085	0.084	0.084	0.082	0.082	0.081	0.081	0.081	0.082	0.082	0.082
	0.177083	0.083	0.085	0.084	0.084	0.082	0.082	0.081	0.081	0.081	0.082	0.082	0.082
	0.180556	0.084	0.085	0.085	0.084	0.082	0.083	0.082	0.082	0.082	0.082	0.082	0.083
	0.184028	0.084	0.085	0.085	0.085	0.083	0.083	0.082	0.082	0.082	0.083	0.083	0.083
	0.1875	0.083	0.085	0.084	0.084	0.082	0.082	0.081	0.081	0.081	0.082	0.082	0.083
	0.190972	0.084	0.085	0.085	0.084	0.082	0.083	0.082	0.082	0.082	0.082	0.082	0.083
	0.194444	0.083	0.085	0.084	0.084	0.082	0.082	0.081	0.081	0.081	0.082	0.082	0.083
	0.197917	0.083	0.085	0.084	0.084	0.082	0.082	0.081	0.081	0.081	0.082	0.082	0.083
	0.201389	0.083	0.085	0.084	0.084	0.082	0.082	0.081	0.081	0.081	0.082	0.082	0.083
	0.204861	0.084	0.086	0.085	0.085	0.083	0.083	0.082	0.082	0.082	0.083	0.083	0.083
	0.208333	0.084	0.085	0.085	0.085	0.083	0.083	0.082	0.082	0.082	0.083	0.083	0.083
	0.211806	0.084	0.086	0.085	0.085	0.083	0.083	0.082	0.082	0.082	0.083	0.082	0.083
	0.215278	0.084	0.086	0.085	0.085	0.083	0.084	0.082	0.083	0.083	0.083	0.083	0.083
	0.21875	0.084	0.085	0.085	0.084	0.082	0.083	0.082	0.082	0.082	0.083	0.082	0.083
	0.222222	0.084	0.086	0.085	0.085	0.083	0.083	0.082	0.082	0.082	0.083	0.082	0.083
	0.225694	0.084	0.086	0.085	0.085	0.083	0.083	0.082	0.082	0.082	0.083	0.083	0.084
	0.229167	0.084	0.086	0.085	0.085	0.083	0.083	0.082	0.082	0.082	0.083	0.083	0.083
	0.232639	0.084	0.085	0.085	0.084	0.083	0.083	0.082	0.082	0.082	0.083	0.082	0.084
	0.236111	0.084	0.086	0.085	0.085	0.083	0.083	0.082	0.082	0.082	0.083	0.083	0.083
	0.239583	0.084	0.086	0.085	0.085	0.083	0.083	0.082	0.083	0.082	0.083	0.083	0.083
	0.243056	0.085	0.087	0.086	0.086	0.084	0.084	0.083	0.083	0.083	0.084	0.084	0.084
	0.246528	0.084	0.086	0.085	0.085	0.083	0.083	0.082	0.082	0.082	0.083	0.083	0.083
	0.25	0.085	0.086	0.086	0.085	0.083	0.083	0.082	0.083	0.083	0.083	0.083	0.084
	0.253472	0.084	0.086	0.085	0.085	0.083	0.083	0.083	0.082	0.082	0.083	0.083	0.083
	0.256944	0.085	0.087	0.087	0.086	0.084	0.084	0.084	0.084	0.084	0.085	0.084	0.085
	0.260417	0.085	0.087	0.086	0.085	0.084	0.084	0.083	0.083	0.083	0.084	0.084	0.084
	0.263889	0.084	0.086	0.086	0.085	0.083	0.083	0.082	0.083	0.083	0.083	0.083	0.084
	0.267361	0.084	0.086	0.086	0.085	0.083	0.083	0.082	0.083	0.083	0.083	0.084	0.084
	0.270833	0.085	0.087	0.086	0.086	0.084	0.084	0.083	0.083	0.083	0.084	0.084	0.084
	0.274306	0.085	0.087	0.086	0.086	0.084	0.084	0.083	0.083	0.083	0.084	0.084	0.085
	0.277778	0.085	0.087	0.086	0.086	0.084	0.084	0.083	0.083	0.083	0.084	0.084	0.084
	0.28125	0.085	0.087	0.086	0.086	0.084	0.084	0.083	0.083	0.083	0.084	0.084	0.084
	0.284722	0.085	0.087	0.086	0.086	0.084	0.084	0.083	0.083	0.083	0.084	0.084	0.085
	0.288194	0.085	0.087	0.087	0.086	0.084	0.084	0.083	0.084	0.084	0.085	0.084	0.085
	0.291667	0.086	0.088	0.087	0.086	0.085	0.084	0.083	0.084	0.084	0.085	0.085	0.085
	0.295139	0.086	0.088	0.087	0.087	0.085	0.085	0.084	0.084	0.084	0.085	0.085	0.085
	0.298611	0.085	0.088	0.087	0.086	0.085	0.084	0.083	0.084	0.084	0.085	0.085	0.085
	0.302083	0.086	0.088	0.087	0.086	0.085	0.085	0.083	0.084	0.084	0.085	0.085	0.085
	0.305556	0.086	0.088	0.088	0.087	0.085	0.085	0.084	0.085	0.084	0.085	0.085	0.086
	0.309028	0.086	0.088	0.088	0.087	0.085	0.085	0.084	0.085	0.085	0.086	0.086	0.086
	0.3125	0.086	0.088	0.088	0.087	0.085	0.085	0.084	0.085	0.085	0.086	0.085	0.086
	0.315972	0.087	0.089	0.088	0.087	0.086	0.085	0.084	0.085	0.085	0.086	0.086	0.086
	0.319444	0.087	0.089	0.089	0.088	0.086	0.086	0.085	0.086	0.085	0.086	0.086	0.087
	0.322917	0.087	0.09	0.089	0.088	0.087	0.086	0.085	0.086	0.086	0.087	0.087	0.087
	0.326389	0.087	0.09	0.089	0.088	0.087	0.086	0.085	0.086	0.086	0.087	0.087	0.087
	0.329861	0.088	0.09	0.09	0.089	0.087	0.087	0.086	0.087	0.086	0.087	0.088	0.088
	0.333333	0.088	0.09	0.09	0.089	0.087	0.087	0.086	0.087	0.087	0.088	0.088	0.088
	0.336806	0.089	0.091	0.09	0.089	0.088	0.087	0.086	0.087	0.087	0.088	0.088	0.088
	0.340278	0.088	0.091	0.09	0.089	0.088	0.087	0.087	0.087	0.087	0.088	0.088	0.088
	0.34375	0.089	0.091	0.091	0.09	0.088	0.088	0.087	0.088	0.088	0.089	0.089	0.088
	0.347222	0.09	0.092	0.092	0.091	0.089	0.088	0.088	0.089	0.089	0.09	0.09	0.09
	0.350694	0.09	0.093	0.092	0.091	0.089	0.089	0.088	0.089	0.089	0.09	0.09	0.09
	0.354167	0.09	0.093	0.092	0.091	0.09	0.089	0.088	0.089	0.089	0.09	0.09	0.09
	0.357639	0.091	0.094	0.093	0.092	0.09	0.09	0.089	0.09	0.09	0.091	0.091	0.091
	0.361111	0.091	0.094	0.093	0.092	0.091	0.09	0.089	0.09	0.09	0.091	0.091	0.091
	0.364583	0.092	0.094	0.094	0.093	0.091	0.09	0.089	0.091	0.091	0.092	0.092	0.091
	0.368056	0.092	0.095	0.095	0.093	0.092	0.091	0.09	0.091	0.091	0.092	0.092	0.092
	0.371528	0.093	0.096	0.095	0.094	0.093	0.092	0.09	0.092	0.092	0.093	0.093	0.093
	0.375	0.093	0.096	0.096	0.095	0.093	0.092	0.091	0.093	0.093	0.094	0.094	0.093
	0.378472	0.094	0.097	0.097	0.096	0.094	0.093	0.092	0.094	0.094	0.095	0.095	0.095
	0.381944	0.095	0.098	0.098	0.096	0.095	0.094	0.093	0.095	0.094	0.095	0.095	0.095
	0.385417	0.096	0.099	0.099	0.097	0.096	0.094	0.093	0.096	0.095	0.096	0.096	0.096
	0.388889	0.096	0.1	0.1	0.098	0.097	0.095	0.094	0.096	0.096	0.097	0.097	0.097
	0.392361	0.097	0.101	0.101	0.099	0.098	0.096	0.095	0.098	0.097	0.098	0.098	0.097
	0.395833	0.098	0.102	0.102	0.1	0.099	0.097	0.096	0.098	0.098	0.099	0.099	0.099
	0.399306	0.099	0.103	0.103	0.101	0.1	0.098	0.097	0.1	0.099	0.1	0.1	0.1
	0.402778	0.1	0.104	0.104	0.102	0.101	0.099	0.098	0.101	0.1	0.101	0.101	0.1
	0.40625	0.101	0.105	0.105	0.103	0.102	0.1	0.099	0.102	0.101	0.103	0.102	0.101
	0.409722	0.103	0.107	0.107	0.105	0.104	0.102	0.1	0.104	0.103	0.104	0.104	0.103
	0.413194	0.104	0.108	0.109	0.106	0.105	0.103	0.102	0.105	0.105	0.106	0.106	0.105
	0.416667	0.105	0.11	0.11	0.108	0.107	0.105	0.103	0.107	0.107	0.107	0.107	0.106
	0.420139	0.106	0.111	0.111	0.109	0.108	0.106	0.104	0.108	0.108	0.109	0.108	0.107
	0.423611	0.11	0.114	0.115	0.112	0.112	0.109	0.107	0.111	0.111	0.112	0.112	0.11
	0.427083	0.11	0.115	0.116	0.113	0.112	0.109	0.107	0.112	0.112	0.112	0.112	0.111
	0.430556	0.112	0.117	0.118	0.115	0.114	0.111	0.109	0.114	0.114	0.114	0.114	0.113
	0.434028	0.114	0.119	0.12	0.117	0.117	0.113	0.111	0.117	0.116	0.117	0.116	0.115
	0.4375	0.116	0.121	0.122	0.119	0.119	0.115	0.113	0.119	0.119	0.119	0.119	0.117
	0.440972	0.117	0.124	0.125	0.121	0.121	0.117	0.115	0.121	0.121	0.121	0.12	0.119
	0.444444	0.12	0.127	0.128	0.124	0.124	0.12	0.118	0.124	0.124	0.124	0.124	0.122
	0.447917	0.123	0.129	0.13	0.127	0.127	0.122	0.12	0.127	0.127	0.127	0.126	0.124
	0.451389	0.126	0.133	0.134	0.13	0.131	0.126	0.123	0.13	0.13	0.13	0.13	0.127
	0.454861	0.128	0.135	0.137	0.133	0.134	0.128	0.126	0.133	0.133	0.133	0.132	0.13
	0.458333	0.131	0.139	0.141	0.136	0.137	0.132	0.129	0.137	0.137	0.137	0.136	0.133
	0.461806	0.135	0.143	0.145	0.14	0.141	0.135	0.132	0.141	0.141	0.141	0.14	0.137
	0.465278	0.138	0.146	0.148	0.143	0.144	0.139	0.135	0.144	0.144	0.144	0.143	0.14
	0.46875	0.142	0.15	0.152	0.147	0.149	0.142	0.139	0.148	0.148	0.148	0.147	0.144
	0.472222	0.146	0.154	0.157	0.151	0.153	0.146	0.143	0.152	0.152	0.153	0.151	0.148
	0.475694	0.149	0.158	0.16	0.154	0.156	0.149	0.146	0.156	0.155	0.156	0.155	0.151
	0.479167	0.153	0.162	0.164	0.157	0.159	0.153	0.149	0.159	0.159	0.16	0.159	0.155
	0.482639	0.157	0.166	0.168	0.161	0.164	0.157	0.153	0.164	0.164	0.164	0.163	0.16
	0.486111	0.162	0.17	0.173	0.166	0.168	0.161	0.157	0.169	0.168	0.169	0.168	0.164
	0.489583	0.165	0.174	0.176	0.169	0.172	0.165	0.16	0.172	0.172	0.172	0.171	0.168
	0.493056	0.169	0.178	0.18	0.173	0.176	0.168	0.164	0.176	0.176	0.176	0.175	0.171
	0.496528	0.172	0.182	0.184	0.177	0.179	0.172	0.167	0.179	0.179	0.18	0.178	0.175
	0.5	0.176	0.186	0.188	0.179	0.183	0.176	0.171	0.183	0.184	0.184	0.183	0.179
	0.503472	0.18	0.19	0.192	0.183	0.188	0.18	0.174	0.188	0.188	0.188	0.187	0.183
	0.506944	0.184	0.194	0.196	0.187	0.191	0.183	0.177	0.191	0.192	0.192	0.191	0.188
	0.510417	0.188	0.198	0.201	0.191	0.196	0.187	0.181	0.196	0.196	0.196	0.195	0.191
	0.513889	0.192	0.203	0.205	0.195	0.2	0.191	0.184	0.2	0.201	0.2	0.199	0.195
	0.517361	0.196	0.207	0.209	0.198	0.204	0.195	0.188	0.204	0.205	0.205	0.203	0.199
	0.520833	0.2	0.211	0.214	0.202	0.208	0.199	0.192	0.208	0.209	0.209	0.208	0.204
	0.524306	0.205	0.215	0.218	0.206	0.213	0.204	0.195	0.213	0.214	0.214	0.212	0.208
	0.527778	0.209	0.22	0.222	0.21	0.217	0.208	0.199	0.217	0.219	0.218	0.216	0.212
	0.53125	0.214	0.225	0.227	0.214	0.222	0.213	0.203	0.222	0.224	0.223	0.221	0.217
	0.534722	0.218	0.229	0.232	0.218	0.226	0.217	0.207	0.227	0.228	0.227	0.225	0.221
	0.538194	0.223	0.234	0.237	0.224	0.231	0.222	0.211	0.231	0.233	0.232	0.23	0.226
	0.541667	0.227	0.239	0.241	0.227	0.236	0.228	0.215	0.236	0.239	0.237	0.235	0.231
	0.545139	0.232	0.244	0.246	0.232	0.241	0.233	0.219	0.241	0.244	0.241	0.24	0.235
	0.548611	0.237	0.249	0.251	0.237	0.246	0.238	0.223	0.246	0.249	0.247	0.245	0.24
	0.552083	0.242	0.254	0.257	0.242	0.249	0.241	0.228	0.25	0.254	0.252	0.249	0.246
	0.555556	0.246	0.257	0.257	0.243	0.252	0.245	0.227	0.251	0.254	0.253	0.253	0.25
	0.559028	0.249	0.259	0.261	0.248	0.253	0.246	0.23	0.253	0.258	0.257	0.254	0.254
	0.5625	0.254	0.262	0.262	0.249	0.253	0.247	0.231	0.254	0.259	0.257	0.257	0.256
	0.565972	0.255	0.263	0.262	0.25	0.252	0.247	0.231	0.253	0.258	0.257	0.258	0.258
	0.569444	0.255	0.262	0.261	0.25	0.252	0.247	0.231	0.253	0.258	0.256	0.257	0.258
	0.572917	0.255	0.262	0.26	0.251	0.251	0.247	0.23	0.252	0.258	0.256	0.257	0.258
	0.576389	0.254	0.261	0.259	0.254	0.251	0.247	0.23	0.252	0.257	0.255	0.256	0.257
	0.579861	0.254	0.26	0.259	0.253	0.251	0.247	0.23	0.251	0.257	0.255	0.255	0.256
	0.583333	0.254	0.26	0.259	0.256	0.251	0.248	0.23	0.252	0.256	0.255	0.255	0.256
	0.586806	0.253	0.26	0.259	0.256	0.251	0.248	0.231	0.251	0.256	0.254	0.255	0.256
	0.590278	0.254	0.26	0.259	0.258	0.251	0.249	0.232	0.252	0.257	0.255	0.255	0.256
	0.59375	0.253	0.26	0.259	0.259	0.251	0.249	0.231	0.252	0.257	0.254	0.255	0.256
	0.597222	0.254	0.261	0.26	0.262	0.252	0.25	0.232	0.253	0.257	0.256	0.256	0.256
	0.600694	0.254	0.261	0.26	0.263	0.252	0.249	0.232	0.252	0.257	0.256	0.256	0.257
	0.604167	0.254	0.26	0.259	0.264	0.251	0.249	0.231	0.252	0.257	0.255	0.255	0.257
	0.607639	0.254	0.26	0.259	0.265	0.251	0.249	0.232	0.252	0.256	0.255	0.255	0.257
	0.611111	0.255	0.26	0.259	0.266	0.252	0.25	0.232	0.252	0.257	0.255	0.256	0.257
	0.614583	0.255	0.261	0.26	0.267	0.252	0.25	0.233	0.252	0.257	0.255	0.256	0.257
	0.618056	0.254	0.26	0.259	0.268	0.252	0.25	0.232	0.252	0.256	0.255	0.255	0.257
	0.621528	0.255	0.261	0.26	0.271	0.252	0.251	0.233	0.252	0.257	0.256	0.256	0.257
	0.625	0.255	0.261	0.26	0.272	0.252	0.251	0.233	0.253	0.257	0.256	0.256	0.257
	0.628472	0.255	0.261	0.259	0.273	0.252	0.251	0.233	0.252	0.257	0.256	0.256	0.257
	0.631944	0.255	0.261	0.26	0.274	0.252	0.251	0.233	0.253	0.257	0.256	0.256	0.257
	0.635417	0.255	0.261	0.26	0.275	0.252	0.251	0.234	0.253	0.257	0.256	0.256	0.257
	0.638889	0.256	0.261	0.26	0.275	0.253	0.252	0.234	0.253	0.258	0.256	0.257	0.259
	0.642361	0.256	0.262	0.26	0.276	0.253	0.252	0.234	0.253	0.258	0.256	0.257	0.258
	0.645833	0.256	0.262	0.261	0.276	0.253	0.252	0.234	0.253	0.258	0.257	0.257	0.258
	0.649306	0.256	0.262	0.261	0.277	0.253	0.252	0.235	0.254	0.258	0.257	0.257	0.258
	0.652778	0.257	0.262	0.261	0.277	0.254	0.253	0.235	0.254	0.259	0.258	0.258	0.259
	0.65625	0.257	0.263	0.262	0.278	0.254	0.253	0.236	0.255	0.259	0.258	0.258	0.259
	0.659722	0.257	0.263	0.262	0.277	0.254	0.253	0.236	0.254	0.259	0.258	0.258	0.26
	0.663194	0.258	0.263	0.262	0.278	0.255	0.254	0.236	0.255	0.26	0.258	0.258	0.26
	0.666667	0.257	0.263	0.262	0.277	0.255	0.253	0.236	0.255	0.26	0.258	0.259	0.26
	0.670139	0.259	0.264	0.263	0.278	0.256	0.254	0.237	0.256	0.261	0.259	0.259	0.261
	0.673611	0.258	0.263	0.262	0.277	0.255	0.253	0.236	0.255	0.26	0.259	0.259	0.26
	0.677083	0.259	0.264	0.263	0.278	0.255	0.254	0.236	0.256	0.26	0.259	0.259	0.261
	0.680556	0.259	0.264	0.263	0.278	0.255	0.254	0.236	0.256	0.261	0.259	0.259	0.261
	0.684028	0.259	0.265	0.264	0.278	0.256	0.255	0.237	0.256	0.261	0.26	0.26	0.262
	0.6875	0.259	0.264	0.263	0.278	0.256	0.254	0.237	0.256	0.261	0.259	0.26	0.261
	0.690972	0.259	0.265	0.263	0.279	0.256	0.255	0.237	0.256	0.262	0.26	0.26	0.261
	0.694444	0.26	0.265	0.264	0.279	0.257	0.256	0.237	0.257	0.262	0.26	0.26	0.262
	0.697917	0.26	0.265	0.264	0.279	0.256	0.255	0.237	0.257	0.262	0.26	0.261	0.262
	0.701389	0.26	0.266	0.265	0.28	0.257	0.256	0.238	0.257	0.263	0.261	0.261	0.262
	0.704861	0.261	0.266	0.265	0.28	0.257	0.256	0.238	0.258	0.263	0.261	0.261	0.263
	0.708333	0.261	0.266	0.265	0.281	0.257	0.257	0.238	0.258	0.264	0.262	0.262	0.263
	0.711806	0.261	0.267	0.266	0.281	0.258	0.257	0.239	0.259	0.264	0.262	0.262	0.264
	0.715278	0.262	0.268	0.267	0.282	0.259	0.258	0.239	0.259	0.265	0.263	0.263	0.264
	0.71875	0.262	0.268	0.266	0.281	0.259	0.258	0.239	0.259	0.265	0.263	0.263	0.265
	0.722222	0.262	0.267	0.266	0.282	0.259	0.258	0.239	0.259	0.265	0.263	0.263	0.264
	0.725694	0.263	0.269	0.267	0.283	0.259	0.259	0.24	0.26	0.266	0.264	0.264	0.266
	0.729167	0.263	0.269	0.267	0.283	0.26	0.259	0.24	0.26	0.266	0.264	0.264	0.266
	0.732639	0.264	0.269	0.268	0.284	0.261	0.26	0.241	0.261	0.267	0.265	0.265	0.267
	0.736111	0.264	0.269	0.268	0.283	0.26	0.26	0.24	0.261	0.267	0.264	0.264	0.267
	0.739583	0.264	0.27	0.269	0.287	0.261	0.26	0.241	0.261	0.267	0.265	0.265	0.267
	0.743056	0.264	0.27	0.269	0.285	0.261	0.26	0.241	0.261	0.268	0.265	0.266	0.267
	0.746528	0.265	0.271	0.269	0.286	0.261	0.261	0.241	0.262	0.268	0.265	0.266	0.267
	0.75	0.266	0.271	0.27	0.286	0.262	0.261	0.241	0.262	0.268	0.266	0.266	0.268
	0.753472	0.266	0.271	0.27	0.286	0.262	0.261	0.242	0.263	0.269	0.266	0.267	0.269
	0.756944	0.267	0.272	0.271	0.287	0.263	0.262	0.242	0.264	0.27	0.267	0.267	0.269
	0.760417	0.266	0.272	0.271	0.287	0.263	0.262	0.242	0.263	0.27	0.267	0.267	0.269
	0.763889	0.268	0.273	0.272	0.288	0.264	0.263	0.243	0.264	0.271	0.267	0.268	0.27
	0.767361	0.268	0.274	0.273	0.288	0.264	0.263	0.243	0.265	0.271	0.268	0.268	0.27
	0.770833	0.269	0.274	0.273	0.289	0.265	0.264	0.243	0.265	0.272	0.269	0.269	0.271
	0.774306	0.269	0.275	0.273	0.29	0.265	0.264	0.243	0.265	0.272	0.269	0.269	0.272
	0.777778	0.269	0.275	0.273	0.29	0.265	0.264	0.244	0.266	0.272	0.269	0.27	0.272
	0.78125	0.27	0.276	0.274	0.291	0.266	0.265	0.244	0.266	0.273	0.27	0.271	0.273
	0.784722	0.27	0.276	0.275	0.291	0.266	0.265	0.244	0.267	0.274	0.27	0.271	0.273
	0.788194	0.271	0.276	0.275	0.292	0.267	0.266	0.245	0.267	0.274	0.271	0.271	0.273
	0.791667	0.271	0.277	0.276	0.292	0.267	0.266	0.245	0.268	0.275	0.271	0.272	0.274
	0.795139	0.272	0.278	0.277	0.292	0.268	0.267	0.245	0.268	0.275	0.272	0.272	0.275
	0.798611	0.272	0.278	0.277	0.293	0.268	0.267	0.246	0.268	0.276	0.272	0.273	0.275
	0.802083	0.273	0.279	0.278	0.294	0.269	0.268	0.246	0.269	0.277	0.273	0.274	0.276
	0.805556	0.274	0.279	0.278	0.297	0.27	0.269	0.247	0.27	0.278	0.274	0.274	0.277
	0.809028	0.274	0.28	0.279	0.295	0.27	0.269	0.247	0.27	0.278	0.274	0.275	0.278
	0.8125	0.275	0.281	0.279	0.299	0.27	0.269	0.247	0.271	0.279	0.275	0.275	0.278
	0.815972	0.276	0.281	0.28	0.298	0.271	0.27	0.248	0.272	0.28	0.276	0.276	0.279
	0.819444	0.276	0.281	0.28	0.296	0.271	0.27	0.248	0.272	0.28	0.276	0.276	0.279
	0.822917	0.277	0.282	0.281	0.299	0.272	0.271	0.248	0.272	0.28	0.276	0.277	0.28
	0.826389	0.277	0.283	0.281	0.298	0.272	0.271	0.248	0.273	0.281	0.276	0.277	0.28
	0.829861	0.277	0.283	0.282	0.299	0.272	0.272	0.25	0.273	0.282	0.277	0.278	0.28
	0.833333	0.278	0.284	0.282	0.298	0.273	0.272	0.249	0.274	0.282	0.277	0.278	0.281
	0.836806	0.279	0.285	0.283	0.299	0.274	0.273	0.25	0.275	0.284	0.279	0.28	0.283
	0.840278	0.279	0.285	0.284	0.299	0.274	0.273	0.25	0.275	0.284	0.279	0.28	0.282
	0.84375	0.28	0.285	0.284	0.3	0.275	0.274	0.25	0.275	0.284	0.279	0.28	0.283
	0.847222	0.28	0.286	0.284	0.3	0.275	0.274	0.25	0.275	0.284	0.279	0.28	0.283
	0.850694	0.281	0.287	0.285	0.304	0.276	0.275	0.251	0.277	0.285	0.281	0.281	0.285
	0.854167	0.282	0.287	0.286	0.301	0.276	0.275	0.251	0.277	0.286	0.281	0.282	0.286
	0.857639	0.282	0.288	0.287	0.302	0.277	0.276	0.251	0.278	0.287	0.281	0.283	0.285
	0.861111	0.283	0.288	0.287	0.303	0.277	0.277	0.252	0.279	0.288	0.282	0.283	0.285
	0.864583	0.282	0.288	0.286	0.304	0.278	0.277	0.251	0.279	0.287	0.282	0.283	0.285
	0.868056	0.282	0.288	0.286	0.302	0.277	0.276	0.251	0.278	0.287	0.282	0.283	0.285
	0.871528	0.282	0.288	0.286	0.304	0.278	0.276	0.251	0.279	0.287	0.282	0.282	0.285
	0.875	0.282	0.288	0.286	0.302	0.278	0.276	0.251	0.279	0.288	0.282	0.283	0.285
	0.878472	0.282	0.288	0.286	0.301	0.277	0.276	0.25	0.278	0.288	0.282	0.283	0.286
	0.881944	0.282	0.288	0.286	0.301	0.277	0.276	0.25	0.278	0.288	0.282	0.283	0.285
	0.885417	0.282	0.288	0.286	0.301	0.277	0.277	0.25	0.279	0.288	0.282	0.283	0.286
	0.888889	0.283	0.289	0.286	0.301	0.278	0.276	0.25	0.279	0.288	0.282	0.283	0.285
	0.892361	0.282	0.288	0.286	0.301	0.277	0.276	0.25	0.278	0.288	0.282	0.283	0.285
	0.895833	0.282	0.287	0.285	0.3	0.277	0.276	0.25	0.278	0.288	0.282	0.283	0.285
	0.899306	0.282	0.288	0.286	0.298	0.277	0.276	0.249	0.278	0.288	0.282	0.283	0.284
	0.902778	0.282	0.287	0.285	0.297	0.277	0.276	0.249	0.278	0.288	0.282	0.282	0.285
	[Table:TABLE M 630 ]
	Time	H1	H2	H3	H4	H5	H6	H7	H8	H9	H10	H11	H12
	0	0.09	0.09	0.095	0.088	0.087	0.088	0.09	0.086	0.084	0.085	0.084	0.084
	0.00347222	0.09	0.09	0.096	0.088	0.087	0.088	0.09	0.087	0.085	0.085	0.084	0.084
	0.00694444	0.09	0.09	0.096	0.088	0.087	0.088	0.09	0.087	0.085	0.085	0.084	0.084
	0.0104167	0.09	0.089	0.095	0.087	0.087	0.088	0.09	0.087	0.085	0.085	0.084	0.084
	0.0138889	0.089	0.089	0.095	0.087	0.087	0.088	0.089	0.087	0.084	0.085	0.084	0.084
	0.0173611	0.09	0.089	0.095	0.087	0.087	0.088	0.089	0.087	0.085	0.085	0.084	0.084
	0.0208333	0.089	0.089	0.094	0.086	0.087	0.088	0.089	0.086	0.084	0.085	0.084	0.084
	0.0243056	0.089	0.089	0.094	0.087	0.086	0.088	0.089	0.086	0.084	0.085	0.084	0.084
	0.0277778	0.089	0.088	0.094	0.086	0.087	0.087	0.089	0.086	0.084	0.085	0.084	0.084
	0.03125	0.089	0.088	0.094	0.086	0.086	0.087	0.089	0.086	0.084	0.085	0.083	0.084
	0.0347222	0.089	0.088	0.094	0.086	0.086	0.087	0.089	0.086	0.084	0.085	0.084	0.084
	0.0381944	0.089	0.088	0.094	0.086	0.086	0.087	0.088	0.086	0.084	0.085	0.084	0.084
	0.0416667	0.088	0.088	0.094	0.086	0.086	0.087	0.088	0.086	0.084	0.084	0.084	0.084
	0.0451389	0.089	0.088	0.094	0.086	0.086	0.087	0.088	0.086	0.084	0.084	0.083	0.083
	0.0486111	0.088	0.088	0.094	0.086	0.086	0.087	0.088	0.086	0.084	0.084	0.083	0.084
	0.0520833	0.089	0.088	0.094	0.086	0.086	0.087	0.088	0.085	0.084	0.084	0.083	0.084
	0.0555556	0.088	0.088	0.093	0.086	0.086	0.087	0.088	0.085	0.084	0.084	0.083	0.083
	0.0590278	0.089	0.088	0.094	0.086	0.086	0.087	0.088	0.085	0.084	0.084	0.083	0.084
	0.0625	0.088	0.088	0.094	0.086	0.086	0.087	0.088	0.085	0.084	0.084	0.083	0.084
	0.0659722	0.089	0.088	0.094	0.086	0.086	0.087	0.088	0.085	0.084	0.084	0.083	0.083
	0.0694444	0.089	0.088	0.093	0.086	0.086	0.087	0.088	0.085	0.084	0.084	0.083	0.083
	0.0729167	0.089	0.088	0.094	0.086	0.086	0.087	0.088	0.085	0.084	0.084	0.083	0.083
	0.0763889	0.089	0.088	0.094	0.086	0.086	0.087	0.088	0.085	0.084	0.084	0.083	0.083
	0.0798611	0.088	0.087	0.093	0.086	0.086	0.087	0.088	0.085	0.084	0.084	0.083	0.083
	0.0833333	0.089	0.088	0.094	0.086	0.086	0.087	0.088	0.085	0.084	0.084	0.083	0.084
	0.0868056	0.089	0.088	0.094	0.086	0.086	0.087	0.088	0.085	0.084	0.084	0.083	0.084
	0.0902778	0.088	0.087	0.093	0.086	0.086	0.087	0.088	0.085	0.084	0.084	0.083	0.083
	0.09375	0.089	0.088	0.093	0.086	0.086	0.087	0.088	0.085	0.084	0.084	0.083	0.084
	0.0972222	0.089	0.087	0.093	0.085	0.085	0.086	0.088	0.085	0.084	0.084	0.083	0.083
	0.100694	0.088	0.087	0.093	0.086	0.086	0.087	0.088	0.085	0.084	0.084	0.083	0.083
	0.104167	0.089	0.088	0.093	0.086	0.086	0.087	0.088	0.085	0.084	0.084	0.083	0.083
	0.107639	0.088	0.087	0.093	0.086	0.086	0.087	0.088	0.085	0.084	0.084	0.083	0.083
	0.111111	0.089	0.088	0.094	0.086	0.086	0.087	0.088	0.085	0.084	0.084	0.083	0.084
	0.114583	0.088	0.087	0.093	0.086	0.086	0.087	0.088	0.085	0.084	0.084	0.083	0.083
	0.118056	0.089	0.087	0.093	0.085	0.086	0.086	0.088	0.085	0.084	0.084	0.083	0.083
	0.121528	0.088	0.088	0.093	0.086	0.086	0.087	0.088	0.085	0.084	0.084	0.083	0.083
	0.125	0.089	0.088	0.094	0.086	0.087	0.087	0.088	0.085	0.084	0.084	0.083	0.084
	0.128472	0.088	0.087	0.093	0.085	0.086	0.087	0.088	0.085	0.084	0.084	0.083	0.083
	0.131944	0.088	0.087	0.093	0.085	0.086	0.086	0.088	0.085	0.084	0.084	0.083	0.083
	0.135417	0.089	0.088	0.094	0.086	0.087	0.087	0.088	0.085	0.084	0.084	0.083	0.084
	0.138889	0.088	0.088	0.093	0.086	0.086	0.087	0.088	0.085	0.084	0.084	0.083	0.083
	0.142361	0.089	0.088	0.094	0.086	0.086	0.087	0.088	0.085	0.084	0.084	0.083	0.083
	0.145833	0.088	0.088	0.093	0.086	0.086	0.087	0.088	0.085	0.084	0.084	0.083	0.084
	0.149306	0.089	0.088	0.094	0.086	0.087	0.087	0.088	0.086	0.084	0.084	0.084	0.084
	0.152778	0.089	0.087	0.093	0.086	0.086	0.087	0.088	0.085	0.084	0.084	0.083	0.083
	0.15625	0.089	0.088	0.093	0.086	0.087	0.087	0.088	0.086	0.084	0.084	0.084	0.084
	0.159722	0.088	0.088	0.093	0.086	0.086	0.087	0.088	0.085	0.084	0.084	0.083	0.084
	0.163194	0.089	0.088	0.094	0.086	0.087	0.087	0.088	0.086	0.084	0.084	0.084	0.084
	0.166667	0.089	0.088	0.094	0.086	0.086	0.087	0.088	0.085	0.084	0.084	0.083	0.084
	0.170139	0.089	0.088	0.093	0.086	0.087	0.087	0.088	0.085	0.084	0.084	0.083	0.084
	0.173611	0.088	0.088	0.094	0.086	0.086	0.087	0.088	0.085	0.084	0.084	0.083	0.084
	0.177083	0.088	0.088	0.093	0.086	0.087	0.087	0.088	0.085	0.084	0.084	0.083	0.084
	0.180556	0.089	0.088	0.094	0.086	0.087	0.087	0.088	0.086	0.084	0.084	0.084	0.084
	0.184028	0.089	0.088	0.094	0.086	0.087	0.087	0.089	0.086	0.085	0.085	0.084	0.084
	0.1875	0.089	0.088	0.093	0.086	0.087	0.087	0.088	0.085	0.084	0.084	0.083	0.084
	0.190972	0.089	0.088	0.093	0.086	0.087	0.087	0.088	0.086	0.084	0.084	0.084	0.084
	0.194444	0.089	0.088	0.094	0.086	0.087	0.087	0.088	0.085	0.084	0.084	0.083	0.084
	0.197917	0.088	0.088	0.093	0.086	0.087	0.087	0.088	0.085	0.084	0.084	0.083	0.084
	0.201389	0.089	0.088	0.094	0.086	0.087	0.087	0.088	0.085	0.084	0.084	0.083	0.084
	0.204861	0.089	0.088	0.094	0.086	0.087	0.087	0.089	0.086	0.085	0.085	0.084	0.084
	0.208333	0.089	0.089	0.094	0.086	0.087	0.087	0.089	0.086	0.085	0.084	0.084	0.084
	0.211806	0.089	0.089	0.094	0.087	0.087	0.087	0.089	0.086	0.085	0.085	0.084	0.084
	0.215278	0.09	0.089	0.095	0.087	0.088	0.088	0.089	0.087	0.085	0.085	0.085	0.085
	0.21875	0.089	0.088	0.094	0.086	0.087	0.087	0.088	0.086	0.084	0.084	0.084	0.084
	0.222222	0.089	0.089	0.094	0.086	0.087	0.088	0.089	0.086	0.085	0.085	0.084	0.084
	0.225694	0.09	0.089	0.095	0.087	0.088	0.088	0.089	0.086	0.085	0.085	0.084	0.085
	0.229167	0.089	0.089	0.094	0.087	0.088	0.088	0.089	0.086	0.085	0.085	0.084	0.085
	0.232639	0.089	0.089	0.094	0.086	0.087	0.087	0.089	0.086	0.085	0.085	0.084	0.084
	0.236111	0.09	0.089	0.095	0.087	0.088	0.088	0.089	0.087	0.085	0.085	0.085	0.085
	0.239583	0.09	0.089	0.095	0.087	0.088	0.088	0.089	0.087	0.085	0.085	0.085	0.085
	0.243056	0.09	0.09	0.095	0.088	0.089	0.088	0.09	0.087	0.086	0.086	0.085	0.086
	0.246528	0.09	0.09	0.094	0.087	0.088	0.088	0.089	0.087	0.085	0.085	0.085	0.085
	0.25	0.09	0.09	0.095	0.087	0.089	0.088	0.09	0.087	0.085	0.085	0.085	0.085
	0.253472	0.09	0.09	0.095	0.087	0.088	0.088	0.089	0.087	0.085	0.085	0.085	0.085
	0.256944	0.092	0.091	0.096	0.088	0.09	0.089	0.091	0.088	0.087	0.086	0.086	0.087
	0.260417	0.091	0.09	0.095	0.088	0.089	0.089	0.09	0.087	0.086	0.086	0.085	0.086
	0.263889	0.09	0.09	0.095	0.087	0.089	0.088	0.09	0.087	0.086	0.086	0.085	0.086
	0.267361	0.091	0.09	0.095	0.087	0.089	0.088	0.09	0.087	0.086	0.085	0.085	0.086
	0.270833	0.091	0.09	0.096	0.088	0.089	0.089	0.09	0.087	0.086	0.086	0.086	0.086
	0.274306	0.091	0.091	0.096	0.088	0.09	0.089	0.09	0.087	0.086	0.086	0.086	0.087
	0.277778	0.091	0.091	0.095	0.088	0.09	0.089	0.091	0.088	0.086	0.086	0.086	0.087
	0.28125	0.092	0.091	0.096	0.088	0.09	0.089	0.091	0.088	0.086	0.086	0.086	0.087
	0.284722	0.092	0.091	0.096	0.088	0.09	0.089	0.091	0.088	0.086	0.086	0.086	0.087
	0.288194	0.092	0.092	0.097	0.089	0.091	0.09	0.091	0.088	0.087	0.087	0.087	0.088
	0.291667	0.093	0.092	0.097	0.089	0.091	0.09	0.091	0.089	0.087	0.087	0.087	0.088
	0.295139	0.093	0.092	0.097	0.089	0.091	0.09	0.091	0.089	0.087	0.087	0.087	0.089
	0.298611	0.093	0.092	0.097	0.089	0.091	0.09	0.091	0.089	0.087	0.087	0.087	0.089
	0.302083	0.093	0.093	0.097	0.089	0.092	0.09	0.092	0.089	0.087	0.087	0.087	0.089
	0.305556	0.094	0.093	0.098	0.09	0.093	0.091	0.092	0.089	0.088	0.088	0.088	0.09
	0.309028	0.094	0.094	0.098	0.09	0.093	0.091	0.092	0.09	0.088	0.088	0.088	0.09
	0.3125	0.094	0.094	0.098	0.09	0.093	0.091	0.092	0.09	0.088	0.088	0.088	0.09
	0.315972	0.095	0.094	0.099	0.091	0.094	0.091	0.093	0.09	0.088	0.088	0.089	0.091
	0.319444	0.096	0.095	0.099	0.091	0.094	0.092	0.093	0.091	0.089	0.089	0.09	0.092
	0.322917	0.097	0.096	0.1	0.092	0.095	0.092	0.094	0.091	0.09	0.089	0.09	0.093
	0.326389	0.097	0.096	0.099	0.092	0.096	0.092	0.094	0.091	0.09	0.089	0.09	0.093
	0.329861	0.098	0.097	0.1	0.092	0.097	0.093	0.094	0.092	0.09	0.09	0.091	0.094
	0.333333	0.098	0.097	0.101	0.092	0.097	0.093	0.095	0.092	0.09	0.09	0.092	0.095
	0.336806	0.099	0.098	0.101	0.093	0.098	0.094	0.095	0.093	0.091	0.091	0.092	0.096
	0.340278	0.099	0.099	0.101	0.093	0.098	0.094	0.095	0.093	0.091	0.091	0.093	0.096
	0.34375	0.1	0.099	0.102	0.094	0.099	0.095	0.096	0.093	0.092	0.091	0.093	0.097
	0.347222	0.101	0.101	0.103	0.095	0.101	0.096	0.097	0.095	0.093	0.092	0.095	0.098
	0.350694	0.102	0.101	0.103	0.095	0.102	0.096	0.097	0.095	0.093	0.093	0.095	0.099
	0.354167	0.102	0.102	0.104	0.096	0.103	0.096	0.098	0.095	0.093	0.093	0.096	0.1
	0.357639	0.104	0.103	0.104	0.096	0.104	0.097	0.099	0.096	0.094	0.094	0.097	0.102
	0.361111	0.105	0.104	0.105	0.097	0.105	0.098	0.099	0.097	0.095	0.094	0.098	0.103
	0.364583	0.105	0.105	0.106	0.097	0.106	0.098	0.1	0.097	0.095	0.095	0.099	0.104
	0.368056	0.106	0.106	0.106	0.098	0.108	0.099	0.101	0.098	0.096	0.096	0.1	0.105
	0.371528	0.108	0.108	0.108	0.099	0.11	0.1	0.102	0.099	0.097	0.097	0.101	0.107
	0.375	0.109	0.109	0.109	0.1	0.111	0.101	0.103	0.1	0.098	0.097	0.102	0.109
	0.378472	0.111	0.111	0.11	0.101	0.113	0.102	0.104	0.101	0.099	0.099	0.104	0.111
	0.381944	0.112	0.112	0.111	0.102	0.115	0.103	0.105	0.102	0.1	0.099	0.105	0.112
	0.385417	0.114	0.114	0.112	0.103	0.118	0.104	0.106	0.103	0.101	0.1	0.107	0.115
	0.388889	0.115	0.116	0.113	0.104	0.12	0.105	0.107	0.104	0.102	0.102	0.109	0.117
	0.392361	0.117	0.118	0.115	0.106	0.122	0.107	0.108	0.106	0.103	0.103	0.111	0.119
	0.395833	0.119	0.12	0.116	0.107	0.125	0.108	0.11	0.107	0.104	0.104	0.113	0.121
	0.399306	0.12	0.122	0.117	0.108	0.127	0.109	0.111	0.108	0.106	0.105	0.115	0.124
	0.402778	0.122	0.123	0.119	0.109	0.13	0.11	0.112	0.11	0.107	0.106	0.117	0.126
	0.40625	0.124	0.126	0.121	0.111	0.133	0.112	0.114	0.111	0.108	0.108	0.119	0.129
	0.409722	0.127	0.129	0.123	0.113	0.137	0.114	0.116	0.113	0.111	0.11	0.123	0.133
	0.413194	0.13	0.132	0.125	0.115	0.14	0.116	0.118	0.115	0.112	0.112	0.125	0.136
	0.416667	0.132	0.135	0.127	0.117	0.143	0.118	0.12	0.118	0.114	0.114	0.129	0.139
	0.420139	0.134	0.137	0.129	0.119	0.146	0.119	0.122	0.119	0.115	0.115	0.131	0.142
	0.423611	0.139	0.142	0.133	0.123	0.152	0.123	0.126	0.123	0.119	0.119	0.137	0.147
	0.427083	0.14	0.144	0.134	0.124	0.154	0.124	0.127	0.124	0.12	0.12	0.139	0.15
	0.430556	0.143	0.147	0.137	0.126	0.158	0.127	0.129	0.127	0.123	0.122	0.143	0.154
	0.434028	0.147	0.151	0.14	0.129	0.162	0.13	0.132	0.13	0.125	0.125	0.147	0.159
	0.4375	0.151	0.156	0.143	0.132	0.167	0.133	0.135	0.133	0.128	0.127	0.151	0.163
	0.440972	0.154	0.159	0.146	0.134	0.172	0.135	0.138	0.135	0.131	0.13	0.155	0.167
	0.444444	0.158	0.164	0.149	0.138	0.177	0.139	0.141	0.139	0.134	0.133	0.16	0.173
	0.447917	0.162	0.169	0.152	0.141	0.182	0.142	0.145	0.142	0.137	0.136	0.165	0.178
	0.451389	0.167	0.174	0.158	0.146	0.188	0.147	0.149	0.147	0.142	0.141	0.171	0.184
	0.454861	0.17	0.179	0.162	0.149	0.193	0.15	0.153	0.151	0.145	0.144	0.176	0.189
	0.458333	0.175	0.185	0.166	0.154	0.2	0.154	0.157	0.155	0.149	0.148	0.181	0.196
	0.461806	0.18	0.19	0.171	0.158	0.205	0.159	0.162	0.16	0.154	0.152	0.188	0.202
	0.465278	0.184	0.195	0.176	0.163	0.211	0.163	0.166	0.164	0.158	0.157	0.193	0.208
	0.46875	0.189	0.201	0.179	0.167	0.218	0.168	0.17	0.168	0.162	0.161	0.199	0.214
	0.472222	0.194	0.207	0.184	0.171	0.224	0.172	0.175	0.172	0.167	0.166	0.205	0.221
	0.475694	0.198	0.211	0.188	0.174	0.229	0.175	0.178	0.175	0.17	0.169	0.21	0.226
	0.479167	0.202	0.216	0.193	0.179	0.235	0.179	0.182	0.18	0.174	0.173	0.216	0.232
	0.482639	0.207	0.223	0.197	0.183	0.243	0.184	0.187	0.184	0.178	0.178	0.223	0.239
	0.486111	0.212	0.228	0.203	0.188	0.249	0.189	0.192	0.189	0.183	0.182	0.229	0.246
	0.489583	0.216	0.233	0.206	0.191	0.255	0.192	0.195	0.192	0.186	0.186	0.234	0.252
	0.493056	0.221	0.238	0.211	0.195	0.262	0.196	0.199	0.197	0.191	0.19	0.24	0.259
	0.496528	0.225	0.243	0.214	0.199	0.268	0.2	0.203	0.2	0.194	0.194	0.246	0.265
	0.5	0.229	0.248	0.219	0.203	0.274	0.204	0.207	0.204	0.198	0.198	0.252	0.272
	0.503472	0.234	0.254	0.224	0.207	0.281	0.208	0.212	0.209	0.202	0.202	0.258	0.28
	0.506944	0.238	0.26	0.229	0.211	0.288	0.212	0.216	0.213	0.206	0.206	0.263	0.287
	0.510417	0.244	0.266	0.233	0.216	0.296	0.217	0.22	0.217	0.211	0.211	0.27	0.294
	0.513889	0.248	0.271	0.238	0.22	0.302	0.22	0.224	0.221	0.214	0.215	0.276	0.301
	0.517361	0.253	0.277	0.243	0.225	0.31	0.225	0.229	0.226	0.219	0.22	0.282	0.309
	0.520833	0.257	0.283	0.249	0.229	0.317	0.229	0.233	0.23	0.223	0.224	0.288	0.316
	0.524306	0.262	0.289	0.253	0.233	0.325	0.234	0.238	0.235	0.227	0.229	0.294	0.324
	0.527778	0.267	0.295	0.258	0.238	0.332	0.238	0.242	0.239	0.232	0.233	0.301	0.331
	0.53125	0.272	0.301	0.265	0.243	0.339	0.243	0.247	0.244	0.237	0.239	0.308	0.339
	0.534722	0.277	0.307	0.27	0.247	0.346	0.248	0.252	0.249	0.241	0.243	0.314	0.347
	0.538194	0.282	0.314	0.276	0.252	0.353	0.253	0.257	0.255	0.246	0.249	0.32	0.355
	0.541667	0.287	0.322	0.282	0.257	0.361	0.258	0.262	0.259	0.251	0.254	0.328	0.363
	0.545139	0.292	0.329	0.288	0.262	0.368	0.263	0.267	0.265	0.256	0.26	0.335	0.37
	0.548611	0.297	0.336	0.294	0.268	0.375	0.268	0.273	0.27	0.261	0.266	0.342	0.377
	0.552083	0.303	0.343	0.301	0.273	0.382	0.273	0.278	0.276	0.267	0.272	0.349	0.385
	0.555556	0.307	0.35	0.306	0.277	0.387	0.278	0.283	0.28	0.271	0.277	0.355	0.391
	0.559028	0.312	0.358	0.314	0.283	0.393	0.283	0.289	0.286	0.277	0.284	0.362	0.398
	0.5625	0.316	0.364	0.32	0.286	0.396	0.285	0.289	0.287	0.277	0.291	0.368	0.405
	0.565972	0.317	0.37	0.322	0.289	0.4	0.288	0.293	0.29	0.28	0.293	0.371	0.408
	0.569444	0.319	0.373	0.327	0.289	0.402	0.288	0.293	0.29	0.28	0.299	0.376	0.414
	0.572917	0.32	0.376	0.329	0.289	0.405	0.288	0.293	0.29	0.28	0.301	0.38	0.416
	0.576389	0.319	0.379	0.33	0.288	0.406	0.287	0.292	0.289	0.28	0.304	0.383	0.418
	0.579861	0.318	0.38	0.333	0.287	0.407	0.286	0.291	0.289	0.279	0.306	0.385	0.419
	0.583333	0.317	0.382	0.334	0.287	0.409	0.286	0.292	0.289	0.279	0.31	0.389	0.42
	0.586806	0.316	0.383	0.336	0.286	0.412	0.285	0.291	0.288	0.279	0.313	0.391	0.422
	0.590278	0.315	0.384	0.338	0.286	0.414	0.285	0.292	0.288	0.279	0.316	0.393	0.423
	0.59375	0.313	0.386	0.339	0.286	0.416	0.285	0.291	0.288	0.279	0.319	0.395	0.424
	0.597222	0.313	0.386	0.342	0.286	0.418	0.285	0.292	0.289	0.28	0.324	0.398	0.424
	0.600694	0.312	0.387	0.344	0.286	0.42	0.286	0.293	0.289	0.28	0.329	0.401	0.424
	0.604167	0.313	0.389	0.346	0.286	0.423	0.286	0.294	0.29	0.281	0.332	0.403	0.425
	0.607639	0.313	0.391	0.35	0.287	0.425	0.287	0.294	0.291	0.281	0.336	0.405	0.426
	0.611111	0.313	0.392	0.352	0.288	0.426	0.287	0.295	0.291	0.281	0.341	0.408	0.427
	0.614583	0.312	0.393	0.355	0.288	0.428	0.287	0.295	0.291	0.281	0.345	0.41	0.427
	0.618056	0.312	0.393	0.357	0.287	0.43	0.286	0.294	0.29	0.28	0.346	0.41	0.426
	0.621528	0.311	0.394	0.361	0.287	0.432	0.287	0.295	0.292	0.281	0.35	0.412	0.425
	0.625	0.311	0.395	0.364	0.287	0.434	0.287	0.295	0.292	0.281	0.353	0.413	0.424
	0.628472	0.311	0.395	0.366	0.287	0.433	0.286	0.296	0.292	0.282	0.356	0.415	0.423
	0.631944	0.311	0.396	0.37	0.288	0.437	0.287	0.296	0.292	0.282	0.358	0.416	0.422
	0.635417	0.311	0.397	0.373	0.288	0.437	0.287	0.297	0.293	0.282	0.361	0.418	0.42
	0.638889	0.311	0.399	0.374	0.288	0.439	0.288	0.298	0.293	0.282	0.364	0.419	0.42
	0.642361	0.311	0.4	0.378	0.289	0.441	0.288	0.298	0.294	0.283	0.366	0.421	0.42
	0.645833	0.311	0.4	0.381	0.289	0.443	0.288	0.299	0.294	0.283	0.368	0.421	0.419
	0.649306	0.311	0.4	0.383	0.289	0.443	0.288	0.299	0.295	0.283	0.37	0.422	0.417
	0.652778	0.311	0.402	0.387	0.29	0.444	0.289	0.3	0.295	0.284	0.372	0.423	0.417
	0.65625	0.312	0.402	0.389	0.29	0.446	0.289	0.301	0.296	0.284	0.374	0.424	0.417
	0.659722	0.312	0.403	0.391	0.29	0.447	0.289	0.301	0.296	0.284	0.376	0.424	0.416
	0.663194	0.312	0.403	0.394	0.291	0.447	0.29	0.302	0.297	0.285	0.378	0.425	0.414
	0.666667	0.313	0.403	0.396	0.291	0.448	0.29	0.302	0.297	0.285	0.379	0.425	0.413
	0.670139	0.312	0.405	0.401	0.292	0.449	0.291	0.303	0.298	0.286	0.382	0.426	0.411
	0.673611	0.311	0.404	0.403	0.291	0.449	0.29	0.302	0.298	0.285	0.382	0.425	0.409
	0.677083	0.312	0.404	0.405	0.291	0.449	0.29	0.303	0.298	0.286	0.384	0.426	0.408
	0.680556	0.311	0.405	0.405	0.292	0.45	0.29	0.303	0.298	0.286	0.385	0.426	0.407
	0.684028	0.312	0.405	0.41	0.292	0.451	0.291	0.304	0.299	0.286	0.387	0.427	0.406
	0.6875	0.311	0.404	0.41	0.292	0.45	0.291	0.304	0.299	0.286	0.388	0.426	0.404
	0.690972	0.312	0.405	0.413	0.293	0.451	0.291	0.305	0.3	0.287	0.389	0.427	0.403
	0.694444	0.312	0.405	0.414	0.293	0.45	0.291	0.305	0.3	0.287	0.39	0.427	0.402
	0.697917	0.312	0.405	0.416	0.293	0.451	0.291	0.305	0.3	0.287	0.391	0.427	0.401
	0.701389	0.312	0.405	0.418	0.294	0.451	0.292	0.306	0.301	0.288	0.393	0.427	0.401
	0.704861	0.312	0.407	0.42	0.294	0.452	0.292	0.307	0.301	0.288	0.394	0.427	0.399
	0.708333	0.313	0.406	0.422	0.294	0.451	0.292	0.307	0.302	0.288	0.396	0.428	0.398
	0.711806	0.312	0.406	0.424	0.295	0.451	0.292	0.308	0.302	0.289	0.398	0.428	0.397
	0.715278	0.313	0.408	0.426	0.296	0.451	0.293	0.309	0.303	0.29	0.4	0.429	0.396
	0.71875	0.313	0.408	0.427	0.296	0.451	0.293	0.309	0.303	0.29	0.401	0.428	0.394
	0.722222	0.313	0.408	0.427	0.296	0.451	0.293	0.309	0.304	0.291	0.401	0.428	0.393
	0.725694	0.314	0.408	0.429	0.296	0.452	0.294	0.31	0.305	0.292	0.403	0.429	0.392
	0.729167	0.314	0.409	0.432	0.297	0.453	0.294	0.311	0.305	0.294	0.404	0.429	0.392
	0.732639	0.314	0.41	0.434	0.298	0.453	0.295	0.312	0.306	0.297	0.405	0.429	0.391
	0.736111	0.314	0.41	0.434	0.298	0.452	0.295	0.312	0.306	0.299	0.406	0.428	0.39
	0.739583	0.315	0.41	0.434	0.299	0.453	0.295	0.312	0.307	0.302	0.407	0.428	0.389
	0.743056	0.315	0.411	0.435	0.299	0.452	0.295	0.313	0.307	0.306	0.408	0.428	0.388
	0.746528	0.315	0.411	0.437	0.3	0.452	0.295	0.313	0.308	0.311	0.409	0.428	0.387
	0.75	0.315	0.411	0.439	0.301	0.453	0.296	0.314	0.308	0.316	0.41	0.428	0.387
	0.753472	0.316	0.412	0.44	0.301	0.452	0.296	0.315	0.309	0.319	0.411	0.428	0.386
	0.756944	0.316	0.413	0.442	0.302	0.453	0.297	0.316	0.309	0.324	0.412	0.429	0.386
	0.760417	0.316	0.413	0.442	0.303	0.453	0.296	0.316	0.31	0.327	0.412	0.428	0.385
	0.763889	0.316	0.413	0.444	0.304	0.453	0.297	0.317	0.311	0.333	0.413	0.427	0.385
	0.767361	0.316	0.413	0.446	0.305	0.453	0.297	0.318	0.311	0.338	0.414	0.427	0.385
	0.770833	0.317	0.414	0.446	0.306	0.453	0.298	0.318	0.312	0.342	0.415	0.428	0.384
	0.774306	0.317	0.414	0.447	0.307	0.453	0.298	0.319	0.312	0.345	0.415	0.427	0.384
	0.777778	0.317	0.414	0.449	0.309	0.453	0.298	0.319	0.313	0.348	0.416	0.427	0.384
	0.78125	0.318	0.415	0.45	0.311	0.453	0.299	0.32	0.314	0.352	0.417	0.427	0.384
	0.784722	0.318	0.415	0.453	0.313	0.453	0.299	0.321	0.314	0.355	0.418	0.427	0.383
	0.788194	0.318	0.415	0.453	0.315	0.453	0.3	0.321	0.315	0.359	0.419	0.426	0.383
	0.791667	0.318	0.415	0.45	0.316	0.452	0.3	0.322	0.315	0.362	0.42	0.426	0.382
	0.795139	0.319	0.416	0.453	0.318	0.453	0.3	0.323	0.316	0.365	0.421	0.426	0.382
	0.798611	0.319	0.416	0.452	0.32	0.452	0.301	0.323	0.316	0.368	0.421	0.426	0.381
	0.802083	0.32	0.417	0.454	0.321	0.453	0.301	0.324	0.318	0.371	0.423	0.426	0.381
	0.805556	0.32	0.417	0.454	0.323	0.452	0.302	0.324	0.318	0.373	0.423	0.425	0.38
	0.809028	0.32	0.417	0.455	0.325	0.452	0.302	0.325	0.318	0.376	0.423	0.425	0.38
	0.8125	0.321	0.418	0.455	0.326	0.452	0.302	0.326	0.319	0.378	0.424	0.425	0.379
	0.815972	0.321	0.419	0.458	0.329	0.452	0.303	0.327	0.32	0.381	0.426	0.425	0.379
	0.819444	0.321	0.418	0.457	0.329	0.452	0.303	0.327	0.32	0.382	0.425	0.424	0.378
	0.822917	0.321	0.419	0.457	0.33	0.451	0.303	0.327	0.321	0.384	0.426	0.424	0.377
	0.826389	0.321	0.419	0.458	0.331	0.449	0.303	0.328	0.321	0.386	0.426	0.423	0.376
	0.829861	0.321	0.419	0.459	0.332	0.448	0.303	0.329	0.322	0.389	0.427	0.422	0.376
	0.833333	0.321	0.419	0.458	0.331	0.446	0.304	0.329	0.322	0.39	0.427	0.421	0.375
	0.836806	0.322	0.421	0.459	0.332	0.447	0.305	0.33	0.323	0.392	0.428	0.421	0.374
	0.840278	0.321	0.42	0.46	0.333	0.445	0.305	0.33	0.324	0.393	0.427	0.42	0.373
	0.84375	0.321	0.42	0.461	0.333	0.443	0.305	0.331	0.324	0.395	0.427	0.419	0.372
	0.847222	0.321	0.421	0.459	0.333	0.441	0.305	0.331	0.324	0.396	0.427	0.419	0.371
	0.850694	0.321	0.421	0.459	0.334	0.44	0.306	0.332	0.325	0.398	0.428	0.419	0.371
	0.854167	0.321	0.421	0.459	0.333	0.438	0.306	0.333	0.326	0.4	0.428	0.418	0.37
	0.857639	0.32	0.422	0.458	0.333	0.436	0.306	0.334	0.327	0.401	0.428	0.418	0.369
	0.861111	0.32	0.422	0.458	0.332	0.433	0.307	0.334	0.327	0.402	0.428	0.417	0.368
	0.864583	0.319	0.422	0.458	0.332	0.431	0.307	0.334	0.328	0.403	0.428	0.416	0.367
	0.868056	0.318	0.423	0.456	0.331	0.428	0.306	0.335	0.328	0.404	0.428	0.415	0.366
	0.871528	0.318	0.423	0.456	0.331	0.426	0.307	0.335	0.329	0.404	0.427	0.415	0.365
	0.875	0.318	0.423	0.457	0.33	0.423	0.308	0.336	0.329	0.405	0.427	0.414	0.364
	0.878472	0.318	0.423	0.457	0.329	0.42	0.308	0.337	0.33	0.405	0.427	0.413	0.362
	0.881944	0.318	0.424	0.455	0.328	0.417	0.308	0.337	0.331	0.406	0.427	0.413	0.361
	0.885417	0.318	0.424	0.455	0.327	0.414	0.309	0.338	0.331	0.407	0.427	0.412	0.36
	0.888889	0.318	0.425	0.454	0.326	0.411	0.309	0.339	0.332	0.407	0.426	0.412	0.359
	0.892361	0.319	0.425	0.455	0.324	0.407	0.309	0.339	0.332	0.407	0.425	0.411	0.357
	0.895833	0.319	0.426	0.454	0.323	0.402	0.309	0.339	0.333	0.407	0.425	0.41	0.356
	0.899306	0.319	0.426	0.452	0.322	0.398	0.309	0.339	0.333	0.408	0.424	0.41	0.355
	0.902778	0.319	0.426	0.451	0.32	0.394	0.309	0.339	0.333	0.407	0.423	0.408	0.353
