# Supplementary material for: Malthusian Parameters as Estimators of the Fitness of Microbes: A Cautionary Tale about the Low Side of High Throughput
Source: PLoS One. 2015 Jun 26;10(6):e0126915. doi: 10.1371/journal.pone.0126915 (PMC4482697; doi:10.1371/journal.pone.0126915)
Supplement: S2 Supporting Information — Raw data files for this study. (ZIP) [file pone.0126915.s002.zip › F1C-Effect of Starting OD_SA.xls]

## Sheet: RAW DATA
Label
Info		SA 24h	SA 24h	SA 24h	SA 24h	SA 24h	SA 24h	SA 24h	SA 24h	SA 24h	SA 24h
Time	Blank	101	102	103	104	105	106	107	108	109	110
1899-12-31	0	0.072	0.072	0.072	0.071	0.071	0.07	0.071	0.072	0.073	0.072
1899-12-31 00:05:06	5	0.071	0.071	0.07	0.07	0.07	0.069	0.07	0.071	0.071	0.071
1899-12-31 00:10:06	10	0.071	0.071	0.07	0.07	0.07	0.069	0.07	0.071	0.071	0.071
1899-12-31 00:15:06	15	0.071	0.071	0.07	0.07	0.07	0.069	0.07	0.071	0.072	0.071
1899-12-31 00:20:06	20	0.071	0.071	0.07	0.07	0.07	0.069	0.07	0.071	0.072	0.072
1899-12-31 00:25:06	25	0.071	0.071	0.07	0.07	0.07	0.069	0.07	0.071	0.072	0.072
1899-12-31 00:30:06	30	0.071	0.071	0.07	0.07	0.07	0.069	0.07	0.071	0.072	0.072
1899-12-31 00:35:06	35	0.071	0.071	0.07	0.07	0.07	0.069	0.07	0.071	0.072	0.072
1899-12-31 00:40:06	40	0.071	0.071	0.07	0.07	0.07	0.069	0.07	0.071	0.071	0.071
1899-12-31 00:45:06	45	0.072	0.072	0.071	0.071	0.07	0.07	0.07	0.072	0.073	0.072
1899-12-31 00:50:06	50	0.072	0.072	0.071	0.071	0.07	0.07	0.07	0.072	0.073	0.072
1899-12-31 00:55:06	55	0.072	0.072	0.071	0.071	0.07	0.07	0.071	0.072	0.072	0.073
1899-12-31 01:00:06	60	0.072	0.072	0.071	0.071	0.07	0.07	0.07	0.072	0.072	0.072
1899-12-31 01:05:06	65	0.072	0.072	0.071	0.071	0.07	0.07	0.07	0.072	0.073	0.072
1899-12-31 01:10:06	70	0.072	0.072	0.071	0.071	0.07	0.07	0.071	0.072	0.073	0.073
1899-12-31 01:15:06	75	0.072	0.072	0.071	0.071	0.07	0.07	0.071	0.071	0.073	0.072
1899-12-31 01:20:06	80	0.073	0.073	0.071	0.071	0.071	0.071	0.071	0.072	0.074	0.073
1899-12-31 01:25:06	85	0.073	0.072	0.071	0.071	0.071	0.071	0.071	0.072	0.073	0.074
1899-12-31 01:30:06	90	0.073	0.073	0.072	0.072	0.072	0.071	0.072	0.073	0.074	0.074
1899-12-31 01:35:06	95	0.074	0.073	0.072	0.072	0.072	0.071	0.072	0.073	0.074	0.074
1899-12-31 01:40:06	100	0.074	0.073	0.072	0.072	0.072	0.071	0.072	0.073	0.073	0.074
1899-12-31 01:45:06	105	0.075	0.074	0.073	0.073	0.073	0.072	0.073	0.074	0.075	0.075
1899-12-31 01:50:06	110	0.075	0.075	0.073	0.073	0.073	0.072	0.073	0.074	0.075	0.075
1899-12-31 01:55:06	115	0.075	0.075	0.074	0.074	0.073	0.073	0.073	0.075	0.076	0.076
1899-12-31 02:00:06	120	0.076	0.076	0.074	0.074	0.074	0.073	0.074	0.076	0.076	0.076
1899-12-31 02:05:06	125	0.076	0.076	0.075	0.075	0.074	0.074	0.074	0.075	0.077	0.077
1899-12-31 02:10:06	130	0.078	0.077	0.075	0.075	0.075	0.075	0.075	0.076	0.078	0.077
1899-12-31 02:15:06	135	0.078	0.077	0.076	0.076	0.076	0.075	0.076	0.077	0.078	0.078
1899-12-31 02:20:06	140	0.079	0.078	0.077	0.077	0.076	0.076	0.076	0.077	0.078	0.079
1899-12-31 02:25:06	145	0.08	0.079	0.078	0.078	0.077	0.077	0.076	0.078	0.079	0.08
1899-12-31 02:30:06	150	0.081	0.08	0.079	0.079	0.078	0.078	0.078	0.079	0.081	0.081
1899-12-31 02:35:06	155	0.083	0.082	0.08	0.08	0.079	0.079	0.079	0.08	0.082	0.082
1899-12-31 02:40:06	160	0.084	0.083	0.081	0.081	0.081	0.08	0.08	0.082	0.083	0.083
1899-12-31 02:45:06	165	0.086	0.085	0.083	0.083	0.082	0.082	0.081	0.082	0.084	0.085
1899-12-31 02:50:06	170	0.088	0.086	0.084	0.084	0.084	0.083	0.083	0.084	0.086	0.086
1899-12-31 02:55:06	175	0.089	0.088	0.086	0.086	0.086	0.085	0.084	0.086	0.088	0.088
1899-12-31 03:00:06	180	0.092	0.09	0.088	0.088	0.088	0.087	0.086	0.088	0.09	0.09
1899-12-31 03:05:06	185	0.094	0.092	0.09	0.09	0.09	0.089	0.088	0.089	0.091	0.092
1899-12-31 03:10:06	190	0.096	0.095	0.093	0.092	0.092	0.091	0.09	0.091	0.093	0.094
1899-12-31 03:15:06	195	0.099	0.098	0.095	0.095	0.095	0.094	0.092	0.094	0.096	0.097
1899-12-31 03:20:06	200	0.102	0.1	0.098	0.098	0.097	0.096	0.095	0.097	0.099	0.099
1899-12-31 03:25:06	205	0.106	0.104	0.101	0.101	0.1	0.099	0.098	0.1	0.102	0.103
1899-12-31 03:30:06	210	0.11	0.107	0.105	0.105	0.104	0.103	0.1	0.104	0.105	0.106
1899-12-31 03:35:06	215	0.114	0.111	0.109	0.108	0.108	0.107	0.104	0.107	0.109	0.11
1899-12-31 03:40:06	220	0.118	0.116	0.113	0.112	0.112	0.111	0.108	0.111	0.113	0.114
1899-12-31 03:45:06	225	0.123	0.12	0.117	0.117	0.117	0.115	0.112	0.115	0.117	0.118
1899-12-31 03:50:06	230	0.127	0.124	0.122	0.122	0.121	0.12	0.117	0.119	0.122	0.122
1899-12-31 03:55:06	235	0.133	0.13	0.127	0.126	0.126	0.125	0.121	0.125	0.127	0.127
1899-12-31 04:00:06	240	0.138	0.136	0.132	0.131	0.131	0.13	0.126	0.129	0.132	0.132
1899-12-31 04:05:06	245	0.144	0.141	0.138	0.137	0.137	0.136	0.131	0.135	0.137	0.138
1899-12-31 04:10:06	250	0.15	0.148	0.144	0.144	0.143	0.142	0.137	0.141	0.143	0.144
1899-12-31 04:15:06	255	0.158	0.155	0.15	0.15	0.149	0.149	0.143	0.146	0.149	0.151
1899-12-31 04:20:06	260	0.164	0.161	0.157	0.156	0.156	0.155	0.15	0.153	0.156	0.157
1899-12-31 04:25:06	265	0.172	0.168	0.164	0.163	0.162	0.162	0.157	0.16	0.162	0.164
1899-12-31 04:30:06	270	0.18	0.176	0.172	0.17	0.17	0.17	0.164	0.167	0.168	0.171
1899-12-31 04:35:06	275	0.189	0.184	0.18	0.179	0.178	0.178	0.171	0.175	0.178	0.179
1899-12-31 04:40:06	280	0.198	0.193	0.187	0.186	0.185	0.186	0.178	0.181	0.184	0.189
1899-12-31 04:45:06	285	0.206	0.202	0.196	0.194	0.194	0.194	0.186	0.19	0.193	0.197
1899-12-31 04:50:06	290	0.219	0.213	0.207	0.204	0.204	0.205	0.194	0.199	0.205	0.209
1899-12-31 04:55:06	295	0.228	0.222	0.216	0.215	0.213	0.215	0.205	0.209	0.214	0.218
1899-12-31 05:00:06	300	0.241	0.234	0.227	0.225	0.224	0.225	0.214	0.219	0.224	0.229
1899-12-31 05:05:06	305	0.251	0.244	0.236	0.236	0.234	0.235	0.223	0.229	0.235	0.239
1899-12-31 05:10:06	310	0.26	0.254	0.247	0.247	0.244	0.247	0.235	0.24	0.246	0.25
1899-12-31 05:15:06	315	0.269	0.263	0.258	0.256	0.255	0.258	0.245	0.251	0.256	0.26
1899-12-31 05:20:06	320	0.278	0.274	0.269	0.267	0.265	0.269	0.256	0.261	0.267	0.269
1899-12-31 05:25:06	325	0.287	0.282	0.277	0.275	0.273	0.278	0.263	0.269	0.274	0.276
1899-12-31 05:30:06	330	0.296	0.289	0.287	0.284	0.283	0.286	0.273	0.278	0.284	0.283
1899-12-31 05:35:06	335	0.304	0.297	0.295	0.292	0.29	0.295	0.283	0.287	0.292	0.294
1899-12-31 05:40:06	340	0.312	0.305	0.301	0.3	0.298	0.304	0.29	0.294	0.298	0.3
1899-12-31 05:45:06	345	0.321	0.314	0.311	0.309	0.308	0.314	0.3	0.305	0.309	0.31
1899-12-31 05:50:06	350	0.328	0.321	0.319	0.314	0.314	0.319	0.308	0.313	0.317	0.316
1899-12-31 05:55:06	355	0.336	0.33	0.327	0.325	0.323	0.331	0.315	0.32	0.323	0.325
1899-12-31 06:00:06	360	0.342	0.337	0.335	0.334	0.332	0.337	0.324	0.329	0.333	0.332
1899-12-31 06:05:06	365	0.353	0.346	0.343	0.341	0.339	0.346	0.332	0.336	0.339	0.34
1899-12-31 06:10:06	370	0.359	0.352	0.348	0.346	0.343	0.352	0.34	0.344	0.347	0.348
1899-12-31 06:15:06	375	0.369	0.36	0.356	0.353	0.35	0.361	0.346	0.348	0.352	0.356
1899-12-31 06:20:06	380	0.374	0.367	0.362	0.359	0.356	0.367	0.352	0.355	0.359	0.362
1899-12-31 06:25:06	385	0.379	0.375	0.368	0.368	0.364	0.375	0.36	0.363	0.367	0.37
1899-12-31 06:30:06	390	0.387	0.382	0.375	0.375	0.373	0.385	0.367	0.372	0.376	0.378
1899-12-31 06:35:06	395	0.398	0.391	0.386	0.386	0.383	0.394	0.376	0.378	0.382	0.384
1899-12-31 06:40:06	400	0.405	0.399	0.393	0.391	0.389	0.401	0.381	0.386	0.389	0.392
1899-12-31 06:45:06	405	0.41	0.405	0.4	0.397	0.395	0.41	0.388	0.393	0.396	0.399
1899-12-31 06:50:06	410	0.419	0.414	0.408	0.407	0.4	0.419	0.396	0.4	0.405	0.408
1899-12-31 06:55:06	415	0.425	0.421	0.415	0.414	0.406	0.424	0.402	0.405	0.409	0.413
1899-12-31 07:00:06	420	0.433	0.43	0.426	0.425	0.419	0.437	0.413	0.416	0.42	0.422
1899-12-31 07:05:06	425	0.442	0.44	0.435	0.433	0.427	0.444	0.417	0.422	0.427	0.43
1899-12-31 07:10:06	430	0.447	0.445	0.441	0.439	0.434	0.45	0.422	0.427	0.432	0.436
1899-12-31 07:15:06	435	0.452	0.45	0.446	0.443	0.439	0.458	0.429	0.435	0.44	0.443
1899-12-31 07:20:06	440	0.459	0.457	0.453	0.449	0.445	0.466	0.435	0.441	0.446	0.449
1899-12-31 07:25:06	445	0.473	0.47	0.466	0.462	0.46	0.479	0.446	0.452	0.456	0.459
1899-12-31 07:30:06	450	0.479	0.477	0.473	0.468	0.466	0.486	0.453	0.46	0.463	0.465
1899-12-31 07:35:06	455	0.487	0.487	0.482	0.477	0.474	0.496	0.461	0.467	0.471	0.474
1899-12-31 07:40:06	460	0.494	0.495	0.49	0.485	0.482	0.503	0.468	0.474	0.478	0.481
1899-12-31 07:45:06	465	0.5	0.502	0.496	0.491	0.49	0.511	0.476	0.482	0.486	0.488
1899-12-31 07:50:06	470	0.503	0.505	0.499	0.492	0.491	0.515	0.478	0.486	0.493	0.497
1899-12-31 07:55:06	475	0.512	0.516	0.509	0.503	0.501	0.524	0.486	0.495	0.501	0.503
1899-12-31 08:00:06	480	0.521	0.521	0.515	0.511	0.508	0.533	0.494	0.5	0.504	0.51
1899-12-31 08:05:06	485	0.53	0.532	0.526	0.522	0.518	0.543	0.501	0.506	0.511	0.515
1899-12-31 08:10:06	490	0.535	0.537	0.531	0.526	0.521	0.549	0.509	0.512	0.518	0.524
1899-12-31 08:15:06	495	0.54	0.539	0.534	0.528	0.524	0.554	0.512	0.518	0.526	0.531
1899-12-31 08:20:06	500	0.547	0.55	0.546	0.54	0.537	0.568	0.526	0.531	0.537	0.541
1899-12-31 08:25:06	505	0.558	0.56	0.554	0.548	0.544	0.577	0.531	0.537	0.541	0.547
1899-12-31 08:30:06	510	0.564	0.565	0.559	0.552	0.553	0.587	0.54	0.545	0.55	0.555
1899-12-31 08:35:06	515	0.568	0.577	0.57	0.563	0.561	0.595	0.547	0.547	0.554	0.559
1899-12-31 08:40:06	520	0.577	0.582	0.575	0.57	0.567	0.603	0.55	0.555	0.56	0.567
1899-12-31 08:45:06	525	0.591	0.593	0.583	0.578	0.574	0.612	0.559	0.564	0.568	0.576
1899-12-31 08:50:06	530	0.596	0.598	0.59	0.587	0.584	0.623	0.567	0.573	0.578	0.586
1899-12-31 08:55:06	535	0.602	0.606	0.6	0.594	0.588	0.631	0.574	0.579	0.585	0.596
1899-12-31 09:00:06	540	0.605	0.613	0.604	0.597	0.594	0.639	0.579	0.585	0.588	0.601
1899-12-31 09:05:06	545	0.62	0.627	0.616	0.612	0.611	0.652	0.588	0.592	0.597	0.608
1899-12-31 09:10:06	550	0.629	0.636	0.625	0.623	0.619	0.662	0.599	0.601	0.607	0.619
1899-12-31 09:15:06	555	0.636	0.639	0.628	0.628	0.62	0.668	0.604	0.605	0.611	0.623
1899-12-31 09:20:06	560	0.642	0.643	0.632	0.63	0.624	0.677	0.609	0.614	0.621	0.633
1899-12-31 09:25:06	565	0.653	0.655	0.645	0.645	0.634	0.688	0.618	0.622	0.627	0.639
1899-12-31 09:30:06	570	0.658	0.656	0.645	0.645	0.638	0.697	0.624	0.627	0.634	0.647
1899-12-31 09:35:06	575	0.669	0.669	0.658	0.658	0.646	0.706	0.632	0.634	0.64	0.656
1899-12-31 09:40:06	580	0.673	0.676	0.668	0.665	0.657	0.713	0.64	0.637	0.645	0.663
1899-12-31 09:45:06	585	0.682	0.681	0.671	0.668	0.662	0.72	0.643	0.647	0.655	0.674
1899-12-31 09:50:06	590	0.689	0.687	0.678	0.677	0.67	0.727	0.652	0.655	0.663	0.679
1899-12-31 09:55:06	595	0.701	0.7	0.691	0.692	0.684	0.74	0.659	0.662	0.668	0.687
1899-12-31 10:00:06	600	0.704	0.702	0.696	0.695	0.688	0.747	0.666	0.668	0.676	0.695
1899-12-31 10:05:06	605	0.716	0.713	0.71	0.705	0.696	0.755	0.673	0.674	0.684	0.706
1899-12-31 10:10:06	610	0.72	0.715	0.711	0.713	0.699	0.763	0.679	0.683	0.69	0.709
1899-12-31 10:15:06	615	0.729	0.726	0.723	0.728	0.716	0.774	0.69	0.69	0.699	0.721
1899-12-31 10:20:06	620	0.735	0.734	0.73	0.733	0.72	0.778	0.697	0.697	0.705	0.728
1899-12-31 10:25:06	625	0.744	0.735	0.731	0.733	0.726	0.787	0.705	0.704	0.714	0.736
1899-12-31 10:30:06	630	0.753	0.746	0.739	0.744	0.734	0.793	0.709	0.711	0.72	0.743
1899-12-31 10:35:06	635	0.763	0.751	0.745	0.752	0.738	0.8	0.718	0.717	0.728	0.752
1899-12-31 10:40:06	640	0.77	0.755	0.75	0.756	0.744	0.807	0.724	0.726	0.735	0.761
1899-12-31 10:45:06	645	0.779	0.764	0.759	0.762	0.75	0.812	0.734	0.736	0.747	0.772
1899-12-31 10:50:06	650	0.788	0.771	0.766	0.769	0.756	0.82	0.735	0.738	0.75	0.777
1899-12-31 10:55:06	655	0.8	0.781	0.777	0.782	0.768	0.828	0.745	0.746	0.758	0.787
1899-12-31 11:00:06	660	0.801	0.783	0.783	0.783	0.774	0.835	0.754	0.755	0.767	0.797
1899-12-31 11:05:06	665	0.815	0.792	0.793	0.794	0.783	0.846	0.762	0.763	0.774	0.803
1899-12-31 11:10:06	670	0.824	0.804	0.799	0.806	0.791	0.854	0.767	0.769	0.78	0.809
1899-12-31 11:15:06	675	0.834	0.811	0.806	0.811	0.797	0.859	0.774	0.775	0.788	0.816
1899-12-31 11:20:06	680	0.843	0.817	0.816	0.819	0.803	0.867	0.78	0.782	0.795	0.827
1899-12-31 11:25:06	685	0.851	0.828	0.823	0.826	0.815	0.877	0.792	0.793	0.807	0.837
1899-12-31 11:30:06	690	0.856	0.837	0.828	0.833	0.818	0.886	0.798	0.799	0.807	0.844
1899-12-31 11:35:06	695	0.866	0.842	0.837	0.84	0.822	0.894	0.802	0.806	0.818	0.853
1899-12-31 11:40:06	700	0.877	0.851	0.846	0.848	0.832	0.9	0.811	0.812	0.824	0.861
1899-12-31 11:45:06	705	0.886	0.857	0.852	0.852	0.838	0.907	0.82	0.82	0.833	0.871
1899-12-31 11:50:06	710	0.893	0.864	0.861	0.86	0.847	0.915	0.826	0.827	0.841	0.882
1899-12-31 11:55:06	715	0.906	0.878	0.872	0.872	0.857	0.928	0.837	0.837	0.851	0.896
1899-12-31 12:00:06	720	0.914	0.884	0.879	0.878	0.862	0.939	0.842	0.844	0.856	0.902
1899-12-31 12:05:06	725	0.925	0.898	0.889	0.889	0.874	0.948	0.852	0.852	0.864	0.909
1899-12-31 12:10:06	730	0.934	0.91	0.9	0.896	0.882	0.956	0.86	0.861	0.872	0.918
1899-12-31 12:15:06	735	0.941	0.911	0.91	0.902	0.886	0.967	0.865	0.868	0.879	0.924
1899-12-31 12:20:06	740	0.947	0.917	0.918	0.908	0.895	0.971	0.871	0.873	0.884	0.928
1899-12-31 12:25:06	745	0.957	0.926	0.924	0.915	0.901	0.978	0.882	0.883	0.895	0.94
1899-12-31 12:30:06	750	0.962	0.93	0.927	0.919	0.907	0.983	0.891	0.888	0.899	0.944
1899-12-31 12:35:06	755	0.975	0.938	0.937	0.929	0.914	0.99	0.893	0.896	0.908	0.951
1899-12-31 12:40:06	760	0.984	0.947	0.947	0.939	0.924	1	0.904	0.906	0.916	0.961
1899-12-31 12:45:06	765	0.987	0.949	0.946	0.94	0.927	1.002	0.909	0.911	0.922	0.969
1899-12-31 12:50:06	770	0.996	0.957	0.953	0.949	0.935	1.004	0.916	0.917	0.929	0.977
1899-12-31 12:55:06	775	1.002	0.966	0.962	0.958	0.944	1.01	0.927	0.927	0.94	0.987
1899-12-31 13:00:06	780	1.005	0.969	0.966	0.962	0.949	1.012	0.933	0.934	0.945	0.989
1899-12-31 13:05:06	785	1.007	0.976	0.973	0.968	0.955	1.013	0.938	0.938	0.949	0.991
1899-12-31 13:10:06	790	1.016	0.981	0.98	0.976	0.962	1.017	0.946	0.947	0.957	0.995
1899-12-31 13:15:06	795	1.022	0.983	0.984	0.977	0.966	1.022	0.951	0.955	0.965	1.004
1899-12-31 13:20:06	800	1.026	0.981	0.982	0.977	0.968	1.023	0.959	0.957	0.969	1.007
1899-12-31 13:25:06	805	1.029	0.982	0.982	0.98	0.971	1.028	0.962	0.961	0.971	1.009
1899-12-31 13:30:06	810	1.035	0.989	0.989	0.983	0.973	1.03	0.963	0.964	0.976	1.018
1899-12-31 13:35:06	815	1.04	0.991	0.993	0.986	0.978	1.035	0.966	0.966	0.976	1.017
1899-12-31 13:40:06	820	1.043	1	0.998	0.995	0.98	1.04	0.971	0.969	0.98	1.023
1899-12-31 13:45:06	825	1.043	0.998	1.001	0.995	0.982	1.037	0.974	0.969	0.984	1.023
1899-12-31 13:50:06	830	1.05	1.003	1.008	0.999	0.99	1.042	0.982	0.976	0.986	1.033
1899-12-31 13:55:06	835	1.055	1.012	1.014	1.006	0.994	1.051	0.983	0.98	0.995	1.038
1899-12-31 14:00:06	840	1.057	1.01	1.016	1.007	0.996	1.05	0.985	0.979	0.994	1.039
1899-12-31 14:05:06	845	1.071	1.022	1.026	1.015	1.002	1.061	0.993	0.987	1.002	1.048
1899-12-31 14:10:06	850	1.074	1.02	1.024	1.016	1.003	1.06	0.994	0.989	1.006	1.049
1899-12-31 14:15:06	855	1.078	1.027	1.031	1.022	1.01	1.063	0.999	0.991	1.011	1.05
1899-12-31 14:20:06	860	1.082	1.033	1.036	1.026	1.016	1.064	1.004	0.998	1.015	1.057
1899-12-31 14:25:06	865	1.086	1.039	1.039	1.029	1.018	1.067	1.008	0.998	1.018	1.06
1899-12-31 14:30:06	870	1.09	1.045	1.046	1.037	1.023	1.071	1.012	1.004	1.02	1.064
1899-12-31 14:35:06	875	1.095	1.046	1.047	1.038	1.023	1.075	1.016	1.006	1.025	1.065
1899-12-31 14:40:06	880	1.1	1.056	1.053	1.046	1.032	1.083	1.026	1.015	1.032	1.077
1899-12-31 14:45:06	885	1.106	1.057	1.056	1.051	1.035	1.085	1.027	1.016	1.033	1.077
1899-12-31 14:50:06	890	1.109	1.062	1.061	1.054	1.039	1.087	1.03	1.021	1.038	1.078
1899-12-31 14:55:06	895	1.113	1.07	1.07	1.06	1.046	1.088	1.04	1.029	1.044	1.084
1899-12-31 15:00:06	900	1.118	1.074	1.075	1.064	1.049	1.091	1.043	1.034	1.048	1.085
1899-12-31 15:05:06	905	1.122	1.08	1.079	1.072	1.054	1.095	1.05	1.038	1.051	1.094
1899-12-31 15:10:06	910	1.122	1.078	1.077	1.069	1.057	1.093	1.052	1.04	1.054	1.089
1899-12-31 15:15:06	915	1.128	1.084	1.081	1.077	1.062	1.104	1.061	1.051	1.063	1.1
1899-12-31 15:20:06	920	1.133	1.087	1.085	1.078	1.065	1.102	1.062	1.053	1.066	1.101
1899-12-31 15:25:06	925	1.138	1.088	1.088	1.081	1.064	1.103	1.062	1.053	1.069	1.103
1899-12-31 15:30:06	930	1.143	1.096	1.095	1.086	1.073	1.106	1.07	1.058	1.074	1.107
1899-12-31 15:35:06	935	1.148	1.1	1.099	1.093	1.077	1.113	1.077	1.064	1.082	1.113
1899-12-31 15:40:06	940	1.148	1.102	1.103	1.097	1.083	1.11	1.084	1.068	1.086	1.114
1899-12-31 15:45:06	945	1.15	1.105	1.105	1.099	1.086	1.11	1.088	1.073	1.09	1.117
1899-12-31 15:50:06	950	1.156	1.113	1.111	1.107	1.09	1.116	1.095	1.079	1.093	1.122
1899-12-31 15:55:06	955	1.157	1.115	1.112	1.107	1.095	1.116	1.095	1.081	1.099	1.121
1899-12-31 16:00:06	960	1.16	1.118	1.115	1.108	1.095	1.119	1.098	1.086	1.104	1.129
1899-12-31 16:05:06	965	1.163	1.12	1.118	1.111	1.097	1.121	1.099	1.087	1.104	1.13
1899-12-31 16:10:06	970	1.166	1.12	1.12	1.112	1.098	1.12	1.104	1.088	1.107	1.133
1899-12-31 16:15:06	975	1.165	1.12	1.121	1.114	1.102	1.122	1.111	1.089	1.109	1.132
1899-12-31 16:20:06	980	1.171	1.126	1.125	1.117	1.104	1.123	1.113	1.096	1.114	1.136
1899-12-31 16:25:06	985	1.172	1.126	1.126	1.119	1.107	1.125	1.113	1.096	1.114	1.138
1899-12-31 16:30:06	990	1.177	1.129	1.128	1.12	1.107	1.13	1.116	1.101	1.118	1.143
1899-12-31 16:35:06	995	1.183	1.134	1.135	1.126	1.113	1.134	1.121	1.106	1.123	1.146
1899-12-31 16:40:06	1000	1.186	1.135	1.137	1.13	1.117	1.135	1.124	1.108	1.126	1.151
1899-12-31 16:45:06	1005	1.189	1.14	1.14	1.13	1.118	1.135	1.125	1.111	1.127	1.152
1899-12-31 16:50:06	1010	1.188	1.14	1.142	1.132	1.122	1.136	1.13	1.115	1.131	1.154
1899-12-31 16:55:06	1015	1.189	1.143	1.144	1.137	1.124	1.138	1.134	1.118	1.132	1.155
1899-12-31 17:00:06	1020	1.189	1.143	1.145	1.137	1.123	1.139	1.134	1.12	1.137	1.157
1899-12-31 17:05:06	1025	1.197	1.149	1.149	1.141	1.126	1.142	1.138	1.123	1.141	1.16
1899-12-31 17:10:06	1030	1.202	1.152	1.153	1.145	1.13	1.145	1.14	1.125	1.142	1.163
1899-12-31 17:15:06	1035	1.205	1.155	1.156	1.148	1.134	1.149	1.144	1.13	1.145	1.166
1899-12-31 17:20:06	1040	1.207	1.157	1.158	1.15	1.136	1.149	1.147	1.132	1.148	1.169
1899-12-31 17:25:06	1045	1.207	1.158	1.159	1.15	1.138	1.15	1.15	1.133	1.148	1.171
1899-12-31 17:30:06	1050	1.209	1.16	1.162	1.154	1.141	1.151	1.155	1.135	1.151	1.175
1899-12-31 17:35:06	1055	1.21	1.162	1.164	1.156	1.144	1.154	1.155	1.139	1.155	1.177
1899-12-31 17:40:06	1060	1.213	1.167	1.167	1.16	1.147	1.157	1.159	1.144	1.16	1.178
1899-12-31 17:45:06	1065	1.216	1.172	1.172	1.165	1.151	1.159	1.162	1.147	1.162	1.18
1899-12-31 17:50:06	1070	1.216	1.172	1.172	1.167	1.153	1.159	1.164	1.147	1.163	1.184
1899-12-31 17:55:06	1075	1.215	1.169	1.17	1.163	1.15	1.158	1.163	1.147	1.163	1.183
1899-12-31 18:00:06	1080	1.217	1.172	1.174	1.167	1.157	1.159	1.169	1.153	1.168	1.186
1899-12-31 18:05:06	1085	1.221	1.174	1.177	1.17	1.156	1.164	1.169	1.153	1.168	1.189
1899-12-31 18:10:06	1090	1.224	1.178	1.18	1.173	1.159	1.165	1.171	1.157	1.171	1.189
1899-12-31 18:15:06	1095	1.222	1.177	1.18	1.171	1.161	1.163	1.175	1.161	1.176	1.192
1899-12-31 18:20:06	1100	1.226	1.182	1.182	1.176	1.163	1.168	1.176	1.16	1.177	1.194
1899-12-31 18:25:06	1105	1.225	1.185	1.185	1.179	1.168	1.169	1.181	1.164	1.179	1.196
1899-12-31 18:30:06	1110	1.227	1.185	1.186	1.18	1.168	1.168	1.178	1.161	1.178	1.194
1899-12-31 18:35:06	1115	1.229	1.185	1.188	1.181	1.168	1.17	1.18	1.165	1.181	1.198
1899-12-31 18:40:06	1120	1.234	1.19	1.192	1.187	1.174	1.175	1.185	1.168	1.184	1.202
1899-12-31 18:45:06	1125	1.235	1.192	1.194	1.188	1.176	1.176	1.189	1.171	1.186	1.202
1899-12-31 18:50:06	1130	1.233	1.193	1.195	1.187	1.176	1.175	1.188	1.17	1.188	1.204
1899-12-31 18:55:06	1135	1.238	1.196	1.197	1.191	1.179	1.18	1.191	1.175	1.191	1.207
1899-12-31 19:00:06	1140	1.24	1.198	1.2	1.193	1.181	1.179	1.192	1.175	1.192	1.208
1899-12-31 19:05:06	1145	1.238	1.201	1.2	1.194	1.182	1.18	1.196	1.176	1.192	1.208
1899-12-31 19:10:06	1150	1.237	1.199	1.2	1.193	1.181	1.179	1.195	1.176	1.191	1.209
1899-12-31 19:15:06	1155	1.241	1.201	1.201	1.196	1.183	1.181	1.195	1.18	1.194	1.211
1899-12-31 19:20:06	1160	1.243	1.2	1.203	1.195	1.185	1.185	1.197	1.182	1.196	1.214
1899-12-31 19:25:06	1165	1.248	1.209	1.208	1.202	1.191	1.189	1.201	1.183	1.198	1.218
1899-12-31 19:30:06	1170	1.248	1.206	1.207	1.203	1.19	1.191	1.203	1.189	1.205	1.225
1899-12-31 19:35:06	1175	1.25	1.208	1.211	1.206	1.193	1.197	1.206	1.188	1.204	1.225
1899-12-31 19:40:06	1180	1.252	1.21	1.21	1.206	1.194	1.194	1.207	1.192	1.206	1.226
1899-12-31 19:45:06	1185	1.255	1.215	1.216	1.208	1.198	1.196	1.209	1.192	1.209	1.228
1899-12-31 19:50:06	1190	1.256	1.215	1.214	1.21	1.197	1.198	1.209	1.193	1.207	1.228
1899-12-31 19:55:06	1195	1.261	1.218	1.221	1.215	1.202	1.2	1.215	1.195	1.211	1.23
1899-12-31 20:00:06	1200	1.256	1.216	1.219	1.212	1.201	1.198	1.211	1.195	1.211	1.229
1899-12-31 20:05:06	1205	1.262	1.221	1.222	1.216	1.204	1.203	1.215	1.2	1.214	1.234
1899-12-31 20:10:06	1210	1.261	1.22	1.223	1.216	1.205	1.202	1.218	1.201	1.216	1.235
1899-12-31 20:15:06	1215	1.262	1.222	1.223	1.216	1.205	1.205	1.217	1.202	1.218	1.235
1899-12-31 20:20:06	1220	1.263	1.222	1.223	1.219	1.207	1.207	1.218	1.201	1.218	1.237
1899-12-31 20:25:06	1225	1.266	1.225	1.227	1.221	1.212	1.208	1.224	1.209	1.224	1.242
1899-12-31 20:30:06	1230	1.267	1.226	1.228	1.222	1.213	1.21	1.228	1.21	1.223	1.24
1899-12-31 20:35:06	1235	1.27	1.23	1.23	1.225	1.214	1.213	1.224	1.21	1.225	1.242
1899-12-31 20:40:06	1240	1.273	1.231	1.23	1.225	1.213	1.215	1.226	1.211	1.227	1.244
1899-12-31 20:45:06	1245	1.276	1.231	1.234	1.229	1.218	1.218	1.228	1.215	1.231	1.249
1899-12-31 20:50:06	1250	1.275	1.23	1.233	1.226	1.215	1.215	1.227	1.213	1.228	1.248
1899-12-31 20:55:06	1255	1.277	1.233	1.238	1.229	1.219	1.218	1.234	1.218	1.236	1.252
1899-12-31 21:00:06	1260	1.278	1.237	1.239	1.234	1.223	1.219	1.238	1.218	1.236	1.248
1899-12-31 21:05:06	1265	1.276	1.238	1.238	1.232	1.223	1.219	1.24	1.219	1.235	1.251
1899-12-31 21:10:06	1270	1.279	1.239	1.24	1.235	1.223	1.221	1.236	1.221	1.237	1.253
1899-12-31 21:15:06	1275	1.283	1.24	1.242	1.237	1.224	1.221	1.237	1.224	1.239	1.256
1899-12-31 21:20:06	1280	1.284	1.241	1.242	1.236	1.224	1.22	1.236	1.222	1.237	1.256
1899-12-31 21:25:06	1285	1.282	1.242	1.244	1.239	1.225	1.224	1.24	1.225	1.24	1.257
1899-12-31 21:30:06	1290	1.288	1.247	1.248	1.242	1.23	1.224	1.242	1.225	1.241	1.256
1899-12-31 21:35:06	1295	1.289	1.249	1.248	1.245	1.231	1.227	1.244	1.227	1.244	1.262
1899-12-31 21:40:06	1300	1.29	1.249	1.252	1.249	1.24	1.229	1.252	1.233	1.25	1.264
1899-12-31 21:45:06	1305	1.292	1.256	1.255	1.25	1.239	1.23	1.252	1.234	1.25	1.266
1899-12-31 21:50:06	1310	1.292	1.253	1.255	1.248	1.239	1.231	1.25	1.236	1.254	1.264
1899-12-31 21:55:06	1315	1.297	1.257	1.258	1.252	1.243	1.237	1.256	1.239	1.258	1.271
1899-12-31 22:00:06	1320	1.295	1.256	1.257	1.251	1.24	1.235	1.254	1.239	1.257	1.269
1899-12-31 22:05:06	1325	1.298	1.26	1.262	1.254	1.246	1.238	1.259	1.243	1.26	1.271
1899-12-31 22:10:06	1330	1.296	1.259	1.262	1.257	1.247	1.237	1.26	1.243	1.259	1.271
1899-12-31 22:15:06	1335	1.298	1.261	1.262	1.257	1.249	1.239	1.262	1.245	1.262	1.273
1899-12-31 22:20:06	1340	1.301	1.264	1.267	1.26	1.251	1.239	1.264	1.245	1.262	1.272
1899-12-31 22:25:06	1345	1.302	1.264	1.268	1.262	1.252	1.241	1.269	1.249	1.267	1.273
1899-12-31 22:30:06	1350	1.305	1.267	1.271	1.263	1.255	1.243	1.269	1.25	1.265	1.275
1899-12-31 22:35:06	1355	1.306	1.272	1.276	1.269	1.259	1.25	1.274	1.254	1.271	1.279
1899-12-31 22:40:06	1360	1.304	1.267	1.271	1.267	1.254	1.245	1.269	1.251	1.266	1.276
1899-12-31 22:45:06	1365	1.309	1.268	1.272	1.268	1.258	1.247	1.271	1.254	1.272	1.28
1899-12-31 22:50:06	1370	1.308	1.274	1.278	1.272	1.262	1.251	1.274	1.256	1.273	1.28
1899-12-31 22:55:06	1375	1.31	1.273	1.278	1.273	1.26	1.251	1.276	1.256	1.271	1.283
1899-12-31 23:00:06	1380	1.312	1.274	1.279	1.275	1.262	1.251	1.279	1.258	1.276	1.284
1899-12-31 23:05:06	1385	1.311	1.273	1.279	1.272	1.261	1.25	1.276	1.256	1.275	1.282
1899-12-31 23:10:06	1390	1.313	1.275	1.284	1.277	1.268	1.254	1.283	1.261	1.279	1.285
1899-12-31 23:15:06	1395	1.319	1.279	1.283	1.278	1.266	1.258	1.282	1.264	1.283	1.29
1899-12-31 23:20:06	1400	1.318	1.28	1.282	1.277	1.268	1.258	1.284	1.263	1.282	1.289
1899-12-31 23:25:06	1405	1.321	1.281	1.285	1.28	1.272	1.263	1.287	1.268	1.286	1.295
1899-12-31 23:30:06	1410	1.318	1.282	1.287	1.28	1.271	1.262	1.286	1.266	1.285	1.292
1899-12-31 23:35:06	1415	1.318	1.28	1.286	1.282	1.273	1.262	1.288	1.27	1.285	1.294
1899-12-31 23:40:06	1420	1.319	1.279	1.285	1.281	1.27	1.261	1.287	1.268	1.285	1.295
1899-12-31 23:45:06	1425	1.321	1.285	1.29	1.285	1.274	1.265	1.289	1.271	1.287	1.298
1899-12-31 23:50:06	1430	1.323	1.285	1.29	1.284	1.274	1.266	1.289	1.269	1.287	1.297
1899-12-31 23:55:06	1435	1.322	1.287	1.291	1.284	1.276	1.268	1.291	1.272	1.289	1.297
1900-01-01 00:00:06	1440	1.325	1.289	1.292	1.285	1.277	1.266	1.29	1.271	1.291	1.298

## Sheet: NORMALIZATION
		Normalization= Raw-Time 0
NORMALIZATION
Info		SA 24h	SA 24h	SA 24h	SA 24h	SA 24h	SA 24h	SA 24h	SA 24h	SA 24h	SA 24h
Time	TIME	101	102	103	104	105	106	107	108	109	110
1899-12-31	0	0	0	0	0	0	0	0	0	0	0
1899-12-31 00:05:06	5	-0.001	-0.001	-0.002	-0.001	-0.001	-0.001	-0.001	-0.001	-0.002	-0.001
1899-12-31 00:10:06	10	-0.001	-0.001	-0.002	-0.001	-0.001	-0.001	-0.001	-0.001	-0.002	-0.001
1899-12-31 00:15:06	15	-0.001	-0.001	-0.002	-0.001	-0.001	-0.001	-0.001	-0.001	-0.001	-0.001
1899-12-31 00:20:06	20	-0.001	-0.001	-0.002	-0.001	-0.001	-0.001	-0.001	-0.001	-0.001	0
1899-12-31 00:25:06	25	-0.001	-0.001	-0.002	-0.001	-0.001	-0.001	-0.001	-0.001	-0.001	0
1899-12-31 00:30:06	30	-0.001	-0.001	-0.002	-0.001	-0.001	-0.001	-0.001	-0.001	-0.001	0
1899-12-31 00:35:06	35	-0.001	-0.001	-0.002	-0.001	-0.001	-0.001	-0.001	-0.001	-0.001	0
1899-12-31 00:40:06	40	-0.001	-0.001	-0.002	-0.001	-0.001	-0.001	-0.001	-0.001	-0.002	-0.001
1899-12-31 00:45:06	45	0	0	-0.001	0	-0.001	0	-0.001	0	0	0
1899-12-31 00:50:06	50	0	0	-0.001	0	-0.001	0	-0.001	0	0	0
1899-12-31 00:55:06	55	0	0	-0.001	0	-0.001	0	0	0	-0.001	0.001
1899-12-31 01:00:06	60	0	0	-0.001	0	-0.001	0	-0.001	0	-0.001	0
1899-12-31 01:05:06	65	0	0	-0.001	0	-0.001	0	-0.001	0	0	0
1899-12-31 01:10:06	70	0	0	-0.001	0	-0.001	0	0	0	0	0.001
1899-12-31 01:15:06	75	0	0	-0.001	0	-0.001	0	0	-0.001	0	0
1899-12-31 01:20:06	80	0.001	0.001	-0.001	0	0	0.001	0	0	0.001	0.001
1899-12-31 01:25:06	85	0.001	0	-0.001	0	0	0.001	0	0	0	0.002
1899-12-31 01:30:06	90	0.001	0.001	0	0.001	0.001	0.001	0.001	0.001	0.001	0.002
1899-12-31 01:35:06	95	0.002	0.001	0	0.001	0.001	0.001	0.001	0.001	0.001	0.002
1899-12-31 01:40:06	100	0.002	0.001	0	0.001	0.001	0.001	0.001	0.001	0	0.002
1899-12-31 01:45:06	105	0.003	0.002	0.001	0.002	0.002	0.002	0.002	0.002	0.002	0.003
1899-12-31 01:50:06	110	0.003	0.003	0.001	0.002	0.002	0.002	0.002	0.002	0.002	0.003
1899-12-31 01:55:06	115	0.003	0.003	0.002	0.003	0.002	0.003	0.002	0.003	0.003	0.004
1899-12-31 02:00:06	120	0.004	0.004	0.002	0.003	0.003	0.003	0.003	0.004	0.003	0.004
1899-12-31 02:05:06	125	0.004	0.004	0.003	0.004	0.003	0.004	0.003	0.003	0.004	0.005
1899-12-31 02:10:06	130	0.006	0.005	0.003	0.004	0.004	0.005	0.004	0.004	0.005	0.005
1899-12-31 02:15:06	135	0.006	0.005	0.004	0.005	0.005	0.005	0.005	0.005	0.005	0.006
1899-12-31 02:20:06	140	0.007	0.006	0.005	0.006	0.005	0.006	0.005	0.005	0.005	0.007
1899-12-31 02:25:06	145	0.008	0.007	0.006	0.007	0.006	0.007	0.005	0.006	0.006	0.008
1899-12-31 02:30:06	150	0.009	0.008	0.007	0.008	0.007	0.008	0.007	0.007	0.008	0.009
1899-12-31 02:35:06	155	0.011	0.01	0.008	0.009	0.008	0.009	0.008	0.008	0.009	0.01
1899-12-31 02:40:06	160	0.012	0.011	0.009	0.01	0.01	0.01	0.009	0.01	0.01	0.011
1899-12-31 02:45:06	165	0.014	0.013	0.011	0.012	0.011	0.012	0.01	0.01	0.011	0.013
1899-12-31 02:50:06	170	0.016	0.014	0.012	0.013	0.013	0.013	0.012	0.012	0.013	0.014
1899-12-31 02:55:06	175	0.017	0.016	0.014	0.015	0.015	0.015	0.013	0.014	0.015	0.016
1899-12-31 03:00:06	180	0.02	0.018	0.016	0.017	0.017	0.017	0.015	0.016	0.017	0.018
1899-12-31 03:05:06	185	0.022	0.02	0.018	0.019	0.019	0.019	0.017	0.017	0.018	0.02
1899-12-31 03:10:06	190	0.024	0.023	0.021	0.021	0.021	0.021	0.019	0.019	0.02	0.022
1899-12-31 03:15:06	195	0.027	0.026	0.023	0.024	0.024	0.024	0.021	0.022	0.023	0.025
1899-12-31 03:20:06	200	0.03	0.028	0.026	0.027	0.026	0.026	0.024	0.025	0.026	0.027
1899-12-31 03:25:06	205	0.034	0.032	0.029	0.03	0.029	0.029	0.027	0.028	0.029	0.031
1899-12-31 03:30:06	210	0.038	0.035	0.033	0.034	0.033	0.033	0.029	0.032	0.032	0.034
1899-12-31 03:35:06	215	0.042	0.039	0.037	0.037	0.037	0.037	0.033	0.035	0.036	0.038
1899-12-31 03:40:06	220	0.046	0.044	0.041	0.041	0.041	0.041	0.037	0.039	0.04	0.042
1899-12-31 03:45:06	225	0.051	0.048	0.045	0.046	0.046	0.045	0.041	0.043	0.044	0.046
1899-12-31 03:50:06	230	0.055	0.052	0.05	0.051	0.05	0.05	0.046	0.047	0.049	0.05
1899-12-31 03:55:06	235	0.061	0.058	0.055	0.055	0.055	0.055	0.05	0.053	0.054	0.055
1899-12-31 04:00:06	240	0.066	0.064	0.06	0.06	0.06	0.06	0.055	0.057	0.059	0.06
1899-12-31 04:05:06	245	0.072	0.069	0.066	0.066	0.066	0.066	0.06	0.063	0.064	0.066
1899-12-31 04:10:06	250	0.078	0.076	0.072	0.073	0.072	0.072	0.066	0.069	0.07	0.072
1899-12-31 04:15:06	255	0.086	0.083	0.078	0.079	0.078	0.079	0.072	0.074	0.076	0.079
1899-12-31 04:20:06	260	0.092	0.089	0.085	0.085	0.085	0.085	0.079	0.081	0.083	0.085
1899-12-31 04:25:06	265	0.1	0.096	0.092	0.092	0.091	0.092	0.086	0.088	0.089	0.092
1899-12-31 04:30:06	270	0.108	0.104	0.1	0.099	0.099	0.1	0.093	0.095	0.095	0.099
1899-12-31 04:35:06	275	0.117	0.112	0.108	0.108	0.107	0.108	0.1	0.103	0.105	0.107
1899-12-31 04:40:06	280	0.126	0.121	0.115	0.115	0.114	0.116	0.107	0.109	0.111	0.117
1899-12-31 04:45:06	285	0.134	0.13	0.124	0.123	0.123	0.124	0.115	0.118	0.12	0.125
1899-12-31 04:50:06	290	0.147	0.141	0.135	0.133	0.133	0.135	0.123	0.127	0.132	0.137
1899-12-31 04:55:06	295	0.156	0.15	0.144	0.144	0.142	0.145	0.134	0.137	0.141	0.146
1899-12-31 05:00:06	300	0.169	0.162	0.155	0.154	0.153	0.155	0.143	0.147	0.151	0.157
1899-12-31 05:05:06	305	0.179	0.172	0.164	0.165	0.163	0.165	0.152	0.157	0.162	0.167
1899-12-31 05:10:06	310	0.188	0.182	0.175	0.176	0.173	0.177	0.164	0.168	0.173	0.178
1899-12-31 05:15:06	315	0.197	0.191	0.186	0.185	0.184	0.188	0.174	0.179	0.183	0.188
1899-12-31 05:20:06	320	0.206	0.202	0.197	0.196	0.194	0.199	0.185	0.189	0.194	0.197
1899-12-31 05:25:06	325	0.215	0.21	0.205	0.204	0.202	0.208	0.192	0.197	0.201	0.204
1899-12-31 05:30:06	330	0.224	0.217	0.215	0.213	0.212	0.216	0.202	0.206	0.211	0.211
1899-12-31 05:35:06	335	0.232	0.225	0.223	0.221	0.219	0.225	0.212	0.215	0.219	0.222
1899-12-31 05:40:06	340	0.24	0.233	0.229	0.229	0.227	0.234	0.219	0.222	0.225	0.228
1899-12-31 05:45:06	345	0.249	0.242	0.239	0.238	0.237	0.244	0.229	0.233	0.236	0.238
1899-12-31 05:50:06	350	0.256	0.249	0.247	0.243	0.243	0.249	0.237	0.241	0.244	0.244
1899-12-31 05:55:06	355	0.264	0.258	0.255	0.254	0.252	0.261	0.244	0.248	0.25	0.253
1899-12-31 06:00:06	360	0.27	0.265	0.263	0.263	0.261	0.267	0.253	0.257	0.26	0.26
1899-12-31 06:05:06	365	0.281	0.274	0.271	0.27	0.268	0.276	0.261	0.264	0.266	0.268
1899-12-31 06:10:06	370	0.287	0.28	0.276	0.275	0.272	0.282	0.269	0.272	0.274	0.276
1899-12-31 06:15:06	375	0.297	0.288	0.284	0.282	0.279	0.291	0.275	0.276	0.279	0.284
1899-12-31 06:20:06	380	0.302	0.295	0.29	0.288	0.285	0.297	0.281	0.283	0.286	0.29
1899-12-31 06:25:06	385	0.307	0.303	0.296	0.297	0.293	0.305	0.289	0.291	0.294	0.298
1899-12-31 06:30:06	390	0.315	0.31	0.303	0.304	0.302	0.315	0.296	0.3	0.303	0.306
1899-12-31 06:35:06	395	0.326	0.319	0.314	0.315	0.312	0.324	0.305	0.306	0.309	0.312
1899-12-31 06:40:06	400	0.333	0.327	0.321	0.32	0.318	0.331	0.31	0.314	0.316	0.32
1899-12-31 06:45:06	405	0.338	0.333	0.328	0.326	0.324	0.34	0.317	0.321	0.323	0.327
1899-12-31 06:50:06	410	0.347	0.342	0.336	0.336	0.329	0.349	0.325	0.328	0.332	0.336
1899-12-31 06:55:06	415	0.353	0.349	0.343	0.343	0.335	0.354	0.331	0.333	0.336	0.341
1899-12-31 07:00:06	420	0.361	0.358	0.354	0.354	0.348	0.367	0.342	0.344	0.347	0.35
1899-12-31 07:05:06	425	0.37	0.368	0.363	0.362	0.356	0.374	0.346	0.35	0.354	0.358
1899-12-31 07:10:06	430	0.375	0.373	0.369	0.368	0.363	0.38	0.351	0.355	0.359	0.364
1899-12-31 07:15:06	435	0.38	0.378	0.374	0.372	0.368	0.388	0.358	0.363	0.367	0.371
1899-12-31 07:20:06	440	0.387	0.385	0.381	0.378	0.374	0.396	0.364	0.369	0.373	0.377
1899-12-31 07:25:06	445	0.401	0.398	0.394	0.391	0.389	0.409	0.375	0.38	0.383	0.387
1899-12-31 07:30:06	450	0.407	0.405	0.401	0.397	0.395	0.416	0.382	0.388	0.39	0.393
1899-12-31 07:35:06	455	0.415	0.415	0.41	0.406	0.403	0.426	0.39	0.395	0.398	0.402
1899-12-31 07:40:06	460	0.422	0.423	0.418	0.414	0.411	0.433	0.397	0.402	0.405	0.409
1899-12-31 07:45:06	465	0.428	0.43	0.424	0.42	0.419	0.441	0.405	0.41	0.413	0.416
1899-12-31 07:50:06	470	0.431	0.433	0.427	0.421	0.42	0.445	0.407	0.414	0.42	0.425
1899-12-31 07:55:06	475	0.44	0.444	0.437	0.432	0.43	0.454	0.415	0.423	0.428	0.431
1899-12-31 08:00:06	480	0.449	0.449	0.443	0.44	0.437	0.463	0.423	0.428	0.431	0.438
1899-12-31 08:05:06	485	0.458	0.46	0.454	0.451	0.447	0.473	0.43	0.434	0.438	0.443
1899-12-31 08:10:06	490	0.463	0.465	0.459	0.455	0.45	0.479	0.438	0.44	0.445	0.452
1899-12-31 08:15:06	495	0.468	0.467	0.462	0.457	0.453	0.484	0.441	0.446	0.453	0.459
1899-12-31 08:20:06	500	0.475	0.478	0.474	0.469	0.466	0.498	0.455	0.459	0.464	0.469
1899-12-31 08:25:06	505	0.486	0.488	0.482	0.477	0.473	0.507	0.46	0.465	0.468	0.475
1899-12-31 08:30:06	510	0.492	0.493	0.487	0.481	0.482	0.517	0.469	0.473	0.477	0.483
1899-12-31 08:35:06	515	0.496	0.505	0.498	0.492	0.49	0.525	0.476	0.475	0.481	0.487
1899-12-31 08:40:06	520	0.505	0.51	0.503	0.499	0.496	0.533	0.479	0.483	0.487	0.495
1899-12-31 08:45:06	525	0.519	0.521	0.511	0.507	0.503	0.542	0.488	0.492	0.495	0.504
1899-12-31 08:50:06	530	0.524	0.526	0.518	0.516	0.513	0.553	0.496	0.501	0.505	0.514
1899-12-31 08:55:06	535	0.53	0.534	0.528	0.523	0.517	0.561	0.503	0.507	0.512	0.524
1899-12-31 09:00:06	540	0.533	0.541	0.532	0.526	0.523	0.569	0.508	0.513	0.515	0.529
1899-12-31 09:05:06	545	0.548	0.555	0.544	0.541	0.54	0.582	0.517	0.52	0.524	0.536
1899-12-31 09:10:06	550	0.557	0.564	0.553	0.552	0.548	0.592	0.528	0.529	0.534	0.547
1899-12-31 09:15:06	555	0.564	0.567	0.556	0.557	0.549	0.598	0.533	0.533	0.538	0.551
1899-12-31 09:20:06	560	0.57	0.571	0.56	0.559	0.553	0.607	0.538	0.542	0.548	0.561
1899-12-31 09:25:06	565	0.581	0.583	0.573	0.574	0.563	0.618	0.547	0.55	0.554	0.567
1899-12-31 09:30:06	570	0.586	0.584	0.573	0.574	0.567	0.627	0.553	0.555	0.561	0.575
1899-12-31 09:35:06	575	0.597	0.597	0.586	0.587	0.575	0.636	0.561	0.562	0.567	0.584
1899-12-31 09:40:06	580	0.601	0.604	0.596	0.594	0.586	0.643	0.569	0.565	0.572	0.591
1899-12-31 09:45:06	585	0.61	0.609	0.599	0.597	0.591	0.65	0.572	0.575	0.582	0.602
1899-12-31 09:50:06	590	0.617	0.615	0.606	0.606	0.599	0.657	0.581	0.583	0.59	0.607
1899-12-31 09:55:06	595	0.629	0.628	0.619	0.621	0.613	0.67	0.588	0.59	0.595	0.615
1899-12-31 10:00:06	600	0.632	0.63	0.624	0.624	0.617	0.677	0.595	0.596	0.603	0.623
1899-12-31 10:05:06	605	0.644	0.641	0.638	0.634	0.625	0.685	0.602	0.602	0.611	0.634
1899-12-31 10:10:06	610	0.648	0.643	0.639	0.642	0.628	0.693	0.608	0.611	0.617	0.637
1899-12-31 10:15:06	615	0.657	0.654	0.651	0.657	0.645	0.704	0.619	0.618	0.626	0.649
1899-12-31 10:20:06	620	0.663	0.662	0.658	0.662	0.649	0.708	0.626	0.625	0.632	0.656
1899-12-31 10:25:06	625	0.672	0.663	0.659	0.662	0.655	0.717	0.634	0.632	0.641	0.664
1899-12-31 10:30:06	630	0.681	0.674	0.667	0.673	0.663	0.723	0.638	0.639	0.647	0.671
1899-12-31 10:35:06	635	0.691	0.679	0.673	0.681	0.667	0.73	0.647	0.645	0.655	0.68
1899-12-31 10:40:06	640	0.698	0.683	0.678	0.685	0.673	0.737	0.653	0.654	0.662	0.689
1899-12-31 10:45:06	645	0.707	0.692	0.687	0.691	0.679	0.742	0.663	0.664	0.674	0.7
1899-12-31 10:50:06	650	0.716	0.699	0.694	0.698	0.685	0.75	0.664	0.666	0.677	0.705
1899-12-31 10:55:06	655	0.728	0.709	0.705	0.711	0.697	0.758	0.674	0.674	0.685	0.715
1899-12-31 11:00:06	660	0.729	0.711	0.711	0.712	0.703	0.765	0.683	0.683	0.694	0.725
1899-12-31 11:05:06	665	0.743	0.72	0.721	0.723	0.712	0.776	0.691	0.691	0.701	0.731
1899-12-31 11:10:06	670	0.752	0.732	0.727	0.735	0.72	0.784	0.696	0.697	0.707	0.737
1899-12-31 11:15:06	675	0.762	0.739	0.734	0.74	0.726	0.789	0.703	0.703	0.715	0.744
1899-12-31 11:20:06	680	0.771	0.745	0.744	0.748	0.732	0.797	0.709	0.71	0.722	0.755
1899-12-31 11:25:06	685	0.779	0.756	0.751	0.755	0.744	0.807	0.721	0.721	0.734	0.765
1899-12-31 11:30:06	690	0.784	0.765	0.756	0.762	0.747	0.816	0.727	0.727	0.734	0.772
1899-12-31 11:35:06	695	0.794	0.77	0.765	0.769	0.751	0.824	0.731	0.734	0.745	0.781
1899-12-31 11:40:06	700	0.805	0.779	0.774	0.777	0.761	0.83	0.74	0.74	0.751	0.789
1899-12-31 11:45:06	705	0.814	0.785	0.78	0.781	0.767	0.837	0.749	0.748	0.76	0.799
1899-12-31 11:50:06	710	0.821	0.792	0.789	0.789	0.776	0.845	0.755	0.755	0.768	0.81
1899-12-31 11:55:06	715	0.834	0.806	0.8	0.801	0.786	0.858	0.766	0.765	0.778	0.824
1899-12-31 12:00:06	720	0.842	0.812	0.807	0.807	0.791	0.869	0.771	0.772	0.783	0.83
1899-12-31 12:05:06	725	0.853	0.826	0.817	0.818	0.803	0.878	0.781	0.78	0.791	0.837
1899-12-31 12:10:06	730	0.862	0.838	0.828	0.825	0.811	0.886	0.789	0.789	0.799	0.846
1899-12-31 12:15:06	735	0.869	0.839	0.838	0.831	0.815	0.897	0.794	0.796	0.806	0.852
1899-12-31 12:20:06	740	0.875	0.845	0.846	0.837	0.824	0.901	0.8	0.801	0.811	0.856
1899-12-31 12:25:06	745	0.885	0.854	0.852	0.844	0.83	0.908	0.811	0.811	0.822	0.868
1899-12-31 12:30:06	750	0.89	0.858	0.855	0.848	0.836	0.913	0.82	0.816	0.826	0.872
1899-12-31 12:35:06	755	0.903	0.866	0.865	0.858	0.843	0.92	0.822	0.824	0.835	0.879
1899-12-31 12:40:06	760	0.912	0.875	0.875	0.868	0.853	0.93	0.833	0.834	0.843	0.889
1899-12-31 12:45:06	765	0.915	0.877	0.874	0.869	0.856	0.932	0.838	0.839	0.849	0.897
1899-12-31 12:50:06	770	0.924	0.885	0.881	0.878	0.864	0.934	0.845	0.845	0.856	0.905
1899-12-31 12:55:06	775	0.93	0.894	0.89	0.887	0.873	0.94	0.856	0.855	0.867	0.915
1899-12-31 13:00:06	780	0.933	0.897	0.894	0.891	0.878	0.942	0.862	0.862	0.872	0.917
1899-12-31 13:05:06	785	0.935	0.904	0.901	0.897	0.884	0.943	0.867	0.866	0.876	0.919
1899-12-31 13:10:06	790	0.944	0.909	0.908	0.905	0.891	0.947	0.875	0.875	0.884	0.923
1899-12-31 13:15:06	795	0.95	0.911	0.912	0.906	0.895	0.952	0.88	0.883	0.892	0.932
1899-12-31 13:20:06	800	0.954	0.909	0.91	0.906	0.897	0.953	0.888	0.885	0.896	0.935
1899-12-31 13:25:06	805	0.957	0.91	0.91	0.909	0.9	0.958	0.891	0.889	0.898	0.937
1899-12-31 13:30:06	810	0.963	0.917	0.917	0.912	0.902	0.96	0.892	0.892	0.903	0.946
1899-12-31 13:35:06	815	0.968	0.919	0.921	0.915	0.907	0.965	0.895	0.894	0.903	0.945
1899-12-31 13:40:06	820	0.971	0.928	0.926	0.924	0.909	0.97	0.9	0.897	0.907	0.951
1899-12-31 13:45:06	825	0.971	0.926	0.929	0.924	0.911	0.967	0.903	0.897	0.911	0.951
1899-12-31 13:50:06	830	0.978	0.931	0.936	0.928	0.919	0.972	0.911	0.904	0.913	0.961
1899-12-31 13:55:06	835	0.983	0.94	0.942	0.935	0.923	0.981	0.912	0.908	0.922	0.966
1899-12-31 14:00:06	840	0.985	0.938	0.944	0.936	0.925	0.98	0.914	0.907	0.921	0.967
1899-12-31 14:05:06	845	0.999	0.95	0.954	0.944	0.931	0.991	0.922	0.915	0.929	0.976
1899-12-31 14:10:06	850	1.002	0.948	0.952	0.945	0.932	0.99	0.923	0.917	0.933	0.977
1899-12-31 14:15:06	855	1.006	0.955	0.959	0.951	0.939	0.993	0.928	0.919	0.938	0.978
1899-12-31 14:20:06	860	1.01	0.961	0.964	0.955	0.945	0.994	0.933	0.926	0.942	0.985
1899-12-31 14:25:06	865	1.014	0.967	0.967	0.958	0.947	0.997	0.937	0.926	0.945	0.988
1899-12-31 14:30:06	870	1.018	0.973	0.974	0.966	0.952	1.001	0.941	0.932	0.947	0.992
1899-12-31 14:35:06	875	1.023	0.974	0.975	0.967	0.952	1.005	0.945	0.934	0.952	0.993
1899-12-31 14:40:06	880	1.028	0.984	0.981	0.975	0.961	1.013	0.955	0.943	0.959	1.005
1899-12-31 14:45:06	885	1.034	0.985	0.984	0.98	0.964	1.015	0.956	0.944	0.96	1.005
1899-12-31 14:50:06	890	1.037	0.99	0.989	0.983	0.968	1.017	0.959	0.949	0.965	1.006
1899-12-31 14:55:06	895	1.041	0.998	0.998	0.989	0.975	1.018	0.969	0.957	0.971	1.012
1899-12-31 15:00:06	900	1.046	1.002	1.003	0.993	0.978	1.021	0.972	0.962	0.975	1.013
1899-12-31 15:05:06	905	1.05	1.008	1.007	1.001	0.983	1.025	0.979	0.966	0.978	1.022
1899-12-31 15:10:06	910	1.05	1.006	1.005	0.998	0.986	1.023	0.981	0.968	0.981	1.017
1899-12-31 15:15:06	915	1.056	1.012	1.009	1.006	0.991	1.034	0.99	0.979	0.99	1.028
1899-12-31 15:20:06	920	1.061	1.015	1.013	1.007	0.994	1.032	0.991	0.981	0.993	1.029
1899-12-31 15:25:06	925	1.066	1.016	1.016	1.01	0.993	1.033	0.991	0.981	0.996	1.031
1899-12-31 15:30:06	930	1.071	1.024	1.023	1.015	1.002	1.036	0.999	0.986	1.001	1.035
1899-12-31 15:35:06	935	1.076	1.028	1.027	1.022	1.006	1.043	1.006	0.992	1.009	1.041
1899-12-31 15:40:06	940	1.076	1.03	1.031	1.026	1.012	1.04	1.013	0.996	1.013	1.042
1899-12-31 15:45:06	945	1.078	1.033	1.033	1.028	1.015	1.04	1.017	1.001	1.017	1.045
1899-12-31 15:50:06	950	1.084	1.041	1.039	1.036	1.019	1.046	1.024	1.007	1.02	1.05
1899-12-31 15:55:06	955	1.085	1.043	1.04	1.036	1.024	1.046	1.024	1.009	1.026	1.049
1899-12-31 16:00:06	960	1.088	1.046	1.043	1.037	1.024	1.049	1.027	1.014	1.031	1.057
1899-12-31 16:05:06	965	1.091	1.048	1.046	1.04	1.026	1.051	1.028	1.015	1.031	1.058
1899-12-31 16:10:06	970	1.094	1.048	1.048	1.041	1.027	1.05	1.033	1.016	1.034	1.061
1899-12-31 16:15:06	975	1.093	1.048	1.049	1.043	1.031	1.052	1.04	1.017	1.036	1.06
1899-12-31 16:20:06	980	1.099	1.054	1.053	1.046	1.033	1.053	1.042	1.024	1.041	1.064
1899-12-31 16:25:06	985	1.1	1.054	1.054	1.048	1.036	1.055	1.042	1.024	1.041	1.066
1899-12-31 16:30:06	990	1.105	1.057	1.056	1.049	1.036	1.06	1.045	1.029	1.045	1.071
1899-12-31 16:35:06	995	1.111	1.062	1.063	1.055	1.042	1.064	1.05	1.034	1.05	1.074
1899-12-31 16:40:06	1000	1.114	1.063	1.065	1.059	1.046	1.065	1.053	1.036	1.053	1.079
1899-12-31 16:45:06	1005	1.117	1.068	1.068	1.059	1.047	1.065	1.054	1.039	1.054	1.08
1899-12-31 16:50:06	1010	1.116	1.068	1.07	1.061	1.051	1.066	1.059	1.043	1.058	1.082
1899-12-31 16:55:06	1015	1.117	1.071	1.072	1.066	1.053	1.068	1.063	1.046	1.059	1.083
1899-12-31 17:00:06	1020	1.117	1.071	1.073	1.066	1.052	1.069	1.063	1.048	1.064	1.085
1899-12-31 17:05:06	1025	1.125	1.077	1.077	1.07	1.055	1.072	1.067	1.051	1.068	1.088
1899-12-31 17:10:06	1030	1.13	1.08	1.081	1.074	1.059	1.075	1.069	1.053	1.069	1.091
1899-12-31 17:15:06	1035	1.133	1.083	1.084	1.077	1.063	1.079	1.073	1.058	1.072	1.094
1899-12-31 17:20:06	1040	1.135	1.085	1.086	1.079	1.065	1.079	1.076	1.06	1.075	1.097
1899-12-31 17:25:06	1045	1.135	1.086	1.087	1.079	1.067	1.08	1.079	1.061	1.075	1.099
1899-12-31 17:30:06	1050	1.137	1.088	1.09	1.083	1.07	1.081	1.084	1.063	1.078	1.103
1899-12-31 17:35:06	1055	1.138	1.09	1.092	1.085	1.073	1.084	1.084	1.067	1.082	1.105
1899-12-31 17:40:06	1060	1.141	1.095	1.095	1.089	1.076	1.087	1.088	1.072	1.087	1.106
1899-12-31 17:45:06	1065	1.144	1.1	1.1	1.094	1.08	1.089	1.091	1.075	1.089	1.108
1899-12-31 17:50:06	1070	1.144	1.1	1.1	1.096	1.082	1.089	1.093	1.075	1.09	1.112
1899-12-31 17:55:06	1075	1.143	1.097	1.098	1.092	1.079	1.088	1.092	1.075	1.09	1.111
1899-12-31 18:00:06	1080	1.145	1.1	1.102	1.096	1.086	1.089	1.098	1.081	1.095	1.114
1899-12-31 18:05:06	1085	1.149	1.102	1.105	1.099	1.085	1.094	1.098	1.081	1.095	1.117
1899-12-31 18:10:06	1090	1.152	1.106	1.108	1.102	1.088	1.095	1.1	1.085	1.098	1.117
1899-12-31 18:15:06	1095	1.15	1.105	1.108	1.1	1.09	1.093	1.104	1.089	1.103	1.12
1899-12-31 18:20:06	1100	1.154	1.11	1.11	1.105	1.092	1.098	1.105	1.088	1.104	1.122
1899-12-31 18:25:06	1105	1.153	1.113	1.113	1.108	1.097	1.099	1.11	1.092	1.106	1.124
1899-12-31 18:30:06	1110	1.155	1.113	1.114	1.109	1.097	1.098	1.107	1.089	1.105	1.122
1899-12-31 18:35:06	1115	1.157	1.113	1.116	1.11	1.097	1.1	1.109	1.093	1.108	1.126
1899-12-31 18:40:06	1120	1.162	1.118	1.12	1.116	1.103	1.105	1.114	1.096	1.111	1.13
1899-12-31 18:45:06	1125	1.163	1.12	1.122	1.117	1.105	1.106	1.118	1.099	1.113	1.13
1899-12-31 18:50:06	1130	1.161	1.121	1.123	1.116	1.105	1.105	1.117	1.098	1.115	1.132
1899-12-31 18:55:06	1135	1.166	1.124	1.125	1.12	1.108	1.11	1.12	1.103	1.118	1.135
1899-12-31 19:00:06	1140	1.168	1.126	1.128	1.122	1.11	1.109	1.121	1.103	1.119	1.136
1899-12-31 19:05:06	1145	1.166	1.129	1.128	1.123	1.111	1.11	1.125	1.104	1.119	1.136
1899-12-31 19:10:06	1150	1.165	1.127	1.128	1.122	1.11	1.109	1.124	1.104	1.118	1.137
1899-12-31 19:15:06	1155	1.169	1.129	1.129	1.125	1.112	1.111	1.124	1.108	1.121	1.139
1899-12-31 19:20:06	1160	1.171	1.128	1.131	1.124	1.114	1.115	1.126	1.11	1.123	1.142
1899-12-31 19:25:06	1165	1.176	1.137	1.136	1.131	1.12	1.119	1.13	1.111	1.125	1.146
1899-12-31 19:30:06	1170	1.176	1.134	1.135	1.132	1.119	1.121	1.132	1.117	1.132	1.153
1899-12-31 19:35:06	1175	1.178	1.136	1.139	1.135	1.122	1.127	1.135	1.116	1.131	1.153
1899-12-31 19:40:06	1180	1.18	1.138	1.138	1.135	1.123	1.124	1.136	1.12	1.133	1.154
1899-12-31 19:45:06	1185	1.183	1.143	1.144	1.137	1.127	1.126	1.138	1.12	1.136	1.156
1899-12-31 19:50:06	1190	1.184	1.143	1.142	1.139	1.126	1.128	1.138	1.121	1.134	1.156
1899-12-31 19:55:06	1195	1.189	1.146	1.149	1.144	1.131	1.13	1.144	1.123	1.138	1.158
1899-12-31 20:00:06	1200	1.184	1.144	1.147	1.141	1.13	1.128	1.14	1.123	1.138	1.157
1899-12-31 20:05:06	1205	1.19	1.149	1.15	1.145	1.133	1.133	1.144	1.128	1.141	1.162
1899-12-31 20:10:06	1210	1.189	1.148	1.151	1.145	1.134	1.132	1.147	1.129	1.143	1.163
1899-12-31 20:15:06	1215	1.19	1.15	1.151	1.145	1.134	1.135	1.146	1.13	1.145	1.163
1899-12-31 20:20:06	1220	1.191	1.15	1.151	1.148	1.136	1.137	1.147	1.129	1.145	1.165
1899-12-31 20:25:06	1225	1.194	1.153	1.155	1.15	1.141	1.138	1.153	1.137	1.151	1.17
1899-12-31 20:30:06	1230	1.195	1.154	1.156	1.151	1.142	1.14	1.157	1.138	1.15	1.168
1899-12-31 20:35:06	1235	1.198	1.158	1.158	1.154	1.143	1.143	1.153	1.138	1.152	1.17
1899-12-31 20:40:06	1240	1.201	1.159	1.158	1.154	1.142	1.145	1.155	1.139	1.154	1.172
1899-12-31 20:45:06	1245	1.204	1.159	1.162	1.158	1.147	1.148	1.157	1.143	1.158	1.177
1899-12-31 20:50:06	1250	1.203	1.158	1.161	1.155	1.144	1.145	1.156	1.141	1.155	1.176
1899-12-31 20:55:06	1255	1.205	1.161	1.166	1.158	1.148	1.148	1.163	1.146	1.163	1.18
1899-12-31 21:00:06	1260	1.206	1.165	1.167	1.163	1.152	1.149	1.167	1.146	1.163	1.176
1899-12-31 21:05:06	1265	1.204	1.166	1.166	1.161	1.152	1.149	1.169	1.147	1.162	1.179
1899-12-31 21:10:06	1270	1.207	1.167	1.168	1.164	1.152	1.151	1.165	1.149	1.164	1.181
1899-12-31 21:15:06	1275	1.211	1.168	1.17	1.166	1.153	1.151	1.166	1.152	1.166	1.184
1899-12-31 21:20:06	1280	1.212	1.169	1.17	1.165	1.153	1.15	1.165	1.15	1.164	1.184
1899-12-31 21:25:06	1285	1.21	1.17	1.172	1.168	1.154	1.154	1.169	1.153	1.167	1.185
1899-12-31 21:30:06	1290	1.216	1.175	1.176	1.171	1.159	1.154	1.171	1.153	1.168	1.184
1899-12-31 21:35:06	1295	1.217	1.177	1.176	1.174	1.16	1.157	1.173	1.155	1.171	1.19
1899-12-31 21:40:06	1300	1.218	1.177	1.18	1.178	1.169	1.159	1.181	1.161	1.177	1.192
1899-12-31 21:45:06	1305	1.22	1.184	1.183	1.179	1.168	1.16	1.181	1.162	1.177	1.194
1899-12-31 21:50:06	1310	1.22	1.181	1.183	1.177	1.168	1.161	1.179	1.164	1.181	1.192
1899-12-31 21:55:06	1315	1.225	1.185	1.186	1.181	1.172	1.167	1.185	1.167	1.185	1.199
1899-12-31 22:00:06	1320	1.223	1.184	1.185	1.18	1.169	1.165	1.183	1.167	1.184	1.197
1899-12-31 22:05:06	1325	1.226	1.188	1.19	1.183	1.175	1.168	1.188	1.171	1.187	1.199
1899-12-31 22:10:06	1330	1.224	1.187	1.19	1.186	1.176	1.167	1.189	1.171	1.186	1.199
1899-12-31 22:15:06	1335	1.226	1.189	1.19	1.186	1.178	1.169	1.191	1.173	1.189	1.201
1899-12-31 22:20:06	1340	1.229	1.192	1.195	1.189	1.18	1.169	1.193	1.173	1.189	1.2
1899-12-31 22:25:06	1345	1.23	1.192	1.196	1.191	1.181	1.171	1.198	1.177	1.194	1.201
1899-12-31 22:30:06	1350	1.233	1.195	1.199	1.192	1.184	1.173	1.198	1.178	1.192	1.203
1899-12-31 22:35:06	1355	1.234	1.2	1.204	1.198	1.188	1.18	1.203	1.182	1.198	1.207
1899-12-31 22:40:06	1360	1.232	1.195	1.199	1.196	1.183	1.175	1.198	1.179	1.193	1.204
1899-12-31 22:45:06	1365	1.237	1.196	1.2	1.197	1.187	1.177	1.2	1.182	1.199	1.208
1899-12-31 22:50:06	1370	1.236	1.202	1.206	1.201	1.191	1.181	1.203	1.184	1.2	1.208
1899-12-31 22:55:06	1375	1.238	1.201	1.206	1.202	1.189	1.181	1.205	1.184	1.198	1.211
1899-12-31 23:00:06	1380	1.24	1.202	1.207	1.204	1.191	1.181	1.208	1.186	1.203	1.212
1899-12-31 23:05:06	1385	1.239	1.201	1.207	1.201	1.19	1.18	1.205	1.184	1.202	1.21
1899-12-31 23:10:06	1390	1.241	1.203	1.212	1.206	1.197	1.184	1.212	1.189	1.206	1.213
1899-12-31 23:15:06	1395	1.247	1.207	1.211	1.207	1.195	1.188	1.211	1.192	1.21	1.218
1899-12-31 23:20:06	1400	1.246	1.208	1.21	1.206	1.197	1.188	1.213	1.191	1.209	1.217
1899-12-31 23:25:06	1405	1.249	1.209	1.213	1.209	1.201	1.193	1.216	1.196	1.213	1.223
1899-12-31 23:30:06	1410	1.246	1.21	1.215	1.209	1.2	1.192	1.215	1.194	1.212	1.22
1899-12-31 23:35:06	1415	1.246	1.208	1.214	1.211	1.202	1.192	1.217	1.198	1.212	1.222
1899-12-31 23:40:06	1420	1.247	1.207	1.213	1.21	1.199	1.191	1.216	1.196	1.212	1.223
1899-12-31 23:45:06	1425	1.249	1.213	1.218	1.214	1.203	1.195	1.218	1.199	1.214	1.226
1899-12-31 23:50:06	1430	1.251	1.213	1.218	1.213	1.203	1.196	1.218	1.197	1.214	1.225
1899-12-31 23:55:06	1435	1.25	1.215	1.219	1.213	1.205	1.198	1.22	1.2	1.216	1.225
1900-01-01 00:00:06	1440	1.253	1.217	1.22	1.214	1.206	1.196	1.219	1.199	1.218	1.226
To IMPORT
Info
Info	IN 0.02
Time	TIME	SA 24h	SA 24h	SA 24h	SA 24h	SA 24h	SA 24h	SA 24h	SA 24h	SA 24h	SA 24h
1899-12-31	5	0.02	0.02	0.021	0.021	0.021	0.021	0.021	0.022	0.02	0.02
1899-12-31 00:05:06	10	0.022	0.023	0.023	0.024	0.024	0.024	0.024	0.025	0.023	0.022
1899-12-31 00:10:06	15	0.024	0.026	0.026	0.027	0.026	0.026	0.027	0.028	0.026	0.025
1899-12-31 00:15:06	20	0.027	0.028	0.029	0.03	0.029	0.029	0.029	0.032	0.029	0.027
1899-12-31 00:20:06	25	0.03	0.032	0.033	0.034	0.033	0.033	0.033	0.035	0.032	0.031
1899-12-31 00:25:06	30	0.034	0.035	0.037	0.037	0.037	0.037	0.037	0.039	0.036	0.034
1899-12-31 00:30:06	35	0.038	0.039	0.041	0.041	0.041	0.041	0.041	0.043	0.04	0.038
1899-12-31 00:35:06	40	0.042	0.044	0.045	0.046	0.046	0.045	0.046	0.047	0.044	0.042
1899-12-31 00:40:06	45	0.046	0.048	0.05	0.051	0.05	0.05	0.05	0.053	0.049	0.046
1899-12-31 00:45:06	50	0.051	0.052	0.055	0.055	0.055	0.055	0.055	0.057	0.054	0.05
1899-12-31 00:50:06	55	0.055	0.058	0.06	0.06	0.06	0.06	0.06	0.063	0.059	0.055
1899-12-31 00:55:06	60	0.061	0.064	0.066	0.066	0.066	0.066	0.066	0.069	0.064	0.06
1899-12-31 01:00:06	65	0.066	0.069	0.072	0.073	0.072	0.072	0.072	0.074	0.07	0.066
1899-12-31 01:05:06	70	0.072	0.076	0.078	0.079	0.078	0.079	0.079	0.081	0.076	0.072
1899-12-31 01:10:06	75	0.078	0.083	0.085	0.085	0.085	0.085	0.086	0.088	0.083	0.079
1899-12-31 01:15:06	80	0.086	0.089	0.092	0.092	0.091	0.092	0.093	0.095	0.089	0.085
1899-12-31 01:20:06	85	0.092	0.096	0.1	0.099	0.099	0.1	0.1	0.103	0.095	0.092
1899-12-31 01:25:06	90	0.1	0.104	0.108	0.108	0.107	0.108	0.107	0.109	0.105	0.099
1899-12-31 01:30:06	95	0.108	0.112	0.115	0.115	0.114	0.116	0.115	0.118	0.111	0.107
1899-12-31 01:35:06	100	0.117	0.121	0.124	0.123	0.123	0.124	0.123	0.127	0.12	0.117
1899-12-31 01:40:06	105	0.126	0.13	0.135	0.133	0.133	0.135	0.134	0.137	0.132	0.125
1899-12-31 01:45:06	110	0.134	0.141	0.144	0.144	0.142	0.145	0.143	0.147	0.141	0.137
1899-12-31 01:50:06	115	0.147	0.15	0.155	0.154	0.153	0.155	0.152	0.157	0.151	0.146
1899-12-31 01:55:06	120	0.156	0.162	0.164	0.165	0.163	0.165	0.164	0.168	0.162	0.157
1899-12-31 02:00:06	125	0.169	0.172	0.175	0.176	0.173	0.177	0.174	0.179	0.173	0.167
1899-12-31 02:05:06	130	0.179	0.182	0.186	0.185	0.184	0.188	0.185	0.189	0.183	0.178
1899-12-31 02:10:06	135	0.188	0.191	0.197	0.196	0.194	0.199	0.192	0.197	0.194	0.188
1899-12-31 02:15:06	140	0.197	0.202	0.205	0.204	0.202	0.208	0.202	0.206	0.201	0.197
1899-12-31 02:20:06	145	0.206	0.21	0.215	0.213	0.212	0.216	0.212	0.215	0.211	0.204
1899-12-31 02:25:06	150	0.215	0.217	0.223	0.221	0.219	0.225	0.219	0.222	0.219	0.211
1899-12-31 02:30:06	155	0.224	0.225	0.229	0.229	0.227	0.234	0.229	0.233	0.225	0.222
1899-12-31 02:35:06	160	0.232	0.233	0.239	0.238	0.237	0.244	0.237	0.241	0.236	0.228
1899-12-31 02:40:06	165	0.24	0.242	0.247	0.243	0.243	0.249	0.244	0.248	0.244	0.238
1899-12-31 02:45:06	170	0.249	0.249	0.255	0.254	0.252	0.261	0.253	0.257	0.25	0.244
1899-12-31 02:50:06	175	0.256	0.258	0.263	0.263	0.261	0.267	0.261	0.264	0.26	0.253
1899-12-31 02:55:06	180	0.264	0.265	0.271	0.27	0.268	0.276	0.269	0.272	0.266	0.26
1899-12-31 03:00:06	185	0.27	0.274	0.276	0.275	0.272	0.282	0.275	0.276	0.274	0.268
1899-12-31 03:05:06	190	0.281	0.28	0.284	0.282	0.279	0.291	0.281	0.283	0.279	0.276
1899-12-31 03:10:06	195	0.287	0.288	0.29	0.288	0.285	0.297	0.289	0.291	0.286	0.284
1899-12-31 03:15:06	200	0.297	0.295	0.296	0.297	0.293	0.305	0.296	0.3	0.294	0.29
1899-12-31 03:20:06	205	0.302	0.303	0.303	0.304	0.302	0.315	0.305	0.306	0.303	0.298
1899-12-31 03:25:06	210	0.307	0.31	0.314	0.315	0.312	0.324	0.31	0.314	0.309	0.306
1899-12-31 03:30:06	215	0.315	0.319	0.321	0.32	0.318	0.331	0.317	0.321	0.316	0.312
1899-12-31 03:35:06	220	0.326	0.327	0.328	0.326	0.324	0.34	0.325	0.328	0.323	0.32
1899-12-31 03:40:06	225	0.333	0.333	0.336	0.336	0.329	0.349	0.331	0.333	0.332	0.327
1899-12-31 03:45:06	230	0.338	0.342	0.343	0.343	0.335	0.354	0.342	0.344	0.336	0.336
1899-12-31 03:50:06	235	0.347	0.349	0.354	0.354	0.348	0.367	0.346	0.35	0.347	0.341
1899-12-31 03:55:06	240	0.353	0.358	0.363	0.362	0.356	0.374	0.351	0.355	0.354	0.35
1899-12-31 04:00:06	245	0.361	0.368	0.369	0.368	0.363	0.38	0.358	0.363	0.359	0.358
1899-12-31 04:05:06	250	0.37	0.373	0.374	0.372	0.368	0.388	0.364	0.369	0.367	0.364
1899-12-31 04:10:06	255	0.375	0.378	0.381	0.378	0.374	0.396	0.375	0.38	0.373	0.371
1899-12-31 04:15:06	260	0.38	0.385	0.394	0.391	0.389	0.409	0.382	0.388	0.383	0.377
1899-12-31 04:20:06	265	0.387	0.398	0.401	0.397	0.395	0.416	0.39	0.395	0.39	0.387
1899-12-31 04:25:06	270	0.401	0.405	0.41	0.406	0.403	0.426	0.397	0.402	0.398	0.393
1899-12-31 04:30:06	275	0.407	0.415	0.418	0.414	0.411	0.433	0.405	0.41	0.405	0.402
1899-12-31 04:35:06	280	0.415	0.423	0.424	0.42	0.419	0.441	0.407	0.414	0.413	0.409
1899-12-31 04:40:06	285	0.422	0.43	0.427	0.421	0.42	0.445	0.415	0.423	0.42	0.416
1899-12-31 04:45:06	290	0.428	0.433	0.437	0.432	0.43	0.454	0.423	0.428	0.428	0.425
1899-12-31 04:50:06	295	0.431	0.444	0.443	0.44	0.437	0.463	0.43	0.434	0.431	0.431
1899-12-31 04:55:06	300	0.44	0.449	0.454	0.451	0.447	0.473	0.438	0.44	0.438	0.438
1899-12-31 05:00:06	305	0.449	0.46	0.459	0.455	0.45	0.479	0.441	0.446	0.445	0.443
1899-12-31 05:05:06	310	0.458	0.465	0.462	0.457	0.453	0.484	0.455	0.459	0.453	0.452
1899-12-31 05:10:06	315	0.463	0.467	0.474	0.469	0.466	0.498	0.46	0.465	0.464	0.459
1899-12-31 05:15:06	320	0.468	0.478	0.482	0.477	0.473	0.507	0.469	0.473	0.468	0.469
1899-12-31 05:20:06	325	0.475	0.488	0.487	0.481	0.482	0.517	0.476	0.475	0.477	0.475
1899-12-31 05:25:06	330	0.486	0.493	0.498	0.492	0.49	0.525	0.479	0.483	0.481	0.483
1899-12-31 05:30:06	335	0.492	0.505	0.503	0.499	0.496	0.533	0.488	0.492	0.487	0.487
1899-12-31 05:35:06	340	0.496	0.51	0.511	0.507	0.503	0.542	0.496	0.501	0.495	0.495
1899-12-31 05:40:06	345	0.505	0.521	0.518	0.516	0.513	0.553	0.503	0.507	0.505	0.504
1899-12-31 05:45:06	350	0.519	0.526	0.528	0.523	0.517	0.561	0.508	0.513	0.512	0.514
1899-12-31 05:50:06	355	0.524	0.534	0.532	0.526	0.523	0.569	0.517	0.52	0.515	0.524
1899-12-31 05:55:06	360	0.53	0.541	0.544	0.541	0.54	0.582	0.528	0.529	0.524	0.529
1899-12-31 06:00:06	365	0.533	0.555	0.553	0.552	0.548	0.592	0.533	0.533	0.534	0.536
1899-12-31 06:05:06	370	0.548	0.564	0.556	0.557	0.549	0.598	0.538	0.542	0.538	0.547
1899-12-31 06:10:06	375	0.557	0.567	0.56	0.559	0.553	0.607	0.547	0.55	0.548	0.551
1899-12-31 06:15:06	380	0.564	0.571	0.573	0.574	0.563	0.618	0.553	0.555	0.554	0.561
1899-12-31 06:20:06	385	0.57	0.583	0.573	0.574	0.567	0.627	0.561	0.562	0.561	0.567
1899-12-31 06:25:06	390	0.581	0.584	0.586	0.587	0.575	0.636	0.569	0.565	0.567	0.575
1899-12-31 06:30:06	395	0.586	0.597	0.596	0.594	0.586	0.643	0.572	0.575	0.572	0.584
1899-12-31 06:35:06	400
	INITIATE 0.002
1899-12-31 06:40:06	Min	SA 24h	SA 24h	SA 24h	SA 24h	SA 24h	SA 24h	SA 24h	SA 24h	SA 24h	SA 24h

## Sheet: .002
SA 24h	SA 24h	SA 24h	SA 24h	SA 24h	SA 24h	SA 24h	SA 24h	SA 24h	SA 24h
0.002	0.002	0.002	0.002	0.002	0.002	0.002	0.002	0.002	0.002
0.002	0.003	0.002	0.002	0.002	0.002	0.002	0.002	0.002	0.002
0.003	0.003	0.003	0.003	0.002	0.003	0.002	0.003	0.003	0.002
0.003	0.004	0.003	0.003	0.003	0.003	0.003	0.004	0.003	0.002
0.003	0.004	0.004	0.004	0.003	0.004	0.003	0.003	0.004	0.003
0.004	0.005	0.005	0.004	0.004	0.005	0.004	0.004	0.005	0.003
0.004	0.005	0.006	0.005	0.005	0.005	0.005	0.005	0.005	0.004
0.006	0.006	0.007	0.006	0.005	0.006	0.005	0.005	0.005	0.004
0.006	0.007	0.008	0.007	0.006	0.007	0.005	0.006	0.006	0.005
0.007	0.008	0.009	0.008	0.007	0.008	0.007	0.007	0.008	0.005
0.008	0.01	0.011	0.009	0.008	0.009	0.008	0.008	0.009	0.006
0.009	0.011	0.012	0.01	0.01	0.01	0.009	0.01	0.01	0.007
0.011	0.013	0.014	0.012	0.011	0.012	0.01	0.01	0.011	0.008
0.012	0.014	0.016	0.013	0.013	0.013	0.012	0.012	0.013	0.009
0.014	0.016	0.018	0.015	0.015	0.015	0.013	0.014	0.015	0.01
0.016	0.018	0.021	0.017	0.017	0.017	0.015	0.016	0.017	0.011
0.017	0.02	0.023	0.019	0.019	0.019	0.017	0.017	0.018	0.013
0.02	0.023	0.026	0.021	0.021	0.021	0.019	0.019	0.02	0.014
0.022	0.026	0.029	0.024	0.024	0.024	0.021	0.022	0.023	0.016
0.024	0.028	0.033	0.027	0.026	0.026	0.024	0.025	0.026	0.018
0.027	0.032	0.037	0.03	0.029	0.029	0.027	0.028	0.029	0.02
0.03	0.035	0.041	0.034	0.033	0.033	0.029	0.032	0.032	0.022
0.034	0.039	0.045	0.037	0.037	0.037	0.033	0.035	0.036	0.025
0.038	0.044	0.05	0.041	0.041	0.041	0.037	0.039	0.04	0.027
0.042	0.048	0.055	0.046	0.046	0.045	0.041	0.043	0.044	0.031
0.046	0.052	0.06	0.051	0.05	0.05	0.046	0.047	0.049	0.034
0.051	0.058	0.066	0.055	0.055	0.055	0.05	0.053	0.054	0.038
0.055	0.064	0.072	0.06	0.06	0.06	0.055	0.057	0.059	0.042
0.061	0.069	0.078	0.066	0.066	0.066	0.06	0.063	0.064	0.046
0.066	0.076	0.085	0.073	0.072	0.072	0.066	0.069	0.07	0.05
0.072	0.083	0.092	0.079	0.078	0.079	0.072	0.074	0.076	0.055
0.078	0.089	0.1	0.085	0.085	0.085	0.079	0.081	0.083	0.06
0.086	0.096	0.108	0.092	0.091	0.092	0.086	0.088	0.089	0.066
0.092	0.104	0.115	0.099	0.099	0.1	0.093	0.095	0.095	0.072
0.1	0.112	0.124	0.108	0.107	0.108	0.1	0.103	0.105	0.079
0.108	0.121	0.135	0.115	0.114	0.116	0.107	0.109	0.111	0.085
0.117	0.13	0.144	0.123	0.123	0.124	0.115	0.118	0.12	0.092
0.126	0.141	0.155	0.133	0.133	0.135	0.123	0.127	0.132	0.099
0.134	0.15	0.164	0.144	0.142	0.145	0.134	0.137	0.141	0.107
0.147	0.162	0.175	0.154	0.153	0.155	0.143	0.147	0.151	0.117
0.156	0.172	0.186	0.165	0.163	0.165	0.152	0.157	0.162	0.125
0.169	0.182	0.197	0.176	0.173	0.177	0.164	0.168	0.173	0.137
0.179	0.191	0.205	0.185	0.184	0.188	0.174	0.179	0.183	0.146
0.188	0.202	0.215	0.196	0.194	0.199	0.185	0.189	0.194	0.157
0.197	0.21	0.223	0.204	0.202	0.208	0.192	0.197	0.201	0.167
0.206	0.217	0.229	0.213	0.212	0.216	0.202	0.206	0.211	0.178
0.215	0.225	0.239	0.221	0.219	0.225	0.212	0.215	0.219	0.188
0.224	0.233	0.247	0.229	0.227	0.234	0.219	0.222	0.225	0.197
0.232	0.242	0.255	0.238	0.237	0.244	0.229	0.233	0.236	0.204
0.24	0.249	0.263	0.243	0.243	0.249	0.237	0.241	0.244	0.211
0.249	0.258	0.271	0.254	0.252	0.261	0.244	0.248	0.25	0.222
0.256	0.265	0.276	0.263	0.261	0.267	0.253	0.257	0.26	0.228
0.264	0.274	0.284	0.27	0.268	0.276	0.261	0.264	0.266	0.238
0.27	0.28	0.29	0.275	0.272	0.282	0.269	0.272	0.274	0.244
0.281	0.288	0.296	0.282	0.279	0.291	0.275	0.276	0.279	0.253
0.287	0.295	0.303	0.288	0.285	0.297	0.281	0.283	0.286	0.26
0.297	0.303	0.314	0.297	0.293	0.305	0.289	0.291	0.294	0.268
0.302	0.31	0.321	0.304	0.302	0.315	0.296	0.3	0.303	0.276
0.307	0.319	0.328	0.315	0.312	0.324	0.305	0.306	0.309	0.284
0.315	0.327	0.336	0.32	0.318	0.331	0.31	0.314	0.316	0.29
0.326	0.333	0.343	0.326	0.324	0.34	0.317	0.321	0.323	0.298
0.333	0.342	0.354	0.336	0.329	0.349	0.325	0.328	0.332	0.306
0.338	0.349	0.363	0.343	0.335	0.354	0.331	0.333	0.336	0.312
0.347	0.358	0.369	0.354	0.348	0.367	0.342	0.344	0.347	0.32
0.353	0.368	0.374	0.362	0.356	0.374	0.346	0.35	0.354	0.327
0.361	0.373	0.381	0.368	0.363	0.38	0.351	0.355	0.359	0.336
0.37	0.378	0.394	0.372	0.368	0.388	0.358	0.363	0.367	0.341
0.375	0.385	0.401	0.378	0.374	0.396	0.364	0.369	0.373	0.35
0.38	0.398	0.41	0.391	0.389	0.409	0.375	0.38	0.383	0.358
0.387	0.405	0.418	0.397	0.395	0.416	0.382	0.388	0.39	0.364
0.401	0.415	0.424	0.406	0.403	0.426	0.39	0.395	0.398	0.371
0.407	0.423	0.427	0.414	0.411	0.433	0.397	0.402	0.405	0.377
0.415	0.43	0.437	0.42	0.419	0.441	0.405	0.41	0.413	0.387
0.422	0.433	0.443	0.421	0.42	0.445	0.407	0.414	0.42	0.393
0.428	0.444	0.454	0.432	0.43	0.454	0.415	0.423	0.428	0.402
0.431	0.449	0.459	0.44	0.437	0.463	0.423	0.428	0.431	0.409
0.44	0.46	0.462	0.451	0.447	0.473	0.43	0.434	0.438	0.416
0.449	0.465	0.474	0.455	0.45	0.479	0.438	0.44	0.445	0.425
0.458	0.467	0.482	0.457	0.453	0.484	0.441	0.446	0.453	0.431
0.463	0.478	0.487	0.469	0.466	0.498	0.455	0.459	0.464	0.438
0.468	0.488	0.498	0.477	0.473	0.507	0.46	0.465	0.468	0.443
0.475	0.493	0.503	0.481	0.482	0.517	0.469	0.473	0.477	0.452
0.486	0.505	0.511	0.492	0.49	0.525	0.476	0.475	0.481	0.459
0.492	0.51	0.518	0.499	0.496	0.533	0.479	0.483	0.487	0.469
0.496	0.521	0.528	0.507	0.503	0.542	0.488	0.492	0.495	0.475
0.505	0.526	0.532	0.516	0.513	0.553	0.496	0.501	0.505	0.483
0.519	0.534	0.544	0.523	0.517	0.561	0.503	0.507	0.512	0.487
0.524	0.541	0.553	0.526	0.523	0.569	0.508	0.513	0.515	0.495
0.53	0.555	0.556	0.541	0.54	0.582	0.517	0.52	0.524	0.504
0.533	0.564	0.56	0.552	0.548	0.592	0.528	0.529	0.534	0.514
0.548	0.567	0.573	0.557	0.549	0.598	0.533	0.533	0.538	0.524
0.557	0.571	0.573	0.559	0.553	0.607	0.538	0.542	0.548	0.529
0.564	0.583	0.586	0.574	0.563	0.618	0.547	0.55	0.554	0.536
0.57	0.584	0.596	0.574	0.567	0.627	0.553	0.555	0.561	0.547
0.581	0.597	0.599	0.587	0.575	0.636	0.561	0.562	0.567	0.551
0.586	0.604	0.606	0.594	0.586	0.643	0.569	0.565	0.572	0.561
0.597	0.609	0.619	0.597	0.591	0.65	0.572	0.575	0.582	0.567
0.601	0.615	0.624	0.606	0.599	0.657	0.581	0.583	0.59	0.575
0.61	0.628	0.638	0.621	0.613	0.67	0.588	0.59	0.595	0.584
0.617	0.63	0.639	0.624	0.617	0.677	0.595	0.596	0.603	0.591
0.629	0.641	0.651	0.634	0.625	0.685	0.602	0.602	0.611	0.602
0.632	0.643	0.658	0.642	0.628	0.693	0.608	0.611	0.617	0.607
0.644	0.654	0.659	0.657	0.645	0.704	0.619	0.618	0.626	0.615
0.648	0.662	0.667	0.662	0.649	0.708	0.626	0.625	0.632	0.623
0.657	0.663	0.673	0.662	0.655	0.717	0.634	0.632	0.641	0.634
0.663	0.674	0.678	0.673	0.663	0.723	0.638	0.639	0.647	0.637
0.672	0.679	0.687	0.681	0.667	0.73	0.647	0.645	0.655	0.649
0.681	0.683	0.694	0.685	0.673	0.737	0.653	0.654	0.662	0.656
0.691	0.692	0.705	0.691	0.679	0.742	0.663	0.664	0.674	0.664
0.698	0.699	0.711	0.698	0.685	0.75	0.664	0.666	0.677	0.671
0.707	0.709	0.721	0.711	0.697	0.758	0.674	0.674	0.685	0.68
0.716	0.711	0.727	0.712	0.703	0.765	0.683	0.683	0.694	0.689
0.728	0.72	0.734	0.723	0.712	0.776	0.691	0.691	0.701	0.7
0.729	0.732	0.744	0.735	0.72	0.784	0.696	0.697	0.707	0.705
0.743	0.739	0.751	0.74	0.726	0.789	0.703	0.703	0.715	0.715
0.752	0.745	0.756	0.748	0.732	0.797	0.709	0.71	0.722	0.725
0.762	0.756	0.765	0.755	0.744	0.807	0.721	0.721	0.734	0.731
0.771	0.765	0.774	0.762	0.747	0.816	0.727	0.727	0.734	0.737
0.779	0.77	0.78	0.769	0.751	0.824	0.731	0.734	0.745	0.744
0.784	0.779	0.789	0.777	0.761	0.83	0.74	0.74	0.751	0.755
0.794	0.785	0.8	0.781	0.767	0.837	0.749	0.748	0.76	0.765
0.805	0.792	0.807	0.789	0.776	0.845	0.755	0.755	0.768	0.772
0.814	0.806	0.817	0.801	0.786	0.858	0.766	0.765	0.778	0.781
0.821	0.812	0.828	0.807	0.791	0.869	0.771	0.772	0.783	0.789
0.834	0.826	0.838	0.818	0.803	0.878	0.781	0.78	0.791	0.799
0.842	0.838	0.846	0.825	0.811	0.886	0.789	0.789	0.799	0.81
0.853	0.839	0.852	0.831	0.815	0.897	0.794	0.796	0.806	0.824
0.862	0.845	0.855	0.837	0.824	0.901	0.8	0.801	0.811	0.83
0.869	0.854	0.865	0.844	0.83	0.908	0.811	0.811	0.822	0.837
0.875	0.858	0.875	0.848	0.836	0.913	0.82	0.816	0.826	0.846
0.885	0.866	0.874	0.858	0.843	0.92	0.822	0.824	0.835	0.852
0.89	0.875	0.881	0.868	0.853	0.93	0.833	0.834	0.843	0.856
0.903	0.877	0.89	0.869	0.856	0.932	0.838	0.839	0.849	0.868
0.912	0.885	0.894	0.878	0.864	0.934	0.845	0.845	0.856	0.872
0.915	0.894	0.901	0.887	0.873	0.94	0.856	0.855	0.867	0.879
0.924	0.897	0.908	0.891	0.878	0.942	0.862	0.862	0.872	0.889
0.93	0.904	0.912	0.897	0.884	0.943	0.867	0.866	0.876	0.897
0.933	0.909	0.91	0.905	0.891	0.947	0.875	0.875	0.884	0.905
0.935	0.911	0.91	0.906	0.895	0.952	0.88	0.883	0.892	0.915
0.944	0.909	0.917	0.906	0.897	0.953	0.888	0.885	0.896	0.917
0.95	0.91	0.921	0.909	0.9	0.958	0.891	0.889	0.898	0.919
0.954	0.917	0.926	0.912	0.902	0.96	0.892	0.892	0.903	0.923
0.957	0.919	0.929	0.915	0.907	0.965	0.895	0.894	0.903	0.932
0.963	0.928	0.936	0.924	0.909	0.97	0.9	0.897	0.907	0.935
0.968	0.926	0.942	0.924	0.911	0.967	0.903	0.897	0.911	0.937
0.971	0.931	0.944	0.928	0.919	0.972	0.911	0.904	0.913	0.946
0.971	0.94	0.954	0.935	0.923	0.981	0.912	0.908	0.922	0.945
0.978	0.938	0.952	0.936	0.925	0.98	0.914	0.907	0.921	0.951
0.983	0.95	0.959	0.944	0.931	0.991	0.922	0.915	0.929	0.951
0.985	0.948	0.964	0.945	0.932	0.99	0.923	0.917	0.933	0.961
0.999	0.955	0.967	0.951	0.939	0.993	0.928	0.919	0.938	0.966
1.002	0.961	0.974	0.955	0.945	0.994	0.933	0.926	0.942	0.967
1.006	0.967	0.975	0.958	0.947	0.997	0.937	0.926	0.945	0.976
1.01	0.973	0.981	0.966	0.952	1.001	0.941	0.932	0.947	0.977
1.014	0.974	0.984	0.967	0.952	1.005	0.945	0.934	0.952	0.978
1.018	0.984	0.989	0.975	0.961	1.013	0.955	0.943	0.959	0.985
1.023	0.985	0.998	0.98	0.964	1.015	0.956	0.944	0.96	0.988
1.028	0.99	1.003	0.983	0.968	1.017	0.959	0.949	0.965	0.992
1.034	0.998	1.007	0.989	0.975	1.018	0.969	0.957	0.971	0.993
1.037	1.002	1.005	0.993	0.978	1.021	0.972	0.962	0.975	1.005
1.041	1.008	1.009	1.001	0.983	1.025	0.979	0.966	0.978	1.005
1.046	1.006	1.013	0.998	0.986	1.023	0.981	0.968	0.981	1.006
1.05	1.012	1.016	1.006	0.991	1.034	0.99	0.979	0.99	1.012
1.05	1.015	1.023	1.007	0.994	1.032	0.991	0.981	0.993	1.013
1.056	1.016	1.027	1.01	0.993	1.033	0.991	0.981	0.996	1.022
1.061	1.024	1.031	1.015	1.002	1.036	0.999	0.986	1.001	1.017
1.066	1.028	1.033	1.022	1.006	1.043	1.006	0.992	1.009	1.028
1.071	1.03	1.039	1.026	1.012	1.04	1.013	0.996	1.013	1.029
1.076	1.033	1.04	1.028	1.015	1.04	1.017	1.001	1.017	1.031
1.076	1.041	1.043	1.036	1.019	1.046	1.024	1.007	1.02	1.035
1.078	1.043	1.046	1.036	1.024	1.046	1.024	1.009	1.026	1.041
1.084	1.046	1.048	1.037	1.024	1.049	1.027	1.014	1.031	1.042
1.085	1.048	1.049	1.04	1.026	1.051	1.028	1.015	1.031	1.045
1.088	1.048	1.053	1.041	1.027	1.05	1.033	1.016	1.034	1.05
1.091	1.048	1.054	1.043	1.031	1.052	1.04	1.017	1.036	1.049
1.094	1.054	1.056	1.046	1.033	1.053	1.042	1.024	1.041	1.057
1.093	1.054	1.063	1.048	1.036	1.055	1.042	1.024	1.041	1.058
1.099	1.057	1.065	1.049	1.036	1.06	1.045	1.029	1.045	1.061
1.1	1.062	1.068	1.055	1.042	1.064	1.05	1.034	1.05	1.06
1.105	1.063	1.07	1.059	1.046	1.065	1.053	1.036	1.053	1.064
1.111	1.068	1.072	1.059	1.047	1.065	1.054	1.039	1.054	1.066
1.114	1.068	1.073	1.061	1.051	1.066	1.059	1.043	1.058	1.071
1.117	1.071	1.077	1.066	1.053	1.068	1.063	1.046	1.059	1.074
1.116	1.071	1.081	1.066	1.052	1.069	1.063	1.048	1.064	1.079
1.117	1.077	1.084	1.07	1.055	1.072	1.067	1.051	1.068	1.08
1.117	1.08	1.086	1.074	1.059	1.075	1.069	1.053	1.069	1.082
1.125	1.083	1.087	1.077	1.063	1.079	1.073	1.058	1.072	1.083
1.13	1.085	1.09	1.079	1.065	1.079	1.076	1.06	1.075	1.085
1.133	1.086	1.092	1.079	1.067	1.08	1.079	1.061	1.075	1.088
1.135	1.088	1.095	1.083	1.07	1.081	1.084	1.063	1.078	1.091
1.135	1.09	1.1	1.085	1.073	1.084	1.084	1.067	1.082	1.094
1.137	1.095	1.1	1.089	1.076	1.087	1.088	1.072	1.087	1.097
1.138	1.1	1.098	1.094	1.08	1.089	1.091	1.075	1.089	1.099
1.141	1.1	1.102	1.096	1.082	1.089	1.093	1.075	1.09	1.103
1.144	1.097	1.105	1.092	1.079	1.088	1.092	1.075	1.09	1.105
1.144	1.1	1.108	1.096	1.086	1.089	1.098	1.081	1.095	1.106
1.143	1.102	1.108	1.099	1.085	1.094	1.098	1.081	1.095	1.108
1.145	1.106	1.11	1.102	1.088	1.095	1.1	1.085	1.098	1.112
1.149	1.105	1.113	1.1	1.09	1.093	1.104	1.089	1.103	1.111
1.152	1.11	1.114	1.105	1.092	1.098	1.105	1.088	1.104	1.114
1.15	1.113	1.116	1.108	1.097	1.099	1.11	1.092	1.106	1.117
1.154	1.113	1.12	1.109	1.097	1.098	1.107	1.089	1.105	1.117
1.153	1.113	1.122	1.11	1.097	1.1	1.109	1.093	1.108	1.12
1.155	1.118	1.123	1.116	1.103	1.105	1.114	1.096	1.111	1.122
1.157	1.12	1.125	1.117	1.105	1.106	1.118	1.099	1.113	1.124
1.162	1.121	1.128	1.116	1.105	1.105	1.117	1.098	1.115	1.122
1.163	1.124	1.128	1.12	1.108	1.11	1.12	1.103	1.118	1.126
1.161	1.126	1.128	1.122	1.11	1.109	1.121	1.103	1.119	1.13
1.166	1.129	1.129	1.123	1.111	1.11	1.125	1.104	1.119	1.13
1.168	1.127	1.131	1.122	1.11	1.109	1.124	1.104	1.118	1.132
1.166	1.129	1.136	1.125	1.112	1.111	1.124	1.108	1.121	1.135
1.165	1.128	1.135	1.124	1.114	1.115	1.126	1.11	1.123	1.136
1.169	1.137	1.139	1.131	1.12	1.119	1.13	1.111	1.125	1.136
1.171	1.134	1.138	1.132	1.119	1.121	1.132	1.117	1.132	1.137
1.176	1.136	1.144	1.135	1.122	1.127	1.135	1.116	1.131	1.139
1.176	1.138	1.142	1.135	1.123	1.124	1.136	1.12	1.133	1.142
1.178	1.143	1.149	1.137	1.127	1.126	1.138	1.12	1.136	1.146
1.18	1.143	1.147	1.139	1.126	1.128	1.138	1.121	1.134	1.153
1.183	1.146	1.15	1.144	1.131	1.13	1.144	1.123	1.138	1.153
1.184	1.144	1.151	1.141	1.13	1.128	1.14	1.123	1.138	1.154
1.189	1.149	1.151	1.145	1.133	1.133	1.144	1.128	1.141	1.156
1.184	1.148	1.151	1.145	1.134	1.132	1.147	1.129	1.143	1.156
1.19	1.15	1.155	1.145	1.134	1.135	1.146	1.13	1.145	1.158
1.189	1.15	1.156	1.148	1.136	1.137	1.147	1.129	1.145	1.157
1.19	1.153	1.158	1.15	1.141	1.138	1.153	1.137	1.151	1.162
1.191	1.154	1.158	1.151	1.142	1.14	1.157	1.138	1.15	1.163
1.194	1.158	1.162	1.154	1.143	1.143	1.153	1.138	1.152	1.163
1.195	1.159	1.161	1.154	1.142	1.145	1.155	1.139	1.154	1.165
1.198	1.159	1.166	1.158	1.147	1.148	1.157	1.143	1.158	1.17
1.201	1.158	1.167	1.155	1.144	1.145	1.156	1.141	1.155	1.168
1.204	1.161	1.166	1.158	1.148	1.148	1.163	1.146	1.163	1.17
1.203	1.165	1.168	1.163	1.152	1.149	1.167	1.146	1.163	1.172
1.205	1.166	1.17	1.161	1.152	1.149	1.169	1.147	1.162	1.177
1.206	1.167	1.17	1.164	1.152	1.151	1.165	1.149	1.164	1.176
1.204	1.168	1.172	1.166	1.153	1.151	1.166	1.152	1.166	1.18
1.207	1.169	1.176	1.165	1.153	1.15	1.165	1.15	1.164	1.176
1.211	1.17	1.176	1.168	1.154	1.154	1.169	1.153	1.167	1.179
1.212	1.175	1.18	1.171	1.159	1.154	1.171	1.153	1.168	1.181
1.21	1.177	1.183	1.174	1.16	1.157	1.173	1.155	1.171	1.184
1.216	1.177	1.183	1.178	1.169	1.159	1.181	1.161	1.177	1.184
1.217	1.184	1.186	1.179	1.168	1.16	1.181	1.162	1.177	1.185
1.218	1.181	1.185	1.177	1.168	1.161	1.179	1.164	1.181	1.184
1.22	1.185	1.19	1.181	1.172	1.167	1.185	1.167	1.185	1.19
1.22	1.184	1.19	1.18	1.169	1.165	1.183	1.167	1.184	1.192
1.225	1.188	1.19	1.183	1.175	1.168	1.188	1.171	1.187	1.194
1.223	1.187	1.195	1.186	1.176	1.167	1.189	1.171	1.186	1.192
1.226	1.189	1.196	1.186	1.178	1.169	1.191	1.173	1.189	1.199
1.224	1.192	1.199	1.189	1.18	1.169	1.193	1.173	1.189	1.197
1.226	1.192	1.204	1.191	1.181	1.171	1.198	1.177	1.194	1.199
1.229	1.195	1.199	1.192	1.184	1.173	1.198	1.178	1.192	1.199
1.23	1.2	1.2	1.198	1.188	1.18	1.203	1.182	1.198	1.201
1.233	1.195	1.206	1.196	1.183	1.175	1.198	1.179	1.193	1.2
1.234	1.196	1.206	1.197	1.187	1.177	1.2	1.182	1.199	1.201
1.232	1.202	1.207	1.201	1.191	1.181	1.203	1.184	1.2	1.203
1.237	1.201	1.207	1.202	1.189	1.181	1.205	1.184	1.198	1.207
1.236	1.202	1.212	1.204	1.191	1.181	1.208	1.186	1.203	1.204
1.238	1.201	1.211	1.201	1.19	1.18	1.205	1.184	1.202	1.208
1.24	1.203	1.21	1.206	1.197	1.184	1.212	1.189	1.206	1.208
1.239	1.207	1.213	1.207	1.195	1.188	1.211	1.192	1.21	1.211
1.241	1.208	1.215	1.206	1.197	1.188	1.213	1.191	1.209	1.212
1.247	1.209	1.214	1.209	1.201	1.193	1.216	1.196	1.213	1.21
1.246	1.21	1.213	1.209	1.2	1.192	1.215	1.194	1.212	1.213
1.249	1.208	1.218	1.211	1.202	1.192	1.217	1.198	1.212	1.218
1.246	1.207	1.218	1.21	1.199	1.191	1.216	1.196	1.212	1.217
1.246	1.213	1.219	1.214	1.203	1.195	1.218	1.199	1.214	1.223
1.247	1.213	1.22	1.213	1.203	1.196	1.218	1.197	1.214	1.22

## Sheet: .005
SA 24h	SA 24h	SA 24h	SA 24h	SA 24h	SA 24h	SA 24h	SA 24h	SA 24h	SA 24h
0.004	0.005	0.005	0.005	0.005	0.005	0.005	0.005	0.005	0.005
0.004	0.005	0.006	0.006	0.005	0.006	0.005	0.005	0.005	0.005
0.006	0.006	0.007	0.007	0.006	0.007	0.005	0.006	0.006	0.006
0.006	0.007	0.008	0.008	0.007	0.008	0.007	0.007	0.008	0.007
0.007	0.008	0.009	0.009	0.008	0.009	0.008	0.008	0.009	0.008
0.008	0.01	0.011	0.01	0.01	0.01	0.009	0.01	0.01	0.009
0.009	0.011	0.012	0.012	0.011	0.012	0.01	0.01	0.011	0.01
0.011	0.013	0.014	0.013	0.013	0.013	0.012	0.012	0.013	0.011
0.012	0.014	0.016	0.015	0.015	0.015	0.013	0.014	0.015	0.013
0.014	0.016	0.018	0.017	0.017	0.017	0.015	0.016	0.017	0.014
0.016	0.018	0.021	0.019	0.019	0.019	0.017	0.017	0.018	0.016
0.017	0.02	0.023	0.021	0.021	0.021	0.019	0.019	0.02	0.018
0.02	0.023	0.026	0.024	0.024	0.024	0.021	0.022	0.023	0.02
0.022	0.026	0.029	0.027	0.026	0.026	0.024	0.025	0.026	0.022
0.024	0.028	0.033	0.03	0.029	0.029	0.027	0.028	0.029	0.025
0.027	0.032	0.037	0.034	0.033	0.033	0.029	0.032	0.032	0.027
0.03	0.035	0.041	0.037	0.037	0.037	0.033	0.035	0.036	0.031
0.034	0.039	0.045	0.041	0.041	0.041	0.037	0.039	0.04	0.034
0.038	0.044	0.05	0.046	0.046	0.045	0.041	0.043	0.044	0.038
0.042	0.048	0.055	0.051	0.05	0.05	0.046	0.047	0.049	0.042
0.046	0.052	0.06	0.055	0.055	0.055	0.05	0.053	0.054	0.046
0.051	0.058	0.066	0.06	0.06	0.06	0.055	0.057	0.059	0.05
0.055	0.064	0.072	0.066	0.066	0.066	0.06	0.063	0.064	0.055
0.061	0.069	0.078	0.073	0.072	0.072	0.066	0.069	0.07	0.06
0.066	0.076	0.085	0.079	0.078	0.079	0.072	0.074	0.076	0.066
0.072	0.083	0.092	0.085	0.085	0.085	0.079	0.081	0.083	0.072
0.078	0.089	0.1	0.092	0.091	0.092	0.086	0.088	0.089	0.079
0.086	0.096	0.108	0.099	0.099	0.1	0.093	0.095	0.095	0.085
0.092	0.104	0.115	0.108	0.107	0.108	0.1	0.103	0.105	0.092
0.1	0.112	0.124	0.115	0.114	0.116	0.107	0.109	0.111	0.099
0.108	0.121	0.135	0.123	0.123	0.124	0.115	0.118	0.12	0.107
0.117	0.13	0.144	0.133	0.133	0.135	0.123	0.127	0.132	0.117
0.126	0.141	0.155	0.144	0.142	0.145	0.134	0.137	0.141	0.125
0.134	0.15	0.164	0.154	0.153	0.155	0.143	0.147	0.151	0.137
0.147	0.162	0.175	0.165	0.163	0.165	0.152	0.157	0.162	0.146
0.156	0.172	0.186	0.176	0.173	0.177	0.164	0.168	0.173	0.157
0.169	0.182	0.197	0.185	0.184	0.188	0.174	0.179	0.183	0.167
0.179	0.191	0.205	0.196	0.194	0.199	0.185	0.189	0.194	0.178
0.188	0.202	0.215	0.204	0.202	0.208	0.192	0.197	0.201	0.188
0.197	0.21	0.223	0.213	0.212	0.216	0.202	0.206	0.211	0.197
0.206	0.217	0.229	0.221	0.219	0.225	0.212	0.215	0.219	0.204
0.215	0.225	0.239	0.229	0.227	0.234	0.219	0.222	0.225	0.211
0.224	0.233	0.247	0.238	0.237	0.244	0.229	0.233	0.236	0.222
0.232	0.242	0.255	0.243	0.243	0.249	0.237	0.241	0.244	0.228
0.24	0.249	0.263	0.254	0.252	0.261	0.244	0.248	0.25	0.238
0.249	0.258	0.271	0.263	0.261	0.267	0.253	0.257	0.26	0.244
0.256	0.265	0.276	0.27	0.268	0.276	0.261	0.264	0.266	0.253
0.264	0.274	0.284	0.275	0.272	0.282	0.269	0.272	0.274	0.26
0.27	0.28	0.29	0.282	0.279	0.291	0.275	0.276	0.279	0.268
0.281	0.288	0.296	0.288	0.285	0.297	0.281	0.283	0.286	0.276
0.287	0.295	0.303	0.297	0.293	0.305	0.289	0.291	0.294	0.284
0.297	0.303	0.314	0.304	0.302	0.315	0.296	0.3	0.303	0.29
0.302	0.31	0.321	0.315	0.312	0.324	0.305	0.306	0.309	0.298
0.307	0.319	0.328	0.32	0.318	0.331	0.31	0.314	0.316	0.306
0.315	0.327	0.336	0.326	0.324	0.34	0.317	0.321	0.323	0.312
0.326	0.333	0.343	0.336	0.329	0.349	0.325	0.328	0.332	0.32
0.333	0.342	0.354	0.343	0.335	0.354	0.331	0.333	0.336	0.327
0.338	0.349	0.363	0.354	0.348	0.367	0.342	0.344	0.347	0.336
0.347	0.358	0.369	0.362	0.356	0.374	0.346	0.35	0.354	0.341
0.353	0.368	0.374	0.368	0.363	0.38	0.351	0.355	0.359	0.35
0.361	0.373	0.381	0.372	0.368	0.388	0.358	0.363	0.367	0.358
0.37	0.378	0.394	0.378	0.374	0.396	0.364	0.369	0.373	0.364
0.375	0.385	0.401	0.391	0.389	0.409	0.375	0.38	0.383	0.371
0.38	0.398	0.41	0.397	0.395	0.416	0.382	0.388	0.39	0.377
0.387	0.405	0.418	0.406	0.403	0.426	0.39	0.395	0.398	0.387
0.401	0.415	0.424	0.414	0.411	0.433	0.397	0.402	0.405	0.393
0.407	0.423	0.427	0.42	0.419	0.441	0.405	0.41	0.413	0.402
0.415	0.43	0.437	0.421	0.42	0.445	0.407	0.414	0.42	0.409
0.422	0.433	0.443	0.432	0.43	0.454	0.415	0.423	0.428	0.416
0.428	0.444	0.454	0.44	0.437	0.463	0.423	0.428	0.431	0.425
0.431	0.449	0.459	0.451	0.447	0.473	0.43	0.434	0.438	0.431
0.44	0.46	0.462	0.455	0.45	0.479	0.438	0.44	0.445	0.438
0.449	0.465	0.474	0.457	0.453	0.484	0.441	0.446	0.453	0.443
0.458	0.467	0.482	0.469	0.466	0.498	0.455	0.459	0.464	0.452
0.463	0.478	0.487	0.477	0.473	0.507	0.46	0.465	0.468	0.459
0.468	0.488	0.498	0.481	0.482	0.517	0.469	0.473	0.477	0.469
0.475	0.493	0.503	0.492	0.49	0.525	0.476	0.475	0.481	0.475
0.486	0.505	0.511	0.499	0.496	0.533	0.479	0.483	0.487	0.483
0.492	0.51	0.518	0.507	0.503	0.542	0.488	0.492	0.495	0.487
0.496	0.521	0.528	0.516	0.513	0.553	0.496	0.501	0.505	0.495
0.505	0.526	0.532	0.523	0.517	0.561	0.503	0.507	0.512	0.504
0.519	0.534	0.544	0.526	0.523	0.569	0.508	0.513	0.515	0.514
0.524	0.541	0.553	0.541	0.54	0.582	0.517	0.52	0.524	0.524
0.53	0.555	0.556	0.552	0.548	0.592	0.528	0.529	0.534	0.529
0.533	0.564	0.56	0.557	0.549	0.598	0.533	0.533	0.538	0.536
0.548	0.567	0.573	0.559	0.553	0.607	0.538	0.542	0.548	0.547
0.557	0.571	0.573	0.574	0.563	0.618	0.547	0.55	0.554	0.551
0.564	0.583	0.586	0.574	0.567	0.627	0.553	0.555	0.561	0.561
0.57	0.584	0.596	0.587	0.575	0.636	0.561	0.562	0.567	0.567
0.581	0.597	0.599	0.594	0.586	0.643	0.569	0.565	0.572	0.575
0.586	0.604	0.606	0.597	0.591	0.65	0.572	0.575	0.582	0.584
0.597	0.609	0.619	0.606	0.599	0.657	0.581	0.583	0.59	0.591
0.601	0.615	0.624	0.621	0.613	0.67	0.588	0.59	0.595	0.602
0.61	0.628	0.638	0.624	0.617	0.677	0.595	0.596	0.603	0.607
0.617	0.63	0.639	0.634	0.625	0.685	0.602	0.602	0.611	0.615
0.629	0.641	0.651	0.642	0.628	0.693	0.608	0.611	0.617	0.623
0.632	0.643	0.658	0.657	0.645	0.704	0.619	0.618	0.626	0.634
0.644	0.654	0.659	0.662	0.649	0.708	0.626	0.625	0.632	0.637
0.648	0.662	0.667	0.662	0.655	0.717	0.634	0.632	0.641	0.649
0.657	0.663	0.673	0.673	0.663	0.723	0.638	0.639	0.647	0.656
0.663	0.674	0.678	0.681	0.667	0.73	0.647	0.645	0.655	0.664
0.672	0.679	0.687	0.685	0.673	0.737	0.653	0.654	0.662	0.671
0.681	0.683	0.694	0.691	0.679	0.742	0.663	0.664	0.674	0.68
0.691	0.692	0.705	0.698	0.685	0.75	0.664	0.666	0.677	0.689
0.698	0.699	0.711	0.711	0.697	0.758	0.674	0.674	0.685	0.7
0.707	0.709	0.721	0.712	0.703	0.765	0.683	0.683	0.694	0.705
0.716	0.711	0.727	0.723	0.712	0.776	0.691	0.691	0.701	0.715
0.728	0.72	0.734	0.735	0.72	0.784	0.696	0.697	0.707	0.725
0.729	0.732	0.744	0.74	0.726	0.789	0.703	0.703	0.715	0.731
0.743	0.739	0.751	0.748	0.732	0.797	0.709	0.71	0.722	0.737
0.752	0.745	0.756	0.755	0.744	0.807	0.721	0.721	0.734	0.744
0.762	0.756	0.765	0.762	0.747	0.816	0.727	0.727	0.734	0.755
0.771	0.765	0.774	0.769	0.751	0.824	0.731	0.734	0.745	0.765
0.779	0.77	0.78	0.777	0.761	0.83	0.74	0.74	0.751	0.772
0.784	0.779	0.789	0.781	0.767	0.837	0.749	0.748	0.76	0.781
0.794	0.785	0.8	0.789	0.776	0.845	0.755	0.755	0.768	0.789
0.805	0.792	0.807	0.801	0.786	0.858	0.766	0.765	0.778	0.799
0.814	0.806	0.817	0.807	0.791	0.869	0.771	0.772	0.783	0.81
0.821	0.812	0.828	0.818	0.803	0.878	0.781	0.78	0.791	0.824
0.834	0.826	0.838	0.825	0.811	0.886	0.789	0.789	0.799	0.83
0.842	0.838	0.846	0.831	0.815	0.897	0.794	0.796	0.806	0.837
0.853	0.839	0.852	0.837	0.824	0.901	0.8	0.801	0.811	0.846
0.862	0.845	0.855	0.844	0.83	0.908	0.811	0.811	0.822	0.852
0.869	0.854	0.865	0.848	0.836	0.913	0.82	0.816	0.826	0.856
0.875	0.858	0.875	0.858	0.843	0.92	0.822	0.824	0.835	0.868
0.885	0.866	0.874	0.868	0.853	0.93	0.833	0.834	0.843	0.872
0.89	0.875	0.881	0.869	0.856	0.932	0.838	0.839	0.849	0.879
0.903	0.877	0.89	0.878	0.864	0.934	0.845	0.845	0.856	0.889
0.912	0.885	0.894	0.887	0.873	0.94	0.856	0.855	0.867	0.897
0.915	0.894	0.901	0.891	0.878	0.942	0.862	0.862	0.872	0.905
0.924	0.897	0.908	0.897	0.884	0.943	0.867	0.866	0.876	0.915
0.93	0.904	0.912	0.905	0.891	0.947	0.875	0.875	0.884	0.917
0.933	0.909	0.91	0.906	0.895	0.952	0.88	0.883	0.892	0.919
0.935	0.911	0.91	0.906	0.897	0.953	0.888	0.885	0.896	0.923
0.944	0.909	0.917	0.909	0.9	0.958	0.891	0.889	0.898	0.932
0.95	0.91	0.921	0.912	0.902	0.96	0.892	0.892	0.903	0.935
0.954	0.917	0.926	0.915	0.907	0.965	0.895	0.894	0.903	0.937
0.957	0.919	0.929	0.924	0.909	0.97	0.9	0.897	0.907	0.946
0.963	0.928	0.936	0.924	0.911	0.967	0.903	0.897	0.911	0.945
0.968	0.926	0.942	0.928	0.919	0.972	0.911	0.904	0.913	0.951
0.971	0.931	0.944	0.935	0.923	0.981	0.912	0.908	0.922	0.951
0.971	0.94	0.954	0.936	0.925	0.98	0.914	0.907	0.921	0.961
0.978	0.938	0.952	0.944	0.931	0.991	0.922	0.915	0.929	0.966
0.983	0.95	0.959	0.945	0.932	0.99	0.923	0.917	0.933	0.967
0.985	0.948	0.964	0.951	0.939	0.993	0.928	0.919	0.938	0.976
0.999	0.955	0.967	0.955	0.945	0.994	0.933	0.926	0.942	0.977
1.002	0.961	0.974	0.958	0.947	0.997	0.937	0.926	0.945	0.978
1.006	0.967	0.975	0.966	0.952	1.001	0.941	0.932	0.947	0.985
1.01	0.973	0.981	0.967	0.952	1.005	0.945	0.934	0.952	0.988
1.014	0.974	0.984	0.975	0.961	1.013	0.955	0.943	0.959	0.992
1.018	0.984	0.989	0.98	0.964	1.015	0.956	0.944	0.96	0.993
1.023	0.985	0.998	0.983	0.968	1.017	0.959	0.949	0.965	1.005
1.028	0.99	1.003	0.989	0.975	1.018	0.969	0.957	0.971	1.005
1.034	0.998	1.007	0.993	0.978	1.021	0.972	0.962	0.975	1.006
1.037	1.002	1.005	1.001	0.983	1.025	0.979	0.966	0.978	1.012
1.041	1.008	1.009	0.998	0.986	1.023	0.981	0.968	0.981	1.013
1.046	1.006	1.013	1.006	0.991	1.034	0.99	0.979	0.99	1.022
1.05	1.012	1.016	1.007	0.994	1.032	0.991	0.981	0.993	1.017
1.05	1.015	1.023	1.01	0.993	1.033	0.991	0.981	0.996	1.028
1.056	1.016	1.027	1.015	1.002	1.036	0.999	0.986	1.001	1.029
1.061	1.024	1.031	1.022	1.006	1.043	1.006	0.992	1.009	1.031
1.066	1.028	1.033	1.026	1.012	1.04	1.013	0.996	1.013	1.035
1.071	1.03	1.039	1.028	1.015	1.04	1.017	1.001	1.017	1.041
1.076	1.033	1.04	1.036	1.019	1.046	1.024	1.007	1.02	1.042
1.076	1.041	1.043	1.036	1.024	1.046	1.024	1.009	1.026	1.045
1.078	1.043	1.046	1.037	1.024	1.049	1.027	1.014	1.031	1.05
1.084	1.046	1.048	1.04	1.026	1.051	1.028	1.015	1.031	1.049
1.085	1.048	1.049	1.041	1.027	1.05	1.033	1.016	1.034	1.057
1.088	1.048	1.053	1.043	1.031	1.052	1.04	1.017	1.036	1.058
1.091	1.048	1.054	1.046	1.033	1.053	1.042	1.024	1.041	1.061
1.094	1.054	1.056	1.048	1.036	1.055	1.042	1.024	1.041	1.06
1.093	1.054	1.063	1.049	1.036	1.06	1.045	1.029	1.045	1.064
1.099	1.057	1.065	1.055	1.042	1.064	1.05	1.034	1.05	1.066
1.1	1.062	1.068	1.059	1.046	1.065	1.053	1.036	1.053	1.071
1.105	1.063	1.07	1.059	1.047	1.065	1.054	1.039	1.054	1.074
1.111	1.068	1.072	1.061	1.051	1.066	1.059	1.043	1.058	1.079
1.114	1.068	1.073	1.066	1.053	1.068	1.063	1.046	1.059	1.08
1.117	1.071	1.077	1.066	1.052	1.069	1.063	1.048	1.064	1.082
1.116	1.071	1.081	1.07	1.055	1.072	1.067	1.051	1.068	1.083
1.117	1.077	1.084	1.074	1.059	1.075	1.069	1.053	1.069	1.085
1.117	1.08	1.086	1.077	1.063	1.079	1.073	1.058	1.072	1.088
1.125	1.083	1.087	1.079	1.065	1.079	1.076	1.06	1.075	1.091
1.13	1.085	1.09	1.079	1.067	1.08	1.079	1.061	1.075	1.094
1.133	1.086	1.092	1.083	1.07	1.081	1.084	1.063	1.078	1.097
1.135	1.088	1.095	1.085	1.073	1.084	1.084	1.067	1.082	1.099
1.135	1.09	1.1	1.089	1.076	1.087	1.088	1.072	1.087	1.103
1.137	1.095	1.1	1.094	1.08	1.089	1.091	1.075	1.089	1.105
1.138	1.1	1.098	1.096	1.082	1.089	1.093	1.075	1.09	1.106
1.141	1.1	1.102	1.092	1.079	1.088	1.092	1.075	1.09	1.108
1.144	1.097	1.105	1.096	1.086	1.089	1.098	1.081	1.095	1.112
1.144	1.1	1.108	1.099	1.085	1.094	1.098	1.081	1.095	1.111
1.143	1.102	1.108	1.102	1.088	1.095	1.1	1.085	1.098	1.114
1.145	1.106	1.11	1.1	1.09	1.093	1.104	1.089	1.103	1.117
1.149	1.105	1.113	1.105	1.092	1.098	1.105	1.088	1.104	1.117
1.152	1.11	1.114	1.108	1.097	1.099	1.11	1.092	1.106	1.12
1.15	1.113	1.116	1.109	1.097	1.098	1.107	1.089	1.105	1.122
1.154	1.113	1.12	1.11	1.097	1.1	1.109	1.093	1.108	1.124
1.153	1.113	1.122	1.116	1.103	1.105	1.114	1.096	1.111	1.122
1.155	1.118	1.123	1.117	1.105	1.106	1.118	1.099	1.113	1.126
1.157	1.12	1.125	1.116	1.105	1.105	1.117	1.098	1.115	1.13
1.162	1.121	1.128	1.12	1.108	1.11	1.12	1.103	1.118	1.13
1.163	1.124	1.128	1.122	1.11	1.109	1.121	1.103	1.119	1.132
1.161	1.126	1.128	1.123	1.111	1.11	1.125	1.104	1.119	1.135
1.166	1.129	1.129	1.122	1.11	1.109	1.124	1.104	1.118	1.136
1.168	1.127	1.131	1.125	1.112	1.111	1.124	1.108	1.121	1.136
1.166	1.129	1.136	1.124	1.114	1.115	1.126	1.11	1.123	1.137
1.165	1.128	1.135	1.131	1.12	1.119	1.13	1.111	1.125	1.139
1.169	1.137	1.139	1.132	1.119	1.121	1.132	1.117	1.132	1.142
1.171	1.134	1.138	1.135	1.122	1.127	1.135	1.116	1.131	1.146
1.176	1.136	1.144	1.135	1.123	1.124	1.136	1.12	1.133	1.153
1.176	1.138	1.142	1.137	1.127	1.126	1.138	1.12	1.136	1.153
1.178	1.143	1.149	1.139	1.126	1.128	1.138	1.121	1.134	1.154
1.18	1.143	1.147	1.144	1.131	1.13	1.144	1.123	1.138	1.156
1.183	1.146	1.15	1.141	1.13	1.128	1.14	1.123	1.138	1.156
1.184	1.144	1.151	1.145	1.133	1.133	1.144	1.128	1.141	1.158
1.189	1.149	1.151	1.145	1.134	1.132	1.147	1.129	1.143	1.157
1.184	1.148	1.151	1.145	1.134	1.135	1.146	1.13	1.145	1.162
1.19	1.15	1.155	1.148	1.136	1.137	1.147	1.129	1.145	1.163
1.189	1.15	1.156	1.15	1.141	1.138	1.153	1.137	1.151	1.163
1.19	1.153	1.158	1.151	1.142	1.14	1.157	1.138	1.15	1.165
1.191	1.154	1.158	1.154	1.143	1.143	1.153	1.138	1.152	1.17
1.194	1.158	1.162	1.154	1.142	1.145	1.155	1.139	1.154	1.168
1.195	1.159	1.161	1.158	1.147	1.148	1.157	1.143	1.158	1.17
1.198	1.159	1.166	1.155	1.144	1.145	1.156	1.141	1.155	1.172
1.201	1.158	1.167	1.158	1.148	1.148	1.163	1.146	1.163	1.177
1.204	1.161	1.166	1.163	1.152	1.149	1.167	1.146	1.163	1.176
1.203	1.165	1.168	1.161	1.152	1.149	1.169	1.147	1.162	1.18
1.205	1.166	1.17	1.164	1.152	1.151	1.165	1.149	1.164	1.176
1.206	1.167	1.17	1.166	1.153	1.151	1.166	1.152	1.166	1.179
1.204	1.168	1.172	1.165	1.153	1.15	1.165	1.15	1.164	1.181
1.207	1.169	1.176	1.168	1.154	1.154	1.169	1.153	1.167	1.184
1.211	1.17	1.176	1.171	1.159	1.154	1.171	1.153	1.168	1.184
1.212	1.175	1.18	1.174	1.16	1.157	1.173	1.155	1.171	1.185
1.21	1.177	1.183	1.178	1.169	1.159	1.181	1.161	1.177	1.184
1.216	1.177	1.183	1.179	1.168	1.16	1.181	1.162	1.177	1.19
1.217	1.184	1.186	1.177	1.168	1.161	1.179	1.164	1.181	1.192
1.218	1.181	1.185	1.181	1.172	1.167	1.185	1.167	1.185	1.194
1.22	1.185	1.19	1.18	1.169	1.165	1.183	1.167	1.184	1.192
1.22	1.184	1.19	1.183	1.175	1.168	1.188	1.171	1.187	1.199
1.225	1.188	1.19	1.186	1.176	1.167	1.189	1.171	1.186	1.197
1.223	1.187	1.195	1.186	1.178	1.169	1.191	1.173	1.189	1.199
1.226	1.189	1.196	1.189	1.18	1.169	1.193	1.173	1.189	1.199
1.224	1.192	1.199	1.191	1.181	1.171	1.198	1.177	1.194	1.201
1.226	1.192	1.204	1.192	1.184	1.173	1.198	1.178	1.192	1.2
1.229	1.195	1.199	1.198	1.188	1.18	1.203	1.182	1.198	1.201
1.23	1.2	1.2	1.196	1.183	1.175	1.198	1.179	1.193	1.203
1.233	1.195	1.206	1.197	1.187	1.177	1.2	1.182	1.199	1.207
1.234	1.196	1.206	1.201	1.191	1.181	1.203	1.184	1.2	1.204
1.232	1.202	1.207	1.202	1.189	1.181	1.205	1.184	1.198	1.208
1.237	1.201	1.207	1.204	1.191	1.181	1.208	1.186	1.203	1.208
1.236	1.202	1.212	1.201	1.19	1.18	1.205	1.184	1.202	1.211
1.238	1.201	1.211	1.206	1.197	1.184	1.212	1.189	1.206	1.212
1.24	1.203	1.21	1.207	1.195	1.188	1.211	1.192	1.21	1.21
1.239	1.207	1.213	1.206	1.197	1.188	1.213	1.191	1.209	1.213
1.241	1.208	1.215	1.209	1.201	1.193	1.216	1.196	1.213	1.218
1.247	1.209	1.214	1.209	1.2	1.192	1.215	1.194	1.212	1.217
1.246	1.21	1.213	1.211	1.202	1.192	1.217	1.198	1.212	1.223
1.249	1.208	1.218	1.21	1.199	1.191	1.216	1.196	1.212	1.22
1.246	1.207	1.218	1.214	1.203	1.195	1.218	1.199	1.214	1.222
1.246	1.213	1.219	1.213	1.203	1.196	1.218	1.197	1.214	1.223
1.247	1.213	1.22	1.213	1.205	1.198	1.22	1.2	1.216	1.226
1.249	1.215		1.214	1.206	1.196	1.219	1.199	1.218	1.225
1.251	1.217								1.225
1.25									1.226
1.253

## Sheet: .01
SA 24h	SA 24h	SA 24h	SA 24h	SA 24h	SA 24h	SA 24h	SA 24h	SA 24h	SA 24h
0.011	0.01	0.011	0.01	0.01	0.01	0.01	0.01	0.011	0.01
0.012	0.011	0.012	0.012	0.011	0.012	0.012	0.012	0.013	0.011
0.014	0.013	0.014	0.013	0.013	0.013	0.013	0.014	0.015	0.013
0.016	0.014	0.016	0.015	0.015	0.015	0.015	0.016	0.017	0.014
0.017	0.016	0.018	0.017	0.017	0.017	0.017	0.017	0.018	0.016
0.02	0.018	0.021	0.019	0.019	0.019	0.019	0.019	0.02	0.018
0.022	0.02	0.023	0.021	0.021	0.021	0.021	0.022	0.023	0.02
0.024	0.023	0.026	0.024	0.024	0.024	0.024	0.025	0.026	0.022
0.027	0.026	0.029	0.027	0.026	0.026	0.027	0.028	0.029	0.025
0.03	0.028	0.033	0.03	0.029	0.029	0.029	0.032	0.032	0.027
0.034	0.032	0.037	0.034	0.033	0.033	0.033	0.035	0.036	0.031
0.038	0.035	0.041	0.037	0.037	0.037	0.037	0.039	0.04	0.034
0.042	0.039	0.045	0.041	0.041	0.041	0.041	0.043	0.044	0.038
0.046	0.044	0.05	0.046	0.046	0.045	0.046	0.047	0.049	0.042
0.051	0.048	0.055	0.051	0.05	0.05	0.05	0.053	0.054	0.046
0.055	0.052	0.06	0.055	0.055	0.055	0.055	0.057	0.059	0.05
0.061	0.058	0.066	0.06	0.06	0.06	0.06	0.063	0.064	0.055
0.066	0.064	0.072	0.066	0.066	0.066	0.066	0.069	0.07	0.06
0.072	0.069	0.078	0.073	0.072	0.072	0.072	0.074	0.076	0.066
0.078	0.076	0.085	0.079	0.078	0.079	0.079	0.081	0.083	0.072
0.086	0.083	0.092	0.085	0.085	0.085	0.086	0.088	0.089	0.079
0.092	0.089	0.1	0.092	0.091	0.092	0.093	0.095	0.095	0.085
0.1	0.096	0.108	0.099	0.099	0.1	0.1	0.103	0.105	0.092
0.108	0.104	0.115	0.108	0.107	0.108	0.107	0.109	0.111	0.099
0.117	0.112	0.124	0.115	0.114	0.116	0.115	0.118	0.12	0.107
0.126	0.121	0.135	0.123	0.123	0.124	0.123	0.127	0.132	0.117
0.134	0.13	0.144	0.133	0.133	0.135	0.134	0.137	0.141	0.125
0.147	0.141	0.155	0.144	0.142	0.145	0.143	0.147	0.151	0.137
0.156	0.15	0.164	0.154	0.153	0.155	0.152	0.157	0.162	0.146
0.169	0.162	0.175	0.165	0.163	0.165	0.164	0.168	0.173	0.157
0.179	0.172	0.186	0.176	0.173	0.177	0.174	0.179	0.183	0.167
0.188	0.182	0.197	0.185	0.184	0.188	0.185	0.189	0.194	0.178
0.197	0.191	0.205	0.196	0.194	0.199	0.192	0.197	0.201	0.188
0.206	0.202	0.215	0.204	0.202	0.208	0.202	0.206	0.211	0.197
0.215	0.21	0.223	0.213	0.212	0.216	0.212	0.215	0.219	0.204
0.224	0.217	0.229	0.221	0.219	0.225	0.219	0.222	0.225	0.211
0.232	0.225	0.239	0.229	0.227	0.234	0.229	0.233	0.236	0.222
0.24	0.233	0.247	0.238	0.237	0.244	0.237	0.241	0.244	0.228
0.249	0.242	0.255	0.243	0.243	0.249	0.244	0.248	0.25	0.238
0.256	0.249	0.263	0.254	0.252	0.261	0.253	0.257	0.26	0.244
0.264	0.258	0.271	0.263	0.261	0.267	0.261	0.264	0.266	0.253
0.27	0.265	0.276	0.27	0.268	0.276	0.269	0.272	0.274	0.26
0.281	0.274	0.284	0.275	0.272	0.282	0.275	0.276	0.279	0.268
0.287	0.28	0.29	0.282	0.279	0.291	0.281	0.283	0.286	0.276
0.297	0.288	0.296	0.288	0.285	0.297	0.289	0.291	0.294	0.284
0.302	0.295	0.303	0.297	0.293	0.305	0.296	0.3	0.303	0.29
0.307	0.303	0.314	0.304	0.302	0.315	0.305	0.306	0.309	0.298
0.315	0.31	0.321	0.315	0.312	0.324	0.31	0.314	0.316	0.306
0.326	0.319	0.328	0.32	0.318	0.331	0.317	0.321	0.323	0.312
0.333	0.327	0.336	0.326	0.324	0.34	0.325	0.328	0.332	0.32
0.338	0.333	0.343	0.336	0.329	0.349	0.331	0.333	0.336	0.327
0.347	0.342	0.354	0.343	0.335	0.354	0.342	0.344	0.347	0.336
0.353	0.349	0.363	0.354	0.348	0.367	0.346	0.35	0.354	0.341
0.361	0.358	0.369	0.362	0.356	0.374	0.351	0.355	0.359	0.35
0.37	0.368	0.374	0.368	0.363	0.38	0.358	0.363	0.367	0.358
0.375	0.373	0.381	0.372	0.368	0.388	0.364	0.369	0.373	0.364
0.38	0.378	0.394	0.378	0.374	0.396	0.375	0.38	0.383	0.371
0.387	0.385	0.401	0.391	0.389	0.409	0.382	0.388	0.39	0.377
0.401	0.398	0.41	0.397	0.395	0.416	0.39	0.395	0.398	0.387
0.407	0.405	0.418	0.406	0.403	0.426	0.397	0.402	0.405	0.393
0.415	0.415	0.424	0.414	0.411	0.433	0.405	0.41	0.413	0.402
0.422	0.423	0.427	0.42	0.419	0.441	0.407	0.414	0.42	0.409
0.428	0.43	0.437	0.421	0.42	0.445	0.415	0.423	0.428	0.416
0.431	0.433	0.443	0.432	0.43	0.454	0.423	0.428	0.431	0.425
0.44	0.444	0.454	0.44	0.437	0.463	0.43	0.434	0.438	0.431
0.449	0.449	0.459	0.451	0.447	0.473	0.438	0.44	0.445	0.438
0.458	0.46	0.462	0.455	0.45	0.479	0.441	0.446	0.453	0.443
0.463	0.465	0.474	0.457	0.453	0.484	0.455	0.459	0.464	0.452
0.468	0.467	0.482	0.469	0.466	0.498	0.46	0.465	0.468	0.459
0.475	0.478	0.487	0.477	0.473	0.507	0.469	0.473	0.477	0.469
0.486	0.488	0.498	0.481	0.482	0.517	0.476	0.475	0.481	0.475
0.492	0.493	0.503	0.492	0.49	0.525	0.479	0.483	0.487	0.483
0.496	0.505	0.511	0.499	0.496	0.533	0.488	0.492	0.495	0.487
0.505	0.51	0.518	0.507	0.503	0.542	0.496	0.501	0.505	0.495
0.519	0.521	0.528	0.516	0.513	0.553	0.503	0.507	0.512	0.504
0.524	0.526	0.532	0.523	0.517	0.561	0.508	0.513	0.515	0.514
0.53	0.534	0.544	0.526	0.523	0.569	0.517	0.52	0.524	0.524
0.533	0.541	0.553	0.541	0.54	0.582	0.528	0.529	0.534	0.529
0.548	0.555	0.556	0.552	0.548	0.592	0.533	0.533	0.538	0.536
0.557	0.564	0.56	0.557	0.549	0.598	0.538	0.542	0.548	0.547
0.564	0.567	0.573	0.559	0.553	0.607	0.547	0.55	0.554	0.551
0.57	0.571	0.573	0.574	0.563	0.618	0.553	0.555	0.561	0.561
0.581	0.583	0.586	0.574	0.567	0.627	0.561	0.562	0.567	0.567
0.586	0.584	0.596	0.587	0.575	0.636	0.569	0.565	0.572	0.575
0.597	0.597	0.599	0.594	0.586	0.643	0.572	0.575	0.582	0.584
0.601	0.604	0.606	0.597	0.591	0.65	0.581	0.583	0.59	0.591
0.61	0.609	0.619	0.606	0.599	0.657	0.588	0.59	0.595	0.602
0.617	0.615	0.624	0.621	0.613	0.67	0.595	0.596	0.603	0.607
0.629	0.628	0.638	0.624	0.617	0.677	0.602	0.602	0.611	0.615
0.632	0.63	0.639	0.634	0.625	0.685	0.608	0.611	0.617	0.623
0.644	0.641	0.651	0.642	0.628	0.693	0.619	0.618	0.626	0.634
0.648	0.643	0.658	0.657	0.645	0.704	0.626	0.625	0.632	0.637
0.657	0.654	0.659	0.662	0.649	0.708	0.634	0.632	0.641	0.649
0.663	0.662	0.667	0.662	0.655	0.717	0.638	0.639	0.647	0.656
0.672	0.663	0.673	0.673	0.663	0.723	0.647	0.645	0.655	0.664
0.681	0.674	0.678	0.681	0.667	0.73	0.653	0.654	0.662	0.671
0.691	0.679	0.687	0.685	0.673	0.737	0.663	0.664	0.674	0.68
0.698	0.683	0.694	0.691	0.679	0.742	0.664	0.666	0.677	0.689
0.707	0.692	0.705	0.698	0.685	0.75	0.674	0.674	0.685	0.7
0.716	0.699	0.711	0.711	0.697	0.758	0.683	0.683	0.694	0.705
0.728	0.709	0.721	0.712	0.703	0.765	0.691	0.691	0.701	0.715
0.729	0.711	0.727	0.723	0.712	0.776	0.696	0.697	0.707	0.725
0.743	0.72	0.734	0.735	0.72	0.784	0.703	0.703	0.715	0.731
0.752	0.732	0.744	0.74	0.726	0.789	0.709	0.71	0.722	0.737
0.762	0.739	0.751	0.748	0.732	0.797	0.721	0.721	0.734	0.744
0.771	0.745	0.756	0.755	0.744	0.807	0.727	0.727	0.734	0.755
0.779	0.756	0.765	0.762	0.747	0.816	0.731	0.734	0.745	0.765
0.784	0.765	0.774	0.769	0.751	0.824	0.74	0.74	0.751	0.772
0.794	0.77	0.78	0.777	0.761	0.83	0.749	0.748	0.76	0.781
0.805	0.779	0.789	0.781	0.767	0.837	0.755	0.755	0.768	0.789
0.814	0.785	0.8	0.789	0.776	0.845	0.766	0.765	0.778	0.799
0.821	0.792	0.807	0.801	0.786	0.858	0.771	0.772	0.783	0.81
0.834	0.806	0.817	0.807	0.791	0.869	0.781	0.78	0.791	0.824
0.842	0.812	0.828	0.818	0.803	0.878	0.789	0.789	0.799	0.83
0.853	0.826	0.838	0.825	0.811	0.886	0.794	0.796	0.806	0.837
0.862	0.838	0.846	0.831	0.815	0.897	0.8	0.801	0.811	0.846
0.869	0.839	0.852	0.837	0.824	0.901	0.811	0.811	0.822	0.852
0.875	0.845	0.855	0.844	0.83	0.908	0.82	0.816	0.826	0.856
0.885	0.854	0.865	0.848	0.836	0.913	0.822	0.824	0.835	0.868
0.89	0.858	0.875	0.858	0.843	0.92	0.833	0.834	0.843	0.872
0.903	0.866	0.874	0.868	0.853	0.93	0.838	0.839	0.849	0.879
0.912	0.875	0.881	0.869	0.856	0.932	0.845	0.845	0.856	0.889
0.915	0.877	0.89	0.878	0.864	0.934	0.856	0.855	0.867	0.897
0.924	0.885	0.894	0.887	0.873	0.94	0.862	0.862	0.872	0.905
0.93	0.894	0.901	0.891	0.878	0.942	0.867	0.866	0.876	0.915
0.933	0.897	0.908	0.897	0.884	0.943	0.875	0.875	0.884	0.917
0.935	0.904	0.912	0.905	0.891	0.947	0.88	0.883	0.892	0.919
0.944	0.909	0.91	0.906	0.895	0.952	0.888	0.885	0.896	0.923
0.95	0.911	0.91	0.906	0.897	0.953	0.891	0.889	0.898	0.932
0.954	0.909	0.917	0.909	0.9	0.958	0.892	0.892	0.903	0.935
0.957	0.91	0.921	0.912	0.902	0.96	0.895	0.894	0.903	0.937
0.963	0.917	0.926	0.915	0.907	0.965	0.9	0.897	0.907	0.946
0.968	0.919	0.929	0.924	0.909	0.97	0.903	0.897	0.911	0.945
0.971	0.928	0.936	0.924	0.911	0.967	0.911	0.904	0.913	0.951
0.971	0.926	0.942	0.928	0.919	0.972	0.912	0.908	0.922	0.951
0.978	0.931	0.944	0.935	0.923	0.981	0.914	0.907	0.921	0.961
0.983	0.94	0.954	0.936	0.925	0.98	0.922	0.915	0.929	0.966
0.985	0.938	0.952	0.944	0.931	0.991	0.923	0.917	0.933	0.967
0.999	0.95	0.959	0.945	0.932	0.99	0.928	0.919	0.938	0.976
1.002	0.948	0.964	0.951	0.939	0.993	0.933	0.926	0.942	0.977
1.006	0.955	0.967	0.955	0.945	0.994	0.937	0.926	0.945	0.978
1.01	0.961	0.974	0.958	0.947	0.997	0.941	0.932	0.947	0.985
1.014	0.967	0.975	0.966	0.952	1.001	0.945	0.934	0.952	0.988
1.018	0.973	0.981	0.967	0.952	1.005	0.955	0.943	0.959	0.992
1.023	0.974	0.984	0.975	0.961	1.013	0.956	0.944	0.96	0.993
1.028	0.984	0.989	0.98	0.964	1.015	0.959	0.949	0.965	1.005
1.034	0.985	0.998	0.983	0.968	1.017	0.969	0.957	0.971	1.005
1.037	0.99	1.003	0.989	0.975	1.018	0.972	0.962	0.975	1.006
1.041	0.998	1.007	0.993	0.978	1.021	0.979	0.966	0.978	1.012
1.046	1.002	1.005	1.001	0.983	1.025	0.981	0.968	0.981	1.013
1.05	1.008	1.009	0.998	0.986	1.023	0.99	0.979	0.99	1.022
1.05	1.006	1.013	1.006	0.991	1.034	0.991	0.981	0.993	1.017
1.056	1.012	1.016	1.007	0.994	1.032	0.991	0.981	0.996	1.028
1.061	1.015	1.023	1.01	0.993	1.033	0.999	0.986	1.001	1.029
1.066	1.016	1.027	1.015	1.002	1.036	1.006	0.992	1.009	1.031
1.071	1.024	1.031	1.022	1.006	1.043	1.013	0.996	1.013	1.035
1.076	1.028	1.033	1.026	1.012	1.04	1.017	1.001	1.017	1.041
1.076	1.03	1.039	1.028	1.015	1.04	1.024	1.007	1.02	1.042
1.078	1.033	1.04	1.036	1.019	1.046	1.024	1.009	1.026	1.045
1.084	1.041	1.043	1.036	1.024	1.046	1.027	1.014	1.031	1.05
1.085	1.043	1.046	1.037	1.024	1.049	1.028	1.015	1.031	1.049
1.088	1.046	1.048	1.04	1.026	1.051	1.033	1.016	1.034	1.057
1.091	1.048	1.049	1.041	1.027	1.05	1.04	1.017	1.036	1.058
1.094	1.048	1.053	1.043	1.031	1.052	1.042	1.024	1.041	1.061
1.093	1.048	1.054	1.046	1.033	1.053	1.042	1.024	1.041	1.06
1.099	1.054	1.056	1.048	1.036	1.055	1.045	1.029	1.045	1.064
1.1	1.054	1.063	1.049	1.036	1.06	1.05	1.034	1.05	1.066
1.105	1.057	1.065	1.055	1.042	1.064	1.053	1.036	1.053	1.071
1.111	1.062	1.068	1.059	1.046	1.065	1.054	1.039	1.054	1.074
1.114	1.063	1.07	1.059	1.047	1.065	1.059	1.043	1.058	1.079
1.117	1.068	1.072	1.061	1.051	1.066	1.063	1.046	1.059	1.08
1.116	1.068	1.073	1.066	1.053	1.068	1.063	1.048	1.064	1.082
1.117	1.071	1.077	1.066	1.052	1.069	1.067	1.051	1.068	1.083
1.117	1.071	1.081	1.07	1.055	1.072	1.069	1.053	1.069	1.085
1.125	1.077	1.084	1.074	1.059	1.075	1.073	1.058	1.072	1.088
1.13	1.08	1.086	1.077	1.063	1.079	1.076	1.06	1.075	1.091
1.133	1.083	1.087	1.079	1.065	1.079	1.079	1.061	1.075	1.094
1.135	1.085	1.09	1.079	1.067	1.08	1.084	1.063	1.078	1.097
1.135	1.086	1.092	1.083	1.07	1.081	1.084	1.067	1.082	1.099
1.137	1.088	1.095	1.085	1.073	1.084	1.088	1.072	1.087	1.103
1.138	1.09	1.1	1.089	1.076	1.087	1.091	1.075	1.089	1.105
1.141	1.095	1.1	1.094	1.08	1.089	1.093	1.075	1.09	1.106
1.144	1.1	1.098	1.096	1.082	1.089	1.092	1.075	1.09	1.108
1.144	1.1	1.102	1.092	1.079	1.088	1.098	1.081	1.095	1.112
1.143	1.097	1.105	1.096	1.086	1.089	1.098	1.081	1.095	1.111
1.145	1.1	1.108	1.099	1.085	1.094	1.1	1.085	1.098	1.114
1.149	1.102	1.108	1.102	1.088	1.095	1.104	1.089	1.103	1.117
1.152	1.106	1.11	1.1	1.09	1.093	1.105	1.088	1.104	1.117
1.15	1.105	1.113	1.105	1.092	1.098	1.11	1.092	1.106	1.12
1.154	1.11	1.114	1.108	1.097	1.099	1.107	1.089	1.105	1.122
1.153	1.113	1.116	1.109	1.097	1.098	1.109	1.093	1.108	1.124
1.155	1.113	1.12	1.11	1.097	1.1	1.114	1.096	1.111	1.122
1.157	1.113	1.122	1.116	1.103	1.105	1.118	1.099	1.113	1.126
1.162	1.118	1.123	1.117	1.105	1.106	1.117	1.098	1.115	1.13
1.163	1.12	1.125	1.116	1.105	1.105	1.12	1.103	1.118	1.13
1.161	1.121	1.128	1.12	1.108	1.11	1.121	1.103	1.119	1.132
1.166	1.124	1.128	1.122	1.11	1.109	1.125	1.104	1.119	1.135
1.168	1.126	1.128	1.123	1.111	1.11	1.124	1.104	1.118	1.136
1.166	1.129	1.129	1.122	1.11	1.109	1.124	1.108	1.121	1.136
1.165	1.127	1.131	1.125	1.112	1.111	1.126	1.11	1.123	1.137
1.169	1.129	1.136	1.124	1.114	1.115	1.13	1.111	1.125	1.139
1.171	1.128	1.135	1.131	1.12	1.119	1.132	1.117	1.132	1.142
1.176	1.137	1.139	1.132	1.119	1.121	1.135	1.116	1.131	1.146
1.176	1.134	1.138	1.135	1.122	1.127	1.136	1.12	1.133	1.153
1.178	1.136	1.144	1.135	1.123	1.124	1.138	1.12	1.136	1.153
1.18	1.138	1.142	1.137	1.127	1.126	1.138	1.121	1.134	1.154
1.183	1.143	1.149	1.139	1.126	1.128	1.144	1.123	1.138	1.156
1.184	1.143	1.147	1.144	1.131	1.13	1.14	1.123	1.138	1.156
1.189	1.146	1.15	1.141	1.13	1.128	1.144	1.128	1.141	1.158
1.184	1.144	1.151	1.145	1.133	1.133	1.147	1.129	1.143	1.157
1.19	1.149	1.151	1.145	1.134	1.132	1.146	1.13	1.145	1.162
1.189	1.148	1.151	1.145	1.134	1.135	1.147	1.129	1.145	1.163
1.19	1.15	1.155	1.148	1.136	1.137	1.153	1.137	1.151	1.163
1.191	1.15	1.156	1.15	1.141	1.138	1.157	1.138	1.15	1.165
1.194	1.153	1.158	1.151	1.142	1.14	1.153	1.138	1.152	1.17
1.195	1.154	1.158	1.154	1.143	1.143	1.155	1.139	1.154	1.168
1.198	1.158	1.162	1.154	1.142	1.145	1.157	1.143	1.158	1.17
1.201	1.159	1.161	1.158	1.147	1.148	1.156	1.141	1.155	1.172
1.204	1.159	1.166	1.155	1.144	1.145	1.163	1.146	1.163	1.177
1.203	1.158	1.167	1.158	1.148	1.148	1.167	1.146	1.163	1.176
1.205	1.161	1.166	1.163	1.152	1.149	1.169	1.147	1.162	1.18
1.206	1.165	1.168	1.161	1.152	1.149	1.165	1.149	1.164	1.176
1.204	1.166	1.17	1.164	1.152	1.151	1.166	1.152	1.166	1.179
1.207	1.167	1.17	1.166	1.153	1.151	1.165	1.15	1.164	1.181
1.211	1.168	1.172	1.165	1.153	1.15	1.169	1.153	1.167	1.184
1.212	1.169	1.176	1.168	1.154	1.154	1.171	1.153	1.168	1.184
1.21	1.17	1.176	1.171	1.159	1.154	1.173	1.155	1.171	1.185
1.216	1.175	1.18	1.174	1.16	1.157	1.181	1.161	1.177	1.184
1.217	1.177	1.183	1.178	1.169	1.159	1.181	1.162	1.177	1.19
1.218	1.177	1.183	1.179	1.168	1.16	1.179	1.164	1.181	1.192
1.22	1.184	1.186	1.177	1.168	1.161	1.185	1.167	1.185	1.194
1.22	1.181	1.185	1.181	1.172	1.167	1.183	1.167	1.184	1.192
1.225	1.185	1.19	1.18	1.169	1.165	1.188	1.171	1.187	1.199
1.223	1.184	1.19	1.183	1.175	1.168	1.189	1.171	1.186	1.197
1.226	1.188	1.19	1.186	1.176	1.167	1.191	1.173	1.189	1.199
1.224	1.187	1.195	1.186	1.178	1.169	1.193	1.173	1.189	1.199
1.226	1.189	1.196	1.189	1.18	1.169	1.198	1.177	1.194	1.201
1.229	1.192	1.199	1.191	1.181	1.171	1.198	1.178	1.192	1.2
1.23	1.192	1.204	1.192	1.184	1.173	1.203	1.182	1.198	1.201
1.233	1.195	1.199	1.198	1.188	1.18	1.198	1.179	1.193	1.203
1.234	1.2	1.2	1.196	1.183	1.175	1.2	1.182	1.199	1.207
1.232	1.195	1.206	1.197	1.187	1.177	1.203	1.184	1.2	1.204
1.237	1.196	1.206	1.201	1.191	1.181	1.205	1.184	1.198	1.208
1.236	1.202	1.207	1.202	1.189	1.181	1.208	1.186	1.203	1.208
1.238	1.201	1.207	1.204	1.191	1.181	1.205	1.184	1.202	1.211
1.24	1.202	1.212	1.201	1.19	1.18	1.212	1.189	1.206	1.212
1.239	1.201	1.211	1.206	1.197	1.184	1.211	1.192	1.21	1.21
1.241	1.203	1.21	1.207	1.195	1.188	1.213	1.191	1.209	1.213
1.247	1.207	1.213	1.206	1.197	1.188	1.216	1.196	1.213	1.218
1.246	1.208	1.215	1.209	1.201	1.193	1.215	1.194	1.212	1.217
1.249	1.209	1.214	1.209	1.2	1.192	1.217	1.198	1.212	1.223
1.246	1.21	1.213	1.211	1.202	1.192	1.216	1.196	1.212	1.22
1.246	1.208	1.218	1.21	1.199	1.191	1.218	1.199	1.214	1.222
1.247	1.207	1.218	1.214	1.203	1.195	1.218	1.197	1.214	1.223
1.249	1.213	1.219	1.213	1.203	1.196	1.22	1.2	1.216	1.226
1.251	1.213	1.22	1.213	1.205	1.198	1.219	1.199	1.218	1.225
1.25	1.215		1.214	1.206	1.196				1.225
1.253	1.217								1.226

## Sheet: .015
SA 24h	SA 24h	SA 24h	SA 24h	SA 24h	SA 24h	SA 24h	SA 24h	SA 24h	SA 24h
0.014	0.014	0.014	0.015	0.015	0.015	0.015	0.014	0.015	0.014
0.016	0.016	0.016	0.017	0.017	0.017	0.017	0.016	0.017	0.016
0.017	0.018	0.018	0.019	0.019	0.019	0.019	0.017	0.018	0.018
0.02	0.02	0.021	0.021	0.021	0.021	0.021	0.019	0.02	0.02
0.022	0.023	0.023	0.024	0.024	0.024	0.024	0.022	0.023	0.022
0.024	0.026	0.026	0.027	0.026	0.026	0.027	0.025	0.026	0.025
0.027	0.028	0.029	0.03	0.029	0.029	0.029	0.028	0.029	0.027
0.03	0.032	0.033	0.034	0.033	0.033	0.033	0.032	0.032	0.031
0.034	0.035	0.037	0.037	0.037	0.037	0.037	0.035	0.036	0.034
0.038	0.039	0.041	0.041	0.041	0.041	0.041	0.039	0.04	0.038
0.042	0.044	0.045	0.046	0.046	0.045	0.046	0.043	0.044	0.042
0.046	0.048	0.05	0.051	0.05	0.05	0.05	0.047	0.049	0.046
0.051	0.052	0.055	0.055	0.055	0.055	0.055	0.053	0.054	0.05
0.055	0.058	0.06	0.06	0.06	0.06	0.06	0.057	0.059	0.055
0.061	0.064	0.066	0.066	0.066	0.066	0.066	0.063	0.064	0.06
0.066	0.069	0.072	0.073	0.072	0.072	0.072	0.069	0.07	0.066
0.072	0.076	0.078	0.079	0.078	0.079	0.079	0.074	0.076	0.072
0.078	0.083	0.085	0.085	0.085	0.085	0.086	0.081	0.083	0.079
0.086	0.089	0.092	0.092	0.091	0.092	0.093	0.088	0.089	0.085
0.092	0.096	0.1	0.099	0.099	0.1	0.1	0.095	0.095	0.092
0.1	0.104	0.108	0.108	0.107	0.108	0.107	0.103	0.105	0.099
0.108	0.112	0.115	0.115	0.114	0.116	0.115	0.109	0.111	0.107
0.117	0.121	0.124	0.123	0.123	0.124	0.123	0.118	0.12	0.117
0.126	0.13	0.135	0.133	0.133	0.135	0.134	0.127	0.132	0.125
0.134	0.141	0.144	0.144	0.142	0.145	0.143	0.137	0.141	0.137
0.147	0.15	0.155	0.154	0.153	0.155	0.152	0.147	0.151	0.146
0.156	0.162	0.164	0.165	0.163	0.165	0.164	0.157	0.162	0.157
0.169	0.172	0.175	0.176	0.173	0.177	0.174	0.168	0.173	0.167
0.179	0.182	0.186	0.185	0.184	0.188	0.185	0.179	0.183	0.178
0.188	0.191	0.197	0.196	0.194	0.199	0.192	0.189	0.194	0.188
0.197	0.202	0.205	0.204	0.202	0.208	0.202	0.197	0.201	0.197
0.206	0.21	0.215	0.213	0.212	0.216	0.212	0.206	0.211	0.204
0.215	0.217	0.223	0.221	0.219	0.225	0.219	0.215	0.219	0.211
0.224	0.225	0.229	0.229	0.227	0.234	0.229	0.222	0.225	0.222
0.232	0.233	0.239	0.238	0.237	0.244	0.237	0.233	0.236	0.228
0.24	0.242	0.247	0.243	0.243	0.249	0.244	0.241	0.244	0.238
0.249	0.249	0.255	0.254	0.252	0.261	0.253	0.248	0.25	0.244
0.256	0.258	0.263	0.263	0.261	0.267	0.261	0.257	0.26	0.253
0.264	0.265	0.271	0.27	0.268	0.276	0.269	0.264	0.266	0.26
0.27	0.274	0.276	0.275	0.272	0.282	0.275	0.272	0.274	0.268
0.281	0.28	0.284	0.282	0.279	0.291	0.281	0.276	0.279	0.276
0.287	0.288	0.29	0.288	0.285	0.297	0.289	0.283	0.286	0.284
0.297	0.295	0.296	0.297	0.293	0.305	0.296	0.291	0.294	0.29
0.302	0.303	0.303	0.304	0.302	0.315	0.305	0.3	0.303	0.298
0.307	0.31	0.314	0.315	0.312	0.324	0.31	0.306	0.309	0.306
0.315	0.319	0.321	0.32	0.318	0.331	0.317	0.314	0.316	0.312
0.326	0.327	0.328	0.326	0.324	0.34	0.325	0.321	0.323	0.32
0.333	0.333	0.336	0.336	0.329	0.349	0.331	0.328	0.332	0.327
0.338	0.342	0.343	0.343	0.335	0.354	0.342	0.333	0.336	0.336
0.347	0.349	0.354	0.354	0.348	0.367	0.346	0.344	0.347	0.341
0.353	0.358	0.363	0.362	0.356	0.374	0.351	0.35	0.354	0.35
0.361	0.368	0.369	0.368	0.363	0.38	0.358	0.355	0.359	0.358
0.37	0.373	0.374	0.372	0.368	0.388	0.364	0.363	0.367	0.364
0.375	0.378	0.381	0.378	0.374	0.396	0.375	0.369	0.373	0.371
0.38	0.385	0.394	0.391	0.389	0.409	0.382	0.38	0.383	0.377
0.387	0.398	0.401	0.397	0.395	0.416	0.39	0.388	0.39	0.387
0.401	0.405	0.41	0.406	0.403	0.426	0.397	0.395	0.398	0.393
0.407	0.415	0.418	0.414	0.411	0.433	0.405	0.402	0.405	0.402
0.415	0.423	0.424	0.42	0.419	0.441	0.407	0.41	0.413	0.409
0.422	0.43	0.427	0.421	0.42	0.445	0.415	0.414	0.42	0.416
0.428	0.433	0.437	0.432	0.43	0.454	0.423	0.423	0.428	0.425
0.431	0.444	0.443	0.44	0.437	0.463	0.43	0.428	0.431	0.431
0.44	0.449	0.454	0.451	0.447	0.473	0.438	0.434	0.438	0.438
0.449	0.46	0.459	0.455	0.45	0.479	0.441	0.44	0.445	0.443
0.458	0.465	0.462	0.457	0.453	0.484	0.455	0.446	0.453	0.452
0.463	0.467	0.474	0.469	0.466	0.498	0.46	0.459	0.464	0.459
0.468	0.478	0.482	0.477	0.473	0.507	0.469	0.465	0.468	0.469
0.475	0.488	0.487	0.481	0.482	0.517	0.476	0.473	0.477	0.475
0.486	0.493	0.498	0.492	0.49	0.525	0.479	0.475	0.481	0.483
0.492	0.505	0.503	0.499	0.496	0.533	0.488	0.483	0.487	0.487
0.496	0.51	0.511	0.507	0.503	0.542	0.496	0.492	0.495	0.495
0.505	0.521	0.518	0.516	0.513	0.553	0.503	0.501	0.505	0.504
0.519	0.526	0.528	0.523	0.517	0.561	0.508	0.507	0.512	0.514
0.524	0.534	0.532	0.526	0.523	0.569	0.517	0.513	0.515	0.524
0.53	0.541	0.544	0.541	0.54	0.582	0.528	0.52	0.524	0.529
0.533	0.555	0.553	0.552	0.548	0.592	0.533	0.529	0.534	0.536
0.548	0.564	0.556	0.557	0.549	0.598	0.538	0.533	0.538	0.547
0.557	0.567	0.56	0.559	0.553	0.607	0.547	0.542	0.548	0.551
0.564	0.571	0.573	0.574	0.563	0.618	0.553	0.55	0.554	0.561
0.57	0.583	0.573	0.574	0.567	0.627	0.561	0.555	0.561	0.567
0.581	0.584	0.586	0.587	0.575	0.636	0.569	0.562	0.567	0.575
0.586	0.597	0.596	0.594	0.586	0.643	0.572	0.565	0.572	0.584
0.597	0.604	0.599	0.597	0.591	0.65	0.581	0.575	0.582	0.591
0.601	0.609	0.606	0.606	0.599	0.657	0.588	0.583	0.59	0.602
0.61	0.615	0.619	0.621	0.613	0.67	0.595	0.59	0.595	0.607
0.617	0.628	0.624	0.624	0.617	0.677	0.602	0.596	0.603	0.615
0.629	0.63	0.638	0.634	0.625	0.685	0.608	0.602	0.611	0.623
0.632	0.641	0.639	0.642	0.628	0.693	0.619	0.611	0.617	0.634
0.644	0.643	0.651	0.657	0.645	0.704	0.626	0.618	0.626	0.637
0.648	0.654	0.658	0.662	0.649	0.708	0.634	0.625	0.632	0.649
0.657	0.662	0.659	0.662	0.655	0.717	0.638	0.632	0.641	0.656
0.663	0.663	0.667	0.673	0.663	0.723	0.647	0.639	0.647	0.664
0.672	0.674	0.673	0.681	0.667	0.73	0.653	0.645	0.655	0.671
0.681	0.679	0.678	0.685	0.673	0.737	0.663	0.654	0.662	0.68
0.691	0.683	0.687	0.691	0.679	0.742	0.664	0.664	0.674	0.689
0.698	0.692	0.694	0.698	0.685	0.75	0.674	0.666	0.677	0.7
0.707	0.699	0.705	0.711	0.697	0.758	0.683	0.674	0.685	0.705
0.716	0.709	0.711	0.712	0.703	0.765	0.691	0.683	0.694	0.715
0.728	0.711	0.721	0.723	0.712	0.776	0.696	0.691	0.701	0.725
0.729	0.72	0.727	0.735	0.72	0.784	0.703	0.697	0.707	0.731
0.743	0.732	0.734	0.74	0.726	0.789	0.709	0.703	0.715	0.737
0.752	0.739	0.744	0.748	0.732	0.797	0.721	0.71	0.722	0.744
0.762	0.745	0.751	0.755	0.744	0.807	0.727	0.721	0.734	0.755
0.771	0.756	0.756	0.762	0.747	0.816	0.731	0.727	0.734	0.765
0.779	0.765	0.765	0.769	0.751	0.824	0.74	0.734	0.745	0.772
0.784	0.77	0.774	0.777	0.761	0.83	0.749	0.74	0.751	0.781
0.794	0.779	0.78	0.781	0.767	0.837	0.755	0.748	0.76	0.789
0.805	0.785	0.789	0.789	0.776	0.845	0.766	0.755	0.768	0.799
0.814	0.792	0.8	0.801	0.786	0.858	0.771	0.765	0.778	0.81
0.821	0.806	0.807	0.807	0.791	0.869	0.781	0.772	0.783	0.824
0.834	0.812	0.817	0.818	0.803	0.878	0.789	0.78	0.791	0.83
0.842	0.826	0.828	0.825	0.811	0.886	0.794	0.789	0.799	0.837
0.853	0.838	0.838	0.831	0.815	0.897	0.8	0.796	0.806	0.846
0.862	0.839	0.846	0.837	0.824	0.901	0.811	0.801	0.811	0.852
0.869	0.845	0.852	0.844	0.83	0.908	0.82	0.811	0.822	0.856
0.875	0.854	0.855	0.848	0.836	0.913	0.822	0.816	0.826	0.868
0.885	0.858	0.865	0.858	0.843	0.92	0.833	0.824	0.835	0.872
0.89	0.866	0.875	0.868	0.853	0.93	0.838	0.834	0.843	0.879
0.903	0.875	0.874	0.869	0.856	0.932	0.845	0.839	0.849	0.889
0.912	0.877	0.881	0.878	0.864	0.934	0.856	0.845	0.856	0.897
0.915	0.885	0.89	0.887	0.873	0.94	0.862	0.855	0.867	0.905
0.924	0.894	0.894	0.891	0.878	0.942	0.867	0.862	0.872	0.915
0.93	0.897	0.901	0.897	0.884	0.943	0.875	0.866	0.876	0.917
0.933	0.904	0.908	0.905	0.891	0.947	0.88	0.875	0.884	0.919
0.935	0.909	0.912	0.906	0.895	0.952	0.888	0.883	0.892	0.923
0.944	0.911	0.91	0.906	0.897	0.953	0.891	0.885	0.896	0.932
0.95	0.909	0.91	0.909	0.9	0.958	0.892	0.889	0.898	0.935
0.954	0.91	0.917	0.912	0.902	0.96	0.895	0.892	0.903	0.937
0.957	0.917	0.921	0.915	0.907	0.965	0.9	0.894	0.903	0.946
0.963	0.919	0.926	0.924	0.909	0.97	0.903	0.897	0.907	0.945
0.968	0.928	0.929	0.924	0.911	0.967	0.911	0.897	0.911	0.951
0.971	0.926	0.936	0.928	0.919	0.972	0.912	0.904	0.913	0.951
0.971	0.931	0.942	0.935	0.923	0.981	0.914	0.908	0.922	0.961
0.978	0.94	0.944	0.936	0.925	0.98	0.922	0.907	0.921	0.966
0.983	0.938	0.954	0.944	0.931	0.991	0.923	0.915	0.929	0.967
0.985	0.95	0.952	0.945	0.932	0.99	0.928	0.917	0.933	0.976
0.999	0.948	0.959	0.951	0.939	0.993	0.933	0.919	0.938	0.977
1.002	0.955	0.964	0.955	0.945	0.994	0.937	0.926	0.942	0.978
1.006	0.961	0.967	0.958	0.947	0.997	0.941	0.926	0.945	0.985
1.01	0.967	0.974	0.966	0.952	1.001	0.945	0.932	0.947	0.988
1.014	0.973	0.975	0.967	0.952	1.005	0.955	0.934	0.952	0.992
1.018	0.974	0.981	0.975	0.961	1.013	0.956	0.943	0.959	0.993
1.023	0.984	0.984	0.98	0.964	1.015	0.959	0.944	0.96	1.005
1.028	0.985	0.989	0.983	0.968	1.017	0.969	0.949	0.965	1.005
1.034	0.99	0.998	0.989	0.975	1.018	0.972	0.957	0.971	1.006
1.037	0.998	1.003	0.993	0.978	1.021	0.979	0.962	0.975	1.012
1.041	1.002	1.007	1.001	0.983	1.025	0.981	0.966	0.978	1.013
1.046	1.008	1.005	0.998	0.986	1.023	0.99	0.968	0.981	1.022
1.05	1.006	1.009	1.006	0.991	1.034	0.991	0.979	0.99	1.017
1.05	1.012	1.013	1.007	0.994	1.032	0.991	0.981	0.993	1.028
1.056	1.015	1.016	1.01	0.993	1.033	0.999	0.981	0.996	1.029
1.061	1.016	1.023	1.015	1.002	1.036	1.006	0.986	1.001	1.031
1.066	1.024	1.027	1.022	1.006	1.043	1.013	0.992	1.009	1.035
1.071	1.028	1.031	1.026	1.012	1.04	1.017	0.996	1.013	1.041
1.076	1.03	1.033	1.028	1.015	1.04	1.024	1.001	1.017	1.042
1.076	1.033	1.039	1.036	1.019	1.046	1.024	1.007	1.02	1.045
1.078	1.041	1.04	1.036	1.024	1.046	1.027	1.009	1.026	1.05
1.084	1.043	1.043	1.037	1.024	1.049	1.028	1.014	1.031	1.049
1.085	1.046	1.046	1.04	1.026	1.051	1.033	1.015	1.031	1.057
1.088	1.048	1.048	1.041	1.027	1.05	1.04	1.016	1.034	1.058
1.091	1.048	1.049	1.043	1.031	1.052	1.042	1.017	1.036	1.061
1.094	1.048	1.053	1.046	1.033	1.053	1.042	1.024	1.041	1.06
1.093	1.054	1.054	1.048	1.036	1.055	1.045	1.024	1.041	1.064
1.099	1.054	1.056	1.049	1.036	1.06	1.05	1.029	1.045	1.066
1.1	1.057	1.063	1.055	1.042	1.064	1.053	1.034	1.05	1.071
1.105	1.062	1.065	1.059	1.046	1.065	1.054	1.036	1.053	1.074
1.111	1.063	1.068	1.059	1.047	1.065	1.059	1.039	1.054	1.079
1.114	1.068	1.07	1.061	1.051	1.066	1.063	1.043	1.058	1.08
1.117	1.068	1.072	1.066	1.053	1.068	1.063	1.046	1.059	1.082
1.116	1.071	1.073	1.066	1.052	1.069	1.067	1.048	1.064	1.083
1.117	1.071	1.077	1.07	1.055	1.072	1.069	1.051	1.068	1.085
1.117	1.077	1.081	1.074	1.059	1.075	1.073	1.053	1.069	1.088
1.125	1.08	1.084	1.077	1.063	1.079	1.076	1.058	1.072	1.091
1.13	1.083	1.086	1.079	1.065	1.079	1.079	1.06	1.075	1.094
1.133	1.085	1.087	1.079	1.067	1.08	1.084	1.061	1.075	1.097
1.135	1.086	1.09	1.083	1.07	1.081	1.084	1.063	1.078	1.099
1.135	1.088	1.092	1.085	1.073	1.084	1.088	1.067	1.082	1.103
1.137	1.09	1.095	1.089	1.076	1.087	1.091	1.072	1.087	1.105
1.138	1.095	1.1	1.094	1.08	1.089	1.093	1.075	1.089	1.106
1.141	1.1	1.1	1.096	1.082	1.089	1.092	1.075	1.09	1.108
1.144	1.1	1.098	1.092	1.079	1.088	1.098	1.075	1.09	1.112
1.144	1.097	1.102	1.096	1.086	1.089	1.098	1.081	1.095	1.111
1.143	1.1	1.105	1.099	1.085	1.094	1.1	1.081	1.095	1.114
1.145	1.102	1.108	1.102	1.088	1.095	1.104	1.085	1.098	1.117
1.149	1.106	1.108	1.1	1.09	1.093	1.105	1.089	1.103	1.117
1.152	1.105	1.11	1.105	1.092	1.098	1.11	1.088	1.104	1.12
1.15	1.11	1.113	1.108	1.097	1.099	1.107	1.092	1.106	1.122
1.154	1.113	1.114	1.109	1.097	1.098	1.109	1.089	1.105	1.124
1.153	1.113	1.116	1.11	1.097	1.1	1.114	1.093	1.108	1.122
1.155	1.113	1.12	1.116	1.103	1.105	1.118	1.096	1.111	1.126
1.157	1.118	1.122	1.117	1.105	1.106	1.117	1.099	1.113	1.13
1.162	1.12	1.123	1.116	1.105	1.105	1.12	1.098	1.115	1.13
1.163	1.121	1.125	1.12	1.108	1.11	1.121	1.103	1.118	1.132
1.161	1.124	1.128	1.122	1.11	1.109	1.125	1.103	1.119	1.135
1.166	1.126	1.128	1.123	1.111	1.11	1.124	1.104	1.119	1.136
1.168	1.129	1.128	1.122	1.11	1.109	1.124	1.104	1.118	1.136
1.166	1.127	1.129	1.125	1.112	1.111	1.126	1.108	1.121	1.137
1.165	1.129	1.131	1.124	1.114	1.115	1.13	1.11	1.123	1.139
1.169	1.128	1.136	1.131	1.12	1.119	1.132	1.111	1.125	1.142
1.171	1.137	1.135	1.132	1.119	1.121	1.135	1.117	1.132	1.146
1.176	1.134	1.139	1.135	1.122	1.127	1.136	1.116	1.131	1.153
1.176	1.136	1.138	1.135	1.123	1.124	1.138	1.12	1.133	1.153
1.178	1.138	1.144	1.137	1.127	1.126	1.138	1.12	1.136	1.154
1.18	1.143	1.142	1.139	1.126	1.128	1.144	1.121	1.134	1.156
1.183	1.143	1.149	1.144	1.131	1.13	1.14	1.123	1.138	1.156
1.184	1.146	1.147	1.141	1.13	1.128	1.144	1.123	1.138	1.158
1.189	1.144	1.15	1.145	1.133	1.133	1.147	1.128	1.141	1.157
1.184	1.149	1.151	1.145	1.134	1.132	1.146	1.129	1.143	1.162
1.19	1.148	1.151	1.145	1.134	1.135	1.147	1.13	1.145	1.163
1.189	1.15	1.151	1.148	1.136	1.137	1.153	1.129	1.145	1.163
1.19	1.15	1.155	1.15	1.141	1.138	1.157	1.137	1.151	1.165
1.191	1.153	1.156	1.151	1.142	1.14	1.153	1.138	1.15	1.17
1.194	1.154	1.158	1.154	1.143	1.143	1.155	1.138	1.152	1.168
1.195	1.158	1.158	1.154	1.142	1.145	1.157	1.139	1.154	1.17
1.198	1.159	1.162	1.158	1.147	1.148	1.156	1.143	1.158	1.172
1.201	1.159	1.161	1.155	1.144	1.145	1.163	1.141	1.155	1.177
1.204	1.158	1.166	1.158	1.148	1.148	1.167	1.146	1.163	1.176
1.203	1.161	1.167	1.163	1.152	1.149	1.169	1.146	1.163	1.18
1.205	1.165	1.166	1.161	1.152	1.149	1.165	1.147	1.162	1.176
1.206	1.166	1.168	1.164	1.152	1.151	1.166	1.149	1.164	1.179
1.204	1.167	1.17	1.166	1.153	1.151	1.165	1.152	1.166	1.181
1.207	1.168	1.17	1.165	1.153	1.15	1.169	1.15	1.164	1.184
1.211	1.169	1.172	1.168	1.154	1.154	1.171	1.153	1.167	1.184
1.212	1.17	1.176	1.171	1.159	1.154	1.173	1.153	1.168	1.185
1.21	1.175	1.176	1.174	1.16	1.157	1.181	1.155	1.171	1.184
1.216	1.177	1.18	1.178	1.169	1.159	1.181	1.161	1.177	1.19
1.217	1.177	1.183	1.179	1.168	1.16	1.179	1.162	1.177	1.192
1.218	1.184	1.183	1.177	1.168	1.161	1.185	1.164	1.181	1.194
1.22	1.181	1.186	1.181	1.172	1.167	1.183	1.167	1.185	1.192
1.22	1.185	1.185	1.18	1.169	1.165	1.188	1.167	1.184	1.199
1.225	1.184	1.19	1.183	1.175	1.168	1.189	1.171	1.187	1.197
1.223	1.188	1.19	1.186	1.176	1.167	1.191	1.171	1.186	1.199
1.226	1.187	1.19	1.186	1.178	1.169	1.193	1.173	1.189	1.199
1.224	1.189	1.195	1.189	1.18	1.169	1.198	1.173	1.189	1.201
1.226	1.192	1.196	1.191	1.181	1.171	1.198	1.177	1.194	1.2
1.229	1.192	1.199	1.192	1.184	1.173	1.203	1.178	1.192	1.201
1.23	1.195	1.204	1.198	1.188	1.18	1.198	1.182	1.198	1.203
1.233	1.2	1.199	1.196	1.183	1.175	1.2	1.179	1.193	1.207
1.234	1.195	1.2	1.197	1.187	1.177	1.203	1.182	1.199	1.204
1.232	1.196	1.206	1.201	1.191	1.181	1.205	1.184	1.2	1.208
1.237	1.202	1.206	1.202	1.189	1.181	1.208	1.184	1.198	1.208
1.236	1.201	1.207	1.204	1.191	1.181	1.205	1.186	1.203	1.211
1.238	1.202	1.207	1.201	1.19	1.18	1.212	1.184	1.202	1.212
1.24	1.201	1.212	1.206	1.197	1.184	1.211	1.189	1.206	1.21
1.239	1.203	1.211	1.207	1.195	1.188	1.213	1.192	1.21	1.213
1.241	1.207	1.21	1.206	1.197	1.188	1.216	1.191	1.209	1.218
1.247	1.208	1.213	1.209	1.201	1.193	1.215	1.196	1.213	1.217
1.246	1.209	1.215	1.209	1.2	1.192	1.217	1.194	1.212	1.223
1.249	1.21	1.214	1.211	1.202	1.192	1.216	1.198	1.212	1.22
1.246	1.208	1.213	1.21	1.199	1.191	1.218	1.196	1.212	1.222
1.246	1.207	1.218	1.214	1.203	1.195	1.218	1.199	1.214	1.223
1.247	1.213	1.218	1.213	1.203	1.196	1.22	1.197	1.214	1.226
1.249	1.213	1.219	1.213	1.205	1.198	1.219	1.2	1.216	1.225
1.251	1.215	1.22	1.214	1.206	1.196		1.199	1.218	1.225
1.25	1.217								1.226
1.253

## Sheet: .02
SA 24h	SA 24h	SA 24h	SA 24h	SA 24h	SA 24h	SA 24h	SA 24h	SA 24h	SA 24h
0.02	0.02	0.021	0.021	0.021	0.021	0.021	0.022	0.02	0.02
0.022	0.023	0.023	0.024	0.024	0.024	0.024	0.025	0.023	0.022
0.024	0.026	0.026	0.027	0.026	0.026	0.027	0.028	0.026	0.025
0.027	0.028	0.029	0.03	0.029	0.029	0.029	0.032	0.029	0.027
0.03	0.032	0.033	0.034	0.033	0.033	0.033	0.035	0.032	0.031
0.034	0.035	0.037	0.037	0.037	0.037	0.037	0.039	0.036	0.034
0.038	0.039	0.041	0.041	0.041	0.041	0.041	0.043	0.04	0.038
0.042	0.044	0.045	0.046	0.046	0.045	0.046	0.047	0.044	0.042
0.046	0.048	0.05	0.051	0.05	0.05	0.05	0.053	0.049	0.046
0.051	0.052	0.055	0.055	0.055	0.055	0.055	0.057	0.054	0.05
0.055	0.058	0.06	0.06	0.06	0.06	0.06	0.063	0.059	0.055
0.061	0.064	0.066	0.066	0.066	0.066	0.066	0.069	0.064	0.06
0.066	0.069	0.072	0.073	0.072	0.072	0.072	0.074	0.07	0.066
0.072	0.076	0.078	0.079	0.078	0.079	0.079	0.081	0.076	0.072
0.078	0.083	0.085	0.085	0.085	0.085	0.086	0.088	0.083	0.079
0.086	0.089	0.092	0.092	0.091	0.092	0.093	0.095	0.089	0.085
0.092	0.096	0.1	0.099	0.099	0.1	0.1	0.103	0.095	0.092
0.1	0.104	0.108	0.108	0.107	0.108	0.107	0.109	0.105	0.099
0.108	0.112	0.115	0.115	0.114	0.116	0.115	0.118	0.111	0.107
0.117	0.121	0.124	0.123	0.123	0.124	0.123	0.127	0.12	0.117
0.126	0.13	0.135	0.133	0.133	0.135	0.134	0.137	0.132	0.125
0.134	0.141	0.144	0.144	0.142	0.145	0.143	0.147	0.141	0.137
0.147	0.15	0.155	0.154	0.153	0.155	0.152	0.157	0.151	0.146
0.156	0.162	0.164	0.165	0.163	0.165	0.164	0.168	0.162	0.157
0.169	0.172	0.175	0.176	0.173	0.177	0.174	0.179	0.173	0.167
0.179	0.182	0.186	0.185	0.184	0.188	0.185	0.189	0.183	0.178
0.188	0.191	0.197	0.196	0.194	0.199	0.192	0.197	0.194	0.188
0.197	0.202	0.205	0.204	0.202	0.208	0.202	0.206	0.201	0.197
0.206	0.21	0.215	0.213	0.212	0.216	0.212	0.215	0.211	0.204
0.215	0.217	0.223	0.221	0.219	0.225	0.219	0.222	0.219	0.211
0.224	0.225	0.229	0.229	0.227	0.234	0.229	0.233	0.225	0.222
0.232	0.233	0.239	0.238	0.237	0.244	0.237	0.241	0.236	0.228
0.24	0.242	0.247	0.243	0.243	0.249	0.244	0.248	0.244	0.238
0.249	0.249	0.255	0.254	0.252	0.261	0.253	0.257	0.25	0.244
0.256	0.258	0.263	0.263	0.261	0.267	0.261	0.264	0.26	0.253
0.264	0.265	0.271	0.27	0.268	0.276	0.269	0.272	0.266	0.26
0.27	0.274	0.276	0.275	0.272	0.282	0.275	0.276	0.274	0.268
0.281	0.28	0.284	0.282	0.279	0.291	0.281	0.283	0.279	0.276
0.287	0.288	0.29	0.288	0.285	0.297	0.289	0.291	0.286	0.284
0.297	0.295	0.296	0.297	0.293	0.305	0.296	0.3	0.294	0.29
0.302	0.303	0.303	0.304	0.302	0.315	0.305	0.306	0.303	0.298
0.307	0.31	0.314	0.315	0.312	0.324	0.31	0.314	0.309	0.306
0.315	0.319	0.321	0.32	0.318	0.331	0.317	0.321	0.316	0.312
0.326	0.327	0.328	0.326	0.324	0.34	0.325	0.328	0.323	0.32
0.333	0.333	0.336	0.336	0.329	0.349	0.331	0.333	0.332	0.327
0.338	0.342	0.343	0.343	0.335	0.354	0.342	0.344	0.336	0.336
0.347	0.349	0.354	0.354	0.348	0.367	0.346	0.35	0.347	0.341
0.353	0.358	0.363	0.362	0.356	0.374	0.351	0.355	0.354	0.35
0.361	0.368	0.369	0.368	0.363	0.38	0.358	0.363	0.359	0.358
0.37	0.373	0.374	0.372	0.368	0.388	0.364	0.369	0.367	0.364
0.375	0.378	0.381	0.378	0.374	0.396	0.375	0.38	0.373	0.371
0.38	0.385	0.394	0.391	0.389	0.409	0.382	0.388	0.383	0.377
0.387	0.398	0.401	0.397	0.395	0.416	0.39	0.395	0.39	0.387
0.401	0.405	0.41	0.406	0.403	0.426	0.397	0.402	0.398	0.393
0.407	0.415	0.418	0.414	0.411	0.433	0.405	0.41	0.405	0.402
0.415	0.423	0.424	0.42	0.419	0.441	0.407	0.414	0.413	0.409
0.422	0.43	0.427	0.421	0.42	0.445	0.415	0.423	0.42	0.416
0.428	0.433	0.437	0.432	0.43	0.454	0.423	0.428	0.428	0.425
0.431	0.444	0.443	0.44	0.437	0.463	0.43	0.434	0.431	0.431
0.44	0.449	0.454	0.451	0.447	0.473	0.438	0.44	0.438	0.438
0.449	0.46	0.459	0.455	0.45	0.479	0.441	0.446	0.445	0.443
0.458	0.465	0.462	0.457	0.453	0.484	0.455	0.459	0.453	0.452
0.463	0.467	0.474	0.469	0.466	0.498	0.46	0.465	0.464	0.459
0.468	0.478	0.482	0.477	0.473	0.507	0.469	0.473	0.468	0.469
0.475	0.488	0.487	0.481	0.482	0.517	0.476	0.475	0.477	0.475
0.486	0.493	0.498	0.492	0.49	0.525	0.479	0.483	0.481	0.483
0.492	0.505	0.503	0.499	0.496	0.533	0.488	0.492	0.487	0.487
0.496	0.51	0.511	0.507	0.503	0.542	0.496	0.501	0.495	0.495
0.505	0.521	0.518	0.516	0.513	0.553	0.503	0.507	0.505	0.504
0.519	0.526	0.528	0.523	0.517	0.561	0.508	0.513	0.512	0.514
0.524	0.534	0.532	0.526	0.523	0.569	0.517	0.52	0.515	0.524
0.53	0.541	0.544	0.541	0.54	0.582	0.528	0.529	0.524	0.529
0.533	0.555	0.553	0.552	0.548	0.592	0.533	0.533	0.534	0.536
0.548	0.564	0.556	0.557	0.549	0.598	0.538	0.542	0.538	0.547
0.557	0.567	0.56	0.559	0.553	0.607	0.547	0.55	0.548	0.551
0.564	0.571	0.573	0.574	0.563	0.618	0.553	0.555	0.554	0.561
0.57	0.583	0.573	0.574	0.567	0.627	0.561	0.562	0.561	0.567
0.581	0.584	0.586	0.587	0.575	0.636	0.569	0.565	0.567	0.575
0.586	0.597	0.596	0.594	0.586	0.643	0.572	0.575	0.572	0.584
0.597	0.604	0.599	0.597	0.591	0.65	0.581	0.583	0.582	0.591
0.601	0.609	0.606	0.606	0.599	0.657	0.588	0.59	0.59	0.602
0.61	0.615	0.619	0.621	0.613	0.67	0.595	0.596	0.595	0.607
0.617	0.628	0.624	0.624	0.617	0.677	0.602	0.602	0.603	0.615
0.629	0.63	0.638	0.634	0.625	0.685	0.608	0.611	0.611	0.623
0.632	0.641	0.639	0.642	0.628	0.693	0.619	0.618	0.617	0.634
0.644	0.643	0.651	0.657	0.645	0.704	0.626	0.625	0.626	0.637
0.648	0.654	0.658	0.662	0.649	0.708	0.634	0.632	0.632	0.649
0.657	0.662	0.659	0.662	0.655	0.717	0.638	0.639	0.641	0.656
0.663	0.663	0.667	0.673	0.663	0.723	0.647	0.645	0.647	0.664
0.672	0.674	0.673	0.681	0.667	0.73	0.653	0.654	0.655	0.671
0.681	0.679	0.678	0.685	0.673	0.737	0.663	0.664	0.662	0.68
0.691	0.683	0.687	0.691	0.679	0.742	0.664	0.666	0.674	0.689
0.698	0.692	0.694	0.698	0.685	0.75	0.674	0.674	0.677	0.7
0.707	0.699	0.705	0.711	0.697	0.758	0.683	0.683	0.685	0.705
0.716	0.709	0.711	0.712	0.703	0.765	0.691	0.691	0.694	0.715
0.728	0.711	0.721	0.723	0.712	0.776	0.696	0.697	0.701	0.725
0.729	0.72	0.727	0.735	0.72	0.784	0.703	0.703	0.707	0.731
0.743	0.732	0.734	0.74	0.726	0.789	0.709	0.71	0.715	0.737
0.752	0.739	0.744	0.748	0.732	0.797	0.721	0.721	0.722	0.744
0.762	0.745	0.751	0.755	0.744	0.807	0.727	0.727	0.734	0.755
0.771	0.756	0.756	0.762	0.747	0.816	0.731	0.734	0.734	0.765
0.779	0.765	0.765	0.769	0.751	0.824	0.74	0.74	0.745	0.772
0.784	0.77	0.774	0.777	0.761	0.83	0.749	0.748	0.751	0.781
0.794	0.779	0.78	0.781	0.767	0.837	0.755	0.755	0.76	0.789
0.805	0.785	0.789	0.789	0.776	0.845	0.766	0.765	0.768	0.799
0.814	0.792	0.8	0.801	0.786	0.858	0.771	0.772	0.778	0.81
0.821	0.806	0.807	0.807	0.791	0.869	0.781	0.78	0.783	0.824
0.834	0.812	0.817	0.818	0.803	0.878	0.789	0.789	0.791	0.83
0.842	0.826	0.828	0.825	0.811	0.886	0.794	0.796	0.799	0.837
0.853	0.838	0.838	0.831	0.815	0.897	0.8	0.801	0.806	0.846
0.862	0.839	0.846	0.837	0.824	0.901	0.811	0.811	0.811	0.852
0.869	0.845	0.852	0.844	0.83	0.908	0.82	0.816	0.822	0.856
0.875	0.854	0.855	0.848	0.836	0.913	0.822	0.824	0.826	0.868
0.885	0.858	0.865	0.858	0.843	0.92	0.833	0.834	0.835	0.872
0.89	0.866	0.875	0.868	0.853	0.93	0.838	0.839	0.843	0.879
0.903	0.875	0.874	0.869	0.856	0.932	0.845	0.845	0.849	0.889
0.912	0.877	0.881	0.878	0.864	0.934	0.856	0.855	0.856	0.897
0.915	0.885	0.89	0.887	0.873	0.94	0.862	0.862	0.867	0.905
0.924	0.894	0.894	0.891	0.878	0.942	0.867	0.866	0.872	0.915
0.93	0.897	0.901	0.897	0.884	0.943	0.875	0.875	0.876	0.917
0.933	0.904	0.908	0.905	0.891	0.947	0.88	0.883	0.884	0.919
0.935	0.909	0.912	0.906	0.895	0.952	0.888	0.885	0.892	0.923
0.944	0.911	0.91	0.906	0.897	0.953	0.891	0.889	0.896	0.932
0.95	0.909	0.91	0.909	0.9	0.958	0.892	0.892	0.898	0.935
0.954	0.91	0.917	0.912	0.902	0.96	0.895	0.894	0.903	0.937
0.957	0.917	0.921	0.915	0.907	0.965	0.9	0.897	0.903	0.946
0.963	0.919	0.926	0.924	0.909	0.97	0.903	0.897	0.907	0.945
0.968	0.928	0.929	0.924	0.911	0.967	0.911	0.904	0.911	0.951
0.971	0.926	0.936	0.928	0.919	0.972	0.912	0.908	0.913	0.951
0.971	0.931	0.942	0.935	0.923	0.981	0.914	0.907	0.922	0.961
0.978	0.94	0.944	0.936	0.925	0.98	0.922	0.915	0.921	0.966
0.983	0.938	0.954	0.944	0.931	0.991	0.923	0.917	0.929	0.967
0.985	0.95	0.952	0.945	0.932	0.99	0.928	0.919	0.933	0.976
0.999	0.948	0.959	0.951	0.939	0.993	0.933	0.926	0.938	0.977
1.002	0.955	0.964	0.955	0.945	0.994	0.937	0.926	0.942	0.978
1.006	0.961	0.967	0.958	0.947	0.997	0.941	0.932	0.945	0.985
1.01	0.967	0.974	0.966	0.952	1.001	0.945	0.934	0.947	0.988
1.014	0.973	0.975	0.967	0.952	1.005	0.955	0.943	0.952	0.992
1.018	0.974	0.981	0.975	0.961	1.013	0.956	0.944	0.959	0.993
1.023	0.984	0.984	0.98	0.964	1.015	0.959	0.949	0.96	1.005
1.028	0.985	0.989	0.983	0.968	1.017	0.969	0.957	0.965	1.005
1.034	0.99	0.998	0.989	0.975	1.018	0.972	0.962	0.971	1.006
1.037	0.998	1.003	0.993	0.978	1.021	0.979	0.966	0.975	1.012
1.041	1.002	1.007	1.001	0.983	1.025	0.981	0.968	0.978	1.013
1.046	1.008	1.005	0.998	0.986	1.023	0.99	0.979	0.981	1.022
1.05	1.006	1.009	1.006	0.991	1.034	0.991	0.981	0.99	1.017
1.05	1.012	1.013	1.007	0.994	1.032	0.991	0.981	0.993	1.028
1.056	1.015	1.016	1.01	0.993	1.033	0.999	0.986	0.996	1.029
1.061	1.016	1.023	1.015	1.002	1.036	1.006	0.992	1.001	1.031
1.066	1.024	1.027	1.022	1.006	1.043	1.013	0.996	1.009	1.035
1.071	1.028	1.031	1.026	1.012	1.04	1.017	1.001	1.013	1.041
1.076	1.03	1.033	1.028	1.015	1.04	1.024	1.007	1.017	1.042
1.076	1.033	1.039	1.036	1.019	1.046	1.024	1.009	1.02	1.045
1.078	1.041	1.04	1.036	1.024	1.046	1.027	1.014	1.026	1.05
1.084	1.043	1.043	1.037	1.024	1.049	1.028	1.015	1.031	1.049
1.085	1.046	1.046	1.04	1.026	1.051	1.033	1.016	1.031	1.057
1.088	1.048	1.048	1.041	1.027	1.05	1.04	1.017	1.034	1.058
1.091	1.048	1.049	1.043	1.031	1.052	1.042	1.024	1.036	1.061
1.094	1.048	1.053	1.046	1.033	1.053	1.042	1.024	1.041	1.06
1.093	1.054	1.054	1.048	1.036	1.055	1.045	1.029	1.041	1.064
1.099	1.054	1.056	1.049	1.036	1.06	1.05	1.034	1.045	1.066
1.1	1.057	1.063	1.055	1.042	1.064	1.053	1.036	1.05	1.071
1.105	1.062	1.065	1.059	1.046	1.065	1.054	1.039	1.053	1.074
1.111	1.063	1.068	1.059	1.047	1.065	1.059	1.043	1.054	1.079
1.114	1.068	1.07	1.061	1.051	1.066	1.063	1.046	1.058	1.08
1.117	1.068	1.072	1.066	1.053	1.068	1.063	1.048	1.059	1.082
1.116	1.071	1.073	1.066	1.052	1.069	1.067	1.051	1.064	1.083
1.117	1.071	1.077	1.07	1.055	1.072	1.069	1.053	1.068	1.085
1.117	1.077	1.081	1.074	1.059	1.075	1.073	1.058	1.069	1.088
1.125	1.08	1.084	1.077	1.063	1.079	1.076	1.06	1.072	1.091
1.13	1.083	1.086	1.079	1.065	1.079	1.079	1.061	1.075	1.094
1.133	1.085	1.087	1.079	1.067	1.08	1.084	1.063	1.075	1.097
1.135	1.086	1.09	1.083	1.07	1.081	1.084	1.067	1.078	1.099
1.135	1.088	1.092	1.085	1.073	1.084	1.088	1.072	1.082	1.103
1.137	1.09	1.095	1.089	1.076	1.087	1.091	1.075	1.087	1.105
1.138	1.095	1.1	1.094	1.08	1.089	1.093	1.075	1.089	1.106
1.141	1.1	1.1	1.096	1.082	1.089	1.092	1.075	1.09	1.108
1.144	1.1	1.098	1.092	1.079	1.088	1.098	1.081	1.09	1.112
1.144	1.097	1.102	1.096	1.086	1.089	1.098	1.081	1.095	1.111
1.143	1.1	1.105	1.099	1.085	1.094	1.1	1.085	1.095	1.114
1.145	1.102	1.108	1.102	1.088	1.095	1.104	1.089	1.098	1.117
1.149	1.106	1.108	1.1	1.09	1.093	1.105	1.088	1.103	1.117
1.152	1.105	1.11	1.105	1.092	1.098	1.11	1.092	1.104	1.12
1.15	1.11	1.113	1.108	1.097	1.099	1.107	1.089	1.106	1.122
1.154	1.113	1.114	1.109	1.097	1.098	1.109	1.093	1.105	1.124
1.153	1.113	1.116	1.11	1.097	1.1	1.114	1.096	1.108	1.122
1.155	1.113	1.12	1.116	1.103	1.105	1.118	1.099	1.111	1.126
1.157	1.118	1.122	1.117	1.105	1.106	1.117	1.098	1.113	1.13
1.162	1.12	1.123	1.116	1.105	1.105	1.12	1.103	1.115	1.13
1.163	1.121	1.125	1.12	1.108	1.11	1.121	1.103	1.118	1.132
1.161	1.124	1.128	1.122	1.11	1.109	1.125	1.104	1.119	1.135
1.166	1.126	1.128	1.123	1.111	1.11	1.124	1.104	1.119	1.136
1.168	1.129	1.128	1.122	1.11	1.109	1.124	1.108	1.118	1.136
1.166	1.127	1.129	1.125	1.112	1.111	1.126	1.11	1.121	1.137
1.165	1.129	1.131	1.124	1.114	1.115	1.13	1.111	1.123	1.139
1.169	1.128	1.136	1.131	1.12	1.119	1.132	1.117	1.125	1.142
1.171	1.137	1.135	1.132	1.119	1.121	1.135	1.116	1.132	1.146
1.176	1.134	1.139	1.135	1.122	1.127	1.136	1.12	1.131	1.153
1.176	1.136	1.138	1.135	1.123	1.124	1.138	1.12	1.133	1.153
1.178	1.138	1.144	1.137	1.127	1.126	1.138	1.121	1.136	1.154
1.18	1.143	1.142	1.139	1.126	1.128	1.144	1.123	1.134	1.156
1.183	1.143	1.149	1.144	1.131	1.13	1.14	1.123	1.138	1.156
1.184	1.146	1.147	1.141	1.13	1.128	1.144	1.128	1.138	1.158
1.189	1.144	1.15	1.145	1.133	1.133	1.147	1.129	1.141	1.157
1.184	1.149	1.151	1.145	1.134	1.132	1.146	1.13	1.143	1.162
1.19	1.148	1.151	1.145	1.134	1.135	1.147	1.129	1.145	1.163
1.189	1.15	1.151	1.148	1.136	1.137	1.153	1.137	1.145	1.163
1.19	1.15	1.155	1.15	1.141	1.138	1.157	1.138	1.151	1.165
1.191	1.153	1.156	1.151	1.142	1.14	1.153	1.138	1.15	1.17
1.194	1.154	1.158	1.154	1.143	1.143	1.155	1.139	1.152	1.168
1.195	1.158	1.158	1.154	1.142	1.145	1.157	1.143	1.154	1.17
1.198	1.159	1.162	1.158	1.147	1.148	1.156	1.141	1.158	1.172
1.201	1.159	1.161	1.155	1.144	1.145	1.163	1.146	1.155	1.177
1.204	1.158	1.166	1.158	1.148	1.148	1.167	1.146	1.163	1.176
1.203	1.161	1.167	1.163	1.152	1.149	1.169	1.147	1.163	1.18
1.205	1.165	1.166	1.161	1.152	1.149	1.165	1.149	1.162	1.176
1.206	1.166	1.168	1.164	1.152	1.151	1.166	1.152	1.164	1.179
1.204	1.167	1.17	1.166	1.153	1.151	1.165	1.15	1.166	1.181
1.207	1.168	1.17	1.165	1.153	1.15	1.169	1.153	1.164	1.184
1.211	1.169	1.172	1.168	1.154	1.154	1.171	1.153	1.167	1.184
1.212	1.17	1.176	1.171	1.159	1.154	1.173	1.155	1.168	1.185
1.21	1.175	1.176	1.174	1.16	1.157	1.181	1.161	1.171	1.184
1.216	1.177	1.18	1.178	1.169	1.159	1.181	1.162	1.177	1.19
1.217	1.177	1.183	1.179	1.168	1.16	1.179	1.164	1.177	1.192
1.218	1.184	1.183	1.177	1.168	1.161	1.185	1.167	1.181	1.194
1.22	1.181	1.186	1.181	1.172	1.167	1.183	1.167	1.185	1.192
1.22	1.185	1.185	1.18	1.169	1.165	1.188	1.171	1.184	1.199
1.225	1.184	1.19	1.183	1.175	1.168	1.189	1.171	1.187	1.197
1.223	1.188	1.19	1.186	1.176	1.167	1.191	1.173	1.186	1.199
1.226	1.187	1.19	1.186	1.178	1.169	1.193	1.173	1.189	1.199
1.224	1.189	1.195	1.189	1.18	1.169	1.198	1.177	1.189	1.201
1.226	1.192	1.196	1.191	1.181	1.171	1.198	1.178	1.194	1.2
1.229	1.192	1.199	1.192	1.184	1.173	1.203	1.182	1.192	1.201
1.23	1.195	1.204	1.198	1.188	1.18	1.198	1.179	1.198	1.203
1.233	1.2	1.199	1.196	1.183	1.175	1.2	1.182	1.193	1.207
1.234	1.195	1.2	1.197	1.187	1.177	1.203	1.184	1.199	1.204
1.232	1.196	1.206	1.201	1.191	1.181	1.205	1.184	1.2	1.208
1.237	1.202	1.206	1.202	1.189	1.181	1.208	1.186	1.198	1.208
1.236	1.201	1.207	1.204	1.191	1.181	1.205	1.184	1.203	1.211
1.238	1.202	1.207	1.201	1.19	1.18	1.212	1.189	1.202	1.212
1.24	1.201	1.212	1.206	1.197	1.184	1.211	1.192	1.206	1.21
1.239	1.203	1.211	1.207	1.195	1.188	1.213	1.191	1.21	1.213
1.241	1.207	1.21	1.206	1.197	1.188	1.216	1.196	1.209	1.218
1.247	1.208	1.213	1.209	1.201	1.193	1.215	1.194	1.213	1.217
1.246	1.209	1.215	1.209	1.2	1.192	1.217	1.198	1.212	1.223
1.249	1.21	1.214	1.211	1.202	1.192	1.216	1.196	1.212	1.22
1.246	1.208	1.213	1.21	1.199	1.191	1.218	1.199	1.212	1.222
1.246	1.207	1.218	1.214	1.203	1.195	1.218	1.197	1.214	1.223
1.247	1.213	1.218	1.213	1.203	1.196	1.22	1.2	1.214	1.226
1.249	1.213	1.219	1.213	1.205	1.198	1.219	1.199	1.216	1.225
1.251	1.215	1.22	1.214	1.206	1.196			1.218	1.225
1.25	1.217								1.226
1.253

## Sheet: .025
SA 24h	SA 24h	SA 24h	SA 24h	SA 24h	SA 24h	SA 24h	SA 24h	SA 24h	SA 24h
0.024	0.023	0.023	0.024	0.024	0.024	0.024	0.025	0.023	0.025
0.027	0.026	0.026	0.027	0.026	0.026	0.027	0.028	0.026	0.027
0.03	0.028	0.029	0.03	0.029	0.029	0.029	0.032	0.029	0.031
0.034	0.032	0.033	0.034	0.033	0.033	0.033	0.035	0.032	0.034
0.038	0.035	0.037	0.037	0.037	0.037	0.037	0.039	0.036	0.038
0.042	0.039	0.041	0.041	0.041	0.041	0.041	0.043	0.04	0.042
0.046	0.044	0.045	0.046	0.046	0.045	0.046	0.047	0.044	0.046
0.051	0.048	0.05	0.051	0.05	0.05	0.05	0.053	0.049	0.05
0.055	0.052	0.055	0.055	0.055	0.055	0.055	0.057	0.054	0.055
0.061	0.058	0.06	0.06	0.06	0.06	0.06	0.063	0.059	0.06
0.066	0.064	0.066	0.066	0.066	0.066	0.066	0.069	0.064	0.066
0.072	0.069	0.072	0.073	0.072	0.072	0.072	0.074	0.07	0.072
0.078	0.076	0.078	0.079	0.078	0.079	0.079	0.081	0.076	0.079
0.086	0.083	0.085	0.085	0.085	0.085	0.086	0.088	0.083	0.085
0.092	0.089	0.092	0.092	0.091	0.092	0.093	0.095	0.089	0.092
0.1	0.096	0.1	0.099	0.099	0.1	0.1	0.103	0.095	0.099
0.108	0.104	0.108	0.108	0.107	0.108	0.107	0.109	0.105	0.107
0.117	0.112	0.115	0.115	0.114	0.116	0.115	0.118	0.111	0.117
0.126	0.121	0.124	0.123	0.123	0.124	0.123	0.127	0.12	0.125
0.134	0.13	0.135	0.133	0.133	0.135	0.134	0.137	0.132	0.137
0.147	0.141	0.144	0.144	0.142	0.145	0.143	0.147	0.141	0.146
0.156	0.15	0.155	0.154	0.153	0.155	0.152	0.157	0.151	0.157
0.169	0.162	0.164	0.165	0.163	0.165	0.164	0.168	0.162	0.167
0.179	0.172	0.175	0.176	0.173	0.177	0.174	0.179	0.173	0.178
0.188	0.182	0.186	0.185	0.184	0.188	0.185	0.189	0.183	0.188
0.197	0.191	0.197	0.196	0.194	0.199	0.192	0.197	0.194	0.197
0.206	0.202	0.205	0.204	0.202	0.208	0.202	0.206	0.201	0.204
0.215	0.21	0.215	0.213	0.212	0.216	0.212	0.215	0.211	0.211
0.224	0.217	0.223	0.221	0.219	0.225	0.219	0.222	0.219	0.222
0.232	0.225	0.229	0.229	0.227	0.234	0.229	0.233	0.225	0.228
0.24	0.233	0.239	0.238	0.237	0.244	0.237	0.241	0.236	0.238
0.249	0.242	0.247	0.243	0.243	0.249	0.244	0.248	0.244	0.244
0.256	0.249	0.255	0.254	0.252	0.261	0.253	0.257	0.25	0.253
0.264	0.258	0.263	0.263	0.261	0.267	0.261	0.264	0.26	0.26
0.27	0.265	0.271	0.27	0.268	0.276	0.269	0.272	0.266	0.268
0.281	0.274	0.276	0.275	0.272	0.282	0.275	0.276	0.274	0.276
0.287	0.28	0.284	0.282	0.279	0.291	0.281	0.283	0.279	0.284
0.297	0.288	0.29	0.288	0.285	0.297	0.289	0.291	0.286	0.29
0.302	0.295	0.296	0.297	0.293	0.305	0.296	0.3	0.294	0.298
0.307	0.303	0.303	0.304	0.302	0.315	0.305	0.306	0.303	0.306
0.315	0.31	0.314	0.315	0.312	0.324	0.31	0.314	0.309	0.312
0.326	0.319	0.321	0.32	0.318	0.331	0.317	0.321	0.316	0.32
0.333	0.327	0.328	0.326	0.324	0.34	0.325	0.328	0.323	0.327
0.338	0.333	0.336	0.336	0.329	0.349	0.331	0.333	0.332	0.336
0.347	0.342	0.343	0.343	0.335	0.354	0.342	0.344	0.336	0.341
0.353	0.349	0.354	0.354	0.348	0.367	0.346	0.35	0.347	0.35
0.361	0.358	0.363	0.362	0.356	0.374	0.351	0.355	0.354	0.358
0.37	0.368	0.369	0.368	0.363	0.38	0.358	0.363	0.359	0.364
0.375	0.373	0.374	0.372	0.368	0.388	0.364	0.369	0.367	0.371
0.38	0.378	0.381	0.378	0.374	0.396	0.375	0.38	0.373	0.377
0.387	0.385	0.394	0.391	0.389	0.409	0.382	0.388	0.383	0.387
0.401	0.398	0.401	0.397	0.395	0.416	0.39	0.395	0.39	0.393
0.407	0.405	0.41	0.406	0.403	0.426	0.397	0.402	0.398	0.402
0.415	0.415	0.418	0.414	0.411	0.433	0.405	0.41	0.405	0.409
0.422	0.423	0.424	0.42	0.419	0.441	0.407	0.414	0.413	0.416
0.428	0.43	0.427	0.421	0.42	0.445	0.415	0.423	0.42	0.425
0.431	0.433	0.437	0.432	0.43	0.454	0.423	0.428	0.428	0.431
0.44	0.444	0.443	0.44	0.437	0.463	0.43	0.434	0.431	0.438
0.449	0.449	0.454	0.451	0.447	0.473	0.438	0.44	0.438	0.443
0.458	0.46	0.459	0.455	0.45	0.479	0.441	0.446	0.445	0.452
0.463	0.465	0.462	0.457	0.453	0.484	0.455	0.459	0.453	0.459
0.468	0.467	0.474	0.469	0.466	0.498	0.46	0.465	0.464	0.469
0.475	0.478	0.482	0.477	0.473	0.507	0.469	0.473	0.468	0.475
0.486	0.488	0.487	0.481	0.482	0.517	0.476	0.475	0.477	0.483
0.492	0.493	0.498	0.492	0.49	0.525	0.479	0.483	0.481	0.487
0.496	0.505	0.503	0.499	0.496	0.533	0.488	0.492	0.487	0.495
0.505	0.51	0.511	0.507	0.503	0.542	0.496	0.501	0.495	0.504
0.519	0.521	0.518	0.516	0.513	0.553	0.503	0.507	0.505	0.514
0.524	0.526	0.528	0.523	0.517	0.561	0.508	0.513	0.512	0.524
0.53	0.534	0.532	0.526	0.523	0.569	0.517	0.52	0.515	0.529
0.533	0.541	0.544	0.541	0.54	0.582	0.528	0.529	0.524	0.536
0.548	0.555	0.553	0.552	0.548	0.592	0.533	0.533	0.534	0.547
0.557	0.564	0.556	0.557	0.549	0.598	0.538	0.542	0.538	0.551
0.564	0.567	0.56	0.559	0.553	0.607	0.547	0.55	0.548	0.561
0.57	0.571	0.573	0.574	0.563	0.618	0.553	0.555	0.554	0.567
0.581	0.583	0.573	0.574	0.567	0.627	0.561	0.562	0.561	0.575
0.586	0.584	0.586	0.587	0.575	0.636	0.569	0.565	0.567	0.584
0.597	0.597	0.596	0.594	0.586	0.643	0.572	0.575	0.572	0.591
0.601	0.604	0.599	0.597	0.591	0.65	0.581	0.583	0.582	0.602
0.61	0.609	0.606	0.606	0.599	0.657	0.588	0.59	0.59	0.607
0.617	0.615	0.619	0.621	0.613	0.67	0.595	0.596	0.595	0.615
0.629	0.628	0.624	0.624	0.617	0.677	0.602	0.602	0.603	0.623
0.632	0.63	0.638	0.634	0.625	0.685	0.608	0.611	0.611	0.634
0.644	0.641	0.639	0.642	0.628	0.693	0.619	0.618	0.617	0.637
0.648	0.643	0.651	0.657	0.645	0.704	0.626	0.625	0.626	0.649
0.657	0.654	0.658	0.662	0.649	0.708	0.634	0.632	0.632	0.656
0.663	0.662	0.659	0.662	0.655	0.717	0.638	0.639	0.641	0.664
0.672	0.663	0.667	0.673	0.663	0.723	0.647	0.645	0.647	0.671
0.681	0.674	0.673	0.681	0.667	0.73	0.653	0.654	0.655	0.68
0.691	0.679	0.678	0.685	0.673	0.737	0.663	0.664	0.662	0.689
0.698	0.683	0.687	0.691	0.679	0.742	0.664	0.666	0.674	0.7
0.707	0.692	0.694	0.698	0.685	0.75	0.674	0.674	0.677	0.705
0.716	0.699	0.705	0.711	0.697	0.758	0.683	0.683	0.685	0.715
0.728	0.709	0.711	0.712	0.703	0.765	0.691	0.691	0.694	0.725
0.729	0.711	0.721	0.723	0.712	0.776	0.696	0.697	0.701	0.731
0.743	0.72	0.727	0.735	0.72	0.784	0.703	0.703	0.707	0.737
0.752	0.732	0.734	0.74	0.726	0.789	0.709	0.71	0.715	0.744
0.762	0.739	0.744	0.748	0.732	0.797	0.721	0.721	0.722	0.755
0.771	0.745	0.751	0.755	0.744	0.807	0.727	0.727	0.734	0.765
0.779	0.756	0.756	0.762	0.747	0.816	0.731	0.734	0.734	0.772
0.784	0.765	0.765	0.769	0.751	0.824	0.74	0.74	0.745	0.781
0.794	0.77	0.774	0.777	0.761	0.83	0.749	0.748	0.751	0.789
0.805	0.779	0.78	0.781	0.767	0.837	0.755	0.755	0.76	0.799
0.814	0.785	0.789	0.789	0.776	0.845	0.766	0.765	0.768	0.81
0.821	0.792	0.8	0.801	0.786	0.858	0.771	0.772	0.778	0.824
0.834	0.806	0.807	0.807	0.791	0.869	0.781	0.78	0.783	0.83
0.842	0.812	0.817	0.818	0.803	0.878	0.789	0.789	0.791	0.837
0.853	0.826	0.828	0.825	0.811	0.886	0.794	0.796	0.799	0.846
0.862	0.838	0.838	0.831	0.815	0.897	0.8	0.801	0.806	0.852
0.869	0.839	0.846	0.837	0.824	0.901	0.811	0.811	0.811	0.856
0.875	0.845	0.852	0.844	0.83	0.908	0.82	0.816	0.822	0.868
0.885	0.854	0.855	0.848	0.836	0.913	0.822	0.824	0.826	0.872
0.89	0.858	0.865	0.858	0.843	0.92	0.833	0.834	0.835	0.879
0.903	0.866	0.875	0.868	0.853	0.93	0.838	0.839	0.843	0.889
0.912	0.875	0.874	0.869	0.856	0.932	0.845	0.845	0.849	0.897
0.915	0.877	0.881	0.878	0.864	0.934	0.856	0.855	0.856	0.905
0.924	0.885	0.89	0.887	0.873	0.94	0.862	0.862	0.867	0.915
0.93	0.894	0.894	0.891	0.878	0.942	0.867	0.866	0.872	0.917
0.933	0.897	0.901	0.897	0.884	0.943	0.875	0.875	0.876	0.919
0.935	0.904	0.908	0.905	0.891	0.947	0.88	0.883	0.884	0.923
0.944	0.909	0.912	0.906	0.895	0.952	0.888	0.885	0.892	0.932
0.95	0.911	0.91	0.906	0.897	0.953	0.891	0.889	0.896	0.935
0.954	0.909	0.91	0.909	0.9	0.958	0.892	0.892	0.898	0.937
0.957	0.91	0.917	0.912	0.902	0.96	0.895	0.894	0.903	0.946
0.963	0.917	0.921	0.915	0.907	0.965	0.9	0.897	0.903	0.945
0.968	0.919	0.926	0.924	0.909	0.97	0.903	0.897	0.907	0.951
0.971	0.928	0.929	0.924	0.911	0.967	0.911	0.904	0.911	0.951
0.971	0.926	0.936	0.928	0.919	0.972	0.912	0.908	0.913	0.961
0.978	0.931	0.942	0.935	0.923	0.981	0.914	0.907	0.922	0.966
0.983	0.94	0.944	0.936	0.925	0.98	0.922	0.915	0.921	0.967
0.985	0.938	0.954	0.944	0.931	0.991	0.923	0.917	0.929	0.976
0.999	0.95	0.952	0.945	0.932	0.99	0.928	0.919	0.933	0.977
1.002	0.948	0.959	0.951	0.939	0.993	0.933	0.926	0.938	0.978
1.006	0.955	0.964	0.955	0.945	0.994	0.937	0.926	0.942	0.985
1.01	0.961	0.967	0.958	0.947	0.997	0.941	0.932	0.945	0.988
1.014	0.967	0.974	0.966	0.952	1.001	0.945	0.934	0.947	0.992
1.018	0.973	0.975	0.967	0.952	1.005	0.955	0.943	0.952	0.993
1.023	0.974	0.981	0.975	0.961	1.013	0.956	0.944	0.959	1.005
1.028	0.984	0.984	0.98	0.964	1.015	0.959	0.949	0.96	1.005
1.034	0.985	0.989	0.983	0.968	1.017	0.969	0.957	0.965	1.006
1.037	0.99	0.998	0.989	0.975	1.018	0.972	0.962	0.971	1.012
1.041	0.998	1.003	0.993	0.978	1.021	0.979	0.966	0.975	1.013
1.046	1.002	1.007	1.001	0.983	1.025	0.981	0.968	0.978	1.022
1.05	1.008	1.005	0.998	0.986	1.023	0.99	0.979	0.981	1.017
1.05	1.006	1.009	1.006	0.991	1.034	0.991	0.981	0.99	1.028
1.056	1.012	1.013	1.007	0.994	1.032	0.991	0.981	0.993	1.029
1.061	1.015	1.016	1.01	0.993	1.033	0.999	0.986	0.996	1.031
1.066	1.016	1.023	1.015	1.002	1.036	1.006	0.992	1.001	1.035
1.071	1.024	1.027	1.022	1.006	1.043	1.013	0.996	1.009	1.041
1.076	1.028	1.031	1.026	1.012	1.04	1.017	1.001	1.013	1.042
1.076	1.03	1.033	1.028	1.015	1.04	1.024	1.007	1.017	1.045
1.078	1.033	1.039	1.036	1.019	1.046	1.024	1.009	1.02	1.05
1.084	1.041	1.04	1.036	1.024	1.046	1.027	1.014	1.026	1.049
1.085	1.043	1.043	1.037	1.024	1.049	1.028	1.015	1.031	1.057
1.088	1.046	1.046	1.04	1.026	1.051	1.033	1.016	1.031	1.058
1.091	1.048	1.048	1.041	1.027	1.05	1.04	1.017	1.034	1.061
1.094	1.048	1.049	1.043	1.031	1.052	1.042	1.024	1.036	1.06
1.093	1.048	1.053	1.046	1.033	1.053	1.042	1.024	1.041	1.064
1.099	1.054	1.054	1.048	1.036	1.055	1.045	1.029	1.041	1.066
1.1	1.054	1.056	1.049	1.036	1.06	1.05	1.034	1.045	1.071
1.105	1.057	1.063	1.055	1.042	1.064	1.053	1.036	1.05	1.074
1.111	1.062	1.065	1.059	1.046	1.065	1.054	1.039	1.053	1.079
1.114	1.063	1.068	1.059	1.047	1.065	1.059	1.043	1.054	1.08
1.117	1.068	1.07	1.061	1.051	1.066	1.063	1.046	1.058	1.082
1.116	1.068	1.072	1.066	1.053	1.068	1.063	1.048	1.059	1.083
1.117	1.071	1.073	1.066	1.052	1.069	1.067	1.051	1.064	1.085
1.117	1.071	1.077	1.07	1.055	1.072	1.069	1.053	1.068	1.088
1.125	1.077	1.081	1.074	1.059	1.075	1.073	1.058	1.069	1.091
1.13	1.08	1.084	1.077	1.063	1.079	1.076	1.06	1.072	1.094
1.133	1.083	1.086	1.079	1.065	1.079	1.079	1.061	1.075	1.097
1.135	1.085	1.087	1.079	1.067	1.08	1.084	1.063	1.075	1.099
1.135	1.086	1.09	1.083	1.07	1.081	1.084	1.067	1.078	1.103
1.137	1.088	1.092	1.085	1.073	1.084	1.088	1.072	1.082	1.105
1.138	1.09	1.095	1.089	1.076	1.087	1.091	1.075	1.087	1.106
1.141	1.095	1.1	1.094	1.08	1.089	1.093	1.075	1.089	1.108
1.144	1.1	1.1	1.096	1.082	1.089	1.092	1.075	1.09	1.112
1.144	1.1	1.098	1.092	1.079	1.088	1.098	1.081	1.09	1.111
1.143	1.097	1.102	1.096	1.086	1.089	1.098	1.081	1.095	1.114
1.145	1.1	1.105	1.099	1.085	1.094	1.1	1.085	1.095	1.117
1.149	1.102	1.108	1.102	1.088	1.095	1.104	1.089	1.098	1.117
1.152	1.106	1.108	1.1	1.09	1.093	1.105	1.088	1.103	1.12
1.15	1.105	1.11	1.105	1.092	1.098	1.11	1.092	1.104	1.122
1.154	1.11	1.113	1.108	1.097	1.099	1.107	1.089	1.106	1.124
1.153	1.113	1.114	1.109	1.097	1.098	1.109	1.093	1.105	1.122
1.155	1.113	1.116	1.11	1.097	1.1	1.114	1.096	1.108	1.126
1.157	1.113	1.12	1.116	1.103	1.105	1.118	1.099	1.111	1.13
1.162	1.118	1.122	1.117	1.105	1.106	1.117	1.098	1.113	1.13
1.163	1.12	1.123	1.116	1.105	1.105	1.12	1.103	1.115	1.132
1.161	1.121	1.125	1.12	1.108	1.11	1.121	1.103	1.118	1.135
1.166	1.124	1.128	1.122	1.11	1.109	1.125	1.104	1.119	1.136
1.168	1.126	1.128	1.123	1.111	1.11	1.124	1.104	1.119	1.136
1.166	1.129	1.128	1.122	1.11	1.109	1.124	1.108	1.118	1.137
1.165	1.127	1.129	1.125	1.112	1.111	1.126	1.11	1.121	1.139
1.169	1.129	1.131	1.124	1.114	1.115	1.13	1.111	1.123	1.142
1.171	1.128	1.136	1.131	1.12	1.119	1.132	1.117	1.125	1.146
1.176	1.137	1.135	1.132	1.119	1.121	1.135	1.116	1.132	1.153
1.176	1.134	1.139	1.135	1.122	1.127	1.136	1.12	1.131	1.153
1.178	1.136	1.138	1.135	1.123	1.124	1.138	1.12	1.133	1.154
1.18	1.138	1.144	1.137	1.127	1.126	1.138	1.121	1.136	1.156
1.183	1.143	1.142	1.139	1.126	1.128	1.144	1.123	1.134	1.156
1.184	1.143	1.149	1.144	1.131	1.13	1.14	1.123	1.138	1.158
1.189	1.146	1.147	1.141	1.13	1.128	1.144	1.128	1.138	1.157
1.184	1.144	1.15	1.145	1.133	1.133	1.147	1.129	1.141	1.162
1.19	1.149	1.151	1.145	1.134	1.132	1.146	1.13	1.143	1.163
1.189	1.148	1.151	1.145	1.134	1.135	1.147	1.129	1.145	1.163
1.19	1.15	1.151	1.148	1.136	1.137	1.153	1.137	1.145	1.165
1.191	1.15	1.155	1.15	1.141	1.138	1.157	1.138	1.151	1.17
1.194	1.153	1.156	1.151	1.142	1.14	1.153	1.138	1.15	1.168
1.195	1.154	1.158	1.154	1.143	1.143	1.155	1.139	1.152	1.17
1.198	1.158	1.158	1.154	1.142	1.145	1.157	1.143	1.154	1.172
1.201	1.159	1.162	1.158	1.147	1.148	1.156	1.141	1.158	1.177
1.204	1.159	1.161	1.155	1.144	1.145	1.163	1.146	1.155	1.176
1.203	1.158	1.166	1.158	1.148	1.148	1.167	1.146	1.163	1.18
1.205	1.161	1.167	1.163	1.152	1.149	1.169	1.147	1.163	1.176
1.206	1.165	1.166	1.161	1.152	1.149	1.165	1.149	1.162	1.179
1.204	1.166	1.168	1.164	1.152	1.151	1.166	1.152	1.164	1.181
1.207	1.167	1.17	1.166	1.153	1.151	1.165	1.15	1.166	1.184
1.211	1.168	1.17	1.165	1.153	1.15	1.169	1.153	1.164	1.184
1.212	1.169	1.172	1.168	1.154	1.154	1.171	1.153	1.167	1.185
1.21	1.17	1.176	1.171	1.159	1.154	1.173	1.155	1.168	1.184
1.216	1.175	1.176	1.174	1.16	1.157	1.181	1.161	1.171	1.19
1.217	1.177	1.18	1.178	1.169	1.159	1.181	1.162	1.177	1.192
1.218	1.177	1.183	1.179	1.168	1.16	1.179	1.164	1.177	1.194
1.22	1.184	1.183	1.177	1.168	1.161	1.185	1.167	1.181	1.192
1.22	1.181	1.186	1.181	1.172	1.167	1.183	1.167	1.185	1.199
1.225	1.185	1.185	1.18	1.169	1.165	1.188	1.171	1.184	1.197
1.223	1.184	1.19	1.183	1.175	1.168	1.189	1.171	1.187	1.199
1.226	1.188	1.19	1.186	1.176	1.167	1.191	1.173	1.186	1.199
1.224	1.187	1.19	1.186	1.178	1.169	1.193	1.173	1.189	1.201
1.226	1.189	1.195	1.189	1.18	1.169	1.198	1.177	1.189	1.2
1.229	1.192	1.196	1.191	1.181	1.171	1.198	1.178	1.194	1.201
1.23	1.192	1.199	1.192	1.184	1.173	1.203	1.182	1.192	1.203
1.233	1.195	1.204	1.198	1.188	1.18	1.198	1.179	1.198	1.207
1.234	1.2	1.199	1.196	1.183	1.175	1.2	1.182	1.193	1.204
1.232	1.195	1.2	1.197	1.187	1.177	1.203	1.184	1.199	1.208
1.237	1.196	1.206	1.201	1.191	1.181	1.205	1.184	1.2	1.208
1.236	1.202	1.206	1.202	1.189	1.181	1.208	1.186	1.198	1.211
1.238	1.201	1.207	1.204	1.191	1.181	1.205	1.184	1.203	1.212
1.24	1.202	1.207	1.201	1.19	1.18	1.212	1.189	1.202	1.21
1.239	1.201	1.212	1.206	1.197	1.184	1.211	1.192	1.206	1.213
1.241	1.203	1.211	1.207	1.195	1.188	1.213	1.191	1.21	1.218
1.247	1.207	1.21	1.206	1.197	1.188	1.216	1.196	1.209	1.217
1.246	1.208	1.213	1.209	1.201	1.193	1.215	1.194	1.213	1.223
1.249	1.209	1.215	1.209	1.2	1.192	1.217	1.198	1.212	1.22
1.246	1.21	1.214	1.211	1.202	1.192	1.216	1.196	1.212	1.222
1.246	1.208	1.213	1.21	1.199	1.191	1.218	1.199	1.212	1.223
1.247	1.207	1.218	1.214	1.203	1.195	1.218	1.197	1.214	1.226
1.249	1.213	1.218	1.213	1.203	1.196	1.22	1.2	1.214	1.225
1.251	1.213	1.219	1.213	1.205	1.198	1.219	1.199	1.216	1.225
1.25	1.215	1.22	1.214	1.206	1.196			1.218	1.226
1.253	1.217

## Sheet: .03
SA 24h	SA 24h	SA 24h	SA 24h	SA 24h	SA 24h	SA 24h	SA 24h	SA 24h	SA 24h
0.03	0.028	0.029	0.03	0.029	0.029	0.029	0.032	0.029	0.031
0.034	0.032	0.033	0.034	0.033	0.033	0.033	0.035	0.032	0.034
0.038	0.035	0.037	0.037	0.037	0.037	0.037	0.039	0.036	0.038
0.042	0.039	0.041	0.041	0.041	0.041	0.041	0.043	0.04	0.042
0.046	0.044	0.045	0.046	0.046	0.045	0.046	0.047	0.044	0.046
0.051	0.048	0.05	0.051	0.05	0.05	0.05	0.053	0.049	0.05
0.055	0.052	0.055	0.055	0.055	0.055	0.055	0.057	0.054	0.055
0.061	0.058	0.06	0.06	0.06	0.06	0.06	0.063	0.059	0.06
0.066	0.064	0.066	0.066	0.066	0.066	0.066	0.069	0.064	0.066
0.072	0.069	0.072	0.073	0.072	0.072	0.072	0.074	0.07	0.072
0.078	0.076	0.078	0.079	0.078	0.079	0.079	0.081	0.076	0.079
0.086	0.083	0.085	0.085	0.085	0.085	0.086	0.088	0.083	0.085
0.092	0.089	0.092	0.092	0.091	0.092	0.093	0.095	0.089	0.092
0.1	0.096	0.1	0.099	0.099	0.1	0.1	0.103	0.095	0.099
0.108	0.104	0.108	0.108	0.107	0.108	0.107	0.109	0.105	0.107
0.117	0.112	0.115	0.115	0.114	0.116	0.115	0.118	0.111	0.117
0.126	0.121	0.124	0.123	0.123	0.124	0.123	0.127	0.12	0.125
0.134	0.13	0.135	0.133	0.133	0.135	0.134	0.137	0.132	0.137
0.147	0.141	0.144	0.144	0.142	0.145	0.143	0.147	0.141	0.146
0.156	0.15	0.155	0.154	0.153	0.155	0.152	0.157	0.151	0.157
0.169	0.162	0.164	0.165	0.163	0.165	0.164	0.168	0.162	0.167
0.179	0.172	0.175	0.176	0.173	0.177	0.174	0.179	0.173	0.178
0.188	0.182	0.186	0.185	0.184	0.188	0.185	0.189	0.183	0.188
0.197	0.191	0.197	0.196	0.194	0.199	0.192	0.197	0.194	0.197
0.206	0.202	0.205	0.204	0.202	0.208	0.202	0.206	0.201	0.204
0.215	0.21	0.215	0.213	0.212	0.216	0.212	0.215	0.211	0.211
0.224	0.217	0.223	0.221	0.219	0.225	0.219	0.222	0.219	0.222
0.232	0.225	0.229	0.229	0.227	0.234	0.229	0.233	0.225	0.228
0.24	0.233	0.239	0.238	0.237	0.244	0.237	0.241	0.236	0.238
0.249	0.242	0.247	0.243	0.243	0.249	0.244	0.248	0.244	0.244
0.256	0.249	0.255	0.254	0.252	0.261	0.253	0.257	0.25	0.253
0.264	0.258	0.263	0.263	0.261	0.267	0.261	0.264	0.26	0.26
0.27	0.265	0.271	0.27	0.268	0.276	0.269	0.272	0.266	0.268
0.281	0.274	0.276	0.275	0.272	0.282	0.275	0.276	0.274	0.276
0.287	0.28	0.284	0.282	0.279	0.291	0.281	0.283	0.279	0.284
0.297	0.288	0.29	0.288	0.285	0.297	0.289	0.291	0.286	0.29
0.302	0.295	0.296	0.297	0.293	0.305	0.296	0.3	0.294	0.298
0.307	0.303	0.303	0.304	0.302	0.315	0.305	0.306	0.303	0.306
0.315	0.31	0.314	0.315	0.312	0.324	0.31	0.314	0.309	0.312
0.326	0.319	0.321	0.32	0.318	0.331	0.317	0.321	0.316	0.32
0.333	0.327	0.328	0.326	0.324	0.34	0.325	0.328	0.323	0.327
0.338	0.333	0.336	0.336	0.329	0.349	0.331	0.333	0.332	0.336
0.347	0.342	0.343	0.343	0.335	0.354	0.342	0.344	0.336	0.341
0.353	0.349	0.354	0.354	0.348	0.367	0.346	0.35	0.347	0.35
0.361	0.358	0.363	0.362	0.356	0.374	0.351	0.355	0.354	0.358
0.37	0.368	0.369	0.368	0.363	0.38	0.358	0.363	0.359	0.364
0.375	0.373	0.374	0.372	0.368	0.388	0.364	0.369	0.367	0.371
0.38	0.378	0.381	0.378	0.374	0.396	0.375	0.38	0.373	0.377
0.387	0.385	0.394	0.391	0.389	0.409	0.382	0.388	0.383	0.387
0.401	0.398	0.401	0.397	0.395	0.416	0.39	0.395	0.39	0.393
0.407	0.405	0.41	0.406	0.403	0.426	0.397	0.402	0.398	0.402
0.415	0.415	0.418	0.414	0.411	0.433	0.405	0.41	0.405	0.409
0.422	0.423	0.424	0.42	0.419	0.441	0.407	0.414	0.413	0.416
0.428	0.43	0.427	0.421	0.42	0.445	0.415	0.423	0.42	0.425
0.431	0.433	0.437	0.432	0.43	0.454	0.423	0.428	0.428	0.431
0.44	0.444	0.443	0.44	0.437	0.463	0.43	0.434	0.431	0.438
0.449	0.449	0.454	0.451	0.447	0.473	0.438	0.44	0.438	0.443
0.458	0.46	0.459	0.455	0.45	0.479	0.441	0.446	0.445	0.452
0.463	0.465	0.462	0.457	0.453	0.484	0.455	0.459	0.453	0.459
0.468	0.467	0.474	0.469	0.466	0.498	0.46	0.465	0.464	0.469
0.475	0.478	0.482	0.477	0.473	0.507	0.469	0.473	0.468	0.475
0.486	0.488	0.487	0.481	0.482	0.517	0.476	0.475	0.477	0.483
0.492	0.493	0.498	0.492	0.49	0.525	0.479	0.483	0.481	0.487
0.496	0.505	0.503	0.499	0.496	0.533	0.488	0.492	0.487	0.495
0.505	0.51	0.511	0.507	0.503	0.542	0.496	0.501	0.495	0.504
0.519	0.521	0.518	0.516	0.513	0.553	0.503	0.507	0.505	0.514
0.524	0.526	0.528	0.523	0.517	0.561	0.508	0.513	0.512	0.524
0.53	0.534	0.532	0.526	0.523	0.569	0.517	0.52	0.515	0.529
0.533	0.541	0.544	0.541	0.54	0.582	0.528	0.529	0.524	0.536
0.548	0.555	0.553	0.552	0.548	0.592	0.533	0.533	0.534	0.547
0.557	0.564	0.556	0.557	0.549	0.598	0.538	0.542	0.538	0.551
0.564	0.567	0.56	0.559	0.553	0.607	0.547	0.55	0.548	0.561
0.57	0.571	0.573	0.574	0.563	0.618	0.553	0.555	0.554	0.567
0.581	0.583	0.573	0.574	0.567	0.627	0.561	0.562	0.561	0.575
0.586	0.584	0.586	0.587	0.575	0.636	0.569	0.565	0.567	0.584
0.597	0.597	0.596	0.594	0.586	0.643	0.572	0.575	0.572	0.591
0.601	0.604	0.599	0.597	0.591	0.65	0.581	0.583	0.582	0.602
0.61	0.609	0.606	0.606	0.599	0.657	0.588	0.59	0.59	0.607
0.617	0.615	0.619	0.621	0.613	0.67	0.595	0.596	0.595	0.615
0.629	0.628	0.624	0.624	0.617	0.677	0.602	0.602	0.603	0.623
0.632	0.63	0.638	0.634	0.625	0.685	0.608	0.611	0.611	0.634
0.644	0.641	0.639	0.642	0.628	0.693	0.619	0.618	0.617	0.637
0.648	0.643	0.651	0.657	0.645	0.704	0.626	0.625	0.626	0.649
0.657	0.654	0.658	0.662	0.649	0.708	0.634	0.632	0.632	0.656
0.663	0.662	0.659	0.662	0.655	0.717	0.638	0.639	0.641	0.664
0.672	0.663	0.667	0.673	0.663	0.723	0.647	0.645	0.647	0.671
0.681	0.674	0.673	0.681	0.667	0.73	0.653	0.654	0.655	0.68
0.691	0.679	0.678	0.685	0.673	0.737	0.663	0.664	0.662	0.689
0.698	0.683	0.687	0.691	0.679	0.742	0.664	0.666	0.674	0.7
0.707	0.692	0.694	0.698	0.685	0.75	0.674	0.674	0.677	0.705
0.716	0.699	0.705	0.711	0.697	0.758	0.683	0.683	0.685	0.715
0.728	0.709	0.711	0.712	0.703	0.765	0.691	0.691	0.694	0.725
0.729	0.711	0.721	0.723	0.712	0.776	0.696	0.697	0.701	0.731
0.743	0.72	0.727	0.735	0.72	0.784	0.703	0.703	0.707	0.737
0.752	0.732	0.734	0.74	0.726	0.789	0.709	0.71	0.715	0.744
0.762	0.739	0.744	0.748	0.732	0.797	0.721	0.721	0.722	0.755
0.771	0.745	0.751	0.755	0.744	0.807	0.727	0.727	0.734	0.765
0.779	0.756	0.756	0.762	0.747	0.816	0.731	0.734	0.734	0.772
0.784	0.765	0.765	0.769	0.751	0.824	0.74	0.74	0.745	0.781
0.794	0.77	0.774	0.777	0.761	0.83	0.749	0.748	0.751	0.789
0.805	0.779	0.78	0.781	0.767	0.837	0.755	0.755	0.76	0.799
0.814	0.785	0.789	0.789	0.776	0.845	0.766	0.765	0.768	0.81
0.821	0.792	0.8	0.801	0.786	0.858	0.771	0.772	0.778	0.824
0.834	0.806	0.807	0.807	0.791	0.869	0.781	0.78	0.783	0.83
0.842	0.812	0.817	0.818	0.803	0.878	0.789	0.789	0.791	0.837
0.853	0.826	0.828	0.825	0.811	0.886	0.794	0.796	0.799	0.846
0.862	0.838	0.838	0.831	0.815	0.897	0.8	0.801	0.806	0.852
0.869	0.839	0.846	0.837	0.824	0.901	0.811	0.811	0.811	0.856
0.875	0.845	0.852	0.844	0.83	0.908	0.82	0.816	0.822	0.868
0.885	0.854	0.855	0.848	0.836	0.913	0.822	0.824	0.826	0.872
0.89	0.858	0.865	0.858	0.843	0.92	0.833	0.834	0.835	0.879
0.903	0.866	0.875	0.868	0.853	0.93	0.838	0.839	0.843	0.889
0.912	0.875	0.874	0.869	0.856	0.932	0.845	0.845	0.849	0.897
0.915	0.877	0.881	0.878	0.864	0.934	0.856	0.855	0.856	0.905
0.924	0.885	0.89	0.887	0.873	0.94	0.862	0.862	0.867	0.915
0.93	0.894	0.894	0.891	0.878	0.942	0.867	0.866	0.872	0.917
0.933	0.897	0.901	0.897	0.884	0.943	0.875	0.875	0.876	0.919
0.935	0.904	0.908	0.905	0.891	0.947	0.88	0.883	0.884	0.923
0.944	0.909	0.912	0.906	0.895	0.952	0.888	0.885	0.892	0.932
0.95	0.911	0.91	0.906	0.897	0.953	0.891	0.889	0.896	0.935
0.954	0.909	0.91	0.909	0.9	0.958	0.892	0.892	0.898	0.937
0.957	0.91	0.917	0.912	0.902	0.96	0.895	0.894	0.903	0.946
0.963	0.917	0.921	0.915	0.907	0.965	0.9	0.897	0.903	0.945
0.968	0.919	0.926	0.924	0.909	0.97	0.903	0.897	0.907	0.951
0.971	0.928	0.929	0.924	0.911	0.967	0.911	0.904	0.911	0.951
0.971	0.926	0.936	0.928	0.919	0.972	0.912	0.908	0.913	0.961
0.978	0.931	0.942	0.935	0.923	0.981	0.914	0.907	0.922	0.966
0.983	0.94	0.944	0.936	0.925	0.98	0.922	0.915	0.921	0.967
0.985	0.938	0.954	0.944	0.931	0.991	0.923	0.917	0.929	0.976
0.999	0.95	0.952	0.945	0.932	0.99	0.928	0.919	0.933	0.977
1.002	0.948	0.959	0.951	0.939	0.993	0.933	0.926	0.938	0.978
1.006	0.955	0.964	0.955	0.945	0.994	0.937	0.926	0.942	0.985
1.01	0.961	0.967	0.958	0.947	0.997	0.941	0.932	0.945	0.988
1.014	0.967	0.974	0.966	0.952	1.001	0.945	0.934	0.947	0.992
1.018	0.973	0.975	0.967	0.952	1.005	0.955	0.943	0.952	0.993
1.023	0.974	0.981	0.975	0.961	1.013	0.956	0.944	0.959	1.005
1.028	0.984	0.984	0.98	0.964	1.015	0.959	0.949	0.96	1.005
1.034	0.985	0.989	0.983	0.968	1.017	0.969	0.957	0.965	1.006
1.037	0.99	0.998	0.989	0.975	1.018	0.972	0.962	0.971	1.012
1.041	0.998	1.003	0.993	0.978	1.021	0.979	0.966	0.975	1.013
1.046	1.002	1.007	1.001	0.983	1.025	0.981	0.968	0.978	1.022
1.05	1.008	1.005	0.998	0.986	1.023	0.99	0.979	0.981	1.017
1.05	1.006	1.009	1.006	0.991	1.034	0.991	0.981	0.99	1.028
1.056	1.012	1.013	1.007	0.994	1.032	0.991	0.981	0.993	1.029
1.061	1.015	1.016	1.01	0.993	1.033	0.999	0.986	0.996	1.031
1.066	1.016	1.023	1.015	1.002	1.036	1.006	0.992	1.001	1.035
1.071	1.024	1.027	1.022	1.006	1.043	1.013	0.996	1.009	1.041
1.076	1.028	1.031	1.026	1.012	1.04	1.017	1.001	1.013	1.042
1.076	1.03	1.033	1.028	1.015	1.04	1.024	1.007	1.017	1.045
1.078	1.033	1.039	1.036	1.019	1.046	1.024	1.009	1.02	1.05
1.084	1.041	1.04	1.036	1.024	1.046	1.027	1.014	1.026	1.049
1.085	1.043	1.043	1.037	1.024	1.049	1.028	1.015	1.031	1.057
1.088	1.046	1.046	1.04	1.026	1.051	1.033	1.016	1.031	1.058
1.091	1.048	1.048	1.041	1.027	1.05	1.04	1.017	1.034	1.061
1.094	1.048	1.049	1.043	1.031	1.052	1.042	1.024	1.036	1.06
1.093	1.048	1.053	1.046	1.033	1.053	1.042	1.024	1.041	1.064
1.099	1.054	1.054	1.048	1.036	1.055	1.045	1.029	1.041	1.066
1.1	1.054	1.056	1.049	1.036	1.06	1.05	1.034	1.045	1.071
1.105	1.057	1.063	1.055	1.042	1.064	1.053	1.036	1.05	1.074
1.111	1.062	1.065	1.059	1.046	1.065	1.054	1.039	1.053	1.079
1.114	1.063	1.068	1.059	1.047	1.065	1.059	1.043	1.054	1.08
1.117	1.068	1.07	1.061	1.051	1.066	1.063	1.046	1.058	1.082
1.116	1.068	1.072	1.066	1.053	1.068	1.063	1.048	1.059	1.083
1.117	1.071	1.073	1.066	1.052	1.069	1.067	1.051	1.064	1.085
1.117	1.071	1.077	1.07	1.055	1.072	1.069	1.053	1.068	1.088
1.125	1.077	1.081	1.074	1.059	1.075	1.073	1.058	1.069	1.091
1.13	1.08	1.084	1.077	1.063	1.079	1.076	1.06	1.072	1.094
1.133	1.083	1.086	1.079	1.065	1.079	1.079	1.061	1.075	1.097
1.135	1.085	1.087	1.079	1.067	1.08	1.084	1.063	1.075	1.099
1.135	1.086	1.09	1.083	1.07	1.081	1.084	1.067	1.078	1.103
1.137	1.088	1.092	1.085	1.073	1.084	1.088	1.072	1.082	1.105
1.138	1.09	1.095	1.089	1.076	1.087	1.091	1.075	1.087	1.106
1.141	1.095	1.1	1.094	1.08	1.089	1.093	1.075	1.089	1.108
1.144	1.1	1.1	1.096	1.082	1.089	1.092	1.075	1.09	1.112
1.144	1.1	1.098	1.092	1.079	1.088	1.098	1.081	1.09	1.111
1.143	1.097	1.102	1.096	1.086	1.089	1.098	1.081	1.095	1.114
1.145	1.1	1.105	1.099	1.085	1.094	1.1	1.085	1.095	1.117
1.149	1.102	1.108	1.102	1.088	1.095	1.104	1.089	1.098	1.117
1.152	1.106	1.108	1.1	1.09	1.093	1.105	1.088	1.103	1.12
1.15	1.105	1.11	1.105	1.092	1.098	1.11	1.092	1.104	1.122
1.154	1.11	1.113	1.108	1.097	1.099	1.107	1.089	1.106	1.124
1.153	1.113	1.114	1.109	1.097	1.098	1.109	1.093	1.105	1.122
1.155	1.113	1.116	1.11	1.097	1.1	1.114	1.096	1.108	1.126
1.157	1.113	1.12	1.116	1.103	1.105	1.118	1.099	1.111	1.13
1.162	1.118	1.122	1.117	1.105	1.106	1.117	1.098	1.113	1.13
1.163	1.12	1.123	1.116	1.105	1.105	1.12	1.103	1.115	1.132
1.161	1.121	1.125	1.12	1.108	1.11	1.121	1.103	1.118	1.135
1.166	1.124	1.128	1.122	1.11	1.109	1.125	1.104	1.119	1.136
1.168	1.126	1.128	1.123	1.111	1.11	1.124	1.104	1.119	1.136
1.166	1.129	1.128	1.122	1.11	1.109	1.124	1.108	1.118	1.137
1.165	1.127	1.129	1.125	1.112	1.111	1.126	1.11	1.121	1.139
1.169	1.129	1.131	1.124	1.114	1.115	1.13	1.111	1.123	1.142
1.171	1.128	1.136	1.131	1.12	1.119	1.132	1.117	1.125	1.146
1.176	1.137	1.135	1.132	1.119	1.121	1.135	1.116	1.132	1.153
1.176	1.134	1.139	1.135	1.122	1.127	1.136	1.12	1.131	1.153
1.178	1.136	1.138	1.135	1.123	1.124	1.138	1.12	1.133	1.154
1.18	1.138	1.144	1.137	1.127	1.126	1.138	1.121	1.136	1.156
1.183	1.143	1.142	1.139	1.126	1.128	1.144	1.123	1.134	1.156
1.184	1.143	1.149	1.144	1.131	1.13	1.14	1.123	1.138	1.158
1.189	1.146	1.147	1.141	1.13	1.128	1.144	1.128	1.138	1.157
1.184	1.144	1.15	1.145	1.133	1.133	1.147	1.129	1.141	1.162
1.19	1.149	1.151	1.145	1.134	1.132	1.146	1.13	1.143	1.163
1.189	1.148	1.151	1.145	1.134	1.135	1.147	1.129	1.145	1.163
1.19	1.15	1.151	1.148	1.136	1.137	1.153	1.137	1.145	1.165
1.191	1.15	1.155	1.15	1.141	1.138	1.157	1.138	1.151	1.17
1.194	1.153	1.156	1.151	1.142	1.14	1.153	1.138	1.15	1.168
1.195	1.154	1.158	1.154	1.143	1.143	1.155	1.139	1.152	1.17
1.198	1.158	1.158	1.154	1.142	1.145	1.157	1.143	1.154	1.172
1.201	1.159	1.162	1.158	1.147	1.148	1.156	1.141	1.158	1.177
1.204	1.159	1.161	1.155	1.144	1.145	1.163	1.146	1.155	1.176
1.203	1.158	1.166	1.158	1.148	1.148	1.167	1.146	1.163	1.18
1.205	1.161	1.167	1.163	1.152	1.149	1.169	1.147	1.163	1.176
1.206	1.165	1.166	1.161	1.152	1.149	1.165	1.149	1.162	1.179
1.204	1.166	1.168	1.164	1.152	1.151	1.166	1.152	1.164	1.181
1.207	1.167	1.17	1.166	1.153	1.151	1.165	1.15	1.166	1.184
1.211	1.168	1.17	1.165	1.153	1.15	1.169	1.153	1.164	1.184
1.212	1.169	1.172	1.168	1.154	1.154	1.171	1.153	1.167	1.185
1.21	1.17	1.176	1.171	1.159	1.154	1.173	1.155	1.168	1.184
1.216	1.175	1.176	1.174	1.16	1.157	1.181	1.161	1.171	1.19
1.217	1.177	1.18	1.178	1.169	1.159	1.181	1.162	1.177	1.192
1.218	1.177	1.183	1.179	1.168	1.16	1.179	1.164	1.177	1.194
1.22	1.184	1.183	1.177	1.168	1.161	1.185	1.167	1.181	1.192
1.22	1.181	1.186	1.181	1.172	1.167	1.183	1.167	1.185	1.199
1.225	1.185	1.185	1.18	1.169	1.165	1.188	1.171	1.184	1.197
1.223	1.184	1.19	1.183	1.175	1.168	1.189	1.171	1.187	1.199
1.226	1.188	1.19	1.186	1.176	1.167	1.191	1.173	1.186	1.199
1.224	1.187	1.19	1.186	1.178	1.169	1.193	1.173	1.189	1.201
1.226	1.189	1.195	1.189	1.18	1.169	1.198	1.177	1.189	1.2
1.229	1.192	1.196	1.191	1.181	1.171	1.198	1.178	1.194	1.201
1.23	1.192	1.199	1.192	1.184	1.173	1.203	1.182	1.192	1.203
1.233	1.195	1.204	1.198	1.188	1.18	1.198	1.179	1.198	1.207
1.234	1.2	1.199	1.196	1.183	1.175	1.2	1.182	1.193	1.204
1.232	1.195	1.2	1.197	1.187	1.177	1.203	1.184	1.199	1.208
1.237	1.196	1.206	1.201	1.191	1.181	1.205	1.184	1.2	1.208
1.236	1.202	1.206	1.202	1.189	1.181	1.208	1.186	1.198	1.211
1.238	1.201	1.207	1.204	1.191	1.181	1.205	1.184	1.203	1.212
1.24	1.202	1.207	1.201	1.19	1.18	1.212	1.189	1.202	1.21
1.239	1.201	1.212	1.206	1.197	1.184	1.211	1.192	1.206	1.213
1.241	1.203	1.211	1.207	1.195	1.188	1.213	1.191	1.21	1.218
1.247	1.207	1.21	1.206	1.197	1.188	1.216	1.196	1.209	1.217
1.246	1.208	1.213	1.209	1.201	1.193	1.215	1.194	1.213	1.223
1.249	1.209	1.215	1.209	1.2	1.192	1.217	1.198	1.212	1.22
1.246	1.21	1.214	1.211	1.202	1.192	1.216	1.196	1.212	1.222
1.246	1.208	1.213	1.21	1.199	1.191	1.218	1.199	1.212	1.223
1.247	1.207	1.218	1.214	1.203	1.195	1.218	1.197	1.214	1.226
1.249	1.213	1.218	1.213	1.203	1.196	1.22	1.2	1.214	1.225
1.251	1.213	1.219	1.213	1.205	1.198	1.219	1.199	1.216	1.225
1.25	1.215	1.22	1.214	1.206	1.196			1.218	1.226
1.253	1.217

## Sheet: ALL SA
TIME	SA 0.002	SA 0.002	SA 0.002	SA 0.002	SA 0.002	SA 0.002	SA 0.002	SA 0.002	SA 0.002	SA 0.002	SA 0.005	SA 0.005	SA 0.005	SA 0.005	SA 0.005	SA 0.005	SA 0.005	SA 0.005	SA 0.005	SA 0.005	SA 0.01	SA 0.01	SA 0.01	SA 0.01	SA 0.01	SA 0.01	SA 0.01	SA 0.01	SA 0.01	SA 0.01	SA 0.015	SA 0.015	SA 0.015	SA 0.015	SA 0.015	SA 0.015	SA 0.015	SA 0.015	SA 0.015	SA 0.015	SA 0.02	SA 0.02	SA 0.02	SA 0.02	SA 0.02	SA 0.02	SA 0.02	SA 0.02	SA 0.02
0	0.002	0.002	0.002	0.002	0.002	0.002	0.002	0.002	0.002	0.002	0.004	0.005	0.005	0.005	0.005	0.005	0.005	0.005	0.005	0.005	0.011	0.01	0.011	0.01	0.01	0.01	0.01	0.01	0.011	0.01	0.014	0.014	0.014	0.015	0.015	0.015	0.015	0.014	0.015	0.014	0.02	0.02	0.021	0.021	0.021	0.021	0.021	0.022	0.02
5	0.002	0.003	0.002	0.002	0.002	0.002	0.002	0.002	0.002	0.002	0.004	0.005	0.006	0.006	0.005	0.006	0.005	0.005	0.005	0.005	0.012	0.011	0.012	0.012	0.011	0.012	0.012	0.012	0.013	0.011	0.016	0.016	0.016	0.017	0.017	0.017	0.017	0.016	0.017	0.016	0.022	0.023	0.023	0.024	0.024	0.024	0.024	0.025	0.023
10	0.003	0.003	0.003	0.003	0.002	0.003	0.002	0.003	0.003	0.002	0.006	0.006	0.007	0.007	0.006	0.007	0.005	0.006	0.006	0.006	0.014	0.013	0.014	0.013	0.013	0.013	0.013	0.014	0.015	0.013	0.017	0.018	0.018	0.019	0.019	0.019	0.019	0.017	0.018	0.018	0.024	0.026	0.026	0.027	0.026	0.026	0.027	0.028	0.026
15	0.003	0.004	0.003	0.003	0.003	0.003	0.003	0.004	0.003	0.002	0.006	0.007	0.008	0.008	0.007	0.008	0.007	0.007	0.008	0.007	0.016	0.014	0.016	0.015	0.015	0.015	0.015	0.016	0.017	0.014	0.02	0.02	0.021	0.021	0.021	0.021	0.021	0.019	0.02	0.02	0.027	0.028	0.029	0.03	0.029	0.029	0.029	0.032	0.029
20	0.003	0.004	0.004	0.004	0.003	0.004	0.003	0.003	0.004	0.003	0.007	0.008	0.009	0.009	0.008	0.009	0.008	0.008	0.009	0.008	0.017	0.016	0.018	0.017	0.017	0.017	0.017	0.017	0.018	0.016	0.022	0.023	0.023	0.024	0.024	0.024	0.024	0.022	0.023	0.022	0.03	0.032	0.033	0.034	0.033	0.033	0.033	0.035	0.032
25	0.004	0.005	0.005	0.004	0.004	0.005	0.004	0.004	0.005	0.003	0.008	0.01	0.011	0.01	0.01	0.01	0.009	0.01	0.01	0.009	0.02	0.018	0.021	0.019	0.019	0.019	0.019	0.019	0.02	0.018	0.024	0.026	0.026	0.027	0.026	0.026	0.027	0.025	0.026	0.025	0.034	0.035	0.037	0.037	0.037	0.037	0.037	0.039	0.036
30	0.004	0.005	0.006	0.005	0.005	0.005	0.005	0.005	0.005	0.004	0.009	0.011	0.012	0.012	0.011	0.012	0.01	0.01	0.011	0.01	0.022	0.02	0.023	0.021	0.021	0.021	0.021	0.022	0.023	0.02	0.027	0.028	0.029	0.03	0.029	0.029	0.029	0.028	0.029	0.027	0.038	0.039	0.041	0.041	0.041	0.041	0.041	0.043	0.04
35	0.006	0.006	0.007	0.006	0.005	0.006	0.005	0.005	0.005	0.004	0.011	0.013	0.014	0.013	0.013	0.013	0.012	0.012	0.013	0.011	0.024	0.023	0.026	0.024	0.024	0.024	0.024	0.025	0.026	0.022	0.03	0.032	0.033	0.034	0.033	0.033	0.033	0.032	0.032	0.031	0.042	0.044	0.045	0.046	0.046	0.045	0.046	0.047	0.044
40	0.006	0.007	0.008	0.007	0.006	0.007	0.005	0.006	0.006	0.005	0.012	0.014	0.016	0.015	0.015	0.015	0.013	0.014	0.015	0.013	0.027	0.026	0.029	0.027	0.026	0.026	0.027	0.028	0.029	0.025	0.034	0.035	0.037	0.037	0.037	0.037	0.037	0.035	0.036	0.034	0.046	0.048	0.05	0.051	0.05	0.05	0.05	0.053	0.049
45	0.007	0.008	0.009	0.008	0.007	0.008	0.007	0.007	0.008	0.005	0.014	0.016	0.018	0.017	0.017	0.017	0.015	0.016	0.017	0.014	0.03	0.028	0.033	0.03	0.029	0.029	0.029	0.032	0.032	0.027	0.038	0.039	0.041	0.041	0.041	0.041	0.041	0.039	0.04	0.038	0.051	0.052	0.055	0.055	0.055	0.055	0.055	0.057	0.054
50	0.008	0.01	0.011	0.009	0.008	0.009	0.008	0.008	0.009	0.006	0.016	0.018	0.021	0.019	0.019	0.019	0.017	0.017	0.018	0.016	0.034	0.032	0.037	0.034	0.033	0.033	0.033	0.035	0.036	0.031	0.042	0.044	0.045	0.046	0.046	0.045	0.046	0.043	0.044	0.042	0.055	0.058	0.06	0.06	0.06	0.06	0.06	0.063	0.059
55	0.009	0.011	0.012	0.01	0.01	0.01	0.009	0.01	0.01	0.007	0.017	0.02	0.023	0.021	0.021	0.021	0.019	0.019	0.02	0.018	0.038	0.035	0.041	0.037	0.037	0.037	0.037	0.039	0.04	0.034	0.046	0.048	0.05	0.051	0.05	0.05	0.05	0.047	0.049	0.046	0.061	0.064	0.066	0.066	0.066	0.066	0.066	0.069	0.064
60	0.011	0.013	0.014	0.012	0.011	0.012	0.01	0.01	0.011	0.008	0.02	0.023	0.026	0.024	0.024	0.024	0.021	0.022	0.023	0.02	0.042	0.039	0.045	0.041	0.041	0.041	0.041	0.043	0.044	0.038	0.051	0.052	0.055	0.055	0.055	0.055	0.055	0.053	0.054	0.05	0.066	0.069	0.072	0.073	0.072	0.072	0.072	0.074	0.07
65	0.012	0.014	0.016	0.013	0.013	0.013	0.012	0.012	0.013	0.009	0.022	0.026	0.029	0.027	0.026	0.026	0.024	0.025	0.026	0.022	0.046	0.044	0.05	0.046	0.046	0.045	0.046	0.047	0.049	0.042	0.055	0.058	0.06	0.06	0.06	0.06	0.06	0.057	0.059	0.055	0.072	0.076	0.078	0.079	0.078	0.079	0.079	0.081	0.076
70	0.014	0.016	0.018	0.015	0.015	0.015	0.013	0.014	0.015	0.01	0.024	0.028	0.033	0.03	0.029	0.029	0.027	0.028	0.029	0.025	0.051	0.048	0.055	0.051	0.05	0.05	0.05	0.053	0.054	0.046	0.061	0.064	0.066	0.066	0.066	0.066	0.066	0.063	0.064	0.06	0.078	0.083	0.085	0.085	0.085	0.085	0.086	0.088	0.083
75	0.016	0.018	0.021	0.017	0.017	0.017	0.015	0.016	0.017	0.011	0.027	0.032	0.037	0.034	0.033	0.033	0.029	0.032	0.032	0.027	0.055	0.052	0.06	0.055	0.055	0.055	0.055	0.057	0.059	0.05	0.066	0.069	0.072	0.073	0.072	0.072	0.072	0.069	0.07	0.066	0.086	0.089	0.092	0.092	0.091	0.092	0.093	0.095	0.089
80	0.017	0.02	0.023	0.019	0.019	0.019	0.017	0.017	0.018	0.013	0.03	0.035	0.041	0.037	0.037	0.037	0.033	0.035	0.036	0.031	0.061	0.058	0.066	0.06	0.06	0.06	0.06	0.063	0.064	0.055	0.072	0.076	0.078	0.079	0.078	0.079	0.079	0.074	0.076	0.072	0.092	0.096	0.1	0.099	0.099	0.1	0.1	0.103	0.095
85	0.02	0.023	0.026	0.021	0.021	0.021	0.019	0.019	0.02	0.014	0.034	0.039	0.045	0.041	0.041	0.041	0.037	0.039	0.04	0.034	0.066	0.064	0.072	0.066	0.066	0.066	0.066	0.069	0.07	0.06	0.078	0.083	0.085	0.085	0.085	0.085	0.086	0.081	0.083	0.079	0.1	0.104	0.108	0.108	0.107	0.108	0.107	0.109	0.105
90	0.022	0.026	0.029	0.024	0.024	0.024	0.021	0.022	0.023	0.016	0.038	0.044	0.05	0.046	0.046	0.045	0.041	0.043	0.044	0.038	0.072	0.069	0.078	0.073	0.072	0.072	0.072	0.074	0.076	0.066	0.086	0.089	0.092	0.092	0.091	0.092	0.093	0.088	0.089	0.085	0.108	0.112	0.115	0.115	0.114	0.116	0.115	0.118	0.111
95	0.024	0.028	0.033	0.027	0.026	0.026	0.024	0.025	0.026	0.018	0.042	0.048	0.055	0.051	0.05	0.05	0.046	0.047	0.049	0.042	0.078	0.076	0.085	0.079	0.078	0.079	0.079	0.081	0.083	0.072	0.092	0.096	0.1	0.099	0.099	0.1	0.1	0.095	0.095	0.092	0.117	0.121	0.124	0.123	0.123	0.124	0.123	0.127	0.12
100	0.027	0.032	0.037	0.03	0.029	0.029	0.027	0.028	0.029	0.02	0.046	0.052	0.06	0.055	0.055	0.055	0.05	0.053	0.054	0.046	0.086	0.083	0.092	0.085	0.085	0.085	0.086	0.088	0.089	0.079	0.1	0.104	0.108	0.108	0.107	0.108	0.107	0.103	0.105	0.099	0.126	0.13	0.135	0.133	0.133	0.135	0.134	0.137	0.132
105	0.03	0.035	0.041	0.034	0.033	0.033	0.029	0.032	0.032	0.022	0.051	0.058	0.066	0.06	0.06	0.06	0.055	0.057	0.059	0.05	0.092	0.089	0.1	0.092	0.091	0.092	0.093	0.095	0.095	0.085	0.108	0.112	0.115	0.115	0.114	0.116	0.115	0.109	0.111	0.107	0.134	0.141	0.144	0.144	0.142	0.145	0.143	0.147	0.141
110	0.034	0.039	0.045	0.037	0.037	0.037	0.033	0.035	0.036	0.025	0.055	0.064	0.072	0.066	0.066	0.066	0.06	0.063	0.064	0.055	0.1	0.096	0.108	0.099	0.099	0.1	0.1	0.103	0.105	0.092	0.117	0.121	0.124	0.123	0.123	0.124	0.123	0.118	0.12	0.117	0.147	0.15	0.155	0.154	0.153	0.155	0.152	0.157	0.151
115	0.038	0.044	0.05	0.041	0.041	0.041	0.037	0.039	0.04	0.027	0.061	0.069	0.078	0.073	0.072	0.072	0.066	0.069	0.07	0.06	0.108	0.104	0.115	0.108	0.107	0.108	0.107	0.109	0.111	0.099	0.126	0.13	0.135	0.133	0.133	0.135	0.134	0.127	0.132	0.125	0.156	0.162	0.164	0.165	0.163	0.165	0.164	0.168	0.162
120	0.042	0.048	0.055	0.046	0.046	0.045	0.041	0.043	0.044	0.031	0.066	0.076	0.085	0.079	0.078	0.079	0.072	0.074	0.076	0.066	0.117	0.112	0.124	0.115	0.114	0.116	0.115	0.118	0.12	0.107	0.134	0.141	0.144	0.144	0.142	0.145	0.143	0.137	0.141	0.137	0.169	0.172	0.175	0.176	0.173	0.177	0.174	0.179	0.173
125	0.046	0.052	0.06	0.051	0.05	0.05	0.046	0.047	0.049	0.034	0.072	0.083	0.092	0.085	0.085	0.085	0.079	0.081	0.083	0.072	0.126	0.121	0.135	0.123	0.123	0.124	0.123	0.127	0.132	0.117	0.147	0.15	0.155	0.154	0.153	0.155	0.152	0.147	0.151	0.146	0.179	0.182	0.186	0.185	0.184	0.188	0.185	0.189	0.183
130	0.051	0.058	0.066	0.055	0.055	0.055	0.05	0.053	0.054	0.038	0.078	0.089	0.1	0.092	0.091	0.092	0.086	0.088	0.089	0.079	0.134	0.13	0.144	0.133	0.133	0.135	0.134	0.137	0.141	0.125	0.156	0.162	0.164	0.165	0.163	0.165	0.164	0.157	0.162	0.157	0.188	0.191	0.197	0.196	0.194	0.199	0.192	0.197	0.194
135	0.055	0.064	0.072	0.06	0.06	0.06	0.055	0.057	0.059	0.042	0.086	0.096	0.108	0.099	0.099	0.1	0.093	0.095	0.095	0.085	0.147	0.141	0.155	0.144	0.142	0.145	0.143	0.147	0.151	0.137	0.169	0.172	0.175	0.176	0.173	0.177	0.174	0.168	0.173	0.167	0.197	0.202	0.205	0.204	0.202	0.208	0.202	0.206	0.201
140	0.061	0.069	0.078	0.066	0.066	0.066	0.06	0.063	0.064	0.046	0.092	0.104	0.115	0.108	0.107	0.108	0.1	0.103	0.105	0.092	0.156	0.15	0.164	0.154	0.153	0.155	0.152	0.157	0.162	0.146	0.179	0.182	0.186	0.185	0.184	0.188	0.185	0.179	0.183	0.178	0.206	0.21	0.215	0.213	0.212	0.216	0.212	0.215	0.211
145	0.066	0.076	0.085	0.073	0.072	0.072	0.066	0.069	0.07	0.05	0.1	0.112	0.124	0.115	0.114	0.116	0.107	0.109	0.111	0.099	0.169	0.162	0.175	0.165	0.163	0.165	0.164	0.168	0.173	0.157	0.188	0.191	0.197	0.196	0.194	0.199	0.192	0.189	0.194	0.188	0.215	0.217	0.223	0.221	0.219	0.225	0.219	0.222	0.219
150	0.072	0.083	0.092	0.079	0.078	0.079	0.072	0.074	0.076	0.055	0.108	0.121	0.135	0.123	0.123	0.124	0.115	0.118	0.12	0.107	0.179	0.172	0.186	0.176	0.173	0.177	0.174	0.179	0.183	0.167	0.197	0.202	0.205	0.204	0.202	0.208	0.202	0.197	0.201	0.197	0.224	0.225	0.229	0.229	0.227	0.234	0.229	0.233	0.225
155	0.078	0.089	0.1	0.085	0.085	0.085	0.079	0.081	0.083	0.06	0.117	0.13	0.144	0.133	0.133	0.135	0.123	0.127	0.132	0.117	0.188	0.182	0.197	0.185	0.184	0.188	0.185	0.189	0.194	0.178	0.206	0.21	0.215	0.213	0.212	0.216	0.212	0.206	0.211	0.204	0.232	0.233	0.239	0.238	0.237	0.244	0.237	0.241	0.236
160	0.086	0.096	0.108	0.092	0.091	0.092	0.086	0.088	0.089	0.066	0.126	0.141	0.155	0.144	0.142	0.145	0.134	0.137	0.141	0.125	0.197	0.191	0.205	0.196	0.194	0.199	0.192	0.197	0.201	0.188	0.215	0.217	0.223	0.221	0.219	0.225	0.219	0.215	0.219	0.211	0.24	0.242	0.247	0.243	0.243	0.249	0.244	0.248	0.244
165	0.092	0.104	0.115	0.099	0.099	0.1	0.093	0.095	0.095	0.072	0.134	0.15	0.164	0.154	0.153	0.155	0.143	0.147	0.151	0.137	0.206	0.202	0.215	0.204	0.202	0.208	0.202	0.206	0.211	0.197	0.224	0.225	0.229	0.229	0.227	0.234	0.229	0.222	0.225	0.222	0.249	0.249	0.255	0.254	0.252	0.261	0.253	0.257	0.25
170	0.1	0.112	0.124	0.108	0.107	0.108	0.1	0.103	0.105	0.079	0.147	0.162	0.175	0.165	0.163	0.165	0.152	0.157	0.162	0.146	0.215	0.21	0.223	0.213	0.212	0.216	0.212	0.215	0.219	0.204	0.232	0.233	0.239	0.238	0.237	0.244	0.237	0.233	0.236	0.228	0.256	0.258	0.263	0.263	0.261	0.267	0.261	0.264	0.26
175	0.108	0.121	0.135	0.115	0.114	0.116	0.107	0.109	0.111	0.085	0.156	0.172	0.186	0.176	0.173	0.177	0.164	0.168	0.173	0.157	0.224	0.217	0.229	0.221	0.219	0.225	0.219	0.222	0.225	0.211	0.24	0.242	0.247	0.243	0.243	0.249	0.244	0.241	0.244	0.238	0.264	0.265	0.271	0.27	0.268	0.276	0.269	0.272	0.266
180	0.117	0.13	0.144	0.123	0.123	0.124	0.115	0.118	0.12	0.092	0.169	0.182	0.197	0.185	0.184	0.188	0.174	0.179	0.183	0.167	0.232	0.225	0.239	0.229	0.227	0.234	0.229	0.233	0.236	0.222	0.249	0.249	0.255	0.254	0.252	0.261	0.253	0.248	0.25	0.244	0.27	0.274	0.276	0.275	0.272	0.282	0.275	0.276	0.274
185	0.126	0.141	0.155	0.133	0.133	0.135	0.123	0.127	0.132	0.099	0.179	0.191	0.205	0.196	0.194	0.199	0.185	0.189	0.194	0.178	0.24	0.233	0.247	0.238	0.237	0.244	0.237	0.241	0.244	0.228	0.256	0.258	0.263	0.263	0.261	0.267	0.261	0.257	0.26	0.253	0.281	0.28	0.284	0.282	0.279	0.291	0.281	0.283	0.279
190	0.134	0.15	0.164	0.144	0.142	0.145	0.134	0.137	0.141	0.107	0.188	0.202	0.215	0.204	0.202	0.208	0.192	0.197	0.201	0.188	0.249	0.242	0.255	0.243	0.243	0.249	0.244	0.248	0.25	0.238	0.264	0.265	0.271	0.27	0.268	0.276	0.269	0.264	0.266	0.26	0.287	0.288	0.29	0.288	0.285	0.297	0.289	0.291	0.286
195	0.147	0.162	0.175	0.154	0.153	0.155	0.143	0.147	0.151	0.117	0.197	0.21	0.223	0.213	0.212	0.216	0.202	0.206	0.211	0.197	0.256	0.249	0.263	0.254	0.252	0.261	0.253	0.257	0.26	0.244	0.27	0.274	0.276	0.275	0.272	0.282	0.275	0.272	0.274	0.268	0.297	0.295	0.296	0.297	0.293	0.305	0.296	0.3	0.294
200	0.156	0.172	0.186	0.165	0.163	0.165	0.152	0.157	0.162	0.125	0.206	0.217	0.229	0.221	0.219	0.225	0.212	0.215	0.219	0.204	0.264	0.258	0.271	0.263	0.261	0.267	0.261	0.264	0.266	0.253	0.281	0.28	0.284	0.282	0.279	0.291	0.281	0.276	0.279	0.276	0.302	0.303	0.303	0.304	0.302	0.315	0.305	0.306	0.303
205	0.169	0.182	0.197	0.176	0.173	0.177	0.164	0.168	0.173	0.137	0.215	0.225	0.239	0.229	0.227	0.234	0.219	0.222	0.225	0.211	0.27	0.265	0.276	0.27	0.268	0.276	0.269	0.272	0.274	0.26	0.287	0.288	0.29	0.288	0.285	0.297	0.289	0.283	0.286	0.284	0.307	0.31	0.314	0.315	0.312	0.324	0.31	0.314	0.309
210	0.179	0.191	0.205	0.185	0.184	0.188	0.174	0.179	0.183	0.146	0.224	0.233	0.247	0.238	0.237	0.244	0.229	0.233	0.236	0.222	0.281	0.274	0.284	0.275	0.272	0.282	0.275	0.276	0.279	0.268	0.297	0.295	0.296	0.297	0.293	0.305	0.296	0.291	0.294	0.29	0.315	0.319	0.321	0.32	0.318	0.331	0.317	0.321	0.316
215	0.188	0.202	0.215	0.196	0.194	0.199	0.185	0.189	0.194	0.157	0.232	0.242	0.255	0.243	0.243	0.249	0.237	0.241	0.244	0.228	0.287	0.28	0.29	0.282	0.279	0.291	0.281	0.283	0.286	0.276	0.302	0.303	0.303	0.304	0.302	0.315	0.305	0.3	0.303	0.298	0.326	0.327	0.328	0.326	0.324	0.34	0.325	0.328	0.323
220	0.197	0.21	0.223	0.204	0.202	0.208	0.192	0.197	0.201	0.167	0.24	0.249	0.263	0.254	0.252	0.261	0.244	0.248	0.25	0.238	0.297	0.288	0.296	0.288	0.285	0.297	0.289	0.291	0.294	0.284	0.307	0.31	0.314	0.315	0.312	0.324	0.31	0.306	0.309	0.306	0.333	0.333	0.336	0.336	0.329	0.349	0.331	0.333	0.332
225	0.206	0.217	0.229	0.213	0.212	0.216	0.202	0.206	0.211	0.178	0.249	0.258	0.271	0.263	0.261	0.267	0.253	0.257	0.26	0.244	0.302	0.295	0.303	0.297	0.293	0.305	0.296	0.3	0.303	0.29	0.315	0.319	0.321	0.32	0.318	0.331	0.317	0.314	0.316	0.312	0.338	0.342	0.343	0.343	0.335	0.354	0.342	0.344	0.336
230	0.215	0.225	0.239	0.221	0.219	0.225	0.212	0.215	0.219	0.188	0.256	0.265	0.276	0.27	0.268	0.276	0.261	0.264	0.266	0.253	0.307	0.303	0.314	0.304	0.302	0.315	0.305	0.306	0.309	0.298	0.326	0.327	0.328	0.326	0.324	0.34	0.325	0.321	0.323	0.32	0.347	0.349	0.354	0.354	0.348	0.367	0.346	0.35	0.347
235	0.224	0.233	0.247	0.229	0.227	0.234	0.219	0.222	0.225	0.197	0.264	0.274	0.284	0.275	0.272	0.282	0.269	0.272	0.274	0.26	0.315	0.31	0.321	0.315	0.312	0.324	0.31	0.314	0.316	0.306	0.333	0.333	0.336	0.336	0.329	0.349	0.331	0.328	0.332	0.327	0.353	0.358	0.363	0.362	0.356	0.374	0.351	0.355	0.354
240	0.232	0.242	0.255	0.238	0.237	0.244	0.229	0.233	0.236	0.204	0.27	0.28	0.29	0.282	0.279	0.291	0.275	0.276	0.279	0.268	0.326	0.319	0.328	0.32	0.318	0.331	0.317	0.321	0.323	0.312	0.338	0.342	0.343	0.343	0.335	0.354	0.342	0.333	0.336	0.336	0.361	0.368	0.369	0.368	0.363	0.38	0.358	0.363	0.359
245	0.24	0.249	0.263	0.243	0.243	0.249	0.237	0.241	0.244	0.211	0.281	0.288	0.296	0.288	0.285	0.297	0.281	0.283	0.286	0.276	0.333	0.327	0.336	0.326	0.324	0.34	0.325	0.328	0.332	0.32	0.347	0.349	0.354	0.354	0.348	0.367	0.346	0.344	0.347	0.341	0.37	0.373	0.374	0.372	0.368	0.388	0.364	0.369	0.367
250	0.249	0.258	0.271	0.254	0.252	0.261	0.244	0.248	0.25	0.222	0.287	0.295	0.303	0.297	0.293	0.305	0.289	0.291	0.294	0.284	0.338	0.333	0.343	0.336	0.329	0.349	0.331	0.333	0.336	0.327	0.353	0.358	0.363	0.362	0.356	0.374	0.351	0.35	0.354	0.35	0.375	0.378	0.381	0.378	0.374	0.396	0.375	0.38	0.373
255	0.256	0.265	0.276	0.263	0.261	0.267	0.253	0.257	0.26	0.228	0.297	0.303	0.314	0.304	0.302	0.315	0.296	0.3	0.303	0.29	0.347	0.342	0.354	0.343	0.335	0.354	0.342	0.344	0.347	0.336	0.361	0.368	0.369	0.368	0.363	0.38	0.358	0.355	0.359	0.358	0.38	0.385	0.394	0.391	0.389	0.409	0.382	0.388	0.383
260	0.264	0.274	0.284	0.27	0.268	0.276	0.261	0.264	0.266	0.238	0.302	0.31	0.321	0.315	0.312	0.324	0.305	0.306	0.309	0.298	0.353	0.349	0.363	0.354	0.348	0.367	0.346	0.35	0.354	0.341	0.37	0.373	0.374	0.372	0.368	0.388	0.364	0.363	0.367	0.364	0.387	0.398	0.401	0.397	0.395	0.416	0.39	0.395	0.39
265	0.27	0.28	0.29	0.275	0.272	0.282	0.269	0.272	0.274	0.244	0.307	0.319	0.328	0.32	0.318	0.331	0.31	0.314	0.316	0.306	0.361	0.358	0.369	0.362	0.356	0.374	0.351	0.355	0.359	0.35	0.375	0.378	0.381	0.378	0.374	0.396	0.375	0.369	0.373	0.371	0.401	0.405	0.41	0.406	0.403	0.426	0.397	0.402	0.398
270	0.281	0.288	0.296	0.282	0.279	0.291	0.275	0.276	0.279	0.253	0.315	0.327	0.336	0.326	0.324	0.34	0.317	0.321	0.323	0.312	0.37	0.368	0.374	0.368	0.363	0.38	0.358	0.363	0.367	0.358	0.38	0.385	0.394	0.391	0.389	0.409	0.382	0.38	0.383	0.377	0.407	0.415	0.418	0.414	0.411	0.433	0.405	0.41	0.405
275	0.287	0.295	0.303	0.288	0.285	0.297	0.281	0.283	0.286	0.26	0.326	0.333	0.343	0.336	0.329	0.349	0.325	0.328	0.332	0.32	0.375	0.373	0.381	0.372	0.368	0.388	0.364	0.369	0.373	0.364	0.387	0.398	0.401	0.397	0.395	0.416	0.39	0.388	0.39	0.387	0.415	0.423	0.424	0.42	0.419	0.441	0.407	0.414	0.413
280	0.297	0.303	0.314	0.297	0.293	0.305	0.289	0.291	0.294	0.268	0.333	0.342	0.354	0.343	0.335	0.354	0.331	0.333	0.336	0.327	0.38	0.378	0.394	0.378	0.374	0.396	0.375	0.38	0.383	0.371	0.401	0.405	0.41	0.406	0.403	0.426	0.397	0.395	0.398	0.393	0.422	0.43	0.427	0.421	0.42	0.445	0.415	0.423	0.42
285	0.302	0.31	0.321	0.304	0.302	0.315	0.296	0.3	0.303	0.276	0.338	0.349	0.363	0.354	0.348	0.367	0.342	0.344	0.347	0.336	0.387	0.385	0.401	0.391	0.389	0.409	0.382	0.388	0.39	0.377	0.407	0.415	0.418	0.414	0.411	0.433	0.405	0.402	0.405	0.402	0.428	0.433	0.437	0.432	0.43	0.454	0.423	0.428	0.428
290	0.307	0.319	0.328	0.315	0.312	0.324	0.305	0.306	0.309	0.284	0.347	0.358	0.369	0.362	0.356	0.374	0.346	0.35	0.354	0.341	0.401	0.398	0.41	0.397	0.395	0.416	0.39	0.395	0.398	0.387	0.415	0.423	0.424	0.42	0.419	0.441	0.407	0.41	0.413	0.409	0.431	0.444	0.443	0.44	0.437	0.463	0.43	0.434	0.431
295	0.315	0.327	0.336	0.32	0.318	0.331	0.31	0.314	0.316	0.29	0.353	0.368	0.374	0.368	0.363	0.38	0.351	0.355	0.359	0.35	0.407	0.405	0.418	0.406	0.403	0.426	0.397	0.402	0.405	0.393	0.422	0.43	0.427	0.421	0.42	0.445	0.415	0.414	0.42	0.416	0.44	0.449	0.454	0.451	0.447	0.473	0.438	0.44	0.438
300	0.326	0.333	0.343	0.326	0.324	0.34	0.317	0.321	0.323	0.298	0.361	0.373	0.381	0.372	0.368	0.388	0.358	0.363	0.367	0.358	0.415	0.415	0.424	0.414	0.411	0.433	0.405	0.41	0.413	0.402	0.428	0.433	0.437	0.432	0.43	0.454	0.423	0.423	0.428	0.425	0.449	0.46	0.459	0.455	0.45	0.479	0.441	0.446	0.445
305	0.333	0.342	0.354	0.336	0.329	0.349	0.325	0.328	0.332	0.306	0.37	0.378	0.394	0.378	0.374	0.396	0.364	0.369	0.373	0.364	0.422	0.423	0.427	0.42	0.419	0.441	0.407	0.414	0.42	0.409	0.431	0.444	0.443	0.44	0.437	0.463	0.43	0.428	0.431	0.431	0.458	0.465	0.462	0.457	0.453	0.484	0.455	0.459	0.453
310	0.338	0.349	0.363	0.343	0.335	0.354	0.331	0.333	0.336	0.312	0.375	0.385	0.401	0.391	0.389	0.409	0.375	0.38	0.383	0.371	0.428	0.43	0.437	0.421	0.42	0.445	0.415	0.423	0.428	0.416	0.44	0.449	0.454	0.451	0.447	0.473	0.438	0.434	0.438	0.438	0.463	0.467	0.474	0.469	0.466	0.498	0.46	0.465	0.464
315	0.347	0.358	0.369	0.354	0.348	0.367	0.342	0.344	0.347	0.32	0.38	0.398	0.41	0.397	0.395	0.416	0.382	0.388	0.39	0.377	0.431	0.433	0.443	0.432	0.43	0.454	0.423	0.428	0.431	0.425	0.449	0.46	0.459	0.455	0.45	0.479	0.441	0.44	0.445	0.443	0.468	0.478	0.482	0.477	0.473	0.507	0.469	0.473	0.468
320	0.353	0.368	0.374	0.362	0.356	0.374	0.346	0.35	0.354	0.327	0.387	0.405	0.418	0.406	0.403	0.426	0.39	0.395	0.398	0.387	0.44	0.444	0.454	0.44	0.437	0.463	0.43	0.434	0.438	0.431	0.458	0.465	0.462	0.457	0.453	0.484	0.455	0.446	0.453	0.452	0.475	0.488	0.487	0.481	0.482	0.517	0.476	0.475	0.477
325	0.361	0.373	0.381	0.368	0.363	0.38	0.351	0.355	0.359	0.336	0.401	0.415	0.424	0.414	0.411	0.433	0.397	0.402	0.405	0.393	0.449	0.449	0.459	0.451	0.447	0.473	0.438	0.44	0.445	0.438	0.463	0.467	0.474	0.469	0.466	0.498	0.46	0.459	0.464	0.459	0.486	0.493	0.498	0.492	0.49	0.525	0.479	0.483	0.481
330	0.37	0.378	0.394	0.372	0.368	0.388	0.358	0.363	0.367	0.341	0.407	0.423	0.427	0.42	0.419	0.441	0.405	0.41	0.413	0.402	0.458	0.46	0.462	0.455	0.45	0.479	0.441	0.446	0.453	0.443	0.468	0.478	0.482	0.477	0.473	0.507	0.469	0.465	0.468	0.469	0.492	0.505	0.503	0.499	0.496	0.533	0.488	0.492	0.487
335	0.375	0.385	0.401	0.378	0.374	0.396	0.364	0.369	0.373	0.35	0.415	0.43	0.437	0.421	0.42	0.445	0.407	0.414	0.42	0.409	0.463	0.465	0.474	0.457	0.453	0.484	0.455	0.459	0.464	0.452	0.475	0.488	0.487	0.481	0.482	0.517	0.476	0.473	0.477	0.475	0.496	0.51	0.511	0.507	0.503	0.542	0.496	0.501	0.495
340	0.38	0.398	0.41	0.391	0.389	0.409	0.375	0.38	0.383	0.358	0.422	0.433	0.443	0.432	0.43	0.454	0.415	0.423	0.428	0.416	0.468	0.467	0.482	0.469	0.466	0.498	0.46	0.465	0.468	0.459	0.486	0.493	0.498	0.492	0.49	0.525	0.479	0.475	0.481	0.483	0.505	0.521	0.518	0.516	0.513	0.553	0.503	0.507	0.505
345	0.387	0.405	0.418	0.397	0.395	0.416	0.382	0.388	0.39	0.364	0.428	0.444	0.454	0.44	0.437	0.463	0.423	0.428	0.431	0.425	0.475	0.478	0.487	0.477	0.473	0.507	0.469	0.473	0.477	0.469	0.492	0.505	0.503	0.499	0.496	0.533	0.488	0.483	0.487	0.487	0.519	0.526	0.528	0.523	0.517	0.561	0.508	0.513	0.512
350	0.401	0.415	0.424	0.406	0.403	0.426	0.39	0.395	0.398	0.371	0.431	0.449	0.459	0.451	0.447	0.473	0.43	0.434	0.438	0.431	0.486	0.488	0.498	0.481	0.482	0.517	0.476	0.475	0.481	0.475	0.496	0.51	0.511	0.507	0.503	0.542	0.496	0.492	0.495	0.495	0.524	0.534	0.532	0.526	0.523	0.569	0.517	0.52	0.515
355	0.407	0.423	0.427	0.414	0.411	0.433	0.397	0.402	0.405	0.377	0.44	0.46	0.462	0.455	0.45	0.479	0.438	0.44	0.445	0.438	0.492	0.493	0.503	0.492	0.49	0.525	0.479	0.483	0.487	0.483	0.505	0.521	0.518	0.516	0.513	0.553	0.503	0.501	0.505	0.504	0.53	0.541	0.544	0.541	0.54	0.582	0.528	0.529	0.524
360	0.415	0.43	0.437	0.42	0.419	0.441	0.405	0.41	0.413	0.387	0.449	0.465	0.474	0.457	0.453	0.484	0.441	0.446	0.453	0.443	0.496	0.505	0.511	0.499	0.496	0.533	0.488	0.492	0.495	0.487	0.519	0.526	0.528	0.523	0.517	0.561	0.508	0.507	0.512	0.514	0.533	0.555	0.553	0.552	0.548	0.592	0.533	0.533	0.534
365	0.422	0.433	0.443	0.421	0.42	0.445	0.407	0.414	0.42	0.393	0.458	0.467	0.482	0.469	0.466	0.498	0.455	0.459	0.464	0.452	0.505	0.51	0.518	0.507	0.503	0.542	0.496	0.501	0.505	0.495	0.524	0.534	0.532	0.526	0.523	0.569	0.517	0.513	0.515	0.524	0.548	0.564	0.556	0.557	0.549	0.598	0.538	0.542	0.538
370	0.428	0.444	0.454	0.432	0.43	0.454	0.415	0.423	0.428	0.402	0.463	0.478	0.487	0.477	0.473	0.507	0.46	0.465	0.468	0.459	0.519	0.521	0.528	0.516	0.513	0.553	0.503	0.507	0.512	0.504	0.53	0.541	0.544	0.541	0.54	0.582	0.528	0.52	0.524	0.529	0.557	0.567	0.56	0.559	0.553	0.607	0.547	0.55	0.548
375	0.431	0.449	0.459	0.44	0.437	0.463	0.423	0.428	0.431	0.409	0.468	0.488	0.498	0.481	0.482	0.517	0.469	0.473	0.477	0.469	0.524	0.526	0.532	0.523	0.517	0.561	0.508	0.513	0.515	0.514	0.533	0.555	0.553	0.552	0.548	0.592	0.533	0.529	0.534	0.536	0.564	0.571	0.573	0.574	0.563	0.618	0.553	0.555	0.554
380	0.44	0.46	0.462	0.451	0.447	0.473	0.43	0.434	0.438	0.416	0.475	0.493	0.503	0.492	0.49	0.525	0.476	0.475	0.481	0.475	0.53	0.534	0.544	0.526	0.523	0.569	0.517	0.52	0.524	0.524	0.548	0.564	0.556	0.557	0.549	0.598	0.538	0.533	0.538	0.547	0.57	0.583	0.573	0.574	0.567	0.627	0.561	0.562	0.561
385	0.449	0.465	0.474	0.455	0.45	0.479	0.438	0.44	0.445	0.425	0.486	0.505	0.511	0.499	0.496	0.533	0.479	0.483	0.487	0.483	0.533	0.541	0.553	0.541	0.54	0.582	0.528	0.529	0.534	0.529	0.557	0.567	0.56	0.559	0.553	0.607	0.547	0.542	0.548	0.551	0.581	0.584	0.586	0.587	0.575	0.636	0.569	0.565	0.567
390	0.458	0.467	0.482	0.457	0.453	0.484	0.441	0.446	0.453	0.431	0.492	0.51	0.518	0.507	0.503	0.542	0.488	0.492	0.495	0.487	0.548	0.555	0.556	0.552	0.548	0.592	0.533	0.533	0.538	0.536	0.564	0.571	0.573	0.574	0.563	0.618	0.553	0.55	0.554	0.561	0.586	0.597	0.596	0.594	0.586	0.643	0.572	0.575	0.572
395	0.463	0.478	0.487	0.469	0.466	0.498	0.455	0.459	0.464	0.438	0.496	0.521	0.528	0.516	0.513	0.553	0.496	0.501	0.505	0.495	0.557	0.564	0.56	0.557	0.549	0.598	0.538	0.542	0.548	0.547	0.57	0.583	0.573	0.574	0.567	0.627	0.561	0.555	0.561	0.567	0.597	0.604	0.599	0.597	0.591	0.65	0.581	0.583	0.582
400	0.468	0.488	0.498	0.477	0.473	0.507	0.46	0.465	0.468	0.443	0.505	0.526	0.532	0.523	0.517	0.561	0.503	0.507	0.512	0.504	0.564	0.567	0.573	0.559	0.553	0.607	0.547	0.55	0.554	0.551	0.581	0.584	0.586	0.587	0.575	0.636	0.569	0.562	0.567	0.575	0.601	0.609	0.606	0.606	0.599	0.657	0.588	0.59	0.59
401	0.475	0.493	0.503	0.481	0.482	0.517	0.469	0.473	0.477	0.452	0.519	0.534	0.544	0.526	0.523	0.569	0.508	0.513	0.515	0.514	0.57	0.571	0.573	0.574	0.563	0.618	0.553	0.555	0.561	0.561	0.586	0.597	0.596	0.594	0.586	0.643	0.572	0.565	0.572	0.584	0.61	0.615	0.619	0.621	0.613	0.67	0.595	0.596	0.595
402	0.486	0.505	0.511	0.492	0.49	0.525	0.476	0.475	0.481	0.459	0.524	0.541	0.553	0.541	0.54	0.582	0.517	0.52	0.524	0.524	0.581	0.583	0.586	0.574	0.567	0.627	0.561	0.562	0.567	0.567	0.597	0.604	0.599	0.597	0.591	0.65	0.581	0.575	0.582	0.591	0.617	0.628	0.624	0.624	0.617	0.677	0.602	0.602	0.603
403	0.492	0.51	0.518	0.499	0.496	0.533	0.479	0.483	0.487	0.469	0.53	0.555	0.556	0.552	0.548	0.592	0.528	0.529	0.534	0.529	0.586	0.584	0.596	0.587	0.575	0.636	0.569	0.565	0.572	0.575	0.601	0.609	0.606	0.606	0.599	0.657	0.588	0.583	0.59	0.602	0.629	0.63	0.638	0.634	0.625	0.685	0.608	0.611	0.611
404	0.496	0.521	0.528	0.507	0.503	0.542	0.488	0.492	0.495	0.475	0.533	0.564	0.56	0.557	0.549	0.598	0.533	0.533	0.538	0.536	0.597	0.597	0.599	0.594	0.586	0.643	0.572	0.575	0.582	0.584	0.61	0.615	0.619	0.621	0.613	0.67	0.595	0.59	0.595	0.607	0.632	0.641	0.639	0.642	0.628	0.693	0.619	0.618	0.617
405	0.505	0.526	0.532	0.516	0.513	0.553	0.496	0.501	0.505	0.483	0.548	0.567	0.573	0.559	0.553	0.607	0.538	0.542	0.548	0.547	0.601	0.604	0.606	0.597	0.591	0.65	0.581	0.583	0.59	0.591	0.617	0.628	0.624	0.624	0.617	0.677	0.602	0.596	0.603	0.615	0.644	0.643	0.651	0.657	0.645	0.704	0.626	0.625	0.626
406	0.519	0.534	0.544	0.523	0.517	0.561	0.503	0.507	0.512	0.487	0.557	0.571	0.573	0.574	0.563	0.618	0.547	0.55	0.554	0.551	0.61	0.609	0.619	0.606	0.599	0.657	0.588	0.59	0.595	0.602	0.629	0.63	0.638	0.634	0.625	0.685	0.608	0.602	0.611	0.623	0.648	0.654	0.658	0.662	0.649	0.708	0.634	0.632	0.632
407	0.524	0.541	0.553	0.526	0.523	0.569	0.508	0.513	0.515	0.495	0.564	0.583	0.586	0.574	0.567	0.627	0.553	0.555	0.561	0.561	0.617	0.615	0.624	0.621	0.613	0.67	0.595	0.596	0.603	0.607	0.632	0.641	0.639	0.642	0.628	0.693	0.619	0.611	0.617	0.634	0.657	0.662	0.659	0.662	0.655	0.717	0.638	0.639	0.641
408	0.53	0.555	0.556	0.541	0.54	0.582	0.517	0.52	0.524	0.504	0.57	0.584	0.596	0.587	0.575	0.636	0.561	0.562	0.567	0.567	0.629	0.628	0.638	0.624	0.617	0.677	0.602	0.602	0.611	0.615	0.644	0.643	0.651	0.657	0.645	0.704	0.626	0.618	0.626	0.637	0.663	0.663	0.667	0.673	0.663	0.723	0.647	0.645	0.647
409	0.533	0.564	0.56	0.552	0.548	0.592	0.528	0.529	0.534	0.514	0.581	0.597	0.599	0.594	0.586	0.643	0.569	0.565	0.572	0.575	0.632	0.63	0.639	0.634	0.625	0.685	0.608	0.611	0.617	0.623	0.648	0.654	0.658	0.662	0.649	0.708	0.634	0.625	0.632	0.649	0.672	0.674	0.673	0.681	0.667	0.73	0.653	0.654	0.655
410	0.548	0.567	0.573	0.557	0.549	0.598	0.533	0.533	0.538	0.524	0.586	0.604	0.606	0.597	0.591	0.65	0.572	0.575	0.582	0.584	0.644	0.641	0.651	0.642	0.628	0.693	0.619	0.618	0.626	0.634	0.657	0.662	0.659	0.662	0.655	0.717	0.638	0.632	0.641	0.656	0.681	0.679	0.678	0.685	0.673	0.737	0.663	0.664	0.662
411	0.557	0.571	0.573	0.559	0.553	0.607	0.538	0.542	0.548	0.529	0.597	0.609	0.619	0.606	0.599	0.657	0.581	0.583	0.59	0.591	0.648	0.643	0.658	0.657	0.645	0.704	0.626	0.625	0.632	0.637	0.663	0.663	0.667	0.673	0.663	0.723	0.647	0.639	0.647	0.664	0.691	0.683	0.687	0.691	0.679	0.742	0.664	0.666	0.674
412	0.564	0.583	0.586	0.574	0.563	0.618	0.547	0.55	0.554	0.536	0.601	0.615	0.624	0.621	0.613	0.67	0.588	0.59	0.595	0.602	0.657	0.654	0.659	0.662	0.649	0.708	0.634	0.632	0.641	0.649	0.672	0.674	0.673	0.681	0.667	0.73	0.653	0.645	0.655	0.671	0.698	0.692	0.694	0.698	0.685	0.75	0.674	0.674	0.677
413	0.57	0.584	0.596	0.574	0.567	0.627	0.553	0.555	0.561	0.547	0.61	0.628	0.638	0.624	0.617	0.677	0.595	0.596	0.603	0.607	0.663	0.662	0.667	0.662	0.655	0.717	0.638	0.639	0.647	0.656	0.681	0.679	0.678	0.685	0.673	0.737	0.663	0.654	0.662	0.68	0.707	0.699	0.705	0.711	0.697	0.758	0.683	0.683	0.685
414	0.581	0.597	0.599	0.587	0.575	0.636	0.561	0.562	0.567	0.551	0.617	0.63	0.639	0.634	0.625	0.685	0.602	0.602	0.611	0.615	0.672	0.663	0.673	0.673	0.663	0.723	0.647	0.645	0.655	0.664	0.691	0.683	0.687	0.691	0.679	0.742	0.664	0.664	0.674	0.689	0.716	0.709	0.711	0.712	0.703	0.765	0.691	0.691	0.694
415	0.586	0.604	0.606	0.594	0.586	0.643	0.569	0.565	0.572	0.561	0.629	0.641	0.651	0.642	0.628	0.693	0.608	0.611	0.617	0.623	0.681	0.674	0.678	0.681	0.667	0.73	0.653	0.654	0.662	0.671	0.698	0.692	0.694	0.698	0.685	0.75	0.674	0.666	0.677	0.7	0.728	0.711	0.721	0.723	0.712	0.776	0.696	0.697	0.701
416	0.597	0.609	0.619	0.597	0.591	0.65	0.572	0.575	0.582	0.567	0.632	0.643	0.658	0.657	0.645	0.704	0.619	0.618	0.626	0.634	0.691	0.679	0.687	0.685	0.673	0.737	0.663	0.664	0.674	0.68	0.707	0.699	0.705	0.711	0.697	0.758	0.683	0.674	0.685	0.705	0.729	0.72	0.727	0.735	0.72	0.784	0.703	0.703	0.707
417	0.601	0.615	0.624	0.606	0.599	0.657	0.581	0.583	0.59	0.575	0.644	0.654	0.659	0.662	0.649	0.708	0.626	0.625	0.632	0.637	0.698	0.683	0.694	0.691	0.679	0.742	0.664	0.666	0.677	0.689	0.716	0.709	0.711	0.712	0.703	0.765	0.691	0.683	0.694	0.715	0.743	0.732	0.734	0.74	0.726	0.789	0.709	0.71	0.715
418	0.61	0.628	0.638	0.621	0.613	0.67	0.588	0.59	0.595	0.584	0.648	0.662	0.667	0.662	0.655	0.717	0.634	0.632	0.641	0.649	0.707	0.692	0.705	0.698	0.685	0.75	0.674	0.674	0.685	0.7	0.728	0.711	0.721	0.723	0.712	0.776	0.696	0.691	0.701	0.725	0.752	0.739	0.744	0.748	0.732	0.797	0.721	0.721	0.722
419	0.617	0.63	0.639	0.624	0.617	0.677	0.595	0.596	0.603	0.591	0.657	0.663	0.673	0.673	0.663	0.723	0.638	0.639	0.647	0.656	0.716	0.699	0.711	0.711	0.697	0.758	0.683	0.683	0.694	0.705	0.729	0.72	0.727	0.735	0.72	0.784	0.703	0.697	0.707	0.731	0.762	0.745	0.751	0.755	0.744	0.807	0.727	0.727	0.734
420	0.629	0.641	0.651	0.634	0.625	0.685	0.602	0.602	0.611	0.602	0.663	0.674	0.678	0.681	0.667	0.73	0.647	0.645	0.655	0.664	0.728	0.709	0.721	0.712	0.703	0.765	0.691	0.691	0.701	0.715	0.743	0.732	0.734	0.74	0.726	0.789	0.709	0.703	0.715	0.737	0.771	0.756	0.756	0.762	0.747	0.816	0.731	0.734	0.734
421	0.632	0.643	0.658	0.642	0.628	0.693	0.608	0.611	0.617	0.607	0.672	0.679	0.687	0.685	0.673	0.737	0.653	0.654	0.662	0.671	0.729	0.711	0.727	0.723	0.712	0.776	0.696	0.697	0.707	0.725	0.752	0.739	0.744	0.748	0.732	0.797	0.721	0.71	0.722	0.744	0.779	0.765	0.765	0.769	0.751	0.824	0.74	0.74	0.745
422	0.644	0.654	0.659	0.657	0.645	0.704	0.619	0.618	0.626	0.615	0.681	0.683	0.694	0.691	0.679	0.742	0.663	0.664	0.674	0.68	0.743	0.72	0.734	0.735	0.72	0.784	0.703	0.703	0.715	0.731	0.762	0.745	0.751	0.755	0.744	0.807	0.727	0.721	0.734	0.755	0.784	0.77	0.774	0.777	0.761	0.83	0.749	0.748	0.751
423	0.648	0.662	0.667	0.662	0.649	0.708	0.626	0.625	0.632	0.623	0.691	0.692	0.705	0.698	0.685	0.75	0.664	0.666	0.677	0.689	0.752	0.732	0.744	0.74	0.726	0.789	0.709	0.71	0.722	0.737	0.771	0.756	0.756	0.762	0.747	0.816	0.731	0.727	0.734	0.765	0.794	0.779	0.78	0.781	0.767	0.837	0.755	0.755	0.76
424	0.657	0.663	0.673	0.662	0.655	0.717	0.634	0.632	0.641	0.634	0.698	0.699	0.711	0.711	0.697	0.758	0.674	0.674	0.685	0.7	0.762	0.739	0.751	0.748	0.732	0.797	0.721	0.721	0.734	0.744	0.779	0.765	0.765	0.769	0.751	0.824	0.74	0.734	0.745	0.772	0.805	0.785	0.789	0.789	0.776	0.845	0.766	0.765	0.768
425	0.663	0.674	0.678	0.673	0.663	0.723	0.638	0.639	0.647	0.637	0.707	0.709	0.721	0.712	0.703	0.765	0.683	0.683	0.694	0.705	0.771	0.745	0.756	0.755	0.744	0.807	0.727	0.727	0.734	0.755	0.784	0.77	0.774	0.777	0.761	0.83	0.749	0.74	0.751	0.781	0.814	0.792	0.8	0.801	0.786	0.858	0.771	0.772	0.778
426	0.672	0.679	0.687	0.681	0.667	0.73	0.647	0.645	0.655	0.649	0.716	0.711	0.727	0.723	0.712	0.776	0.691	0.691	0.701	0.715	0.779	0.756	0.765	0.762	0.747	0.816	0.731	0.734	0.745	0.765	0.794	0.779	0.78	0.781	0.767	0.837	0.755	0.748	0.76	0.789	0.821	0.806	0.807	0.807	0.791	0.869	0.781	0.78	0.783
427	0.681	0.683	0.694	0.685	0.673	0.737	0.653	0.654	0.662	0.656	0.728	0.72	0.734	0.735	0.72	0.784	0.696	0.697	0.707	0.725	0.784	0.765	0.774	0.769	0.751	0.824	0.74	0.74	0.751	0.772	0.805	0.785	0.789	0.789	0.776	0.845	0.766	0.755	0.768	0.799	0.834	0.812	0.817	0.818	0.803	0.878	0.789	0.789	0.791
428	0.691	0.692	0.705	0.691	0.679	0.742	0.663	0.664	0.674	0.664	0.729	0.732	0.744	0.74	0.726	0.789	0.703	0.703	0.715	0.731	0.794	0.77	0.78	0.777	0.761	0.83	0.749	0.748	0.76	0.781	0.814	0.792	0.8	0.801	0.786	0.858	0.771	0.765	0.778	0.81	0.842	0.826	0.828	0.825	0.811	0.886	0.794	0.796	0.799
429	0.698	0.699	0.711	0.698	0.685	0.75	0.664	0.666	0.677	0.671	0.743	0.739	0.751	0.748	0.732	0.797	0.709	0.71	0.722	0.737	0.805	0.779	0.789	0.781	0.767	0.837	0.755	0.755	0.768	0.789	0.821	0.806	0.807	0.807	0.791	0.869	0.781	0.772	0.783	0.824	0.853	0.838	0.838	0.831	0.815	0.897	0.8	0.801	0.806
430	0.707	0.709	0.721	0.711	0.697	0.758	0.674	0.674	0.685	0.68	0.752	0.745	0.756	0.755	0.744	0.807	0.721	0.721	0.734	0.744	0.814	0.785	0.8	0.789	0.776	0.845	0.766	0.765	0.778	0.799	0.834	0.812	0.817	0.818	0.803	0.878	0.789	0.78	0.791	0.83	0.862	0.839	0.846	0.837	0.824	0.901	0.811	0.811	0.811
431	0.716	0.711	0.727	0.712	0.703	0.765	0.683	0.683	0.694	0.689	0.762	0.756	0.765	0.762	0.747	0.816	0.727	0.727	0.734	0.755	0.821	0.792	0.807	0.801	0.786	0.858	0.771	0.772	0.783	0.81	0.842	0.826	0.828	0.825	0.811	0.886	0.794	0.789	0.799	0.837	0.869	0.845	0.852	0.844	0.83	0.908	0.82	0.816	0.822
432	0.728	0.72	0.734	0.723	0.712	0.776	0.691	0.691	0.701	0.7	0.771	0.765	0.774	0.769	0.751	0.824	0.731	0.734	0.745	0.765	0.834	0.806	0.817	0.807	0.791	0.869	0.781	0.78	0.791	0.824	0.853	0.838	0.838	0.831	0.815	0.897	0.8	0.796	0.806	0.846	0.875	0.854	0.855	0.848	0.836	0.913	0.822	0.824	0.826
433	0.729	0.732	0.744	0.735	0.72	0.784	0.696	0.697	0.707	0.705	0.779	0.77	0.78	0.777	0.761	0.83	0.74	0.74	0.751	0.772	0.842	0.812	0.828	0.818	0.803	0.878	0.789	0.789	0.799	0.83	0.862	0.839	0.846	0.837	0.824	0.901	0.811	0.801	0.811	0.852	0.885	0.858	0.865	0.858	0.843	0.92	0.833	0.834	0.835
434	0.743	0.739	0.751	0.74	0.726	0.789	0.703	0.703	0.715	0.715	0.784	0.779	0.789	0.781	0.767	0.837	0.749	0.748	0.76	0.781	0.853	0.826	0.838	0.825	0.811	0.886	0.794	0.796	0.806	0.837	0.869	0.845	0.852	0.844	0.83	0.908	0.82	0.811	0.822	0.856	0.89	0.866	0.875	0.868	0.853	0.93	0.838	0.839	0.843
435	0.752	0.745	0.756	0.748	0.732	0.797	0.709	0.71	0.722	0.725	0.794	0.785	0.8	0.789	0.776	0.845	0.755	0.755	0.768	0.789	0.862	0.838	0.846	0.831	0.815	0.897	0.8	0.801	0.811	0.846	0.875	0.854	0.855	0.848	0.836	0.913	0.822	0.816	0.826	0.868	0.903	0.875	0.874	0.869	0.856	0.932	0.845	0.845	0.849
436	0.762	0.756	0.765	0.755	0.744	0.807	0.721	0.721	0.734	0.731	0.805	0.792	0.807	0.801	0.786	0.858	0.766	0.765	0.778	0.799	0.869	0.839	0.852	0.837	0.824	0.901	0.811	0.811	0.822	0.852	0.885	0.858	0.865	0.858	0.843	0.92	0.833	0.824	0.835	0.872	0.912	0.877	0.881	0.878	0.864	0.934	0.856	0.855	0.856
437	0.771	0.765	0.774	0.762	0.747	0.816	0.727	0.727	0.734	0.737	0.814	0.806	0.817	0.807	0.791	0.869	0.771	0.772	0.783	0.81	0.875	0.845	0.855	0.844	0.83	0.908	0.82	0.816	0.826	0.856	0.89	0.866	0.875	0.868	0.853	0.93	0.838	0.834	0.843	0.879	0.915	0.885	0.89	0.887	0.873	0.94	0.862	0.862	0.867
438	0.779	0.77	0.78	0.769	0.751	0.824	0.731	0.734	0.745	0.744	0.821	0.812	0.828	0.818	0.803	0.878	0.781	0.78	0.791	0.824	0.885	0.854	0.865	0.848	0.836	0.913	0.822	0.824	0.835	0.868	0.903	0.875	0.874	0.869	0.856	0.932	0.845	0.839	0.849	0.889	0.924	0.894	0.894	0.891	0.878	0.942	0.867	0.866	0.872
439	0.784	0.779	0.789	0.777	0.761	0.83	0.74	0.74	0.751	0.755	0.834	0.826	0.838	0.825	0.811	0.886	0.789	0.789	0.799	0.83	0.89	0.858	0.875	0.858	0.843	0.92	0.833	0.834	0.843	0.872	0.912	0.877	0.881	0.878	0.864	0.934	0.856	0.845	0.856	0.897	0.93	0.897	0.901	0.897	0.884	0.943	0.875	0.875	0.876
440	0.794	0.785	0.8	0.781	0.767	0.837	0.749	0.748	0.76	0.765	0.842	0.838	0.846	0.831	0.815	0.897	0.794	0.796	0.806	0.837	0.903	0.866	0.874	0.868	0.853	0.93	0.838	0.839	0.849	0.879	0.915	0.885	0.89	0.887	0.873	0.94	0.862	0.855	0.867	0.905	0.933	0.904	0.908	0.905	0.891	0.947	0.88	0.883	0.884
441	0.805	0.792	0.807	0.789	0.776	0.845	0.755	0.755	0.768	0.772	0.853	0.839	0.852	0.837	0.824	0.901	0.8	0.801	0.811	0.846	0.912	0.875	0.881	0.869	0.856	0.932	0.845	0.845	0.856	0.889	0.924	0.894	0.894	0.891	0.878	0.942	0.867	0.862	0.872	0.915	0.935	0.909	0.912	0.906	0.895	0.952	0.888	0.885	0.892
442	0.814	0.806	0.817	0.801	0.786	0.858	0.766	0.765	0.778	0.781	0.862	0.845	0.855	0.844	0.83	0.908	0.811	0.811	0.822	0.852	0.915	0.877	0.89	0.878	0.864	0.934	0.856	0.855	0.867	0.897	0.93	0.897	0.901	0.897	0.884	0.943	0.875	0.866	0.876	0.917	0.944	0.911	0.91	0.906	0.897	0.953	0.891	0.889	0.896
443	0.821	0.812	0.828	0.807	0.791	0.869	0.771	0.772	0.783	0.789	0.869	0.854	0.865	0.848	0.836	0.913	0.82	0.816	0.826	0.856	0.924	0.885	0.894	0.887	0.873	0.94	0.862	0.862	0.872	0.905	0.933	0.904	0.908	0.905	0.891	0.947	0.88	0.875	0.884	0.919	0.95	0.909	0.91	0.909	0.9	0.958	0.892	0.892	0.898
444	0.834	0.826	0.838	0.818	0.803	0.878	0.781	0.78	0.791	0.799	0.875	0.858	0.875	0.858	0.843	0.92	0.822	0.824	0.835	0.868	0.93	0.894	0.901	0.891	0.878	0.942	0.867	0.866	0.876	0.915	0.935	0.909	0.912	0.906	0.895	0.952	0.888	0.883	0.892	0.923	0.954	0.91	0.917	0.912	0.902	0.96	0.895	0.894	0.903
445	0.842	0.838	0.846	0.825	0.811	0.886	0.789	0.789	0.799	0.81	0.885	0.866	0.874	0.868	0.853	0.93	0.833	0.834	0.843	0.872	0.933	0.897	0.908	0.897	0.884	0.943	0.875	0.875	0.884	0.917	0.944	0.911	0.91	0.906	0.897	0.953	0.891	0.885	0.896	0.932	0.957	0.917	0.921	0.915	0.907	0.965	0.9	0.897	0.903
446	0.853	0.839	0.852	0.831	0.815	0.897	0.794	0.796	0.806	0.824	0.89	0.875	0.881	0.869	0.856	0.932	0.838	0.839	0.849	0.879	0.935	0.904	0.912	0.905	0.891	0.947	0.88	0.883	0.892	0.919	0.95	0.909	0.91	0.909	0.9	0.958	0.892	0.889	0.898	0.935	0.963	0.919	0.926	0.924	0.909	0.97	0.903	0.897	0.907
447	0.862	0.845	0.855	0.837	0.824	0.901	0.8	0.801	0.811	0.83	0.903	0.877	0.89	0.878	0.864	0.934	0.845	0.845	0.856	0.889	0.944	0.909	0.91	0.906	0.895	0.952	0.888	0.885	0.896	0.923	0.954	0.91	0.917	0.912	0.902	0.96	0.895	0.892	0.903	0.937	0.968	0.928	0.929	0.924	0.911	0.967	0.911	0.904	0.911
448	0.869	0.854	0.865	0.844	0.83	0.908	0.811	0.811	0.822	0.837	0.912	0.885	0.894	0.887	0.873	0.94	0.856	0.855	0.867	0.897	0.95	0.911	0.91	0.906	0.897	0.953	0.891	0.889	0.898	0.932	0.957	0.917	0.921	0.915	0.907	0.965	0.9	0.894	0.903	0.946	0.971	0.926	0.936	0.928	0.919	0.972	0.912	0.908	0.913
449	0.875	0.858	0.875	0.848	0.836	0.913	0.82	0.816	0.826	0.846	0.915	0.894	0.901	0.891	0.878	0.942	0.862	0.862	0.872	0.905	0.954	0.909	0.917	0.909	0.9	0.958	0.892	0.892	0.903	0.935	0.963	0.919	0.926	0.924	0.909	0.97	0.903	0.897	0.907	0.945	0.971	0.931	0.942	0.935	0.923	0.981	0.914	0.907	0.922
450	0.885	0.866	0.874	0.858	0.843	0.92	0.822	0.824	0.835	0.852	0.924	0.897	0.908	0.897	0.884	0.943	0.867	0.866	0.876	0.915	0.957	0.91	0.921	0.912	0.902	0.96	0.895	0.894	0.903	0.937	0.968	0.928	0.929	0.924	0.911	0.967	0.911	0.897	0.911	0.951	0.978	0.94	0.944	0.936	0.925	0.98	0.922	0.915	0.921
451	0.89	0.875	0.881	0.868	0.853	0.93	0.833	0.834	0.843	0.856	0.93	0.904	0.912	0.905	0.891	0.947	0.875	0.875	0.884	0.917	0.963	0.917	0.926	0.915	0.907	0.965	0.9	0.897	0.907	0.946	0.971	0.926	0.936	0.928	0.919	0.972	0.912	0.904	0.913	0.951	0.983	0.938	0.954	0.944	0.931	0.991	0.923	0.917	0.929
452	0.903	0.877	0.89	0.869	0.856	0.932	0.838	0.839	0.849	0.868	0.933	0.909	0.91	0.906	0.895	0.952	0.88	0.883	0.892	0.919	0.968	0.919	0.929	0.924	0.909	0.97	0.903	0.897	0.911	0.945	0.971	0.931	0.942	0.935	0.923	0.981	0.914	0.908	0.922	0.961	0.985	0.95	0.952	0.945	0.932	0.99	0.928	0.919	0.933
453	0.912	0.885	0.894	0.878	0.864	0.934	0.845	0.845	0.856	0.872	0.935	0.911	0.91	0.906	0.897	0.953	0.888	0.885	0.896	0.923	0.971	0.928	0.936	0.924	0.911	0.967	0.911	0.904	0.913	0.951	0.978	0.94	0.944	0.936	0.925	0.98	0.922	0.907	0.921	0.966	0.999	0.948	0.959	0.951	0.939	0.993	0.933	0.926	0.938
454	0.915	0.894	0.901	0.887	0.873	0.94	0.856	0.855	0.867	0.879	0.944	0.909	0.917	0.909	0.9	0.958	0.891	0.889	0.898	0.932	0.971	0.926	0.942	0.928	0.919	0.972	0.912	0.908	0.922	0.951	0.983	0.938	0.954	0.944	0.931	0.991	0.923	0.915	0.929	0.967	1.002	0.955	0.964	0.955	0.945	0.994	0.937	0.926	0.942
455	0.924	0.897	0.908	0.891	0.878	0.942	0.862	0.862	0.872	0.889	0.95	0.91	0.921	0.912	0.902	0.96	0.892	0.892	0.903	0.935	0.978	0.931	0.944	0.935	0.923	0.981	0.914	0.907	0.921	0.961	0.985	0.95	0.952	0.945	0.932	0.99	0.928	0.917	0.933	0.976	1.006	0.961	0.967	0.958	0.947	0.997	0.941	0.932	0.945
456	0.93	0.904	0.912	0.897	0.884	0.943	0.867	0.866	0.876	0.897	0.954	0.917	0.926	0.915	0.907	0.965	0.895	0.894	0.903	0.937	0.983	0.94	0.954	0.936	0.925	0.98	0.922	0.915	0.929	0.966	0.999	0.948	0.959	0.951	0.939	0.993	0.933	0.919	0.938	0.977	1.01	0.967	0.974	0.966	0.952	1.001	0.945	0.934	0.947
457	0.933	0.909	0.91	0.905	0.891	0.947	0.875	0.875	0.884	0.905	0.957	0.919	0.929	0.924	0.909	0.97	0.9	0.897	0.907	0.946	0.985	0.938	0.952	0.944	0.931	0.991	0.923	0.917	0.933	0.967	1.002	0.955	0.964	0.955	0.945	0.994	0.937	0.926	0.942	0.978	1.014	0.973	0.975	0.967	0.952	1.005	0.955	0.943	0.952
458	0.935	0.911	0.91	0.906	0.895	0.952	0.88	0.883	0.892	0.915	0.963	0.928	0.936	0.924	0.911	0.967	0.903	0.897	0.911	0.945	0.999	0.95	0.959	0.945	0.932	0.99	0.928	0.919	0.938	0.976	1.006	0.961	0.967	0.958	0.947	0.997	0.941	0.926	0.945	0.985	1.018	0.974	0.981	0.975	0.961	1.013	0.956	0.944	0.959
459	0.944	0.909	0.917	0.906	0.897	0.953	0.888	0.885	0.896	0.917	0.968	0.926	0.942	0.928	0.919	0.972	0.911	0.904	0.913	0.951	1.002	0.948	0.964	0.951	0.939	0.993	0.933	0.926	0.942	0.977	1.01	0.967	0.974	0.966	0.952	1.001	0.945	0.932	0.947	0.988	1.023	0.984	0.984	0.98	0.964	1.015	0.959	0.949	0.96
460	0.95	0.91	0.921	0.909	0.9	0.958	0.891	0.889	0.898	0.919	0.971	0.931	0.944	0.935	0.923	0.981	0.912	0.908	0.922	0.951	1.006	0.955	0.967	0.955	0.945	0.994	0.937	0.926	0.945	0.978	1.014	0.973	0.975	0.967	0.952	1.005	0.955	0.934	0.952	0.992	1.028	0.985	0.989	0.983	0.968	1.017	0.969	0.957	0.965
461	0.954	0.917	0.926	0.912	0.902	0.96	0.892	0.892	0.903	0.923	0.971	0.94	0.954	0.936	0.925	0.98	0.914	0.907	0.921	0.961	1.01	0.961	0.974	0.958	0.947	0.997	0.941	0.932	0.947	0.985	1.018	0.974	0.981	0.975	0.961	1.013	0.956	0.943	0.959	0.993	1.034	0.99	0.998	0.989	0.975	1.018	0.972	0.962	0.971
462	0.957	0.919	0.929	0.915	0.907	0.965	0.895	0.894	0.903	0.932	0.978	0.938	0.952	0.944	0.931	0.991	0.922	0.915	0.929	0.966	1.014	0.967	0.975	0.966	0.952	1.001	0.945	0.934	0.952	0.988	1.023	0.984	0.984	0.98	0.964	1.015	0.959	0.944	0.96	1.005	1.037	0.998	1.003	0.993	0.978	1.021	0.979	0.966	0.975
463	0.963	0.928	0.936	0.924	0.909	0.97	0.9	0.897	0.907	0.935	0.983	0.95	0.959	0.945	0.932	0.99	0.923	0.917	0.933	0.967	1.018	0.973	0.981	0.967	0.952	1.005	0.955	0.943	0.959	0.992	1.028	0.985	0.989	0.983	0.968	1.017	0.969	0.949	0.965	1.005	1.041	1.002	1.007	1.001	0.983	1.025	0.981	0.968	0.978
464	0.968	0.926	0.942	0.924	0.911	0.967	0.903	0.897	0.911	0.937	0.985	0.948	0.964	0.951	0.939	0.993	0.928	0.919	0.938	0.976	1.023	0.974	0.984	0.975	0.961	1.013	0.956	0.944	0.96	0.993	1.034	0.99	0.998	0.989	0.975	1.018	0.972	0.957	0.971	1.006	1.046	1.008	1.005	0.998	0.986	1.023	0.99	0.979	0.981
465	0.971	0.931	0.944	0.928	0.919	0.972	0.911	0.904	0.913	0.946	0.999	0.955	0.967	0.955	0.945	0.994	0.933	0.926	0.942	0.977	1.028	0.984	0.989	0.98	0.964	1.015	0.959	0.949	0.965	1.005	1.037	0.998	1.003	0.993	0.978	1.021	0.979	0.962	0.975	1.012	1.05	1.006	1.009	1.006	0.991	1.034	0.991	0.981	0.99
466	0.971	0.94	0.954	0.935	0.923	0.981	0.912	0.908	0.922	0.945	1.002	0.961	0.974	0.958	0.947	0.997	0.937	0.926	0.945	0.978	1.034	0.985	0.998	0.983	0.968	1.017	0.969	0.957	0.971	1.005	1.041	1.002	1.007	1.001	0.983	1.025	0.981	0.966	0.978	1.013	1.05	1.012	1.013	1.007	0.994	1.032	0.991	0.981	0.993
467	0.978	0.938	0.952	0.936	0.925	0.98	0.914	0.907	0.921	0.951	1.006	0.967	0.975	0.966	0.952	1.001	0.941	0.932	0.947	0.985	1.037	0.99	1.003	0.989	0.975	1.018	0.972	0.962	0.975	1.006	1.046	1.008	1.005	0.998	0.986	1.023	0.99	0.968	0.981	1.022	1.056	1.015	1.016	1.01	0.993	1.033	0.999	0.986	0.996
468	0.983	0.95	0.959	0.944	0.931	0.991	0.922	0.915	0.929	0.951	1.01	0.973	0.981	0.967	0.952	1.005	0.945	0.934	0.952	0.988	1.041	0.998	1.007	0.993	0.978	1.021	0.979	0.966	0.978	1.012	1.05	1.006	1.009	1.006	0.991	1.034	0.991	0.979	0.99	1.017	1.061	1.016	1.023	1.015	1.002	1.036	1.006	0.992	1.001
469	0.985	0.948	0.964	0.945	0.932	0.99	0.923	0.917	0.933	0.961	1.014	0.974	0.984	0.975	0.961	1.013	0.955	0.943	0.959	0.992	1.046	1.002	1.005	1.001	0.983	1.025	0.981	0.968	0.981	1.013	1.05	1.012	1.013	1.007	0.994	1.032	0.991	0.981	0.993	1.028	1.066	1.024	1.027	1.022	1.006	1.043	1.013	0.996	1.009
470	0.999	0.955	0.967	0.951	0.939	0.993	0.928	0.919	0.938	0.966	1.018	0.984	0.989	0.98	0.964	1.015	0.956	0.944	0.96	0.993	1.05	1.008	1.009	0.998	0.986	1.023	0.99	0.979	0.99	1.022	1.056	1.015	1.016	1.01	0.993	1.033	0.999	0.981	0.996	1.029	1.071	1.028	1.031	1.026	1.012	1.04	1.017	1.001	1.013
471	1.002	0.961	0.974	0.955	0.945	0.994	0.933	0.926	0.942	0.967	1.023	0.985	0.998	0.983	0.968	1.017	0.959	0.949	0.965	1.005	1.05	1.006	1.013	1.006	0.991	1.034	0.991	0.981	0.993	1.017	1.061	1.016	1.023	1.015	1.002	1.036	1.006	0.986	1.001	1.031	1.076	1.03	1.033	1.028	1.015	1.04	1.024	1.007	1.017
472	1.006	0.967	0.975	0.958	0.947	0.997	0.937	0.926	0.945	0.976	1.028	0.99	1.003	0.989	0.975	1.018	0.969	0.957	0.971	1.005	1.056	1.012	1.016	1.007	0.994	1.032	0.991	0.981	0.996	1.028	1.066	1.024	1.027	1.022	1.006	1.043	1.013	0.992	1.009	1.035	1.076	1.033	1.039	1.036	1.019	1.046	1.024	1.009	1.02
473	1.01	0.973	0.981	0.966	0.952	1.001	0.941	0.932	0.947	0.977	1.034	0.998	1.007	0.993	0.978	1.021	0.972	0.962	0.975	1.006	1.061	1.015	1.023	1.01	0.993	1.033	0.999	0.986	1.001	1.029	1.071	1.028	1.031	1.026	1.012	1.04	1.017	0.996	1.013	1.041	1.078	1.041	1.04	1.036	1.024	1.046	1.027	1.014	1.026
474	1.014	0.974	0.984	0.967	0.952	1.005	0.945	0.934	0.952	0.978	1.037	1.002	1.005	1.001	0.983	1.025	0.979	0.966	0.978	1.012	1.066	1.016	1.027	1.015	1.002	1.036	1.006	0.992	1.009	1.031	1.076	1.03	1.033	1.028	1.015	1.04	1.024	1.001	1.017	1.042	1.084	1.043	1.043	1.037	1.024	1.049	1.028	1.015	1.031
475	1.018	0.984	0.989	0.975	0.961	1.013	0.955	0.943	0.959	0.985	1.041	1.008	1.009	0.998	0.986	1.023	0.981	0.968	0.981	1.013	1.071	1.024	1.031	1.022	1.006	1.043	1.013	0.996	1.013	1.035	1.076	1.033	1.039	1.036	1.019	1.046	1.024	1.007	1.02	1.045	1.085	1.046	1.046	1.04	1.026	1.051	1.033	1.016	1.031
476	1.023	0.985	0.998	0.98	0.964	1.015	0.956	0.944	0.96	0.988	1.046	1.006	1.013	1.006	0.991	1.034	0.99	0.979	0.99	1.022	1.076	1.028	1.033	1.026	1.012	1.04	1.017	1.001	1.017	1.041	1.078	1.041	1.04	1.036	1.024	1.046	1.027	1.009	1.026	1.05	1.088	1.048	1.048	1.041	1.027	1.05	1.04	1.017	1.034
477	1.028	0.99	1.003	0.983	0.968	1.017	0.959	0.949	0.965	0.992	1.05	1.012	1.016	1.007	0.994	1.032	0.991	0.981	0.993	1.017	1.076	1.03	1.039	1.028	1.015	1.04	1.024	1.007	1.02	1.042	1.084	1.043	1.043	1.037	1.024	1.049	1.028	1.014	1.031	1.049	1.091	1.048	1.049	1.043	1.031	1.052	1.042	1.024	1.036
478	1.034	0.998	1.007	0.989	0.975	1.018	0.969	0.957	0.971	0.993	1.05	1.015	1.023	1.01	0.993	1.033	0.991	0.981	0.996	1.028	1.078	1.033	1.04	1.036	1.019	1.046	1.024	1.009	1.026	1.045	1.085	1.046	1.046	1.04	1.026	1.051	1.033	1.015	1.031	1.057	1.094	1.048	1.053	1.046	1.033	1.053	1.042	1.024	1.041
479	1.037	1.002	1.005	0.993	0.978	1.021	0.972	0.962	0.975	1.005	1.056	1.016	1.027	1.015	1.002	1.036	0.999	0.986	1.001	1.029	1.084	1.041	1.043	1.036	1.024	1.046	1.027	1.014	1.031	1.05	1.088	1.048	1.048	1.041	1.027	1.05	1.04	1.016	1.034	1.058	1.093	1.054	1.054	1.048	1.036	1.055	1.045	1.029	1.041
480	1.041	1.008	1.009	1.001	0.983	1.025	0.979	0.966	0.978	1.005	1.061	1.024	1.031	1.022	1.006	1.043	1.006	0.992	1.009	1.031	1.085	1.043	1.046	1.037	1.024	1.049	1.028	1.015	1.031	1.049	1.091	1.048	1.049	1.043	1.031	1.052	1.042	1.017	1.036	1.061	1.099	1.054	1.056	1.049	1.036	1.06	1.05	1.034	1.045
481	1.046	1.006	1.013	0.998	0.986	1.023	0.981	0.968	0.981	1.006	1.066	1.028	1.033	1.026	1.012	1.04	1.013	0.996	1.013	1.035	1.088	1.046	1.048	1.04	1.026	1.051	1.033	1.016	1.034	1.057	1.094	1.048	1.053	1.046	1.033	1.053	1.042	1.024	1.041	1.06	1.1	1.057	1.063	1.055	1.042	1.064	1.053	1.036	1.05
482	1.05	1.012	1.016	1.006	0.991	1.034	0.99	0.979	0.99	1.012	1.071	1.03	1.039	1.028	1.015	1.04	1.017	1.001	1.017	1.041	1.091	1.048	1.049	1.041	1.027	1.05	1.04	1.017	1.036	1.058	1.093	1.054	1.054	1.048	1.036	1.055	1.045	1.024	1.041	1.064	1.105	1.062	1.065	1.059	1.046	1.065	1.054	1.039	1.053
483	1.05	1.015	1.023	1.007	0.994	1.032	0.991	0.981	0.993	1.013	1.076	1.033	1.04	1.036	1.019	1.046	1.024	1.007	1.02	1.042	1.094	1.048	1.053	1.043	1.031	1.052	1.042	1.024	1.041	1.061	1.099	1.054	1.056	1.049	1.036	1.06	1.05	1.029	1.045	1.066	1.111	1.063	1.068	1.059	1.047	1.065	1.059	1.043	1.054
484	1.056	1.016	1.027	1.01	0.993	1.033	0.991	0.981	0.996	1.022	1.076	1.041	1.043	1.036	1.024	1.046	1.024	1.009	1.026	1.045	1.093	1.048	1.054	1.046	1.033	1.053	1.042	1.024	1.041	1.06	1.1	1.057	1.063	1.055	1.042	1.064	1.053	1.034	1.05	1.071	1.114	1.068	1.07	1.061	1.051	1.066	1.063	1.046	1.058
485	1.061	1.024	1.031	1.015	1.002	1.036	0.999	0.986	1.001	1.017	1.078	1.043	1.046	1.037	1.024	1.049	1.027	1.014	1.031	1.05	1.099	1.054	1.056	1.048	1.036	1.055	1.045	1.029	1.045	1.064	1.105	1.062	1.065	1.059	1.046	1.065	1.054	1.036	1.053	1.074	1.117	1.068	1.072	1.066	1.053	1.068	1.063	1.048	1.059
486	1.066	1.028	1.033	1.022	1.006	1.043	1.006	0.992	1.009	1.028	1.084	1.046	1.048	1.04	1.026	1.051	1.028	1.015	1.031	1.049	1.1	1.054	1.063	1.049	1.036	1.06	1.05	1.034	1.05	1.066	1.111	1.063	1.068	1.059	1.047	1.065	1.059	1.039	1.054	1.079	1.116	1.071	1.073	1.066	1.052	1.069	1.067	1.051	1.064
487	1.071	1.03	1.039	1.026	1.012	1.04	1.013	0.996	1.013	1.029	1.085	1.048	1.049	1.041	1.027	1.05	1.033	1.016	1.034	1.057	1.105	1.057	1.065	1.055	1.042	1.064	1.053	1.036	1.053	1.071	1.114	1.068	1.07	1.061	1.051	1.066	1.063	1.043	1.058	1.08	1.117	1.071	1.077	1.07	1.055	1.072	1.069	1.053	1.068
488	1.076	1.033	1.04	1.028	1.015	1.04	1.017	1.001	1.017	1.031	1.088	1.048	1.053	1.043	1.031	1.052	1.04	1.017	1.036	1.058	1.111	1.062	1.068	1.059	1.046	1.065	1.054	1.039	1.054	1.074	1.117	1.068	1.072	1.066	1.053	1.068	1.063	1.046	1.059	1.082	1.117	1.077	1.081	1.074	1.059	1.075	1.073	1.058	1.069
489	1.076	1.041	1.043	1.036	1.019	1.046	1.024	1.007	1.02	1.035	1.091	1.048	1.054	1.046	1.033	1.053	1.042	1.024	1.041	1.061	1.114	1.063	1.07	1.059	1.047	1.065	1.059	1.043	1.058	1.079	1.116	1.071	1.073	1.066	1.052	1.069	1.067	1.048	1.064	1.083	1.125	1.08	1.084	1.077	1.063	1.079	1.076	1.06	1.072
490	1.078	1.043	1.046	1.036	1.024	1.046	1.024	1.009	1.026	1.041	1.094	1.054	1.056	1.048	1.036	1.055	1.042	1.024	1.041	1.06	1.117	1.068	1.072	1.061	1.051	1.066	1.063	1.046	1.059	1.08	1.117	1.071	1.077	1.07	1.055	1.072	1.069	1.051	1.068	1.085	1.13	1.083	1.086	1.079	1.065	1.079	1.079	1.061	1.075
491	1.084	1.046	1.048	1.037	1.024	1.049	1.027	1.014	1.031	1.042	1.093	1.054	1.063	1.049	1.036	1.06	1.045	1.029	1.045	1.064	1.116	1.068	1.073	1.066	1.053	1.068	1.063	1.048	1.064	1.082	1.117	1.077	1.081	1.074	1.059	1.075	1.073	1.053	1.069	1.088	1.133	1.085	1.087	1.079	1.067	1.08	1.084	1.063	1.075
492	1.085	1.048	1.049	1.04	1.026	1.051	1.028	1.015	1.031	1.045	1.099	1.057	1.065	1.055	1.042	1.064	1.05	1.034	1.05	1.066	1.117	1.071	1.077	1.066	1.052	1.069	1.067	1.051	1.068	1.083	1.125	1.08	1.084	1.077	1.063	1.079	1.076	1.058	1.072	1.091	1.135	1.086	1.09	1.083	1.07	1.081	1.084	1.067	1.078
493	1.088	1.048	1.053	1.041	1.027	1.05	1.033	1.016	1.034	1.05	1.1	1.062	1.068	1.059	1.046	1.065	1.053	1.036	1.053	1.071	1.117	1.071	1.081	1.07	1.055	1.072	1.069	1.053	1.069	1.085	1.13	1.083	1.086	1.079	1.065	1.079	1.079	1.06	1.075	1.094	1.135	1.088	1.092	1.085	1.073	1.084	1.088	1.072	1.082
494	1.091	1.048	1.054	1.043	1.031	1.052	1.04	1.017	1.036	1.049	1.105	1.063	1.07	1.059	1.047	1.065	1.054	1.039	1.054	1.074	1.125	1.077	1.084	1.074	1.059	1.075	1.073	1.058	1.072	1.088	1.133	1.085	1.087	1.079	1.067	1.08	1.084	1.061	1.075	1.097	1.137	1.09	1.095	1.089	1.076	1.087	1.091	1.075	1.087
495	1.094	1.054	1.056	1.046	1.033	1.053	1.042	1.024	1.041	1.057	1.111	1.068	1.072	1.061	1.051	1.066	1.059	1.043	1.058	1.079	1.13	1.08	1.086	1.077	1.063	1.079	1.076	1.06	1.075	1.091	1.135	1.086	1.09	1.083	1.07	1.081	1.084	1.063	1.078	1.099	1.138	1.095	1.1	1.094	1.08	1.089	1.093	1.075	1.089
496	1.093	1.054	1.063	1.048	1.036	1.055	1.042	1.024	1.041	1.058	1.114	1.068	1.073	1.066	1.053	1.068	1.063	1.046	1.059	1.08	1.133	1.083	1.087	1.079	1.065	1.079	1.079	1.061	1.075	1.094	1.135	1.088	1.092	1.085	1.073	1.084	1.088	1.067	1.082	1.103	1.141	1.1	1.1	1.096	1.082	1.089	1.092	1.075	1.09
497	1.099	1.057	1.065	1.049	1.036	1.06	1.045	1.029	1.045	1.061	1.117	1.071	1.077	1.066	1.052	1.069	1.063	1.048	1.064	1.082	1.135	1.085	1.09	1.079	1.067	1.08	1.084	1.063	1.078	1.097	1.137	1.09	1.095	1.089	1.076	1.087	1.091	1.072	1.087	1.105	1.144	1.1	1.098	1.092	1.079	1.088	1.098	1.081	1.09
498	1.1	1.062	1.068	1.055	1.042	1.064	1.05	1.034	1.05	1.06	1.116	1.071	1.081	1.07	1.055	1.072	1.067	1.051	1.068	1.083	1.135	1.086	1.092	1.083	1.07	1.081	1.084	1.067	1.082	1.099	1.138	1.095	1.1	1.094	1.08	1.089	1.093	1.075	1.089	1.106	1.144	1.097	1.102	1.096	1.086	1.089	1.098	1.081	1.095
499	1.105	1.063	1.07	1.059	1.046	1.065	1.053	1.036	1.053	1.064	1.117	1.077	1.084	1.074	1.059	1.075	1.069	1.053	1.069	1.085	1.137	1.088	1.095	1.085	1.073	1.084	1.088	1.072	1.087	1.103	1.141	1.1	1.1	1.096	1.082	1.089	1.092	1.075	1.09	1.108	1.143	1.1	1.105	1.099	1.085	1.094	1.1	1.085	1.095
500	1.111	1.068	1.072	1.059	1.047	1.065	1.054	1.039	1.054	1.066	1.117	1.08	1.086	1.077	1.063	1.079	1.073	1.058	1.072	1.088	1.138	1.09	1.1	1.089	1.076	1.087	1.091	1.075	1.089	1.105	1.144	1.1	1.098	1.092	1.079	1.088	1.098	1.075	1.09	1.112	1.145	1.102	1.108	1.102	1.088	1.095	1.104	1.089	1.098
501	1.114	1.068	1.073	1.061	1.051	1.066	1.059	1.043	1.058	1.071	1.125	1.083	1.087	1.079	1.065	1.079	1.076	1.06	1.075	1.091	1.141	1.095	1.1	1.094	1.08	1.089	1.093	1.075	1.09	1.106	1.144	1.097	1.102	1.096	1.086	1.089	1.098	1.081	1.095	1.111	1.149	1.106	1.108	1.1	1.09	1.093	1.105	1.088	1.103
502	1.117	1.071	1.077	1.066	1.053	1.068	1.063	1.046	1.059	1.074	1.13	1.085	1.09	1.079	1.067	1.08	1.079	1.061	1.075	1.094	1.144	1.1	1.098	1.096	1.082	1.089	1.092	1.075	1.09	1.108	1.143	1.1	1.105	1.099	1.085	1.094	1.1	1.081	1.095	1.114	1.152	1.105	1.11	1.105	1.092	1.098	1.11	1.092	1.104
503	1.116	1.071	1.081	1.066	1.052	1.069	1.063	1.048	1.064	1.079	1.133	1.086	1.092	1.083	1.07	1.081	1.084	1.063	1.078	1.097	1.144	1.1	1.102	1.092	1.079	1.088	1.098	1.081	1.095	1.112	1.145	1.102	1.108	1.102	1.088	1.095	1.104	1.085	1.098	1.117	1.15	1.11	1.113	1.108	1.097	1.099	1.107	1.089	1.106
504	1.117	1.077	1.084	1.07	1.055	1.072	1.067	1.051	1.068	1.08	1.135	1.088	1.095	1.085	1.073	1.084	1.084	1.067	1.082	1.099	1.143	1.097	1.105	1.096	1.086	1.089	1.098	1.081	1.095	1.111	1.149	1.106	1.108	1.1	1.09	1.093	1.105	1.089	1.103	1.117	1.154	1.113	1.114	1.109	1.097	1.098	1.109	1.093	1.105
505	1.117	1.08	1.086	1.074	1.059	1.075	1.069	1.053	1.069	1.082	1.135	1.09	1.1	1.089	1.076	1.087	1.088	1.072	1.087	1.103	1.145	1.1	1.108	1.099	1.085	1.094	1.1	1.085	1.098	1.114	1.152	1.105	1.11	1.105	1.092	1.098	1.11	1.088	1.104	1.12	1.153	1.113	1.116	1.11	1.097	1.1	1.114	1.096	1.108
506	1.125	1.083	1.087	1.077	1.063	1.079	1.073	1.058	1.072	1.083	1.137	1.095	1.1	1.094	1.08	1.089	1.091	1.075	1.089	1.105	1.149	1.102	1.108	1.102	1.088	1.095	1.104	1.089	1.103	1.117	1.15	1.11	1.113	1.108	1.097	1.099	1.107	1.092	1.106	1.122	1.155	1.113	1.12	1.116	1.103	1.105	1.118	1.099	1.111
507	1.13	1.085	1.09	1.079	1.065	1.079	1.076	1.06	1.075	1.085	1.138	1.1	1.098	1.096	1.082	1.089	1.093	1.075	1.09	1.106	1.152	1.106	1.11	1.1	1.09	1.093	1.105	1.088	1.104	1.117	1.154	1.113	1.114	1.109	1.097	1.098	1.109	1.089	1.105	1.124	1.157	1.118	1.122	1.117	1.105	1.106	1.117	1.098	1.113
508	1.133	1.086	1.092	1.079	1.067	1.08	1.079	1.061	1.075	1.088	1.141	1.1	1.102	1.092	1.079	1.088	1.092	1.075	1.09	1.108	1.15	1.105	1.113	1.105	1.092	1.098	1.11	1.092	1.106	1.12	1.153	1.113	1.116	1.11	1.097	1.1	1.114	1.093	1.108	1.122	1.162	1.12	1.123	1.116	1.105	1.105	1.12	1.103	1.115
509	1.135	1.088	1.095	1.083	1.07	1.081	1.084	1.063	1.078	1.091	1.144	1.097	1.105	1.096	1.086	1.089	1.098	1.081	1.095	1.112	1.154	1.11	1.114	1.108	1.097	1.099	1.107	1.089	1.105	1.122	1.155	1.113	1.12	1.116	1.103	1.105	1.118	1.096	1.111	1.126	1.163	1.121	1.125	1.12	1.108	1.11	1.121	1.103	1.118
510	1.135	1.09	1.1	1.085	1.073	1.084	1.084	1.067	1.082	1.094	1.144	1.1	1.108	1.099	1.085	1.094	1.098	1.081	1.095	1.111	1.153	1.113	1.116	1.109	1.097	1.098	1.109	1.093	1.108	1.124	1.157	1.118	1.122	1.117	1.105	1.106	1.117	1.099	1.113	1.13	1.161	1.124	1.128	1.122	1.11	1.109	1.125	1.104	1.119
511	1.137	1.095	1.1	1.089	1.076	1.087	1.088	1.072	1.087	1.097	1.143	1.102	1.108	1.102	1.088	1.095	1.1	1.085	1.098	1.114	1.155	1.113	1.12	1.11	1.097	1.1	1.114	1.096	1.111	1.122	1.162	1.12	1.123	1.116	1.105	1.105	1.12	1.098	1.115	1.13	1.166	1.126	1.128	1.123	1.111	1.11	1.124	1.104	1.119
512	1.138	1.1	1.098	1.094	1.08	1.089	1.091	1.075	1.089	1.099	1.145	1.106	1.11	1.1	1.09	1.093	1.104	1.089	1.103	1.117	1.157	1.113	1.122	1.116	1.103	1.105	1.118	1.099	1.113	1.126	1.163	1.121	1.125	1.12	1.108	1.11	1.121	1.103	1.118	1.132	1.168	1.129	1.128	1.122	1.11	1.109	1.124	1.108	1.118
513	1.141	1.1	1.102	1.096	1.082	1.089	1.093	1.075	1.09	1.103	1.149	1.105	1.113	1.105	1.092	1.098	1.105	1.088	1.104	1.117	1.162	1.118	1.123	1.117	1.105	1.106	1.117	1.098	1.115	1.13	1.161	1.124	1.128	1.122	1.11	1.109	1.125	1.103	1.119	1.135	1.166	1.127	1.129	1.125	1.112	1.111	1.126	1.11	1.121
514	1.144	1.097	1.105	1.092	1.079	1.088	1.092	1.075	1.09	1.105	1.152	1.11	1.114	1.108	1.097	1.099	1.11	1.092	1.106	1.12	1.163	1.12	1.125	1.116	1.105	1.105	1.12	1.103	1.118	1.13	1.166	1.126	1.128	1.123	1.111	1.11	1.124	1.104	1.119	1.136	1.165	1.129	1.131	1.124	1.114	1.115	1.13	1.111	1.123
515	1.144	1.1	1.108	1.096	1.086	1.089	1.098	1.081	1.095	1.106	1.15	1.113	1.116	1.109	1.097	1.098	1.107	1.089	1.105	1.122	1.161	1.121	1.128	1.12	1.108	1.11	1.121	1.103	1.119	1.132	1.168	1.129	1.128	1.122	1.11	1.109	1.124	1.104	1.118	1.136	1.169	1.128	1.136	1.131	1.12	1.119	1.132	1.117	1.125
516	1.143	1.102	1.108	1.099	1.085	1.094	1.098	1.081	1.095	1.108	1.154	1.113	1.12	1.11	1.097	1.1	1.109	1.093	1.108	1.124	1.166	1.124	1.128	1.122	1.11	1.109	1.125	1.104	1.119	1.135	1.166	1.127	1.129	1.125	1.112	1.111	1.126	1.108	1.121	1.137	1.171	1.137	1.135	1.132	1.119	1.121	1.135	1.116	1.132
517	1.145	1.106	1.11	1.102	1.088	1.095	1.1	1.085	1.098	1.112	1.153	1.113	1.122	1.116	1.103	1.105	1.114	1.096	1.111	1.122	1.168	1.126	1.128	1.123	1.111	1.11	1.124	1.104	1.118	1.136	1.165	1.129	1.131	1.124	1.114	1.115	1.13	1.11	1.123	1.139	1.176	1.134	1.139	1.135	1.122	1.127	1.136	1.12	1.131
518	1.149	1.105	1.113	1.1	1.09	1.093	1.104	1.089	1.103	1.111	1.155	1.118	1.123	1.117	1.105	1.106	1.118	1.099	1.113	1.126	1.166	1.129	1.129	1.122	1.11	1.109	1.124	1.108	1.121	1.136	1.169	1.128	1.136	1.131	1.12	1.119	1.132	1.111	1.125	1.142	1.176	1.136	1.138	1.135	1.123	1.124	1.138	1.12	1.133
519	1.152	1.11	1.114	1.105	1.092	1.098	1.105	1.088	1.104	1.114	1.157	1.12	1.125	1.116	1.105	1.105	1.117	1.098	1.115	1.13	1.165	1.127	1.131	1.125	1.112	1.111	1.126	1.11	1.123	1.137	1.171	1.137	1.135	1.132	1.119	1.121	1.135	1.117	1.132	1.146	1.178	1.138	1.144	1.137	1.127	1.126	1.138	1.121	1.136
520	1.15	1.113	1.116	1.108	1.097	1.099	1.11	1.092	1.106	1.117	1.162	1.121	1.128	1.12	1.108	1.11	1.12	1.103	1.118	1.13	1.169	1.129	1.136	1.124	1.114	1.115	1.13	1.111	1.125	1.139	1.176	1.134	1.139	1.135	1.122	1.127	1.136	1.116	1.131	1.153	1.18	1.143	1.142	1.139	1.126	1.128	1.144	1.123	1.134
521	1.154	1.113	1.12	1.109	1.097	1.098	1.107	1.089	1.105	1.117	1.163	1.124	1.128	1.122	1.11	1.109	1.121	1.103	1.119	1.132	1.171	1.128	1.135	1.131	1.12	1.119	1.132	1.117	1.132	1.142	1.176	1.136	1.138	1.135	1.123	1.124	1.138	1.12	1.133	1.153	1.183	1.143	1.149	1.144	1.131	1.13	1.14	1.123	1.138
522	1.153	1.113	1.122	1.11	1.097	1.1	1.109	1.093	1.108	1.12	1.161	1.126	1.128	1.123	1.111	1.11	1.125	1.104	1.119	1.135	1.176	1.137	1.139	1.132	1.119	1.121	1.135	1.116	1.131	1.146	1.178	1.138	1.144	1.137	1.127	1.126	1.138	1.12	1.136	1.154	1.184	1.146	1.147	1.141	1.13	1.128	1.144	1.128	1.138
523	1.155	1.118	1.123	1.116	1.103	1.105	1.114	1.096	1.111	1.122	1.166	1.129	1.129	1.122	1.11	1.109	1.124	1.104	1.118	1.136	1.176	1.134	1.138	1.135	1.122	1.127	1.136	1.12	1.133	1.153	1.18	1.143	1.142	1.139	1.126	1.128	1.144	1.121	1.134	1.156	1.189	1.144	1.15	1.145	1.133	1.133	1.147	1.129	1.141
524	1.157	1.12	1.125	1.117	1.105	1.106	1.118	1.099	1.113	1.124	1.168	1.127	1.131	1.125	1.112	1.111	1.124	1.108	1.121	1.136	1.178	1.136	1.144	1.135	1.123	1.124	1.138	1.12	1.136	1.153	1.183	1.143	1.149	1.144	1.131	1.13	1.14	1.123	1.138	1.156	1.184	1.149	1.151	1.145	1.134	1.132	1.146	1.13	1.143
525	1.162	1.121	1.128	1.116	1.105	1.105	1.117	1.098	1.115	1.122	1.166	1.129	1.136	1.124	1.114	1.115	1.126	1.11	1.123	1.137	1.18	1.138	1.142	1.137	1.127	1.126	1.138	1.121	1.134	1.154	1.184	1.146	1.147	1.141	1.13	1.128	1.144	1.123	1.138	1.158	1.19	1.148	1.151	1.145	1.134	1.135	1.147	1.129	1.145
526	1.163	1.124	1.128	1.12	1.108	1.11	1.12	1.103	1.118	1.126	1.165	1.128	1.135	1.131	1.12	1.119	1.13	1.111	1.125	1.139	1.183	1.143	1.149	1.139	1.126	1.128	1.144	1.123	1.138	1.156	1.189	1.144	1.15	1.145	1.133	1.133	1.147	1.128	1.141	1.157	1.189	1.15	1.151	1.148	1.136	1.137	1.153	1.137	1.145
527	1.161	1.126	1.128	1.122	1.11	1.109	1.121	1.103	1.119	1.13	1.169	1.137	1.139	1.132	1.119	1.121	1.132	1.117	1.132	1.142	1.184	1.143	1.147	1.144	1.131	1.13	1.14	1.123	1.138	1.156	1.184	1.149	1.151	1.145	1.134	1.132	1.146	1.129	1.143	1.162	1.19	1.15	1.155	1.15	1.141	1.138	1.157	1.138	1.151
528	1.166	1.129	1.129	1.123	1.111	1.11	1.125	1.104	1.119	1.13	1.171	1.134	1.138	1.135	1.122	1.127	1.135	1.116	1.131	1.146	1.189	1.146	1.15	1.141	1.13	1.128	1.144	1.128	1.141	1.158	1.19	1.148	1.151	1.145	1.134	1.135	1.147	1.13	1.145	1.163	1.191	1.153	1.156	1.151	1.142	1.14	1.153	1.138	1.15
529	1.168	1.127	1.131	1.122	1.11	1.109	1.124	1.104	1.118	1.132	1.176	1.136	1.144	1.135	1.123	1.124	1.136	1.12	1.133	1.153	1.184	1.144	1.151	1.145	1.133	1.133	1.147	1.129	1.143	1.157	1.189	1.15	1.151	1.148	1.136	1.137	1.153	1.129	1.145	1.163	1.194	1.154	1.158	1.154	1.143	1.143	1.155	1.139	1.152
530	1.166	1.129	1.136	1.125	1.112	1.111	1.124	1.108	1.121	1.135	1.176	1.138	1.142	1.137	1.127	1.126	1.138	1.12	1.136	1.153	1.19	1.149	1.151	1.145	1.134	1.132	1.146	1.13	1.145	1.162	1.19	1.15	1.155	1.15	1.141	1.138	1.157	1.137	1.151	1.165	1.195	1.158	1.158	1.154	1.142	1.145	1.157	1.143	1.154
531	1.165	1.128	1.135	1.124	1.114	1.115	1.126	1.11	1.123	1.136	1.178	1.143	1.149	1.139	1.126	1.128	1.138	1.121	1.134	1.154	1.189	1.148	1.151	1.145	1.134	1.135	1.147	1.129	1.145	1.163	1.191	1.153	1.156	1.151	1.142	1.14	1.153	1.138	1.15	1.17	1.198	1.159	1.162	1.158	1.147	1.148	1.156	1.141	1.158
532	1.169	1.137	1.139	1.131	1.12	1.119	1.13	1.111	1.125	1.136	1.18	1.143	1.147	1.144	1.131	1.13	1.144	1.123	1.138	1.156	1.19	1.15	1.155	1.148	1.136	1.137	1.153	1.137	1.151	1.163	1.194	1.154	1.158	1.154	1.143	1.143	1.155	1.138	1.152	1.168	1.201	1.159	1.161	1.155	1.144	1.145	1.163	1.146	1.155
533	1.171	1.134	1.138	1.132	1.119	1.121	1.132	1.117	1.132	1.137	1.183	1.146	1.15	1.141	1.13	1.128	1.14	1.123	1.138	1.156	1.191	1.15	1.156	1.15	1.141	1.138	1.157	1.138	1.15	1.165	1.195	1.158	1.158	1.154	1.142	1.145	1.157	1.139	1.154	1.17	1.204	1.158	1.166	1.158	1.148	1.148	1.167	1.146	1.163
534	1.176	1.136	1.144	1.135	1.122	1.127	1.135	1.116	1.131	1.139	1.184	1.144	1.151	1.145	1.133	1.133	1.144	1.128	1.141	1.158	1.194	1.153	1.158	1.151	1.142	1.14	1.153	1.138	1.152	1.17	1.198	1.159	1.162	1.158	1.147	1.148	1.156	1.143	1.158	1.172	1.203	1.161	1.167	1.163	1.152	1.149	1.169	1.147	1.163
535	1.176	1.138	1.142	1.135	1.123	1.124	1.136	1.12	1.133	1.142	1.189	1.149	1.151	1.145	1.134	1.132	1.147	1.129	1.143	1.157	1.195	1.154	1.158	1.154	1.143	1.143	1.155	1.139	1.154	1.168	1.201	1.159	1.161	1.155	1.144	1.145	1.163	1.141	1.155	1.177	1.205	1.165	1.166	1.161	1.152	1.149	1.165	1.149	1.162
536	1.178	1.143	1.149	1.137	1.127	1.126	1.138	1.12	1.136	1.146	1.184	1.148	1.151	1.145	1.134	1.135	1.146	1.13	1.145	1.162	1.198	1.158	1.162	1.154	1.142	1.145	1.157	1.143	1.158	1.17	1.204	1.158	1.166	1.158	1.148	1.148	1.167	1.146	1.163	1.176	1.206	1.166	1.168	1.164	1.152	1.151	1.166	1.152	1.164
537	1.18	1.143	1.147	1.139	1.126	1.128	1.138	1.121	1.134	1.153	1.19	1.15	1.155	1.148	1.136	1.137	1.147	1.129	1.145	1.163	1.201	1.159	1.161	1.158	1.147	1.148	1.156	1.141	1.155	1.172	1.203	1.161	1.167	1.163	1.152	1.149	1.169	1.146	1.163	1.18	1.204	1.167	1.17	1.166	1.153	1.151	1.165	1.15	1.166
538	1.183	1.146	1.15	1.144	1.131	1.13	1.144	1.123	1.138	1.153	1.189	1.15	1.156	1.15	1.141	1.138	1.153	1.137	1.151	1.163	1.204	1.159	1.166	1.155	1.144	1.145	1.163	1.146	1.163	1.177	1.205	1.165	1.166	1.161	1.152	1.149	1.165	1.147	1.162	1.176	1.207	1.168	1.17	1.165	1.153	1.15	1.169	1.153	1.164
539	1.184	1.144	1.151	1.141	1.13	1.128	1.14	1.123	1.138	1.154	1.19	1.153	1.158	1.151	1.142	1.14	1.157	1.138	1.15	1.165	1.203	1.158	1.167	1.158	1.148	1.148	1.167	1.146	1.163	1.176	1.206	1.166	1.168	1.164	1.152	1.151	1.166	1.149	1.164	1.179	1.211	1.169	1.172	1.168	1.154	1.154	1.171	1.153	1.167
540	1.189	1.149	1.151	1.145	1.133	1.133	1.144	1.128	1.141	1.156	1.191	1.154	1.158	1.154	1.143	1.143	1.153	1.138	1.152	1.17	1.205	1.161	1.166	1.163	1.152	1.149	1.169	1.147	1.162	1.18	1.204	1.167	1.17	1.166	1.153	1.151	1.165	1.152	1.166	1.181	1.212	1.17	1.176	1.171	1.159	1.154	1.173	1.155	1.168
541	1.184	1.148	1.151	1.145	1.134	1.132	1.147	1.129	1.143	1.156	1.194	1.158	1.162	1.154	1.142	1.145	1.155	1.139	1.154	1.168	1.206	1.165	1.168	1.161	1.152	1.149	1.165	1.149	1.164	1.176	1.207	1.168	1.17	1.165	1.153	1.15	1.169	1.15	1.164	1.184	1.21	1.175	1.176	1.174	1.16	1.157	1.181	1.161	1.171
542	1.19	1.15	1.155	1.145	1.134	1.135	1.146	1.13	1.145	1.158	1.195	1.159	1.161	1.158	1.147	1.148	1.157	1.143	1.158	1.17	1.204	1.166	1.17	1.164	1.152	1.151	1.166	1.152	1.166	1.179	1.211	1.169	1.172	1.168	1.154	1.154	1.171	1.153	1.167	1.184	1.216	1.177	1.18	1.178	1.169	1.159	1.181	1.162	1.177
543	1.189	1.15	1.156	1.148	1.136	1.137	1.147	1.129	1.145	1.157	1.198	1.159	1.166	1.155	1.144	1.145	1.156	1.141	1.155	1.172	1.207	1.167	1.17	1.166	1.153	1.151	1.165	1.15	1.164	1.181	1.212	1.17	1.176	1.171	1.159	1.154	1.173	1.153	1.168	1.185	1.217	1.177	1.183	1.179	1.168	1.16	1.179	1.164	1.177
544	1.19	1.153	1.158	1.15	1.141	1.138	1.153	1.137	1.151	1.162	1.201	1.158	1.167	1.158	1.148	1.148	1.163	1.146	1.163	1.177	1.211	1.168	1.172	1.165	1.153	1.15	1.169	1.153	1.167	1.184	1.21	1.175	1.176	1.174	1.16	1.157	1.181	1.155	1.171	1.184	1.218	1.184	1.183	1.177	1.168	1.161	1.185	1.167	1.181
545	1.191	1.154	1.158	1.151	1.142	1.14	1.157	1.138	1.15	1.163	1.204	1.161	1.166	1.163	1.152	1.149	1.167	1.146	1.163	1.176	1.212	1.169	1.176	1.168	1.154	1.154	1.171	1.153	1.168	1.184	1.216	1.177	1.18	1.178	1.169	1.159	1.181	1.161	1.177	1.19	1.22	1.181	1.186	1.181	1.172	1.167	1.183	1.167	1.185
546	1.194	1.158	1.162	1.154	1.143	1.143	1.153	1.138	1.152	1.163	1.203	1.165	1.168	1.161	1.152	1.149	1.169	1.147	1.162	1.18	1.21	1.17	1.176	1.171	1.159	1.154	1.173	1.155	1.171	1.185	1.217	1.177	1.183	1.179	1.168	1.16	1.179	1.162	1.177	1.192	1.22	1.185	1.185	1.18	1.169	1.165	1.188	1.171	1.184
547	1.195	1.159	1.161	1.154	1.142	1.145	1.155	1.139	1.154	1.165	1.205	1.166	1.17	1.164	1.152	1.151	1.165	1.149	1.164	1.176	1.216	1.175	1.18	1.174	1.16	1.157	1.181	1.161	1.177	1.184	1.218	1.184	1.183	1.177	1.168	1.161	1.185	1.164	1.181	1.194	1.225	1.184	1.19	1.183	1.175	1.168	1.189	1.171	1.187
548	1.198	1.159	1.166	1.158	1.147	1.148	1.157	1.143	1.158	1.17	1.206	1.167	1.17	1.166	1.153	1.151	1.166	1.152	1.166	1.179	1.217	1.177	1.183	1.178	1.169	1.159	1.181	1.162	1.177	1.19	1.22	1.181	1.186	1.181	1.172	1.167	1.183	1.167	1.185	1.192	1.223	1.188	1.19	1.186	1.176	1.167	1.191	1.173	1.186
549	1.201	1.158	1.167	1.155	1.144	1.145	1.156	1.141	1.155	1.168	1.204	1.168	1.172	1.165	1.153	1.15	1.165	1.15	1.164	1.181	1.218	1.177	1.183	1.179	1.168	1.16	1.179	1.164	1.181	1.192	1.22	1.185	1.185	1.18	1.169	1.165	1.188	1.167	1.184	1.199	1.226	1.187	1.19	1.186	1.178	1.169	1.193	1.173	1.189
550	1.204	1.161	1.166	1.158	1.148	1.148	1.163	1.146	1.163	1.17	1.207	1.169	1.176	1.168	1.154	1.154	1.169	1.153	1.167	1.184	1.22	1.184	1.186	1.177	1.168	1.161	1.185	1.167	1.185	1.194	1.225	1.184	1.19	1.183	1.175	1.168	1.189	1.171	1.187	1.197	1.224	1.189	1.195	1.189	1.18	1.169	1.198	1.177	1.189
551	1.203	1.165	1.168	1.163	1.152	1.149	1.167	1.146	1.163	1.172	1.211	1.17	1.176	1.171	1.159	1.154	1.171	1.153	1.168	1.184	1.22	1.181	1.185	1.181	1.172	1.167	1.183	1.167	1.184	1.192	1.223	1.188	1.19	1.186	1.176	1.167	1.191	1.171	1.186	1.199	1.226	1.192	1.196	1.191	1.181	1.171	1.198	1.178	1.194
552	1.205	1.166	1.17	1.161	1.152	1.149	1.169	1.147	1.162	1.177	1.212	1.175	1.18	1.174	1.16	1.157	1.173	1.155	1.171	1.185	1.225	1.185	1.19	1.18	1.169	1.165	1.188	1.171	1.187	1.199	1.226	1.187	1.19	1.186	1.178	1.169	1.193	1.173	1.189	1.199	1.229	1.192	1.199	1.192	1.184	1.173	1.203	1.182	1.192
553	1.206	1.167	1.17	1.164	1.152	1.151	1.165	1.149	1.164	1.176	1.21	1.177	1.183	1.178	1.169	1.159	1.181	1.161	1.177	1.184	1.223	1.184	1.19	1.183	1.175	1.168	1.189	1.171	1.186	1.197	1.224	1.189	1.195	1.189	1.18	1.169	1.198	1.173	1.189	1.201	1.23	1.195	1.204	1.198	1.188	1.18	1.198	1.179	1.198
554	1.204	1.168	1.172	1.166	1.153	1.151	1.166	1.152	1.166	1.18	1.216	1.177	1.183	1.179	1.168	1.16	1.181	1.162	1.177	1.19	1.226	1.188	1.19	1.186	1.176	1.167	1.191	1.173	1.189	1.199	1.226	1.192	1.196	1.191	1.181	1.171	1.198	1.177	1.194	1.2	1.233	1.2	1.199	1.196	1.183	1.175	1.2	1.182	1.193
555	1.207	1.169	1.176	1.165	1.153	1.15	1.165	1.15	1.164	1.176	1.217	1.184	1.186	1.177	1.168	1.161	1.179	1.164	1.181	1.192	1.224	1.187	1.195	1.186	1.178	1.169	1.193	1.173	1.189	1.199	1.229	1.192	1.199	1.192	1.184	1.173	1.203	1.178	1.192	1.201	1.234	1.195	1.2	1.197	1.187	1.177	1.203	1.184	1.199
556	1.211	1.17	1.176	1.168	1.154	1.154	1.169	1.153	1.167	1.179	1.218	1.181	1.185	1.181	1.172	1.167	1.185	1.167	1.185	1.194	1.226	1.189	1.196	1.189	1.18	1.169	1.198	1.177	1.194	1.201	1.23	1.195	1.204	1.198	1.188	1.18	1.198	1.182	1.198	1.203	1.232	1.196	1.206	1.201	1.191	1.181	1.205	1.184	1.2
557	1.212	1.175	1.18	1.171	1.159	1.154	1.171	1.153	1.168	1.181	1.22	1.185	1.19	1.18	1.169	1.165	1.183	1.167	1.184	1.192	1.229	1.192	1.199	1.191	1.181	1.171	1.198	1.178	1.192	1.2	1.233	1.2	1.199	1.196	1.183	1.175	1.2	1.179	1.193	1.207	1.237	1.202	1.206	1.202	1.189	1.181	1.208	1.186	1.198
558	1.21	1.177	1.183	1.174	1.16	1.157	1.173	1.155	1.171	1.184	1.22	1.184	1.19	1.183	1.175	1.168	1.188	1.171	1.187	1.199	1.23	1.192	1.204	1.192	1.184	1.173	1.203	1.182	1.198	1.201	1.234	1.195	1.2	1.197	1.187	1.177	1.203	1.182	1.199	1.204	1.236	1.201	1.207	1.204	1.191	1.181	1.205	1.184	1.203
559	1.216	1.177	1.183	1.178	1.169	1.159	1.181	1.161	1.177	1.184	1.225	1.188	1.19	1.186	1.176	1.167	1.189	1.171	1.186	1.197	1.233	1.195	1.199	1.198	1.188	1.18	1.198	1.179	1.193	1.203	1.232	1.196	1.206	1.201	1.191	1.181	1.205	1.184	1.2	1.208	1.238	1.202	1.207	1.201	1.19	1.18	1.212	1.189	1.202
560	1.217	1.184	1.186	1.179	1.168	1.16	1.181	1.162	1.177	1.185	1.223	1.187	1.195	1.186	1.178	1.169	1.191	1.173	1.189	1.199	1.234	1.2	1.2	1.196	1.183	1.175	1.2	1.182	1.199	1.207	1.237	1.202	1.206	1.202	1.189	1.181	1.208	1.184	1.198	1.208	1.24	1.201	1.212	1.206	1.197	1.184	1.211	1.192	1.206
561	1.218	1.181	1.185	1.177	1.168	1.161	1.179	1.164	1.181	1.184	1.226	1.189	1.196	1.189	1.18	1.169	1.193	1.173	1.189	1.199	1.232	1.195	1.206	1.197	1.187	1.177	1.203	1.184	1.2	1.204	1.236	1.201	1.207	1.204	1.191	1.181	1.205	1.186	1.203	1.211	1.239	1.203	1.211	1.207	1.195	1.188	1.213	1.191	1.21
562	1.22	1.185	1.19	1.181	1.172	1.167	1.185	1.167	1.185	1.19	1.224	1.192	1.199	1.191	1.181	1.171	1.198	1.177	1.194	1.201	1.237	1.196	1.206	1.201	1.191	1.181	1.205	1.184	1.198	1.208	1.238	1.202	1.207	1.201	1.19	1.18	1.212	1.184	1.202	1.212	1.241	1.207	1.21	1.206	1.197	1.188	1.216	1.196	1.209
563	1.22	1.184	1.19	1.18	1.169	1.165	1.183	1.167	1.184	1.192	1.226	1.192	1.204	1.192	1.184	1.173	1.198	1.178	1.192	1.2	1.236	1.202	1.207	1.202	1.189	1.181	1.208	1.186	1.203	1.208	1.24	1.201	1.212	1.206	1.197	1.184	1.211	1.189	1.206	1.21	1.247	1.208	1.213	1.209	1.201	1.193	1.215	1.194	1.213
564	1.225	1.188	1.19	1.183	1.175	1.168	1.188	1.171	1.187	1.194	1.229	1.195	1.199	1.198	1.188	1.18	1.203	1.182	1.198	1.201	1.238	1.201	1.207	1.204	1.191	1.181	1.205	1.184	1.202	1.211	1.239	1.203	1.211	1.207	1.195	1.188	1.213	1.192	1.21	1.213	1.246	1.209	1.215	1.209	1.2	1.192	1.217	1.198	1.212
565	1.223	1.187	1.195	1.186	1.176	1.167	1.189	1.171	1.186	1.192	1.23	1.2	1.2	1.196	1.183	1.175	1.198	1.179	1.193	1.203	1.24	1.202	1.212	1.201	1.19	1.18	1.212	1.189	1.206	1.212	1.241	1.207	1.21	1.206	1.197	1.188	1.216	1.191	1.209	1.218	1.249	1.21	1.214	1.211	1.202	1.192	1.216	1.196	1.212
566	1.226	1.189	1.196	1.186	1.178	1.169	1.191	1.173	1.189	1.199	1.233	1.195	1.206	1.197	1.187	1.177	1.2	1.182	1.199	1.207	1.239	1.201	1.211	1.206	1.197	1.184	1.211	1.192	1.21	1.21	1.247	1.208	1.213	1.209	1.201	1.193	1.215	1.196	1.213	1.217	1.246	1.208	1.213	1.21	1.199	1.191	1.218	1.199	1.212
567	1.224	1.192	1.199	1.189	1.18	1.169	1.193	1.173	1.189	1.197	1.234	1.196	1.206	1.201	1.191	1.181	1.203	1.184	1.2	1.204	1.241	1.203	1.21	1.207	1.195	1.188	1.213	1.191	1.209	1.213	1.246	1.209	1.215	1.209	1.2	1.192	1.217	1.194	1.212	1.223	1.246	1.207	1.218	1.214	1.203	1.195	1.218	1.197	1.214
568	1.226	1.192	1.204	1.191	1.181	1.171	1.198	1.177	1.194	1.199	1.232	1.202	1.207	1.202	1.189	1.181	1.205	1.184	1.198	1.208	1.247	1.207	1.213	1.206	1.197	1.188	1.216	1.196	1.213	1.218	1.249	1.21	1.214	1.211	1.202	1.192	1.216	1.198	1.212	1.22	1.247	1.213	1.218	1.213	1.203	1.196	1.22	1.2	1.214
569	1.229	1.195	1.199	1.192	1.184	1.173	1.198	1.178	1.192	1.199	1.237	1.201	1.207	1.204	1.191	1.181	1.208	1.186	1.203	1.208	1.246	1.208	1.215	1.209	1.201	1.193	1.215	1.194	1.212	1.217	1.246	1.208	1.213	1.21	1.199	1.191	1.218	1.196	1.212	1.222	1.249	1.213	1.219	1.213	1.205	1.198	1.219	1.199	1.216
570	1.23	1.2	1.2	1.198	1.188	1.18	1.203	1.182	1.198	1.201	1.236	1.202	1.212	1.201	1.19	1.18	1.205	1.184	1.202	1.211	1.249	1.209	1.214	1.209	1.2	1.192	1.217	1.198	1.212	1.223	1.246	1.207	1.218	1.214	1.203	1.195	1.218	1.199	1.214	1.223
571	1.233	1.195	1.206	1.196	1.183	1.175	1.198	1.179	1.193	1.2	1.238	1.201	1.211	1.206	1.197	1.184	1.212	1.189	1.206	1.212	1.246	1.21	1.213	1.211	1.202	1.192	1.216	1.196	1.212	1.22	1.247	1.213	1.218	1.213	1.203	1.196	1.22	1.197	1.214	1.226
572	1.234	1.196	1.206	1.197	1.187	1.177	1.2	1.182	1.199	1.201	1.24	1.203	1.21	1.207	1.195	1.188	1.211	1.192	1.21	1.21	1.246	1.208	1.218	1.21	1.199	1.191	1.218	1.199	1.214	1.222	1.249	1.213	1.219	1.213	1.205	1.198	1.219	1.2	1.216	1.225
573	1.232	1.202	1.207	1.201	1.191	1.181	1.203	1.184	1.2	1.203	1.239	1.207	1.213	1.206	1.197	1.188	1.213	1.191	1.209	1.213	1.247	1.207	1.218	1.214	1.203	1.195	1.218	1.197	1.214	1.223
574	1.237	1.201	1.207	1.202	1.189	1.181	1.205	1.184	1.198	1.207	1.241	1.208	1.215	1.209	1.201	1.193	1.216	1.196	1.213	1.218
575	1.236	1.202	1.212	1.204	1.191	1.181	1.208	1.186	1.203	1.204	1.247	1.209	1.214	1.209	1.2	1.192	1.215	1.194	1.212	1.217
576	1.238	1.201	1.211	1.201	1.19	1.18	1.205	1.184	1.202	1.208	1.246	1.21	1.213	1.211	1.202	1.192	1.217	1.198	1.212	1.223
577	1.24	1.203	1.21	1.206	1.197	1.184	1.212	1.189	1.206	1.208	1.249	1.208	1.218	1.21	1.199	1.191	1.216	1.196	1.212	1.22
578	1.239	1.207	1.213	1.207	1.195	1.188	1.211	1.192	1.21	1.211	1.246	1.207	1.218	1.214	1.203	1.195	1.218	1.199	1.214	1.222
579	1.241	1.208	1.215	1.206	1.197	1.188	1.213	1.191	1.209	1.212	1.246	1.213	1.219	1.213	1.203	1.196	1.218	1.197	1.214	1.223
580	1.247	1.209	1.214	1.209	1.201	1.193	1.216	1.196	1.213	1.21	1.247	1.213	1.22	1.213	1.205	1.198	1.22	1.2	1.216	1.226
581	1.246	1.21	1.213	1.209	1.2	1.192	1.215	1.194	1.212	1.213
582	1.249	1.208	1.218	1.211	1.202	1.192	1.217	1.198	1.212	1.218
583	1.246	1.207	1.218	1.21	1.199	1.191	1.216	1.196	1.212	1.217
584	1.246	1.213	1.219	1.214	1.203	1.195	1.218	1.199	1.214	1.223
585	1.247	1.213	1.22	1.213	1.203	1.196	1.218	1.197	1.214	1.22
586
587
588
589
590
591
592
593
594
595
596
597
598
599
600
601
602
603
604
605
606
607
608
609
610
611
612
613
614
615
616
617
618
619
620
621
622
623
624
625
626
627
628
629
630
631
632
633
634
635
636
637
638
639
640
641
642
643
644
645
646
647
648
649
650
651
652
653
654
655
656
657
658
659
660
661
662
663
664
665
666
667
668
669
670
671
672
673
674
675
676
677
678
679
680
681
682
683
684
685
686
687
688
689
690
691
692
693
694
695
696
697
698
699
700
701
702
703
704
705
706
707
708
709
710
711
712
713
714
715
716
717
718
719
720
721
722
723
724
725
726
727
728
729
730
731
732
733
734
735
736
737
738
739
740
741
742
743
744
745
746
747
748
749
750
751
752
753
754
755
756
757
758
759
760
761
762
763
764
765
766
767
768
769
770
771
772
773
774
775
776
777
778
779
780
781
782
783
784
785
786
787
788
789
790
791
792
793
794
795
796
797
798
799
800
801
802
803
804
805
806
807
808
809
810
811
812
813
814
815
816
817
818
819
820
821
822
823
824
825
826
827
828
829
830
831
832
833
834
835
836
837
838
839
840
841
842
843
844
845
846
847
848
849
850
851
852
853
854
855
856
857
858
859
860
861
862
863
864
865
866
867
868
869
870
871
872
873
874
875
876
877
878
879
880
881
882
883
884
885
886
887
888
889
890
891
892
893
894
895
896
897
898
899
900
901
902
903
904
905
906
907
908
909
910
911
912
913
914
915
916
917
918
919
920
921
922
923
924
925
926
927
928
929
930
931
932
933
934
935
936
937
938
939
940
941
942
943
944
945
946
947
948
949
950
951
952
953
954
955
956
957
958
959
960
961
962
963
964
965
966
967
968
969
970
971
972
973
974
975
976
977
978
979
980
981
982
983
984
985
986
987
988
989
990
991
992
993
994
995
996
997
998
999
1000
1001
1002
1003
1004
1005
1006
1007
1008
1009
1010
1011
1012
1013
1014
1015
1016
1017
1018
1019
1020
1021
1022
1023
1024
1025
1026
1027
1028
1029
1030
1031
1032
1033
1034
1035
1036
1037
1038
1039
1040
1041
1042
1043
1044
1045
1046
1047
1048
1049
1050
1051
1052
1053
1054
1055
1056
1057
1058
1059
1060
1061
1062
1063
1064
1065
1066
1067
1068
1069
1070
1071
1072
1073
1074
1075
1076
1077
1078
1079
1080
1081
1082
1083
1084
1085
1086
1087
1088
1089
1090
1091
1092
1093
1094
1095
1096
1097
1098
1099
1100
1101
1102
1103
1104
1105
1106
1107
1108
1109
1110
1111
1112
1113
1114
1115
1116
1117
1118
1119
1120
1121
1122
1123
1124
1125
1126
1127
1128
1129
1130
1131
1132
1133
1134
1135
1136
1137
1138
1139
1140
1141
1142
1143
1144
1145
1146
1147
1148
1149
1150
1151
1152
1153
1154
1155
1156
1157
1158
1159
1160
1161
1162
1163
1164
1165
1166
1167
1168
1169
1170
1171
1172
1173
1174
1175
1176
1177
1178
1179
1180
1181
1182
1183
1184
1185
1186
1187
1188
1189
1190
1191
1192
1193
1194
1195
1196
1197
1198
1199
1200
1201
1202
1203
1204
1205
1206
1207
1208
1209
1210
1211
1212
1213
1214
1215
1216
1217
1218
1219
1220
1221
1222
1223
1224
1225
1226
1227
1228
1229
1230
1231
1232
1233
1234
1235
1236
1237
1238
1239
1240
1241
1242
1243
1244
1245
1246
1247
1248
1249
1250
1251
1252
1253
1254
1255
1256
1257
1258
1259
1260
1261
1262
1263
1264
1265
1266
1267
1268
1269
1270
1271
1272
1273
1274
1275
1276
1277
1278
1279
1280
1281
1282
1283
1284
1285
1286
1287
1288
1289
1290
1291
1292
1293
1294
1295
1296
1297
1298
1299
1300
1301
1302
1303
1304
1305
1306
1307
1308
1309
1310
1311
1312
1313
1314
1315
1316
1317
1318
1319
1320
1321
1322
1323
1324
1325
1326
1327
1328
1329
1330
1331
1332
1333
1334
1335
1336
1337
1338
1339
1340
1341
1342
1343
1344
1345
1346
1347
1348
1349
1350
1351
1352
1353
1354
1355
1356
1357
1358
1359
1360
1361
1362
1363
1364
1365
1366
1367
1368
1369
1370
1371
1372
1373
1374
1375
1376
1377
1378
1379
1380
1381
1382
1383
1384
1385
1386
1387
1388
1389
1390
1391
1392
1393
1394
1395
1396
1397
1398
1399
1400
1401
1402
1403
1404
1405
1406
1407
1408
1409
1410
1411
1412
1413
1414
1415
1416
1417
1418
1419
1420
1421
1422
1423
1424
1425
1426
1427
1428
1429
1430
1431
1432
1433
1434
1435
1436
1437
1438
1439
1440
1441
1442
1443
1444
1445
1446
1447
1448
1449
1450
1451
1452
1453
1454
1455
1456
1457
1458
1459
1460
1461
1462
1463
1464
1465
1466
1467
1468
1469
1470
1471
1472
1473
1474
1475
1476
1477
1478
1479
1480
1481
1482
1483
1484
1485
1486
1487
1488
1489
1490
1491
1492
1493
1494
1495
1496
1497
1498
1499
1500
1501
1502
1503
1504
1505
1506
1507
1508
1509
1510
1511
1512
1513
1514
1515
1516
1517
1518
1519
1520
1521
1522
1523
1524
1525
1526
1527
1528
1529
1530
1531
1532
1533
1534
1535
1536
1537
1538
1539
1540
1541
1542
1543
1544
1545
1546
1547
1548
1549
1550
1551
1552
1553
1554
1555
1556
1557
1558
1559
1560
1561
1562
1563
1564
1565
1566
1567
1568
1569
1570
1571
1572
1573
1574
1575
1576
1577
1578
1579
1580
1581
1582
1583
1584
1585
1586
1587
1588
1589
1590
1591
1592
1593
1594
1595
1596
1597
1598
1599
1600
1601
1602
1603
1604
1605
1606
1607
1608
1609
1610
1611
1612
1613
1614
1615
1616
1617
1618
1619
1620
1621
1622
1623
1624
1625
1626
1627
1628
1629
1630
1631
1632
1633
1634
1635
1636
1637
1638
1639
1640
1641
1642
1643
1644
1645
1646
1647
1648
1649
1650
1651
1652
1653
1654
1655
1656
1657
1658
1659
1660
1661
1662
1663
1664
1665
1666
1667
1668
1669
1670
1671
1672
1673
1674
1675
1676
1677
1678
1679
1680
1681
1682
1683
1684
1685
1686
1687
1688
1689
1690
1691
1692
1693
1694
1695
1696
1697
1698
1699
1700
1701
1702
1703
1704
1705
1706
1707
1708
1709
1710
1711
1712
1713
1714
1715
1716
1717
1718
1719
1720
1721
1722
1723
1724
1725
1726
1727
1728
1729
1730
1731
1732
1733
1734
1735
1736
1737
1738
1739
1740
1741
1742
1743
1744
1745
1746
1747
1748
1749
1750
1751
1752
1753
1754
1755
1756
1757
1758
1759
1760
1761
1762
1763
1764
1765
1766
1767
1768
1769
1770
1771
1772
1773
1774
1775
1776
1777
1778
1779
1780
1781
1782
1783
1784
1785
1786
1787
1788
1789
1790
1791
1792
1793
1794
1795
1796
1797
1798
1799
1800
1801
1802
1803
1804
1805
1806
1807
1808
1809
1810
1811
1812
1813
1814
1815
1816
1817
1818
1819
1820
1821
1822
1823
1824
1825
1826
1827
1828
1829
1830
1831
1832
1833
1834
1835
1836
1837
1838
1839
1840
1841
1842
1843
1844
1845
1846
1847
1848
1849
1850
1851
1852
1853
1854
1855
1856
1857
1858
1859
1860
1861
1862
1863
1864
1865
1866
1867
1868
1869
1870
1871
1872
1873
1874
1875
1876
1877
1878
1879
1880
1881
1882
1883
1884
1885
1886
1887
1888
1889
1890
1891
1892
1893
1894
1895
1896
1897
1898
1899
1900
1901
1902
1903
1904
1905
1906
1907
1908
1909
1910
1911
1912
1913
1914
1915
1916
1917
1918
1919
1920
1921
1922
1923
1924
1925
1926
1927
1928
1929
1930
1931
1932
1933
1934
1935
1936
1937
1938
1939
1940
1941
1942
1943
1944
1945
1946
1947
1948
1949
1950
1951
1952
1953
1954
1955
1956
1957
1958
1959
1960
1961
1962
1963
1964
1965
1966
1967
1968
1969
1970
1971
1972
1973
1974
1975
1976
1977
1978
1979
1980
1981
1982
1983
1984
1985
1986
1987
1988
1989
1990
1991
1992
1993
1994
1995
1996
1997
1998
1999
2000
2001
2002
2003
2004
2005
2006
2007
2008
2009
2010
2011
2012
2013
2014
2015
2016
2017
2018
2019
2020
2021
2022
2023
2024
2025
2026
2027
2028
2029
2030
2031
2032
2033
2034
2035
2036
2037
2038
2039
2040
2041
2042
2043
2044
2045
2046
2047
2048
2049
2050
2051
2052
2053
2054
2055
2056
2057
2058
2059
2060
2061
2062
2063
2064
2065
2066
2067
2068
2069
2070
2071
2072
2073
2074
2075
2076
2077
2078
2079
2080
2081
2082
2083
2084
2085
2086
2087
2088
2089
2090
2091
2092
2093
2094
2095
2096
2097
2098
2099
2100
2101
2102
2103
2104
2105
2106
2107
2108
2109
2110
2111
2112
2113
2114
2115
2116
2117
2118
2119
2120
2121
2122
2123
2124
2125
2126
2127
2128
2129
2130
2131
2132
2133
2134
2135
2136
2137
2138
2139
2140
2141
2142
2143
2144
2145
2146
2147
2148
2149
2150
2151
2152
2153
2154
2155
2156
2157
2158
2159
2160
2161
2162
2163
2164
2165
2166
2167
2168
2169
2170
2171
2172
2173
2174
2175
2176
2177
2178
2179
2180
2181
2182
2183
2184
2185
2186
2187
2188
2189
2190
2191
2192
2193
2194
2195
2196
2197
2198
2199
2200
2201
2202
2203
2204
2205
2206
2207
2208
2209
2210
2211
2212
2213
2214
2215
2216
2217
2218
2219
2220
2221
2222
2223
2224
2225
2226
2227
2228
2229
2230
2231
2232
2233
2234
2235
2236
2237
2238
2239
2240
2241
2242
2243
2244
2245
2246
2247
2248
2249
2250
2251
2252
2253
2254
2255
2256
2257
2258
2259
2260
2261
2262
2263
2264
2265
2266
2267
2268
2269
2270
2271
2272
2273
2274
2275
2276
2277
2278
2279
2280
2281
2282
2283
2284
2285
2286
2287
2288
2289
2290
2291
2292
2293
2294
2295
2296
2297
2298
2299
2300
2301
2302
2303
2304
2305
2306
2307
2308
2309
2310
2311
2312
2313
2314
2315
2316
2317
2318
[truncated: 63,536 more rows]
[truncated: 21 more columns]

[truncated: 1 more sheets: GR-ANALYSIS]
