# Supplementary material for: Malthusian Parameters as Estimators of the Fitness of Microbes: A Cautionary Tale about the Low Side of High Throughput
Source: PLoS One. 2015 Jun 26;10(6):e0126915. doi: 10.1371/journal.pone.0126915 (PMC4482697; doi:10.1371/journal.pone.0126915)
Supplement: S2 Supporting Information — Raw data files for this study. (ZIP) [file pone.0126915.s002.zip › F1D-LB-Effect of Starting OD_PA.xls]

## Sheet: RAW DATA
Label
Info		PA 24h LB	PA 24h LB	PA 24h LB	PA 24h LB	PA 24h LB	PA 24h LB	PA 24h LB	PA 24h LB	PA 24h LB	PA 24h LB
Time	Blank	31	32	33	34	35	36	37	38	39	40
1899-12-31	0	0.08	0.081	0.081	0.08	0.082	0.078	0.081	0.081	0.082	0.079
1899-12-31 00:05:06	5	0.079	0.08	0.08	0.079	0.082	0.078	0.081	0.08	0.081	0.079
1899-12-31 00:10:06	10	0.079	0.08	0.08	0.079	0.081	0.078	0.081	0.081	0.081	0.08
1899-12-31 00:15:06	15	0.079	0.08	0.08	0.079	0.082	0.078	0.081	0.08	0.081	0.08
1899-12-31 00:20:06	20	0.079	0.08	0.079	0.079	0.081	0.078	0.08	0.08	0.08	0.079
1899-12-31 00:25:06	25	0.079	0.08	0.08	0.079	0.081	0.078	0.081	0.081	0.081	0.079
1899-12-31 00:30:06	30	0.08	0.08	0.08	0.079	0.081	0.078	0.08	0.08	0.082	0.078
1899-12-31 00:35:06	35	0.079	0.08	0.08	0.079	0.081	0.078	0.08	0.08	0.082	0.079
1899-12-31 00:40:06	40	0.079	0.08	0.08	0.079	0.08	0.078	0.08	0.08	0.08	0.078
1899-12-31 00:45:06	45	0.08	0.081	0.08	0.08	0.081	0.079	0.081	0.081	0.081	0.079
1899-12-31 00:50:06	50	0.08	0.081	0.081	0.08	0.081	0.079	0.081	0.081	0.081	0.079
1899-12-31 00:55:06	55	0.08	0.081	0.08	0.08	0.082	0.079	0.081	0.08	0.081	0.079
1899-12-31 01:00:06	60	0.08	0.081	0.081	0.08	0.081	0.079	0.081	0.081	0.081	0.079
1899-12-31 01:05:06	65	0.08	0.081	0.08	0.08	0.081	0.079	0.081	0.081	0.081	0.079
1899-12-31 01:10:06	70	0.08	0.081	0.081	0.08	0.081	0.079	0.081	0.082	0.081	0.079
1899-12-31 01:15:06	75	0.08	0.081	0.08	0.08	0.081	0.078	0.081	0.081	0.081	0.079
1899-12-31 01:20:06	80	0.08	0.082	0.081	0.08	0.082	0.079	0.082	0.082	0.082	0.079
1899-12-31 01:25:06	85	0.08	0.081	0.08	0.08	0.081	0.079	0.081	0.081	0.081	0.079
1899-12-31 01:30:06	90	0.081	0.082	0.081	0.081	0.082	0.079	0.082	0.082	0.082	0.08
1899-12-31 01:35:06	95	0.081	0.082	0.081	0.08	0.082	0.079	0.082	0.082	0.082	0.08
1899-12-31 01:40:06	100	0.081	0.081	0.081	0.08	0.081	0.079	0.081	0.081	0.081	0.079
1899-12-31 01:45:06	105	0.081	0.082	0.082	0.081	0.083	0.08	0.082	0.082	0.083	0.08
1899-12-31 01:50:06	110	0.081	0.082	0.082	0.081	0.083	0.08	0.082	0.082	0.083	0.08
1899-12-31 01:55:06	115	0.081	0.082	0.082	0.081	0.082	0.08	0.082	0.082	0.082	0.08
1899-12-31 02:00:06	120	0.082	0.083	0.082	0.081	0.083	0.08	0.083	0.083	0.083	0.081
1899-12-31 02:05:06	125	0.082	0.083	0.082	0.081	0.083	0.08	0.083	0.083	0.083	0.081
1899-12-31 02:10:06	130	0.082	0.083	0.083	0.081	0.083	0.08	0.083	0.083	0.083	0.081
1899-12-31 02:15:06	135	0.082	0.084	0.083	0.082	0.083	0.081	0.083	0.083	0.083	0.081
1899-12-31 02:20:06	140	0.083	0.084	0.083	0.082	0.084	0.081	0.083	0.083	0.083	0.081
1899-12-31 02:25:06	145	0.083	0.084	0.084	0.082	0.084	0.081	0.084	0.084	0.084	0.082
1899-12-31 02:30:06	150	0.084	0.085	0.084	0.083	0.085	0.081	0.084	0.084	0.085	0.082
1899-12-31 02:35:06	155	0.084	0.085	0.084	0.083	0.085	0.082	0.085	0.085	0.085	0.083
1899-12-31 02:40:06	160	0.085	0.086	0.085	0.084	0.086	0.082	0.085	0.085	0.086	0.083
1899-12-31 02:45:06	165	0.085	0.086	0.086	0.084	0.086	0.083	0.085	0.086	0.086	0.084
1899-12-31 02:50:06	170	0.086	0.087	0.086	0.085	0.087	0.084	0.086	0.086	0.087	0.085
1899-12-31 02:55:06	175	0.087	0.088	0.087	0.086	0.087	0.084	0.086	0.087	0.087	0.085
1899-12-31 03:00:06	180	0.088	0.089	0.088	0.087	0.089	0.085	0.087	0.088	0.089	0.086
1899-12-31 03:05:06	185	0.089	0.09	0.089	0.087	0.089	0.086	0.088	0.088	0.089	0.087
1899-12-31 03:10:06	190	0.09	0.091	0.09	0.088	0.09	0.086	0.089	0.089	0.09	0.088
1899-12-31 03:15:06	195	0.092	0.093	0.091	0.09	0.091	0.087	0.09	0.09	0.092	0.089
1899-12-31 03:20:06	200	0.093	0.094	0.092	0.091	0.092	0.088	0.091	0.091	0.093	0.09
1899-12-31 03:25:06	205	0.095	0.096	0.094	0.092	0.094	0.089	0.092	0.093	0.094	0.092
1899-12-31 03:30:06	210	0.097	0.097	0.095	0.094	0.095	0.091	0.093	0.094	0.096	0.094
1899-12-31 03:35:06	215	0.1	0.099	0.097	0.096	0.097	0.092	0.095	0.096	0.098	0.096
1899-12-31 03:40:06	220	0.102	0.102	0.1	0.098	0.099	0.094	0.096	0.098	0.1	0.098
1899-12-31 03:45:06	225	0.105	0.104	0.102	0.1	0.101	0.096	0.098	0.1	0.102	0.1
1899-12-31 03:50:06	230	0.107	0.107	0.105	0.102	0.103	0.098	0.101	0.102	0.105	0.103
1899-12-31 03:55:06	235	0.111	0.11	0.107	0.105	0.106	0.1	0.103	0.105	0.108	0.106
1899-12-31 04:00:06	240	0.115	0.114	0.11	0.108	0.109	0.103	0.106	0.108	0.111	0.109
1899-12-31 04:05:06	245	0.119	0.117	0.114	0.111	0.112	0.106	0.109	0.11	0.114	0.113
1899-12-31 04:10:06	250	0.124	0.121	0.118	0.115	0.116	0.109	0.112	0.114	0.118	0.117
1899-12-31 04:15:06	255	0.13	0.127	0.122	0.119	0.12	0.113	0.117	0.118	0.122	0.122
1899-12-31 04:20:06	260	0.139	0.13	0.125	0.123	0.124	0.117	0.12	0.122	0.127	0.127
1899-12-31 04:25:06	265	0.144	0.144	0.129	0.125	0.126	0.121	0.125	0.125	0.131	0.133
1899-12-31 04:30:06	270	0.153	0.15	0.134	0.127	0.128	0.126	0.129	0.129	0.135	0.14
1899-12-31 04:35:06	275	0.151	0.149	0.147	0.141	0.141	0.131	0.131	0.135	0.148	0.146
1899-12-31 04:40:06	280	0.162	0.161	0.16	0.15	0.151	0.135	0.139	0.149	0.16	0.152
1899-12-31 04:45:06	285	0.17	0.177	0.172	0.163	0.16	0.144	0.148	0.155	0.169	0.164
1899-12-31 04:50:06	290	0.193	0.186	0.178	0.171	0.169	0.151	0.152	0.166	0.174	0.17
1899-12-31 04:55:06	295	0.19	0.192	0.187	0.178	0.177	0.163	0.168	0.176	0.184	0.184
1899-12-31 05:00:06	300	0.194	0.192	0.186	0.181	0.178	0.168	0.173	0.175	0.184	0.193
1899-12-31 05:05:06	305	0.216	0.213	0.207	0.199	0.196	0.19	0.192	0.194	0.204	0.198
1899-12-31 05:10:06	310	0.213	0.213	0.207	0.203	0.204	0.201	0.193	0.198	0.213	0.213
1899-12-31 05:15:06	315	0.23	0.237	0.23	0.218	0.218	0.216	0.211	0.205	0.226	0.221
1899-12-31 05:20:06	320	0.239	0.239	0.236	0.229	0.222	0.216	0.208	0.217	0.237	0.228
1899-12-31 05:25:06	325	0.257	0.25	0.24	0.243	0.238	0.227	0.229	0.239	0.245	0.24
1899-12-31 05:30:06	330	0.264	0.264	0.255	0.256	0.244	0.224	0.232	0.239	0.247	0.238
1899-12-31 05:35:06	335	0.261	0.263	0.25	0.249	0.246	0.239	0.236	0.243	0.253	0.24
1899-12-31 05:40:06	340	0.279	0.28	0.272	0.267	0.263	0.247	0.251	0.252	0.259	0.255
1899-12-31 05:45:06	345	0.278	0.277	0.271	0.269	0.263	0.252	0.255	0.256	0.259	0.257
1899-12-31 05:50:06	350	0.3	0.293	0.278	0.287	0.279	0.264	0.276	0.287	0.273	0.281
1899-12-31 05:55:06	355	0.296	0.293	0.285	0.29	0.278	0.265	0.272	0.284	0.281	0.275
1899-12-31 06:00:06	360	0.297	0.294	0.286	0.285	0.276	0.278	0.27	0.296	0.301	0.294
1899-12-31 06:05:06	365	0.307	0.308	0.303	0.302	0.295	0.282	0.28	0.293	0.297	0.293
1899-12-31 06:10:06	370	0.334	0.325	0.304	0.325	0.322	0.297	0.297	0.312	0.307	0.307
1899-12-31 06:15:06	375	0.319	0.315	0.313	0.319	0.312	0.293	0.313	0.32	0.317	0.299
1899-12-31 06:20:06	380	0.333	0.342	0.329	0.329	0.33	0.307	0.334	0.333	0.323	0.313
1899-12-31 06:25:06	385	0.344	0.344	0.332	0.341	0.336	0.317	0.337	0.326	0.329	0.319
1899-12-31 06:30:06	390	0.345	0.351	0.341	0.338	0.335	0.318	0.35	0.332	0.333	0.334
1899-12-31 06:35:06	395	0.36	0.352	0.347	0.342	0.338	0.322	0.331	0.325	0.333	0.333
1899-12-31 06:40:06	400	0.357	0.357	0.35	0.349	0.351	0.326	0.34	0.34	0.346	0.341
1899-12-31 06:45:06	405	0.389	0.381	0.356	0.366	0.371	0.351	0.339	0.359	0.358	0.356
1899-12-31 06:50:06	410	0.396	0.395	0.378	0.376	0.377	0.357	0.358	0.365	0.365	0.363
1899-12-31 06:55:06	415	0.41	0.393	0.389	0.382	0.382	0.363	0.371	0.375	0.373	0.371
1899-12-31 07:00:06	420	0.413	0.417	0.404	0.396	0.39	0.365	0.382	0.373	0.38	0.386
1899-12-31 07:05:06	425	0.401	0.405	0.395	0.4	0.396	0.387	0.379	0.392	0.403	0.393
1899-12-31 07:10:06	430	0.426	0.418	0.413	0.41	0.415	0.393	0.4	0.39	0.411	0.403
1899-12-31 07:15:06	435	0.449	0.449	0.439	0.439	0.435	0.404	0.406	0.407	0.42	0.407
1899-12-31 07:20:06	440	0.459	0.458	0.443	0.443	0.441	0.417	0.416	0.412	0.42	0.427
1899-12-31 07:25:06	445	0.453	0.451	0.445	0.443	0.435	0.419	0.418	0.419	0.417	0.426
1899-12-31 07:30:06	450	0.474	0.455	0.439	0.456	0.446	0.459	0.426	0.442	0.443	0.451
1899-12-31 07:35:06	455	0.465	0.465	0.461	0.456	0.445	0.439	0.444	0.435	0.445	0.452
1899-12-31 07:40:06	460	0.486	0.488	0.481	0.466	0.471	0.453	0.455	0.46	0.471	0.474
1899-12-31 07:45:06	465	0.493	0.491	0.492	0.482	0.475	0.456	0.455	0.464	0.482	0.468
1899-12-31 07:50:06	470	0.493	0.503	0.498	0.487	0.49	0.467	0.469	0.48	0.488	0.476
1899-12-31 07:55:06	475	0.52	0.514	0.507	0.497	0.499	0.486	0.462	0.485	0.497	0.489
1899-12-31 08:00:06	480	0.53	0.533	0.525	0.512	0.502	0.504	0.48	0.482	0.494	0.491
1899-12-31 08:05:06	485	0.509	0.518	0.527	0.502	0.503	0.495	0.491	0.492	0.504	0.487
1899-12-31 08:10:06	490	0.53	0.544	0.536	0.525	0.53	0.508	0.495	0.501	0.506	0.507
1899-12-31 08:15:06	495	0.549	0.528	0.517	0.53	0.535	0.516	0.495	0.516	0.513	0.5
1899-12-31 08:20:06	500	0.555	0.548	0.539	0.532	0.54	0.526	0.504	0.52	0.521	0.518
1899-12-31 08:25:06	505	0.544	0.537	0.526	0.512	0.517	0.509	0.501	0.508	0.515	0.523
1899-12-31 08:30:06	510	0.555	0.548	0.556	0.551	0.557	0.538	0.532	0.538	0.542	0.538
1899-12-31 08:35:06	515	0.571	0.563	0.558	0.55	0.555	0.546	0.527	0.527	0.547	0.541
1899-12-31 08:40:06	520	0.581	0.568	0.553	0.546	0.552	0.554	0.541	0.551	0.559	0.539
1899-12-31 08:45:06	525	0.592	0.597	0.59	0.577	0.576	0.56	0.573	0.569	0.584	0.55
1899-12-31 08:50:06	530	0.609	0.59	0.587	0.581	0.584	0.569	0.573	0.571	0.577	0.567
1899-12-31 08:55:06	535	0.604	0.606	0.59	0.582	0.584	0.568	0.578	0.585	0.589	0.577
1899-12-31 09:00:06	540	0.618	0.62	0.61	0.606	0.609	0.587	0.578	0.584	0.599	0.58
1899-12-31 09:05:06	545	0.605	0.592	0.586	0.581	0.585	0.595	0.576	0.579	0.593	0.591
1899-12-31 09:10:06	550	0.647	0.64	0.626	0.63	0.635	0.605	0.605	0.59	0.619	0.604
1899-12-31 09:15:06	555	0.623	0.615	0.608	0.597	0.61	0.612	0.592	0.608	0.613	0.606
1899-12-31 09:20:06	560	0.635	0.634	0.627	0.618	0.627	0.617	0.617	0.614	0.622	0.609
1899-12-31 09:25:06	565	0.655	0.662	0.652	0.646	0.641	0.624	0.628	0.624	0.63	0.61
1899-12-31 09:30:06	570	0.65	0.662	0.654	0.649	0.649	0.633	0.62	0.631	0.638	0.622
1899-12-31 09:35:06	575	0.662	0.664	0.659	0.659	0.658	0.636	0.632	0.622	0.638	0.641
1899-12-31 09:40:06	580	0.66	0.659	0.655	0.645	0.641	0.643	0.634	0.635	0.639	0.631
1899-12-31 09:45:06	585	0.656	0.653	0.65	0.644	0.654	0.645	0.643	0.646	0.66	0.636
1899-12-31 09:50:06	590	0.669	0.663	0.668	0.66	0.663	0.649	0.642	0.648	0.657	0.642
1899-12-31 09:55:06	595	0.664	0.647	0.649	0.639	0.637	0.647	0.637	0.641	0.646	0.644
1899-12-31 10:00:06	600	0.682	0.677	0.673	0.67	0.674	0.663	0.642	0.645	0.643	0.648
1899-12-31 10:05:06	605	0.676	0.671	0.671	0.662	0.664	0.672	0.646	0.647	0.666	0.652
1899-12-31 10:10:06	610	0.681	0.678	0.674	0.666	0.673	0.659	0.652	0.655	0.663	0.648
1899-12-31 10:15:06	615	0.699	0.687	0.685	0.677	0.692	0.68	0.655	0.659	0.67	0.665
1899-12-31 10:20:06	620	0.688	0.685	0.691	0.684	0.692	0.681	0.673	0.678	0.685	0.668
1899-12-31 10:25:06	625	0.691	0.689	0.697	0.687	0.693	0.686	0.676	0.681	0.685	0.673
1899-12-31 10:30:06	630	0.708	0.694	0.699	0.689	0.69	0.681	0.677	0.681	0.693	0.677
1899-12-31 10:35:06	635	0.706	0.703	0.7	0.692	0.697	0.684	0.682	0.685	0.685	0.675
1899-12-31 10:40:06	640	0.714	0.71	0.709	0.699	0.706	0.7	0.686	0.685	0.691	0.673
1899-12-31 10:45:06	645	0.716	0.715	0.713	0.7	0.703	0.705	0.706	0.699	0.714	0.686
1899-12-31 10:50:06	650	0.714	0.713	0.714	0.706	0.718	0.709	0.712	0.709	0.714	0.686
1899-12-31 10:55:06	655	0.738	0.73	0.733	0.726	0.737	0.721	0.708	0.707	0.707	0.693
1899-12-31 11:00:06	660	0.719	0.708	0.706	0.699	0.715	0.702	0.704	0.704	0.708	0.685
1899-12-31 11:05:06	665	0.723	0.711	0.71	0.707	0.715	0.709	0.697	0.704	0.714	0.694
1899-12-31 11:10:06	670	0.727	0.73	0.731	0.721	0.73	0.714	0.713	0.716	0.714	0.698
1899-12-31 11:15:06	675	0.738	0.733	0.727	0.723	0.738	0.717	0.704	0.719	0.723	0.708
1899-12-31 11:20:06	680	0.739	0.737	0.735	0.726	0.73	0.723	0.727	0.728	0.734	0.709
1899-12-31 11:25:06	685	0.754	0.749	0.747	0.738	0.744	0.731	0.722	0.73	0.736	0.727
1899-12-31 11:30:06	690	0.74	0.735	0.739	0.732	0.742	0.728	0.72	0.728	0.728	0.712
1899-12-31 11:35:06	695	0.761	0.758	0.76	0.745	0.759	0.737	0.726	0.733	0.737	0.72
1899-12-31 11:40:06	700	0.764	0.767	0.763	0.754	0.763	0.749	0.742	0.748	0.754	0.729
1899-12-31 11:45:06	705	0.769	0.77	0.766	0.755	0.766	0.752	0.747	0.76	0.763	0.734
1899-12-31 11:50:06	710	0.778	0.759	0.775	0.763	0.771	0.76	0.746	0.747	0.752	0.743
1899-12-31 11:55:06	715	0.776	0.777	0.773	0.758	0.771	0.758	0.757	0.759	0.755	0.739
1899-12-31 12:00:06	720	0.776	0.772	0.783	0.772	0.787	0.77	0.762	0.768	0.77	0.747
1899-12-31 12:05:06	725	0.779	0.786	0.79	0.775	0.782	0.766	0.75	0.78	0.781	0.75
1899-12-31 12:10:06	730	0.777	0.77	0.773	0.755	0.776	0.766	0.753	0.754	0.759	0.746
1899-12-31 12:15:06	735	0.799	0.799	0.792	0.782	0.789	0.773	0.771	0.771	0.771	0.753
1899-12-31 12:20:06	740	0.799	0.785	0.785	0.774	0.783	0.777	0.761	0.77	0.767	0.754
1899-12-31 12:25:06	745	0.786	0.781	0.78	0.772	0.775	0.775	0.766	0.77	0.774	0.755
1899-12-31 12:30:06	750	0.789	0.792	0.794	0.78	0.794	0.779	0.77	0.775	0.772	0.762
1899-12-31 12:35:06	755	0.796	0.799	0.799	0.777	0.794	0.779	0.769	0.772	0.779	0.765
1899-12-31 12:40:06	760	0.797	0.791	0.788	0.785	0.801	0.794	0.786	0.791	0.785	0.773
1899-12-31 12:45:06	765	0.796	0.785	0.786	0.783	0.795	0.787	0.776	0.786	0.787	0.769
1899-12-31 12:50:06	770	0.813	0.806	0.802	0.789	0.807	0.791	0.785	0.792	0.788	0.776
1899-12-31 12:55:06	775	0.813	0.803	0.802	0.794	0.808	0.804	0.793	0.799	0.797	0.789
1899-12-31 13:00:06	780	0.82	0.819	0.812	0.802	0.817	0.808	0.799	0.802	0.805	0.784
1899-12-31 13:05:06	785	0.818	0.81	0.809	0.802	0.808	0.8	0.79	0.797	0.8	0.786
1899-12-31 13:10:06	790	0.832	0.816	0.816	0.805	0.812	0.807	0.798	0.805	0.81	0.796
1899-12-31 13:15:06	795	0.835	0.832	0.832	0.813	0.821	0.819	0.803	0.803	0.808	0.804
1899-12-31 13:20:06	800	0.829	0.82	0.816	0.812	0.812	0.812	0.803	0.807	0.816	0.8
1899-12-31 13:25:06	805	0.832	0.829	0.827	0.818	0.829	0.824	0.813	0.814	0.811	0.797
1899-12-31 13:30:06	810	0.841	0.831	0.828	0.818	0.819	0.82	0.81	0.822	0.819	0.808
1899-12-31 13:35:06	815	0.847	0.842	0.839	0.823	0.83	0.831	0.813	0.818	0.818	0.811
1899-12-31 13:40:06	820	0.842	0.833	0.83	0.829	0.835	0.834	0.821	0.831	0.826	0.813
1899-12-31 13:45:06	825	0.854	0.854	0.84	0.832	0.841	0.834	0.815	0.825	0.825	0.817
1899-12-31 13:50:06	830	0.844	0.837	0.835	0.83	0.832	0.837	0.827	0.832	0.837	0.826
1899-12-31 13:55:06	835	0.87	0.861	0.862	0.853	0.854	0.85	0.834	0.847	0.848	0.829
1899-12-31 14:00:06	840	0.859	0.861	0.855	0.841	0.851	0.841	0.828	0.836	0.841	0.824
1899-12-31 14:05:06	845	0.864	0.87	0.858	0.85	0.859	0.855	0.846	0.857	0.866	0.842
1899-12-31 14:10:06	850	0.864	0.867	0.863	0.856	0.856	0.86	0.845	0.85	0.853	0.836
1899-12-31 14:15:06	855	0.872	0.874	0.866	0.86	0.865	0.852	0.847	0.856	0.857	0.836
1899-12-31 14:20:06	860	0.859	0.86	0.854	0.856	0.857	0.843	0.843	0.853	0.851	0.842
1899-12-31 14:25:06	865	0.872	0.877	0.871	0.865	0.866	0.852	0.856	0.862	0.864	0.84
1899-12-31 14:30:06	870	0.878	0.882	0.877	0.871	0.878	0.862	0.857	0.865	0.864	0.85
1899-12-31 14:35:06	875	0.88	0.889	0.883	0.88	0.879	0.86	0.87	0.875	0.873	0.851
1899-12-31 14:40:06	880	0.886	0.881	0.88	0.881	0.883	0.874	0.868	0.875	0.875	0.858
1899-12-31 14:45:06	885	0.89	0.884	0.89	0.888	0.888	0.866	0.87	0.882	0.882	0.861
1899-12-31 14:50:06	890	0.899	0.898	0.893	0.888	0.896	0.88	0.878	0.882	0.883	0.867
1899-12-31 14:55:06	895	0.884	0.885	0.887	0.885	0.895	0.875	0.87	0.881	0.88	0.861
1899-12-31 15:00:06	900	0.897	0.907	0.904	0.9	0.899	0.887	0.875	0.888	0.887	0.869
1899-12-31 15:05:06	905	0.895	0.896	0.892	0.883	0.892	0.885	0.88	0.89	0.888	0.87
1899-12-31 15:10:06	910	0.902	0.911	0.905	0.896	0.909	0.888	0.888	0.895	0.891	0.872
1899-12-31 15:15:06	915	0.903	0.903	0.896	0.889	0.905	0.894	0.897	0.898	0.897	0.877
1899-12-31 15:20:06	920	0.903	0.9	0.898	0.892	0.902	0.888	0.894	0.897	0.895	0.876
1899-12-31 15:25:06	925	0.911	0.913	0.908	0.9	0.901	0.894	0.897	0.902	0.899	0.882
1899-12-31 15:30:06	930	0.901	0.9	0.897	0.891	0.899	0.892	0.886	0.892	0.891	0.877
1899-12-31 15:35:06	935	0.91	0.913	0.906	0.899	0.911	0.898	0.888	0.893	0.906	0.891
1899-12-31 15:40:06	940	0.905	0.907	0.904	0.899	0.908	0.904	0.9	0.904	0.905	0.893
1899-12-31 15:45:06	945	0.899	0.902	0.898	0.897	0.916	0.904	0.893	0.901	0.899	0.894
1899-12-31 15:50:06	950	0.922	0.914	0.917	0.918	0.917	0.904	0.892	0.907	0.914	0.903
1899-12-31 15:55:06	955	0.923	0.918	0.912	0.908	0.916	0.916	0.904	0.918	0.915	0.899
1899-12-31 16:00:06	960	0.924	0.92	0.913	0.91	0.916	0.915	0.918	0.917	0.92	0.899
1899-12-31 16:05:06	965	0.946	0.941	0.937	0.927	0.94	0.927	0.916	0.928	0.926	0.912
1899-12-31 16:10:06	970	0.929	0.922	0.92	0.905	0.922	0.914	0.902	0.919	0.905	0.905
1899-12-31 16:15:06	975	0.924	0.927	0.928	0.92	0.935	0.925	0.911	0.92	0.917	0.907
1899-12-31 16:20:06	980	0.927	0.916	0.914	0.913	0.921	0.911	0.898	0.912	0.912	0.914
1899-12-31 16:25:06	985	0.938	0.93	0.926	0.924	0.936	0.922	0.915	0.923	0.918	0.914
1899-12-31 16:30:06	990	0.956	0.95	0.946	0.939	0.956	0.937	0.927	0.939	0.929	0.916
1899-12-31 16:35:06	995	0.946	0.936	0.94	0.926	0.94	0.927	0.916	0.925	0.929	0.92
1899-12-31 16:40:06	1000	0.956	0.955	0.951	0.943	0.953	0.935	0.933	0.933	0.928	0.921
1899-12-31 16:45:06	1005	0.961	0.956	0.955	0.942	0.953	0.944	0.937	0.943	0.942	0.938
1899-12-31 16:50:06	1010	0.95	0.939	0.936	0.93	0.942	0.93	0.927	0.934	0.933	0.929
1899-12-31 16:55:06	1015	0.969	0.955	0.955	0.943	0.953	0.954	0.942	0.951	0.95	0.945
1899-12-31 17:00:06	1020	0.966	0.955	0.961	0.945	0.962	0.949	0.938	0.943	0.941	0.939
1899-12-31 17:05:06	1025	0.962	0.948	0.949	0.923	0.944	0.945	0.93	0.938	0.933	0.941
1899-12-31 17:10:06	1030	0.97	0.971	0.969	0.946	0.966	0.958	0.949	0.957	0.956	0.949
1899-12-31 17:15:06	1035	0.977	0.972	0.97	0.953	0.968	0.962	0.958	0.959	0.959	0.96
1899-12-31 17:20:06	1040	0.976	0.957	0.956	0.953	0.962	0.958	0.954	0.966	0.958	0.95
1899-12-31 17:25:06	1045	0.986	0.979	0.97	0.972	0.975	0.972	0.959	0.964	0.962	0.962
1899-12-31 17:30:06	1050	0.989	0.974	0.974	0.965	0.975	0.966	0.958	0.962	0.963	0.962
1899-12-31 17:35:06	1055	0.983	0.971	0.966	0.967	0.973	0.963	0.962	0.959	0.965	0.969
1899-12-31 17:40:06	1060	0.975	0.974	0.973	0.959	0.97	0.968	0.955	0.968	0.963	0.965
1899-12-31 17:45:06	1065	0.983	0.969	0.968	0.961	0.975	0.97	0.958	0.967	0.959	0.966
1899-12-31 17:50:06	1070	0.994	0.982	0.984	0.968	0.978	0.976	0.963	0.973	0.968	0.966
1899-12-31 17:55:06	1075	0.989	0.988	0.987	0.967	0.984	0.979	0.968	0.976	0.973	0.976
1899-12-31 18:00:06	1080	0.983	0.973	0.969	0.963	0.973	0.97	0.958	0.971	0.965	0.97
1899-12-31 18:05:06	1085	0.996	0.982	0.983	0.965	0.982	0.977	0.954	0.969	0.959	0.975
1899-12-31 18:10:06	1090	1.005	0.994	0.991	0.974	0.986	0.985	0.972	0.982	0.975	0.991
1899-12-31 18:15:06	1095	0.994	0.989	0.98	0.972	0.986	0.985	0.974	0.98	0.976	0.984
1899-12-31 18:20:06	1100	1.01	1	1.002	0.986	1.002	0.991	0.976	0.982	0.978	0.985
1899-12-31 18:25:06	1105	0.995	0.986	0.981	0.977	0.987	0.994	0.978	0.983	0.978	0.984
1899-12-31 18:30:06	1110	1.014	0.996	0.996	0.986	1.001	1.002	0.982	0.986	0.987	0.988
1899-12-31 18:35:06	1115	1.012	1.004	1.009	0.989	1.001	0.995	0.974	0.985	0.982	0.99
1899-12-31 18:40:06	1120	1.017	1.002	1.005	0.985	0.996	0.992	0.983	0.989	0.978	0.995
1899-12-31 18:45:06	1125	1.008	0.998	0.994	0.987	0.997	1.004	0.982	1	1.005	1.005
1899-12-31 18:50:06	1130	1.021	1.012	1.01	0.991	1.011	1.007	0.998	1.002	1	1.001
1899-12-31 18:55:06	1135	1.015	0.997	0.995	0.982	0.999	1.001	0.988	1.001	1.001	1.008
1899-12-31 19:00:06	1140	1.019	1.009	1.008	0.992	1.008	1.007	0.991	0.994	0.996	1.014
1899-12-31 19:05:06	1145	1.021	1.009	1.007	0.997	1.012	1.01	0.995	0.999	1.004	1.006
1899-12-31 19:10:06	1150	1.021	1.006	1.009	1.004	1.012	1.011	1.006	1.008	1.011	1.011
1899-12-31 19:15:06	1155	1.031	1.018	1.012	1.003	1.018	1.014	1.003	1.003	1.005	1.018
1899-12-31 19:20:06	1160	1.036	1.027	1.023	1.014	1.021	1.021	1.006	1.008	1.01	1.016
1899-12-31 19:25:06	1165	1.036	1.024	1.027	1.014	1.027	1.033	1.016	1.022	1.019	1.03
1899-12-31 19:30:06	1170	1.039	1.015	1.014	1.013	1.028	1.026	1.016	1.021	1.02	1.033
1899-12-31 19:35:06	1175	1.051	1.035	1.036	1.026	1.041	1.034	1.018	1.029	1.026	1.034
1899-12-31 19:40:06	1180	1.041	1.03	1.033	1.018	1.033	1.029	1.012	1.019	1.02	1.035
1899-12-31 19:45:06	1185	1.046	1.032	1.034	1.019	1.032	1.037	1.017	1.028	1.023	1.041
1899-12-31 19:50:06	1190	1.037	1.032	1.022	1.01	1.022	1.022	1.007	1.014	1.013	1.038
1899-12-31 19:55:06	1195	1.05	1.034	1.018	1.015	1.032	1.038	1.023	1.019	1.026	1.038
1899-12-31 20:00:06	1200	1.052	1.041	1.033	1.018	1.037	1.039	1.028	1.03	1.033	1.047
1899-12-31 20:05:06	1205	1.05	1.032	1.031	1.027	1.041	1.047	1.027	1.032	1.035	1.051
1899-12-31 20:10:06	1210	1.055	1.045	1.042	1.03	1.045	1.043	1.033	1.034	1.042	1.055
1899-12-31 20:15:06	1215	1.056	1.05	1.049	1.031	1.043	1.052	1.032	1.043	1.044	1.05
1899-12-31 20:20:06	1220	1.056	1.045	1.041	1.03	1.046	1.048	1.033	1.038	1.043	1.05
1899-12-31 20:25:06	1225	1.055	1.04	1.034	1.029	1.036	1.045	1.019	1.037	1.036	1.053
1899-12-31 20:30:06	1230	1.055	1.04	1.041	1.035	1.043	1.047	1.036	1.041	1.048	1.06
1899-12-31 20:35:06	1235	1.065	1.053	1.048	1.033	1.043	1.048	1.025	1.036	1.037	1.059
1899-12-31 20:40:06	1240	1.064	1.056	1.056	1.036	1.043	1.048	1.032	1.042	1.042	1.063
1899-12-31 20:45:06	1245	1.064	1.046	1.044	1.03	1.053	1.047	1.033	1.043	1.038	1.066
1899-12-31 20:50:06	1250	1.062	1.053	1.052	1.041	1.048	1.055	1.041	1.051	1.053	1.081
1899-12-31 20:55:06	1255	1.065	1.055	1.054	1.046	1.057	1.058	1.044	1.052	1.051	1.074
1899-12-31 21:00:06	1260	1.061	1.057	1.054	1.04	1.062	1.051	1.043	1.052	1.05	1.075
1899-12-31 21:05:06	1265	1.074	1.061	1.059	1.053	1.066	1.057	1.049	1.056	1.058	1.076
1899-12-31 21:10:06	1270	1.073	1.063	1.064	1.046	1.068	1.055	1.048	1.056	1.056	1.08
1899-12-31 21:15:06	1275	1.064	1.049	1.056	1.042	1.06	1.065	1.055	1.062	1.064	1.079
1899-12-31 21:20:06	1280	1.069	1.058	1.066	1.052	1.069	1.064	1.05	1.053	1.057	1.084
1899-12-31 21:25:06	1285	1.07	1.066	1.061	1.043	1.071	1.06	1.05	1.056	1.055	1.075
1899-12-31 21:30:06	1290	1.072	1.066	1.066	1.048	1.075	1.062	1.05	1.059	1.059	1.084
1899-12-31 21:35:06	1295	1.074	1.067	1.067	1.046	1.069	1.064	1.061	1.07	1.065	1.097
1899-12-31 21:40:06	1300	1.068	1.067	1.058	1.045	1.067	1.059	1.062	1.063	1.065	1.092
1899-12-31 21:45:06	1305	1.075	1.071	1.072	1.05	1.074	1.066	1.06	1.069	1.066	1.1
1899-12-31 21:50:06	1310	1.077	1.07	1.071	1.054	1.08	1.058	1.067	1.068	1.068	1.097
1899-12-31 21:55:06	1315	1.079	1.074	1.074	1.056	1.081	1.067	1.07	1.082	1.077	1.099
1899-12-31 22:00:06	1320	1.074	1.074	1.07	1.053	1.078	1.06	1.063	1.064	1.068	1.091
1899-12-31 22:05:06	1325	1.087	1.077	1.074	1.054	1.078	1.061	1.068	1.068	1.066	1.088
1899-12-31 22:10:06	1330	1.087	1.088	1.083	1.06	1.083	1.069	1.075	1.076	1.077	1.099
1899-12-31 22:15:06	1335	1.081	1.074	1.065	1.051	1.073	1.072	1.074	1.074	1.077	1.096
1899-12-31 22:20:06	1340	1.094	1.084	1.078	1.056	1.085	1.079	1.078	1.078	1.078	1.099
1899-12-31 22:25:06	1345	1.095	1.089	1.084	1.063	1.081	1.081	1.075	1.077	1.079	1.101
1899-12-31 22:30:06	1350	1.091	1.082	1.083	1.064	1.084	1.077	1.08	1.084	1.083	1.099
1899-12-31 22:35:06	1355	1.097	1.084	1.089	1.069	1.09	1.084	1.08	1.09	1.089	1.116
1899-12-31 22:40:06	1360	1.089	1.09	1.09	1.072	1.085	1.07	1.082	1.084	1.087	1.106
1899-12-31 22:45:06	1365	1.093	1.081	1.072	1.066	1.086	1.084	1.072	1.074	1.085	1.125
1899-12-31 22:50:06	1370	1.098	1.083	1.081	1.065	1.077	1.076	1.085	1.081	1.081	1.117
1899-12-31 22:55:06	1375	1.088	1.086	1.086	1.068	1.092	1.086	1.087	1.09	1.088	1.116
1899-12-31 23:00:06	1380	1.106	1.092	1.091	1.07	1.09	1.088	1.084	1.088	1.087	1.114
1899-12-31 23:05:06	1385	1.096	1.097	1.096	1.074	1.099	1.094	1.089	1.094	1.1	1.118
1899-12-31 23:10:06	1390	1.105	1.093	1.09	1.076	1.088	1.088	1.084	1.089	1.097	1.113
1899-12-31 23:15:06	1395	1.103	1.097	1.093	1.075	1.093	1.087	1.096	1.096	1.094	1.126
1899-12-31 23:20:06	1400	1.109	1.095	1.102	1.079	1.1	1.084	1.095	1.099	1.097	1.132
1899-12-31 23:25:06	1405	1.113	1.106	1.107	1.088	1.108	1.102	1.096	1.111	1.103	1.137
1899-12-31 23:30:06	1410	1.111	1.095	1.108	1.082	1.097	1.089	1.089	1.099	1.095	1.138
1899-12-31 23:35:06	1415	1.103	1.103	1.097	1.082	1.101	1.09	1.092	1.098	1.093	1.137
1899-12-31 23:40:06	1420	1.109	1.099	1.105	1.08	1.101	1.091	1.089	1.096	1.099	1.128
1899-12-31 23:45:06	1425	1.119	1.109	1.112	1.086	1.109	1.099	1.1	1.105	1.106	1.142
1899-12-31 23:50:06	1430	1.11	1.111	1.112	1.09	1.109	1.098	1.099	1.102	1.099	1.14
1899-12-31 23:55:06	1435	1.115	1.101	1.11	1.087	1.109	1.092	1.098	1.101	1.103	1.123
1900-01-01 00:00:06	1440	1.11	1.1	1.097	1.088	1.1	1.082	1.093	1.099	1.092	1.132

## Sheet: NORMALIZATION
NORMALIZATION
Info		PA 24h LB	PA 24h LB	PA 24h LB	PA 24h LB	PA 24h LB	PA 24h LB	PA 24h LB	PA 24h LB	PA 24h LB	PA 24h LB
Time	TIME	31	32	33	34	35	36	37	38	39	40
1899-12-31	0	0	0	0	0	0	0	0	0	0	0
1899-12-31 00:05:06	5	-0.001	-0.001	-0.001	-0.001	0	0	0	-0.001	-0.001	0
1899-12-31 00:10:06	10	-0.001	-0.001	-0.001	-0.001	-0.001	0	0	0	-0.001	0.001
1899-12-31 00:15:06	15	-0.001	-0.001	-0.001	-0.001	0	0	0	-0.001	-0.001	0.001
1899-12-31 00:20:06	20	-0.001	-0.001	-0.002	-0.001	-0.001	0	-0.001	-0.001	-0.002	0
1899-12-31 00:25:06	25	-0.001	-0.001	-0.001	-0.001	-0.001	0	0	0	-0.001	0
1899-12-31 00:30:06	30	0	-0.001	-0.001	-0.001	-0.001	0	-0.001	-0.001	0	-0.001
1899-12-31 00:35:06	35	-0.001	-0.001	-0.001	-0.001	-0.001	0	-0.001	-0.001	0	0
1899-12-31 00:40:06	40	-0.001	-0.001	-0.001	-0.001	-0.002	0	-0.001	-0.001	-0.002	-0.001
1899-12-31 00:45:06	45	0	0	-0.001	0	-0.001	0.001	0	0	-0.001	0
1899-12-31 00:50:06	50	0	0	0	0	-0.001	0.001	0	0	-0.001	0
1899-12-31 00:55:06	55	0	0	-0.001	0	0	0.001	0	-0.001	-0.001	0
1899-12-31 01:00:06	60	0	0	0	0	-0.001	0.001	0	0	-0.001	0
1899-12-31 01:05:06	65	0	0	-0.001	0	-0.001	0.001	0	0	-0.001	0
1899-12-31 01:10:06	70	0	0	0	0	-0.001	0.001	0	0.001	-0.001	0
1899-12-31 01:15:06	75	0	0	-0.001	0	-0.001	0	0	0	-0.001	0
1899-12-31 01:20:06	80	0	0.001	0	0	0	0.001	0.001	0.001	0	0
1899-12-31 01:25:06	85	0	0	-0.001	0	-0.001	0.001	0	0	-0.001	0
1899-12-31 01:30:06	90	0.001	0.001	0	0.001	0	0.001	0.001	0.001	0	0.001
1899-12-31 01:35:06	95	0.001	0.001	0	0	0	0.001	0.001	0.001	0	0.001
1899-12-31 01:40:06	100	0.001	0	0	0	-0.001	0.001	0	0	-0.001	0
1899-12-31 01:45:06	105	0.001	0.001	0.001	0.001	0.001	0.002	0.001	0.001	0.001	0.001
1899-12-31 01:50:06	110	0.001	0.001	0.001	0.001	0.001	0.002	0.001	0.001	0.001	0.001
1899-12-31 01:55:06	115	0.001	0.001	0.001	0.001	0	0.002	0.001	0.001	0	0.001
1899-12-31 02:00:06	120	0.002	0.002	0.001	0.001	0.001	0.002	0.002	0.002	0.001	0.002
1899-12-31 02:05:06	125	0.002	0.002	0.001	0.001	0.001	0.002	0.002	0.002	0.001	0.002
1899-12-31 02:10:06	130	0.002	0.002	0.002	0.001	0.001	0.002	0.002	0.002	0.001	0.002
1899-12-31 02:15:06	135	0.002	0.003	0.002	0.002	0.001	0.003	0.002	0.002	0.001	0.002
1899-12-31 02:20:06	140	0.003	0.003	0.002	0.002	0.002	0.003	0.002	0.002	0.001	0.002
1899-12-31 02:25:06	145	0.003	0.003	0.003	0.002	0.002	0.003	0.003	0.003	0.002	0.003
1899-12-31 02:30:06	150	0.004	0.004	0.003	0.003	0.003	0.003	0.003	0.003	0.003	0.003
1899-12-31 02:35:06	155	0.004	0.004	0.003	0.003	0.003	0.004	0.004	0.004	0.003	0.004
1899-12-31 02:40:06	160	0.005	0.005	0.004	0.004	0.004	0.004	0.004	0.004	0.004	0.004
1899-12-31 02:45:06	165	0.005	0.005	0.005	0.004	0.004	0.005	0.004	0.005	0.004	0.005
1899-12-31 02:50:06	170	0.006	0.006	0.005	0.005	0.005	0.006	0.005	0.005	0.005	0.006
1899-12-31 02:55:06	175	0.007	0.007	0.006	0.006	0.005	0.006	0.005	0.006	0.005	0.006
1899-12-31 03:00:06	180	0.008	0.008	0.007	0.007	0.007	0.007	0.006	0.007	0.007	0.007
1899-12-31 03:05:06	185	0.009	0.009	0.008	0.007	0.007	0.008	0.007	0.007	0.007	0.008
1899-12-31 03:10:06	190	0.01	0.01	0.009	0.008	0.008	0.008	0.008	0.008	0.008	0.009
1899-12-31 03:15:06	195	0.012	0.012	0.01	0.01	0.009	0.009	0.009	0.009	0.01	0.01
1899-12-31 03:20:06	200	0.013	0.013	0.011	0.011	0.01	0.01	0.01	0.01	0.011	0.011
1899-12-31 03:25:06	205	0.015	0.015	0.013	0.012	0.012	0.011	0.011	0.012	0.012	0.013
1899-12-31 03:30:06	210	0.017	0.016	0.014	0.014	0.013	0.013	0.012	0.013	0.014	0.015
1899-12-31 03:35:06	215	0.02	0.018	0.016	0.016	0.015	0.014	0.014	0.015	0.016	0.017
1899-12-31 03:40:06	220	0.022	0.021	0.019	0.018	0.017	0.016	0.015	0.017	0.018	0.019
1899-12-31 03:45:06	225	0.025	0.023	0.021	0.02	0.019	0.018	0.017	0.019	0.02	0.021
1899-12-31 03:50:06	230	0.027	0.026	0.024	0.022	0.021	0.02	0.02	0.021	0.023	0.024
1899-12-31 03:55:06	235	0.031	0.029	0.026	0.025	0.024	0.022	0.022	0.024	0.026	0.027
1899-12-31 04:00:06	240	0.035	0.033	0.029	0.028	0.027	0.025	0.025	0.027	0.029	0.03
1899-12-31 04:05:06	245	0.039	0.036	0.033	0.031	0.03	0.028	0.028	0.029	0.032	0.034
1899-12-31 04:10:06	250	0.044	0.04	0.037	0.035	0.034	0.031	0.031	0.033	0.036	0.038
1899-12-31 04:15:06	255	0.05	0.046	0.041	0.039	0.038	0.035	0.036	0.037	0.04	0.043
1899-12-31 04:20:06	260	0.059	0.049	0.044	0.043	0.042	0.039	0.039	0.041	0.045	0.048
1899-12-31 04:25:06	265	0.064	0.063	0.048	0.045	0.044	0.043	0.044	0.044	0.049	0.054
1899-12-31 04:30:06	270	0.073	0.069	0.053	0.047	0.046	0.048	0.048	0.048	0.053	0.061
1899-12-31 04:35:06	275	0.071	0.068	0.066	0.061	0.059	0.053	0.05	0.054	0.066	0.067
1899-12-31 04:40:06	280	0.082	0.08	0.079	0.07	0.069	0.057	0.058	0.068	0.078	0.073
1899-12-31 04:45:06	285	0.09	0.096	0.091	0.083	0.078	0.066	0.067	0.074	0.087	0.085
1899-12-31 04:50:06	290	0.113	0.105	0.097	0.091	0.087	0.073	0.071	0.085	0.092	0.091
1899-12-31 04:55:06	295	0.11	0.111	0.106	0.098	0.095	0.085	0.087	0.095	0.102	0.105
1899-12-31 05:00:06	300	0.114	0.111	0.105	0.101	0.096	0.09	0.092	0.094	0.102	0.114
1899-12-31 05:05:06	305	0.136	0.132	0.126	0.119	0.114	0.112	0.111	0.113	0.122	0.119
1899-12-31 05:10:06	310	0.133	0.132	0.126	0.123	0.122	0.123	0.112	0.117	0.131	0.134
1899-12-31 05:15:06	315	0.15	0.156	0.149	0.138	0.136	0.138	0.13	0.124	0.144	0.142
1899-12-31 05:20:06	320	0.159	0.158	0.155	0.149	0.14	0.138	0.127	0.136	0.155	0.149
1899-12-31 05:25:06	325	0.177	0.169	0.159	0.163	0.156	0.149	0.148	0.158	0.163	0.161
1899-12-31 05:30:06	330	0.184	0.183	0.174	0.176	0.162	0.146	0.151	0.158	0.165	0.159
1899-12-31 05:35:06	335	0.181	0.182	0.169	0.169	0.164	0.161	0.155	0.162	0.171	0.161
1899-12-31 05:40:06	340	0.199	0.199	0.191	0.187	0.181	0.169	0.17	0.171	0.177	0.176
1899-12-31 05:45:06	345	0.198	0.196	0.19	0.189	0.181	0.174	0.174	0.175	0.177	0.178
1899-12-31 05:50:06	350	0.22	0.212	0.197	0.207	0.197	0.186	0.195	0.206	0.191	0.202
1899-12-31 05:55:06	355	0.216	0.212	0.204	0.21	0.196	0.187	0.191	0.203	0.199	0.196
1899-12-31 06:00:06	360	0.217	0.213	0.205	0.205	0.194	0.2	0.189	0.215	0.219	0.215
1899-12-31 06:05:06	365	0.227	0.227	0.222	0.222	0.213	0.204	0.199	0.212	0.215	0.214
1899-12-31 06:10:06	370	0.254	0.244	0.223	0.245	0.24	0.219	0.216	0.231	0.225	0.228
1899-12-31 06:15:06	375	0.239	0.234	0.232	0.239	0.23	0.215	0.232	0.239	0.235	0.22
1899-12-31 06:20:06	380	0.253	0.261	0.248	0.249	0.248	0.229	0.253	0.252	0.241	0.234
1899-12-31 06:25:06	385	0.264	0.263	0.251	0.261	0.254	0.239	0.256	0.245	0.247	0.24
1899-12-31 06:30:06	390	0.265	0.27	0.26	0.258	0.253	0.24	0.269	0.251	0.251	0.255
1899-12-31 06:35:06	395	0.28	0.271	0.266	0.262	0.256	0.244	0.25	0.244	0.251	0.254
1899-12-31 06:40:06	400	0.277	0.276	0.269	0.269	0.269	0.248	0.259	0.259	0.264	0.262
1899-12-31 06:45:06	405	0.309	0.3	0.275	0.286	0.289	0.273	0.258	0.278	0.276	0.277
1899-12-31 06:50:06	410	0.316	0.314	0.297	0.296	0.295	0.279	0.277	0.284	0.283	0.284
1899-12-31 06:55:06	415	0.33	0.312	0.308	0.302	0.3	0.285	0.29	0.294	0.291	0.292
1899-12-31 07:00:06	420	0.333	0.336	0.323	0.316	0.308	0.287	0.301	0.292	0.298	0.307
1899-12-31 07:05:06	425	0.321	0.324	0.314	0.32	0.314	0.309	0.298	0.311	0.321	0.314
1899-12-31 07:10:06	430	0.346	0.337	0.332	0.33	0.333	0.315	0.319	0.309	0.329	0.324
1899-12-31 07:15:06	435	0.369	0.368	0.358	0.359	0.353	0.326	0.325	0.326	0.338	0.328
1899-12-31 07:20:06	440	0.379	0.377	0.362	0.363	0.359	0.339	0.335	0.331	0.338	0.348
1899-12-31 07:25:06	445	0.373	0.37	0.364	0.363	0.353	0.341	0.337	0.338	0.335	0.347
1899-12-31 07:30:06	450	0.394	0.374	0.358	0.376	0.364	0.381	0.345	0.361	0.361	0.372
1899-12-31 07:35:06	455	0.385	0.384	0.38	0.376	0.363	0.361	0.363	0.354	0.363	0.373
1899-12-31 07:40:06	460	0.406	0.407	0.4	0.386	0.389	0.375	0.374	0.379	0.389	0.395
1899-12-31 07:45:06	465	0.413	0.41	0.411	0.402	0.393	0.378	0.374	0.383	0.4	0.389
1899-12-31 07:50:06	470	0.413	0.422	0.417	0.407	0.408	0.389	0.388	0.399	0.406	0.397
1899-12-31 07:55:06	475	0.44	0.433	0.426	0.417	0.417	0.408	0.381	0.404	0.415	0.41
1899-12-31 08:00:06	480	0.45	0.452	0.444	0.432	0.42	0.426	0.399	0.401	0.412	0.412
1899-12-31 08:05:06	485	0.429	0.437	0.446	0.422	0.421	0.417	0.41	0.411	0.422	0.408
1899-12-31 08:10:06	490	0.45	0.463	0.455	0.445	0.448	0.43	0.414	0.42	0.424	0.428
1899-12-31 08:15:06	495	0.469	0.447	0.436	0.45	0.453	0.438	0.414	0.435	0.431	0.421
1899-12-31 08:20:06	500	0.475	0.467	0.458	0.452	0.458	0.448	0.423	0.439	0.439	0.439
1899-12-31 08:25:06	505	0.464	0.456	0.445	0.432	0.435	0.431	0.42	0.427	0.433	0.444
1899-12-31 08:30:06	510	0.475	0.467	0.475	0.471	0.475	0.46	0.451	0.457	0.46	0.459
1899-12-31 08:35:06	515	0.491	0.482	0.477	0.47	0.473	0.468	0.446	0.446	0.465	0.462
1899-12-31 08:40:06	520	0.501	0.487	0.472	0.466	0.47	0.476	0.46	0.47	0.477	0.46
1899-12-31 08:45:06	525	0.512	0.516	0.509	0.497	0.494	0.482	0.492	0.488	0.502	0.471
1899-12-31 08:50:06	530	0.529	0.509	0.506	0.501	0.502	0.491	0.492	0.49	0.495	0.488
1899-12-31 08:55:06	535	0.524	0.525	0.509	0.502	0.502	0.49	0.497	0.504	0.507	0.498
1899-12-31 09:00:06	540	0.538	0.539	0.529	0.526	0.527	0.509	0.497	0.503	0.517	0.501
1899-12-31 09:05:06	545	0.525	0.511	0.505	0.501	0.503	0.517	0.495	0.498	0.511	0.512
1899-12-31 09:10:06	550	0.567	0.559	0.545	0.55	0.553	0.527	0.524	0.509	0.537	0.525
1899-12-31 09:15:06	555	0.543	0.534	0.527	0.517	0.528	0.534	0.511	0.527	0.531	0.527
1899-12-31 09:20:06	560	0.555	0.553	0.546	0.538	0.545	0.539	0.536	0.533	0.54	0.53
1899-12-31 09:25:06	565	0.575	0.581	0.571	0.566	0.559	0.546	0.547	0.543	0.548	0.531
1899-12-31 09:30:06	570	0.57	0.581	0.573	0.569	0.567	0.555	0.539	0.55	0.556	0.543
1899-12-31 09:35:06	575	0.582	0.583	0.578	0.579	0.576	0.558	0.551	0.541	0.556	0.562
1899-12-31 09:40:06	580	0.58	0.578	0.574	0.565	0.559	0.565	0.553	0.554	0.557	0.552
1899-12-31 09:45:06	585	0.576	0.572	0.569	0.564	0.572	0.567	0.562	0.565	0.578	0.557
1899-12-31 09:50:06	590	0.589	0.582	0.587	0.58	0.581	0.571	0.561	0.567	0.575	0.563
1899-12-31 09:55:06	595	0.584	0.566	0.568	0.559	0.555	0.569	0.556	0.56	0.564	0.565
1899-12-31 10:00:06	600	0.602	0.596	0.592	0.59	0.592	0.585	0.561	0.564	0.561	0.569
1899-12-31 10:05:06	605	0.596	0.59	0.59	0.582	0.582	0.594	0.565	0.566	0.584	0.573
1899-12-31 10:10:06	610	0.601	0.597	0.593	0.586	0.591	0.581	0.571	0.574	0.581	0.569
1899-12-31 10:15:06	615	0.619	0.606	0.604	0.597	0.61	0.602	0.574	0.578	0.588	0.586
1899-12-31 10:20:06	620	0.608	0.604	0.61	0.604	0.61	0.603	0.592	0.597	0.603	0.589
1899-12-31 10:25:06	625	0.611	0.608	0.616	0.607	0.611	0.608	0.595	0.6	0.603	0.594
1899-12-31 10:30:06	630	0.628	0.613	0.618	0.609	0.608	0.603	0.596	0.6	0.611	0.598
1899-12-31 10:35:06	635	0.626	0.622	0.619	0.612	0.615	0.606	0.601	0.604	0.603	0.596
1899-12-31 10:40:06	640	0.634	0.629	0.628	0.619	0.624	0.622	0.605	0.604	0.609	0.594
1899-12-31 10:45:06	645	0.636	0.634	0.632	0.62	0.621	0.627	0.625	0.618	0.632	0.607
1899-12-31 10:50:06	650	0.634	0.632	0.633	0.626	0.636	0.631	0.631	0.628	0.632	0.607
1899-12-31 10:55:06	655	0.658	0.649	0.652	0.646	0.655	0.643	0.627	0.626	0.625	0.614
1899-12-31 11:00:06	660	0.639	0.627	0.625	0.619	0.633	0.624	0.623	0.623	0.626	0.606
1899-12-31 11:05:06	665	0.643	0.63	0.629	0.627	0.633	0.631	0.616	0.623	0.632	0.615
1899-12-31 11:10:06	670	0.647	0.649	0.65	0.641	0.648	0.636	0.632	0.635	0.632	0.619
1899-12-31 11:15:06	675	0.658	0.652	0.646	0.643	0.656	0.639	0.623	0.638	0.641	0.629
1899-12-31 11:20:06	680	0.659	0.656	0.654	0.646	0.648	0.645	0.646	0.647	0.652	0.63
1899-12-31 11:25:06	685	0.674	0.668	0.666	0.658	0.662	0.653	0.641	0.649	0.654	0.648
1899-12-31 11:30:06	690	0.66	0.654	0.658	0.652	0.66	0.65	0.639	0.647	0.646	0.633
1899-12-31 11:35:06	695	0.681	0.677	0.679	0.665	0.677	0.659	0.645	0.652	0.655	0.641
1899-12-31 11:40:06	700	0.684	0.686	0.682	0.674	0.681	0.671	0.661	0.667	0.672	0.65
1899-12-31 11:45:06	705	0.689	0.689	0.685	0.675	0.684	0.674	0.666	0.679	0.681	0.655
1899-12-31 11:50:06	710	0.698	0.678	0.694	0.683	0.689	0.682	0.665	0.666	0.67	0.664
1899-12-31 11:55:06	715	0.696	0.696	0.692	0.678	0.689	0.68	0.676	0.678	0.673	0.66
1899-12-31 12:00:06	720	0.696	0.691	0.702	0.692	0.705	0.692	0.681	0.687	0.688	0.668
1899-12-31 12:05:06	725	0.699	0.705	0.709	0.695	0.7	0.688	0.669	0.699	0.699	0.671
1899-12-31 12:10:06	730	0.697	0.689	0.692	0.675	0.694	0.688	0.672	0.673	0.677	0.667
1899-12-31 12:15:06	735	0.719	0.718	0.711	0.702	0.707	0.695	0.69	0.69	0.689	0.674
1899-12-31 12:20:06	740	0.719	0.704	0.704	0.694	0.701	0.699	0.68	0.689	0.685	0.675
1899-12-31 12:25:06	745	0.706	0.7	0.699	0.692	0.693	0.697	0.685	0.689	0.692	0.676
1899-12-31 12:30:06	750	0.709	0.711	0.713	0.7	0.712	0.701	0.689	0.694	0.69	0.683
1899-12-31 12:35:06	755	0.716	0.718	0.718	0.697	0.712	0.701	0.688	0.691	0.697	0.686
1899-12-31 12:40:06	760	0.717	0.71	0.707	0.705	0.719	0.716	0.705	0.71	0.703	0.694
1899-12-31 12:45:06	765	0.716	0.704	0.705	0.703	0.713	0.709	0.695	0.705	0.705	0.69
1899-12-31 12:50:06	770	0.733	0.725	0.721	0.709	0.725	0.713	0.704	0.711	0.706	0.697
1899-12-31 12:55:06	775	0.733	0.722	0.721	0.714	0.726	0.726	0.712	0.718	0.715	0.71
1899-12-31 13:00:06	780	0.74	0.738	0.731	0.722	0.735	0.73	0.718	0.721	0.723	0.705
1899-12-31 13:05:06	785	0.738	0.729	0.728	0.722	0.726	0.722	0.709	0.716	0.718	0.707
1899-12-31 13:10:06	790	0.752	0.735	0.735	0.725	0.73	0.729	0.717	0.724	0.728	0.717
1899-12-31 13:15:06	795	0.755	0.751	0.751	0.733	0.739	0.741	0.722	0.722	0.726	0.725
1899-12-31 13:20:06	800	0.749	0.739	0.735	0.732	0.73	0.734	0.722	0.726	0.734	0.721
1899-12-31 13:25:06	805	0.752	0.748	0.746	0.738	0.747	0.746	0.732	0.733	0.729	0.718
1899-12-31 13:30:06	810	0.761	0.75	0.747	0.738	0.737	0.742	0.729	0.741	0.737	0.729
1899-12-31 13:35:06	815	0.767	0.761	0.758	0.743	0.748	0.753	0.732	0.737	0.736	0.732
1899-12-31 13:40:06	820	0.762	0.752	0.749	0.749	0.753	0.756	0.74	0.75	0.744	0.734
1899-12-31 13:45:06	825	0.774	0.773	0.759	0.752	0.759	0.756	0.734	0.744	0.743	0.738
1899-12-31 13:50:06	830	0.764	0.756	0.754	0.75	0.75	0.759	0.746	0.751	0.755	0.747
1899-12-31 13:55:06	835	0.79	0.78	0.781	0.773	0.772	0.772	0.753	0.766	0.766	0.75
1899-12-31 14:00:06	840	0.779	0.78	0.774	0.761	0.769	0.763	0.747	0.755	0.759	0.745
1899-12-31 14:05:06	845	0.784	0.789	0.777	0.77	0.777	0.777	0.765	0.776	0.784	0.763
1899-12-31 14:10:06	850	0.784	0.786	0.782	0.776	0.774	0.782	0.764	0.769	0.771	0.757
1899-12-31 14:15:06	855	0.792	0.793	0.785	0.78	0.783	0.774	0.766	0.775	0.775	0.757
1899-12-31 14:20:06	860	0.779	0.779	0.773	0.776	0.775	0.765	0.762	0.772	0.769	0.763
1899-12-31 14:25:06	865	0.792	0.796	0.79	0.785	0.784	0.774	0.775	0.781	0.782	0.761
1899-12-31 14:30:06	870	0.798	0.801	0.796	0.791	0.796	0.784	0.776	0.784	0.782	0.771
1899-12-31 14:35:06	875	0.8	0.808	0.802	0.8	0.797	0.782	0.789	0.794	0.791	0.772
1899-12-31 14:40:06	880	0.806	0.8	0.799	0.801	0.801	0.796	0.787	0.794	0.793	0.779
1899-12-31 14:45:06	885	0.81	0.803	0.809	0.808	0.806	0.788	0.789	0.801	0.8	0.782
1899-12-31 14:50:06	890	0.819	0.817	0.812	0.808	0.814	0.802	0.797	0.801	0.801	0.788
1899-12-31 14:55:06	895	0.804	0.804	0.806	0.805	0.813	0.797	0.789	0.8	0.798	0.782
1899-12-31 15:00:06	900	0.817	0.826	0.823	0.82	0.817	0.809	0.794	0.807	0.805	0.79
1899-12-31 15:05:06	905	0.815	0.815	0.811	0.803	0.81	0.807	0.799	0.809	0.806	0.791
1899-12-31 15:10:06	910	0.822	0.83	0.824	0.816	0.827	0.81	0.807	0.814	0.809	0.793
1899-12-31 15:15:06	915	0.823	0.822	0.815	0.809	0.823	0.816	0.816	0.817	0.815	0.798
1899-12-31 15:20:06	920	0.823	0.819	0.817	0.812	0.82	0.81	0.813	0.816	0.813	0.797
1899-12-31 15:25:06	925	0.831	0.832	0.827	0.82	0.819	0.816	0.816	0.821	0.817	0.803
1899-12-31 15:30:06	930	0.821	0.819	0.816	0.811	0.817	0.814	0.805	0.811	0.809	0.798
1899-12-31 15:35:06	935	0.83	0.832	0.825	0.819	0.829	0.82	0.807	0.812	0.824	0.812
1899-12-31 15:40:06	940	0.825	0.826	0.823	0.819	0.826	0.826	0.819	0.823	0.823	0.814
1899-12-31 15:45:06	945	0.819	0.821	0.817	0.817	0.834	0.826	0.812	0.82	0.817	0.815
1899-12-31 15:50:06	950	0.842	0.833	0.836	0.838	0.835	0.826	0.811	0.826	0.832	0.824
1899-12-31 15:55:06	955	0.843	0.837	0.831	0.828	0.834	0.838	0.823	0.837	0.833	0.82
1899-12-31 16:00:06	960	0.844	0.839	0.832	0.83	0.834	0.837	0.837	0.836	0.838	0.82
1899-12-31 16:05:06	965	0.866	0.86	0.856	0.847	0.858	0.849	0.835	0.847	0.844	0.833
1899-12-31 16:10:06	970	0.849	0.841	0.839	0.825	0.84	0.836	0.821	0.838	0.823	0.826
1899-12-31 16:15:06	975	0.844	0.846	0.847	0.84	0.853	0.847	0.83	0.839	0.835	0.828
1899-12-31 16:20:06	980	0.847	0.835	0.833	0.833	0.839	0.833	0.817	0.831	0.83	0.835
1899-12-31 16:25:06	985	0.858	0.849	0.845	0.844	0.854	0.844	0.834	0.842	0.836	0.835
1899-12-31 16:30:06	990	0.876	0.869	0.865	0.859	0.874	0.859	0.846	0.858	0.847	0.837
1899-12-31 16:35:06	995	0.866	0.855	0.859	0.846	0.858	0.849	0.835	0.844	0.847	0.841
1899-12-31 16:40:06	1000	0.876	0.874	0.87	0.863	0.871	0.857	0.852	0.852	0.846	0.842
1899-12-31 16:45:06	1005	0.881	0.875	0.874	0.862	0.871	0.866	0.856	0.862	0.86	0.859
1899-12-31 16:50:06	1010	0.87	0.858	0.855	0.85	0.86	0.852	0.846	0.853	0.851	0.85
1899-12-31 16:55:06	1015	0.889	0.874	0.874	0.863	0.871	0.876	0.861	0.87	0.868	0.866
1899-12-31 17:00:06	1020	0.886	0.874	0.88	0.865	0.88	0.871	0.857	0.862	0.859	0.86
1899-12-31 17:05:06	1025	0.882	0.867	0.868	0.843	0.862	0.867	0.849	0.857	0.851	0.862
1899-12-31 17:10:06	1030	0.89	0.89	0.888	0.866	0.884	0.88	0.868	0.876	0.874	0.87
1899-12-31 17:15:06	1035	0.897	0.891	0.889	0.873	0.886	0.884	0.877	0.878	0.877	0.881
1899-12-31 17:20:06	1040	0.896	0.876	0.875	0.873	0.88	0.88	0.873	0.885	0.876	0.871
1899-12-31 17:25:06	1045	0.906	0.898	0.889	0.892	0.893	0.894	0.878	0.883	0.88	0.883
1899-12-31 17:30:06	1050	0.909	0.893	0.893	0.885	0.893	0.888	0.877	0.881	0.881	0.883
1899-12-31 17:35:06	1055	0.903	0.89	0.885	0.887	0.891	0.885	0.881	0.878	0.883	0.89
1899-12-31 17:40:06	1060	0.895	0.893	0.892	0.879	0.888	0.89	0.874	0.887	0.881	0.886
1899-12-31 17:45:06	1065	0.903	0.888	0.887	0.881	0.893	0.892	0.877	0.886	0.877	0.887
1899-12-31 17:50:06	1070	0.914	0.901	0.903	0.888	0.896	0.898	0.882	0.892	0.886	0.887
1899-12-31 17:55:06	1075	0.909	0.907	0.906	0.887	0.902	0.901	0.887	0.895	0.891	0.897
1899-12-31 18:00:06	1080	0.903	0.892	0.888	0.883	0.891	0.892	0.877	0.89	0.883	0.891
1899-12-31 18:05:06	1085	0.916	0.901	0.902	0.885	0.9	0.899	0.873	0.888	0.877	0.896
1899-12-31 18:10:06	1090	0.925	0.913	0.91	0.894	0.904	0.907	0.891	0.901	0.893	0.912
1899-12-31 18:15:06	1095	0.914	0.908	0.899	0.892	0.904	0.907	0.893	0.899	0.894	0.905
1899-12-31 18:20:06	1100	0.93	0.919	0.921	0.906	0.92	0.913	0.895	0.901	0.896	0.906
1899-12-31 18:25:06	1105	0.915	0.905	0.9	0.897	0.905	0.916	0.897	0.902	0.896	0.905
1899-12-31 18:30:06	1110	0.934	0.915	0.915	0.906	0.919	0.924	0.901	0.905	0.905	0.909
1899-12-31 18:35:06	1115	0.932	0.923	0.928	0.909	0.919	0.917	0.893	0.904	0.9	0.911
1899-12-31 18:40:06	1120	0.937	0.921	0.924	0.905	0.914	0.914	0.902	0.908	0.896	0.916
1899-12-31 18:45:06	1125	0.928	0.917	0.913	0.907	0.915	0.926	0.901	0.919	0.923	0.926
1899-12-31 18:50:06	1130	0.941	0.931	0.929	0.911	0.929	0.929	0.917	0.921	0.918	0.922
1899-12-31 18:55:06	1135	0.935	0.916	0.914	0.902	0.917	0.923	0.907	0.92	0.919	0.929
1899-12-31 19:00:06	1140	0.939	0.928	0.927	0.912	0.926	0.929	0.91	0.913	0.914	0.935
1899-12-31 19:05:06	1145	0.941	0.928	0.926	0.917	0.93	0.932	0.914	0.918	0.922	0.927
1899-12-31 19:10:06	1150	0.941	0.925	0.928	0.924	0.93	0.933	0.925	0.927	0.929	0.932
1899-12-31 19:15:06	1155	0.951	0.937	0.931	0.923	0.936	0.936	0.922	0.922	0.923	0.939
1899-12-31 19:20:06	1160	0.956	0.946	0.942	0.934	0.939	0.943	0.925	0.927	0.928	0.937
1899-12-31 19:25:06	1165	0.956	0.943	0.946	0.934	0.945	0.955	0.935	0.941	0.937	0.951
1899-12-31 19:30:06	1170	0.959	0.934	0.933	0.933	0.946	0.948	0.935	0.94	0.938	0.954
1899-12-31 19:35:06	1175	0.971	0.954	0.955	0.946	0.959	0.956	0.937	0.948	0.944	0.955
1899-12-31 19:40:06	1180	0.961	0.949	0.952	0.938	0.951	0.951	0.931	0.938	0.938	0.956
1899-12-31 19:45:06	1185	0.966	0.951	0.953	0.939	0.95	0.959	0.936	0.947	0.941	0.962
1899-12-31 19:50:06	1190	0.957	0.951	0.941	0.93	0.94	0.944	0.926	0.933	0.931	0.959
1899-12-31 19:55:06	1195	0.97	0.953	0.937	0.935	0.95	0.96	0.942	0.938	0.944	0.959
1899-12-31 20:00:06	1200	0.972	0.96	0.952	0.938	0.955	0.961	0.947	0.949	0.951	0.968
1899-12-31 20:05:06	1205	0.97	0.951	0.95	0.947	0.959	0.969	0.946	0.951	0.953	0.972
1899-12-31 20:10:06	1210	0.975	0.964	0.961	0.95	0.963	0.965	0.952	0.953	0.96	0.976
1899-12-31 20:15:06	1215	0.976	0.969	0.968	0.951	0.961	0.974	0.951	0.962	0.962	0.971
1899-12-31 20:20:06	1220	0.976	0.964	0.96	0.95	0.964	0.97	0.952	0.957	0.961	0.971
1899-12-31 20:25:06	1225	0.975	0.959	0.953	0.949	0.954	0.967	0.938	0.956	0.954	0.974
1899-12-31 20:30:06	1230	0.975	0.959	0.96	0.955	0.961	0.969	0.955	0.96	0.966	0.981
1899-12-31 20:35:06	1235	0.985	0.972	0.967	0.953	0.961	0.97	0.944	0.955	0.955	0.98
1899-12-31 20:40:06	1240	0.984	0.975	0.975	0.956	0.961	0.97	0.951	0.961	0.96	0.984
1899-12-31 20:45:06	1245	0.984	0.965	0.963	0.95	0.971	0.969	0.952	0.962	0.956	0.987
1899-12-31 20:50:06	1250	0.982	0.972	0.971	0.961	0.966	0.977	0.96	0.97	0.971	1.002
1899-12-31 20:55:06	1255	0.985	0.974	0.973	0.966	0.975	0.98	0.963	0.971	0.969	0.995
1899-12-31 21:00:06	1260	0.981	0.976	0.973	0.96	0.98	0.973	0.962	0.971	0.968	0.996
1899-12-31 21:05:06	1265	0.994	0.98	0.978	0.973	0.984	0.979	0.968	0.975	0.976	0.997
1899-12-31 21:10:06	1270	0.993	0.982	0.983	0.966	0.986	0.977	0.967	0.975	0.974	1.001
1899-12-31 21:15:06	1275	0.984	0.968	0.975	0.962	0.978	0.987	0.974	0.981	0.982	1
1899-12-31 21:20:06	1280	0.989	0.977	0.985	0.972	0.987	0.986	0.969	0.972	0.975	1.005
1899-12-31 21:25:06	1285	0.99	0.985	0.98	0.963	0.989	0.982	0.969	0.975	0.973	0.996
1899-12-31 21:30:06	1290	0.992	0.985	0.985	0.968	0.993	0.984	0.969	0.978	0.977	1.005
1899-12-31 21:35:06	1295	0.994	0.986	0.986	0.966	0.987	0.986	0.98	0.989	0.983	1.018
1899-12-31 21:40:06	1300	0.988	0.986	0.977	0.965	0.985	0.981	0.981	0.982	0.983	1.013
1899-12-31 21:45:06	1305	0.995	0.99	0.991	0.97	0.992	0.988	0.979	0.988	0.984	1.021
1899-12-31 21:50:06	1310	0.997	0.989	0.99	0.974	0.998	0.98	0.986	0.987	0.986	1.018
1899-12-31 21:55:06	1315	0.999	0.993	0.993	0.976	0.999	0.989	0.989	1.001	0.995	1.02
1899-12-31 22:00:06	1320	0.994	0.993	0.989	0.973	0.996	0.982	0.982	0.983	0.986	1.012
1899-12-31 22:05:06	1325	1.007	0.996	0.993	0.974	0.996	0.983	0.987	0.987	0.984	1.009
1899-12-31 22:10:06	1330	1.007	1.007	1.002	0.98	1.001	0.991	0.994	0.995	0.995	1.02
1899-12-31 22:15:06	1335	1.001	0.993	0.984	0.971	0.991	0.994	0.993	0.993	0.995	1.017
1899-12-31 22:20:06	1340	1.014	1.003	0.997	0.976	1.003	1.001	0.997	0.997	0.996	1.02
1899-12-31 22:25:06	1345	1.015	1.008	1.003	0.983	0.999	1.003	0.994	0.996	0.997	1.022
1899-12-31 22:30:06	1350	1.011	1.001	1.002	0.984	1.002	0.999	0.999	1.003	1.001	1.02
1899-12-31 22:35:06	1355	1.017	1.003	1.008	0.989	1.008	1.006	0.999	1.009	1.007	1.037
1899-12-31 22:40:06	1360	1.009	1.009	1.009	0.992	1.003	0.992	1.001	1.003	1.005	1.027
1899-12-31 22:45:06	1365	1.013	1	0.991	0.986	1.004	1.006	0.991	0.993	1.003	1.046
1899-12-31 22:50:06	1370	1.018	1.002	1	0.985	0.995	0.998	1.004	1	0.999	1.038
1899-12-31 22:55:06	1375	1.008	1.005	1.005	0.988	1.01	1.008	1.006	1.009	1.006	1.037
1899-12-31 23:00:06	1380	1.026	1.011	1.01	0.99	1.008	1.01	1.003	1.007	1.005	1.035
1899-12-31 23:05:06	1385	1.016	1.016	1.015	0.994	1.017	1.016	1.008	1.013	1.018	1.039
1899-12-31 23:10:06	1390	1.025	1.012	1.009	0.996	1.006	1.01	1.003	1.008	1.015	1.034
1899-12-31 23:15:06	1395	1.023	1.016	1.012	0.995	1.011	1.009	1.015	1.015	1.012	1.047
1899-12-31 23:20:06	1400	1.029	1.014	1.021	0.999	1.018	1.006	1.014	1.018	1.015	1.053
1899-12-31 23:25:06	1405	1.033	1.025	1.026	1.008	1.026	1.024	1.015	1.03	1.021	1.058
1899-12-31 23:30:06	1410	1.031	1.014	1.027	1.002	1.015	1.011	1.008	1.018	1.013	1.059
1899-12-31 23:35:06	1415	1.023	1.022	1.016	1.002	1.019	1.012	1.011	1.017	1.011	1.058
1899-12-31 23:40:06	1420	1.029	1.018	1.024	1	1.019	1.013	1.008	1.015	1.017	1.049
1899-12-31 23:45:06	1425	1.039	1.028	1.031	1.006	1.027	1.021	1.019	1.024	1.024	1.063
1899-12-31 23:50:06	1430	1.03	1.03	1.031	1.01	1.027	1.02	1.018	1.021	1.017	1.061
1899-12-31 23:55:06	1435	1.035	1.02	1.029	1.007	1.027	1.014	1.017	1.02	1.021	1.044
1900-01-01 00:00:06	1440	1.03	1.019	1.016	1.008	1.018	1.004	1.012	1.018	1.01	1.053
To IMPORT
Info
Info	IN 0.02
Time	TIME	PA 24h LB	PA 24h LB	PA 24h LB	PA 24h LB	PA 24h LB	PA 24h LB	PA 24h LB	PA 24h LB	PA 24h LB	PA 24h LB
1899-12-31	5	0.02	0.021	0.021	0.02	0.021	0.02	0.02	0.021	0.02	0.021
1899-12-31 00:05:06	10	0.022	0.023	0.024	0.022	0.024	0.022	0.022	0.024	0.023	0.024
1899-12-31 00:10:06	15	0.025	0.026	0.026	0.025	0.027	0.025	0.025	0.027	0.026	0.027
1899-12-31 00:15:06	20	0.027	0.029	0.029	0.028	0.03	0.028	0.028	0.029	0.029	0.03
1899-12-31 00:20:06	25	0.031	0.033	0.033	0.031	0.034	0.031	0.031	0.033	0.032	0.034
1899-12-31 00:25:06	30	0.035	0.036	0.037	0.035	0.038	0.035	0.036	0.037	0.036	0.038
1899-12-31 00:30:06	35	0.039	0.04	0.041	0.039	0.042	0.039	0.039	0.041	0.04	0.043
1899-12-31 00:35:06	40	0.044	0.046	0.044	0.043	0.044	0.043	0.044	0.044	0.045	0.048
1899-12-31 00:40:06	45	0.05	0.049	0.048	0.045	0.046	0.048	0.048	0.048	0.049	0.054
1899-12-31 00:45:06	50	0.059	0.063	0.053	0.047	0.059	0.053	0.05	0.054	0.053	0.061
1899-12-31 00:50:06	55	0.064	0.069	0.066	0.061	0.069	0.057	0.058	0.068	0.066	0.067
1899-12-31 00:55:06	60	0.073	0.068	0.079	0.07	0.078	0.066	0.067	0.074	0.078	0.073
1899-12-31 01:00:06	65	0.071	0.08	0.091	0.083	0.087	0.073	0.071	0.085	0.087	0.085
1899-12-31 01:05:06	70	0.082	0.096	0.097	0.091	0.095	0.085	0.087	0.095	0.092	0.091
1899-12-31 01:10:06	75	0.09	0.105	0.106	0.098	0.096	0.09	0.092	0.094	0.102	0.105
1899-12-31 01:15:06	80	0.113	0.111	0.105	0.101	0.114	0.112	0.111	0.113	0.102	0.114
1899-12-31 01:20:06	85	0.11	0.111	0.126	0.119	0.122	0.123	0.112	0.117	0.122	0.119
1899-12-31 01:25:06	90	0.114	0.132	0.126	0.123	0.136	0.138	0.13	0.124	0.131	0.134
1899-12-31 01:30:06	95	0.136	0.132	0.149	0.138	0.14	0.138	0.127	0.136	0.144	0.142
1899-12-31 01:35:06	100	0.133	0.156	0.155	0.149	0.156	0.149	0.148	0.158	0.155	0.149
1899-12-31 01:40:06	105	0.15	0.158	0.159	0.163	0.162	0.146	0.151	0.158	0.163	0.161
1899-12-31 01:45:06	110	0.159	0.169	0.174	0.176	0.164	0.161	0.155	0.162	0.165	0.159
1899-12-31 01:50:06	115	0.177	0.183	0.169	0.169	0.181	0.169	0.17	0.171	0.171	0.161
1899-12-31 01:55:06	120	0.184	0.182	0.191	0.187	0.181	0.174	0.174	0.175	0.177	0.176
1899-12-31 02:00:06	125	0.181	0.199	0.19	0.189	0.197	0.186	0.195	0.206	0.177	0.178
1899-12-31 02:05:06	130	0.199	0.196	0.197	0.207	0.196	0.187	0.191	0.203	0.191	0.202
1899-12-31 02:10:06	135	0.198	0.212	0.204	0.21	0.194	0.2	0.189	0.215	0.199	0.196
1899-12-31 02:15:06	140	0.22	0.212	0.205	0.205	0.213	0.204	0.199	0.212	0.219	0.215
1899-12-31 02:20:06	145	0.216	0.213	0.222	0.222	0.24	0.219	0.216	0.231	0.215	0.214
1899-12-31 02:25:06	150	0.217	0.227	0.223	0.245	0.23	0.215	0.232	0.239	0.225	0.228
1899-12-31 02:30:06	155	0.227	0.244	0.232	0.239	0.248	0.229	0.253	0.252	0.235	0.22
1899-12-31 02:35:06	160	0.254	0.234	0.248	0.249	0.254	0.239	0.256	0.245	0.241	0.234
1899-12-31 02:40:06	165	0.239	0.261	0.251	0.261	0.253	0.24	0.269	0.251	0.247	0.24
1899-12-31 02:45:06	170	0.253	0.263	0.26	0.258	0.256	0.244	0.25	0.244	0.251	0.255
1899-12-31 02:50:06	175	0.264	0.27	0.266	0.262	0.269	0.248	0.259	0.259	0.251	0.254
1899-12-31 02:55:06	180	0.265	0.271	0.269	0.269	0.289	0.273	0.258	0.278	0.264	0.262
1899-12-31 03:00:06	185	0.28	0.276	0.275	0.286	0.295	0.279	0.277	0.284	0.276	0.277
1899-12-31 03:05:06	190	0.277	0.3	0.297	0.296	0.3	0.285	0.29	0.294	0.283	0.284
1899-12-31 03:10:06	195	0.309	0.314	0.308	0.302	0.308	0.287	0.301	0.292	0.291	0.292
1899-12-31 03:15:06	200	0.316	0.312	0.323	0.316	0.314	0.309	0.298	0.311	0.298	0.307
1899-12-31 03:20:06	205	0.33	0.336	0.314	0.32	0.333	0.315	0.319	0.309	0.321	0.314
1899-12-31 03:25:06	210	0.333	0.324	0.332	0.33	0.353	0.326	0.325	0.326	0.329	0.324
1899-12-31 03:30:06	215	0.321	0.337	0.358	0.359	0.359	0.339	0.335	0.331	0.338	0.328
1899-12-31 03:35:06	220	0.346	0.368	0.362	0.363	0.353	0.341	0.337	0.338	0.338	0.348
1899-12-31 03:40:06	225	0.369	0.377	0.364	0.363	0.364	0.381	0.345	0.361	0.335	0.347
1899-12-31 03:45:06	230	0.379	0.37	0.358	0.376	0.363	0.361	0.363	0.354	0.361	0.372
1899-12-31 03:50:06	235	0.373	0.374	0.38	0.376	0.389	0.375	0.374	0.379	0.363	0.373
1899-12-31 03:55:06	240	0.394	0.384	0.4	0.386	0.393	0.378	0.374	0.383	0.389	0.395
1899-12-31 04:00:06	245	0.385	0.407	0.411	0.402	0.408	0.389	0.388	0.399	0.4	0.389
1899-12-31 04:05:06	250	0.406	0.41	0.417	0.407	0.417	0.408	0.381	0.404	0.406	0.397
1899-12-31 04:10:06	255	0.413	0.422	0.426	0.417	0.42	0.426	0.399	0.401	0.415	0.41
1899-12-31 04:15:06	260	0.413	0.433	0.444	0.432	0.421	0.417	0.41	0.411	0.412	0.412
1899-12-31 04:20:06	265	0.44	0.452	0.446	0.422	0.448	0.43	0.414	0.42	0.422	0.408
1899-12-31 04:25:06	270	0.45	0.437	0.455	0.445	0.453	0.438	0.414	0.435	0.424	0.428
1899-12-31 04:30:06	275	0.429	0.463	0.436	0.45	0.458	0.448	0.423	0.439	0.431	0.421
1899-12-31 04:35:06	280	0.45	0.447	0.458	0.452	0.435	0.431	0.42	0.427	0.439	0.439
1899-12-31 04:40:06	285	0.469	0.467	0.445	0.432	0.475	0.46	0.451	0.457	0.433	0.444
1899-12-31 04:45:06	290	0.475	0.456	0.475	0.471	0.473	0.468	0.446	0.446	0.46	0.459
1899-12-31 04:50:06	295	0.464	0.467	0.477	0.47	0.47	0.476	0.46	0.47	0.465	0.462
1899-12-31 04:55:06	300	0.475	0.482	0.472	0.466	0.494	0.482	0.492	0.488	0.477	0.46
1899-12-31 05:00:06	305	0.491	0.487	0.509	0.497	0.502	0.491	0.492	0.49	0.502	0.471
1899-12-31 05:05:06	310	0.501	0.516	0.506	0.501	0.502	0.49	0.497	0.504	0.495	0.488
1899-12-31 05:10:06	315	0.512	0.509	0.509	0.502	0.527	0.509	0.497	0.503	0.507	0.498
1899-12-31 05:15:06	320	0.529	0.525	0.529	0.526	0.503	0.517	0.495	0.498	0.517	0.501
1899-12-31 05:20:06	325	0.524	0.539	0.505	0.501	0.553	0.527	0.524	0.509	0.511	0.512
1899-12-31 05:25:06	330	0.538	0.511	0.545	0.55	0.528	0.534	0.511	0.527	0.537	0.525
1899-12-31 05:30:06	335	0.525	0.559	0.527	0.517	0.545	0.539	0.536	0.533	0.531	0.527
1899-12-31 05:35:06	340	0.567	0.534	0.546	0.538	0.559	0.546	0.547	0.543	0.54	0.53
1899-12-31 05:40:06	345	0.543	0.553	0.571	0.566	0.567	0.555	0.539	0.55	0.548	0.531
1899-12-31 05:45:06	350	0.555	0.581	0.573	0.569	0.576	0.558	0.551	0.541	0.556	0.543
1899-12-31 05:50:06	355	0.575	0.581	0.578	0.579	0.559	0.565	0.553	0.554	0.556	0.562
1899-12-31 05:55:06	360	0.57	0.583	0.574	0.565	0.572	0.567	0.562	0.565	0.557	0.552
1899-12-31 06:00:06	365	0.582	0.578	0.569	0.564	0.581	0.571	0.561	0.567	0.578	0.557
1899-12-31 06:05:06	370	0.58	0.572	0.587	0.58	0.555	0.569	0.556	0.56	0.575	0.563
1899-12-31 06:10:06	375	0.576	0.582	0.568	0.559	0.592	0.585	0.561	0.564	0.564	0.565
1899-12-31 06:15:06	380	0.589	0.566	0.592	0.59	0.582	0.594	0.565	0.566	0.561	0.569
1899-12-31 06:20:06	385	0.584	0.596	0.59	0.582	0.591	0.581	0.571	0.574	0.584	0.573
1899-12-31 06:25:06	390	0.602	0.59	0.593	0.586	0.61	0.602	0.574	0.578	0.581	0.569
1899-12-31 06:30:06	395	0.596	0.597	0.604	0.597	0.61	0.603	0.592	0.597	0.588	0.586
1899-12-31 06:35:06	400
	INITIATE 0.002
1899-12-31 06:40:06	Min	PA 24h LB	PA 24h LB	PA 24h LB	PA 24h LB	PA 24h LB	PA 24h LB	PA 24h LB	PA 24h LB	PA 24h LB	PA 24h LB
INITIATE 0.005
1899-12-31 06:40:06	Min	PA 24h LB	PA 24h LB	PA 24h LB	PA 24h LB	PA 24h LB	PA 24h LB	PA 24h LB	PA 24h LB	PA 24h LB	PA 24h LB

## Sheet: .002-LB
PA 24h LB	PA 24h LB	PA 24h LB	PA 24h LB	PA 24h LB	PA 24h LB	PA 24h LB	PA 24h LB	PA 24h LB	PA 24h LB
0.002	0.002	0.002	0.002	0.002	0.002	0.002	0.002	0.002	0.002
0.002	0.002	0.002	0.002	0.002	0.002	0.002	0.002	0.003	0.002
0.002	0.002	0.002	0.002	0.003	0.002	0.002	0.002	0.003	0.002
0.002	0.003	0.003	0.003	0.003	0.002	0.002	0.002	0.004	0.002
0.003	0.003	0.003	0.003	0.004	0.002	0.002	0.002	0.004	0.002
0.003	0.003	0.003	0.004	0.004	0.002	0.003	0.003	0.005	0.003
0.004	0.004	0.004	0.004	0.005	0.003	0.003	0.003	0.005	0.003
0.004	0.004	0.005	0.005	0.005	0.003	0.004	0.004	0.007	0.004
0.005	0.005	0.005	0.006	0.007	0.003	0.004	0.004	0.007	0.004
0.005	0.005	0.006	0.007	0.007	0.003	0.004	0.005	0.008	0.005
0.006	0.006	0.007	0.007	0.008	0.004	0.005	0.005	0.01	0.006
0.007	0.007	0.008	0.008	0.009	0.004	0.005	0.006	0.011	0.006
0.008	0.008	0.009	0.01	0.01	0.005	0.006	0.007	0.012	0.007
0.009	0.009	0.01	0.011	0.012	0.006	0.007	0.007	0.014	0.008
0.01	0.01	0.011	0.012	0.013	0.006	0.008	0.008	0.016	0.009
0.012	0.012	0.013	0.014	0.015	0.007	0.009	0.009	0.018	0.01
0.013	0.013	0.014	0.016	0.017	0.008	0.01	0.01	0.02	0.011
0.015	0.015	0.016	0.018	0.019	0.008	0.011	0.012	0.023	0.013
0.017	0.016	0.019	0.02	0.021	0.009	0.012	0.013	0.026	0.015
0.02	0.018	0.021	0.022	0.024	0.01	0.014	0.015	0.029	0.017
0.022	0.021	0.024	0.025	0.027	0.011	0.015	0.017	0.032	0.019
0.025	0.023	0.026	0.028	0.03	0.013	0.017	0.019	0.036	0.021
0.027	0.026	0.029	0.031	0.034	0.014	0.02	0.021	0.04	0.024
0.031	0.029	0.033	0.035	0.038	0.016	0.022	0.024	0.045	0.027
0.035	0.033	0.037	0.039	0.042	0.018	0.025	0.027	0.049	0.03
0.039	0.036	0.041	0.043	0.044	0.02	0.028	0.029	0.053	0.034
0.044	0.04	0.044	0.045	0.046	0.022	0.031	0.033	0.066	0.038
0.05	0.046	0.048	0.047	0.059	0.025	0.036	0.037	0.078	0.043
0.059	0.049	0.053	0.061	0.069	0.028	0.039	0.041	0.087	0.048
0.064	0.063	0.066	0.07	0.078	0.031	0.044	0.044	0.092	0.054
0.073	0.069	0.079	0.083	0.087	0.035	0.048	0.048	0.102	0.061
0.071	0.068	0.091	0.091	0.095	0.039	0.05	0.054	0.102	0.067
0.082	0.08	0.097	0.098	0.096	0.043	0.058	0.068	0.122	0.073
0.09	0.096	0.106	0.101	0.114	0.048	0.067	0.074	0.131	0.085
0.113	0.105	0.105	0.119	0.122	0.053	0.071	0.085	0.144	0.091
0.11	0.111	0.126	0.123	0.136	0.057	0.087	0.095	0.155	0.105
0.114	0.111	0.126	0.138	0.14	0.066	0.092	0.094	0.163	0.114
0.136	0.132	0.149	0.149	0.156	0.073	0.111	0.113	0.165	0.119
0.133	0.132	0.155	0.163	0.162	0.085	0.112	0.117	0.171	0.134
0.15	0.156	0.159	0.176	0.164	0.09	0.13	0.124	0.177	0.142
0.159	0.158	0.174	0.169	0.181	0.112	0.127	0.136	0.177	0.149
0.177	0.169	0.169	0.187	0.181	0.123	0.148	0.158	0.191	0.161
0.184	0.183	0.191	0.189	0.197	0.138	0.151	0.158	0.199	0.159
0.181	0.182	0.19	0.207	0.196	0.138	0.155	0.162	0.219	0.161
0.199	0.199	0.197	0.21	0.194	0.149	0.17	0.171	0.215	0.176
0.198	0.196	0.204	0.205	0.213	0.146	0.174	0.175	0.225	0.178
0.22	0.212	0.205	0.222	0.24	0.161	0.195	0.206	0.235	0.202
0.216	0.212	0.222	0.245	0.23	0.169	0.191	0.203	0.241	0.196
0.217	0.213	0.223	0.239	0.248	0.174	0.189	0.215	0.247	0.215
0.227	0.227	0.232	0.249	0.254	0.186	0.199	0.212	0.251	0.214
0.254	0.244	0.248	0.261	0.253	0.187	0.216	0.231	0.251	0.228
0.239	0.234	0.251	0.258	0.256	0.2	0.232	0.239	0.264	0.22
0.253	0.261	0.26	0.262	0.269	0.204	0.253	0.252	0.276	0.234
0.264	0.263	0.266	0.269	0.289	0.219	0.256	0.245	0.283	0.24
0.265	0.27	0.269	0.286	0.295	0.215	0.269	0.251	0.291	0.255
0.28	0.271	0.275	0.296	0.3	0.229	0.25	0.244	0.298	0.254
0.277	0.276	0.297	0.302	0.308	0.239	0.259	0.259	0.321	0.262
0.309	0.3	0.308	0.316	0.314	0.24	0.258	0.278	0.329	0.277
0.316	0.314	0.323	0.32	0.333	0.244	0.277	0.284	0.338	0.284
0.33	0.312	0.314	0.33	0.353	0.248	0.29	0.294	0.338	0.292
0.333	0.336	0.332	0.359	0.359	0.273	0.301	0.292	0.335	0.307
0.321	0.324	0.358	0.363	0.353	0.279	0.298	0.311	0.361	0.314
0.346	0.337	0.362	0.363	0.364	0.285	0.319	0.309	0.363	0.324
0.369	0.368	0.364	0.376	0.363	0.287	0.325	0.326	0.389	0.328
0.379	0.377	0.358	0.376	0.389	0.309	0.335	0.331	0.4	0.348
0.373	0.37	0.38	0.386	0.393	0.315	0.337	0.338	0.406	0.347
0.394	0.374	0.4	0.402	0.408	0.326	0.345	0.361	0.415	0.372
0.385	0.384	0.411	0.407	0.417	0.339	0.363	0.354	0.412	0.373
0.406	0.407	0.417	0.417	0.42	0.341	0.374	0.379	0.422	0.395
0.413	0.41	0.426	0.432	0.421	0.381	0.374	0.383	0.424	0.389
0.413	0.422	0.444	0.422	0.448	0.361	0.388	0.399	0.431	0.397
0.44	0.433	0.446	0.445	0.453	0.375	0.381	0.404	0.439	0.41
0.45	0.452	0.455	0.45	0.458	0.378	0.399	0.401	0.433	0.412
0.429	0.437	0.436	0.452	0.435	0.389	0.41	0.411	0.46	0.408
0.45	0.463	0.458	0.432	0.475	0.408	0.414	0.42	0.465	0.428
0.469	0.447	0.445	0.471	0.473	0.426	0.414	0.435	0.477	0.421
0.475	0.467	0.475	0.47	0.47	0.417	0.423	0.439	0.502	0.439
0.464	0.456	0.477	0.466	0.494	0.43	0.42	0.427	0.495	0.444
0.475	0.467	0.472	0.497	0.502	0.438	0.451	0.457	0.507	0.459
0.491	0.482	0.509	0.501	0.502	0.448	0.446	0.446	0.517	0.462
0.501	0.487	0.506	0.502	0.527	0.431	0.46	0.47	0.511	0.46
0.512	0.516	0.509	0.526	0.503	0.46	0.492	0.488	0.537	0.471
0.529	0.509	0.529	0.501	0.553	0.468	0.492	0.49	0.531	0.488
0.524	0.525	0.505	0.55	0.528	0.476	0.497	0.504	0.54	0.498
0.538	0.539	0.545	0.517	0.545	0.482	0.497	0.503	0.548	0.501
0.525	0.511	0.527	0.538	0.559	0.491	0.495	0.498	0.556	0.512
0.567	0.559	0.546	0.566	0.567	0.49	0.524	0.509	0.556	0.525
0.543	0.534	0.571	0.569	0.576	0.509	0.511	0.527	0.557	0.527
0.555	0.553	0.573	0.579	0.559	0.517	0.536	0.533	0.578	0.53
0.575	0.581	0.578	0.565	0.572	0.527	0.547	0.543	0.575	0.531
0.57	0.581	0.574	0.564	0.581	0.534	0.539	0.55	0.564	0.543
0.582	0.583	0.569	0.58	0.555	0.539	0.551	0.541	0.561	0.562
0.58	0.578	0.587	0.559	0.592	0.546	0.553	0.554	0.584	0.552
0.576	0.572	0.568	0.59	0.582	0.555	0.562	0.565	0.581	0.557
0.589	0.582	0.592	0.582	0.591	0.558	0.561	0.567	0.588	0.563
0.584	0.566	0.59	0.586	0.61	0.565	0.556	0.56	0.603	0.565
0.602	0.596	0.593	0.597	0.61	0.567	0.561	0.564	0.603	0.569
0.596	0.59	0.604	0.604	0.611	0.571	0.565	0.566	0.611	0.573
0.601	0.597	0.61	0.607	0.608	0.569	0.571	0.574	0.603	0.569
0.619	0.606	0.616	0.609	0.615	0.585	0.574	0.578	0.609	0.586
0.608	0.604	0.618	0.612	0.624	0.594	0.592	0.597	0.632	0.589
0.611	0.608	0.619	0.619	0.621	0.581	0.595	0.6	0.632	0.594
0.628	0.613	0.628	0.62	0.636	0.602	0.596	0.6	0.625	0.598
0.626	0.622	0.632	0.626	0.655	0.603	0.601	0.604	0.626	0.596
0.634	0.629	0.633	0.646	0.633	0.608	0.605	0.604	0.632	0.594
0.636	0.634	0.652	0.619	0.633	0.603	0.625	0.618	0.632	0.607
0.634	0.632	0.625	0.627	0.648	0.606	0.631	0.628	0.641	0.607
0.658	0.649	0.629	0.641	0.656	0.622	0.627	0.626	0.652	0.614
0.639	0.627	0.65	0.643	0.648	0.627	0.623	0.623	0.654	0.606
0.643	0.63	0.646	0.646	0.662	0.631	0.616	0.623	0.646	0.615
0.647	0.649	0.654	0.658	0.66	0.643	0.632	0.635	0.655	0.619
0.658	0.652	0.666	0.652	0.677	0.624	0.623	0.638	0.672	0.629
0.659	0.656	0.658	0.665	0.681	0.631	0.646	0.647	0.681	0.63
0.674	0.668	0.679	0.674	0.684	0.636	0.641	0.649	0.67	0.648
0.66	0.654	0.682	0.675	0.689	0.639	0.639	0.647	0.673	0.633
0.681	0.677	0.685	0.683	0.689	0.645	0.645	0.652	0.688	0.641
0.684	0.686	0.694	0.678	0.705	0.653	0.661	0.667	0.699	0.65
0.689	0.689	0.692	0.692	0.7	0.65	0.666	0.679	0.677	0.655
0.698	0.678	0.702	0.695	0.694	0.659	0.665	0.666	0.689	0.664
0.696	0.696	0.709	0.675	0.707	0.671	0.676	0.678	0.685	0.66
0.696	0.691	0.692	0.702	0.701	0.674	0.681	0.687	0.692	0.668
0.699	0.705	0.711	0.694	0.693	0.682	0.669	0.699	0.69	0.671
0.697	0.689	0.704	0.692	0.712	0.68	0.672	0.673	0.697	0.667
0.719	0.718	0.699	0.7	0.712	0.692	0.69	0.69	0.703	0.674
0.719	0.704	0.713	0.697	0.719	0.688	0.68	0.689	0.705	0.675
0.706	0.7	0.718	0.705	0.713	0.688	0.685	0.689	0.706	0.676
0.709	0.711	0.707	0.703	0.725	0.695	0.689	0.694	0.715	0.683
0.716	0.718	0.705	0.709	0.726	0.699	0.688	0.691	0.723	0.686
0.717	0.71	0.721	0.714	0.735	0.697	0.705	0.71	0.718	0.694
0.716	0.704	0.721	0.722	0.726	0.701	0.695	0.705	0.728	0.69
0.733	0.725	0.731	0.722	0.73	0.701	0.704	0.711	0.726	0.697
0.733	0.722	0.728	0.725	0.739	0.716	0.712	0.718	0.734	0.71
0.74	0.738	0.735	0.733	0.73	0.709	0.718	0.721	0.729	0.705
0.738	0.729	0.751	0.732	0.747	0.713	0.709	0.716	0.737	0.707
0.752	0.735	0.735	0.738	0.737	0.726	0.717	0.724	0.736	0.717
0.755	0.751	0.746	0.738	0.748	0.73	0.722	0.722	0.744	0.725
0.749	0.739	0.747	0.743	0.753	0.722	0.722	0.726	0.743	0.721
0.752	0.748	0.758	0.749	0.759	0.729	0.732	0.733	0.755	0.718
0.761	0.75	0.749	0.752	0.75	0.741	0.729	0.741	0.766	0.729
0.767	0.761	0.759	0.75	0.772	0.734	0.732	0.737	0.759	0.732
0.762	0.752	0.754	0.773	0.769	0.746	0.74	0.75	0.784	0.734
0.774	0.773	0.781	0.761	0.777	0.742	0.734	0.744	0.771	0.738
0.764	0.756	0.774	0.77	0.774	0.753	0.746	0.751	0.775	0.747
0.79	0.78	0.777	0.776	0.783	0.756	0.753	0.766	0.769	0.75
0.779	0.78	0.782	0.78	0.775	0.756	0.747	0.755	0.782	0.745
0.784	0.789	0.785	0.776	0.784	0.759	0.765	0.776	0.782	0.763
0.784	0.786	0.773	0.785	0.796	0.772	0.764	0.769	0.791	0.757
0.792	0.793	0.79	0.791	0.797	0.763	0.766	0.775	0.793	0.757
0.779	0.779	0.796	0.8	0.801	0.777	0.762	0.772	0.8	0.763
0.792	0.796	0.802	0.801	0.806	0.782	0.775	0.781	0.801	0.761
0.798	0.801	0.799	0.808	0.814	0.774	0.776	0.784	0.798	0.771
0.8	0.808	0.809	0.808	0.813	0.765	0.789	0.794	0.805	0.772
0.806	0.8	0.812	0.805	0.817	0.774	0.787	0.794	0.806	0.779
0.81	0.803	0.806	0.82	0.81	0.784	0.789	0.801	0.809	0.782
0.819	0.817	0.823	0.803	0.827	0.782	0.797	0.801	0.815	0.788
0.804	0.804	0.811	0.816	0.823	0.796	0.789	0.8	0.813	0.782
0.817	0.826	0.824	0.809	0.82	0.788	0.794	0.807	0.817	0.79
0.815	0.815	0.815	0.812	0.819	0.802	0.799	0.809	0.809	0.791
0.822	0.83	0.817	0.82	0.817	0.797	0.807	0.814	0.824	0.793
0.823	0.822	0.827	0.811	0.829	0.809	0.816	0.817	0.823	0.798
0.823	0.819	0.816	0.819	0.826	0.807	0.813	0.816	0.817	0.797
0.831	0.832	0.825	0.819	0.834	0.81	0.816	0.821	0.832	0.803
0.821	0.819	0.823	0.817	0.835	0.816	0.805	0.811	0.833	0.798
0.83	0.832	0.817	0.838	0.834	0.81	0.807	0.812	0.838	0.812
0.825	0.826	0.836	0.828	0.834	0.816	0.819	0.823	0.844	0.814
0.819	0.821	0.831	0.83	0.858	0.814	0.812	0.82	0.823	0.815
0.842	0.833	0.832	0.847	0.84	0.82	0.811	0.826	0.835	0.824
0.843	0.837	0.856	0.825	0.853	0.826	0.823	0.837	0.83	0.82
0.844	0.839	0.839	0.84	0.839	0.826	0.837	0.836	0.836	0.82
0.866	0.86	0.847	0.833	0.854	0.826	0.835	0.847	0.847	0.833
0.849	0.841	0.833	0.844	0.874	0.838	0.821	0.838	0.847	0.826
0.844	0.846	0.845	0.859	0.858	0.837	0.83	0.839	0.846	0.828
0.847	0.835	0.865	0.846	0.871	0.849	0.817	0.831	0.86	0.835
0.858	0.849	0.859	0.863	0.871	0.836	0.834	0.842	0.851	0.835
0.876	0.869	0.87	0.862	0.86	0.847	0.846	0.858	0.868	0.837
0.866	0.855	0.874	0.85	0.871	0.833	0.835	0.844	0.859	0.841
0.876	0.874	0.855	0.863	0.88	0.844	0.852	0.852	0.851	0.842
0.881	0.875	0.874	0.865	0.862	0.859	0.856	0.862	0.874	0.859
0.87	0.858	0.88	0.843	0.884	0.849	0.846	0.853	0.877	0.85
0.889	0.874	0.868	0.866	0.886	0.857	0.861	0.87	0.876	0.866
0.886	0.874	0.888	0.873	0.88	0.866	0.857	0.862	0.88	0.86
0.882	0.867	0.889	0.873	0.893	0.852	0.849	0.857	0.881	0.862
0.89	0.89	0.875	0.892	0.893	0.876	0.868	0.876	0.883	0.87
0.897	0.891	0.889	0.885	0.891	0.871	0.877	0.878	0.881	0.881
0.896	0.876	0.893	0.887	0.888	0.867	0.873	0.885	0.877	0.871
0.906	0.898	0.885	0.879	0.893	0.88	0.878	0.883	0.886	0.883
0.909	0.893	0.892	0.881	0.896	0.884	0.877	0.881	0.891	0.883
0.903	0.89	0.887	0.888	0.902	0.88	0.881	0.878	0.883	0.89
0.895	0.893	0.903	0.887	0.891	0.894	0.874	0.887	0.877	0.886
0.903	0.888	0.906	0.883	0.9	0.888	0.877	0.886	0.893	0.887
0.914	0.901	0.888	0.885	0.904	0.885	0.882	0.892	0.894	0.887
0.909	0.907	0.902	0.894	0.904	0.89	0.887	0.895	0.896	0.897
0.903	0.892	0.91	0.892	0.92	0.892	0.877	0.89	0.896	0.891
0.916	0.901	0.899	0.906	0.905	0.898	0.873	0.888	0.905	0.896
0.925	0.913	0.921	0.897	0.919	0.901	0.891	0.901	0.9	0.912
0.914	0.908	0.9	0.906	0.919	0.892	0.893	0.899	0.896	0.905
0.93	0.919	0.915	0.909	0.914	0.899	0.895	0.901	0.923	0.906
0.915	0.905	0.928	0.905	0.915	0.907	0.897	0.902	0.918	0.905
0.934	0.915	0.924	0.907	0.929	0.907	0.901	0.905	0.919	0.909
0.932	0.923	0.913	0.911	0.917	0.913	0.893	0.904	0.914	0.911
0.937	0.921	0.929	0.902	0.926	0.916	0.902	0.908	0.922	0.916
0.928	0.917	0.914	0.912	0.93	0.924	0.901	0.919	0.929	0.926
0.941	0.931	0.927	0.917	0.93	0.917	0.917	0.921	0.923	0.922
0.935	0.916	0.926	0.924	0.936	0.914	0.907	0.92	0.928	0.929
0.939	0.928	0.928	0.923	0.939	0.926	0.91	0.913	0.937	0.935
0.941	0.928	0.931	0.934	0.945	0.929	0.914	0.918	0.938	0.927
0.941	0.925	0.942	0.934	0.946	0.923	0.925	0.927	0.944	0.932
0.951	0.937	0.946	0.933	0.959	0.929	0.922	0.922	0.938	0.939
0.956	0.946	0.933	0.946	0.951	0.932	0.925	0.927	0.941	0.937
0.956	0.943	0.955	0.938	0.95	0.933	0.935	0.941	0.931	0.951
0.959	0.934	0.952	0.939	0.94	0.936	0.935	0.94	0.944	0.954
0.971	0.954	0.953	0.93	0.95	0.943	0.937	0.948	0.951	0.955
0.961	0.949	0.941	0.935	0.955	0.955	0.931	0.938	0.953	0.956
0.966	0.951	0.937	0.938	0.959	0.948	0.936	0.947	0.96	0.962
0.957	0.951	0.952	0.947	0.963	0.956	0.926	0.933	0.962	0.959
0.97	0.953	0.95	0.95	0.961	0.951	0.942	0.938	0.961	0.959
0.972	0.96	0.961	0.951	0.964	0.959	0.947	0.949	0.954	0.968
0.97	0.951	0.968	0.95	0.954	0.944	0.946	0.951	0.966	0.972
0.975	0.964	0.96	0.949	0.961	0.96	0.952	0.953	0.955	0.976
0.976	0.969	0.953	0.955	0.961	0.961	0.951	0.962	0.96	0.971
0.976	0.964	0.96	0.953	0.961	0.969	0.952	0.957	0.956	0.971
0.975	0.959	0.967	0.956	0.971	0.965	0.938	0.956	0.971	0.974
0.975	0.959	0.975	0.95	0.966	0.974	0.955	0.96	0.969	0.981
0.985	0.972	0.963	0.961	0.975	0.97	0.944	0.955	0.968	0.98
0.984	0.975	0.971	0.966	0.98	0.967	0.951	0.961	0.976	0.984
0.984	0.965	0.973	0.96	0.984	0.969	0.952	0.962	0.974	0.987
0.982	0.972	0.973	0.973	0.986	0.97	0.96	0.97	0.982	1.002
0.985	0.974	0.978	0.966	0.978	0.97	0.963	0.971	0.975	0.995
0.981	0.976	0.983	0.962	0.987	0.969	0.962	0.971	0.973	0.996
0.994	0.98	0.975	0.972	0.989	0.977	0.968	0.975	0.977	0.997
0.993	0.982	0.985	0.963	0.993	0.98	0.967	0.975	0.983	1.001
0.984	0.968	0.98	0.968	0.987	0.973	0.974	0.981	0.983	1
0.989	0.977	0.985	0.966	0.985	0.979	0.969	0.972	0.984	1.005
0.99	0.985	0.986	0.965	0.992	0.977	0.969	0.975	0.986	0.996
0.992	0.985	0.977	0.97	0.998	0.987	0.969	0.978	0.995	1.005
0.994	0.986	0.991	0.974	0.999	0.986	0.98	0.989	0.986	1.018
0.988	0.986	0.99	0.976	0.996	0.982	0.981	0.982	0.984	1.013
0.995	0.99	0.993	0.973	0.996	0.984	0.979	0.988	0.995	1.021
0.997	0.989	0.989	0.974	1.001	0.986	0.986	0.987	0.995	1.018
0.999	0.993	0.993	0.98	0.991	0.981	0.989	1.001	0.996	1.02
0.994	0.993	1.002	0.971	1.003	0.988	0.982	0.983	0.997	1.012
1.007	0.996	0.984	0.976	0.999	0.98	0.987	0.987	1.001	1.009
1.007	1.007	0.997	0.983	1.002	0.989	0.994	0.995	1.007	1.02
1.001	0.993	1.003	0.984	1.008	0.982	0.993	0.993	1.005	1.017
1.014	1.003	1.002	0.989	1.003	0.983	0.997	0.997	1.003	1.02
1.015	1.008	1.008	0.992	1.004	0.991	0.994	0.996	0.999	1.022
1.011	1.001	1.009	0.986	0.995	0.994	0.999	1.003	1.006	1.02
1.017	1.003	0.991	0.985	1.01	1.001	0.999	1.009	1.005	1.037
1.009	1.009	1	0.988	1.008	1.003	1.001	1.003	1.018	1.027
1.013	1	1.005	0.99	1.017	0.999	0.991	0.993	1.015	1.046
1.018	1.002	1.01	0.994	1.006	1.006	1.004	1	1.012	1.038
1.008	1.005	1.015	0.996	1.011	0.992	1.006	1.009	1.015	1.037
1.026	1.011	1.009	0.995	1.018	1.006	1.003	1.007	1.021	1.035
1.016	1.016	1.012	0.999	1.026	0.998	1.008	1.013	1.013	1.039
1.025	1.012	1.021	1.008	1.015	1.008	1.003	1.008	1.011	1.034
1.023	1.016	1.026	1.002	1.019	1.01	1.015	1.015	1.017	1.047
1.029	1.014	1.027	1.002	1.019	1.016	1.014	1.018	1.024	1.053
1.033	1.025	1.016	1	1.027	1.01	1.015	1.03	1.017	1.058
1.031	1.014	1.024	1.006	1.027	1.009	1.008	1.018	1.021	1.059
1.023	1.022	1.031	1.01	1.027	1.006	1.011	1.017	1.01	1.058
1.029	1.018	1.031	1.007	1.018	1.024	1.008	1.015		1.049
1.039	1.028	1.029	1.008		1.011	1.019	1.024		1.063
1.03	1.03	1.016			1.012	1.018	1.021		1.061
1.035	1.02				1.013	1.017	1.02		1.044
1.03	1.019				1.021	1.012	1.018		1.053
					1.02
					1.014
					1.004

## Sheet: 0.005-LB
PA 24h LB	PA 24h LB	PA 24h LB	PA 24h LB	PA 24h LB	PA 24h LB	PA 24h LB	PA 24h LB	PA 24h LB	PA 24h LB
0.005	0.005	0.005	0.005	0.005	0.005	0.005	0.005	0.005	0.005
0.005	0.005	0.005	0.006	0.005	0.006	0.005	0.006	0.005	0.006
0.006	0.006	0.006	0.007	0.007	0.006	0.006	0.007	0.007	0.006
0.007	0.007	0.007	0.007	0.007	0.007	0.007	0.007	0.007	0.007
0.008	0.008	0.008	0.008	0.008	0.008	0.008	0.008	0.008	0.008
0.009	0.009	0.009	0.01	0.009	0.008	0.009	0.009	0.01	0.009
0.01	0.01	0.01	0.011	0.01	0.009	0.01	0.01	0.011	0.01
0.012	0.012	0.011	0.012	0.012	0.01	0.011	0.012	0.012	0.011
0.013	0.013	0.013	0.014	0.013	0.011	0.012	0.013	0.014	0.013
0.015	0.015	0.014	0.016	0.015	0.013	0.014	0.015	0.016	0.015
0.017	0.016	0.016	0.018	0.017	0.014	0.015	0.017	0.018	0.017
0.02	0.018	0.019	0.02	0.019	0.016	0.017	0.019	0.02	0.019
0.022	0.021	0.021	0.022	0.021	0.018	0.02	0.021	0.023	0.021
0.025	0.023	0.024	0.025	0.024	0.02	0.022	0.024	0.026	0.024
0.027	0.026	0.026	0.028	0.027	0.022	0.025	0.027	0.029	0.027
0.031	0.029	0.029	0.031	0.03	0.025	0.028	0.029	0.032	0.03
0.035	0.033	0.033	0.035	0.034	0.028	0.031	0.033	0.036	0.034
0.039	0.036	0.037	0.039	0.038	0.031	0.036	0.037	0.04	0.038
0.044	0.04	0.041	0.043	0.042	0.035	0.039	0.041	0.045	0.043
0.05	0.046	0.044	0.045	0.044	0.039	0.044	0.044	0.049	0.048
0.059	0.049	0.048	0.047	0.046	0.043	0.048	0.048	0.053	0.054
0.064	0.063	0.053	0.061	0.059	0.048	0.05	0.054	0.066	0.061
0.073	0.069	0.066	0.07	0.069	0.053	0.058	0.068	0.078	0.067
0.071	0.068	0.079	0.083	0.078	0.057	0.067	0.074	0.087	0.073
0.082	0.08	0.091	0.091	0.087	0.066	0.071	0.085	0.092	0.085
0.09	0.096	0.097	0.098	0.095	0.073	0.087	0.095	0.102	0.091
0.113	0.105	0.106	0.101	0.096	0.085	0.092	0.094	0.102	0.105
0.11	0.111	0.105	0.119	0.114	0.09	0.111	0.113	0.122	0.114
0.114	0.111	0.126	0.123	0.122	0.112	0.112	0.117	0.131	0.119
0.136	0.132	0.126	0.138	0.136	0.123	0.13	0.124	0.144	0.134
0.133	0.132	0.149	0.149	0.14	0.138	0.127	0.136	0.155	0.142
0.15	0.156	0.155	0.163	0.156	0.138	0.148	0.158	0.163	0.149
0.159	0.158	0.159	0.176	0.162	0.149	0.151	0.158	0.165	0.161
0.177	0.169	0.174	0.169	0.164	0.146	0.155	0.162	0.171	0.159
0.184	0.183	0.169	0.187	0.181	0.161	0.17	0.171	0.177	0.161
0.181	0.182	0.191	0.189	0.181	0.169	0.174	0.175	0.177	0.176
0.199	0.199	0.19	0.207	0.197	0.174	0.195	0.206	0.191	0.178
0.198	0.196	0.197	0.21	0.196	0.186	0.191	0.203	0.199	0.202
0.22	0.212	0.204	0.205	0.194	0.187	0.189	0.215	0.219	0.196
0.216	0.212	0.205	0.222	0.213	0.2	0.199	0.212	0.215	0.215
0.217	0.213	0.222	0.245	0.24	0.204	0.216	0.231	0.225	0.214
0.227	0.227	0.223	0.239	0.23	0.219	0.232	0.239	0.235	0.228
0.254	0.244	0.232	0.249	0.248	0.215	0.253	0.252	0.241	0.22
0.239	0.234	0.248	0.261	0.254	0.229	0.256	0.245	0.247	0.234
0.253	0.261	0.251	0.258	0.253	0.239	0.269	0.251	0.251	0.24
0.264	0.263	0.26	0.262	0.256	0.24	0.25	0.244	0.251	0.255
0.265	0.27	0.266	0.269	0.269	0.244	0.259	0.259	0.264	0.254
0.28	0.271	0.269	0.286	0.289	0.248	0.258	0.278	0.276	0.262
0.277	0.276	0.275	0.296	0.295	0.273	0.277	0.284	0.283	0.277
0.309	0.3	0.297	0.302	0.3	0.279	0.29	0.294	0.291	0.284
0.316	0.314	0.308	0.316	0.308	0.285	0.301	0.292	0.298	0.292
0.33	0.312	0.323	0.32	0.314	0.287	0.298	0.311	0.321	0.307
0.333	0.336	0.314	0.33	0.333	0.309	0.319	0.309	0.329	0.314
0.321	0.324	0.332	0.359	0.353	0.315	0.325	0.326	0.338	0.324
0.346	0.337	0.358	0.363	0.359	0.326	0.335	0.331	0.338	0.328
0.369	0.368	0.362	0.363	0.353	0.339	0.337	0.338	0.335	0.348
0.379	0.377	0.364	0.376	0.364	0.341	0.345	0.361	0.361	0.347
0.373	0.37	0.358	0.376	0.363	0.381	0.363	0.354	0.363	0.372
0.394	0.374	0.38	0.386	0.389	0.361	0.374	0.379	0.389	0.373
0.385	0.384	0.4	0.402	0.393	0.375	0.374	0.383	0.4	0.395
0.406	0.407	0.411	0.407	0.408	0.378	0.388	0.399	0.406	0.389
0.413	0.41	0.417	0.417	0.417	0.389	0.381	0.404	0.415	0.397
0.413	0.422	0.426	0.432	0.42	0.408	0.399	0.401	0.412	0.41
0.44	0.433	0.444	0.422	0.421	0.426	0.41	0.411	0.422	0.412
0.45	0.452	0.446	0.445	0.448	0.417	0.414	0.42	0.424	0.408
0.429	0.437	0.455	0.45	0.453	0.43	0.414	0.435	0.431	0.428
0.45	0.463	0.436	0.452	0.458	0.438	0.423	0.439	0.439	0.421
0.469	0.447	0.458	0.432	0.435	0.448	0.42	0.427	0.433	0.439
0.475	0.467	0.445	0.471	0.475	0.431	0.451	0.457	0.46	0.444
0.464	0.456	0.475	0.47	0.473	0.46	0.446	0.446	0.465	0.459
0.475	0.467	0.477	0.466	0.47	0.468	0.46	0.47	0.477	0.462
0.491	0.482	0.472	0.497	0.494	0.476	0.492	0.488	0.502	0.46
0.501	0.487	0.509	0.501	0.502	0.482	0.492	0.49	0.495	0.471
0.512	0.516	0.506	0.502	0.502	0.491	0.497	0.504	0.507	0.488
0.529	0.509	0.509	0.526	0.527	0.49	0.497	0.503	0.517	0.498
0.524	0.525	0.529	0.501	0.503	0.509	0.495	0.498	0.511	0.501
0.538	0.539	0.505	0.55	0.553	0.517	0.524	0.509	0.537	0.512
0.525	0.511	0.545	0.517	0.528	0.527	0.511	0.527	0.531	0.525
0.567	0.559	0.527	0.538	0.545	0.534	0.536	0.533	0.54	0.527
0.543	0.534	0.546	0.566	0.559	0.539	0.547	0.543	0.548	0.53
0.555	0.553	0.571	0.569	0.567	0.546	0.539	0.55	0.556	0.531
0.575	0.581	0.573	0.579	0.576	0.555	0.551	0.541	0.556	0.543
0.57	0.581	0.578	0.565	0.559	0.558	0.553	0.554	0.557	0.562
0.582	0.583	0.574	0.564	0.572	0.565	0.562	0.565	0.578	0.552
0.58	0.578	0.569	0.58	0.581	0.567	0.561	0.567	0.575	0.557
0.576	0.572	0.587	0.559	0.555	0.571	0.556	0.56	0.564	0.563
0.589	0.582	0.568	0.59	0.592	0.569	0.561	0.564	0.561	0.565
0.584	0.566	0.592	0.582	0.582	0.585	0.565	0.566	0.584	0.569
0.602	0.596	0.59	0.586	0.591	0.594	0.571	0.574	0.581	0.573
0.596	0.59	0.593	0.597	0.61	0.581	0.574	0.578	0.588	0.569
0.601	0.597	0.604	0.604	0.61	0.602	0.592	0.597	0.603	0.586
0.619	0.606	0.61	0.607	0.611	0.603	0.595	0.6	0.603	0.589
0.608	0.604	0.616	0.609	0.608	0.608	0.596	0.6	0.611	0.594
0.611	0.608	0.618	0.612	0.615	0.603	0.601	0.604	0.603	0.598
0.628	0.613	0.619	0.619	0.624	0.606	0.605	0.604	0.609	0.596
0.626	0.622	0.628	0.62	0.621	0.622	0.625	0.618	0.632	0.594
0.634	0.629	0.632	0.626	0.636	0.627	0.631	0.628	0.632	0.607
0.636	0.634	0.633	0.646	0.655	0.631	0.627	0.626	0.625	0.607
0.634	0.632	0.652	0.619	0.633	0.643	0.623	0.623	0.626	0.614
0.658	0.649	0.625	0.627	0.633	0.624	0.616	0.623	0.632	0.606
0.639	0.627	0.629	0.641	0.648	0.631	0.632	0.635	0.632	0.615
0.643	0.63	0.65	0.643	0.656	0.636	0.623	0.638	0.641	0.619
0.647	0.649	0.646	0.646	0.648	0.639	0.646	0.647	0.652	0.629
0.658	0.652	0.654	0.658	0.662	0.645	0.641	0.649	0.654	0.63
0.659	0.656	0.666	0.652	0.66	0.653	0.639	0.647	0.646	0.648
0.674	0.668	0.658	0.665	0.677	0.65	0.645	0.652	0.655	0.633
0.66	0.654	0.679	0.674	0.681	0.659	0.661	0.667	0.672	0.641
0.681	0.677	0.682	0.675	0.684	0.671	0.666	0.679	0.681	0.65
0.684	0.686	0.685	0.683	0.689	0.674	0.665	0.666	0.67	0.655
0.689	0.689	0.694	0.678	0.689	0.682	0.676	0.678	0.673	0.664
0.698	0.678	0.692	0.692	0.705	0.68	0.681	0.687	0.688	0.66
0.696	0.696	0.702	0.695	0.7	0.692	0.669	0.699	0.699	0.668
0.696	0.691	0.709	0.675	0.694	0.688	0.672	0.673	0.677	0.671
0.699	0.705	0.692	0.702	0.707	0.688	0.69	0.69	0.689	0.667
0.697	0.689	0.711	0.694	0.701	0.695	0.68	0.689	0.685	0.674
0.719	0.718	0.704	0.692	0.693	0.699	0.685	0.689	0.692	0.675
0.719	0.704	0.699	0.7	0.712	0.697	0.689	0.694	0.69	0.676
0.706	0.7	0.713	0.697	0.712	0.701	0.688	0.691	0.697	0.683
0.709	0.711	0.718	0.705	0.719	0.701	0.705	0.71	0.703	0.686
0.716	0.718	0.707	0.703	0.713	0.716	0.695	0.705	0.705	0.694
0.717	0.71	0.705	0.709	0.725	0.709	0.704	0.711	0.706	0.69
0.716	0.704	0.721	0.714	0.726	0.713	0.712	0.718	0.715	0.697
0.733	0.725	0.721	0.722	0.735	0.726	0.718	0.721	0.723	0.71
0.733	0.722	0.731	0.722	0.726	0.73	0.709	0.716	0.718	0.705
0.74	0.738	0.728	0.725	0.73	0.722	0.717	0.724	0.728	0.707
0.738	0.729	0.735	0.733	0.739	0.729	0.722	0.722	0.726	0.717
0.752	0.735	0.751	0.732	0.73	0.741	0.722	0.726	0.734	0.725
0.755	0.751	0.735	0.738	0.747	0.734	0.732	0.733	0.729	0.721
0.749	0.739	0.746	0.738	0.737	0.746	0.729	0.741	0.737	0.718
0.752	0.748	0.747	0.743	0.748	0.742	0.732	0.737	0.736	0.729
0.761	0.75	0.758	0.749	0.753	0.753	0.74	0.75	0.744	0.732
0.767	0.761	0.749	0.752	0.759	0.756	0.734	0.744	0.743	0.734
0.762	0.752	0.759	0.75	0.75	0.756	0.746	0.751	0.755	0.738
0.774	0.773	0.754	0.773	0.772	0.759	0.753	0.766	0.766	0.747
0.764	0.756	0.781	0.761	0.769	0.772	0.747	0.755	0.759	0.75
0.79	0.78	0.774	0.77	0.777	0.763	0.765	0.776	0.784	0.745
0.779	0.78	0.777	0.776	0.774	0.777	0.764	0.769	0.771	0.763
0.784	0.789	0.782	0.78	0.783	0.782	0.766	0.775	0.775	0.757
0.784	0.786	0.785	0.776	0.775	0.774	0.762	0.772	0.769	0.757
0.792	0.793	0.773	0.785	0.784	0.765	0.775	0.781	0.782	0.763
0.779	0.779	0.79	0.791	0.796	0.774	0.776	0.784	0.782	0.761
0.792	0.796	0.796	0.8	0.797	0.784	0.789	0.794	0.791	0.771
0.798	0.801	0.802	0.801	0.801	0.782	0.787	0.794	0.793	0.772
0.8	0.808	0.799	0.808	0.806	0.796	0.789	0.801	0.8	0.779
0.806	0.8	0.809	0.808	0.814	0.788	0.797	0.801	0.801	0.782
0.81	0.803	0.812	0.805	0.813	0.802	0.789	0.8	0.798	0.788
0.819	0.817	0.806	0.82	0.817	0.797	0.794	0.807	0.805	0.782
0.804	0.804	0.823	0.803	0.81	0.809	0.799	0.809	0.806	0.79
0.817	0.826	0.811	0.816	0.827	0.807	0.807	0.814	0.809	0.791
0.815	0.815	0.824	0.809	0.823	0.81	0.816	0.817	0.815	0.793
0.822	0.83	0.815	0.812	0.82	0.816	0.813	0.816	0.813	0.798
0.823	0.822	0.817	0.82	0.819	0.81	0.816	0.821	0.817	0.797
0.823	0.819	0.827	0.811	0.817	0.816	0.805	0.811	0.809	0.803
0.831	0.832	0.816	0.819	0.829	0.814	0.807	0.812	0.824	0.798
0.821	0.819	0.825	0.819	0.826	0.82	0.819	0.823	0.823	0.812
0.83	0.832	0.823	0.817	0.834	0.826	0.812	0.82	0.817	0.814
0.825	0.826	0.817	0.838	0.835	0.826	0.811	0.826	0.832	0.815
0.819	0.821	0.836	0.828	0.834	0.826	0.823	0.837	0.833	0.824
0.842	0.833	0.831	0.83	0.834	0.838	0.837	0.836	0.838	0.82
0.843	0.837	0.832	0.847	0.858	0.837	0.835	0.847	0.844	0.82
0.844	0.839	0.856	0.825	0.84	0.849	0.821	0.838	0.823	0.833
0.866	0.86	0.839	0.84	0.853	0.836	0.83	0.839	0.835	0.826
0.849	0.841	0.847	0.833	0.839	0.847	0.817	0.831	0.83	0.828
0.844	0.846	0.833	0.844	0.854	0.833	0.834	0.842	0.836	0.835
0.847	0.835	0.845	0.859	0.874	0.844	0.846	0.858	0.847	0.835
0.858	0.849	0.865	0.846	0.858	0.859	0.835	0.844	0.847	0.837
0.876	0.869	0.859	0.863	0.871	0.849	0.852	0.852	0.846	0.841
0.866	0.855	0.87	0.862	0.871	0.857	0.856	0.862	0.86	0.842
0.876	0.874	0.874	0.85	0.86	0.866	0.846	0.853	0.851	0.859
0.881	0.875	0.855	0.863	0.871	0.852	0.861	0.87	0.868	0.85
0.87	0.858	0.874	0.865	0.88	0.876	0.857	0.862	0.859	0.866
0.889	0.874	0.88	0.843	0.862	0.871	0.849	0.857	0.851	0.86
0.886	0.874	0.868	0.866	0.884	0.867	0.868	0.876	0.874	0.862
0.882	0.867	0.888	0.873	0.886	0.88	0.877	0.878	0.877	0.87
0.89	0.89	0.889	0.873	0.88	0.884	0.873	0.885	0.876	0.881
0.897	0.891	0.875	0.892	0.893	0.88	0.878	0.883	0.88	0.871
0.896	0.876	0.889	0.885	0.893	0.894	0.877	0.881	0.881	0.883
0.906	0.898	0.893	0.887	0.891	0.888	0.881	0.878	0.883	0.883
0.909	0.893	0.885	0.879	0.888	0.885	0.874	0.887	0.881	0.89
0.903	0.89	0.892	0.881	0.893	0.89	0.877	0.886	0.877	0.886
0.895	0.893	0.887	0.888	0.896	0.892	0.882	0.892	0.886	0.887
0.903	0.888	0.903	0.887	0.902	0.898	0.887	0.895	0.891	0.887
0.914	0.901	0.906	0.883	0.891	0.901	0.877	0.89	0.883	0.897
0.909	0.907	0.888	0.885	0.9	0.892	0.873	0.888	0.877	0.891
0.903	0.892	0.902	0.894	0.904	0.899	0.891	0.901	0.893	0.896
0.916	0.901	0.91	0.892	0.904	0.907	0.893	0.899	0.894	0.912
0.925	0.913	0.899	0.906	0.92	0.907	0.895	0.901	0.896	0.905
0.914	0.908	0.921	0.897	0.905	0.913	0.897	0.902	0.896	0.906
0.93	0.919	0.9	0.906	0.919	0.916	0.901	0.905	0.905	0.905
0.915	0.905	0.915	0.909	0.919	0.924	0.893	0.904	0.9	0.909
0.934	0.915	0.928	0.905	0.914	0.917	0.902	0.908	0.896	0.911
0.932	0.923	0.924	0.907	0.915	0.914	0.901	0.919	0.923	0.916
0.937	0.921	0.913	0.911	0.929	0.926	0.917	0.921	0.918	0.926
0.928	0.917	0.929	0.902	0.917	0.929	0.907	0.92	0.919	0.922
0.941	0.931	0.914	0.912	0.926	0.923	0.91	0.913	0.914	0.929
0.935	0.916	0.927	0.917	0.93	0.929	0.914	0.918	0.922	0.935
0.939	0.928	0.926	0.924	0.93	0.932	0.925	0.927	0.929	0.927
0.941	0.928	0.928	0.923	0.936	0.933	0.922	0.922	0.923	0.932
0.941	0.925	0.931	0.934	0.939	0.936	0.925	0.927	0.928	0.939
0.951	0.937	0.942	0.934	0.945	0.943	0.935	0.941	0.937	0.937
0.956	0.946	0.946	0.933	0.946	0.955	0.935	0.94	0.938	0.951
0.956	0.943	0.933	0.946	0.959	0.948	0.937	0.948	0.944	0.954
0.959	0.934	0.955	0.938	0.951	0.956	0.931	0.938	0.938	0.955
0.971	0.954	0.952	0.939	0.95	0.951	0.936	0.947	0.941	0.956
0.961	0.949	0.953	0.93	0.94	0.959	0.926	0.933	0.931	0.962
0.966	0.951	0.941	0.935	0.95	0.944	0.942	0.938	0.944	0.959
0.957	0.951	0.937	0.938	0.955	0.96	0.947	0.949	0.951	0.959
0.97	0.953	0.952	0.947	0.959	0.961	0.946	0.951	0.953	0.968
0.972	0.96	0.95	0.95	0.963	0.969	0.952	0.953	0.96	0.972
0.97	0.951	0.961	0.951	0.961	0.965	0.951	0.962	0.962	0.976
0.975	0.964	0.968	0.95	0.964	0.974	0.952	0.957	0.961	0.971
0.976	0.969	0.96	0.949	0.954	0.97	0.938	0.956	0.954	0.971
0.976	0.964	0.953	0.955	0.961	0.967	0.955	0.96	0.966	0.974
0.975	0.959	0.96	0.953	0.961	0.969	0.944	0.955	0.955	0.981
0.975	0.959	0.967	0.956	0.961	0.97	0.951	0.961	0.96	0.98
0.985	0.972	0.975	0.95	0.971	0.97	0.952	0.962	0.956	0.984
0.984	0.975	0.963	0.961	0.966	0.969	0.96	0.97	0.971	0.987
0.984	0.965	0.971	0.966	0.975	0.977	0.963	0.971	0.969	1.002
0.982	0.972	0.973	0.96	0.98	0.98	0.962	0.971	0.968	0.995
0.985	0.974	0.973	0.973	0.984	0.973	0.968	0.975	0.976	0.996
0.981	0.976	0.978	0.966	0.986	0.979	0.967	0.975	0.974	0.997
0.994	0.98	0.983	0.962	0.978	0.977	0.974	0.981	0.982	1.001
0.993	0.982	0.975	0.972	0.987	0.987	0.969	0.972	0.975	1
0.984	0.968	0.985	0.963	0.989	0.986	0.969	0.975	0.973	1.005
0.989	0.977	0.98	0.968	0.993	0.982	0.969	0.978	0.977	0.996
0.99	0.985	0.985	0.966	0.987	0.984	0.98	0.989	0.983	1.005
0.992	0.985	0.986	0.965	0.985	0.986	0.981	0.982	0.983	1.018
0.994	0.986	0.977	0.97	0.992	0.981	0.979	0.988	0.984	1.013
0.988	0.986	0.991	0.974	0.998	0.988	0.986	0.987	0.986	1.021
0.995	0.99	0.99	0.976	0.999	0.98	0.989	1.001	0.995	1.018
0.997	0.989	0.993	0.973	0.996	0.989	0.982	0.983	0.986	1.02
0.999	0.993	0.989	0.974	0.996	0.982	0.987	0.987	0.984	1.012
0.994	0.993	0.993	0.98	1.001	0.983	0.994	0.995	0.995	1.009
1.007	0.996	1.002	0.971	0.991	0.991	0.993	0.993	0.995	1.02
1.007	1.007	0.984	0.976	1.003	0.994	0.997	0.997	0.996	1.017
1.001	0.993	0.997	0.983	0.999	1.001	0.994	0.996	0.997	1.02
1.014	1.003	1.003	0.984	1.002	1.003	0.999	1.003	1.001	1.022
1.015	1.008	1.002	0.989	1.008	0.999	0.999	1.009	1.007	1.02
1.011	1.001	1.008	0.992	1.003	1.006	1.001	1.003	1.005	1.037
1.017	1.003	1.009	0.986	1.004	0.992	0.991	0.993	1.003	1.027
1.009	1.009	0.991	0.985	0.995	1.006	1.004	1	0.999	1.046
1.013	1	1	0.988	1.01	0.998	1.006	1.009	1.006	1.038
1.018	1.002	1.005	0.99	1.008	1.008	1.003	1.007	1.005	1.037
1.008	1.005	1.01	0.994	1.017	1.01	1.008	1.013	1.018	1.035
1.026	1.011	1.015	0.996	1.006	1.016	1.003	1.008	1.015	1.039
1.016	1.016	1.009	0.995	1.011	1.01	1.015	1.015	1.012	1.034
1.025	1.012	1.012	0.999	1.018	1.009	1.014	1.018	1.015	1.047
1.023	1.016	1.021	1.008	1.026	1.006	1.015	1.03	1.021	1.053
1.029	1.014	1.026	1.002	1.015	1.024	1.008	1.018	1.013	1.058
1.033	1.025	1.027	1.002	1.019	1.011	1.011	1.017	1.011	1.059
1.031	1.014	1.016	1	1.019	1.012	1.008	1.015	1.017	1.058
1.023	1.022	1.024	1.006	1.027	1.013	1.019	1.024	1.024	1.049
1.029	1.018	1.031	1.01	1.027	1.021	1.018	1.021	1.017	1.063
1.039	1.028	1.031	1.007	1.027	1.02	1.017	1.02	1.021	1.061
1.03	1.03	1.029	1.008	1.018	1.014	1.012	1.018	1.01	1.044
1.035	1.02	1.016			1.004				1.053
1.03	1.019

## Sheet: .01-LB
PA 24h LB	PA 24h LB	PA 24h LB	PA 24h LB	PA 24h LB	PA 24h LB	PA 24h LB	PA 24h LB	PA 24h LB	PA 24h LB
0.01	0.01	0.01	0.01	0.01	0.01	0.01	0.01	0.01	0.01
0.012	0.012	0.011	0.011	0.012	0.011	0.011	0.012	0.011	0.011
0.013	0.013	0.013	0.012	0.013	0.013	0.012	0.013	0.012	0.013
0.015	0.015	0.014	0.014	0.015	0.014	0.014	0.015	0.014	0.015
0.017	0.016	0.016	0.016	0.017	0.016	0.015	0.017	0.016	0.017
0.02	0.018	0.019	0.018	0.019	0.018	0.017	0.019	0.018	0.019
0.022	0.021	0.021	0.02	0.021	0.02	0.02	0.021	0.02	0.021
0.025	0.023	0.024	0.022	0.024	0.022	0.022	0.024	0.023	0.024
0.027	0.026	0.026	0.025	0.027	0.025	0.025	0.027	0.026	0.027
0.031	0.029	0.029	0.028	0.03	0.028	0.028	0.029	0.029	0.03
0.035	0.033	0.033	0.031	0.034	0.031	0.031	0.033	0.032	0.034
0.039	0.036	0.037	0.035	0.038	0.035	0.036	0.037	0.036	0.038
0.044	0.04	0.041	0.039	0.042	0.039	0.039	0.041	0.04	0.043
0.05	0.046	0.044	0.043	0.044	0.043	0.044	0.044	0.045	0.048
0.059	0.049	0.048	0.045	0.046	0.048	0.048	0.048	0.049	0.054
0.064	0.063	0.053	0.047	0.059	0.053	0.05	0.054	0.053	0.061
0.073	0.069	0.066	0.061	0.069	0.057	0.058	0.068	0.066	0.067
0.071	0.068	0.079	0.07	0.078	0.066	0.067	0.074	0.078	0.073
0.082	0.08	0.091	0.083	0.087	0.073	0.071	0.085	0.087	0.085
0.09	0.096	0.097	0.091	0.095	0.085	0.087	0.095	0.092	0.091
0.113	0.105	0.106	0.098	0.096	0.09	0.092	0.094	0.102	0.105
0.11	0.111	0.105	0.101	0.114	0.112	0.111	0.113	0.102	0.114
0.114	0.111	0.126	0.119	0.122	0.123	0.112	0.117	0.122	0.119
0.136	0.132	0.126	0.123	0.136	0.138	0.13	0.124	0.131	0.134
0.133	0.132	0.149	0.138	0.14	0.138	0.127	0.136	0.144	0.142
0.15	0.156	0.155	0.149	0.156	0.149	0.148	0.158	0.155	0.149
0.159	0.158	0.159	0.163	0.162	0.146	0.151	0.158	0.163	0.161
0.177	0.169	0.174	0.176	0.164	0.161	0.155	0.162	0.165	0.159
0.184	0.183	0.169	0.169	0.181	0.169	0.17	0.171	0.171	0.161
0.181	0.182	0.191	0.187	0.181	0.174	0.174	0.175	0.177	0.176
0.199	0.199	0.19	0.189	0.197	0.186	0.195	0.206	0.177	0.178
0.198	0.196	0.197	0.207	0.196	0.187	0.191	0.203	0.191	0.202
0.22	0.212	0.204	0.21	0.194	0.2	0.189	0.215	0.199	0.196
0.216	0.212	0.205	0.205	0.213	0.204	0.199	0.212	0.219	0.215
0.217	0.213	0.222	0.222	0.24	0.219	0.216	0.231	0.215	0.214
0.227	0.227	0.223	0.245	0.23	0.215	0.232	0.239	0.225	0.228
0.254	0.244	0.232	0.239	0.248	0.229	0.253	0.252	0.235	0.22
0.239	0.234	0.248	0.249	0.254	0.239	0.256	0.245	0.241	0.234
0.253	0.261	0.251	0.261	0.253	0.24	0.269	0.251	0.247	0.24
0.264	0.263	0.26	0.258	0.256	0.244	0.25	0.244	0.251	0.255
0.265	0.27	0.266	0.262	0.269	0.248	0.259	0.259	0.251	0.254
0.28	0.271	0.269	0.269	0.289	0.273	0.258	0.278	0.264	0.262
0.277	0.276	0.275	0.286	0.295	0.279	0.277	0.284	0.276	0.277
0.309	0.3	0.297	0.296	0.3	0.285	0.29	0.294	0.283	0.284
0.316	0.314	0.308	0.302	0.308	0.287	0.301	0.292	0.291	0.292
0.33	0.312	0.323	0.316	0.314	0.309	0.298	0.311	0.298	0.307
0.333	0.336	0.314	0.32	0.333	0.315	0.319	0.309	0.321	0.314
0.321	0.324	0.332	0.33	0.353	0.326	0.325	0.326	0.329	0.324
0.346	0.337	0.358	0.359	0.359	0.339	0.335	0.331	0.338	0.328
0.369	0.368	0.362	0.363	0.353	0.341	0.337	0.338	0.338	0.348
0.379	0.377	0.364	0.363	0.364	0.381	0.345	0.361	0.335	0.347
0.373	0.37	0.358	0.376	0.363	0.361	0.363	0.354	0.361	0.372
0.394	0.374	0.38	0.376	0.389	0.375	0.374	0.379	0.363	0.373
0.385	0.384	0.4	0.386	0.393	0.378	0.374	0.383	0.389	0.395
0.406	0.407	0.411	0.402	0.408	0.389	0.388	0.399	0.4	0.389
0.413	0.41	0.417	0.407	0.417	0.408	0.381	0.404	0.406	0.397
0.413	0.422	0.426	0.417	0.42	0.426	0.399	0.401	0.415	0.41
0.44	0.433	0.444	0.432	0.421	0.417	0.41	0.411	0.412	0.412
0.45	0.452	0.446	0.422	0.448	0.43	0.414	0.42	0.422	0.408
0.429	0.437	0.455	0.445	0.453	0.438	0.414	0.435	0.424	0.428
0.45	0.463	0.436	0.45	0.458	0.448	0.423	0.439	0.431	0.421
0.469	0.447	0.458	0.452	0.435	0.431	0.42	0.427	0.439	0.439
0.475	0.467	0.445	0.432	0.475	0.46	0.451	0.457	0.433	0.444
0.464	0.456	0.475	0.471	0.473	0.468	0.446	0.446	0.46	0.459
0.475	0.467	0.477	0.47	0.47	0.476	0.46	0.47	0.465	0.462
0.491	0.482	0.472	0.466	0.494	0.482	0.492	0.488	0.477	0.46
0.501	0.487	0.509	0.497	0.502	0.491	0.492	0.49	0.502	0.471
0.512	0.516	0.506	0.501	0.502	0.49	0.497	0.504	0.495	0.488
0.529	0.509	0.509	0.502	0.527	0.509	0.497	0.503	0.507	0.498
0.524	0.525	0.529	0.526	0.503	0.517	0.495	0.498	0.517	0.501
0.538	0.539	0.505	0.501	0.553	0.527	0.524	0.509	0.511	0.512
0.525	0.511	0.545	0.55	0.528	0.534	0.511	0.527	0.537	0.525
0.567	0.559	0.527	0.517	0.545	0.539	0.536	0.533	0.531	0.527
0.543	0.534	0.546	0.538	0.559	0.546	0.547	0.543	0.54	0.53
0.555	0.553	0.571	0.566	0.567	0.555	0.539	0.55	0.548	0.531
0.575	0.581	0.573	0.569	0.576	0.558	0.551	0.541	0.556	0.543
0.57	0.581	0.578	0.579	0.559	0.565	0.553	0.554	0.556	0.562
0.582	0.583	0.574	0.565	0.572	0.567	0.562	0.565	0.557	0.552
0.58	0.578	0.569	0.564	0.581	0.571	0.561	0.567	0.578	0.557
0.576	0.572	0.587	0.58	0.555	0.569	0.556	0.56	0.575	0.563
0.589	0.582	0.568	0.559	0.592	0.585	0.561	0.564	0.564	0.565
0.584	0.566	0.592	0.59	0.582	0.594	0.565	0.566	0.561	0.569
0.602	0.596	0.59	0.582	0.591	0.581	0.571	0.574	0.584	0.573
0.596	0.59	0.593	0.586	0.61	0.602	0.574	0.578	0.581	0.569
0.601	0.597	0.604	0.597	0.61	0.603	0.592	0.597	0.588	0.586
0.619	0.606	0.61	0.604	0.611	0.608	0.595	0.6	0.603	0.589
0.608	0.604	0.616	0.607	0.608	0.603	0.596	0.6	0.603	0.594
0.611	0.608	0.618	0.609	0.615	0.606	0.601	0.604	0.611	0.598
0.628	0.613	0.619	0.612	0.624	0.622	0.605	0.604	0.603	0.596
0.626	0.622	0.628	0.619	0.621	0.627	0.625	0.618	0.609	0.594
0.634	0.629	0.632	0.62	0.636	0.631	0.631	0.628	0.632	0.607
0.636	0.634	0.633	0.626	0.655	0.643	0.627	0.626	0.632	0.607
0.634	0.632	0.652	0.646	0.633	0.624	0.623	0.623	0.625	0.614
0.658	0.649	0.625	0.619	0.633	0.631	0.616	0.623	0.626	0.606
0.639	0.627	0.629	0.627	0.648	0.636	0.632	0.635	0.632	0.615
0.643	0.63	0.65	0.641	0.656	0.639	0.623	0.638	0.632	0.619
0.647	0.649	0.646	0.643	0.648	0.645	0.646	0.647	0.641	0.629
0.658	0.652	0.654	0.646	0.662	0.653	0.641	0.649	0.652	0.63
0.659	0.656	0.666	0.658	0.66	0.65	0.639	0.647	0.654	0.648
0.674	0.668	0.658	0.652	0.677	0.659	0.645	0.652	0.646	0.633
0.66	0.654	0.679	0.665	0.681	0.671	0.661	0.667	0.655	0.641
0.681	0.677	0.682	0.674	0.684	0.674	0.666	0.679	0.672	0.65
0.684	0.686	0.685	0.675	0.689	0.682	0.665	0.666	0.681	0.655
0.689	0.689	0.694	0.683	0.689	0.68	0.676	0.678	0.67	0.664
0.698	0.678	0.692	0.678	0.705	0.692	0.681	0.687	0.673	0.66
0.696	0.696	0.702	0.692	0.7	0.688	0.669	0.699	0.688	0.668
0.696	0.691	0.709	0.695	0.694	0.688	0.672	0.673	0.699	0.671
0.699	0.705	0.692	0.675	0.707	0.695	0.69	0.69	0.677	0.667
0.697	0.689	0.711	0.702	0.701	0.699	0.68	0.689	0.689	0.674
0.719	0.718	0.704	0.694	0.693	0.697	0.685	0.689	0.685	0.675
0.719	0.704	0.699	0.692	0.712	0.701	0.689	0.694	0.692	0.676
0.706	0.7	0.713	0.7	0.712	0.701	0.688	0.691	0.69	0.683
0.709	0.711	0.718	0.697	0.719	0.716	0.705	0.71	0.697	0.686
0.716	0.718	0.707	0.705	0.713	0.709	0.695	0.705	0.703	0.694
0.717	0.71	0.705	0.703	0.725	0.713	0.704	0.711	0.705	0.69
0.716	0.704	0.721	0.709	0.726	0.726	0.712	0.718	0.706	0.697
0.733	0.725	0.721	0.714	0.735	0.73	0.718	0.721	0.715	0.71
0.733	0.722	0.731	0.722	0.726	0.722	0.709	0.716	0.723	0.705
0.74	0.738	0.728	0.722	0.73	0.729	0.717	0.724	0.718	0.707
0.738	0.729	0.735	0.725	0.739	0.741	0.722	0.722	0.728	0.717
0.752	0.735	0.751	0.733	0.73	0.734	0.722	0.726	0.726	0.725
0.755	0.751	0.735	0.732	0.747	0.746	0.732	0.733	0.734	0.721
0.749	0.739	0.746	0.738	0.737	0.742	0.729	0.741	0.729	0.718
0.752	0.748	0.747	0.738	0.748	0.753	0.732	0.737	0.737	0.729
0.761	0.75	0.758	0.743	0.753	0.756	0.74	0.75	0.736	0.732
0.767	0.761	0.749	0.749	0.759	0.756	0.734	0.744	0.744	0.734
0.762	0.752	0.759	0.752	0.75	0.759	0.746	0.751	0.743	0.738
0.774	0.773	0.754	0.75	0.772	0.772	0.753	0.766	0.755	0.747
0.764	0.756	0.781	0.773	0.769	0.763	0.747	0.755	0.766	0.75
0.79	0.78	0.774	0.761	0.777	0.777	0.765	0.776	0.759	0.745
0.779	0.78	0.777	0.77	0.774	0.782	0.764	0.769	0.784	0.763
0.784	0.789	0.782	0.776	0.783	0.774	0.766	0.775	0.771	0.757
0.784	0.786	0.785	0.78	0.775	0.765	0.762	0.772	0.775	0.757
0.792	0.793	0.773	0.776	0.784	0.774	0.775	0.781	0.769	0.763
0.779	0.779	0.79	0.785	0.796	0.784	0.776	0.784	0.782	0.761
0.792	0.796	0.796	0.791	0.797	0.782	0.789	0.794	0.782	0.771
0.798	0.801	0.802	0.8	0.801	0.796	0.787	0.794	0.791	0.772
0.8	0.808	0.799	0.801	0.806	0.788	0.789	0.801	0.793	0.779
0.806	0.8	0.809	0.808	0.814	0.802	0.797	0.801	0.8	0.782
0.81	0.803	0.812	0.808	0.813	0.797	0.789	0.8	0.801	0.788
0.819	0.817	0.806	0.805	0.817	0.809	0.794	0.807	0.798	0.782
0.804	0.804	0.823	0.82	0.81	0.807	0.799	0.809	0.805	0.79
0.817	0.826	0.811	0.803	0.827	0.81	0.807	0.814	0.806	0.791
0.815	0.815	0.824	0.816	0.823	0.816	0.816	0.817	0.809	0.793
0.822	0.83	0.815	0.809	0.82	0.81	0.813	0.816	0.815	0.798
0.823	0.822	0.817	0.812	0.819	0.816	0.816	0.821	0.813	0.797
0.823	0.819	0.827	0.82	0.817	0.814	0.805	0.811	0.817	0.803
0.831	0.832	0.816	0.811	0.829	0.82	0.807	0.812	0.809	0.798
0.821	0.819	0.825	0.819	0.826	0.826	0.819	0.823	0.824	0.812
0.83	0.832	0.823	0.819	0.834	0.826	0.812	0.82	0.823	0.814
0.825	0.826	0.817	0.817	0.835	0.826	0.811	0.826	0.817	0.815
0.819	0.821	0.836	0.838	0.834	0.838	0.823	0.837	0.832	0.824
0.842	0.833	0.831	0.828	0.834	0.837	0.837	0.836	0.833	0.82
0.843	0.837	0.832	0.83	0.858	0.849	0.835	0.847	0.838	0.82
0.844	0.839	0.856	0.847	0.84	0.836	0.821	0.838	0.844	0.833
0.866	0.86	0.839	0.825	0.853	0.847	0.83	0.839	0.823	0.826
0.849	0.841	0.847	0.84	0.839	0.833	0.817	0.831	0.835	0.828
0.844	0.846	0.833	0.833	0.854	0.844	0.834	0.842	0.83	0.835
0.847	0.835	0.845	0.844	0.874	0.859	0.846	0.858	0.836	0.835
0.858	0.849	0.865	0.859	0.858	0.849	0.835	0.844	0.847	0.837
0.876	0.869	0.859	0.846	0.871	0.857	0.852	0.852	0.847	0.841
0.866	0.855	0.87	0.863	0.871	0.866	0.856	0.862	0.846	0.842
0.876	0.874	0.874	0.862	0.86	0.852	0.846	0.853	0.86	0.859
0.881	0.875	0.855	0.85	0.871	0.876	0.861	0.87	0.851	0.85
0.87	0.858	0.874	0.863	0.88	0.871	0.857	0.862	0.868	0.866
0.889	0.874	0.88	0.865	0.862	0.867	0.849	0.857	0.859	0.86
0.886	0.874	0.868	0.843	0.884	0.88	0.868	0.876	0.851	0.862
0.882	0.867	0.888	0.866	0.886	0.884	0.877	0.878	0.874	0.87
0.89	0.89	0.889	0.873	0.88	0.88	0.873	0.885	0.877	0.881
0.897	0.891	0.875	0.873	0.893	0.894	0.878	0.883	0.876	0.871
0.896	0.876	0.889	0.892	0.893	0.888	0.877	0.881	0.88	0.883
0.906	0.898	0.893	0.885	0.891	0.885	0.881	0.878	0.881	0.883
0.909	0.893	0.885	0.887	0.888	0.89	0.874	0.887	0.883	0.89
0.903	0.89	0.892	0.879	0.893	0.892	0.877	0.886	0.881	0.886
0.895	0.893	0.887	0.881	0.896	0.898	0.882	0.892	0.877	0.887
0.903	0.888	0.903	0.888	0.902	0.901	0.887	0.895	0.886	0.887
0.914	0.901	0.906	0.887	0.891	0.892	0.877	0.89	0.891	0.897
0.909	0.907	0.888	0.883	0.9	0.899	0.873	0.888	0.883	0.891
0.903	0.892	0.902	0.885	0.904	0.907	0.891	0.901	0.877	0.896
0.916	0.901	0.91	0.894	0.904	0.907	0.893	0.899	0.893	0.912
0.925	0.913	0.899	0.892	0.92	0.913	0.895	0.901	0.894	0.905
0.914	0.908	0.921	0.906	0.905	0.916	0.897	0.902	0.896	0.906
0.93	0.919	0.9	0.897	0.919	0.924	0.901	0.905	0.896	0.905
0.915	0.905	0.915	0.906	0.919	0.917	0.893	0.904	0.905	0.909
0.934	0.915	0.928	0.909	0.914	0.914	0.902	0.908	0.9	0.911
0.932	0.923	0.924	0.905	0.915	0.926	0.901	0.919	0.896	0.916
0.937	0.921	0.913	0.907	0.929	0.929	0.917	0.921	0.923	0.926
0.928	0.917	0.929	0.911	0.917	0.923	0.907	0.92	0.918	0.922
0.941	0.931	0.914	0.902	0.926	0.929	0.91	0.913	0.919	0.929
0.935	0.916	0.927	0.912	0.93	0.932	0.914	0.918	0.914	0.935
0.939	0.928	0.926	0.917	0.93	0.933	0.925	0.927	0.922	0.927
0.941	0.928	0.928	0.924	0.936	0.936	0.922	0.922	0.929	0.932
0.941	0.925	0.931	0.923	0.939	0.943	0.925	0.927	0.923	0.939
0.951	0.937	0.942	0.934	0.945	0.955	0.935	0.941	0.928	0.937
0.956	0.946	0.946	0.934	0.946	0.948	0.935	0.94	0.937	0.951
0.956	0.943	0.933	0.933	0.959	0.956	0.937	0.948	0.938	0.954
0.959	0.934	0.955	0.946	0.951	0.951	0.931	0.938	0.944	0.955
0.971	0.954	0.952	0.938	0.95	0.959	0.936	0.947	0.938	0.956
0.961	0.949	0.953	0.939	0.94	0.944	0.926	0.933	0.941	0.962
0.966	0.951	0.941	0.93	0.95	0.96	0.942	0.938	0.931	0.959
0.957	0.951	0.937	0.935	0.955	0.961	0.947	0.949	0.944	0.959
0.97	0.953	0.952	0.938	0.959	0.969	0.946	0.951	0.951	0.968
0.972	0.96	0.95	0.947	0.963	0.965	0.952	0.953	0.953	0.972
0.97	0.951	0.961	0.95	0.961	0.974	0.951	0.962	0.96	0.976
0.975	0.964	0.968	0.951	0.964	0.97	0.952	0.957	0.962	0.971
0.976	0.969	0.96	0.95	0.954	0.967	0.938	0.956	0.961	0.971
0.976	0.964	0.953	0.949	0.961	0.969	0.955	0.96	0.954	0.974
0.975	0.959	0.96	0.955	0.961	0.97	0.944	0.955	0.966	0.981
0.975	0.959	0.967	0.953	0.961	0.97	0.951	0.961	0.955	0.98
0.985	0.972	0.975	0.956	0.971	0.969	0.952	0.962	0.96	0.984
0.984	0.975	0.963	0.95	0.966	0.977	0.96	0.97	0.956	0.987
0.984	0.965	0.971	0.961	0.975	0.98	0.963	0.971	0.971	1.002
0.982	0.972	0.973	0.966	0.98	0.973	0.962	0.971	0.969	0.995
0.985	0.974	0.973	0.96	0.984	0.979	0.968	0.975	0.968	0.996
0.981	0.976	0.978	0.973	0.986	0.977	0.967	0.975	0.976	0.997
0.994	0.98	0.983	0.966	0.978	0.987	0.974	0.981	0.974	1.001
0.993	0.982	0.975	0.962	0.987	0.986	0.969	0.972	0.982	1
0.984	0.968	0.985	0.972	0.989	0.982	0.969	0.975	0.975	1.005
0.989	0.977	0.98	0.963	0.993	0.984	0.969	0.978	0.973	0.996
0.99	0.985	0.985	0.968	0.987	0.986	0.98	0.989	0.977	1.005
0.992	0.985	0.986	0.966	0.985	0.981	0.981	0.982	0.983	1.018
0.994	0.986	0.977	0.965	0.992	0.988	0.979	0.988	0.983	1.013
0.988	0.986	0.991	0.97	0.998	0.98	0.986	0.987	0.984	1.021
0.995	0.99	0.99	0.974	0.999	0.989	0.989	1.001	0.986	1.018
0.997	0.989	0.993	0.976	0.996	0.982	0.982	0.983	0.995	1.02
0.999	0.993	0.989	0.973	0.996	0.983	0.987	0.987	0.986	1.012
0.994	0.993	0.993	0.974	1.001	0.991	0.994	0.995	0.984	1.009
1.007	0.996	1.002	0.98	0.991	0.994	0.993	0.993	0.995	1.02
1.007	1.007	0.984	0.971	1.003	1.001	0.997	0.997	0.995	1.017
1.001	0.993	0.997	0.976	0.999	1.003	0.994	0.996	0.996	1.02
1.014	1.003	1.003	0.983	1.002	0.999	0.999	1.003	0.997	1.022
1.015	1.008	1.002	0.984	1.008	1.006	0.999	1.009	1.001	1.02
1.011	1.001	1.008	0.989	1.003	0.992	1.001	1.003	1.007	1.037
1.017	1.003	1.009	0.992	1.004	1.006	0.991	0.993	1.005	1.027
1.009	1.009	0.991	0.986	0.995	0.998	1.004	1	1.003	1.046
1.013	1	1	0.985	1.01	1.008	1.006	1.009	0.999	1.038
1.018	1.002	1.005	0.988	1.008	1.01	1.003	1.007	1.006	1.037
1.008	1.005	1.01	0.99	1.017	1.016	1.008	1.013	1.005	1.035
1.026	1.011	1.015	0.994	1.006	1.01	1.003	1.008	1.018	1.039
1.016	1.016	1.009	0.996	1.011	1.009	1.015	1.015	1.015	1.034
1.025	1.012	1.012	0.995	1.018	1.006	1.014	1.018	1.012	1.047
1.023	1.016	1.021	0.999	1.026	1.024	1.015	1.03	1.015	1.053
1.029	1.014	1.026	1.008	1.015	1.011	1.008	1.018	1.021	1.058
1.033	1.025	1.027	1.002	1.019	1.012	1.011	1.017	1.013	1.059
1.031	1.014	1.016	1.002	1.019	1.013	1.008	1.015	1.011	1.058
1.023	1.022	1.024	1	1.027	1.021	1.019	1.024	1.017	1.049
1.029	1.018	1.031	1.006	1.027	1.02	1.018	1.021	1.024	1.063
1.039	1.028	1.031	1.01	1.027	1.014	1.017	1.02	1.017	1.061
1.03	1.03	1.029	1.007	1.018	1.004	1.012	1.018	1.021	1.044
1.035	1.02	1.016	1.008					1.01	1.053
1.03	1.019

## Sheet: .015-LB
PA 24h LB	PA 24h LB	PA 24h LB	PA 24h LB	PA 24h LB	PA 24h LB	PA 24h LB	PA 24h LB	PA 24h LB	PA 24h LB
0.015	0.015	0.014	0.014	0.015	0.014	0.015	0.015	0.014	0.015
0.017	0.016	0.016	0.016	0.017	0.016	0.017	0.017	0.016	0.017
0.02	0.018	0.019	0.018	0.019	0.018	0.02	0.019	0.018	0.019
0.022	0.021	0.021	0.02	0.021	0.02	0.022	0.021	0.02	0.021
0.025	0.023	0.024	0.022	0.024	0.022	0.025	0.024	0.023	0.024
0.027	0.026	0.026	0.025	0.027	0.025	0.028	0.027	0.026	0.027
0.031	0.029	0.029	0.028	0.03	0.028	0.031	0.029	0.029	0.03
0.035	0.033	0.033	0.031	0.034	0.031	0.036	0.033	0.032	0.034
0.039	0.036	0.037	0.035	0.038	0.035	0.039	0.037	0.036	0.038
0.044	0.04	0.041	0.039	0.042	0.039	0.044	0.041	0.04	0.043
0.05	0.046	0.044	0.043	0.044	0.043	0.048	0.044	0.045	0.048
0.059	0.049	0.048	0.045	0.046	0.048	0.05	0.048	0.049	0.054
0.064	0.063	0.053	0.047	0.059	0.053	0.058	0.054	0.053	0.061
0.073	0.069	0.066	0.061	0.069	0.057	0.067	0.068	0.066	0.067
0.071	0.068	0.079	0.07	0.078	0.066	0.071	0.074	0.078	0.073
0.082	0.08	0.091	0.083	0.087	0.073	0.087	0.085	0.087	0.085
0.09	0.096	0.097	0.091	0.095	0.085	0.092	0.095	0.092	0.091
0.113	0.105	0.106	0.098	0.096	0.09	0.111	0.094	0.102	0.105
0.11	0.111	0.105	0.101	0.114	0.112	0.112	0.113	0.102	0.114
0.114	0.111	0.126	0.119	0.122	0.123	0.13	0.117	0.122	0.119
0.136	0.132	0.126	0.123	0.136	0.138	0.127	0.124	0.131	0.134
0.133	0.132	0.149	0.138	0.14	0.138	0.148	0.136	0.144	0.142
0.15	0.156	0.155	0.149	0.156	0.149	0.151	0.158	0.155	0.149
0.159	0.158	0.159	0.163	0.162	0.146	0.155	0.158	0.163	0.161
0.177	0.169	0.174	0.176	0.164	0.161	0.17	0.162	0.165	0.159
0.184	0.183	0.169	0.169	0.181	0.169	0.174	0.171	0.171	0.161
0.181	0.182	0.191	0.187	0.181	0.174	0.195	0.175	0.177	0.176
0.199	0.199	0.19	0.189	0.197	0.186	0.191	0.206	0.177	0.178
0.198	0.196	0.197	0.207	0.196	0.187	0.189	0.203	0.191	0.202
0.22	0.212	0.204	0.21	0.194	0.2	0.199	0.215	0.199	0.196
0.216	0.212	0.205	0.205	0.213	0.204	0.216	0.212	0.219	0.215
0.217	0.213	0.222	0.222	0.24	0.219	0.232	0.231	0.215	0.214
0.227	0.227	0.223	0.245	0.23	0.215	0.253	0.239	0.225	0.228
0.254	0.244	0.232	0.239	0.248	0.229	0.256	0.252	0.235	0.22
0.239	0.234	0.248	0.249	0.254	0.239	0.269	0.245	0.241	0.234
0.253	0.261	0.251	0.261	0.253	0.24	0.25	0.251	0.247	0.24
0.264	0.263	0.26	0.258	0.256	0.244	0.259	0.244	0.251	0.255
0.265	0.27	0.266	0.262	0.269	0.248	0.258	0.259	0.251	0.254
0.28	0.271	0.269	0.269	0.289	0.273	0.277	0.278	0.264	0.262
0.277	0.276	0.275	0.286	0.295	0.279	0.29	0.284	0.276	0.277
0.309	0.3	0.297	0.296	0.3	0.285	0.301	0.294	0.283	0.284
0.316	0.314	0.308	0.302	0.308	0.287	0.298	0.292	0.291	0.292
0.33	0.312	0.323	0.316	0.314	0.309	0.319	0.311	0.298	0.307
0.333	0.336	0.314	0.32	0.333	0.315	0.325	0.309	0.321	0.314
0.321	0.324	0.332	0.33	0.353	0.326	0.335	0.326	0.329	0.324
0.346	0.337	0.358	0.359	0.359	0.339	0.337	0.331	0.338	0.328
0.369	0.368	0.362	0.363	0.353	0.341	0.345	0.338	0.338	0.348
0.379	0.377	0.364	0.363	0.364	0.381	0.363	0.361	0.335	0.347
0.373	0.37	0.358	0.376	0.363	0.361	0.374	0.354	0.361	0.372
0.394	0.374	0.38	0.376	0.389	0.375	0.374	0.379	0.363	0.373
0.385	0.384	0.4	0.386	0.393	0.378	0.388	0.383	0.389	0.395
0.406	0.407	0.411	0.402	0.408	0.389	0.381	0.399	0.4	0.389
0.413	0.41	0.417	0.407	0.417	0.408	0.399	0.404	0.406	0.397
0.413	0.422	0.426	0.417	0.42	0.426	0.41	0.401	0.415	0.41
0.44	0.433	0.444	0.432	0.421	0.417	0.414	0.411	0.412	0.412
0.45	0.452	0.446	0.422	0.448	0.43	0.414	0.42	0.422	0.408
0.429	0.437	0.455	0.445	0.453	0.438	0.423	0.435	0.424	0.428
0.45	0.463	0.436	0.45	0.458	0.448	0.42	0.439	0.431	0.421
0.469	0.447	0.458	0.452	0.435	0.431	0.451	0.427	0.439	0.439
0.475	0.467	0.445	0.432	0.475	0.46	0.446	0.457	0.433	0.444
0.464	0.456	0.475	0.471	0.473	0.468	0.46	0.446	0.46	0.459
0.475	0.467	0.477	0.47	0.47	0.476	0.492	0.47	0.465	0.462
0.491	0.482	0.472	0.466	0.494	0.482	0.492	0.488	0.477	0.46
0.501	0.487	0.509	0.497	0.502	0.491	0.497	0.49	0.502	0.471
0.512	0.516	0.506	0.501	0.502	0.49	0.497	0.504	0.495	0.488
0.529	0.509	0.509	0.502	0.527	0.509	0.495	0.503	0.507	0.498
0.524	0.525	0.529	0.526	0.503	0.517	0.524	0.498	0.517	0.501
0.538	0.539	0.505	0.501	0.553	0.527	0.511	0.509	0.511	0.512
0.525	0.511	0.545	0.55	0.528	0.534	0.536	0.527	0.537	0.525
0.567	0.559	0.527	0.517	0.545	0.539	0.547	0.533	0.531	0.527
0.543	0.534	0.546	0.538	0.559	0.546	0.539	0.543	0.54	0.53
0.555	0.553	0.571	0.566	0.567	0.555	0.551	0.55	0.548	0.531
0.575	0.581	0.573	0.569	0.576	0.558	0.553	0.541	0.556	0.543
0.57	0.581	0.578	0.579	0.559	0.565	0.562	0.554	0.556	0.562
0.582	0.583	0.574	0.565	0.572	0.567	0.561	0.565	0.557	0.552
0.58	0.578	0.569	0.564	0.581	0.571	0.556	0.567	0.578	0.557
0.576	0.572	0.587	0.58	0.555	0.569	0.561	0.56	0.575	0.563
0.589	0.582	0.568	0.559	0.592	0.585	0.565	0.564	0.564	0.565
0.584	0.566	0.592	0.59	0.582	0.594	0.571	0.566	0.561	0.569
0.602	0.596	0.59	0.582	0.591	0.581	0.574	0.574	0.584	0.573
0.596	0.59	0.593	0.586	0.61	0.602	0.592	0.578	0.581	0.569
0.601	0.597	0.604	0.597	0.61	0.603	0.595	0.597	0.588	0.586
0.619	0.606	0.61	0.604	0.611	0.608	0.596	0.6	0.603	0.589
0.608	0.604	0.616	0.607	0.608	0.603	0.601	0.6	0.603	0.594
0.611	0.608	0.618	0.609	0.615	0.606	0.605	0.604	0.611	0.598
0.628	0.613	0.619	0.612	0.624	0.622	0.625	0.604	0.603	0.596
0.626	0.622	0.628	0.619	0.621	0.627	0.631	0.618	0.609	0.594
0.634	0.629	0.632	0.62	0.636	0.631	0.627	0.628	0.632	0.607
0.636	0.634	0.633	0.626	0.655	0.643	0.623	0.626	0.632	0.607
0.634	0.632	0.652	0.646	0.633	0.624	0.616	0.623	0.625	0.614
0.658	0.649	0.625	0.619	0.633	0.631	0.632	0.623	0.626	0.606
0.639	0.627	0.629	0.627	0.648	0.636	0.623	0.635	0.632	0.615
0.643	0.63	0.65	0.641	0.656	0.639	0.646	0.638	0.632	0.619
0.647	0.649	0.646	0.643	0.648	0.645	0.641	0.647	0.641	0.629
0.658	0.652	0.654	0.646	0.662	0.653	0.639	0.649	0.652	0.63
0.659	0.656	0.666	0.658	0.66	0.65	0.645	0.647	0.654	0.648
0.674	0.668	0.658	0.652	0.677	0.659	0.661	0.652	0.646	0.633
0.66	0.654	0.679	0.665	0.681	0.671	0.666	0.667	0.655	0.641
0.681	0.677	0.682	0.674	0.684	0.674	0.665	0.679	0.672	0.65
0.684	0.686	0.685	0.675	0.689	0.682	0.676	0.666	0.681	0.655
0.689	0.689	0.694	0.683	0.689	0.68	0.681	0.678	0.67	0.664
0.698	0.678	0.692	0.678	0.705	0.692	0.669	0.687	0.673	0.66
0.696	0.696	0.702	0.692	0.7	0.688	0.672	0.699	0.688	0.668
0.696	0.691	0.709	0.695	0.694	0.688	0.69	0.673	0.699	0.671
0.699	0.705	0.692	0.675	0.707	0.695	0.68	0.69	0.677	0.667
0.697	0.689	0.711	0.702	0.701	0.699	0.685	0.689	0.689	0.674
0.719	0.718	0.704	0.694	0.693	0.697	0.689	0.689	0.685	0.675
0.719	0.704	0.699	0.692	0.712	0.701	0.688	0.694	0.692	0.676
0.706	0.7	0.713	0.7	0.712	0.701	0.705	0.691	0.69	0.683
0.709	0.711	0.718	0.697	0.719	0.716	0.695	0.71	0.697	0.686
0.716	0.718	0.707	0.705	0.713	0.709	0.704	0.705	0.703	0.694
0.717	0.71	0.705	0.703	0.725	0.713	0.712	0.711	0.705	0.69
0.716	0.704	0.721	0.709	0.726	0.726	0.718	0.718	0.706	0.697
0.733	0.725	0.721	0.714	0.735	0.73	0.709	0.721	0.715	0.71
0.733	0.722	0.731	0.722	0.726	0.722	0.717	0.716	0.723	0.705
0.74	0.738	0.728	0.722	0.73	0.729	0.722	0.724	0.718	0.707
0.738	0.729	0.735	0.725	0.739	0.741	0.722	0.722	0.728	0.717
0.752	0.735	0.751	0.733	0.73	0.734	0.732	0.726	0.726	0.725
0.755	0.751	0.735	0.732	0.747	0.746	0.729	0.733	0.734	0.721
0.749	0.739	0.746	0.738	0.737	0.742	0.732	0.741	0.729	0.718
0.752	0.748	0.747	0.738	0.748	0.753	0.74	0.737	0.737	0.729
0.761	0.75	0.758	0.743	0.753	0.756	0.734	0.75	0.736	0.732
0.767	0.761	0.749	0.749	0.759	0.756	0.746	0.744	0.744	0.734
0.762	0.752	0.759	0.752	0.75	0.759	0.753	0.751	0.743	0.738
0.774	0.773	0.754	0.75	0.772	0.772	0.747	0.766	0.755	0.747
0.764	0.756	0.781	0.773	0.769	0.763	0.765	0.755	0.766	0.75
0.79	0.78	0.774	0.761	0.777	0.777	0.764	0.776	0.759	0.745
0.779	0.78	0.777	0.77	0.774	0.782	0.766	0.769	0.784	0.763
0.784	0.789	0.782	0.776	0.783	0.774	0.762	0.775	0.771	0.757
0.784	0.786	0.785	0.78	0.775	0.765	0.775	0.772	0.775	0.757
0.792	0.793	0.773	0.776	0.784	0.774	0.776	0.781	0.769	0.763
0.779	0.779	0.79	0.785	0.796	0.784	0.789	0.784	0.782	0.761
0.792	0.796	0.796	0.791	0.797	0.782	0.787	0.794	0.782	0.771
0.798	0.801	0.802	0.8	0.801	0.796	0.789	0.794	0.791	0.772
0.8	0.808	0.799	0.801	0.806	0.788	0.797	0.801	0.793	0.779
0.806	0.8	0.809	0.808	0.814	0.802	0.789	0.801	0.8	0.782
0.81	0.803	0.812	0.808	0.813	0.797	0.794	0.8	0.801	0.788
0.819	0.817	0.806	0.805	0.817	0.809	0.799	0.807	0.798	0.782
0.804	0.804	0.823	0.82	0.81	0.807	0.807	0.809	0.805	0.79
0.817	0.826	0.811	0.803	0.827	0.81	0.816	0.814	0.806	0.791
0.815	0.815	0.824	0.816	0.823	0.816	0.813	0.817	0.809	0.793
0.822	0.83	0.815	0.809	0.82	0.81	0.816	0.816	0.815	0.798
0.823	0.822	0.817	0.812	0.819	0.816	0.805	0.821	0.813	0.797
0.823	0.819	0.827	0.82	0.817	0.814	0.807	0.811	0.817	0.803
0.831	0.832	0.816	0.811	0.829	0.82	0.819	0.812	0.809	0.798
0.821	0.819	0.825	0.819	0.826	0.826	0.812	0.823	0.824	0.812
0.83	0.832	0.823	0.819	0.834	0.826	0.811	0.82	0.823	0.814
0.825	0.826	0.817	0.817	0.835	0.826	0.823	0.826	0.817	0.815
0.819	0.821	0.836	0.838	0.834	0.838	0.837	0.837	0.832	0.824
0.842	0.833	0.831	0.828	0.834	0.837	0.835	0.836	0.833	0.82
0.843	0.837	0.832	0.83	0.858	0.849	0.821	0.847	0.838	0.82
0.844	0.839	0.856	0.847	0.84	0.836	0.83	0.838	0.844	0.833
0.866	0.86	0.839	0.825	0.853	0.847	0.817	0.839	0.823	0.826
0.849	0.841	0.847	0.84	0.839	0.833	0.834	0.831	0.835	0.828
0.844	0.846	0.833	0.833	0.854	0.844	0.846	0.842	0.83	0.835
0.847	0.835	0.845	0.844	0.874	0.859	0.835	0.858	0.836	0.835
0.858	0.849	0.865	0.859	0.858	0.849	0.852	0.844	0.847	0.837
0.876	0.869	0.859	0.846	0.871	0.857	0.856	0.852	0.847	0.841
0.866	0.855	0.87	0.863	0.871	0.866	0.846	0.862	0.846	0.842
0.876	0.874	0.874	0.862	0.86	0.852	0.861	0.853	0.86	0.859
0.881	0.875	0.855	0.85	0.871	0.876	0.857	0.87	0.851	0.85
0.87	0.858	0.874	0.863	0.88	0.871	0.849	0.862	0.868	0.866
0.889	0.874	0.88	0.865	0.862	0.867	0.868	0.857	0.859	0.86
0.886	0.874	0.868	0.843	0.884	0.88	0.877	0.876	0.851	0.862
0.882	0.867	0.888	0.866	0.886	0.884	0.873	0.878	0.874	0.87
0.89	0.89	0.889	0.873	0.88	0.88	0.878	0.885	0.877	0.881
0.897	0.891	0.875	0.873	0.893	0.894	0.877	0.883	0.876	0.871
0.896	0.876	0.889	0.892	0.893	0.888	0.881	0.881	0.88	0.883
0.906	0.898	0.893	0.885	0.891	0.885	0.874	0.878	0.881	0.883
0.909	0.893	0.885	0.887	0.888	0.89	0.877	0.887	0.883	0.89
0.903	0.89	0.892	0.879	0.893	0.892	0.882	0.886	0.881	0.886
0.895	0.893	0.887	0.881	0.896	0.898	0.887	0.892	0.877	0.887
0.903	0.888	0.903	0.888	0.902	0.901	0.877	0.895	0.886	0.887
0.914	0.901	0.906	0.887	0.891	0.892	0.873	0.89	0.891	0.897
0.909	0.907	0.888	0.883	0.9	0.899	0.891	0.888	0.883	0.891
0.903	0.892	0.902	0.885	0.904	0.907	0.893	0.901	0.877	0.896
0.916	0.901	0.91	0.894	0.904	0.907	0.895	0.899	0.893	0.912
0.925	0.913	0.899	0.892	0.92	0.913	0.897	0.901	0.894	0.905
0.914	0.908	0.921	0.906	0.905	0.916	0.901	0.902	0.896	0.906
0.93	0.919	0.9	0.897	0.919	0.924	0.893	0.905	0.896	0.905
0.915	0.905	0.915	0.906	0.919	0.917	0.902	0.904	0.905	0.909
0.934	0.915	0.928	0.909	0.914	0.914	0.901	0.908	0.9	0.911
0.932	0.923	0.924	0.905	0.915	0.926	0.917	0.919	0.896	0.916
0.937	0.921	0.913	0.907	0.929	0.929	0.907	0.921	0.923	0.926
0.928	0.917	0.929	0.911	0.917	0.923	0.91	0.92	0.918	0.922
0.941	0.931	0.914	0.902	0.926	0.929	0.914	0.913	0.919	0.929
0.935	0.916	0.927	0.912	0.93	0.932	0.925	0.918	0.914	0.935
0.939	0.928	0.926	0.917	0.93	0.933	0.922	0.927	0.922	0.927
0.941	0.928	0.928	0.924	0.936	0.936	0.925	0.922	0.929	0.932
0.941	0.925	0.931	0.923	0.939	0.943	0.935	0.927	0.923	0.939
0.951	0.937	0.942	0.934	0.945	0.955	0.935	0.941	0.928	0.937
0.956	0.946	0.946	0.934	0.946	0.948	0.937	0.94	0.937	0.951
0.956	0.943	0.933	0.933	0.959	0.956	0.931	0.948	0.938	0.954
0.959	0.934	0.955	0.946	0.951	0.951	0.936	0.938	0.944	0.955
0.971	0.954	0.952	0.938	0.95	0.959	0.926	0.947	0.938	0.956
0.961	0.949	0.953	0.939	0.94	0.944	0.942	0.933	0.941	0.962
0.966	0.951	0.941	0.93	0.95	0.96	0.947	0.938	0.931	0.959
0.957	0.951	0.937	0.935	0.955	0.961	0.946	0.949	0.944	0.959
0.97	0.953	0.952	0.938	0.959	0.969	0.952	0.951	0.951	0.968
0.972	0.96	0.95	0.947	0.963	0.965	0.951	0.953	0.953	0.972
0.97	0.951	0.961	0.95	0.961	0.974	0.952	0.962	0.96	0.976
0.975	0.964	0.968	0.951	0.964	0.97	0.938	0.957	0.962	0.971
0.976	0.969	0.96	0.95	0.954	0.967	0.955	0.956	0.961	0.971
0.976	0.964	0.953	0.949	0.961	0.969	0.944	0.96	0.954	0.974
0.975	0.959	0.96	0.955	0.961	0.97	0.951	0.955	0.966	0.981
0.975	0.959	0.967	0.953	0.961	0.97	0.952	0.961	0.955	0.98
0.985	0.972	0.975	0.956	0.971	0.969	0.96	0.962	0.96	0.984
0.984	0.975	0.963	0.95	0.966	0.977	0.963	0.97	0.956	0.987
0.984	0.965	0.971	0.961	0.975	0.98	0.962	0.971	0.971	1.002
0.982	0.972	0.973	0.966	0.98	0.973	0.968	0.971	0.969	0.995
0.985	0.974	0.973	0.96	0.984	0.979	0.967	0.975	0.968	0.996
0.981	0.976	0.978	0.973	0.986	0.977	0.974	0.975	0.976	0.997
0.994	0.98	0.983	0.966	0.978	0.987	0.969	0.981	0.974	1.001
0.993	0.982	0.975	0.962	0.987	0.986	0.969	0.972	0.982	1
0.984	0.968	0.985	0.972	0.989	0.982	0.969	0.975	0.975	1.005
0.989	0.977	0.98	0.963	0.993	0.984	0.98	0.978	0.973	0.996
0.99	0.985	0.985	0.968	0.987	0.986	0.981	0.989	0.977	1.005
0.992	0.985	0.986	0.966	0.985	0.981	0.979	0.982	0.983	1.018
0.994	0.986	0.977	0.965	0.992	0.988	0.986	0.988	0.983	1.013
0.988	0.986	0.991	0.97	0.998	0.98	0.989	0.987	0.984	1.021
0.995	0.99	0.99	0.974	0.999	0.989	0.982	1.001	0.986	1.018
0.997	0.989	0.993	0.976	0.996	0.982	0.987	0.983	0.995	1.02
0.999	0.993	0.989	0.973	0.996	0.983	0.994	0.987	0.986	1.012
0.994	0.993	0.993	0.974	1.001	0.991	0.993	0.995	0.984	1.009
1.007	0.996	1.002	0.98	0.991	0.994	0.997	0.993	0.995	1.02
1.007	1.007	0.984	0.971	1.003	1.001	0.994	0.997	0.995	1.017
1.001	0.993	0.997	0.976	0.999	1.003	0.999	0.996	0.996	1.02
1.014	1.003	1.003	0.983	1.002	0.999	0.999	1.003	0.997	1.022
1.015	1.008	1.002	0.984	1.008	1.006	1.001	1.009	1.001	1.02
1.011	1.001	1.008	0.989	1.003	0.992	0.991	1.003	1.007	1.037
1.017	1.003	1.009	0.992	1.004	1.006	1.004	0.993	1.005	1.027
1.009	1.009	0.991	0.986	0.995	0.998	1.006	1	1.003	1.046
1.013	1	1	0.985	1.01	1.008	1.003	1.009	0.999	1.038
1.018	1.002	1.005	0.988	1.008	1.01	1.008	1.007	1.006	1.037
1.008	1.005	1.01	0.99	1.017	1.016	1.003	1.013	1.005	1.035
1.026	1.011	1.015	0.994	1.006	1.01	1.015	1.008	1.018	1.039
1.016	1.016	1.009	0.996	1.011	1.009	1.014	1.015	1.015	1.034
1.025	1.012	1.012	0.995	1.018	1.006	1.015	1.018	1.012	1.047
1.023	1.016	1.021	0.999	1.026	1.024	1.008	1.03	1.015	1.053
1.029	1.014	1.026	1.008	1.015	1.011	1.011	1.018	1.021	1.058
1.033	1.025	1.027	1.002	1.019	1.012	1.008	1.017	1.013	1.059
1.031	1.014	1.016	1.002	1.019	1.013	1.019	1.015	1.011	1.058
1.023	1.022	1.024	1	1.027	1.021	1.018	1.024	1.017	1.049
1.029	1.018	1.031	1.006	1.027	1.02	1.017	1.021	1.024	1.063
1.039	1.028	1.031	1.01	1.027	1.014	1.012	1.02	1.017	1.061
1.03	1.03	1.029	1.007	1.018	1.004		1.018	1.021	1.044
1.035	1.02	1.016	1.008					1.01	1.053
1.03	1.019

## Sheet: 0.02-LB
PA 24h LB	PA 24h LB	PA 24h LB	PA 24h LB	PA 24h LB	PA 24h LB	PA 24h LB	PA 24h LB	PA 24h LB	PA 24h LB
0.02	0.021	0.021	0.02	0.021	0.02	0.02	0.021	0.02	0.021
0.022	0.023	0.024	0.022	0.024	0.022	0.022	0.024	0.023	0.024
0.025	0.026	0.026	0.025	0.027	0.025	0.025	0.027	0.026	0.027
0.027	0.029	0.029	0.028	0.03	0.028	0.028	0.029	0.029	0.03
0.031	0.033	0.033	0.031	0.034	0.031	0.031	0.033	0.032	0.034
0.035	0.036	0.037	0.035	0.038	0.035	0.036	0.037	0.036	0.038
0.039	0.04	0.041	0.039	0.042	0.039	0.039	0.041	0.04	0.043
0.044	0.046	0.044	0.043	0.044	0.043	0.044	0.044	0.045	0.048
0.05	0.049	0.048	0.045	0.046	0.048	0.048	0.048	0.049	0.054
0.059	0.063	0.053	0.047	0.059	0.053	0.05	0.054	0.053	0.061
0.064	0.069	0.066	0.061	0.069	0.057	0.058	0.068	0.066	0.067
0.073	0.068	0.079	0.07	0.078	0.066	0.067	0.074	0.078	0.073
0.071	0.08	0.091	0.083	0.087	0.073	0.071	0.085	0.087	0.085
0.082	0.096	0.097	0.091	0.095	0.085	0.087	0.095	0.092	0.091
0.09	0.105	0.106	0.098	0.096	0.09	0.092	0.094	0.102	0.105
0.113	0.111	0.105	0.101	0.114	0.112	0.111	0.113	0.102	0.114
0.11	0.111	0.126	0.119	0.122	0.123	0.112	0.117	0.122	0.119
0.114	0.132	0.126	0.123	0.136	0.138	0.13	0.124	0.131	0.134
0.136	0.132	0.149	0.138	0.14	0.138	0.127	0.136	0.144	0.142
0.133	0.156	0.155	0.149	0.156	0.149	0.148	0.158	0.155	0.149
0.15	0.158	0.159	0.163	0.162	0.146	0.151	0.158	0.163	0.161
0.159	0.169	0.174	0.176	0.164	0.161	0.155	0.162	0.165	0.159
0.177	0.183	0.169	0.169	0.181	0.169	0.17	0.171	0.171	0.161
0.184	0.182	0.191	0.187	0.181	0.174	0.174	0.175	0.177	0.176
0.181	0.199	0.19	0.189	0.197	0.186	0.195	0.206	0.177	0.178
0.199	0.196	0.197	0.207	0.196	0.187	0.191	0.203	0.191	0.202
0.198	0.212	0.204	0.21	0.194	0.2	0.189	0.215	0.199	0.196
0.22	0.212	0.205	0.205	0.213	0.204	0.199	0.212	0.219	0.215
0.216	0.213	0.222	0.222	0.24	0.219	0.216	0.231	0.215	0.214
0.217	0.227	0.223	0.245	0.23	0.215	0.232	0.239	0.225	0.228
0.227	0.244	0.232	0.239	0.248	0.229	0.253	0.252	0.235	0.22
0.254	0.234	0.248	0.249	0.254	0.239	0.256	0.245	0.241	0.234
0.239	0.261	0.251	0.261	0.253	0.24	0.269	0.251	0.247	0.24
0.253	0.263	0.26	0.258	0.256	0.244	0.25	0.244	0.251	0.255
0.264	0.27	0.266	0.262	0.269	0.248	0.259	0.259	0.251	0.254
0.265	0.271	0.269	0.269	0.289	0.273	0.258	0.278	0.264	0.262
0.28	0.276	0.275	0.286	0.295	0.279	0.277	0.284	0.276	0.277
0.277	0.3	0.297	0.296	0.3	0.285	0.29	0.294	0.283	0.284
0.309	0.314	0.308	0.302	0.308	0.287	0.301	0.292	0.291	0.292
0.316	0.312	0.323	0.316	0.314	0.309	0.298	0.311	0.298	0.307
0.33	0.336	0.314	0.32	0.333	0.315	0.319	0.309	0.321	0.314
0.333	0.324	0.332	0.33	0.353	0.326	0.325	0.326	0.329	0.324
0.321	0.337	0.358	0.359	0.359	0.339	0.335	0.331	0.338	0.328
0.346	0.368	0.362	0.363	0.353	0.341	0.337	0.338	0.338	0.348
0.369	0.377	0.364	0.363	0.364	0.381	0.345	0.361	0.335	0.347
0.379	0.37	0.358	0.376	0.363	0.361	0.363	0.354	0.361	0.372
0.373	0.374	0.38	0.376	0.389	0.375	0.374	0.379	0.363	0.373
0.394	0.384	0.4	0.386	0.393	0.378	0.374	0.383	0.389	0.395
0.385	0.407	0.411	0.402	0.408	0.389	0.388	0.399	0.4	0.389
0.406	0.41	0.417	0.407	0.417	0.408	0.381	0.404	0.406	0.397
0.413	0.422	0.426	0.417	0.42	0.426	0.399	0.401	0.415	0.41
0.413	0.433	0.444	0.432	0.421	0.417	0.41	0.411	0.412	0.412
0.44	0.452	0.446	0.422	0.448	0.43	0.414	0.42	0.422	0.408
0.45	0.437	0.455	0.445	0.453	0.438	0.414	0.435	0.424	0.428
0.429	0.463	0.436	0.45	0.458	0.448	0.423	0.439	0.431	0.421
0.45	0.447	0.458	0.452	0.435	0.431	0.42	0.427	0.439	0.439
0.469	0.467	0.445	0.432	0.475	0.46	0.451	0.457	0.433	0.444
0.475	0.456	0.475	0.471	0.473	0.468	0.446	0.446	0.46	0.459
0.464	0.467	0.477	0.47	0.47	0.476	0.46	0.47	0.465	0.462
0.475	0.482	0.472	0.466	0.494	0.482	0.492	0.488	0.477	0.46
0.491	0.487	0.509	0.497	0.502	0.491	0.492	0.49	0.502	0.471
0.501	0.516	0.506	0.501	0.502	0.49	0.497	0.504	0.495	0.488
0.512	0.509	0.509	0.502	0.527	0.509	0.497	0.503	0.507	0.498
0.529	0.525	0.529	0.526	0.503	0.517	0.495	0.498	0.517	0.501
0.524	0.539	0.505	0.501	0.553	0.527	0.524	0.509	0.511	0.512
0.538	0.511	0.545	0.55	0.528	0.534	0.511	0.527	0.537	0.525
0.525	0.559	0.527	0.517	0.545	0.539	0.536	0.533	0.531	0.527
0.567	0.534	0.546	0.538	0.559	0.546	0.547	0.543	0.54	0.53
0.543	0.553	0.571	0.566	0.567	0.555	0.539	0.55	0.548	0.531
0.555	0.581	0.573	0.569	0.576	0.558	0.551	0.541	0.556	0.543
0.575	0.581	0.578	0.579	0.559	0.565	0.553	0.554	0.556	0.562
0.57	0.583	0.574	0.565	0.572	0.567	0.562	0.565	0.557	0.552
0.582	0.578	0.569	0.564	0.581	0.571	0.561	0.567	0.578	0.557
0.58	0.572	0.587	0.58	0.555	0.569	0.556	0.56	0.575	0.563
0.576	0.582	0.568	0.559	0.592	0.585	0.561	0.564	0.564	0.565
0.589	0.566	0.592	0.59	0.582	0.594	0.565	0.566	0.561	0.569
0.584	0.596	0.59	0.582	0.591	0.581	0.571	0.574	0.584	0.573
0.602	0.59	0.593	0.586	0.61	0.602	0.574	0.578	0.581	0.569
0.596	0.597	0.604	0.597	0.61	0.603	0.592	0.597	0.588	0.586
0.601	0.606	0.61	0.604	0.611	0.608	0.595	0.6	0.603	0.589
0.619	0.604	0.616	0.607	0.608	0.603	0.596	0.6	0.603	0.594
0.608	0.608	0.618	0.609	0.615	0.606	0.601	0.604	0.611	0.598
0.611	0.613	0.619	0.612	0.624	0.622	0.605	0.604	0.603	0.596
0.628	0.622	0.628	0.619	0.621	0.627	0.625	0.618	0.609	0.594
0.626	0.629	0.632	0.62	0.636	0.631	0.631	0.628	0.632	0.607
0.634	0.634	0.633	0.626	0.655	0.643	0.627	0.626	0.632	0.607
0.636	0.632	0.652	0.646	0.633	0.624	0.623	0.623	0.625	0.614
0.634	0.649	0.625	0.619	0.633	0.631	0.616	0.623	0.626	0.606
0.658	0.627	0.629	0.627	0.648	0.636	0.632	0.635	0.632	0.615
0.639	0.63	0.65	0.641	0.656	0.639	0.623	0.638	0.632	0.619
0.643	0.649	0.646	0.643	0.648	0.645	0.646	0.647	0.641	0.629
0.647	0.652	0.654	0.646	0.662	0.653	0.641	0.649	0.652	0.63
0.658	0.656	0.666	0.658	0.66	0.65	0.639	0.647	0.654	0.648
0.659	0.668	0.658	0.652	0.677	0.659	0.645	0.652	0.646	0.633
0.674	0.654	0.679	0.665	0.681	0.671	0.661	0.667	0.655	0.641
0.66	0.677	0.682	0.674	0.684	0.674	0.666	0.679	0.672	0.65
0.681	0.686	0.685	0.675	0.689	0.682	0.665	0.666	0.681	0.655
0.684	0.689	0.694	0.683	0.689	0.68	0.676	0.678	0.67	0.664
0.689	0.678	0.692	0.678	0.705	0.692	0.681	0.687	0.673	0.66
0.698	0.696	0.702	0.692	0.7	0.688	0.669	0.699	0.688	0.668
0.696	0.691	0.709	0.695	0.694	0.688	0.672	0.673	0.699	0.671
0.696	0.705	0.692	0.675	0.707	0.695	0.69	0.69	0.677	0.667
0.699	0.689	0.711	0.702	0.701	0.699	0.68	0.689	0.689	0.674
0.697	0.718	0.704	0.694	0.693	0.697	0.685	0.689	0.685	0.675
0.719	0.704	0.699	0.692	0.712	0.701	0.689	0.694	0.692	0.676
0.719	0.7	0.713	0.7	0.712	0.701	0.688	0.691	0.69	0.683
0.706	0.711	0.718	0.697	0.719	0.716	0.705	0.71	0.697	0.686
0.709	0.718	0.707	0.705	0.713	0.709	0.695	0.705	0.703	0.694
0.716	0.71	0.705	0.703	0.725	0.713	0.704	0.711	0.705	0.69
0.717	0.704	0.721	0.709	0.726	0.726	0.712	0.718	0.706	0.697
0.716	0.725	0.721	0.714	0.735	0.73	0.718	0.721	0.715	0.71
0.733	0.722	0.731	0.722	0.726	0.722	0.709	0.716	0.723	0.705
0.733	0.738	0.728	0.722	0.73	0.729	0.717	0.724	0.718	0.707
0.74	0.729	0.735	0.725	0.739	0.741	0.722	0.722	0.728	0.717
0.738	0.735	0.751	0.733	0.73	0.734	0.722	0.726	0.726	0.725
0.752	0.751	0.735	0.732	0.747	0.746	0.732	0.733	0.734	0.721
0.755	0.739	0.746	0.738	0.737	0.742	0.729	0.741	0.729	0.718
0.749	0.748	0.747	0.738	0.748	0.753	0.732	0.737	0.737	0.729
0.752	0.75	0.758	0.743	0.753	0.756	0.74	0.75	0.736	0.732
0.761	0.761	0.749	0.749	0.759	0.756	0.734	0.744	0.744	0.734
0.767	0.752	0.759	0.752	0.75	0.759	0.746	0.751	0.743	0.738
0.762	0.773	0.754	0.75	0.772	0.772	0.753	0.766	0.755	0.747
0.774	0.756	0.781	0.773	0.769	0.763	0.747	0.755	0.766	0.75
0.764	0.78	0.774	0.761	0.777	0.777	0.765	0.776	0.759	0.745
0.79	0.78	0.777	0.77	0.774	0.782	0.764	0.769	0.784	0.763
0.779	0.789	0.782	0.776	0.783	0.774	0.766	0.775	0.771	0.757
0.784	0.786	0.785	0.78	0.775	0.765	0.762	0.772	0.775	0.757
0.784	0.793	0.773	0.776	0.784	0.774	0.775	0.781	0.769	0.763
0.792	0.779	0.79	0.785	0.796	0.784	0.776	0.784	0.782	0.761
0.779	0.796	0.796	0.791	0.797	0.782	0.789	0.794	0.782	0.771
0.792	0.801	0.802	0.8	0.801	0.796	0.787	0.794	0.791	0.772
0.798	0.808	0.799	0.801	0.806	0.788	0.789	0.801	0.793	0.779
0.8	0.8	0.809	0.808	0.814	0.802	0.797	0.801	0.8	0.782
0.806	0.803	0.812	0.808	0.813	0.797	0.789	0.8	0.801	0.788
0.81	0.817	0.806	0.805	0.817	0.809	0.794	0.807	0.798	0.782
0.819	0.804	0.823	0.82	0.81	0.807	0.799	0.809	0.805	0.79
0.804	0.826	0.811	0.803	0.827	0.81	0.807	0.814	0.806	0.791
0.817	0.815	0.824	0.816	0.823	0.816	0.816	0.817	0.809	0.793
0.815	0.83	0.815	0.809	0.82	0.81	0.813	0.816	0.815	0.798
0.822	0.822	0.817	0.812	0.819	0.816	0.816	0.821	0.813	0.797
0.823	0.819	0.827	0.82	0.817	0.814	0.805	0.811	0.817	0.803
0.823	0.832	0.816	0.811	0.829	0.82	0.807	0.812	0.809	0.798
0.831	0.819	0.825	0.819	0.826	0.826	0.819	0.823	0.824	0.812
0.821	0.832	0.823	0.819	0.834	0.826	0.812	0.82	0.823	0.814
0.83	0.826	0.817	0.817	0.835	0.826	0.811	0.826	0.817	0.815
0.825	0.821	0.836	0.838	0.834	0.838	0.823	0.837	0.832	0.824
0.819	0.833	0.831	0.828	0.834	0.837	0.837	0.836	0.833	0.82
0.842	0.837	0.832	0.83	0.858	0.849	0.835	0.847	0.838	0.82
0.843	0.839	0.856	0.847	0.84	0.836	0.821	0.838	0.844	0.833
0.844	0.86	0.839	0.825	0.853	0.847	0.83	0.839	0.823	0.826
0.866	0.841	0.847	0.84	0.839	0.833	0.817	0.831	0.835	0.828
0.849	0.846	0.833	0.833	0.854	0.844	0.834	0.842	0.83	0.835
0.844	0.835	0.845	0.844	0.874	0.859	0.846	0.858	0.836	0.835
0.847	0.849	0.865	0.859	0.858	0.849	0.835	0.844	0.847	0.837
0.858	0.869	0.859	0.846	0.871	0.857	0.852	0.852	0.847	0.841
0.876	0.855	0.87	0.863	0.871	0.866	0.856	0.862	0.846	0.842
0.866	0.874	0.874	0.862	0.86	0.852	0.846	0.853	0.86	0.859
0.876	0.875	0.855	0.85	0.871	0.876	0.861	0.87	0.851	0.85
0.881	0.858	0.874	0.863	0.88	0.871	0.857	0.862	0.868	0.866
0.87	0.874	0.88	0.865	0.862	0.867	0.849	0.857	0.859	0.86
0.889	0.874	0.868	0.843	0.884	0.88	0.868	0.876	0.851	0.862
0.886	0.867	0.888	0.866	0.886	0.884	0.877	0.878	0.874	0.87
0.882	0.89	0.889	0.873	0.88	0.88	0.873	0.885	0.877	0.881
0.89	0.891	0.875	0.873	0.893	0.894	0.878	0.883	0.876	0.871
0.897	0.876	0.889	0.892	0.893	0.888	0.877	0.881	0.88	0.883
0.896	0.898	0.893	0.885	0.891	0.885	0.881	0.878	0.881	0.883
0.906	0.893	0.885	0.887	0.888	0.89	0.874	0.887	0.883	0.89
0.909	0.89	0.892	0.879	0.893	0.892	0.877	0.886	0.881	0.886
0.903	0.893	0.887	0.881	0.896	0.898	0.882	0.892	0.877	0.887
0.895	0.888	0.903	0.888	0.902	0.901	0.887	0.895	0.886	0.887
0.903	0.901	0.906	0.887	0.891	0.892	0.877	0.89	0.891	0.897
0.914	0.907	0.888	0.883	0.9	0.899	0.873	0.888	0.883	0.891
0.909	0.892	0.902	0.885	0.904	0.907	0.891	0.901	0.877	0.896
0.903	0.901	0.91	0.894	0.904	0.907	0.893	0.899	0.893	0.912
0.916	0.913	0.899	0.892	0.92	0.913	0.895	0.901	0.894	0.905
0.925	0.908	0.921	0.906	0.905	0.916	0.897	0.902	0.896	0.906
0.914	0.919	0.9	0.897	0.919	0.924	0.901	0.905	0.896	0.905
0.93	0.905	0.915	0.906	0.919	0.917	0.893	0.904	0.905	0.909
0.915	0.915	0.928	0.909	0.914	0.914	0.902	0.908	0.9	0.911
0.934	0.923	0.924	0.905	0.915	0.926	0.901	0.919	0.896	0.916
0.932	0.921	0.913	0.907	0.929	0.929	0.917	0.921	0.923	0.926
0.937	0.917	0.929	0.911	0.917	0.923	0.907	0.92	0.918	0.922
0.928	0.931	0.914	0.902	0.926	0.929	0.91	0.913	0.919	0.929
0.941	0.916	0.927	0.912	0.93	0.932	0.914	0.918	0.914	0.935
0.935	0.928	0.926	0.917	0.93	0.933	0.925	0.927	0.922	0.927
0.939	0.928	0.928	0.924	0.936	0.936	0.922	0.922	0.929	0.932
0.941	0.925	0.931	0.923	0.939	0.943	0.925	0.927	0.923	0.939
0.941	0.937	0.942	0.934	0.945	0.955	0.935	0.941	0.928	0.937
0.951	0.946	0.946	0.934	0.946	0.948	0.935	0.94	0.937	0.951
0.956	0.943	0.933	0.933	0.959	0.956	0.937	0.948	0.938	0.954
0.956	0.934	0.955	0.946	0.951	0.951	0.931	0.938	0.944	0.955
0.959	0.954	0.952	0.938	0.95	0.959	0.936	0.947	0.938	0.956
0.971	0.949	0.953	0.939	0.94	0.944	0.926	0.933	0.941	0.962
0.961	0.951	0.941	0.93	0.95	0.96	0.942	0.938	0.931	0.959
0.966	0.951	0.937	0.935	0.955	0.961	0.947	0.949	0.944	0.959
0.957	0.953	0.952	0.938	0.959	0.969	0.946	0.951	0.951	0.968
0.97	0.96	0.95	0.947	0.963	0.965	0.952	0.953	0.953	0.972
0.972	0.951	0.961	0.95	0.961	0.974	0.951	0.962	0.96	0.976
0.97	0.964	0.968	0.951	0.964	0.97	0.952	0.957	0.962	0.971
0.975	0.969	0.96	0.95	0.954	0.967	0.938	0.956	0.961	0.971
0.976	0.964	0.953	0.949	0.961	0.969	0.955	0.96	0.954	0.974
0.976	0.959	0.96	0.955	0.961	0.97	0.944	0.955	0.966	0.981
0.975	0.959	0.967	0.953	0.961	0.97	0.951	0.961	0.955	0.98
0.975	0.972	0.975	0.956	0.971	0.969	0.952	0.962	0.96	0.984
0.985	0.975	0.963	0.95	0.966	0.977	0.96	0.97	0.956	0.987
0.984	0.965	0.971	0.961	0.975	0.98	0.963	0.971	0.971	1.002
0.984	0.972	0.973	0.966	0.98	0.973	0.962	0.971	0.969	0.995
0.982	0.974	0.973	0.96	0.984	0.979	0.968	0.975	0.968	0.996
0.985	0.976	0.978	0.973	0.986	0.977	0.967	0.975	0.976	0.997
0.981	0.98	0.983	0.966	0.978	0.987	0.974	0.981	0.974	1.001
0.994	0.982	0.975	0.962	0.987	0.986	0.969	0.972	0.982	1
0.993	0.968	0.985	0.972	0.989	0.982	0.969	0.975	0.975	1.005
0.984	0.977	0.98	0.963	0.993	0.984	0.969	0.978	0.973	0.996
0.989	0.985	0.985	0.968	0.987	0.986	0.98	0.989	0.977	1.005
0.99	0.985	0.986	0.966	0.985	0.981	0.981	0.982	0.983	1.018
0.992	0.986	0.977	0.965	0.992	0.988	0.979	0.988	0.983	1.013
0.994	0.986	0.991	0.97	0.998	0.98	0.986	0.987	0.984	1.021
0.988	0.99	0.99	0.974	0.999	0.989	0.989	1.001	0.986	1.018
0.995	0.989	0.993	0.976	0.996	0.982	0.982	0.983	0.995	1.02
0.997	0.993	0.989	0.973	0.996	0.983	0.987	0.987	0.986	1.012
0.999	0.993	0.993	0.974	1.001	0.991	0.994	0.995	0.984	1.009
0.994	0.996	1.002	0.98	0.991	0.994	0.993	0.993	0.995	1.02
1.007	1.007	0.984	0.971	1.003	1.001	0.997	0.997	0.995	1.017
1.007	0.993	0.997	0.976	0.999	1.003	0.994	0.996	0.996	1.02
1.001	1.003	1.003	0.983	1.002	0.999	0.999	1.003	0.997	1.022
1.014	1.008	1.002	0.984	1.008	1.006	0.999	1.009	1.001	1.02
1.015	1.001	1.008	0.989	1.003	0.992	1.001	1.003	1.007	1.037
1.011	1.003	1.009	0.992	1.004	1.006	0.991	0.993	1.005	1.027
1.017	1.009	0.991	0.986	0.995	0.998	1.004	1	1.003	1.046
1.009	1	1	0.985	1.01	1.008	1.006	1.009	0.999	1.038
1.013	1.002	1.005	0.988	1.008	1.01	1.003	1.007	1.006	1.037
1.018	1.005	1.01	0.99	1.017	1.016	1.008	1.013	1.005	1.035
1.008	1.011	1.015	0.994	1.006	1.01	1.003	1.008	1.018	1.039
1.026	1.016	1.009	0.996	1.011	1.009	1.015	1.015	1.015	1.034
1.016	1.012	1.012	0.995	1.018	1.006	1.014	1.018	1.012	1.047
1.025	1.016	1.021	0.999	1.026	1.024	1.015	1.03	1.015	1.053
1.023	1.014	1.026	1.008	1.015	1.011	1.008	1.018	1.021	1.058
1.029	1.025	1.027	1.002	1.019	1.012	1.011	1.017	1.013	1.059
1.033	1.014	1.016	1.002	1.019	1.013	1.008	1.015	1.011	1.058
1.031	1.022	1.024	1	1.027	1.021	1.019	1.024	1.017	1.049
1.023	1.018	1.031	1.006	1.027	1.02	1.018	1.021	1.024	1.063
1.029	1.028	1.031	1.01	1.027	1.014	1.017	1.02	1.017	1.061
1.039	1.03	1.029	1.007	1.018	1.004	1.012	1.018	1.021	1.044
1.03	1.02	1.016	1.008					1.01	1.053
1.035	1.019
1.03

## Sheet: 0.025-LB
PA 24h LB	PA 24h LB	PA 24h LB	PA 24h LB	PA 24h LB	PA 24h LB	PA 24h LB	PA 24h LB	PA 24h LB	PA 24h LB
0.025	0.023	0.024	0.025	0.024	0.025	0.025	0.024	0.023	0.024
0.027	0.026	0.026	0.028	0.027	0.028	0.028	0.027	0.026	0.027
0.031	0.029	0.029	0.031	0.03	0.031	0.031	0.029	0.029	0.03
0.035	0.033	0.033	0.035	0.034	0.035	0.036	0.033	0.032	0.034
0.039	0.036	0.037	0.039	0.038	0.039	0.039	0.037	0.036	0.038
0.044	0.04	0.041	0.043	0.042	0.043	0.044	0.041	0.04	0.043
0.05	0.046	0.044	0.045	0.044	0.048	0.048	0.044	0.045	0.048
0.059	0.049	0.048	0.047	0.046	0.053	0.05	0.048	0.049	0.054
0.064	0.063	0.053	0.061	0.059	0.057	0.058	0.054	0.053	0.061
0.073	0.069	0.066	0.07	0.069	0.066	0.067	0.068	0.066	0.067
0.071	0.068	0.079	0.083	0.078	0.073	0.071	0.074	0.078	0.073
0.082	0.08	0.091	0.091	0.087	0.085	0.087	0.085	0.087	0.085
0.09	0.096	0.097	0.098	0.095	0.09	0.092	0.095	0.092	0.091
0.113	0.105	0.106	0.101	0.096	0.112	0.111	0.094	0.102	0.105
0.11	0.111	0.105	0.119	0.114	0.123	0.112	0.113	0.102	0.114
0.114	0.111	0.126	0.123	0.122	0.138	0.13	0.117	0.122	0.119
0.136	0.132	0.126	0.138	0.136	0.138	0.127	0.124	0.131	0.134
0.133	0.132	0.149	0.149	0.14	0.149	0.148	0.136	0.144	0.142
0.15	0.156	0.155	0.163	0.156	0.146	0.151	0.158	0.155	0.149
0.159	0.158	0.159	0.176	0.162	0.161	0.155	0.158	0.163	0.161
0.177	0.169	0.174	0.169	0.164	0.169	0.17	0.162	0.165	0.159
0.184	0.183	0.169	0.187	0.181	0.174	0.174	0.171	0.171	0.161
0.181	0.182	0.191	0.189	0.181	0.186	0.195	0.175	0.177	0.176
0.199	0.199	0.19	0.207	0.197	0.187	0.191	0.206	0.177	0.178
0.198	0.196	0.197	0.21	0.196	0.2	0.189	0.203	0.191	0.202
0.22	0.212	0.204	0.205	0.194	0.204	0.199	0.215	0.199	0.196
0.216	0.212	0.205	0.222	0.213	0.219	0.216	0.212	0.219	0.215
0.217	0.213	0.222	0.245	0.24	0.215	0.232	0.231	0.215	0.214
0.227	0.227	0.223	0.239	0.23	0.229	0.253	0.239	0.225	0.228
0.254	0.244	0.232	0.249	0.248	0.239	0.256	0.252	0.235	0.22
0.239	0.234	0.248	0.261	0.254	0.24	0.269	0.245	0.241	0.234
0.253	0.261	0.251	0.258	0.253	0.244	0.25	0.251	0.247	0.24
0.264	0.263	0.26	0.262	0.256	0.248	0.259	0.244	0.251	0.255
0.265	0.27	0.266	0.269	0.269	0.273	0.258	0.259	0.251	0.254
0.28	0.271	0.269	0.286	0.289	0.279	0.277	0.278	0.264	0.262
0.277	0.276	0.275	0.296	0.295	0.285	0.29	0.284	0.276	0.277
0.309	0.3	0.297	0.302	0.3	0.287	0.301	0.294	0.283	0.284
0.316	0.314	0.308	0.316	0.308	0.309	0.298	0.292	0.291	0.292
0.33	0.312	0.323	0.32	0.314	0.315	0.319	0.311	0.298	0.307
0.333	0.336	0.314	0.33	0.333	0.326	0.325	0.309	0.321	0.314
0.321	0.324	0.332	0.359	0.353	0.339	0.335	0.326	0.329	0.324
0.346	0.337	0.358	0.363	0.359	0.341	0.337	0.331	0.338	0.328
0.369	0.368	0.362	0.363	0.353	0.381	0.345	0.338	0.338	0.348
0.379	0.377	0.364	0.376	0.364	0.361	0.363	0.361	0.335	0.347
0.373	0.37	0.358	0.376	0.363	0.375	0.374	0.354	0.361	0.372
0.394	0.374	0.38	0.386	0.389	0.378	0.374	0.379	0.363	0.373
0.385	0.384	0.4	0.402	0.393	0.389	0.388	0.383	0.389	0.395
0.406	0.407	0.411	0.407	0.408	0.408	0.381	0.399	0.4	0.389
0.413	0.41	0.417	0.417	0.417	0.426	0.399	0.404	0.406	0.397
0.413	0.422	0.426	0.432	0.42	0.417	0.41	0.401	0.415	0.41
0.44	0.433	0.444	0.422	0.421	0.43	0.414	0.411	0.412	0.412
0.45	0.452	0.446	0.445	0.448	0.438	0.414	0.42	0.422	0.408
0.429	0.437	0.455	0.45	0.453	0.448	0.423	0.435	0.424	0.428
0.45	0.463	0.436	0.452	0.458	0.431	0.42	0.439	0.431	0.421
0.469	0.447	0.458	0.432	0.435	0.46	0.451	0.427	0.439	0.439
0.475	0.467	0.445	0.471	0.475	0.468	0.446	0.457	0.433	0.444
0.464	0.456	0.475	0.47	0.473	0.476	0.46	0.446	0.46	0.459
0.475	0.467	0.477	0.466	0.47	0.482	0.492	0.47	0.465	0.462
0.491	0.482	0.472	0.497	0.494	0.491	0.492	0.488	0.477	0.46
0.501	0.487	0.509	0.501	0.502	0.49	0.497	0.49	0.502	0.471
0.512	0.516	0.506	0.502	0.502	0.509	0.497	0.504	0.495	0.488
0.529	0.509	0.509	0.526	0.527	0.517	0.495	0.503	0.507	0.498
0.524	0.525	0.529	0.501	0.503	0.527	0.524	0.498	0.517	0.501
0.538	0.539	0.505	0.55	0.553	0.534	0.511	0.509	0.511	0.512
0.525	0.511	0.545	0.517	0.528	0.539	0.536	0.527	0.537	0.525
0.567	0.559	0.527	0.538	0.545	0.546	0.547	0.533	0.531	0.527
0.543	0.534	0.546	0.566	0.559	0.555	0.539	0.543	0.54	0.53
0.555	0.553	0.571	0.569	0.567	0.558	0.551	0.55	0.548	0.531
0.575	0.581	0.573	0.579	0.576	0.565	0.553	0.541	0.556	0.543
0.57	0.581	0.578	0.565	0.559	0.567	0.562	0.554	0.556	0.562
0.582	0.583	0.574	0.564	0.572	0.571	0.561	0.565	0.557	0.552
0.58	0.578	0.569	0.58	0.581	0.569	0.556	0.567	0.578	0.557
0.576	0.572	0.587	0.559	0.555	0.585	0.561	0.56	0.575	0.563
0.589	0.582	0.568	0.59	0.592	0.594	0.565	0.564	0.564	0.565
0.584	0.566	0.592	0.582	0.582	0.581	0.571	0.566	0.561	0.569
0.602	0.596	0.59	0.586	0.591	0.602	0.574	0.574	0.584	0.573
0.596	0.59	0.593	0.597	0.61	0.603	0.592	0.578	0.581	0.569
0.601	0.597	0.604	0.604	0.61	0.608	0.595	0.597	0.588	0.586
0.619	0.606	0.61	0.607	0.611	0.603	0.596	0.6	0.603	0.589
0.608	0.604	0.616	0.609	0.608	0.606	0.601	0.6	0.603	0.594
0.611	0.608	0.618	0.612	0.615	0.622	0.605	0.604	0.611	0.598
0.628	0.613	0.619	0.619	0.624	0.627	0.625	0.604	0.603	0.596
0.626	0.622	0.628	0.62	0.621	0.631	0.631	0.618	0.609	0.594
0.634	0.629	0.632	0.626	0.636	0.643	0.627	0.628	0.632	0.607
0.636	0.634	0.633	0.646	0.655	0.624	0.623	0.626	0.632	0.607
0.634	0.632	0.652	0.619	0.633	0.631	0.616	0.623	0.625	0.614
0.658	0.649	0.625	0.627	0.633	0.636	0.632	0.623	0.626	0.606
0.639	0.627	0.629	0.641	0.648	0.639	0.623	0.635	0.632	0.615
0.643	0.63	0.65	0.643	0.656	0.645	0.646	0.638	0.632	0.619
0.647	0.649	0.646	0.646	0.648	0.653	0.641	0.647	0.641	0.629
0.658	0.652	0.654	0.658	0.662	0.65	0.639	0.649	0.652	0.63
0.659	0.656	0.666	0.652	0.66	0.659	0.645	0.647	0.654	0.648
0.674	0.668	0.658	0.665	0.677	0.671	0.661	0.652	0.646	0.633
0.66	0.654	0.679	0.674	0.681	0.674	0.666	0.667	0.655	0.641
0.681	0.677	0.682	0.675	0.684	0.682	0.665	0.679	0.672	0.65
0.684	0.686	0.685	0.683	0.689	0.68	0.676	0.666	0.681	0.655
0.689	0.689	0.694	0.678	0.689	0.692	0.681	0.678	0.67	0.664
0.698	0.678	0.692	0.692	0.705	0.688	0.669	0.687	0.673	0.66
0.696	0.696	0.702	0.695	0.7	0.688	0.672	0.699	0.688	0.668
0.696	0.691	0.709	0.675	0.694	0.695	0.69	0.673	0.699	0.671
0.699	0.705	0.692	0.702	0.707	0.699	0.68	0.69	0.677	0.667
0.697	0.689	0.711	0.694	0.701	0.697	0.685	0.689	0.689	0.674
0.719	0.718	0.704	0.692	0.693	0.701	0.689	0.689	0.685	0.675
0.719	0.704	0.699	0.7	0.712	0.701	0.688	0.694	0.692	0.676
0.706	0.7	0.713	0.697	0.712	0.716	0.705	0.691	0.69	0.683
0.709	0.711	0.718	0.705	0.719	0.709	0.695	0.71	0.697	0.686
0.716	0.718	0.707	0.703	0.713	0.713	0.704	0.705	0.703	0.694
0.717	0.71	0.705	0.709	0.725	0.726	0.712	0.711	0.705	0.69
0.716	0.704	0.721	0.714	0.726	0.73	0.718	0.718	0.706	0.697
0.733	0.725	0.721	0.722	0.735	0.722	0.709	0.721	0.715	0.71
0.733	0.722	0.731	0.722	0.726	0.729	0.717	0.716	0.723	0.705
0.74	0.738	0.728	0.725	0.73	0.741	0.722	0.724	0.718	0.707
0.738	0.729	0.735	0.733	0.739	0.734	0.722	0.722	0.728	0.717
0.752	0.735	0.751	0.732	0.73	0.746	0.732	0.726	0.726	0.725
0.755	0.751	0.735	0.738	0.747	0.742	0.729	0.733	0.734	0.721
0.749	0.739	0.746	0.738	0.737	0.753	0.732	0.741	0.729	0.718
0.752	0.748	0.747	0.743	0.748	0.756	0.74	0.737	0.737	0.729
0.761	0.75	0.758	0.749	0.753	0.756	0.734	0.75	0.736	0.732
0.767	0.761	0.749	0.752	0.759	0.759	0.746	0.744	0.744	0.734
0.762	0.752	0.759	0.75	0.75	0.772	0.753	0.751	0.743	0.738
0.774	0.773	0.754	0.773	0.772	0.763	0.747	0.766	0.755	0.747
0.764	0.756	0.781	0.761	0.769	0.777	0.765	0.755	0.766	0.75
0.79	0.78	0.774	0.77	0.777	0.782	0.764	0.776	0.759	0.745
0.779	0.78	0.777	0.776	0.774	0.774	0.766	0.769	0.784	0.763
0.784	0.789	0.782	0.78	0.783	0.765	0.762	0.775	0.771	0.757
0.784	0.786	0.785	0.776	0.775	0.774	0.775	0.772	0.775	0.757
0.792	0.793	0.773	0.785	0.784	0.784	0.776	0.781	0.769	0.763
0.779	0.779	0.79	0.791	0.796	0.782	0.789	0.784	0.782	0.761
0.792	0.796	0.796	0.8	0.797	0.796	0.787	0.794	0.782	0.771
0.798	0.801	0.802	0.801	0.801	0.788	0.789	0.794	0.791	0.772
0.8	0.808	0.799	0.808	0.806	0.802	0.797	0.801	0.793	0.779
0.806	0.8	0.809	0.808	0.814	0.797	0.789	0.801	0.8	0.782
0.81	0.803	0.812	0.805	0.813	0.809	0.794	0.8	0.801	0.788
0.819	0.817	0.806	0.82	0.817	0.807	0.799	0.807	0.798	0.782
0.804	0.804	0.823	0.803	0.81	0.81	0.807	0.809	0.805	0.79
0.817	0.826	0.811	0.816	0.827	0.816	0.816	0.814	0.806	0.791
0.815	0.815	0.824	0.809	0.823	0.81	0.813	0.817	0.809	0.793
0.822	0.83	0.815	0.812	0.82	0.816	0.816	0.816	0.815	0.798
0.823	0.822	0.817	0.82	0.819	0.814	0.805	0.821	0.813	0.797
0.823	0.819	0.827	0.811	0.817	0.82	0.807	0.811	0.817	0.803
0.831	0.832	0.816	0.819	0.829	0.826	0.819	0.812	0.809	0.798
0.821	0.819	0.825	0.819	0.826	0.826	0.812	0.823	0.824	0.812
0.83	0.832	0.823	0.817	0.834	0.826	0.811	0.82	0.823	0.814
0.825	0.826	0.817	0.838	0.835	0.838	0.823	0.826	0.817	0.815
0.819	0.821	0.836	0.828	0.834	0.837	0.837	0.837	0.832	0.824
0.842	0.833	0.831	0.83	0.834	0.849	0.835	0.836	0.833	0.82
0.843	0.837	0.832	0.847	0.858	0.836	0.821	0.847	0.838	0.82
0.844	0.839	0.856	0.825	0.84	0.847	0.83	0.838	0.844	0.833
0.866	0.86	0.839	0.84	0.853	0.833	0.817	0.839	0.823	0.826
0.849	0.841	0.847	0.833	0.839	0.844	0.834	0.831	0.835	0.828
0.844	0.846	0.833	0.844	0.854	0.859	0.846	0.842	0.83	0.835
0.847	0.835	0.845	0.859	0.874	0.849	0.835	0.858	0.836	0.835
0.858	0.849	0.865	0.846	0.858	0.857	0.852	0.844	0.847	0.837
0.876	0.869	0.859	0.863	0.871	0.866	0.856	0.852	0.847	0.841
0.866	0.855	0.87	0.862	0.871	0.852	0.846	0.862	0.846	0.842
0.876	0.874	0.874	0.85	0.86	0.876	0.861	0.853	0.86	0.859
0.881	0.875	0.855	0.863	0.871	0.871	0.857	0.87	0.851	0.85
0.87	0.858	0.874	0.865	0.88	0.867	0.849	0.862	0.868	0.866
0.889	0.874	0.88	0.843	0.862	0.88	0.868	0.857	0.859	0.86
0.886	0.874	0.868	0.866	0.884	0.884	0.877	0.876	0.851	0.862
0.882	0.867	0.888	0.873	0.886	0.88	0.873	0.878	0.874	0.87
0.89	0.89	0.889	0.873	0.88	0.894	0.878	0.885	0.877	0.881
0.897	0.891	0.875	0.892	0.893	0.888	0.877	0.883	0.876	0.871
0.896	0.876	0.889	0.885	0.893	0.885	0.881	0.881	0.88	0.883
0.906	0.898	0.893	0.887	0.891	0.89	0.874	0.878	0.881	0.883
0.909	0.893	0.885	0.879	0.888	0.892	0.877	0.887	0.883	0.89
0.903	0.89	0.892	0.881	0.893	0.898	0.882	0.886	0.881	0.886
0.895	0.893	0.887	0.888	0.896	0.901	0.887	0.892	0.877	0.887
0.903	0.888	0.903	0.887	0.902	0.892	0.877	0.895	0.886	0.887
0.914	0.901	0.906	0.883	0.891	0.899	0.873	0.89	0.891	0.897
0.909	0.907	0.888	0.885	0.9	0.907	0.891	0.888	0.883	0.891
0.903	0.892	0.902	0.894	0.904	0.907	0.893	0.901	0.877	0.896
0.916	0.901	0.91	0.892	0.904	0.913	0.895	0.899	0.893	0.912
0.925	0.913	0.899	0.906	0.92	0.916	0.897	0.901	0.894	0.905
0.914	0.908	0.921	0.897	0.905	0.924	0.901	0.902	0.896	0.906
0.93	0.919	0.9	0.906	0.919	0.917	0.893	0.905	0.896	0.905
0.915	0.905	0.915	0.909	0.919	0.914	0.902	0.904	0.905	0.909
0.934	0.915	0.928	0.905	0.914	0.926	0.901	0.908	0.9	0.911
0.932	0.923	0.924	0.907	0.915	0.929	0.917	0.919	0.896	0.916
0.937	0.921	0.913	0.911	0.929	0.923	0.907	0.921	0.923	0.926
0.928	0.917	0.929	0.902	0.917	0.929	0.91	0.92	0.918	0.922
0.941	0.931	0.914	0.912	0.926	0.932	0.914	0.913	0.919	0.929
0.935	0.916	0.927	0.917	0.93	0.933	0.925	0.918	0.914	0.935
0.939	0.928	0.926	0.924	0.93	0.936	0.922	0.927	0.922	0.927
0.941	0.928	0.928	0.923	0.936	0.943	0.925	0.922	0.929	0.932
0.941	0.925	0.931	0.934	0.939	0.955	0.935	0.927	0.923	0.939
0.951	0.937	0.942	0.934	0.945	0.948	0.935	0.941	0.928	0.937
0.956	0.946	0.946	0.933	0.946	0.956	0.937	0.94	0.937	0.951
0.956	0.943	0.933	0.946	0.959	0.951	0.931	0.948	0.938	0.954
0.959	0.934	0.955	0.938	0.951	0.959	0.936	0.938	0.944	0.955
0.971	0.954	0.952	0.939	0.95	0.944	0.926	0.947	0.938	0.956
0.961	0.949	0.953	0.93	0.94	0.96	0.942	0.933	0.941	0.962
0.966	0.951	0.941	0.935	0.95	0.961	0.947	0.938	0.931	0.959
0.957	0.951	0.937	0.938	0.955	0.969	0.946	0.949	0.944	0.959
0.97	0.953	0.952	0.947	0.959	0.965	0.952	0.951	0.951	0.968
0.972	0.96	0.95	0.95	0.963	0.974	0.951	0.953	0.953	0.972
0.97	0.951	0.961	0.951	0.961	0.97	0.952	0.962	0.96	0.976
0.975	0.964	0.968	0.95	0.964	0.967	0.938	0.957	0.962	0.971
0.976	0.969	0.96	0.949	0.954	0.969	0.955	0.956	0.961	0.971
0.976	0.964	0.953	0.955	0.961	0.97	0.944	0.96	0.954	0.974
0.975	0.959	0.96	0.953	0.961	0.97	0.951	0.955	0.966	0.981
0.975	0.959	0.967	0.956	0.961	0.969	0.952	0.961	0.955	0.98
0.985	0.972	0.975	0.95	0.971	0.977	0.96	0.962	0.96	0.984
0.984	0.975	0.963	0.961	0.966	0.98	0.963	0.97	0.956	0.987
0.984	0.965	0.971	0.966	0.975	0.973	0.962	0.971	0.971	1.002
0.982	0.972	0.973	0.96	0.98	0.979	0.968	0.971	0.969	0.995
0.985	0.974	0.973	0.973	0.984	0.977	0.967	0.975	0.968	0.996
0.981	0.976	0.978	0.966	0.986	0.987	0.974	0.975	0.976	0.997
0.994	0.98	0.983	0.962	0.978	0.986	0.969	0.981	0.974	1.001
0.993	0.982	0.975	0.972	0.987	0.982	0.969	0.972	0.982	1
0.984	0.968	0.985	0.963	0.989	0.984	0.969	0.975	0.975	1.005
0.989	0.977	0.98	0.968	0.993	0.986	0.98	0.978	0.973	0.996
0.99	0.985	0.985	0.966	0.987	0.981	0.981	0.989	0.977	1.005
0.992	0.985	0.986	0.965	0.985	0.988	0.979	0.982	0.983	1.018
0.994	0.986	0.977	0.97	0.992	0.98	0.986	0.988	0.983	1.013
0.988	0.986	0.991	0.974	0.998	0.989	0.989	0.987	0.984	1.021
0.995	0.99	0.99	0.976	0.999	0.982	0.982	1.001	0.986	1.018
0.997	0.989	0.993	0.973	0.996	0.983	0.987	0.983	0.995	1.02
0.999	0.993	0.989	0.974	0.996	0.991	0.994	0.987	0.986	1.012
0.994	0.993	0.993	0.98	1.001	0.994	0.993	0.995	0.984	1.009
1.007	0.996	1.002	0.971	0.991	1.001	0.997	0.993	0.995	1.02
1.007	1.007	0.984	0.976	1.003	1.003	0.994	0.997	0.995	1.017
1.001	0.993	0.997	0.983	0.999	0.999	0.999	0.996	0.996	1.02
1.014	1.003	1.003	0.984	1.002	1.006	0.999	1.003	0.997	1.022
1.015	1.008	1.002	0.989	1.008	0.992	1.001	1.009	1.001	1.02
1.011	1.001	1.008	0.992	1.003	1.006	0.991	1.003	1.007	1.037
1.017	1.003	1.009	0.986	1.004	0.998	1.004	0.993	1.005	1.027
1.009	1.009	0.991	0.985	0.995	1.008	1.006	1	1.003	1.046
1.013	1	1	0.988	1.01	1.01	1.003	1.009	0.999	1.038
1.018	1.002	1.005	0.99	1.008	1.016	1.008	1.007	1.006	1.037
1.008	1.005	1.01	0.994	1.017	1.01	1.003	1.013	1.005	1.035
1.026	1.011	1.015	0.996	1.006	1.009	1.015	1.008	1.018	1.039
1.016	1.016	1.009	0.995	1.011	1.006	1.014	1.015	1.015	1.034
1.025	1.012	1.012	0.999	1.018	1.024	1.015	1.018	1.012	1.047
1.023	1.016	1.021	1.008	1.026	1.011	1.008	1.03	1.015	1.053
1.029	1.014	1.026	1.002	1.015	1.012	1.011	1.018	1.021	1.058
1.033	1.025	1.027	1.002	1.019	1.013	1.008	1.017	1.013	1.059
1.031	1.014	1.016	1	1.019	1.021	1.019	1.015	1.011	1.058
1.023	1.022	1.024	1.006	1.027	1.02	1.018	1.024	1.017	1.049
1.029	1.018	1.031	1.01	1.027	1.014	1.017	1.021	1.024	1.063
1.039	1.028	1.031	1.007	1.027	1.004	1.012	1.02	1.017	1.061
1.03	1.03	1.029	1.008	1.018			1.018	1.021	1.044
1.035	1.02	1.016						1.01	1.053
1.03	1.019

## Sheet: 0.03-LB
PA 0.03	PA 0.03	PA 0.03	PA 0.03	PA 0.03	PA 0.03	PA 0.03	PA 0.03	PA 0.03	PA 0.03
0.035	0.033	0.037	0.039	0.03	0.031	0.031	0.033	0.032	0.03
0.039	0.036	0.041	0.043	0.034	0.035	0.036	0.037	0.036	0.034
0.044	0.04	0.044	0.045	0.038	0.039	0.039	0.041	0.04	0.038
0.05	0.046	0.048	0.047	0.042	0.043	0.044	0.044	0.045	0.043
0.059	0.049	0.053	0.061	0.044	0.048	0.048	0.048	0.049	0.048
0.064	0.063	0.066	0.07	0.046	0.053	0.05	0.054	0.053	0.054
0.073	0.069	0.079	0.083	0.059	0.057	0.058	0.068	0.066	0.061
0.071	0.068	0.091	0.091	0.069	0.066	0.067	0.074	0.078	0.067
0.082	0.08	0.097	0.098	0.078	0.073	0.071	0.085	0.087	0.073
0.09	0.096	0.106	0.101	0.087	0.085	0.087	0.095	0.092	0.085
0.113	0.105	0.105	0.119	0.095	0.09	0.092	0.094	0.102	0.091
0.11	0.111	0.126	0.123	0.096	0.112	0.111	0.113	0.102	0.105
0.114	0.111	0.126	0.138	0.114	0.123	0.112	0.117	0.122	0.114
0.136	0.132	0.149	0.149	0.122	0.138	0.13	0.124	0.131	0.119
0.133	0.132	0.155	0.163	0.136	0.138	0.127	0.136	0.144	0.134
0.15	0.156	0.159	0.176	0.14	0.149	0.148	0.158	0.155	0.142
0.159	0.158	0.174	0.169	0.156	0.146	0.151	0.158	0.163	0.149
0.177	0.169	0.169	0.187	0.162	0.161	0.155	0.162	0.165	0.161
0.184	0.183	0.191	0.189	0.164	0.169	0.17	0.171	0.171	0.159
0.181	0.182	0.19	0.207	0.181	0.174	0.174	0.175	0.177	0.161
0.199	0.199	0.197	0.21	0.181	0.186	0.195	0.206	0.177	0.176
0.198	0.196	0.204	0.205	0.197	0.187	0.191	0.203	0.191	0.178
0.22	0.212	0.205	0.222	0.196	0.2	0.189	0.215	0.199	0.202
0.216	0.212	0.222	0.245	0.194	0.204	0.199	0.212	0.219	0.196
0.217	0.213	0.223	0.239	0.213	0.219	0.216	0.231	0.215	0.215
0.227	0.227	0.232	0.249	0.24	0.215	0.232	0.239	0.225	0.214
0.254	0.244	0.248	0.261	0.23	0.229	0.253	0.252	0.235	0.228
0.239	0.234	0.251	0.258	0.248	0.239	0.256	0.245	0.241	0.22
0.253	0.261	0.26	0.262	0.254	0.24	0.269	0.251	0.247	0.234
0.264	0.263	0.266	0.269	0.253	0.244	0.25	0.244	0.251	0.24
0.265	0.27	0.269	0.286	0.256	0.248	0.259	0.259	0.251	0.255
0.28	0.271	0.275	0.296	0.269	0.273	0.258	0.278	0.264	0.254
0.277	0.276	0.297	0.302	0.289	0.279	0.277	0.284	0.276	0.262
0.309	0.3	0.308	0.316	0.295	0.285	0.29	0.294	0.283	0.277
0.316	0.314	0.323	0.32	0.3	0.287	0.301	0.292	0.291	0.284
0.33	0.312	0.314	0.33	0.308	0.309	0.298	0.311	0.298	0.292
0.333	0.336	0.332	0.359	0.314	0.315	0.319	0.309	0.321	0.307
0.321	0.324	0.358	0.363	0.333	0.326	0.325	0.326	0.329	0.314
0.346	0.337	0.362	0.363	0.353	0.339	0.335	0.331	0.338	0.324
0.369	0.368	0.364	0.376	0.359	0.341	0.337	0.338	0.338	0.328
0.379	0.377	0.358	0.376	0.353	0.381	0.345	0.361	0.335	0.348
0.373	0.37	0.38	0.386	0.364	0.361	0.363	0.354	0.361	0.347
0.394	0.374	0.4	0.402	0.363	0.375	0.374	0.379	0.363	0.372
0.385	0.384	0.411	0.407	0.389	0.378	0.374	0.383	0.389	0.373
0.406	0.407	0.417	0.417	0.393	0.389	0.388	0.399	0.4	0.395
0.413	0.41	0.426	0.432	0.408	0.408	0.381	0.404	0.406	0.389
0.413	0.422	0.444	0.422	0.417	0.426	0.399	0.401	0.415	0.397
0.44	0.433	0.446	0.445	0.42	0.417	0.41	0.411	0.412	0.41
0.45	0.452	0.455	0.45	0.421	0.43	0.414	0.42	0.422	0.412
0.429	0.437	0.436	0.452	0.448	0.438	0.414	0.435	0.424	0.408
0.45	0.463	0.458	0.432	0.453	0.448	0.423	0.439	0.431	0.428
0.469	0.447	0.445	0.471	0.458	0.431	0.42	0.427	0.439	0.421
0.475	0.467	0.475	0.47	0.435	0.46	0.451	0.457	0.433	0.439
0.464	0.456	0.477	0.466	0.475	0.468	0.446	0.446	0.46	0.444
0.475	0.467	0.472	0.497	0.473	0.476	0.46	0.47	0.465	0.459
0.491	0.482	0.509	0.501	0.47	0.482	0.492	0.488	0.477	0.462
0.501	0.487	0.506	0.502	0.494	0.491	0.492	0.49	0.502	0.46
0.512	0.516	0.509	0.526	0.502	0.49	0.497	0.504	0.495	0.471
0.529	0.509	0.529	0.501	0.502	0.509	0.497	0.503	0.507	0.488
0.524	0.525	0.505	0.55	0.527	0.517	0.495	0.498	0.517	0.498
0.538	0.539	0.545	0.517	0.503	0.527	0.524	0.509	0.511	0.501
0.525	0.511	0.527	0.538	0.553	0.534	0.511	0.527	0.537	0.512
0.567	0.559	0.546	0.566	0.528	0.539	0.536	0.533	0.531	0.525
0.543	0.534	0.571	0.569	0.545	0.546	0.547	0.543	0.54	0.527
0.555	0.553	0.573	0.579	0.559	0.555	0.539	0.55	0.548	0.53
0.575	0.581	0.578	0.565	0.567	0.558	0.551	0.541	0.556	0.531
0.57	0.581	0.574	0.564	0.576	0.565	0.553	0.554	0.556	0.543
0.582	0.583	0.569	0.58	0.559	0.567	0.562	0.565	0.557	0.562
0.58	0.578	0.587	0.559	0.572	0.571	0.561	0.567	0.578	0.552
0.576	0.572	0.568	0.59	0.581	0.569	0.556	0.56	0.575	0.557
0.589	0.582	0.592	0.582	0.555	0.585	0.561	0.564	0.564	0.563
0.584	0.566	0.59	0.586	0.592	0.594	0.565	0.566	0.561	0.565
0.602	0.596	0.593	0.597	0.582	0.581	0.571	0.574	0.584	0.569
0.596	0.59	0.604	0.604	0.591	0.602	0.574	0.578	0.581	0.573
0.601	0.597	0.61	0.607	0.61	0.603	0.592	0.597	0.588	0.569
0.619	0.606	0.616	0.609	0.61	0.608	0.595	0.6	0.603	0.586
0.608	0.604	0.618	0.612	0.611	0.603	0.596	0.6	0.603	0.589
0.611	0.608	0.619	0.619	0.608	0.606	0.601	0.604	0.611	0.594
0.628	0.613	0.628	0.62	0.615	0.622	0.605	0.604	0.603	0.598
0.626	0.622	0.632	0.626	0.624	0.627	0.625	0.618	0.609	0.596
0.634	0.629	0.633	0.646	0.621	0.631	0.631	0.628	0.632	0.594
0.636	0.634	0.652	0.619	0.636	0.643	0.627	0.626	0.632	0.607
0.634	0.632	0.625	0.627	0.655	0.624	0.623	0.623	0.625	0.607
0.658	0.649	0.629	0.641	0.633	0.631	0.616	0.623	0.626	0.614
0.639	0.627	0.65	0.643	0.633	0.636	0.632	0.635	0.632	0.606
0.643	0.63	0.646	0.646	0.648	0.639	0.623	0.638	0.632	0.615
0.647	0.649	0.654	0.658	0.656	0.645	0.646	0.647	0.641	0.619
0.658	0.652	0.666	0.652	0.648	0.653	0.641	0.649	0.652	0.629
0.659	0.656	0.658	0.665	0.662	0.65	0.639	0.647	0.654	0.63
0.674	0.668	0.679	0.674	0.66	0.659	0.645	0.652	0.646	0.648
0.66	0.654	0.682	0.675	0.677	0.671	0.661	0.667	0.655	0.633
0.681	0.677	0.685	0.683	0.681	0.674	0.666	0.679	0.672	0.641
0.684	0.686	0.694	0.678	0.684	0.682	0.665	0.666	0.681	0.65
0.689	0.689	0.692	0.692	0.689	0.68	0.676	0.678	0.67	0.655
0.698	0.678	0.702	0.695	0.689	0.692	0.681	0.687	0.673	0.664
0.696	0.696	0.709	0.675	0.705	0.688	0.669	0.699	0.688	0.66
0.696	0.691	0.692	0.702	0.7	0.688	0.672	0.673	0.699	0.668
0.699	0.705	0.711	0.694	0.694	0.695	0.69	0.69	0.677	0.671
0.697	0.689	0.704	0.692	0.707	0.699	0.68	0.689	0.689	0.667
0.719	0.718	0.699	0.7	0.701	0.697	0.685	0.689	0.685	0.674
0.719	0.704	0.713	0.697	0.693	0.701	0.689	0.694	0.692	0.675
0.706	0.7	0.718	0.705	0.712	0.701	0.688	0.691	0.69	0.676
0.709	0.711	0.707	0.703	0.712	0.716	0.705	0.71	0.697	0.683
0.716	0.718	0.705	0.709	0.719	0.709	0.695	0.705	0.703	0.686
0.717	0.71	0.721	0.714	0.713	0.713	0.704	0.711	0.705	0.694
0.716	0.704	0.721	0.722	0.725	0.726	0.712	0.718	0.706	0.69
0.733	0.725	0.731	0.722	0.726	0.73	0.718	0.721	0.715	0.697
0.733	0.722	0.728	0.725	0.735	0.722	0.709	0.716	0.723	0.71
0.74	0.738	0.735	0.733	0.726	0.729	0.717	0.724	0.718	0.705
0.738	0.729	0.751	0.732	0.73	0.741	0.722	0.722	0.728	0.707
0.752	0.735	0.735	0.738	0.739	0.734	0.722	0.726	0.726	0.717
0.755	0.751	0.746	0.738	0.73	0.746	0.732	0.733	0.734	0.725
0.749	0.739	0.747	0.743	0.747	0.742	0.729	0.741	0.729	0.721
0.752	0.748	0.758	0.749	0.737	0.753	0.732	0.737	0.737	0.718
0.761	0.75	0.749	0.752	0.748	0.756	0.74	0.75	0.736	0.729
0.767	0.761	0.759	0.75	0.753	0.756	0.734	0.744	0.744	0.732
0.762	0.752	0.754	0.773	0.759	0.759	0.746	0.751	0.743	0.734
0.774	0.773	0.781	0.761	0.75	0.772	0.753	0.766	0.755	0.738
0.764	0.756	0.774	0.77	0.772	0.763	0.747	0.755	0.766	0.747
0.79	0.78	0.777	0.776	0.769	0.777	0.765	0.776	0.759	0.75
0.779	0.78	0.782	0.78	0.777	0.782	0.764	0.769	0.784	0.745
0.784	0.789	0.785	0.776	0.774	0.774	0.766	0.775	0.771	0.763
0.784	0.786	0.773	0.785	0.783	0.765	0.762	0.772	0.775	0.757
0.792	0.793	0.79	0.791	0.775	0.774	0.775	0.781	0.769	0.757
0.779	0.779	0.796	0.8	0.784	0.784	0.776	0.784	0.782	0.763
0.792	0.796	0.802	0.801	0.796	0.782	0.789	0.794	0.782	0.761
0.798	0.801	0.799	0.808	0.797	0.796	0.787	0.794	0.791	0.771
0.8	0.808	0.809	0.808	0.801	0.788	0.789	0.801	0.793	0.772
0.806	0.8	0.812	0.805	0.806	0.802	0.797	0.801	0.8	0.779
0.81	0.803	0.806	0.82	0.814	0.797	0.789	0.8	0.801	0.782
0.819	0.817	0.823	0.803	0.813	0.809	0.794	0.807	0.798	0.788
0.804	0.804	0.811	0.816	0.817	0.807	0.799	0.809	0.805	0.782
0.817	0.826	0.824	0.809	0.81	0.81	0.807	0.814	0.806	0.79
0.815	0.815	0.815	0.812	0.827	0.816	0.816	0.817	0.809	0.791
0.822	0.83	0.817	0.82	0.823	0.81	0.813	0.816	0.815	0.793
0.823	0.822	0.827	0.811	0.82	0.816	0.816	0.821	0.813	0.798
0.823	0.819	0.816	0.819	0.819	0.814	0.805	0.811	0.817	0.797
0.831	0.832	0.825	0.819	0.817	0.82	0.807	0.812	0.809	0.803
0.821	0.819	0.823	0.817	0.829	0.826	0.819	0.823	0.824	0.798
0.83	0.832	0.817	0.838	0.826	0.826	0.812	0.82	0.823	0.812
0.825	0.826	0.836	0.828	0.834	0.826	0.811	0.826	0.817	0.814
0.819	0.821	0.831	0.83	0.835	0.838	0.823	0.837	0.832	0.815
0.842	0.833	0.832	0.847	0.834	0.837	0.837	0.836	0.833	0.824
0.843	0.837	0.856	0.825	0.834	0.849	0.835	0.847	0.838	0.82
0.844	0.839	0.839	0.84	0.858	0.836	0.821	0.838	0.844	0.82
0.866	0.86	0.847	0.833	0.84	0.847	0.83	0.839	0.823	0.833
0.849	0.841	0.833	0.844	0.853	0.833	0.817	0.831	0.835	0.826
0.844	0.846	0.845	0.859	0.839	0.844	0.834	0.842	0.83	0.828
0.847	0.835	0.865	0.846	0.854	0.859	0.846	0.858	0.836	0.835
0.858	0.849	0.859	0.863	0.874	0.849	0.835	0.844	0.847	0.835
0.876	0.869	0.87	0.862	0.858	0.857	0.852	0.852	0.847	0.837
0.866	0.855	0.874	0.85	0.871	0.866	0.856	0.862	0.846	0.841
0.876	0.874	0.855	0.863	0.871	0.852	0.846	0.853	0.86	0.842
0.881	0.875	0.874	0.865	0.86	0.876	0.861	0.87	0.851	0.859
0.87	0.858	0.88	0.843	0.871	0.871	0.857	0.862	0.868	0.85
0.889	0.874	0.868	0.866	0.88	0.867	0.849	0.857	0.859	0.866
0.886	0.874	0.888	0.873	0.862	0.88	0.868	0.876	0.851	0.86
0.882	0.867	0.889	0.873	0.884	0.884	0.877	0.878	0.874	0.862
0.89	0.89	0.875	0.892	0.886	0.88	0.873	0.885	0.877	0.87
0.897	0.891	0.889	0.885	0.88	0.894	0.878	0.883	0.876	0.881
0.896	0.876	0.893	0.887	0.893	0.888	0.877	0.881	0.88	0.871
0.906	0.898	0.885	0.879	0.893	0.885	0.881	0.878	0.881	0.883
0.909	0.893	0.892	0.881	0.891	0.89	0.874	0.887	0.883	0.883
0.903	0.89	0.887	0.888	0.888	0.892	0.877	0.886	0.881	0.89
0.895	0.893	0.903	0.887	0.893	0.898	0.882	0.892	0.877	0.886
0.903	0.888	0.906	0.883	0.896	0.901	0.887	0.895	0.886	0.887
0.914	0.901	0.888	0.885	0.902	0.892	0.877	0.89	0.891	0.887
0.909	0.907	0.902	0.894	0.891	0.899	0.873	0.888	0.883	0.897
0.903	0.892	0.91	0.892	0.9	0.907	0.891	0.901	0.877	0.891
0.916	0.901	0.899	0.906	0.904	0.907	0.893	0.899	0.893	0.896
0.925	0.913	0.921	0.897	0.904	0.913	0.895	0.901	0.894	0.912
0.914	0.908	0.9	0.906	0.92	0.916	0.897	0.902	0.896	0.905
0.93	0.919	0.915	0.909	0.905	0.924	0.901	0.905	0.896	0.906
0.915	0.905	0.928	0.905	0.919	0.917	0.893	0.904	0.905	0.905
0.934	0.915	0.924	0.907	0.919	0.914	0.902	0.908	0.9	0.909
0.932	0.923	0.913	0.911	0.914	0.926	0.901	0.919	0.896	0.911
0.937	0.921	0.929	0.902	0.915	0.929	0.917	0.921	0.923	0.916
0.928	0.917	0.914	0.912	0.929	0.923	0.907	0.92	0.918	0.926
0.941	0.931	0.927	0.917	0.917	0.929	0.91	0.913	0.919	0.922
0.935	0.916	0.926	0.924	0.926	0.932	0.914	0.918	0.914	0.929
0.939	0.928	0.928	0.923	0.93	0.933	0.925	0.927	0.922	0.935
0.941	0.928	0.931	0.934	0.93	0.936	0.922	0.922	0.929	0.927
0.941	0.925	0.942	0.934	0.936	0.943	0.925	0.927	0.923	0.932
0.951	0.937	0.946	0.933	0.939	0.955	0.935	0.941	0.928	0.939
0.956	0.946	0.933	0.946	0.945	0.948	0.935	0.94	0.937	0.937
0.956	0.943	0.955	0.938	0.946	0.956	0.937	0.948	0.938	0.951
0.959	0.934	0.952	0.939	0.959	0.951	0.931	0.938	0.944	0.954
0.971	0.954	0.953	0.93	0.951	0.959	0.936	0.947	0.938	0.955
0.961	0.949	0.941	0.935	0.95	0.944	0.926	0.933	0.941	0.956
0.966	0.951	0.937	0.938	0.94	0.96	0.942	0.938	0.931	0.962
0.957	0.951	0.952	0.947	0.95	0.961	0.947	0.949	0.944	0.959
0.97	0.953	0.95	0.95	0.955	0.969	0.946	0.951	0.951	0.959
0.972	0.96	0.961	0.951	0.959	0.965	0.952	0.953	0.953	0.968
0.97	0.951	0.968	0.95	0.963	0.974	0.951	0.962	0.96	0.972
0.975	0.964	0.96	0.949	0.961	0.97	0.952	0.957	0.962	0.976
0.976	0.969	0.953	0.955	0.964	0.967	0.938	0.956	0.961	0.971
0.976	0.964	0.96	0.953	0.954	0.969	0.955	0.96	0.954	0.971
0.975	0.959	0.967	0.956	0.961	0.97	0.944	0.955	0.966	0.974
0.975	0.959	0.975	0.95	0.961	0.97	0.951	0.961	0.955	0.981
0.985	0.972	0.963	0.961	0.961	0.969	0.952	0.962	0.96	0.98
0.984	0.975	0.971	0.966	0.971	0.977	0.96	0.97	0.956	0.984
0.984	0.965	0.973	0.96	0.966	0.98	0.963	0.971	0.971	0.987
0.982	0.972	0.973	0.973	0.975	0.973	0.962	0.971	0.969	1.002
0.985	0.974	0.978	0.966	0.98	0.979	0.968	0.975	0.968	0.995
0.981	0.976	0.983	0.962	0.984	0.977	0.967	0.975	0.976	0.996
0.994	0.98	0.975	0.972	0.986	0.987	0.974	0.981	0.974	0.997
0.993	0.982	0.985	0.963	0.978	0.986	0.969	0.972	0.982	1.001
0.984	0.968	0.98	0.968	0.987	0.982	0.969	0.975	0.975	1
0.989	0.977	0.985	0.966	0.989	0.984	0.969	0.978	0.973	1.005
0.99	0.985	0.986	0.965	0.993	0.986	0.98	0.989	0.977	0.996
0.992	0.985	0.977	0.97	0.987	0.981	0.981	0.982	0.983	1.005
0.994	0.986	0.991	0.974	0.985	0.988	0.979	0.988	0.983	1.018
0.988	0.986	0.99	0.976	0.992	0.98	0.986	0.987	0.984	1.013
0.995	0.99	0.993	0.973	0.998	0.989	0.989	1.001	0.986	1.021
0.997	0.989	0.989	0.974	0.999	0.982	0.982	0.983	0.995	1.018
0.999	0.993	0.993	0.98	0.996	0.983	0.987	0.987	0.986	1.02
0.994	0.993	1.002	0.971	0.996	0.991	0.994	0.995	0.984	1.012
1.007	0.996	0.984	0.976	1.001	0.994	0.993	0.993	0.995	1.009
1.007	1.007	0.997	0.983	0.991	1.001	0.997	0.997	0.995	1.02
1.001	0.993	1.003	0.984	1.003	1.003	0.994	0.996	0.996	1.017
1.014	1.003	1.002	0.989	0.999	0.999	0.999	1.003	0.997	1.02
1.015	1.008	1.008	0.992	1.002	1.006	0.999	1.009	1.001	1.022
1.011	1.001	1.009	0.986	1.008	0.992	1.001	1.003	1.007	1.02
1.017	1.003	0.991	0.985	1.003	1.006	0.991	0.993	1.005	1.037
1.009	1.009	1	0.988	1.004	0.998	1.004	1	1.003	1.027
1.013	1	1.005	0.99	0.995	1.008	1.006	1.009	0.999	1.046
1.018	1.002	1.01	0.994	1.01	1.01	1.003	1.007	1.006	1.038
1.008	1.005	1.015	0.996	1.008	1.016	1.008	1.013	1.005	1.037
1.026	1.011	1.009	0.995	1.017	1.01	1.003	1.008	1.018	1.035
1.016	1.016	1.012	0.999	1.006	1.009	1.015	1.015	1.015	1.039
1.025	1.012	1.021	1.008	1.011	1.006	1.014	1.018	1.012	1.034
1.023	1.016	1.026	1.002	1.018	1.006	1.015	1.03	1.015	1.047
1.029	1.014	1.027	1.002	1.026		1.008	1.018	1.021	1.053
1.033	1.025	1.016	1	1.015		1.011	1.017	1.013	1.058
1.031	1.014	1.024	1.006	1.019		1.011	1.017	1.011	1.059
1.023	1.022	1.031	1.01	1.019				1.017	1.058
1.023	1.022	1.031	1.01	1.027				1.024	1.058
				1.027				1.017
				1.027				1.021
				1.018				1.01

## Sheet: PA LB ALL
TIME	PA 0.002	PA 0.002	PA 0.002	PA 0.002	PA 0.002	PA 0.002	PA 0.002	PA 0.002	PA 0.002	PA 0.002	PA 0.005	PA 0.005	PA 0.005	PA 0.005	PA 0.005	PA 0.005	PA 0.005	PA 0.005	PA 0.005	PA 0.005	PA 0.01	PA 0.01	PA 0.01	PA 0.01	PA 0.01	PA 0.01	PA 0.01	PA 0.01	PA 0.01	PA 0.01	PA 0.015	PA 0.015	PA 0.015	PA 0.015	PA 0.015	PA 0.015	PA 0.015	PA 0.015	PA 0.015	PA 0.015	PA 0.02	PA 0.02	PA 0.02	PA 0.02	PA 0.02	PA 0.02	PA 0.02	PA 0.02	PA 0.02
0	0.002	0.002	0.002	0.002	0.002	0.002	0.002	0.002	0.002	0.002	0.005	0.005	0.005	0.005	0.005	0.005	0.005	0.005	0.005	0.005	0.01	0.01	0.01	0.01	0.01	0.01	0.01	0.01	0.01	0.01	0.015	0.015	0.014	0.014	0.015	0.014	0.015	0.015	0.014	0.015	0.02	0.021	0.021	0.02	0.021	0.02	0.02	0.021	0.02
5	0.002	0.002	0.002	0.002	0.002	0.002	0.002	0.002	0.003	0.002	0.005	0.005	0.005	0.006	0.005	0.006	0.005	0.006	0.005	0.006	0.012	0.012	0.011	0.011	0.012	0.011	0.011	0.012	0.011	0.011	0.017	0.016	0.016	0.016	0.017	0.016	0.017	0.017	0.016	0.017	0.022	0.023	0.024	0.022	0.024	0.022	0.022	0.024	0.023
10	0.002	0.002	0.002	0.002	0.003	0.002	0.002	0.002	0.003	0.002	0.006	0.006	0.006	0.007	0.007	0.006	0.006	0.007	0.007	0.006	0.013	0.013	0.013	0.012	0.013	0.013	0.012	0.013	0.012	0.013	0.02	0.018	0.019	0.018	0.019	0.018	0.02	0.019	0.018	0.019	0.025	0.026	0.026	0.025	0.027	0.025	0.025	0.027	0.026
15	0.002	0.003	0.003	0.003	0.003	0.002	0.002	0.002	0.004	0.002	0.007	0.007	0.007	0.007	0.007	0.007	0.007	0.007	0.007	0.007	0.015	0.015	0.014	0.014	0.015	0.014	0.014	0.015	0.014	0.015	0.022	0.021	0.021	0.02	0.021	0.02	0.022	0.021	0.02	0.021	0.027	0.029	0.029	0.028	0.03	0.028	0.028	0.029	0.029
20	0.003	0.003	0.003	0.003	0.004	0.002	0.002	0.002	0.004	0.002	0.008	0.008	0.008	0.008	0.008	0.008	0.008	0.008	0.008	0.008	0.017	0.016	0.016	0.016	0.017	0.016	0.015	0.017	0.016	0.017	0.025	0.023	0.024	0.022	0.024	0.022	0.025	0.024	0.023	0.024	0.031	0.033	0.033	0.031	0.034	0.031	0.031	0.033	0.032
25	0.003	0.003	0.003	0.004	0.004	0.002	0.003	0.003	0.005	0.003	0.009	0.009	0.009	0.01	0.009	0.008	0.009	0.009	0.01	0.009	0.02	0.018	0.019	0.018	0.019	0.018	0.017	0.019	0.018	0.019	0.027	0.026	0.026	0.025	0.027	0.025	0.028	0.027	0.026	0.027	0.035	0.036	0.037	0.035	0.038	0.035	0.036	0.037	0.036
30	0.004	0.004	0.004	0.004	0.005	0.003	0.003	0.003	0.005	0.003	0.01	0.01	0.01	0.011	0.01	0.009	0.01	0.01	0.011	0.01	0.022	0.021	0.021	0.02	0.021	0.02	0.02	0.021	0.02	0.021	0.031	0.029	0.029	0.028	0.03	0.028	0.031	0.029	0.029	0.03	0.039	0.04	0.041	0.039	0.042	0.039	0.039	0.041	0.04
35	0.004	0.004	0.005	0.005	0.005	0.003	0.004	0.004	0.007	0.004	0.012	0.012	0.011	0.012	0.012	0.01	0.011	0.012	0.012	0.011	0.025	0.023	0.024	0.022	0.024	0.022	0.022	0.024	0.023	0.024	0.035	0.033	0.033	0.031	0.034	0.031	0.036	0.033	0.032	0.034	0.044	0.046	0.044	0.043	0.044	0.043	0.044	0.044	0.045
40	0.005	0.005	0.005	0.006	0.007	0.003	0.004	0.004	0.007	0.004	0.013	0.013	0.013	0.014	0.013	0.011	0.012	0.013	0.014	0.013	0.027	0.026	0.026	0.025	0.027	0.025	0.025	0.027	0.026	0.027	0.039	0.036	0.037	0.035	0.038	0.035	0.039	0.037	0.036	0.038	0.05	0.049	0.048	0.045	0.046	0.048	0.048	0.048	0.049
45	0.005	0.005	0.006	0.007	0.007	0.003	0.004	0.005	0.008	0.005	0.015	0.015	0.014	0.016	0.015	0.013	0.014	0.015	0.016	0.015	0.031	0.029	0.029	0.028	0.03	0.028	0.028	0.029	0.029	0.03	0.044	0.04	0.041	0.039	0.042	0.039	0.044	0.041	0.04	0.043	0.059	0.063	0.053	0.047	0.059	0.053	0.05	0.054	0.053
50	0.006	0.006	0.007	0.007	0.008	0.004	0.005	0.005	0.01	0.006	0.017	0.016	0.016	0.018	0.017	0.014	0.015	0.017	0.018	0.017	0.035	0.033	0.033	0.031	0.034	0.031	0.031	0.033	0.032	0.034	0.05	0.046	0.044	0.043	0.044	0.043	0.048	0.044	0.045	0.048	0.064	0.069	0.066	0.061	0.069	0.057	0.058	0.068	0.066
55	0.007	0.007	0.008	0.008	0.009	0.004	0.005	0.006	0.011	0.006	0.02	0.018	0.019	0.02	0.019	0.016	0.017	0.019	0.02	0.019	0.039	0.036	0.037	0.035	0.038	0.035	0.036	0.037	0.036	0.038	0.059	0.049	0.048	0.045	0.046	0.048	0.05	0.048	0.049	0.054	0.073	0.068	0.079	0.07	0.078	0.066	0.067	0.074	0.078
60	0.008	0.008	0.009	0.01	0.01	0.005	0.006	0.007	0.012	0.007	0.022	0.021	0.021	0.022	0.021	0.018	0.02	0.021	0.023	0.021	0.044	0.04	0.041	0.039	0.042	0.039	0.039	0.041	0.04	0.043	0.064	0.063	0.053	0.047	0.059	0.053	0.058	0.054	0.053	0.061	0.071	0.08	0.091	0.083	0.087	0.073	0.071	0.085	0.087
65	0.009	0.009	0.01	0.011	0.012	0.006	0.007	0.007	0.014	0.008	0.025	0.023	0.024	0.025	0.024	0.02	0.022	0.024	0.026	0.024	0.05	0.046	0.044	0.043	0.044	0.043	0.044	0.044	0.045	0.048	0.073	0.069	0.066	0.061	0.069	0.057	0.067	0.068	0.066	0.067	0.082	0.096	0.097	0.091	0.095	0.085	0.087	0.095	0.092
70	0.01	0.01	0.011	0.012	0.013	0.006	0.008	0.008	0.016	0.009	0.027	0.026	0.026	0.028	0.027	0.022	0.025	0.027	0.029	0.027	0.059	0.049	0.048	0.045	0.046	0.048	0.048	0.048	0.049	0.054	0.071	0.068	0.079	0.07	0.078	0.066	0.071	0.074	0.078	0.073	0.09	0.105	0.106	0.098	0.096	0.09	0.092	0.094	0.102
75	0.012	0.012	0.013	0.014	0.015	0.007	0.009	0.009	0.018	0.01	0.031	0.029	0.029	0.031	0.03	0.025	0.028	0.029	0.032	0.03	0.064	0.063	0.053	0.047	0.059	0.053	0.05	0.054	0.053	0.061	0.082	0.08	0.091	0.083	0.087	0.073	0.087	0.085	0.087	0.085	0.113	0.111	0.105	0.101	0.114	0.112	0.111	0.113	0.102
80	0.013	0.013	0.014	0.016	0.017	0.008	0.01	0.01	0.02	0.011	0.035	0.033	0.033	0.035	0.034	0.028	0.031	0.033	0.036	0.034	0.073	0.069	0.066	0.061	0.069	0.057	0.058	0.068	0.066	0.067	0.09	0.096	0.097	0.091	0.095	0.085	0.092	0.095	0.092	0.091	0.11	0.111	0.126	0.119	0.122	0.123	0.112	0.117	0.122
85	0.015	0.015	0.016	0.018	0.019	0.008	0.011	0.012	0.023	0.013	0.039	0.036	0.037	0.039	0.038	0.031	0.036	0.037	0.04	0.038	0.071	0.068	0.079	0.07	0.078	0.066	0.067	0.074	0.078	0.073	0.113	0.105	0.106	0.098	0.096	0.09	0.111	0.094	0.102	0.105	0.114	0.132	0.126	0.123	0.136	0.138	0.13	0.124	0.131
90	0.017	0.016	0.019	0.02	0.021	0.009	0.012	0.013	0.026	0.015	0.044	0.04	0.041	0.043	0.042	0.035	0.039	0.041	0.045	0.043	0.082	0.08	0.091	0.083	0.087	0.073	0.071	0.085	0.087	0.085	0.11	0.111	0.105	0.101	0.114	0.112	0.112	0.113	0.102	0.114	0.136	0.132	0.149	0.138	0.14	0.138	0.127	0.136	0.144
95	0.02	0.018	0.021	0.022	0.024	0.01	0.014	0.015	0.029	0.017	0.05	0.046	0.044	0.045	0.044	0.039	0.044	0.044	0.049	0.048	0.09	0.096	0.097	0.091	0.095	0.085	0.087	0.095	0.092	0.091	0.114	0.111	0.126	0.119	0.122	0.123	0.13	0.117	0.122	0.119	0.133	0.156	0.155	0.149	0.156	0.149	0.148	0.158	0.155
100	0.022	0.021	0.024	0.025	0.027	0.011	0.015	0.017	0.032	0.019	0.059	0.049	0.048	0.047	0.046	0.043	0.048	0.048	0.053	0.054	0.113	0.105	0.106	0.098	0.096	0.09	0.092	0.094	0.102	0.105	0.136	0.132	0.126	0.123	0.136	0.138	0.127	0.124	0.131	0.134	0.15	0.158	0.159	0.163	0.162	0.146	0.151	0.158	0.163
105	0.025	0.023	0.026	0.028	0.03	0.013	0.017	0.019	0.036	0.021	0.064	0.063	0.053	0.061	0.059	0.048	0.05	0.054	0.066	0.061	0.11	0.111	0.105	0.101	0.114	0.112	0.111	0.113	0.102	0.114	0.133	0.132	0.149	0.138	0.14	0.138	0.148	0.136	0.144	0.142	0.159	0.169	0.174	0.176	0.164	0.161	0.155	0.162	0.165
110	0.027	0.026	0.029	0.031	0.034	0.014	0.02	0.021	0.04	0.024	0.073	0.069	0.066	0.07	0.069	0.053	0.058	0.068	0.078	0.067	0.114	0.111	0.126	0.119	0.122	0.123	0.112	0.117	0.122	0.119	0.15	0.156	0.155	0.149	0.156	0.149	0.151	0.158	0.155	0.149	0.177	0.183	0.169	0.169	0.181	0.169	0.17	0.171	0.171
115	0.031	0.029	0.033	0.035	0.038	0.016	0.022	0.024	0.045	0.027	0.071	0.068	0.079	0.083	0.078	0.057	0.067	0.074	0.087	0.073	0.136	0.132	0.126	0.123	0.136	0.138	0.13	0.124	0.131	0.134	0.159	0.158	0.159	0.163	0.162	0.146	0.155	0.158	0.163	0.161	0.184	0.182	0.191	0.187	0.181	0.174	0.174	0.175	0.177
120	0.035	0.033	0.037	0.039	0.042	0.018	0.025	0.027	0.049	0.03	0.082	0.08	0.091	0.091	0.087	0.066	0.071	0.085	0.092	0.085	0.133	0.132	0.149	0.138	0.14	0.138	0.127	0.136	0.144	0.142	0.177	0.169	0.174	0.176	0.164	0.161	0.17	0.162	0.165	0.159	0.181	0.199	0.19	0.189	0.197	0.186	0.195	0.206	0.177
125	0.039	0.036	0.041	0.043	0.044	0.02	0.028	0.029	0.053	0.034	0.09	0.096	0.097	0.098	0.095	0.073	0.087	0.095	0.102	0.091	0.15	0.156	0.155	0.149	0.156	0.149	0.148	0.158	0.155	0.149	0.184	0.183	0.169	0.169	0.181	0.169	0.174	0.171	0.171	0.161	0.199	0.196	0.197	0.207	0.196	0.187	0.191	0.203	0.191
130	0.044	0.04	0.044	0.045	0.046	0.022	0.031	0.033	0.066	0.038	0.113	0.105	0.106	0.101	0.096	0.085	0.092	0.094	0.102	0.105	0.159	0.158	0.159	0.163	0.162	0.146	0.151	0.158	0.163	0.161	0.181	0.182	0.191	0.187	0.181	0.174	0.195	0.175	0.177	0.176	0.198	0.212	0.204	0.21	0.194	0.2	0.189	0.215	0.199
135	0.05	0.046	0.048	0.047	0.059	0.025	0.036	0.037	0.078	0.043	0.11	0.111	0.105	0.119	0.114	0.09	0.111	0.113	0.122	0.114	0.177	0.169	0.174	0.176	0.164	0.161	0.155	0.162	0.165	0.159	0.199	0.199	0.19	0.189	0.197	0.186	0.191	0.206	0.177	0.178	0.22	0.212	0.205	0.205	0.213	0.204	0.199	0.212	0.219
140	0.059	0.049	0.053	0.061	0.069	0.028	0.039	0.041	0.087	0.048	0.114	0.111	0.126	0.123	0.122	0.112	0.112	0.117	0.131	0.119	0.184	0.183	0.169	0.169	0.181	0.169	0.17	0.171	0.171	0.161	0.198	0.196	0.197	0.207	0.196	0.187	0.189	0.203	0.191	0.202	0.216	0.213	0.222	0.222	0.24	0.219	0.216	0.231	0.215
145	0.064	0.063	0.066	0.07	0.078	0.031	0.044	0.044	0.092	0.054	0.136	0.132	0.126	0.138	0.136	0.123	0.13	0.124	0.144	0.134	0.181	0.182	0.191	0.187	0.181	0.174	0.174	0.175	0.177	0.176	0.22	0.212	0.204	0.21	0.194	0.2	0.199	0.215	0.199	0.196	0.217	0.227	0.223	0.245	0.23	0.215	0.232	0.239	0.225
150	0.073	0.069	0.079	0.083	0.087	0.035	0.048	0.048	0.102	0.061	0.133	0.132	0.149	0.149	0.14	0.138	0.127	0.136	0.155	0.142	0.199	0.199	0.19	0.189	0.197	0.186	0.195	0.206	0.177	0.178	0.216	0.212	0.205	0.205	0.213	0.204	0.216	0.212	0.219	0.215	0.227	0.244	0.232	0.239	0.248	0.229	0.253	0.252	0.235
155	0.071	0.068	0.091	0.091	0.095	0.039	0.05	0.054	0.102	0.067	0.15	0.156	0.155	0.163	0.156	0.138	0.148	0.158	0.163	0.149	0.198	0.196	0.197	0.207	0.196	0.187	0.191	0.203	0.191	0.202	0.217	0.213	0.222	0.222	0.24	0.219	0.232	0.231	0.215	0.214	0.254	0.234	0.248	0.249	0.254	0.239	0.256	0.245	0.241
160	0.082	0.08	0.097	0.098	0.096	0.043	0.058	0.068	0.122	0.073	0.159	0.158	0.159	0.176	0.162	0.149	0.151	0.158	0.165	0.161	0.22	0.212	0.204	0.21	0.194	0.2	0.189	0.215	0.199	0.196	0.227	0.227	0.223	0.245	0.23	0.215	0.253	0.239	0.225	0.228	0.239	0.261	0.251	0.261	0.253	0.24	0.269	0.251	0.247
165	0.09	0.096	0.106	0.101	0.114	0.048	0.067	0.074	0.131	0.085	0.177	0.169	0.174	0.169	0.164	0.146	0.155	0.162	0.171	0.159	0.216	0.212	0.205	0.205	0.213	0.204	0.199	0.212	0.219	0.215	0.254	0.244	0.232	0.239	0.248	0.229	0.256	0.252	0.235	0.22	0.253	0.263	0.26	0.258	0.256	0.244	0.25	0.244	0.251
170	0.113	0.105	0.105	0.119	0.122	0.053	0.071	0.085	0.144	0.091	0.184	0.183	0.169	0.187	0.181	0.161	0.17	0.171	0.177	0.161	0.217	0.213	0.222	0.222	0.24	0.219	0.216	0.231	0.215	0.214	0.239	0.234	0.248	0.249	0.254	0.239	0.269	0.245	0.241	0.234	0.264	0.27	0.266	0.262	0.269	0.248	0.259	0.259	0.251
175	0.11	0.111	0.126	0.123	0.136	0.057	0.087	0.095	0.155	0.105	0.181	0.182	0.191	0.189	0.181	0.169	0.174	0.175	0.177	0.176	0.227	0.227	0.223	0.245	0.23	0.215	0.232	0.239	0.225	0.228	0.253	0.261	0.251	0.261	0.253	0.24	0.25	0.251	0.247	0.24	0.265	0.271	0.269	0.269	0.289	0.273	0.258	0.278	0.264
180	0.114	0.111	0.126	0.138	0.14	0.066	0.092	0.094	0.163	0.114	0.199	0.199	0.19	0.207	0.197	0.174	0.195	0.206	0.191	0.178	0.254	0.244	0.232	0.239	0.248	0.229	0.253	0.252	0.235	0.22	0.264	0.263	0.26	0.258	0.256	0.244	0.259	0.244	0.251	0.255	0.28	0.276	0.275	0.286	0.295	0.279	0.277	0.284	0.276
185	0.136	0.132	0.149	0.149	0.156	0.073	0.111	0.113	0.165	0.119	0.198	0.196	0.197	0.21	0.196	0.186	0.191	0.203	0.199	0.202	0.239	0.234	0.248	0.249	0.254	0.239	0.256	0.245	0.241	0.234	0.265	0.27	0.266	0.262	0.269	0.248	0.258	0.259	0.251	0.254	0.277	0.3	0.297	0.296	0.3	0.285	0.29	0.294	0.283
190	0.133	0.132	0.155	0.163	0.162	0.085	0.112	0.117	0.171	0.134	0.22	0.212	0.204	0.205	0.194	0.187	0.189	0.215	0.219	0.196	0.253	0.261	0.251	0.261	0.253	0.24	0.269	0.251	0.247	0.24	0.28	0.271	0.269	0.269	0.289	0.273	0.277	0.278	0.264	0.262	0.309	0.314	0.308	0.302	0.308	0.287	0.301	0.292	0.291
195	0.15	0.156	0.159	0.176	0.164	0.09	0.13	0.124	0.177	0.142	0.216	0.212	0.205	0.222	0.213	0.2	0.199	0.212	0.215	0.215	0.264	0.263	0.26	0.258	0.256	0.244	0.25	0.244	0.251	0.255	0.277	0.276	0.275	0.286	0.295	0.279	0.29	0.284	0.276	0.277	0.316	0.312	0.323	0.316	0.314	0.309	0.298	0.311	0.298
200	0.159	0.158	0.174	0.169	0.181	0.112	0.127	0.136	0.177	0.149	0.217	0.213	0.222	0.245	0.24	0.204	0.216	0.231	0.225	0.214	0.265	0.27	0.266	0.262	0.269	0.248	0.259	0.259	0.251	0.254	0.309	0.3	0.297	0.296	0.3	0.285	0.301	0.294	0.283	0.284	0.33	0.336	0.314	0.32	0.333	0.315	0.319	0.309	0.321
205	0.177	0.169	0.169	0.187	0.181	0.123	0.148	0.158	0.191	0.161	0.227	0.227	0.223	0.239	0.23	0.219	0.232	0.239	0.235	0.228	0.28	0.271	0.269	0.269	0.289	0.273	0.258	0.278	0.264	0.262	0.316	0.314	0.308	0.302	0.308	0.287	0.298	0.292	0.291	0.292	0.333	0.324	0.332	0.33	0.353	0.326	0.325	0.326	0.329
210	0.184	0.183	0.191	0.189	0.197	0.138	0.151	0.158	0.199	0.159	0.254	0.244	0.232	0.249	0.248	0.215	0.253	0.252	0.241	0.22	0.277	0.276	0.275	0.286	0.295	0.279	0.277	0.284	0.276	0.277	0.33	0.312	0.323	0.316	0.314	0.309	0.319	0.311	0.298	0.307	0.321	0.337	0.358	0.359	0.359	0.339	0.335	0.331	0.338
215	0.181	0.182	0.19	0.207	0.196	0.138	0.155	0.162	0.219	0.161	0.239	0.234	0.248	0.261	0.254	0.229	0.256	0.245	0.247	0.234	0.309	0.3	0.297	0.296	0.3	0.285	0.29	0.294	0.283	0.284	0.333	0.336	0.314	0.32	0.333	0.315	0.325	0.309	0.321	0.314	0.346	0.368	0.362	0.363	0.353	0.341	0.337	0.338	0.338
220	0.199	0.199	0.197	0.21	0.194	0.149	0.17	0.171	0.215	0.176	0.253	0.261	0.251	0.258	0.253	0.239	0.269	0.251	0.251	0.24	0.316	0.314	0.308	0.302	0.308	0.287	0.301	0.292	0.291	0.292	0.321	0.324	0.332	0.33	0.353	0.326	0.335	0.326	0.329	0.324	0.369	0.377	0.364	0.363	0.364	0.381	0.345	0.361	0.335
225	0.198	0.196	0.204	0.205	0.213	0.146	0.174	0.175	0.225	0.178	0.264	0.263	0.26	0.262	0.256	0.24	0.25	0.244	0.251	0.255	0.33	0.312	0.323	0.316	0.314	0.309	0.298	0.311	0.298	0.307	0.346	0.337	0.358	0.359	0.359	0.339	0.337	0.331	0.338	0.328	0.379	0.37	0.358	0.376	0.363	0.361	0.363	0.354	0.361
230	0.22	0.212	0.205	0.222	0.24	0.161	0.195	0.206	0.235	0.202	0.265	0.27	0.266	0.269	0.269	0.244	0.259	0.259	0.264	0.254	0.333	0.336	0.314	0.32	0.333	0.315	0.319	0.309	0.321	0.314	0.369	0.368	0.362	0.363	0.353	0.341	0.345	0.338	0.338	0.348	0.373	0.374	0.38	0.376	0.389	0.375	0.374	0.379	0.363
235	0.216	0.212	0.222	0.245	0.23	0.169	0.191	0.203	0.241	0.196	0.28	0.271	0.269	0.286	0.289	0.248	0.258	0.278	0.276	0.262	0.321	0.324	0.332	0.33	0.353	0.326	0.325	0.326	0.329	0.324	0.379	0.377	0.364	0.363	0.364	0.381	0.363	0.361	0.335	0.347	0.394	0.384	0.4	0.386	0.393	0.378	0.374	0.383	0.389
240	0.217	0.213	0.223	0.239	0.248	0.174	0.189	0.215	0.247	0.215	0.277	0.276	0.275	0.296	0.295	0.273	0.277	0.284	0.283	0.277	0.346	0.337	0.358	0.359	0.359	0.339	0.335	0.331	0.338	0.328	0.373	0.37	0.358	0.376	0.363	0.361	0.374	0.354	0.361	0.372	0.385	0.407	0.411	0.402	0.408	0.389	0.388	0.399	0.4
245	0.227	0.227	0.232	0.249	0.254	0.186	0.199	0.212	0.251	0.214	0.309	0.3	0.297	0.302	0.3	0.279	0.29	0.294	0.291	0.284	0.369	0.368	0.362	0.363	0.353	0.341	0.337	0.338	0.338	0.348	0.394	0.374	0.38	0.376	0.389	0.375	0.374	0.379	0.363	0.373	0.406	0.41	0.417	0.407	0.417	0.408	0.381	0.404	0.406
250	0.254	0.244	0.248	0.261	0.253	0.187	0.216	0.231	0.251	0.228	0.316	0.314	0.308	0.316	0.308	0.285	0.301	0.292	0.298	0.292	0.379	0.377	0.364	0.363	0.364	0.381	0.345	0.361	0.335	0.347	0.385	0.384	0.4	0.386	0.393	0.378	0.388	0.383	0.389	0.395	0.413	0.422	0.426	0.417	0.42	0.426	0.399	0.401	0.415
255	0.239	0.234	0.251	0.258	0.256	0.2	0.232	0.239	0.264	0.22	0.33	0.312	0.323	0.32	0.314	0.287	0.298	0.311	0.321	0.307	0.373	0.37	0.358	0.376	0.363	0.361	0.363	0.354	0.361	0.372	0.406	0.407	0.411	0.402	0.408	0.389	0.381	0.399	0.4	0.389	0.413	0.433	0.444	0.432	0.421	0.417	0.41	0.411	0.412
260	0.253	0.261	0.26	0.262	0.269	0.204	0.253	0.252	0.276	0.234	0.333	0.336	0.314	0.33	0.333	0.309	0.319	0.309	0.329	0.314	0.394	0.374	0.38	0.376	0.389	0.375	0.374	0.379	0.363	0.373	0.413	0.41	0.417	0.407	0.417	0.408	0.399	0.404	0.406	0.397	0.44	0.452	0.446	0.422	0.448	0.43	0.414	0.42	0.422
265	0.264	0.263	0.266	0.269	0.289	0.219	0.256	0.245	0.283	0.24	0.321	0.324	0.332	0.359	0.353	0.315	0.325	0.326	0.338	0.324	0.385	0.384	0.4	0.386	0.393	0.378	0.374	0.383	0.389	0.395	0.413	0.422	0.426	0.417	0.42	0.426	0.41	0.401	0.415	0.41	0.45	0.437	0.455	0.445	0.453	0.438	0.414	0.435	0.424
270	0.265	0.27	0.269	0.286	0.295	0.215	0.269	0.251	0.291	0.255	0.346	0.337	0.358	0.363	0.359	0.326	0.335	0.331	0.338	0.328	0.406	0.407	0.411	0.402	0.408	0.389	0.388	0.399	0.4	0.389	0.44	0.433	0.444	0.432	0.421	0.417	0.414	0.411	0.412	0.412	0.429	0.463	0.436	0.45	0.458	0.448	0.423	0.439	0.431
275	0.28	0.271	0.275	0.296	0.3	0.229	0.25	0.244	0.298	0.254	0.369	0.368	0.362	0.363	0.353	0.339	0.337	0.338	0.335	0.348	0.413	0.41	0.417	0.407	0.417	0.408	0.381	0.404	0.406	0.397	0.45	0.452	0.446	0.422	0.448	0.43	0.414	0.42	0.422	0.408	0.45	0.447	0.458	0.452	0.435	0.431	0.42	0.427	0.439
280	0.277	0.276	0.297	0.302	0.308	0.239	0.259	0.259	0.321	0.262	0.379	0.377	0.364	0.376	0.364	0.341	0.345	0.361	0.361	0.347	0.413	0.422	0.426	0.417	0.42	0.426	0.399	0.401	0.415	0.41	0.429	0.437	0.455	0.445	0.453	0.438	0.423	0.435	0.424	0.428	0.469	0.467	0.445	0.432	0.475	0.46	0.451	0.457	0.433
285	0.309	0.3	0.308	0.316	0.314	0.24	0.258	0.278	0.329	0.277	0.373	0.37	0.358	0.376	0.363	0.381	0.363	0.354	0.363	0.372	0.44	0.433	0.444	0.432	0.421	0.417	0.41	0.411	0.412	0.412	0.45	0.463	0.436	0.45	0.458	0.448	0.42	0.439	0.431	0.421	0.475	0.456	0.475	0.471	0.473	0.468	0.446	0.446	0.46
290	0.316	0.314	0.323	0.32	0.333	0.244	0.277	0.284	0.338	0.284	0.394	0.374	0.38	0.386	0.389	0.361	0.374	0.379	0.389	0.373	0.45	0.452	0.446	0.422	0.448	0.43	0.414	0.42	0.422	0.408	0.469	0.447	0.458	0.452	0.435	0.431	0.451	0.427	0.439	0.439	0.464	0.467	0.477	0.47	0.47	0.476	0.46	0.47	0.465
295	0.33	0.312	0.314	0.33	0.353	0.248	0.29	0.294	0.338	0.292	0.385	0.384	0.4	0.402	0.393	0.375	0.374	0.383	0.4	0.395	0.429	0.437	0.455	0.445	0.453	0.438	0.414	0.435	0.424	0.428	0.475	0.467	0.445	0.432	0.475	0.46	0.446	0.457	0.433	0.444	0.475	0.482	0.472	0.466	0.494	0.482	0.492	0.488	0.477
300	0.333	0.336	0.332	0.359	0.359	0.273	0.301	0.292	0.335	0.307	0.406	0.407	0.411	0.407	0.408	0.378	0.388	0.399	0.406	0.389	0.45	0.463	0.436	0.45	0.458	0.448	0.423	0.439	0.431	0.421	0.464	0.456	0.475	0.471	0.473	0.468	0.46	0.446	0.46	0.459	0.491	0.487	0.509	0.497	0.502	0.491	0.492	0.49	0.502
305	0.321	0.324	0.358	0.363	0.353	0.279	0.298	0.311	0.361	0.314	0.413	0.41	0.417	0.417	0.417	0.389	0.381	0.404	0.415	0.397	0.469	0.447	0.458	0.452	0.435	0.431	0.42	0.427	0.439	0.439	0.475	0.467	0.477	0.47	0.47	0.476	0.492	0.47	0.465	0.462	0.501	0.516	0.506	0.501	0.502	0.49	0.497	0.504	0.495
310	0.346	0.337	0.362	0.363	0.364	0.285	0.319	0.309	0.363	0.324	0.413	0.422	0.426	0.432	0.42	0.408	0.399	0.401	0.412	0.41	0.475	0.467	0.445	0.432	0.475	0.46	0.451	0.457	0.433	0.444	0.491	0.482	0.472	0.466	0.494	0.482	0.492	0.488	0.477	0.46	0.512	0.509	0.509	0.502	0.527	0.509	0.497	0.503	0.507
315	0.369	0.368	0.364	0.376	0.363	0.287	0.325	0.326	0.389	0.328	0.44	0.433	0.444	0.422	0.421	0.426	0.41	0.411	0.422	0.412	0.464	0.456	0.475	0.471	0.473	0.468	0.446	0.446	0.46	0.459	0.501	0.487	0.509	0.497	0.502	0.491	0.497	0.49	0.502	0.471	0.529	0.525	0.529	0.526	0.503	0.517	0.495	0.498	0.517
320	0.379	0.377	0.358	0.376	0.389	0.309	0.335	0.331	0.4	0.348	0.45	0.452	0.446	0.445	0.448	0.417	0.414	0.42	0.424	0.408	0.475	0.467	0.477	0.47	0.47	0.476	0.46	0.47	0.465	0.462	0.512	0.516	0.506	0.501	0.502	0.49	0.497	0.504	0.495	0.488	0.524	0.539	0.505	0.501	0.553	0.527	0.524	0.509	0.511
325	0.373	0.37	0.38	0.386	0.393	0.315	0.337	0.338	0.406	0.347	0.429	0.437	0.455	0.45	0.453	0.43	0.414	0.435	0.431	0.428	0.491	0.482	0.472	0.466	0.494	0.482	0.492	0.488	0.477	0.46	0.529	0.509	0.509	0.502	0.527	0.509	0.495	0.503	0.507	0.498	0.538	0.511	0.545	0.55	0.528	0.534	0.511	0.527	0.537
330	0.394	0.374	0.4	0.402	0.408	0.326	0.345	0.361	0.415	0.372	0.45	0.463	0.436	0.452	0.458	0.438	0.423	0.439	0.439	0.421	0.501	0.487	0.509	0.497	0.502	0.491	0.492	0.49	0.502	0.471	0.524	0.525	0.529	0.526	0.503	0.517	0.524	0.498	0.517	0.501	0.525	0.559	0.527	0.517	0.545	0.539	0.536	0.533	0.531
335	0.385	0.384	0.411	0.407	0.417	0.339	0.363	0.354	0.412	0.373	0.469	0.447	0.458	0.432	0.435	0.448	0.42	0.427	0.433	0.439	0.512	0.516	0.506	0.501	0.502	0.49	0.497	0.504	0.495	0.488	0.538	0.539	0.505	0.501	0.553	0.527	0.511	0.509	0.511	0.512	0.567	0.534	0.546	0.538	0.559	0.546	0.547	0.543	0.54
340	0.406	0.407	0.417	0.417	0.42	0.341	0.374	0.379	0.422	0.395	0.475	0.467	0.445	0.471	0.475	0.431	0.451	0.457	0.46	0.444	0.529	0.509	0.509	0.502	0.527	0.509	0.497	0.503	0.507	0.498	0.525	0.511	0.545	0.55	0.528	0.534	0.536	0.527	0.537	0.525	0.543	0.553	0.571	0.566	0.567	0.555	0.539	0.55	0.548
345	0.413	0.41	0.426	0.432	0.421	0.381	0.374	0.383	0.424	0.389	0.464	0.456	0.475	0.47	0.473	0.46	0.446	0.446	0.465	0.459	0.524	0.525	0.529	0.526	0.503	0.517	0.495	0.498	0.517	0.501	0.567	0.559	0.527	0.517	0.545	0.539	0.547	0.533	0.531	0.527	0.555	0.581	0.573	0.569	0.576	0.558	0.551	0.541	0.556
350	0.413	0.422	0.444	0.422	0.448	0.361	0.388	0.399	0.431	0.397	0.475	0.467	0.477	0.466	0.47	0.468	0.46	0.47	0.477	0.462	0.538	0.539	0.505	0.501	0.553	0.527	0.524	0.509	0.511	0.512	0.543	0.534	0.546	0.538	0.559	0.546	0.539	0.543	0.54	0.53	0.575	0.581	0.578	0.579	0.559	0.565	0.553	0.554	0.556
355	0.44	0.433	0.446	0.445	0.453	0.375	0.381	0.404	0.439	0.41	0.491	0.482	0.472	0.497	0.494	0.476	0.492	0.488	0.502	0.46	0.525	0.511	0.545	0.55	0.528	0.534	0.511	0.527	0.537	0.525	0.555	0.553	0.571	0.566	0.567	0.555	0.551	0.55	0.548	0.531	0.57	0.583	0.574	0.565	0.572	0.567	0.562	0.565	0.557
360	0.45	0.452	0.455	0.45	0.458	0.378	0.399	0.401	0.433	0.412	0.501	0.487	0.509	0.501	0.502	0.482	0.492	0.49	0.495	0.471	0.567	0.559	0.527	0.517	0.545	0.539	0.536	0.533	0.531	0.527	0.575	0.581	0.573	0.569	0.576	0.558	0.553	0.541	0.556	0.543	0.582	0.578	0.569	0.564	0.581	0.571	0.561	0.567	0.578
365	0.429	0.437	0.436	0.452	0.435	0.389	0.41	0.411	0.46	0.408	0.512	0.516	0.506	0.502	0.502	0.491	0.497	0.504	0.507	0.488	0.543	0.534	0.546	0.538	0.559	0.546	0.547	0.543	0.54	0.53	0.57	0.581	0.578	0.579	0.559	0.565	0.562	0.554	0.556	0.562	0.58	0.572	0.587	0.58	0.555	0.569	0.556	0.56	0.575
370	0.45	0.463	0.458	0.432	0.475	0.408	0.414	0.42	0.465	0.428	0.529	0.509	0.509	0.526	0.527	0.49	0.497	0.503	0.517	0.498	0.555	0.553	0.571	0.566	0.567	0.555	0.539	0.55	0.548	0.531	0.582	0.583	0.574	0.565	0.572	0.567	0.561	0.565	0.557	0.552	0.576	0.582	0.568	0.559	0.592	0.585	0.561	0.564	0.564
375	0.469	0.447	0.445	0.471	0.473	0.426	0.414	0.435	0.477	0.421	0.524	0.525	0.529	0.501	0.503	0.509	0.495	0.498	0.511	0.501	0.575	0.581	0.573	0.569	0.576	0.558	0.551	0.541	0.556	0.543	0.58	0.578	0.569	0.564	0.581	0.571	0.556	0.567	0.578	0.557	0.589	0.566	0.592	0.59	0.582	0.594	0.565	0.566	0.561
380	0.475	0.467	0.475	0.47	0.47	0.417	0.423	0.439	0.502	0.439	0.538	0.539	0.505	0.55	0.553	0.517	0.524	0.509	0.537	0.512	0.57	0.581	0.578	0.579	0.559	0.565	0.553	0.554	0.556	0.562	0.576	0.572	0.587	0.58	0.555	0.569	0.561	0.56	0.575	0.563	0.584	0.596	0.59	0.582	0.591	0.581	0.571	0.574	0.584
385	0.464	0.456	0.477	0.466	0.494	0.43	0.42	0.427	0.495	0.444	0.525	0.511	0.545	0.517	0.528	0.527	0.511	0.527	0.531	0.525	0.582	0.583	0.574	0.565	0.572	0.567	0.562	0.565	0.557	0.552	0.589	0.582	0.568	0.559	0.592	0.585	0.565	0.564	0.564	0.565	0.602	0.59	0.593	0.586	0.61	0.602	0.574	0.578	0.581
390	0.475	0.467	0.472	0.497	0.502	0.438	0.451	0.457	0.507	0.459	0.567	0.559	0.527	0.538	0.545	0.534	0.536	0.533	0.54	0.527	0.58	0.578	0.569	0.564	0.581	0.571	0.561	0.567	0.578	0.557	0.584	0.566	0.592	0.59	0.582	0.594	0.571	0.566	0.561	0.569	0.596	0.597	0.604	0.597	0.61	0.603	0.592	0.597	0.588
395	0.491	0.482	0.509	0.501	0.502	0.448	0.446	0.446	0.517	0.462	0.543	0.534	0.546	0.566	0.559	0.539	0.547	0.543	0.548	0.53	0.576	0.572	0.587	0.58	0.555	0.569	0.556	0.56	0.575	0.563	0.602	0.596	0.59	0.582	0.591	0.581	0.574	0.574	0.584	0.573	0.601	0.606	0.61	0.604	0.611	0.608	0.595	0.6	0.603
400	0.501	0.487	0.506	0.502	0.527	0.431	0.46	0.47	0.511	0.46	0.555	0.553	0.571	0.569	0.567	0.546	0.539	0.55	0.556	0.531	0.589	0.582	0.568	0.559	0.592	0.585	0.561	0.564	0.564	0.565	0.596	0.59	0.593	0.586	0.61	0.602	0.592	0.578	0.581	0.569	0.619	0.604	0.616	0.607	0.608	0.603	0.596	0.6	0.603
405	0.512	0.516	0.509	0.526	0.503	0.46	0.492	0.488	0.537	0.471	0.575	0.581	0.573	0.579	0.576	0.555	0.551	0.541	0.556	0.543	0.584	0.566	0.592	0.59	0.582	0.594	0.565	0.566	0.561	0.569	0.601	0.597	0.604	0.597	0.61	0.603	0.595	0.597	0.588	0.586	0.608	0.608	0.618	0.609	0.615	0.606	0.601	0.604	0.611
410	0.529	0.509	0.529	0.501	0.553	0.468	0.492	0.49	0.531	0.488	0.57	0.581	0.578	0.565	0.559	0.558	0.553	0.554	0.557	0.562	0.602	0.596	0.59	0.582	0.591	0.581	0.571	0.574	0.584	0.573	0.619	0.606	0.61	0.604	0.611	0.608	0.596	0.6	0.603	0.589	0.611	0.613	0.619	0.612	0.624	0.622	0.605	0.604	0.603
415	0.524	0.525	0.505	0.55	0.528	0.476	0.497	0.504	0.54	0.498	0.582	0.583	0.574	0.564	0.572	0.565	0.562	0.565	0.578	0.552	0.596	0.59	0.593	0.586	0.61	0.602	0.574	0.578	0.581	0.569	0.608	0.604	0.616	0.607	0.608	0.603	0.601	0.6	0.603	0.594	0.628	0.622	0.628	0.619	0.621	0.627	0.625	0.618	0.609
420	0.538	0.539	0.545	0.517	0.545	0.482	0.497	0.503	0.548	0.501	0.58	0.578	0.569	0.58	0.581	0.567	0.561	0.567	0.575	0.557	0.601	0.597	0.604	0.597	0.61	0.603	0.592	0.597	0.588	0.586	0.611	0.608	0.618	0.609	0.615	0.606	0.605	0.604	0.611	0.598	0.626	0.629	0.632	0.62	0.636	0.631	0.631	0.628	0.632
425	0.525	0.511	0.527	0.538	0.559	0.491	0.495	0.498	0.556	0.512	0.576	0.572	0.587	0.559	0.555	0.571	0.556	0.56	0.564	0.563	0.619	0.606	0.61	0.604	0.611	0.608	0.595	0.6	0.603	0.589	0.628	0.613	0.619	0.612	0.624	0.622	0.625	0.604	0.603	0.596	0.634	0.634	0.633	0.626	0.655	0.643	0.627	0.626	0.632
430	0.567	0.559	0.546	0.566	0.567	0.49	0.524	0.509	0.556	0.525	0.589	0.582	0.568	0.59	0.592	0.569	0.561	0.564	0.561	0.565	0.608	0.604	0.616	0.607	0.608	0.603	0.596	0.6	0.603	0.594	0.626	0.622	0.628	0.619	0.621	0.627	0.631	0.618	0.609	0.594	0.636	0.632	0.652	0.646	0.633	0.624	0.623	0.623	0.625
435	0.543	0.534	0.571	0.569	0.576	0.509	0.511	0.527	0.557	0.527	0.584	0.566	0.592	0.582	0.582	0.585	0.565	0.566	0.584	0.569	0.611	0.608	0.618	0.609	0.615	0.606	0.601	0.604	0.611	0.598	0.634	0.629	0.632	0.62	0.636	0.631	0.627	0.628	0.632	0.607	0.634	0.649	0.625	0.619	0.633	0.631	0.616	0.623	0.626
440	0.555	0.553	0.573	0.579	0.559	0.517	0.536	0.533	0.578	0.53	0.602	0.596	0.59	0.586	0.591	0.594	0.571	0.574	0.581	0.573	0.628	0.613	0.619	0.612	0.624	0.622	0.605	0.604	0.603	0.596	0.636	0.634	0.633	0.626	0.655	0.643	0.623	0.626	0.632	0.607	0.658	0.627	0.629	0.627	0.648	0.636	0.632	0.635	0.632
445	0.575	0.581	0.578	0.565	0.572	0.527	0.547	0.543	0.575	0.531	0.596	0.59	0.593	0.597	0.61	0.581	0.574	0.578	0.588	0.569	0.626	0.622	0.628	0.619	0.621	0.627	0.625	0.618	0.609	0.594	0.634	0.632	0.652	0.646	0.633	0.624	0.616	0.623	0.625	0.614	0.639	0.63	0.65	0.641	0.656	0.639	0.623	0.638	0.632
450	0.57	0.581	0.574	0.564	0.581	0.534	0.539	0.55	0.564	0.543	0.601	0.597	0.604	0.604	0.61	0.602	0.592	0.597	0.603	0.586	0.634	0.629	0.632	0.62	0.636	0.631	0.631	0.628	0.632	0.607	0.658	0.649	0.625	0.619	0.633	0.631	0.632	0.623	0.626	0.606	0.643	0.649	0.646	0.643	0.648	0.645	0.646	0.647	0.641
455	0.582	0.583	0.569	0.58	0.555	0.539	0.551	0.541	0.561	0.562	0.619	0.606	0.61	0.607	0.611	0.603	0.595	0.6	0.603	0.589	0.636	0.634	0.633	0.626	0.655	0.643	0.627	0.626	0.632	0.607	0.639	0.627	0.629	0.627	0.648	0.636	0.623	0.635	0.632	0.615	0.647	0.652	0.654	0.646	0.662	0.653	0.641	0.649	0.652
460	0.58	0.578	0.587	0.559	0.592	0.546	0.553	0.554	0.584	0.552	0.608	0.604	0.616	0.609	0.608	0.608	0.596	0.6	0.611	0.594	0.634	0.632	0.652	0.646	0.633	0.624	0.623	0.623	0.625	0.614	0.643	0.63	0.65	0.641	0.656	0.639	0.646	0.638	0.632	0.619	0.658	0.656	0.666	0.658	0.66	0.65	0.639	0.647	0.654
465	0.576	0.572	0.568	0.59	0.582	0.555	0.562	0.565	0.581	0.557	0.611	0.608	0.618	0.612	0.615	0.603	0.601	0.604	0.603	0.598	0.658	0.649	0.625	0.619	0.633	0.631	0.616	0.623	0.626	0.606	0.647	0.649	0.646	0.643	0.648	0.645	0.641	0.647	0.641	0.629	0.659	0.668	0.658	0.652	0.677	0.659	0.645	0.652	0.646
470	0.589	0.582	0.592	0.582	0.591	0.558	0.561	0.567	0.588	0.563	0.628	0.613	0.619	0.619	0.624	0.606	0.605	0.604	0.609	0.596	0.639	0.627	0.629	0.627	0.648	0.636	0.632	0.635	0.632	0.615	0.658	0.652	0.654	0.646	0.662	0.653	0.639	0.649	0.652	0.63	0.674	0.654	0.679	0.665	0.681	0.671	0.661	0.667	0.655
475	0.584	0.566	0.59	0.586	0.61	0.565	0.556	0.56	0.603	0.565	0.626	0.622	0.628	0.62	0.621	0.622	0.625	0.618	0.632	0.594	0.643	0.63	0.65	0.641	0.656	0.639	0.623	0.638	0.632	0.619	0.659	0.656	0.666	0.658	0.66	0.65	0.645	0.647	0.654	0.648	0.66	0.677	0.682	0.674	0.684	0.674	0.666	0.679	0.672
480	0.602	0.596	0.593	0.597	0.61	0.567	0.561	0.564	0.603	0.569	0.634	0.629	0.632	0.626	0.636	0.627	0.631	0.628	0.632	0.607	0.647	0.649	0.646	0.643	0.648	0.645	0.646	0.647	0.641	0.629	0.674	0.668	0.658	0.652	0.677	0.659	0.661	0.652	0.646	0.633	0.681	0.686	0.685	0.675	0.689	0.682	0.665	0.666	0.681
485	0.596	0.59	0.604	0.604	0.611	0.571	0.565	0.566	0.611	0.573	0.636	0.634	0.633	0.646	0.655	0.631	0.627	0.626	0.625	0.607	0.658	0.652	0.654	0.646	0.662	0.653	0.641	0.649	0.652	0.63	0.66	0.654	0.679	0.665	0.681	0.671	0.666	0.667	0.655	0.641	0.684	0.689	0.694	0.683	0.689	0.68	0.676	0.678	0.67
490	0.601	0.597	0.61	0.607	0.608	0.569	0.571	0.574	0.603	0.569	0.634	0.632	0.652	0.619	0.633	0.643	0.623	0.623	0.626	0.614	0.659	0.656	0.666	0.658	0.66	0.65	0.639	0.647	0.654	0.648	0.681	0.677	0.682	0.674	0.684	0.674	0.665	0.679	0.672	0.65	0.689	0.678	0.692	0.678	0.705	0.692	0.681	0.687	0.673
495	0.619	0.606	0.616	0.609	0.615	0.585	0.574	0.578	0.609	0.586	0.658	0.649	0.625	0.627	0.633	0.624	0.616	0.623	0.632	0.606	0.674	0.668	0.658	0.652	0.677	0.659	0.645	0.652	0.646	0.633	0.684	0.686	0.685	0.675	0.689	0.682	0.676	0.666	0.681	0.655	0.698	0.696	0.702	0.692	0.7	0.688	0.669	0.699	0.688
500	0.608	0.604	0.618	0.612	0.624	0.594	0.592	0.597	0.632	0.589	0.639	0.627	0.629	0.641	0.648	0.631	0.632	0.635	0.632	0.615	0.66	0.654	0.679	0.665	0.681	0.671	0.661	0.667	0.655	0.641	0.689	0.689	0.694	0.683	0.689	0.68	0.681	0.678	0.67	0.664	0.696	0.691	0.709	0.695	0.694	0.688	0.672	0.673	0.699
505	0.611	0.608	0.619	0.619	0.621	0.581	0.595	0.6	0.632	0.594	0.643	0.63	0.65	0.643	0.656	0.636	0.623	0.638	0.641	0.619	0.681	0.677	0.682	0.674	0.684	0.674	0.666	0.679	0.672	0.65	0.698	0.678	0.692	0.678	0.705	0.692	0.669	0.687	0.673	0.66	0.696	0.705	0.692	0.675	0.707	0.695	0.69	0.69	0.677
510	0.628	0.613	0.628	0.62	0.636	0.602	0.596	0.6	0.625	0.598	0.647	0.649	0.646	0.646	0.648	0.639	0.646	0.647	0.652	0.629	0.684	0.686	0.685	0.675	0.689	0.682	0.665	0.666	0.681	0.655	0.696	0.696	0.702	0.692	0.7	0.688	0.672	0.699	0.688	0.668	0.699	0.689	0.711	0.702	0.701	0.699	0.68	0.689	0.689
515	0.626	0.622	0.632	0.626	0.655	0.603	0.601	0.604	0.626	0.596	0.658	0.652	0.654	0.658	0.662	0.645	0.641	0.649	0.654	0.63	0.689	0.689	0.694	0.683	0.689	0.68	0.676	0.678	0.67	0.664	0.696	0.691	0.709	0.695	0.694	0.688	0.69	0.673	0.699	0.671	0.697	0.718	0.704	0.694	0.693	0.697	0.685	0.689	0.685
520	0.634	0.629	0.633	0.646	0.633	0.608	0.605	0.604	0.632	0.594	0.659	0.656	0.666	0.652	0.66	0.653	0.639	0.647	0.646	0.648	0.698	0.678	0.692	0.678	0.705	0.692	0.681	0.687	0.673	0.66	0.699	0.705	0.692	0.675	0.707	0.695	0.68	0.69	0.677	0.667	0.719	0.704	0.699	0.692	0.712	0.701	0.689	0.694	0.692
525	0.636	0.634	0.652	0.619	0.633	0.603	0.625	0.618	0.632	0.607	0.674	0.668	0.658	0.665	0.677	0.65	0.645	0.652	0.655	0.633	0.696	0.696	0.702	0.692	0.7	0.688	0.669	0.699	0.688	0.668	0.697	0.689	0.711	0.702	0.701	0.699	0.685	0.689	0.689	0.674	0.719	0.7	0.713	0.7	0.712	0.701	0.688	0.691	0.69
530	0.634	0.632	0.625	0.627	0.648	0.606	0.631	0.628	0.641	0.607	0.66	0.654	0.679	0.674	0.681	0.659	0.661	0.667	0.672	0.641	0.696	0.691	0.709	0.695	0.694	0.688	0.672	0.673	0.699	0.671	0.719	0.718	0.704	0.694	0.693	0.697	0.689	0.689	0.685	0.675	0.706	0.711	0.718	0.697	0.719	0.716	0.705	0.71	0.697
535	0.658	0.649	0.629	0.641	0.656	0.622	0.627	0.626	0.652	0.614	0.681	0.677	0.682	0.675	0.684	0.671	0.666	0.679	0.681	0.65	0.699	0.705	0.692	0.675	0.707	0.695	0.69	0.69	0.677	0.667	0.719	0.704	0.699	0.692	0.712	0.701	0.688	0.694	0.692	0.676	0.709	0.718	0.707	0.705	0.713	0.709	0.695	0.705	0.703
540	0.639	0.627	0.65	0.643	0.648	0.627	0.623	0.623	0.654	0.606	0.684	0.686	0.685	0.683	0.689	0.674	0.665	0.666	0.67	0.655	0.697	0.689	0.711	0.702	0.701	0.699	0.68	0.689	0.689	0.674	0.706	0.7	0.713	0.7	0.712	0.701	0.705	0.691	0.69	0.683	0.716	0.71	0.705	0.703	0.725	0.713	0.704	0.711	0.705
545	0.643	0.63	0.646	0.646	0.662	0.631	0.616	0.623	0.646	0.615	0.689	0.689	0.694	0.678	0.689	0.682	0.676	0.678	0.673	0.664	0.719	0.718	0.704	0.694	0.693	0.697	0.685	0.689	0.685	0.675	0.709	0.711	0.718	0.697	0.719	0.716	0.695	0.71	0.697	0.686	0.717	0.704	0.721	0.709	0.726	0.726	0.712	0.718	0.706
550	0.647	0.649	0.654	0.658	0.66	0.643	0.632	0.635	0.655	0.619	0.698	0.678	0.692	0.692	0.705	0.68	0.681	0.687	0.688	0.66	0.719	0.704	0.699	0.692	0.712	0.701	0.689	0.694	0.692	0.676	0.716	0.718	0.707	0.705	0.713	0.709	0.704	0.705	0.703	0.694	0.716	0.725	0.721	0.714	0.735	0.73	0.718	0.721	0.715
[truncated: 21 more columns]

[truncated: 1 more sheets: LB-ANALYSIS]
