# Supplementary material for: Malthusian Parameters as Estimators of the Fitness of Microbes: A Cautionary Tale about the Low Side of High Throughput
Source: PLoS One. 2015 Jun 26;10(6):e0126915. doi: 10.1371/journal.pone.0126915 (PMC4482697; doi:10.1371/journal.pone.0126915)
Supplement: S2 Supporting Information — Raw data files for this study. (ZIP) [file pone.0126915.s002.zip › F1D-MIN-Effect of Starting OD_PA.xls]

## Sheet: RAW DATA-MIN
Label
Info		PA 24h Min	PA 24h Min	PA 24h Min	PA 24h Min	PA 24h Min	PA 24h Min	PA 24h Min	PA 24h Min	PA 24h Min	PA 24h Min
Time	Blank	1	2	3	4	5	6	7	8	9	10
1899-12-31	0	0.059	0.06	0.059	0.059	0.059	0.059	0.06	0.059	0.059	0.06
1899-12-31 00:05:06	5	0.059	0.06	0.058	0.059	0.058	0.058	0.059	0.059	0.058	0.059
1899-12-31 00:10:06	10	0.059	0.06	0.059	0.059	0.059	0.058	0.059	0.059	0.059	0.059
1899-12-31 00:15:06	15	0.059	0.06	0.059	0.059	0.059	0.059	0.059	0.059	0.059	0.059
1899-12-31 00:20:06	20	0.059	0.06	0.059	0.059	0.059	0.059	0.059	0.059	0.059	0.059
1899-12-31 00:25:06	25	0.059	0.06	0.058	0.059	0.059	0.059	0.059	0.059	0.059	0.06
1899-12-31 00:30:06	30	0.059	0.06	0.059	0.059	0.059	0.059	0.059	0.059	0.059	0.06
1899-12-31 00:35:06	35	0.059	0.06	0.059	0.059	0.059	0.059	0.059	0.059	0.059	0.06
1899-12-31 00:40:06	40	0.059	0.06	0.059	0.059	0.059	0.059	0.059	0.059	0.059	0.06
1899-12-31 00:45:06	45	0.06	0.06	0.059	0.059	0.059	0.059	0.06	0.059	0.059	0.06
1899-12-31 00:50:06	50	0.059	0.06	0.059	0.059	0.059	0.059	0.06	0.059	0.059	0.06
1899-12-31 00:55:06	55	0.06	0.06	0.059	0.059	0.059	0.059	0.06	0.059	0.059	0.06
1899-12-31 01:00:06	60	0.06	0.06	0.059	0.059	0.059	0.059	0.059	0.059	0.059	0.06
1899-12-31 01:05:06	65	0.06	0.06	0.059	0.059	0.059	0.059	0.059	0.059	0.059	0.06
1899-12-31 01:10:06	70	0.06	0.06	0.059	0.059	0.059	0.059	0.059	0.059	0.059	0.06
1899-12-31 01:15:06	75	0.059	0.06	0.059	0.059	0.059	0.059	0.06	0.059	0.059	0.06
1899-12-31 01:20:06	80	0.06	0.06	0.059	0.059	0.059	0.059	0.059	0.059	0.059	0.06
1899-12-31 01:25:06	85	0.059	0.06	0.059	0.059	0.059	0.059	0.059	0.059	0.059	0.06
1899-12-31 01:30:06	90	0.06	0.06	0.059	0.059	0.059	0.059	0.06	0.059	0.059	0.06
1899-12-31 01:35:06	95	0.06	0.06	0.059	0.059	0.059	0.059	0.06	0.059	0.059	0.06
1899-12-31 01:40:06	100	0.059	0.06	0.059	0.059	0.059	0.059	0.059	0.059	0.059	0.06
1899-12-31 01:45:06	105	0.06	0.06	0.059	0.059	0.059	0.059	0.06	0.059	0.06	0.06
1899-12-31 01:50:06	110	0.06	0.06	0.059	0.059	0.059	0.059	0.06	0.059	0.059	0.06
1899-12-31 01:55:06	115	0.06	0.06	0.059	0.059	0.059	0.059	0.059	0.059	0.059	0.06
1899-12-31 02:00:06	120	0.06	0.06	0.059	0.059	0.059	0.059	0.059	0.059	0.059	0.06
1899-12-31 02:05:06	125	0.06	0.06	0.059	0.059	0.059	0.059	0.059	0.059	0.059	0.06
1899-12-31 02:10:06	130	0.06	0.06	0.059	0.059	0.059	0.059	0.06	0.059	0.059	0.06
1899-12-31 02:15:06	135	0.059	0.06	0.059	0.059	0.059	0.059	0.06	0.059	0.059	0.06
1899-12-31 02:20:06	140	0.059	0.06	0.059	0.059	0.059	0.059	0.059	0.059	0.059	0.06
1899-12-31 02:25:06	145	0.059	0.06	0.059	0.059	0.059	0.059	0.059	0.059	0.059	0.06
1899-12-31 02:30:06	150	0.059	0.06	0.059	0.059	0.059	0.059	0.06	0.059	0.059	0.06
1899-12-31 02:35:06	155	0.06	0.06	0.059	0.059	0.059	0.059	0.06	0.059	0.059	0.06
1899-12-31 02:40:06	160	0.06	0.06	0.059	0.059	0.059	0.059	0.06	0.059	0.059	0.06
1899-12-31 02:45:06	165	0.059	0.061	0.059	0.06	0.059	0.059	0.06	0.059	0.059	0.06
1899-12-31 02:50:06	170	0.06	0.06	0.059	0.059	0.059	0.059	0.06	0.059	0.059	0.06
1899-12-31 02:55:06	175	0.06	0.06	0.059	0.059	0.059	0.059	0.06	0.059	0.059	0.06
1899-12-31 03:00:06	180	0.06	0.06	0.059	0.059	0.059	0.059	0.06	0.059	0.059	0.06
1899-12-31 03:05:06	185	0.06	0.061	0.059	0.06	0.059	0.059	0.06	0.06	0.06	0.06
1899-12-31 03:10:06	190	0.06	0.06	0.059	0.059	0.059	0.059	0.06	0.059	0.059	0.06
1899-12-31 03:15:06	195	0.06	0.061	0.059	0.06	0.059	0.06	0.06	0.06	0.06	0.06
1899-12-31 03:20:06	200	0.06	0.06	0.059	0.059	0.059	0.059	0.06	0.059	0.06	0.06
1899-12-31 03:25:06	205	0.06	0.06	0.059	0.059	0.059	0.059	0.06	0.06	0.06	0.06
1899-12-31 03:30:06	210	0.06	0.06	0.059	0.059	0.059	0.059	0.06	0.059	0.059	0.06
1899-12-31 03:35:06	215	0.06	0.06	0.059	0.059	0.059	0.059	0.06	0.059	0.059	0.06
1899-12-31 03:40:06	220	0.06	0.06	0.059	0.059	0.059	0.059	0.06	0.059	0.059	0.06
1899-12-31 03:45:06	225	0.059	0.06	0.059	0.059	0.059	0.059	0.06	0.059	0.059	0.06
1899-12-31 03:50:06	230	0.06	0.06	0.059	0.059	0.059	0.059	0.06	0.06	0.059	0.06
1899-12-31 03:55:06	235	0.06	0.06	0.059	0.059	0.059	0.059	0.06	0.059	0.059	0.06
1899-12-31 04:00:06	240	0.06	0.061	0.059	0.06	0.059	0.06	0.06	0.06	0.06	0.06
1899-12-31 04:05:06	245	0.06	0.06	0.059	0.059	0.059	0.059	0.06	0.059	0.059	0.06
1899-12-31 04:10:06	250	0.06	0.06	0.059	0.059	0.059	0.059	0.06	0.06	0.059	0.06
1899-12-31 04:15:06	255	0.06	0.061	0.059	0.059	0.06	0.06	0.06	0.06	0.06	0.06
1899-12-31 04:20:06	260	0.06	0.06	0.059	0.059	0.06	0.059	0.06	0.059	0.059	0.06
1899-12-31 04:25:06	265	0.06	0.061	0.059	0.06	0.059	0.06	0.06	0.06	0.059	0.06
1899-12-31 04:30:06	270	0.06	0.061	0.059	0.06	0.059	0.059	0.06	0.059	0.059	0.06
1899-12-31 04:35:06	275	0.06	0.061	0.06	0.06	0.059	0.059	0.06	0.06	0.059	0.06
1899-12-31 04:40:06	280	0.06	0.06	0.059	0.06	0.059	0.06	0.06	0.06	0.059	0.06
1899-12-31 04:45:06	285	0.06	0.06	0.059	0.059	0.059	0.06	0.06	0.06	0.059	0.06
1899-12-31 04:50:06	290	0.06	0.061	0.059	0.06	0.06	0.06	0.06	0.06	0.06	0.061
1899-12-31 04:55:06	295	0.06	0.061	0.06	0.06	0.06	0.06	0.06	0.06	0.06	0.061
1899-12-31 05:00:06	300	0.06	0.061	0.06	0.06	0.06	0.06	0.06	0.06	0.06	0.06
1899-12-31 05:05:06	305	0.06	0.061	0.06	0.06	0.06	0.06	0.06	0.06	0.06	0.061
1899-12-31 05:10:06	310	0.06	0.061	0.06	0.06	0.06	0.06	0.06	0.06	0.06	0.061
1899-12-31 05:15:06	315	0.06	0.061	0.06	0.06	0.06	0.06	0.06	0.06	0.06	0.061
1899-12-31 05:20:06	320	0.06	0.061	0.06	0.06	0.06	0.06	0.061	0.06	0.06	0.061
1899-12-31 05:25:06	325	0.06	0.061	0.06	0.06	0.06	0.06	0.06	0.06	0.06	0.061
1899-12-31 05:30:06	330	0.06	0.061	0.06	0.06	0.06	0.06	0.061	0.061	0.06	0.061
1899-12-31 05:35:06	335	0.061	0.061	0.06	0.06	0.06	0.06	0.061	0.06	0.06	0.061
1899-12-31 05:40:06	340	0.06	0.061	0.06	0.06	0.06	0.06	0.06	0.06	0.06	0.061
1899-12-31 05:45:06	345	0.061	0.061	0.06	0.061	0.06	0.061	0.061	0.061	0.06	0.061
1899-12-31 05:50:06	350	0.061	0.062	0.06	0.06	0.06	0.06	0.061	0.061	0.06	0.061
1899-12-31 05:55:06	355	0.061	0.062	0.061	0.061	0.061	0.061	0.061	0.061	0.06	0.061
1899-12-31 06:00:06	360	0.061	0.062	0.061	0.061	0.061	0.061	0.061	0.061	0.061	0.061
1899-12-31 06:05:06	365	0.062	0.062	0.061	0.061	0.061	0.061	0.061	0.061	0.061	0.062
1899-12-31 06:10:06	370	0.062	0.063	0.061	0.061	0.061	0.061	0.062	0.061	0.061	0.062
1899-12-31 06:15:06	375	0.062	0.063	0.061	0.061	0.061	0.061	0.062	0.061	0.061	0.062
1899-12-31 06:20:06	380	0.062	0.063	0.061	0.061	0.061	0.062	0.062	0.062	0.061	0.062
1899-12-31 06:25:06	385	0.063	0.063	0.062	0.062	0.062	0.062	0.062	0.062	0.061	0.062
1899-12-31 06:30:06	390	0.063	0.063	0.062	0.062	0.062	0.062	0.062	0.062	0.061	0.062
1899-12-31 06:35:06	395	0.063	0.063	0.062	0.062	0.062	0.062	0.062	0.062	0.062	0.063
1899-12-31 06:40:06	400	0.063	0.064	0.062	0.062	0.062	0.062	0.062	0.062	0.062	0.063
1899-12-31 06:45:06	405	0.063	0.064	0.062	0.062	0.062	0.062	0.063	0.062	0.062	0.063
1899-12-31 06:50:06	410	0.064	0.064	0.063	0.063	0.063	0.063	0.063	0.063	0.062	0.063
1899-12-31 06:55:06	415	0.064	0.064	0.063	0.063	0.063	0.063	0.063	0.063	0.063	0.064
1899-12-31 07:00:06	420	0.064	0.065	0.064	0.063	0.063	0.063	0.063	0.063	0.063	0.064
1899-12-31 07:05:06	425	0.065	0.065	0.064	0.064	0.064	0.064	0.064	0.063	0.063	0.064
1899-12-31 07:10:06	430	0.065	0.065	0.064	0.064	0.064	0.064	0.064	0.064	0.064	0.065
1899-12-31 07:15:06	435	0.066	0.066	0.065	0.065	0.064	0.064	0.064	0.064	0.064	0.065
1899-12-31 07:20:06	440	0.066	0.066	0.065	0.064	0.065	0.064	0.064	0.064	0.064	0.065
1899-12-31 07:25:06	445	0.066	0.067	0.066	0.065	0.065	0.065	0.065	0.065	0.065	0.066
1899-12-31 07:30:06	450	0.067	0.067	0.066	0.065	0.065	0.066	0.066	0.065	0.065	0.066
1899-12-31 07:35:06	455	0.068	0.068	0.067	0.066	0.066	0.066	0.066	0.066	0.065	0.067
1899-12-31 07:40:06	460	0.068	0.069	0.067	0.067	0.067	0.066	0.067	0.066	0.066	0.067
1899-12-31 07:45:06	465	0.069	0.07	0.068	0.068	0.068	0.068	0.067	0.067	0.067	0.068
1899-12-31 07:50:06	470	0.07	0.07	0.069	0.068	0.068	0.068	0.068	0.067	0.067	0.068
1899-12-31 07:55:06	475	0.071	0.071	0.069	0.069	0.069	0.069	0.069	0.068	0.068	0.07
1899-12-31 08:00:06	480	0.071	0.072	0.07	0.07	0.069	0.069	0.069	0.069	0.069	0.07
1899-12-31 08:05:06	485	0.072	0.072	0.071	0.071	0.07	0.07	0.07	0.07	0.069	0.071
1899-12-31 08:10:06	490	0.073	0.073	0.072	0.071	0.071	0.071	0.07	0.07	0.07	0.072
1899-12-31 08:15:06	495	0.074	0.074	0.073	0.072	0.072	0.072	0.071	0.072	0.071	0.073
1899-12-31 08:20:06	500	0.076	0.075	0.074	0.073	0.073	0.073	0.072	0.073	0.072	0.074
1899-12-31 08:25:06	505	0.077	0.077	0.075	0.075	0.074	0.074	0.073	0.074	0.073	0.075
1899-12-31 08:30:06	510	0.079	0.078	0.076	0.076	0.075	0.076	0.075	0.075	0.075	0.076
1899-12-31 08:35:06	515	0.079	0.079	0.077	0.077	0.076	0.076	0.075	0.076	0.075	0.077
1899-12-31 08:40:06	520	0.082	0.081	0.08	0.079	0.079	0.079	0.077	0.078	0.077	0.079
1899-12-31 08:45:06	525	0.083	0.083	0.081	0.081	0.08	0.08	0.079	0.079	0.079	0.08
1899-12-31 08:50:06	530	0.085	0.085	0.083	0.083	0.081	0.082	0.08	0.08	0.08	0.082
1899-12-31 08:55:06	535	0.088	0.088	0.086	0.086	0.084	0.084	0.082	0.083	0.082	0.084
1899-12-31 09:00:06	540	0.091	0.092	0.089	0.089	0.087	0.087	0.084	0.085	0.084	0.086
1899-12-31 09:05:06	545	0.094	0.094	0.091	0.092	0.089	0.09	0.086	0.088	0.086	0.089
1899-12-31 09:10:06	550	0.097	0.097	0.095	0.093	0.093	0.093	0.089	0.09	0.088	0.091
1899-12-31 09:15:06	555	0.104	0.106	0.103	0.104	0.099	0.102	0.096	0.097	0.093	0.095
1899-12-31 09:20:06	560	0.107	0.107	0.105	0.106	0.102	0.103	0.099	0.099	0.097	0.099
1899-12-31 09:25:06	565	0.107	0.106	0.105	0.107	0.106	0.105	0.103	0.101	0.098	0.101
1899-12-31 09:30:06	570	0.113	0.113	0.112	0.114	0.109	0.11	0.107	0.109	0.108	0.11
1899-12-31 09:35:06	575	0.111	0.112	0.113	0.113	0.108	0.107	0.11	0.111	0.107	0.107
1899-12-31 09:40:06	580	0.117	0.112	0.116	0.114	0.113	0.115	0.111	0.112	0.11	0.115
1899-12-31 09:45:06	585	0.119	0.117	0.116	0.119	0.119	0.116	0.116	0.122	0.118	0.117
1899-12-31 09:50:06	590	0.124	0.115	0.122	0.12	0.116	0.114	0.115	0.118	0.117	0.122
1899-12-31 09:55:06	595	0.125	0.116	0.117	0.119	0.119	0.115	0.114	0.114	0.114	0.127
1899-12-31 10:00:06	600	0.127	0.124	0.121	0.12	0.121	0.117	0.117	0.116	0.118	0.125
1899-12-31 10:05:06	605	0.127	0.126	0.127	0.127	0.125	0.127	0.124	0.122	0.124	0.126
1899-12-31 10:10:06	610	0.134	0.133	0.135	0.131	0.135	0.132	0.129	0.129	0.127	0.131
1899-12-31 10:15:06	615	0.129	0.135	0.133	0.131	0.133	0.131	0.133	0.129	0.127	0.138
1899-12-31 10:20:06	620	0.135	0.139	0.138	0.134	0.139	0.138	0.136	0.134	0.124	0.131
1899-12-31 10:25:06	625	0.147	0.146	0.147	0.146	0.15	0.146	0.145	0.142	0.138	0.143
1899-12-31 10:30:06	630	0.15	0.145	0.15	0.148	0.153	0.146	0.148	0.144	0.139	0.141
1899-12-31 10:35:06	635	0.156	0.155	0.156	0.154	0.161	0.156	0.153	0.15	0.147	0.149
1899-12-31 10:40:06	640	0.161	0.156	0.16	0.155	0.164	0.159	0.157	0.149	0.15	0.152
1899-12-31 10:45:06	645	0.167	0.151	0.162	0.155	0.17	0.166	0.155	0.148	0.142	0.159
1899-12-31 10:50:06	650	0.176	0.156	0.158	0.165	0.169	0.161	0.158	0.152	0.155	0.162
1899-12-31 10:55:06	655	0.168	0.182	0.176	0.179	0.181	0.177	0.177	0.171	0.169	0.174
1899-12-31 11:00:06	660	0.182	0.176	0.182	0.18	0.201	0.192	0.19	0.174	0.169	0.164
1899-12-31 11:05:06	665	0.182	0.177	0.184	0.184	0.208	0.202	0.198	0.177	0.166	0.166
1899-12-31 11:10:06	670	0.204	0.191	0.182	0.179	0.2	0.198	0.195	0.169	0.168	0.18
1899-12-31 11:15:06	675	0.187	0.191	0.189	0.182	0.22	0.217	0.211	0.177	0.18	0.189
1899-12-31 11:20:06	680	0.197	0.198	0.193	0.189	0.232	0.225	0.218	0.183	0.182	0.195
1899-12-31 11:25:06	685	0.209	0.206	0.209	0.21	0.236	0.229	0.223	0.203	0.194	0.187
1899-12-31 11:30:06	690	0.205	0.207	0.211	0.208	0.23	0.227	0.214	0.191	0.197	0.187
1899-12-31 11:35:06	695	0.217	0.216	0.212	0.212	0.242	0.245	0.234	0.215	0.197	0.203
1899-12-31 11:40:06	700	0.226	0.223	0.229	0.207	0.248	0.237	0.236	0.202	0.199	0.192
1899-12-31 11:45:06	705	0.214	0.216	0.238	0.229	0.254	0.25	0.246	0.223	0.203	0.206
1899-12-31 11:50:06	710	0.238	0.231	0.244	0.232	0.257	0.255	0.252	0.229	0.21	0.201
1899-12-31 11:55:06	715	0.246	0.239	0.244	0.242	0.261	0.26	0.256	0.217	0.218	0.224
1899-12-31 12:00:06	720	0.241	0.255	0.249	0.252	0.263	0.265	0.259	0.241	0.224	0.225
1899-12-31 12:05:06	725	0.246	0.257	0.26	0.256	0.264	0.264	0.269	0.243	0.227	0.231
1899-12-31 12:10:06	730	0.251	0.252	0.265	0.257	0.27	0.269	0.264	0.254	0.237	0.237
1899-12-31 12:15:06	735	0.254	0.27	0.266	0.26	0.273	0.271	0.269	0.255	0.246	0.241
1899-12-31 12:20:06	740	0.261	0.269	0.272	0.269	0.272	0.278	0.27	0.259	0.254	0.253
1899-12-31 12:25:06	745	0.268	0.267	0.27	0.271	0.276	0.284	0.276	0.264	0.258	0.258
1899-12-31 12:30:06	750	0.27	0.27	0.272	0.272	0.282	0.28	0.273	0.27	0.259	0.255
1899-12-31 12:35:06	755	0.272	0.271	0.273	0.272	0.287	0.285	0.282	0.272	0.265	0.262
1899-12-31 12:40:06	760	0.272	0.276	0.278	0.276	0.288	0.289	0.284	0.276	0.266	0.266
1899-12-31 12:45:06	765	0.268	0.28	0.28	0.281	0.294	0.296	0.291	0.279	0.269	0.268
1899-12-31 12:50:06	770	0.283	0.284	0.291	0.284	0.29	0.294	0.29	0.28	0.263	0.266
1899-12-31 12:55:06	775	0.28	0.284	0.283	0.285	0.294	0.3	0.293	0.284	0.275	0.27
1899-12-31 13:00:06	780	0.282	0.284	0.28	0.292	0.303	0.305	0.303	0.283	0.276	0.273
1899-12-31 13:05:06	785	0.281	0.283	0.286	0.292	0.299	0.301	0.297	0.288	0.279	0.281
1899-12-31 13:10:06	790	0.284	0.28	0.291	0.298	0.307	0.308	0.307	0.289	0.284	0.269
1899-12-31 13:15:06	795	0.285	0.279	0.281	0.294	0.316	0.319	0.311	0.297	0.281	0.274
1899-12-31 13:20:06	800	0.284	0.299	0.302	0.305	0.32	0.319	0.314	0.296	0.292	0.287
1899-12-31 13:25:06	805	0.298	0.298	0.301	0.307	0.328	0.326	0.323	0.306	0.29	0.293
1899-12-31 13:30:06	810	0.29	0.293	0.3	0.305	0.322	0.32	0.316	0.301	0.286	0.291
1899-12-31 13:35:06	815	0.295	0.294	0.299	0.306	0.327	0.326	0.322	0.302	0.289	0.29
1899-12-31 13:40:06	820	0.296	0.299	0.309	0.314	0.335	0.33	0.328	0.307	0.291	0.293
1899-12-31 13:45:06	825	0.302	0.311	0.314	0.312	0.342	0.339	0.336	0.314	0.301	0.301
1899-12-31 13:50:06	830	0.305	0.304	0.319	0.319	0.343	0.343	0.339	0.308	0.298	0.299
1899-12-31 13:55:06	835	0.308	0.318	0.329	0.326	0.348	0.345	0.346	0.315	0.309	0.306
1899-12-31 14:00:06	840	0.318	0.315	0.329	0.33	0.359	0.353	0.355	0.32	0.305	0.304
1899-12-31 14:05:06	845	0.317	0.318	0.34	0.337	0.363	0.363	0.355	0.321	0.312	0.31
1899-12-31 14:10:06	850	0.324	0.329	0.342	0.337	0.376	0.37	0.366	0.325	0.317	0.311
1899-12-31 14:15:06	855	0.327	0.332	0.353	0.346	0.387	0.379	0.375	0.332	0.321	0.316
1899-12-31 14:20:06	860	0.332	0.335	0.361	0.352	0.39	0.379	0.374	0.333	0.327	0.315
1899-12-31 14:25:06	865	0.336	0.344	0.378	0.359	0.39	0.392	0.379	0.332	0.328	0.321
1899-12-31 14:30:06	870	0.336	0.344	0.383	0.367	0.393	0.394	0.39	0.351	0.349	0.325
1899-12-31 14:35:06	875	0.348	0.351	0.39	0.381	0.406	0.385	0.387	0.34	0.352	0.332
1899-12-31 14:40:06	880	0.348	0.361	0.376	0.381	0.401	0.396	0.394	0.356	0.358	0.333
1899-12-31 14:45:06	885	0.353	0.359	0.384	0.386	0.418	0.399	0.386	0.37	0.363	0.339
1899-12-31 14:50:06	890	0.358	0.37	0.402	0.406	0.418	0.41	0.406	0.379	0.378	0.34
1899-12-31 14:55:06	895	0.36	0.377	0.406	0.394	0.419	0.408	0.413	0.374	0.375	0.341
1899-12-31 15:00:06	900	0.37	0.378	0.405	0.399	0.424	0.42	0.413	0.391	0.377	0.346
1899-12-31 15:05:06	905	0.365	0.377	0.403	0.41	0.417	0.423	0.415	0.385	0.384	0.353
1899-12-31 15:10:06	910	0.387	0.393	0.411	0.403	0.42	0.414	0.417	0.381	0.389	0.356
1899-12-31 15:15:06	915	0.379	0.386	0.412	0.408	0.43	0.413	0.419	0.397	0.387	0.355
1899-12-31 15:20:06	920	0.391	0.397	0.413	0.406	0.428	0.423	0.438	0.391	0.391	0.363
1899-12-31 15:25:06	925	0.399	0.402	0.422	0.42	0.438	0.439	0.443	0.417	0.395	0.363
1899-12-31 15:30:06	930	0.399	0.409	0.436	0.43	0.448	0.447	0.446	0.409	0.395	0.366
1899-12-31 15:35:06	935	0.398	0.403	0.427	0.43	0.452	0.455	0.449	0.411	0.393	0.369
1899-12-31 15:40:06	940	0.406	0.41	0.433	0.433	0.456	0.453	0.449	0.411	0.397	0.369
1899-12-31 15:45:06	945	0.414	0.416	0.437	0.438	0.456	0.455	0.454	0.415	0.398	0.372
1899-12-31 15:50:06	950	0.41	0.411	0.431	0.432	0.454	0.451	0.452	0.417	0.405	0.378
1899-12-31 15:55:06	955	0.426	0.422	0.442	0.439	0.459	0.458	0.459	0.421	0.413	0.388
1899-12-31 16:00:06	960	0.421	0.423	0.442	0.439	0.463	0.46	0.465	0.427	0.416	0.39
1899-12-31 16:05:06	965	0.428	0.433	0.45	0.443	0.462	0.46	0.456	0.422	0.42	0.392
1899-12-31 16:10:06	970	0.429	0.428	0.444	0.443	0.461	0.46	0.465	0.426	0.417	0.392
1899-12-31 16:15:06	975	0.429	0.433	0.45	0.448	0.468	0.462	0.465	0.432	0.421	0.394
1899-12-31 16:20:06	980	0.431	0.434	0.449	0.445	0.462	0.46	0.466	0.43	0.42	0.397
1899-12-31 16:25:06	985	0.431	0.431	0.446	0.446	0.458	0.459	0.461	0.429	0.419	0.402
1899-12-31 16:30:06	990	0.443	0.444	0.457	0.45	0.465	0.468	0.463	0.43	0.424	0.41
1899-12-31 16:35:06	995	0.443	0.444	0.459	0.45	0.466	0.463	0.467	0.431	0.425	0.408
1899-12-31 16:40:06	1000	0.446	0.446	0.462	0.451	0.466	0.464	0.467	0.435	0.43	0.411
1899-12-31 16:45:06	1005	0.447	0.448	0.464	0.454	0.469	0.467	0.469	0.435	0.437	0.419
1899-12-31 16:50:06	1010	0.449	0.446	0.466	0.459	0.471	0.469	0.473	0.443	0.438	0.417
1899-12-31 16:55:06	1015	0.458	0.45	0.463	0.459	0.474	0.471	0.475	0.445	0.443	0.424
1899-12-31 17:00:06	1020	0.456	0.455	0.468	0.459	0.479	0.473	0.477	0.445	0.44	0.423
1899-12-31 17:05:06	1025	0.461	0.454	0.467	0.461	0.474	0.475	0.479	0.451	0.442	0.424
1899-12-31 17:10:06	1030	0.458	0.458	0.468	0.464	0.474	0.477	0.481	0.453	0.449	0.43
1899-12-31 17:15:06	1035	0.462	0.458	0.469	0.464	0.464	0.475	0.48	0.453	0.446	0.432
1899-12-31 17:20:06	1040	0.471	0.464	0.474	0.469	0.458	0.486	0.491	0.46	0.452	0.435
1899-12-31 17:25:06	1045	0.477	0.466	0.484	0.47	0.451	0.483	0.482	0.459	0.457	0.439
1899-12-31 17:30:06	1050	0.479	0.467	0.484	0.472	0.442	0.482	0.483	0.457	0.447	0.433
1899-12-31 17:35:06	1055	0.479	0.468	0.477	0.47	0.419	0.473	0.477	0.462	0.461	0.45
1899-12-31 17:40:06	1060	0.475	0.466	0.472	0.472	0.409	0.474	0.476	0.464	0.462	0.448
1899-12-31 17:45:06	1065	0.477	0.475	0.468	0.475	0.409	0.471	0.463	0.461	0.451	0.442
1899-12-31 17:50:06	1070	0.476	0.483	0.471	0.487	0.416	0.463	0.464	0.466	0.458	0.447
1899-12-31 17:55:06	1075	0.461	0.483	0.465	0.481	0.424	0.459	0.463	0.464	0.455	0.446
1899-12-31 18:00:06	1080	0.45	0.479	0.46	0.479	0.423	0.451	0.456	0.462	0.461	0.449
1899-12-31 18:05:06	1085	0.437	0.47	0.453	0.48	0.422	0.442	0.442	0.464	0.463	0.45
1899-12-31 18:10:06	1090	0.428	0.466	0.444	0.478	0.423	0.421	0.426	0.467	0.46	0.455
1899-12-31 18:15:06	1095	0.423	0.459	0.431	0.476	0.425	0.417	0.419	0.469	0.455	0.455
1899-12-31 18:20:06	1100	0.422	0.455	0.424	0.464	0.42	0.42	0.419	0.469	0.441	0.456
1899-12-31 18:25:06	1105	0.423	0.446	0.429	0.464	0.422	0.428	0.426	0.471	0.439	0.459
1899-12-31 18:30:06	1110	0.424	0.446	0.433	0.461	0.418	0.425	0.423	0.481	0.438	0.47
1899-12-31 18:35:06	1115	0.425	0.442	0.431	0.45	0.415	0.424	0.423	0.469	0.431	0.467
1899-12-31 18:40:06	1120	0.419	0.427	0.422	0.435	0.413	0.427	0.424	0.469	0.424	0.465
1899-12-31 18:45:06	1125	0.421	0.423	0.427	0.428	0.412	0.434	0.429	0.473	0.414	0.471
1899-12-31 18:50:06	1130	0.418	0.424	0.426	0.433	0.407	0.43	0.426	0.464	0.412	0.474
1899-12-31 18:55:06	1135	0.413	0.423	0.42	0.436	0.405	0.425	0.42	0.457	0.416	0.476
1899-12-31 19:00:06	1140	0.417	0.426	0.421	0.438	0.404	0.426	0.419	0.448	0.418	0.473
1899-12-31 19:05:06	1145	0.409	0.42	0.413	0.433	0.404	0.429	0.421	0.445	0.419	0.472
1899-12-31 19:10:06	1150	0.414	0.422	0.415	0.432	0.4	0.427	0.419	0.441	0.419	0.47
1899-12-31 19:15:06	1155	0.408	0.419	0.413	0.431	0.399	0.426	0.417	0.441	0.416	0.456
1899-12-31 19:20:06	1160	0.411	0.421	0.412	0.43	0.396	0.418	0.412	0.448	0.414	0.437
1899-12-31 19:25:06	1165	0.41	0.422	0.412	0.429	0.396	0.418	0.415	0.446	0.412	0.428
1899-12-31 19:30:06	1170	0.413	0.42	0.41	0.429	0.397	0.416	0.412	0.437	0.412	0.43
1899-12-31 19:35:06	1175	0.406	0.415	0.406	0.425	0.396	0.414	0.411	0.426	0.41	0.429
1899-12-31 19:40:06	1180	0.404	0.414	0.404	0.425	0.397	0.413	0.409	0.422	0.407	0.423
1899-12-31 19:45:06	1185	0.404	0.413	0.402	0.427	0.394	0.413	0.406	0.422	0.405	0.42
1899-12-31 19:50:06	1190	0.405	0.414	0.403	0.423	0.393	0.412	0.406	0.419	0.406	0.422
1899-12-31 19:55:06	1195	0.404	0.41	0.402	0.424	0.395	0.411	0.407	0.421	0.404	0.425
1899-12-31 20:00:06	1200	0.407	0.413	0.402	0.423	0.392	0.415	0.408	0.423	0.408	0.432
1899-12-31 20:05:06	1205	0.401	0.409	0.398	0.419	0.39	0.413	0.405	0.419	0.401	0.427
1899-12-31 20:10:06	1210	0.403	0.41	0.401	0.418	0.39	0.411	0.405	0.422	0.404	0.43
1899-12-31 20:15:06	1215	0.403	0.408	0.401	0.415	0.392	0.411	0.403	0.423	0.404	0.433
1899-12-31 20:20:06	1220	0.397	0.404	0.396	0.409	0.392	0.411	0.406	0.417	0.4	0.429
1899-12-31 20:25:06	1225	0.396	0.402	0.393	0.409	0.392	0.408	0.403	0.416	0.397	0.423
1899-12-31 20:30:06	1230	0.397	0.405	0.394	0.411	0.388	0.407	0.4	0.416	0.397	0.422
1899-12-31 20:35:06	1235	0.399	0.406	0.398	0.41	0.39	0.404	0.398	0.415	0.398	0.422
1899-12-31 20:40:06	1240	0.398	0.404	0.396	0.408	0.388	0.403	0.397	0.414	0.397	0.421
1899-12-31 20:45:06	1245	0.399	0.402	0.396	0.41	0.39	0.405	0.396	0.419	0.4	0.425
1899-12-31 20:50:06	1250	0.393	0.399	0.392	0.404	0.389	0.406	0.402	0.411	0.395	0.419
1899-12-31 20:55:06	1255	0.394	0.399	0.391	0.405	0.39	0.407	0.405	0.411	0.392	0.417
1899-12-31 21:00:06	1260	0.39	0.397	0.389	0.402	0.388	0.407	0.403	0.411	0.392	0.416
1899-12-31 21:05:06	1265	0.39	0.397	0.389	0.402	0.386	0.404	0.402	0.409	0.391	0.417
1899-12-31 21:10:06	1270	0.391	0.399	0.392	0.405	0.386	0.405	0.399	0.409	0.392	0.417
1899-12-31 21:15:06	1275	0.391	0.398	0.391	0.4	0.387	0.406	0.401	0.408	0.392	0.417
1899-12-31 21:20:06	1280	0.391	0.397	0.389	0.399	0.389	0.405	0.4	0.408	0.393	0.415
1899-12-31 21:25:06	1285	0.391	0.396	0.389	0.399	0.388	0.401	0.398	0.407	0.392	0.415
1899-12-31 21:30:06	1290	0.39	0.396	0.389	0.401	0.388	0.398	0.394	0.405	0.39	0.414
1899-12-31 21:35:06	1295	0.39	0.397	0.39	0.399	0.386	0.397	0.393	0.405	0.391	0.415
1899-12-31 21:40:06	1300	0.389	0.397	0.389	0.4	0.388	0.402	0.397	0.404	0.39	0.415
1899-12-31 21:45:06	1305	0.39	0.399	0.392	0.403	0.388	0.402	0.396	0.407	0.394	0.418
1899-12-31 21:50:06	1310	0.387	0.398	0.391	0.4	0.389	0.402	0.398	0.404	0.392	0.413
1899-12-31 21:55:06	1315	0.389	0.401	0.394	0.402	0.391	0.403	0.4	0.407	0.395	0.42
1899-12-31 22:00:06	1320	0.387	0.399	0.391	0.4	0.388	0.399	0.397	0.403	0.393	0.414
1899-12-31 22:05:06	1325	0.386	0.398	0.391	0.4	0.387	0.398	0.396	0.403	0.393	0.415
1899-12-31 22:10:06	1330	0.386	0.398	0.39	0.4	0.387	0.398	0.394	0.403	0.393	0.416
1899-12-31 22:15:06	1335	0.385	0.398	0.39	0.4	0.387	0.399	0.397	0.404	0.393	0.416
1899-12-31 22:20:06	1340	0.384	0.397	0.389	0.4	0.386	0.398	0.394	0.402	0.391	0.415
1899-12-31 22:25:06	1345	0.385	0.399	0.39	0.401	0.385	0.396	0.392	0.401	0.391	0.415
1899-12-31 22:30:06	1350	0.382	0.399	0.39	0.4	0.386	0.398	0.395	0.404	0.394	0.418
1899-12-31 22:35:06	1355	0.384	0.399	0.391	0.401	0.387	0.399	0.396	0.405	0.395	0.419
1899-12-31 22:40:06	1360	0.382	0.398	0.389	0.4	0.387	0.399	0.397	0.404	0.394	0.418
1899-12-31 22:45:06	1365	0.382	0.396	0.388	0.398	0.385	0.398	0.398	0.402	0.393	0.418
1899-12-31 22:50:06	1370	0.384	0.4	0.39	0.401	0.387	0.399	0.397	0.404	0.394	0.418
1899-12-31 22:55:06	1375	0.383	0.399	0.389	0.401	0.386	0.398	0.395	0.404	0.394	0.419
1899-12-31 23:00:06	1380	0.383	0.398	0.388	0.4	0.386	0.397	0.393	0.404	0.394	0.418
1899-12-31 23:05:06	1385	0.381	0.397	0.387	0.399	0.385	0.397	0.392	0.402	0.392	0.418
1899-12-31 23:10:06	1390	0.38	0.397	0.387	0.399	0.385	0.396	0.393	0.401	0.39	0.416
1899-12-31 23:15:06	1395	0.382	0.399	0.388	0.399	0.385	0.397	0.391	0.403	0.393	0.419
1899-12-31 23:20:06	1400	0.383	0.4	0.389	0.402	0.387	0.398	0.394	0.405	0.395	0.42
1899-12-31 23:25:06	1405	0.383	0.399	0.388	0.401	0.385	0.396	0.391	0.404	0.393	0.419
1899-12-31 23:30:06	1410	0.38	0.396	0.384	0.397	0.385	0.395	0.391	0.402	0.391	0.417
1899-12-31 23:35:06	1415	0.38	0.396	0.384	0.398	0.384	0.394	0.391	0.402	0.391	0.417
1899-12-31 23:40:06	1420	0.381	0.397	0.386	0.4	0.384	0.394	0.39	0.403	0.392	0.418
1899-12-31 23:45:06	1425	0.381	0.397	0.385	0.399	0.383	0.393	0.389	0.404	0.393	0.419
1899-12-31 23:50:06	1430	0.38	0.396	0.384	0.398	0.384	0.394	0.391	0.404	0.392	0.419
1899-12-31 23:55:06	1435	0.381	0.396	0.384	0.397	0.382	0.393	0.389	0.402	0.39	0.418
1900-01-01 00:00:06	1440	0.379	0.394	0.383	0.397	0.382	0.393	0.388	0.402	0.39	0.418

## Sheet: NORMALIZATION
NORMALIZATION
Info		PA 24h Min	PA 24h Min	PA 24h Min	PA 24h Min	PA 24h Min	PA 24h Min	PA 24h Min	PA 24h Min	PA 24h Min	PA 24h Min
Time	TIME	1	2	3	4	5	6	7	8	9	10
1899-12-31	0	0	0	0	0	0	0	0	0	0	0
1899-12-31 00:05:06	5	0	0	-0.001	0	-0.001	-0.001	-0.001	0	-0.001	-0.001
1899-12-31 00:10:06	10	0	0	0	0	0	-0.001	-0.001	0	0	-0.001
1899-12-31 00:15:06	15	0	0	0	0	0	0	-0.001	0	0	-0.001
1899-12-31 00:20:06	20	0	0	0	0	0	0	-0.001	0	0	-0.001
1899-12-31 00:25:06	25	0	0	-0.001	0	0	0	-0.001	0	0	0
1899-12-31 00:30:06	30	0	0	0	0	0	0	-0.001	0	0	0
1899-12-31 00:35:06	35	0	0	0	0	0	0	-0.001	0	0	0
1899-12-31 00:40:06	40	0	0	0	0	0	0	-0.001	0	0	0
1899-12-31 00:45:06	45	0.001	0	0	0	0	0	0	0	0	0
1899-12-31 00:50:06	50	0	0	0	0	0	0	0	0	0	0
1899-12-31 00:55:06	55	0.001	0	0	0	0	0	0	0	0	0
1899-12-31 01:00:06	60	0.001	0	0	0	0	0	-0.001	0	0	0
1899-12-31 01:05:06	65	0.001	0	0	0	0	0	-0.001	0	0	0
1899-12-31 01:10:06	70	0.001	0	0	0	0	0	-0.001	0	0	0
1899-12-31 01:15:06	75	0	0	0	0	0	0	0	0	0	0
1899-12-31 01:20:06	80	0.001	0	0	0	0	0	-0.001	0	0	0
1899-12-31 01:25:06	85	0	0	0	0	0	0	-0.001	0	0	0
1899-12-31 01:30:06	90	0.001	0	0	0	0	0	0	0	0	0
1899-12-31 01:35:06	95	0.001	0	0	0	0	0	0	0	0	0
1899-12-31 01:40:06	100	0	0	0	0	0	0	-0.001	0	0	0
1899-12-31 01:45:06	105	0.001	0	0	0	0	0	0	0	0.001	0
1899-12-31 01:50:06	110	0.001	0	0	0	0	0	0	0	0	0
1899-12-31 01:55:06	115	0.001	0	0	0	0	0	-0.001	0	0	0
1899-12-31 02:00:06	120	0.001	0	0	0	0	0	-0.001	0	0	0
1899-12-31 02:05:06	125	0.001	0	0	0	0	0	-0.001	0	0	0
1899-12-31 02:10:06	130	0.001	0	0	0	0	0	0	0	0	0
1899-12-31 02:15:06	135	0	0	0	0	0	0	0	0	0	0
1899-12-31 02:20:06	140	0	0	0	0	0	0	-0.001	0	0	0
1899-12-31 02:25:06	145	0	0	0	0	0	0	-0.001	0	0	0
1899-12-31 02:30:06	150	0	0	0	0	0	0	0	0	0	0
1899-12-31 02:35:06	155	0.001	0	0	0	0	0	0	0	0	0
1899-12-31 02:40:06	160	0.001	0	0	0	0	0	0	0	0	0
1899-12-31 02:45:06	165	0	0.001	0	0.001	0	0	0	0	0	0
1899-12-31 02:50:06	170	0.001	0	0	0	0	0	0	0	0	0
1899-12-31 02:55:06	175	0.001	0	0	0	0	0	0	0	0	0
1899-12-31 03:00:06	180	0.001	0	0	0	0	0	0	0	0	0
1899-12-31 03:05:06	185	0.001	0.001	0	0.001	0	0	0	0.001	0.001	0
1899-12-31 03:10:06	190	0.001	0	0	0	0	0	0	0	0	0
1899-12-31 03:15:06	195	0.001	0.001	0	0.001	0	0.001	0	0.001	0.001	0
1899-12-31 03:20:06	200	0.001	0	0	0	0	0	0	0	0.001	0
1899-12-31 03:25:06	205	0.001	0	0	0	0	0	0	0.001	0.001	0
1899-12-31 03:30:06	210	0.001	0	0	0	0	0	0	0	0	0
1899-12-31 03:35:06	215	0.001	0	0	0	0	0	0	0	0	0
1899-12-31 03:40:06	220	0.001	0	0	0	0	0	0	0	0	0
1899-12-31 03:45:06	225	0	0	0	0	0	0	0	0	0	0
1899-12-31 03:50:06	230	0.001	0	0	0	0	0	0	0.001	0	0
1899-12-31 03:55:06	235	0.001	0	0	0	0	0	0	0	0	0
1899-12-31 04:00:06	240	0.001	0.001	0	0.001	0	0.001	0	0.001	0.001	0
1899-12-31 04:05:06	245	0.001	0	0	0	0	0	0	0	0	0
1899-12-31 04:10:06	250	0.001	0	0	0	0	0	0	0.001	0	0
1899-12-31 04:15:06	255	0.001	0.001	0	0	0.001	0.001	0	0.001	0.001	0
1899-12-31 04:20:06	260	0.001	0	0	0	0.001	0	0	0	0	0
1899-12-31 04:25:06	265	0.001	0.001	0	0.001	0	0.001	0	0.001	0	0
1899-12-31 04:30:06	270	0.001	0.001	0	0.001	0	0	0	0	0	0
1899-12-31 04:35:06	275	0.001	0.001	0.001	0.001	0	0	0	0.001	0	0
1899-12-31 04:40:06	280	0.001	0	0	0.001	0	0.001	0	0.001	0	0
1899-12-31 04:45:06	285	0.001	0	0	0	0	0.001	0	0.001	0	0
1899-12-31 04:50:06	290	0.001	0.001	0	0.001	0.001	0.001	0	0.001	0.001	0.001
1899-12-31 04:55:06	295	0.001	0.001	0.001	0.001	0.001	0.001	0	0.001	0.001	0.001
1899-12-31 05:00:06	300	0.001	0.001	0.001	0.001	0.001	0.001	0	0.001	0.001	0
1899-12-31 05:05:06	305	0.001	0.001	0.001	0.001	0.001	0.001	0	0.001	0.001	0.001
1899-12-31 05:10:06	310	0.001	0.001	0.001	0.001	0.001	0.001	0	0.001	0.001	0.001
1899-12-31 05:15:06	315	0.001	0.001	0.001	0.001	0.001	0.001	0	0.001	0.001	0.001
1899-12-31 05:20:06	320	0.001	0.001	0.001	0.001	0.001	0.001	0.001	0.001	0.001	0.001
1899-12-31 05:25:06	325	0.001	0.001	0.001	0.001	0.001	0.001	0	0.001	0.001	0.001
1899-12-31 05:30:06	330	0.001	0.001	0.001	0.001	0.001	0.001	0.001	0.002	0.001	0.001
1899-12-31 05:35:06	335	0.002	0.001	0.001	0.001	0.001	0.001	0.001	0.001	0.001	0.001
1899-12-31 05:40:06	340	0.001	0.001	0.001	0.001	0.001	0.001	0	0.001	0.001	0.001
1899-12-31 05:45:06	345	0.002	0.001	0.001	0.002	0.001	0.002	0.001	0.002	0.001	0.001
1899-12-31 05:50:06	350	0.002	0.002	0.001	0.001	0.001	0.001	0.001	0.002	0.001	0.001
1899-12-31 05:55:06	355	0.002	0.002	0.002	0.002	0.002	0.002	0.001	0.002	0.001	0.001
1899-12-31 06:00:06	360	0.002	0.002	0.002	0.002	0.002	0.002	0.001	0.002	0.002	0.001
1899-12-31 06:05:06	365	0.003	0.002	0.002	0.002	0.002	0.002	0.001	0.002	0.002	0.002
1899-12-31 06:10:06	370	0.003	0.003	0.002	0.002	0.002	0.002	0.002	0.002	0.002	0.002
1899-12-31 06:15:06	375	0.003	0.003	0.002	0.002	0.002	0.002	0.002	0.002	0.002	0.002
1899-12-31 06:20:06	380	0.003	0.003	0.002	0.002	0.002	0.003	0.002	0.003	0.002	0.002
1899-12-31 06:25:06	385	0.004	0.003	0.003	0.003	0.003	0.003	0.002	0.003	0.002	0.002
1899-12-31 06:30:06	390	0.004	0.003	0.003	0.003	0.003	0.003	0.002	0.003	0.002	0.002
1899-12-31 06:35:06	395	0.004	0.003	0.003	0.003	0.003	0.003	0.002	0.003	0.003	0.003
1899-12-31 06:40:06	400	0.004	0.004	0.003	0.003	0.003	0.003	0.002	0.003	0.003	0.003
1899-12-31 06:45:06	405	0.004	0.004	0.003	0.003	0.003	0.003	0.003	0.003	0.003	0.003
1899-12-31 06:50:06	410	0.005	0.004	0.004	0.004	0.004	0.004	0.003	0.004	0.003	0.003
1899-12-31 06:55:06	415	0.005	0.004	0.004	0.004	0.004	0.004	0.003	0.004	0.004	0.004
1899-12-31 07:00:06	420	0.005	0.005	0.005	0.004	0.004	0.004	0.003	0.004	0.004	0.004
1899-12-31 07:05:06	425	0.006	0.005	0.005	0.005	0.005	0.005	0.004	0.004	0.004	0.004
1899-12-31 07:10:06	430	0.006	0.005	0.005	0.005	0.005	0.005	0.004	0.005	0.005	0.005
1899-12-31 07:15:06	435	0.007	0.006	0.006	0.006	0.005	0.005	0.004	0.005	0.005	0.005
1899-12-31 07:20:06	440	0.007	0.006	0.006	0.005	0.006	0.005	0.004	0.005	0.005	0.005
1899-12-31 07:25:06	445	0.007	0.007	0.007	0.006	0.006	0.006	0.005	0.006	0.006	0.006
1899-12-31 07:30:06	450	0.008	0.007	0.007	0.006	0.006	0.007	0.006	0.006	0.006	0.006
1899-12-31 07:35:06	455	0.009	0.008	0.008	0.007	0.007	0.007	0.006	0.007	0.006	0.007
1899-12-31 07:40:06	460	0.009	0.009	0.008	0.008	0.008	0.007	0.007	0.007	0.007	0.007
1899-12-31 07:45:06	465	0.01	0.01	0.009	0.009	0.009	0.009	0.007	0.008	0.008	0.008
1899-12-31 07:50:06	470	0.011	0.01	0.01	0.009	0.009	0.009	0.008	0.008	0.008	0.008
1899-12-31 07:55:06	475	0.012	0.011	0.01	0.01	0.01	0.01	0.009	0.009	0.009	0.01
1899-12-31 08:00:06	480	0.012	0.012	0.011	0.011	0.01	0.01	0.009	0.01	0.01	0.01
1899-12-31 08:05:06	485	0.013	0.012	0.012	0.012	0.011	0.011	0.01	0.011	0.01	0.011
1899-12-31 08:10:06	490	0.014	0.013	0.013	0.012	0.012	0.012	0.01	0.011	0.011	0.012
1899-12-31 08:15:06	495	0.015	0.014	0.014	0.013	0.013	0.013	0.011	0.013	0.012	0.013
1899-12-31 08:20:06	500	0.017	0.015	0.015	0.014	0.014	0.014	0.012	0.014	0.013	0.014
1899-12-31 08:25:06	505	0.018	0.017	0.016	0.016	0.015	0.015	0.013	0.015	0.014	0.015
1899-12-31 08:30:06	510	0.02	0.018	0.017	0.017	0.016	0.017	0.015	0.016	0.016	0.016
1899-12-31 08:35:06	515	0.02	0.019	0.018	0.018	0.017	0.017	0.015	0.017	0.016	0.017
1899-12-31 08:40:06	520	0.023	0.021	0.021	0.02	0.02	0.02	0.017	0.019	0.018	0.019
1899-12-31 08:45:06	525	0.024	0.023	0.022	0.022	0.021	0.021	0.019	0.02	0.02	0.02
1899-12-31 08:50:06	530	0.026	0.025	0.024	0.024	0.022	0.023	0.02	0.021	0.021	0.022
1899-12-31 08:55:06	535	0.029	0.028	0.027	0.027	0.025	0.025	0.022	0.024	0.023	0.024
1899-12-31 09:00:06	540	0.032	0.032	0.03	0.03	0.028	0.028	0.024	0.026	0.025	0.026
1899-12-31 09:05:06	545	0.035	0.034	0.032	0.033	0.03	0.031	0.026	0.029	0.027	0.029
1899-12-31 09:10:06	550	0.038	0.037	0.036	0.034	0.034	0.034	0.029	0.031	0.029	0.031
1899-12-31 09:15:06	555	0.045	0.046	0.044	0.045	0.04	0.043	0.036	0.038	0.034	0.035
1899-12-31 09:20:06	560	0.048	0.047	0.046	0.047	0.043	0.044	0.039	0.04	0.038	0.039
1899-12-31 09:25:06	565	0.048	0.046	0.046	0.048	0.047	0.046	0.043	0.042	0.039	0.041
1899-12-31 09:30:06	570	0.054	0.053	0.053	0.055	0.05	0.051	0.047	0.05	0.049	0.05
1899-12-31 09:35:06	575	0.052	0.052	0.054	0.054	0.049	0.048	0.05	0.052	0.048	0.047
1899-12-31 09:40:06	580	0.058	0.052	0.057	0.055	0.054	0.056	0.051	0.053	0.051	0.055
1899-12-31 09:45:06	585	0.06	0.057	0.057	0.06	0.06	0.057	0.056	0.063	0.059	0.057
1899-12-31 09:50:06	590	0.065	0.055	0.063	0.061	0.057	0.055	0.055	0.059	0.058	0.062
1899-12-31 09:55:06	595	0.066	0.056	0.058	0.06	0.06	0.056	0.054	0.055	0.055	0.067
1899-12-31 10:00:06	600	0.068	0.064	0.062	0.061	0.062	0.058	0.057	0.057	0.059	0.065
1899-12-31 10:05:06	605	0.068	0.066	0.068	0.068	0.066	0.068	0.064	0.063	0.065	0.066
1899-12-31 10:10:06	610	0.075	0.073	0.076	0.072	0.076	0.073	0.069	0.07	0.068	0.071
1899-12-31 10:15:06	615	0.07	0.075	0.074	0.072	0.074	0.072	0.073	0.07	0.068	0.078
1899-12-31 10:20:06	620	0.076	0.079	0.079	0.075	0.08	0.079	0.076	0.075	0.065	0.071
1899-12-31 10:25:06	625	0.088	0.086	0.088	0.087	0.091	0.087	0.085	0.083	0.079	0.083
1899-12-31 10:30:06	630	0.091	0.085	0.091	0.089	0.094	0.087	0.088	0.085	0.08	0.081
1899-12-31 10:35:06	635	0.097	0.095	0.097	0.095	0.102	0.097	0.093	0.091	0.088	0.089
1899-12-31 10:40:06	640	0.102	0.096	0.101	0.096	0.105	0.1	0.097	0.09	0.091	0.092
1899-12-31 10:45:06	645	0.108	0.091	0.103	0.096	0.111	0.107	0.095	0.089	0.083	0.099
1899-12-31 10:50:06	650	0.117	0.096	0.099	0.106	0.11	0.102	0.098	0.093	0.096	0.102
1899-12-31 10:55:06	655	0.109	0.122	0.117	0.12	0.122	0.118	0.117	0.112	0.11	0.114
1899-12-31 11:00:06	660	0.123	0.116	0.123	0.121	0.142	0.133	0.13	0.115	0.11	0.104
1899-12-31 11:05:06	665	0.123	0.117	0.125	0.125	0.149	0.143	0.138	0.118	0.107	0.106
1899-12-31 11:10:06	670	0.145	0.131	0.123	0.12	0.141	0.139	0.135	0.11	0.109	0.12
1899-12-31 11:15:06	675	0.128	0.131	0.13	0.123	0.161	0.158	0.151	0.118	0.121	0.129
1899-12-31 11:20:06	680	0.138	0.138	0.134	0.13	0.173	0.166	0.158	0.124	0.123	0.135
1899-12-31 11:25:06	685	0.15	0.146	0.15	0.151	0.177	0.17	0.163	0.144	0.135	0.127
1899-12-31 11:30:06	690	0.146	0.147	0.152	0.149	0.171	0.168	0.154	0.132	0.138	0.127
1899-12-31 11:35:06	695	0.158	0.156	0.153	0.153	0.183	0.186	0.174	0.156	0.138	0.143
1899-12-31 11:40:06	700	0.167	0.163	0.17	0.148	0.189	0.178	0.176	0.143	0.14	0.132
1899-12-31 11:45:06	705	0.155	0.156	0.179	0.17	0.195	0.191	0.186	0.164	0.144	0.146
1899-12-31 11:50:06	710	0.179	0.171	0.185	0.173	0.198	0.196	0.192	0.17	0.151	0.141
1899-12-31 11:55:06	715	0.187	0.179	0.185	0.183	0.202	0.201	0.196	0.158	0.159	0.164
1899-12-31 12:00:06	720	0.182	0.195	0.19	0.193	0.204	0.206	0.199	0.182	0.165	0.165
1899-12-31 12:05:06	725	0.187	0.197	0.201	0.197	0.205	0.205	0.209	0.184	0.168	0.171
1899-12-31 12:10:06	730	0.192	0.192	0.206	0.198	0.211	0.21	0.204	0.195	0.178	0.177
1899-12-31 12:15:06	735	0.195	0.21	0.207	0.201	0.214	0.212	0.209	0.196	0.187	0.181
1899-12-31 12:20:06	740	0.202	0.209	0.213	0.21	0.213	0.219	0.21	0.2	0.195	0.193
1899-12-31 12:25:06	745	0.209	0.207	0.211	0.212	0.217	0.225	0.216	0.205	0.199	0.198
1899-12-31 12:30:06	750	0.211	0.21	0.213	0.213	0.223	0.221	0.213	0.211	0.2	0.195
1899-12-31 12:35:06	755	0.213	0.211	0.214	0.213	0.228	0.226	0.222	0.213	0.206	0.202
1899-12-31 12:40:06	760	0.213	0.216	0.219	0.217	0.229	0.23	0.224	0.217	0.207	0.206
1899-12-31 12:45:06	765	0.209	0.22	0.221	0.222	0.235	0.237	0.231	0.22	0.21	0.208
1899-12-31 12:50:06	770	0.224	0.224	0.232	0.225	0.231	0.235	0.23	0.221	0.204	0.206
1899-12-31 12:55:06	775	0.221	0.224	0.224	0.226	0.235	0.241	0.233	0.225	0.216	0.21
1899-12-31 13:00:06	780	0.223	0.224	0.221	0.233	0.244	0.246	0.243	0.224	0.217	0.213
1899-12-31 13:05:06	785	0.222	0.223	0.227	0.233	0.24	0.242	0.237	0.229	0.22	0.221
1899-12-31 13:10:06	790	0.225	0.22	0.232	0.239	0.248	0.249	0.247	0.23	0.225	0.209
1899-12-31 13:15:06	795	0.226	0.219	0.222	0.235	0.257	0.26	0.251	0.238	0.222	0.214
1899-12-31 13:20:06	800	0.225	0.239	0.243	0.246	0.261	0.26	0.254	0.237	0.233	0.227
1899-12-31 13:25:06	805	0.239	0.238	0.242	0.248	0.269	0.267	0.263	0.247	0.231	0.233
1899-12-31 13:30:06	810	0.231	0.233	0.241	0.246	0.263	0.261	0.256	0.242	0.227	0.231
1899-12-31 13:35:06	815	0.236	0.234	0.24	0.247	0.268	0.267	0.262	0.243	0.23	0.23
1899-12-31 13:40:06	820	0.237	0.239	0.25	0.255	0.276	0.271	0.268	0.248	0.232	0.233
1899-12-31 13:45:06	825	0.243	0.251	0.255	0.253	0.283	0.28	0.276	0.255	0.242	0.241
1899-12-31 13:50:06	830	0.246	0.244	0.26	0.26	0.284	0.284	0.279	0.249	0.239	0.239
1899-12-31 13:55:06	835	0.249	0.258	0.27	0.267	0.289	0.286	0.286	0.256	0.25	0.246
1899-12-31 14:00:06	840	0.259	0.255	0.27	0.271	0.3	0.294	0.295	0.261	0.246	0.244
1899-12-31 14:05:06	845	0.258	0.258	0.281	0.278	0.304	0.304	0.295	0.262	0.253	0.25
1899-12-31 14:10:06	850	0.265	0.269	0.283	0.278	0.317	0.311	0.306	0.266	0.258	0.251
1899-12-31 14:15:06	855	0.268	0.272	0.294	0.287	0.328	0.32	0.315	0.273	0.262	0.256
1899-12-31 14:20:06	860	0.273	0.275	0.302	0.293	0.331	0.32	0.314	0.274	0.268	0.255
1899-12-31 14:25:06	865	0.277	0.284	0.319	0.3	0.331	0.333	0.319	0.273	0.269	0.261
1899-12-31 14:30:06	870	0.277	0.284	0.324	0.308	0.334	0.335	0.33	0.292	0.29	0.265
1899-12-31 14:35:06	875	0.289	0.291	0.331	0.322	0.347	0.326	0.327	0.281	0.293	0.272
1899-12-31 14:40:06	880	0.289	0.301	0.317	0.322	0.342	0.337	0.334	0.297	0.299	0.273
1899-12-31 14:45:06	885	0.294	0.299	0.325	0.327	0.359	0.34	0.326	0.311	0.304	0.279
1899-12-31 14:50:06	890	0.299	0.31	0.343	0.347	0.359	0.351	0.346	0.32	0.319	0.28
1899-12-31 14:55:06	895	0.301	0.317	0.347	0.335	0.36	0.349	0.353	0.315	0.316	0.281
1899-12-31 15:00:06	900	0.311	0.318	0.346	0.34	0.365	0.361	0.353	0.332	0.318	0.286
1899-12-31 15:05:06	905	0.306	0.317	0.344	0.351	0.358	0.364	0.355	0.326	0.325	0.293
1899-12-31 15:10:06	910	0.328	0.333	0.352	0.344	0.361	0.355	0.357	0.322	0.33	0.296
1899-12-31 15:15:06	915	0.32	0.326	0.353	0.349	0.371	0.354	0.359	0.338	0.328	0.295
1899-12-31 15:20:06	920	0.332	0.337	0.354	0.347	0.369	0.364	0.378	0.332	0.332	0.303
1899-12-31 15:25:06	925	0.34	0.342	0.363	0.361	0.379	0.38	0.383	0.358	0.336	0.303
1899-12-31 15:30:06	930	0.34	0.349	0.377	0.371	0.389	0.388	0.386	0.35	0.336	0.306
1899-12-31 15:35:06	935	0.339	0.343	0.368	0.371	0.393	0.396	0.389	0.352	0.334	0.309
1899-12-31 15:40:06	940	0.347	0.35	0.374	0.374	0.397	0.394	0.389	0.352	0.338	0.309
1899-12-31 15:45:06	945	0.355	0.356	0.378	0.379	0.397	0.396	0.394	0.356	0.339	0.312
1899-12-31 15:50:06	950	0.351	0.351	0.372	0.373	0.395	0.392	0.392	0.358	0.346	0.318
1899-12-31 15:55:06	955	0.367	0.362	0.383	0.38	0.4	0.399	0.399	0.362	0.354	0.328
1899-12-31 16:00:06	960	0.362	0.363	0.383	0.38	0.404	0.401	0.405	0.368	0.357	0.33
1899-12-31 16:05:06	965	0.369	0.373	0.391	0.384	0.403	0.401	0.396	0.363	0.361	0.332
1899-12-31 16:10:06	970	0.37	0.368	0.385	0.384	0.402	0.401	0.405	0.367	0.358	0.332
1899-12-31 16:15:06	975	0.37	0.373	0.391	0.389	0.409	0.403	0.405	0.373	0.362	0.334
1899-12-31 16:20:06	980	0.372	0.374	0.39	0.386	0.403	0.401	0.406	0.371	0.361	0.337
1899-12-31 16:25:06	985	0.372	0.371	0.387	0.387	0.399	0.4	0.401	0.37	0.36	0.342
1899-12-31 16:30:06	990	0.384	0.384	0.398	0.391	0.406	0.409	0.403	0.371	0.365	0.35
1899-12-31 16:35:06	995	0.384	0.384	0.4	0.391	0.407	0.404	0.407	0.372	0.366	0.348
1899-12-31 16:40:06	1000	0.387	0.386	0.403	0.392	0.407	0.405	0.407	0.376	0.371	0.351
1899-12-31 16:45:06	1005	0.388	0.388	0.405	0.395	0.41	0.408	0.409	0.376	0.378	0.359
1899-12-31 16:50:06	1010	0.39	0.386	0.407	0.4	0.412	0.41	0.413	0.384	0.379	0.357
1899-12-31 16:55:06	1015	0.399	0.39	0.404	0.4	0.415	0.412	0.415	0.386	0.384	0.364
1899-12-31 17:00:06	1020	0.397	0.395	0.409	0.4	0.42	0.414	0.417	0.386	0.381	0.363
1899-12-31 17:05:06	1025	0.402	0.394	0.408	0.402	0.415	0.416	0.419	0.392	0.383	0.364
1899-12-31 17:10:06	1030	0.399	0.398	0.409	0.405	0.415	0.418	0.421	0.394	0.39	0.37
1899-12-31 17:15:06	1035	0.403	0.398	0.41	0.405	0.405	0.416	0.42	0.394	0.387	0.372
1899-12-31 17:20:06	1040	0.412	0.404	0.415	0.41	0.399	0.427	0.431	0.401	0.393	0.375
1899-12-31 17:25:06	1045	0.418	0.406	0.425	0.411	0.392	0.424	0.422	0.4	0.398	0.379
1899-12-31 17:30:06	1050	0.42	0.407	0.425	0.413	0.383	0.423	0.423	0.398	0.388	0.373
1899-12-31 17:35:06	1055	0.42	0.408	0.418	0.411	0.36	0.414	0.417	0.403	0.402	0.39
1899-12-31 17:40:06	1060	0.416	0.406	0.413	0.413	0.35	0.415	0.416	0.405	0.403	0.388
1899-12-31 17:45:06	1065	0.418	0.415	0.409	0.416	0.35	0.412	0.403	0.402	0.392	0.382
1899-12-31 17:50:06	1070	0.417	0.423	0.412	0.428	0.357	0.404	0.404	0.407	0.399	0.387
1899-12-31 17:55:06	1075	0.402	0.423	0.406	0.422	0.365	0.4	0.403	0.405	0.396	0.386
1899-12-31 18:00:06	1080	0.391	0.419	0.401	0.42	0.364	0.392	0.396	0.403	0.402	0.389
1899-12-31 18:05:06	1085	0.378	0.41	0.394	0.421	0.363	0.383	0.382	0.405	0.404	0.39
1899-12-31 18:10:06	1090	0.369	0.406	0.385	0.419	0.364	0.362	0.366	0.408	0.401	0.395
1899-12-31 18:15:06	1095	0.364	0.399	0.372	0.417	0.366	0.358	0.359	0.41	0.396	0.395
1899-12-31 18:20:06	1100	0.363	0.395	0.365	0.405	0.361	0.361	0.359	0.41	0.382	0.396
1899-12-31 18:25:06	1105	0.364	0.386	0.37	0.405	0.363	0.369	0.366	0.412	0.38	0.399
1899-12-31 18:30:06	1110	0.365	0.386	0.374	0.402	0.359	0.366	0.363	0.422	0.379	0.41
1899-12-31 18:35:06	1115	0.366	0.382	0.372	0.391	0.356	0.365	0.363	0.41	0.372	0.407
1899-12-31 18:40:06	1120	0.36	0.367	0.363	0.376	0.354	0.368	0.364	0.41	0.365	0.405
1899-12-31 18:45:06	1125	0.362	0.363	0.368	0.369	0.353	0.375	0.369	0.414	0.355	0.411
1899-12-31 18:50:06	1130	0.359	0.364	0.367	0.374	0.348	0.371	0.366	0.405	0.353	0.414
1899-12-31 18:55:06	1135	0.354	0.363	0.361	0.377	0.346	0.366	0.36	0.398	0.357	0.416
1899-12-31 19:00:06	1140	0.358	0.366	0.362	0.379	0.345	0.367	0.359	0.389	0.359	0.413
1899-12-31 19:05:06	1145	0.35	0.36	0.354	0.374	0.345	0.37	0.361	0.386	0.36	0.412
1899-12-31 19:10:06	1150	0.355	0.362	0.356	0.373	0.341	0.368	0.359	0.382	0.36	0.41
1899-12-31 19:15:06	1155	0.349	0.359	0.354	0.372	0.34	0.367	0.357	0.382	0.357	0.396
1899-12-31 19:20:06	1160	0.352	0.361	0.353	0.371	0.337	0.359	0.352	0.389	0.355	0.377
1899-12-31 19:25:06	1165	0.351	0.362	0.353	0.37	0.337	0.359	0.355	0.387	0.353	0.368
1899-12-31 19:30:06	1170	0.354	0.36	0.351	0.37	0.338	0.357	0.352	0.378	0.353	0.37
1899-12-31 19:35:06	1175	0.347	0.355	0.347	0.366	0.337	0.355	0.351	0.367	0.351	0.369
1899-12-31 19:40:06	1180	0.345	0.354	0.345	0.366	0.338	0.354	0.349	0.363	0.348	0.363
1899-12-31 19:45:06	1185	0.345	0.353	0.343	0.368	0.335	0.354	0.346	0.363	0.346	0.36
1899-12-31 19:50:06	1190	0.346	0.354	0.344	0.364	0.334	0.353	0.346	0.36	0.347	0.362
1899-12-31 19:55:06	1195	0.345	0.35	0.343	0.365	0.336	0.352	0.347	0.362	0.345	0.365
1899-12-31 20:00:06	1200	0.348	0.353	0.343	0.364	0.333	0.356	0.348	0.364	0.349	0.372
1899-12-31 20:05:06	1205	0.342	0.349	0.339	0.36	0.331	0.354	0.345	0.36	0.342	0.367
1899-12-31 20:10:06	1210	0.344	0.35	0.342	0.359	0.331	0.352	0.345	0.363	0.345	0.37
1899-12-31 20:15:06	1215	0.344	0.348	0.342	0.356	0.333	0.352	0.343	0.364	0.345	0.373
1899-12-31 20:20:06	1220	0.338	0.344	0.337	0.35	0.333	0.352	0.346	0.358	0.341	0.369
1899-12-31 20:25:06	1225	0.337	0.342	0.334	0.35	0.333	0.349	0.343	0.357	0.338	0.363
1899-12-31 20:30:06	1230	0.338	0.345	0.335	0.352	0.329	0.348	0.34	0.357	0.338	0.362
1899-12-31 20:35:06	1235	0.34	0.346	0.339	0.351	0.331	0.345	0.338	0.356	0.339	0.362
1899-12-31 20:40:06	1240	0.339	0.344	0.337	0.349	0.329	0.344	0.337	0.355	0.338	0.361
1899-12-31 20:45:06	1245	0.34	0.342	0.337	0.351	0.331	0.346	0.336	0.36	0.341	0.365
1899-12-31 20:50:06	1250	0.334	0.339	0.333	0.345	0.33	0.347	0.342	0.352	0.336	0.359
1899-12-31 20:55:06	1255	0.335	0.339	0.332	0.346	0.331	0.348	0.345	0.352	0.333	0.357
1899-12-31 21:00:06	1260	0.331	0.337	0.33	0.343	0.329	0.348	0.343	0.352	0.333	0.356
1899-12-31 21:05:06	1265	0.331	0.337	0.33	0.343	0.327	0.345	0.342	0.35	0.332	0.357
1899-12-31 21:10:06	1270	0.332	0.339	0.333	0.346	0.327	0.346	0.339	0.35	0.333	0.357
1899-12-31 21:15:06	1275	0.332	0.338	0.332	0.341	0.328	0.347	0.341	0.349	0.333	0.357
1899-12-31 21:20:06	1280	0.332	0.337	0.33	0.34	0.33	0.346	0.34	0.349	0.334	0.355
1899-12-31 21:25:06	1285	0.332	0.336	0.33	0.34	0.329	0.342	0.338	0.348	0.333	0.355
1899-12-31 21:30:06	1290	0.331	0.336	0.33	0.342	0.329	0.339	0.334	0.346	0.331	0.354
1899-12-31 21:35:06	1295	0.331	0.337	0.331	0.34	0.327	0.338	0.333	0.346	0.332	0.355
1899-12-31 21:40:06	1300	0.33	0.337	0.33	0.341	0.329	0.343	0.337	0.345	0.331	0.355
1899-12-31 21:45:06	1305	0.331	0.339	0.333	0.344	0.329	0.343	0.336	0.348	0.335	0.358
1899-12-31 21:50:06	1310	0.328	0.338	0.332	0.341	0.33	0.343	0.338	0.345	0.333	0.353
1899-12-31 21:55:06	1315	0.33	0.341	0.335	0.343	0.332	0.344	0.34	0.348	0.336	0.36
1899-12-31 22:00:06	1320	0.328	0.339	0.332	0.341	0.329	0.34	0.337	0.344	0.334	0.354
1899-12-31 22:05:06	1325	0.327	0.338	0.332	0.341	0.328	0.339	0.336	0.344	0.334	0.355
1899-12-31 22:10:06	1330	0.327	0.338	0.331	0.341	0.328	0.339	0.334	0.344	0.334	0.356
1899-12-31 22:15:06	1335	0.326	0.338	0.331	0.341	0.328	0.34	0.337	0.345	0.334	0.356
1899-12-31 22:20:06	1340	0.325	0.337	0.33	0.341	0.327	0.339	0.334	0.343	0.332	0.355
1899-12-31 22:25:06	1345	0.326	0.339	0.331	0.342	0.326	0.337	0.332	0.342	0.332	0.355
1899-12-31 22:30:06	1350	0.323	0.339	0.331	0.341	0.327	0.339	0.335	0.345	0.335	0.358
1899-12-31 22:35:06	1355	0.325	0.339	0.332	0.342	0.328	0.34	0.336	0.346	0.336	0.359
1899-12-31 22:40:06	1360	0.323	0.338	0.33	0.341	0.328	0.34	0.337	0.345	0.335	0.358
1899-12-31 22:45:06	1365	0.323	0.336	0.329	0.339	0.326	0.339	0.338	0.343	0.334	0.358
1899-12-31 22:50:06	1370	0.325	0.34	0.331	0.342	0.328	0.34	0.337	0.345	0.335	0.358
1899-12-31 22:55:06	1375	0.324	0.339	0.33	0.342	0.327	0.339	0.335	0.345	0.335	0.359
1899-12-31 23:00:06	1380	0.324	0.338	0.329	0.341	0.327	0.338	0.333	0.345	0.335	0.358
1899-12-31 23:05:06	1385	0.322	0.337	0.328	0.34	0.326	0.338	0.332	0.343	0.333	0.358
1899-12-31 23:10:06	1390	0.321	0.337	0.328	0.34	0.326	0.337	0.333	0.342	0.331	0.356
1899-12-31 23:15:06	1395	0.323	0.339	0.329	0.34	0.326	0.338	0.331	0.344	0.334	0.359
1899-12-31 23:20:06	1400	0.324	0.34	0.33	0.343	0.328	0.339	0.334	0.346	0.336	0.36
1899-12-31 23:25:06	1405	0.324	0.339	0.329	0.342	0.326	0.337	0.331	0.345	0.334	0.359
1899-12-31 23:30:06	1410	0.321	0.336	0.325	0.338	0.326	0.336	0.331	0.343	0.332	0.357
1899-12-31 23:35:06	1415	0.321	0.336	0.325	0.339	0.325	0.335	0.331	0.343	0.332	0.357
1899-12-31 23:40:06	1420	0.322	0.337	0.327	0.341	0.325	0.335	0.33	0.344	0.333	0.358
1899-12-31 23:45:06	1425	0.322	0.337	0.326	0.34	0.324	0.334	0.329	0.345	0.334	0.359
1899-12-31 23:50:06	1430	0.321	0.336	0.325	0.339	0.325	0.335	0.331	0.345	0.333	0.359
1899-12-31 23:55:06	1435	0.322	0.336	0.325	0.338	0.323	0.334	0.329	0.343	0.331	0.358
1900-01-01 00:00:06	1440	0.32	0.334	0.324	0.338	0.323	0.334	0.328	0.343	0.331	0.358
To IMPORT
Info
Info	IN 0.02
Time	TIME	PA 24h Min	PA 24h Min	PA 24h Min	PA 24h Min	PA 24h Min	PA 24h Min	PA 24h Min	PA 24h Min	PA 24h Min	PA 24h Min
1899-12-31	5	0.02	0.021	0.021	0.02	0.02	0.02	0.02	0.02	0.02	0.02
1899-12-31 00:05:06	10	0.02	0.023	0.022	0.022	0.021	0.021	0.022	0.021	0.021	0.022
1899-12-31 00:10:06	15	0.023	0.025	0.024	0.024	0.022	0.023	0.024	0.024	0.023	0.024
1899-12-31 00:15:06	20	0.024	0.028	0.027	0.027	0.025	0.025	0.026	0.026	0.025	0.026
1899-12-31 00:20:06	25	0.026	0.032	0.03	0.03	0.028	0.028	0.029	0.029	0.027	0.029
1899-12-31 00:25:06	30	0.029	0.034	0.032	0.033	0.03	0.031	0.036	0.031	0.029	0.031
1899-12-31 00:30:06	35	0.032	0.037	0.036	0.034	0.034	0.034	0.039	0.038	0.034	0.035
1899-12-31 00:35:06	40	0.035	0.046	0.044	0.045	0.04	0.043	0.043	0.04	0.038	0.039
1899-12-31 00:40:06	45	0.038	0.047	0.046	0.047	0.043	0.044	0.047	0.042	0.039	0.041
1899-12-31 00:45:06	50	0.045	0.046	0.046	0.048	0.047	0.046	0.05	0.05	0.049	0.05
1899-12-31 00:50:06	55	0.048	0.053	0.053	0.055	0.05	0.051	0.051	0.052	0.048	0.047
1899-12-31 00:55:06	60	0.048	0.052	0.054	0.054	0.049	0.048	0.056	0.053	0.051	0.055
1899-12-31 01:00:06	65	0.054	0.052	0.057	0.055	0.054	0.056	0.055	0.063	0.059	0.057
1899-12-31 01:05:06	70	0.052	0.057	0.057	0.06	0.06	0.057	0.054	0.059	0.058	0.062
1899-12-31 01:10:06	75	0.058	0.055	0.063	0.061	0.057	0.055	0.057	0.055	0.055	0.067
1899-12-31 01:15:06	80	0.06	0.056	0.058	0.06	0.06	0.056	0.064	0.057	0.059	0.065
1899-12-31 01:20:06	85	0.065	0.064	0.062	0.061	0.062	0.058	0.069	0.063	0.065	0.066
1899-12-31 01:25:06	90	0.066	0.066	0.068	0.068	0.066	0.068	0.073	0.07	0.068	0.071
1899-12-31 01:30:06	95	0.068	0.073	0.076	0.072	0.076	0.073	0.076	0.07	0.068	0.078
1899-12-31 01:35:06	100	0.068	0.075	0.074	0.072	0.074	0.072	0.085	0.075	0.065	0.071
1899-12-31 01:40:06	105	0.075	0.079	0.079	0.075	0.08	0.079	0.088	0.083	0.079	0.083
1899-12-31 01:45:06	110	0.07	0.086	0.088	0.087	0.091	0.087	0.093	0.085	0.08	0.081
1899-12-31 01:50:06	115	0.076	0.085	0.091	0.089	0.094	0.087	0.097	0.091	0.088	0.089
1899-12-31 01:55:06	120	0.088	0.095	0.097	0.095	0.102	0.097	0.095	0.09	0.091	0.092
1899-12-31 02:00:06	125	0.091	0.096	0.101	0.096	0.105	0.1	0.098	0.089	0.083	0.099
1899-12-31 02:05:06	130	0.097	0.091	0.103	0.096	0.111	0.107	0.117	0.093	0.096	0.102
1899-12-31 02:10:06	135	0.102	0.096	0.099	0.106	0.11	0.102	0.13	0.112	0.11	0.114
1899-12-31 02:15:06	140	0.108	0.122	0.117	0.12	0.122	0.118	0.138	0.115	0.11	0.104
1899-12-31 02:20:06	145	0.117	0.116	0.123	0.121	0.142	0.133	0.135	0.118	0.107	0.106
1899-12-31 02:25:06	150	0.109	0.117	0.125	0.125	0.149	0.143	0.151	0.11	0.109	0.12
1899-12-31 02:30:06	155	0.123	0.131	0.123	0.12	0.141	0.139	0.158	0.118	0.121	0.129
1899-12-31 02:35:06	160	0.123	0.131	0.13	0.123	0.161	0.158	0.163	0.124	0.123	0.135
1899-12-31 02:40:06	165	0.145	0.138	0.134	0.13	0.173	0.166	0.154	0.144	0.135	0.127
1899-12-31 02:45:06	170	0.128	0.146	0.15	0.151	0.177	0.17	0.174	0.132	0.138	0.127
1899-12-31 02:50:06	175	0.138	0.147	0.152	0.149	0.171	0.168	0.176	0.156	0.138	0.143
1899-12-31 02:55:06	180	0.15	0.156	0.153	0.153	0.183	0.186	0.186	0.143	0.14	0.132
1899-12-31 03:00:06	185	0.146	0.163	0.17	0.148	0.189	0.178	0.192	0.164	0.144	0.146
1899-12-31 03:05:06	190	0.158	0.156	0.179	0.17	0.195	0.191	0.196	0.17	0.151	0.141
1899-12-31 03:10:06	195	0.167	0.171	0.185	0.173	0.198	0.196	0.199	0.158	0.159	0.164
1899-12-31 03:15:06	200	0.155	0.179	0.185	0.183	0.202	0.201	0.209	0.182	0.165	0.165
1899-12-31 03:20:06	205	0.179	0.195	0.19	0.193	0.204	0.206	0.204	0.184	0.168	0.171
1899-12-31 03:25:06	210	0.187	0.197	0.201	0.197	0.205	0.205	0.209	0.195	0.178	0.177
1899-12-31 03:30:06	215	0.182	0.192	0.206	0.198	0.211	0.21	0.21	0.196	0.187	0.181
1899-12-31 03:35:06	220	0.187	0.21	0.207	0.201	0.214	0.212	0.216	0.2	0.195	0.193
1899-12-31 03:40:06	225	0.192	0.209	0.213	0.21	0.213	0.219	0.213	0.205	0.199	0.198
1899-12-31 03:45:06	230	0.195	0.207	0.211	0.212	0.217	0.225	0.222	0.211	0.2	0.195
1899-12-31 03:50:06	235	0.202	0.21	0.213	0.213	0.223	0.221	0.224	0.213	0.206	0.202
1899-12-31 03:55:06	240	0.209	0.211	0.214	0.213	0.228	0.226	0.231	0.217	0.207	0.206
1899-12-31 04:00:06	245	0.211	0.216	0.219	0.217	0.229	0.23	0.23	0.22	0.21	0.208
1899-12-31 04:05:06	250	0.213	0.22	0.221	0.222	0.235	0.237	0.233	0.221	0.204	0.206
1899-12-31 04:10:06	255	0.213	0.224	0.232	0.225	0.231	0.235	0.243	0.225	0.216	0.21
1899-12-31 04:15:06	260	0.209	0.224	0.224	0.226	0.235	0.241	0.237	0.224	0.217	0.213
1899-12-31 04:20:06	265	0.224	0.224	0.221	0.233	0.244	0.246	0.247	0.229	0.22	0.221
1899-12-31 04:25:06	270	0.221	0.223	0.227	0.233	0.24	0.242	0.251	0.23	0.225	0.209
1899-12-31 04:30:06	275	0.223	0.22	0.232	0.239	0.248	0.249	0.254	0.238	0.222	0.214
1899-12-31 04:35:06	280	0.222	0.219	0.222	0.235	0.257	0.26	0.263	0.237	0.233	0.227
1899-12-31 04:40:06	285	0.225	0.239	0.243	0.246	0.261	0.26	0.256	0.247	0.231	0.233
1899-12-31 04:45:06	290	0.226	0.238	0.242	0.248	0.269	0.267	0.262	0.242	0.227	0.231
1899-12-31 04:50:06	295	0.225	0.233	0.241	0.246	0.263	0.261	0.268	0.243	0.23	0.23
1899-12-31 04:55:06	300	0.239	0.234	0.24	0.247	0.268	0.267	0.276	0.248	0.232	0.233
1899-12-31 05:00:06	305	0.231	0.239	0.25	0.255	0.276	0.271	0.279	0.255	0.242	0.241
1899-12-31 05:05:06	310	0.236	0.251	0.255	0.253	0.283	0.28	0.286	0.249	0.239	0.239
1899-12-31 05:10:06	315	0.237	0.244	0.26	0.26	0.284	0.284	0.295	0.256	0.25	0.246
1899-12-31 05:15:06	320	0.243	0.258	0.27	0.267	0.289	0.286	0.295	0.261	0.246	0.244
1899-12-31 05:20:06	325	0.246	0.255	0.27	0.271	0.3	0.294	0.306	0.262	0.253	0.25
1899-12-31 05:25:06	330	0.249	0.258	0.281	0.278	0.304	0.304	0.315	0.266	0.258	0.251
1899-12-31 05:30:06	335	0.259	0.269	0.283	0.278	0.317	0.311	0.314	0.273	0.262	0.256
1899-12-31 05:35:06	340	0.258	0.272	0.294	0.287	0.328	0.32	0.319	0.274	0.268	0.255
1899-12-31 05:40:06	345	0.265	0.275	0.302	0.293	0.331	0.32	0.33	0.273	0.269	0.261
1899-12-31 05:45:06	350	0.268	0.284	0.319	0.3	0.331	0.333	0.327	0.292	0.29	0.265
1899-12-31 05:50:06	355	0.273	0.284	0.324	0.308	0.334	0.335	0.334	0.281	0.293	0.272
1899-12-31 05:55:06	360	0.277	0.291	0.331	0.322	0.347	0.326	0.326	0.297	0.299	0.273
1899-12-31 06:00:06	365	0.277	0.301	0.317	0.322	0.342	0.337	0.346	0.311	0.304	0.279
1899-12-31 06:05:06	370	0.289	0.299	0.325	0.327	0.359	0.34	0.353	0.32	0.319	0.28
1899-12-31 06:10:06	375	0.289	0.31	0.343	0.347	0.359	0.351	0.353	0.315	0.316	0.281
1899-12-31 06:15:06	380	0.294	0.317	0.347	0.335	0.36	0.349	0.355	0.332	0.318	0.286
1899-12-31 06:20:06	385	0.299	0.318	0.346	0.34	0.365	0.361	0.357	0.326	0.325	0.293
1899-12-31 06:25:06	390	0.301	0.317	0.344	0.351	0.358	0.364	0.359	0.322	0.33	0.296
1899-12-31 06:30:06	395	0.311	0.333	0.352	0.344	0.361	0.355	0.378	0.338	0.328	0.295
1899-12-31 06:35:06	400
	INITIATE 0.002
1899-12-31 06:40:06	Min	PA 24h Min	PA 24h Min	PA 24h Min	PA 24h Min	PA 24h Min	PA 24h Min	PA 24h Min	PA 24h Min	PA 24h Min	PA 24h LB
		0.002	0.002	0.002	0.002	0.002	0.002	0.001	0.002	0.002
		0.003	0.002	0.002	0.002	0.002	0.002	0.001	0.002	0.002
		0.003	0.003	0.002	0.002	0.002	0.002	0.002	0.002	0.002
		0.003	0.003	0.002	0.002	0.002	0.002	0.002	0.002	0.002
		0.003	0.003	0.002	0.002	0.002	0.003	0.002	0.003	0.002
		0.004	0.003	0.003	0.003	0.003	0.003	0.002	0.003	0.002
		0.004	0.003	0.003	0.003	0.003	0.003	0.002	0.003	0.002
		0.004	0.003	0.003	0.003	0.003	0.003	0.002	0.003	0.003
		0.004	0.004	0.003	0.003	0.003	0.003	0.002	0.003	0.003
		0.004	0.004	0.003	0.003	0.003	0.003	0.003	0.003	0.003
		0.005	0.004	0.004	0.004	0.004	0.004	0.003	0.004	0.003
		0.005	0.004	0.004	0.004	0.004	0.004	0.003	0.004	0.004
		0.005	0.005	0.005	0.004	0.004	0.004	0.003	0.004	0.004
		0.006	0.005	0.005	0.005	0.005	0.005	0.004	0.004	0.004
		0.006	0.005	0.005	0.005	0.005	0.005	0.004	0.005	0.005
		0.007	0.006	0.006	0.006	0.005	0.005	0.004	0.005	0.005
		0.007	0.006	0.006	0.005	0.006	0.005	0.004	0.005	0.005
		0.007	0.007	0.007	0.006	0.006	0.006	0.005	0.006	0.006
		0.008	0.007	0.007	0.006	0.006	0.007	0.006	0.006	0.006
		0.009	0.008	0.008	0.007	0.007	0.007	0.006	0.007	0.006
		0.009	0.009	0.008	0.008	0.008	0.007	0.007	0.007	0.007
		0.01	0.01	0.009	0.009	0.009	0.009	0.007	0.008	0.008
		0.011	0.01	0.01	0.009	0.009	0.009	0.008	0.008	0.008
		0.012	0.011	0.01	0.01	0.01	0.01	0.009	0.009	0.009
		0.012	0.012	0.011	0.011	0.01	0.01	0.009	0.01	0.01
		0.013	0.012	0.012	0.012	0.011	0.011	0.01	0.011	0.01
		0.014	0.013	0.013	0.012	0.012	0.012	0.01	0.011	0.011
		0.015	0.014	0.014	0.013	0.013	0.013	0.011	0.013	0.012
		0.017	0.015	0.015	0.014	0.014	0.014	0.012	0.014	0.013
		0.018	0.017	0.016	0.016	0.015	0.015	0.013	0.015	0.014
		0.02	0.018	0.017	0.017	0.016	0.017	0.015	0.016	0.016
		0.02	0.019	0.018	0.018	0.017	0.017	0.015	0.017	0.016
		0.023	0.021	0.021	0.02	0.02	0.02	0.017	0.019	0.018
		0.024	0.023	0.022	0.022	0.021	0.021	0.019	0.02	0.02
		0.026	0.025	0.024	0.024	0.022	0.023	0.02	0.021	0.021
		0.029	0.028	0.027	0.027	0.025	0.025	0.022	0.024	0.023
		0.032	0.032	0.03	0.03	0.028	0.028	0.024	0.026	0.025
		0.035	0.034	0.032	0.033	0.03	0.031	0.026	0.029	0.027
		0.038	0.037	0.036	0.034	0.034	0.034	0.029	0.031	0.029
		0.045	0.046	0.044	0.045	0.04	0.043	0.036	0.038	0.034
		0.048	0.047	0.046	0.047	0.043	0.044	0.039	0.04	0.038
		0.048	0.046	0.046	0.048	0.047	0.046	0.043	0.042	0.039
		0.054	0.053	0.053	0.055	0.05	0.051	0.047	0.05	0.049
		0.052	0.052	0.054	0.054	0.049	0.048	0.05	0.052	0.048
		0.058	0.052	0.057	0.055	0.054	0.056	0.051	0.053	0.051
		0.06	0.057	0.057	0.06	0.06	0.057	0.056	0.063	0.059
		0.065	0.055	0.063	0.061	0.057	0.055	0.055	0.059	0.058
		0.066	0.056	0.058	0.06	0.06	0.056	0.054	0.055	0.055
		0.068	0.064	0.062	0.061	0.062	0.058	0.057	0.057	0.059
		0.068	0.066	0.068	0.068	0.066	0.068	0.064	0.063	0.065
		0.075	0.073	0.076	0.072	0.076	0.073	0.069	0.07	0.068
		0.07	0.075	0.074	0.072	0.074	0.072	0.073	0.07	0.068
		0.076	0.079	0.079	0.075	0.08	0.079	0.076	0.075	0.065
		0.088	0.086	0.088	0.087	0.091	0.087	0.085	0.083	0.079
		0.091	0.085	0.091	0.089	0.094	0.087	0.088	0.085	0.08
		0.097	0.095	0.097	0.095	0.102	0.097	0.093	0.091	0.088
		0.102	0.096	0.101	0.096	0.105	0.1	0.097	0.09	0.091
		0.108	0.091	0.103	0.096	0.111	0.107	0.095	0.089	0.083
		0.117	0.096	0.099	0.106	0.11	0.102	0.098	0.093	0.096
		0.109	0.122	0.117	0.12	0.122	0.118	0.117	0.112	0.11
		0.123	0.116	0.123	0.121	0.142	0.133	0.13	0.115	0.11
		0.123	0.117	0.125	0.125	0.149	0.143	0.138	0.118	0.107
		0.145	0.131	0.123	0.12	0.141	0.139	0.135	0.11	0.109
		0.128	0.131	0.13	0.123	0.161	0.158	0.151	0.118	0.121
		0.138	0.138	0.134	0.13	0.173	0.166	0.158	0.124	0.123
		0.15	0.146	0.15	0.151	0.177	0.17	0.163	0.144	0.135
		0.146	0.147	0.152	0.149	0.171	0.168	0.154	0.132	0.138
		0.158	0.156	0.153	0.153	0.183	0.186	0.174	0.156	0.138
		0.167	0.163	0.17	0.148	0.189	0.178	0.176	0.143	0.14
		0.155	0.156	0.179	0.17	0.195	0.191	0.186	0.164	0.144
		0.179	0.171	0.185	0.173	0.198	0.196	0.192	0.17	0.151
		0.187	0.179	0.185	0.183	0.202	0.201	0.196	0.158	0.159
		0.182	0.195	0.19	0.193	0.204	0.206	0.199	0.182	0.165
		0.187	0.197	0.201	0.197	0.205	0.205	0.209	0.184	0.168
		0.192	0.192	0.206	0.198	0.211	0.21	0.204	0.195	0.178
		0.195	0.21	0.207	0.201	0.214	0.212	0.209	0.196	0.187
		0.202	0.209	0.213	0.21	0.213	0.219	0.21	0.2	0.195
		0.209	0.207	0.211	0.212	0.217	0.225	0.216	0.205	0.199
		0.211	0.21	0.213	0.213	0.223	0.221	0.213	0.211	0.2
		0.213	0.211	0.214	0.213	0.228	0.226	0.222	0.213	0.206
		0.213	0.216	0.219	0.217	0.229	0.23	0.224	0.217	0.207
		0.209	0.22	0.221	0.222	0.235	0.237	0.231	0.22	0.21
		0.224	0.224	0.232	0.225	0.231	0.235	0.23	0.221	0.204
		0.221	0.224	0.224	0.226	0.235	0.241	0.233	0.225	0.216
		0.223	0.224	0.221	0.233	0.244	0.246	0.243	0.224	0.217
		0.222	0.223	0.227	0.233	0.24	0.242	0.237	0.229	0.22
		0.225	0.22	0.232	0.239	0.248	0.249	0.247	0.23	0.225
		0.226	0.219	0.222	0.235	0.257	0.26	0.251	0.238	0.222
		0.225	0.239	0.243	0.246	0.261	0.26	0.254	0.237	0.233
		0.239	0.238	0.242	0.248	0.269	0.267	0.263	0.247	0.231
		0.231	0.233	0.241	0.246	0.263	0.261	0.256	0.242	0.227
		0.236	0.234	0.24	0.247	0.268	0.267	0.262	0.243	0.23
		0.237	0.239	0.25	0.255	0.276	0.271	0.268	0.248	0.232
		0.243	0.251	0.255	0.253	0.283	0.28	0.276	0.255	0.242
		0.246	0.244	0.26	0.26	0.284	0.284	0.279	0.249	0.239
		0.249	0.258	0.27	0.267	0.289	0.286	0.286	0.256	0.25
		0.259	0.255	0.27	0.271	0.3	0.294	0.295	0.261	0.246
		0.258	0.258	0.281	0.278	0.304	0.304	0.295	0.262	0.253
		0.265	0.269	0.283	0.278	0.317	0.311	0.306	0.266	0.258
		0.268	0.272	0.294	0.287	0.328	0.32	0.315	0.273	0.262
		0.273	0.275	0.302	0.293	0.331	0.32	0.314	0.274	0.268
		0.277	0.284	0.319	0.3	0.331	0.333	0.319	0.273	0.269
		0.277	0.284	0.324	0.308	0.334	0.335	0.33	0.292	0.29
		0.289	0.291	0.331	0.322	0.347	0.326	0.327	0.281	0.293
		0.289	0.301	0.317	0.322	0.342	0.337	0.334	0.297	0.299
		0.294	0.299	0.325	0.327	0.359	0.34	0.326	0.311	0.304
		0.299	0.31	0.343	0.347	0.359	0.351	0.346	0.32	0.319
		0.301	0.317	0.347	0.335	0.36	0.349	0.353	0.315	0.316
		0.311	0.318	0.346	0.34	0.365	0.361	0.353	0.332	0.318
		0.306	0.317	0.344	0.351	0.358	0.364	0.355	0.326	0.325
		0.328	0.333	0.352	0.344	0.361	0.355	0.357	0.322	0.33
		0.32	0.326	0.353	0.349	0.371	0.354	0.359	0.338	0.328
		0.332	0.337	0.354	0.347	0.369	0.364	0.378	0.332	0.332
		0.34	0.342	0.363	0.361	0.379	0.38	0.383	0.358	0.336
		0.34	0.349	0.377	0.371	0.389	0.388	0.386	0.35	0.336
		0.339	0.343	0.368	0.371	0.393	0.396	0.389	0.352	0.334
		0.347	0.35	0.374	0.374	0.397	0.394	0.389	0.352	0.338
		0.355	0.356	0.378	0.379	0.397	0.396	0.394	0.356	0.339
		0.351	0.351	0.372	0.373	0.395	0.392	0.392	0.358	0.346
		0.367	0.362	0.383	0.38	0.4	0.399	0.399	0.362	0.354
		0.362	0.363	0.383	0.38	0.404	0.401	0.405	0.368	0.357
		0.369	0.373	0.391	0.384	0.403	0.401	0.396	0.363	0.361
		0.37	0.368	0.385	0.384	0.402	0.401	0.405	0.367	0.358
		0.37	0.373	0.391	0.389	0.409	0.403	0.405	0.373	0.362
		0.372	0.374	0.39	0.386	0.403	0.401	0.406	0.371	0.361
		0.372	0.371	0.387	0.387	0.399	0.4	0.401	0.37	0.36
		0.384	0.384	0.398	0.391	0.406	0.409	0.403	0.371	0.365
		0.384	0.384	0.4	0.391	0.407	0.404	0.407	0.372	0.366
		0.387	0.386	0.403	0.392	0.407	0.405	0.407	0.376	0.371
		0.388	0.388	0.405	0.395	0.41	0.408	0.409	0.376	0.378
		0.39	0.386	0.407	0.4	0.412	0.41	0.413	0.384	0.379
		0.399	0.39	0.404	0.4	0.415	0.412	0.415	0.386	0.384
		0.397	0.395	0.409	0.4	0.42	0.414	0.417	0.386	0.381
		0.402	0.394	0.408	0.402	0.415	0.416	0.419	0.392	0.383
		0.399	0.398	0.409	0.405	0.415	0.418	0.421	0.394	0.39
		0.403	0.398	0.41	0.405	0.405	0.416	0.42	0.394	0.387
		0.412	0.404	0.415	0.41	0.399	0.427	0.431	0.401	0.393
		0.418	0.406	0.425	0.411	0.392	0.424	0.422	0.4	0.398
		0.42	0.407	0.425	0.413	0.383	0.423	0.423	0.398	0.388
		0.42	0.408	0.418	0.411	0.36	0.414	0.417	0.403	0.402
		0.416	0.406	0.413	0.413	0.35	0.415	0.416	0.405	0.403
		0.418	0.415	0.409	0.416	0.35	0.412	0.403	0.402	0.392
		0.417	0.423	0.412	0.428	0.357	0.404	0.404	0.407	0.399
		0.402	0.423	0.406	0.422	0.365	0.4	0.403	0.405	0.396
		0.391	0.419	0.401	0.42	0.364	0.392	0.396	0.403	0.402
		0.378	0.41	0.394	0.421	0.363	0.383	0.382	0.405	0.404
		0.369	0.406	0.385	0.419	0.364	0.362	0.366	0.408	0.401
		0.364	0.399	0.372	0.417	0.366	0.358	0.359	0.41	0.396
		0.363	0.395	0.365	0.405	0.361	0.361	0.359	0.41	0.382
		0.364	0.386	0.37	0.405	0.363	0.369	0.366	0.412	0.38
		0.365	0.386	0.374	0.402	0.359	0.366	0.363	0.422	0.379
		0.366	0.382	0.372	0.391	0.356	0.365	0.363	0.41	0.372
		0.36	0.367	0.363	0.376	0.354	0.368	0.364	0.41	0.365
		0.362	0.363	0.368	0.369	0.353	0.375	0.369	0.414	0.355
		0.359	0.364	0.367	0.374	0.348	0.371	0.366	0.405	0.353
		0.354	0.363	0.361	0.377	0.346	0.366	0.36	0.398	0.357
		0.358	0.366	0.362	0.379	0.345	0.367	0.359	0.389	0.359
		0.35	0.36	0.354	0.374	0.345	0.37	0.361	0.386	0.36
		0.355	0.362	0.356	0.373	0.341	0.368	0.359	0.382	0.36
		0.349	0.359	0.354	0.372	0.34	0.367	0.357	0.382	0.357
		0.352	0.361	0.353	0.371	0.337	0.359	0.352	0.389	0.355
		0.351	0.362	0.353	0.37	0.337	0.359	0.355	0.387	0.353
		0.354	0.36	0.351	0.37	0.338	0.357	0.352	0.378	0.353
		0.347	0.355	0.347	0.366	0.337	0.355	0.351	0.367	0.351
		0.345	0.354	0.345	0.366	0.338	0.354	0.349	0.363	0.348
		0.345	0.353	0.343	0.368	0.335	0.354	0.346	0.363	0.346
		0.346	0.354	0.344	0.364	0.334	0.353	0.346	0.36	0.347
		0.345	0.35	0.343	0.365	0.336	0.352	0.347	0.362	0.345
		0.348	0.353	0.343	0.364	0.333	0.356	0.348	0.364	0.349
		0.342	0.349	0.339	0.36	0.331	0.354	0.345	0.36	0.342
		0.344	0.35	0.342	0.359	0.331	0.352	0.345	0.363	0.345
		0.344	0.348	0.342	0.356	0.333	0.352	0.343	0.364	0.345
		0.338	0.344	0.337	0.35	0.333	0.352	0.346	0.358	0.341
		0.337	0.342	0.334	0.35	0.333	0.349	0.343	0.357	0.338
		0.338	0.345	0.335	0.352	0.329	0.348	0.34	0.357	0.338
		0.34	0.346	0.339	0.351	0.331	0.345	0.338	0.356	0.339
		0.339	0.344	0.337	0.349	0.329	0.344	0.337	0.355	0.338
		0.34	0.342	0.337	0.351	0.331	0.346	0.336	0.36	0.341
		0.334	0.339	0.333	0.345	0.33	0.347	0.342	0.352	0.336
		0.335	0.339	0.332	0.346	0.331	0.348	0.345	0.352	0.333
		0.331	0.337	0.33	0.343	0.329	0.348	0.343	0.352	0.333
		0.331	0.337	0.33	0.343	0.327	0.345	0.342	0.35	0.332
		0.332	0.339	0.333	0.346	0.327	0.346	0.339	0.35	0.333
		0.332	0.338	0.332	0.341	0.328	0.347	0.341	0.349	0.333
		0.332	0.337	0.33	0.34	0.33	0.346	0.34	0.349	0.334
		0.332	0.336	0.33	0.34	0.329	0.342	0.338	0.348	0.333
		0.331	0.336	0.33	0.342	0.329	0.339	0.334	0.346	0.331
		0.331	0.337	0.331	0.34	0.327	0.338	0.333	0.346	0.332
		0.33	0.337	0.33	0.341	0.329	0.343	0.337	0.345	0.331
		0.331	0.339	0.333	0.344	0.329	0.343	0.336	0.348	0.335
		0.328	0.338	0.332	0.341	0.33	0.343	0.338	0.345	0.333
		0.33	0.341	0.335	0.343	0.332	0.344	0.34	0.348	0.336
		0.328	0.339	0.332	0.341	0.329	0.34	0.337	0.344	0.334
		0.327	0.338	0.332	0.341	0.328	0.339	0.336	0.344	0.334
		0.327	0.338	0.331	0.341	0.328	0.339	0.334	0.344	0.334
		0.326	0.338	0.331	0.341	0.328	0.34	0.337	0.345	0.334
		0.325	0.337	0.33	0.341	0.327	0.339	0.334	0.343	0.332
		0.326	0.339	0.331	0.342	0.326	0.337	0.332	0.342	0.332
		0.323	0.339	0.331	0.341	0.327	0.339	0.335	0.345	0.335
		0.325	0.339	0.332	0.342	0.328	0.34	0.336	0.346	0.336
		0.323	0.338	0.33	0.341	0.328	0.34	0.337	0.345	0.335
		0.323	0.336	0.329	0.339	0.326	0.339	0.338	0.343	0.334
		0.325	0.34	0.331	0.342	0.328	0.34	0.337	0.345	0.335
		0.324	0.339	0.33	0.342	0.327	0.339	0.335	0.345	0.335
		0.324	0.338	0.329	0.341	0.327	0.338	0.333	0.345	0.335
		0.322	0.337	0.328	0.34	0.326	0.338	0.332	0.343	0.333
		0.321	0.337	0.328	0.34	0.326	0.337	0.333	0.342	0.331
		0.323	0.339	0.329	0.34	0.326	0.338	0.331	0.344	0.334
		0.324	0.34	0.33	0.343	0.328	0.339	0.334	0.346	0.336
		0.324	0.339	0.329	0.342	0.326	0.337	0.331	0.345	0.334
		0.321	0.336	0.325	0.338	0.326	0.336	0.331	0.343	0.332
		0.321	0.336	0.325	0.339	0.325	0.335	0.331	0.343	0.332
		0.322	0.337	0.327	0.341	0.325	0.335	0.33	0.344	0.333
		0.322	0.337	0.326	0.34	0.324	0.334	0.329	0.345	0.334
		0.321	0.336	0.325	0.339	0.325	0.335	0.331	0.345	0.333
		0.322	0.336	0.325	0.338	0.323	0.334	0.329	0.343	0.331
		0.32	0.334	0.324	0.338	0.323	0.334	0.328	0.343	0.331
INITIATE 0.005
1899-12-31 06:40:06	Min	PA 24h Min	PA 24h Min	PA 24h Min	PA 24h Min	PA 24h Min	PA 24h Min	PA 24h Min	PA 24h Min	PA 24h Min	PA 24h LB
		0.005	0.005	0.005	0.005	0.005	0.005	0.004	0.004	0.004
		0.005	0.005	0.005
		0.005	0.005	0.005
		0.006	0.006	0.006
		0.006	0.006	0.006
		0.007	0.007	0.007
		0.007	0.007	0.007
		0.007	0.008	0.008
		0.008	0.009	0.008
		0.009	0.01	0.009

## Sheet: 0.002
	PA 24h Min	PA 24h Min	PA 24h Min	PA 24h Min	PA 24h Min	PA 24h Min	PA 24h Min	PA 24h Min	PA 24h Min	PA 24h Min
	0.002	0.002	0.002	0.002	0.002	0.002	0.002	0.002	0.002	0.002
	0.002	0.002	0.002	0.001	0.002	0.001	0.002	0.002	0.002	0.002
	0.002	0.002	0.002	0.002	0.002	0.002	0.002	0.002	0.002	0.002
	0.002	0.002	0.002	0.002	0.002	0.002	0.002	0.002	0.002	0.002
	0.003	0.003	0.002	0.002	0.002	0.002	0.002	0.002	0.002	0.002
	0.003	0.003	0.002	0.002	0.002	0.002	0.002	0.002	0.002	0.002
	0.003	0.003	0.003	0.002	0.003	0.002	0.002	0.002	0.002	0.003
	0.003	0.003	0.003	0.002	0.003	0.003	0.003	0.003	0.003	0.003
	0.004	0.003	0.003	0.003	0.003	0.003	0.003	0.003	0.003	0.003
	0.004	0.003	0.003	0.003	0.003	0.003	0.003	0.003	0.003	0.003
	0.004	0.004	0.003	0.003	0.003	0.003	0.003	0.003	0.003	0.004
	0.004	0.004	0.004	0.003	0.004	0.003	0.004	0.003	0.004	0.004
	0.004	0.004	0.004	0.003	0.004	0.003	0.004	0.003	0.004	0.004
	0.005	0.004	0.005	0.004	0.004	0.004	0.004	0.004	0.004	0.005
	0.005	0.005	0.005	0.004	0.005	0.004	0.004	0.004	0.005	0.005
	0.005	0.005	0.005	0.004	0.005	0.004	0.005	0.004	0.005	0.005
	0.006	0.005	0.006	0.005	0.005	0.005	0.006	0.004	0.005	0.006
	0.006	0.006	0.006	0.005	0.006	0.005	0.006	0.005	0.006	0.006
	0.007	0.006	0.007	0.006	0.006	0.005	0.007	0.005	0.006	0.007
	0.007	0.007	0.007	0.005	0.006	0.005	0.007	0.005	0.006	0.007
	0.007	0.007	0.008	0.006	0.007	0.006	0.008	0.006	0.007	0.008
	0.008	0.008	0.008	0.006	0.008	0.007	0.009	0.006	0.008	0.008
	0.009	0.009	0.009	0.007	0.009	0.007	0.009	0.007	0.008	0.01
	0.009	0.01	0.01	0.008	0.009	0.007	0.01	0.007	0.009	0.01
	0.01	0.01	0.01	0.009	0.01	0.009	0.01	0.008	0.01	0.011
	0.011	0.011	0.011	0.009	0.01	0.009	0.011	0.008	0.01	0.012
	0.012	0.012	0.012	0.01	0.011	0.01	0.012	0.009	0.011	0.013
	0.012	0.012	0.013	0.011	0.012	0.01	0.013	0.01	0.012	0.014
	0.013	0.013	0.014	0.012	0.013	0.011	0.015	0.011	0.013	0.015
	0.014	0.014	0.015	0.012	0.014	0.012	0.015	0.011	0.014	0.016
	0.015	0.015	0.016	0.013	0.015	0.013	0.017	0.013	0.016	0.017
	0.017	0.017	0.017	0.014	0.016	0.014	0.019	0.014	0.016	0.019
	0.018	0.018	0.018	0.016	0.017	0.015	0.02	0.015	0.018	0.02
	0.02	0.019	0.021	0.017	0.02	0.017	0.022	0.016	0.02	0.022
	0.02	0.021	0.022	0.018	0.021	0.017	0.024	0.017	0.021	0.024
	0.023	0.023	0.024	0.02	0.022	0.02	0.026	0.019	0.023	0.026
	0.024	0.025	0.027	0.022	0.025	0.021	0.029	0.02	0.025	0.029
	0.026	0.028	0.03	0.024	0.028	0.023	0.036	0.021	0.027	0.031
	0.029	0.032	0.032	0.027	0.03	0.025	0.039	0.024	0.029	0.035
	0.032	0.034	0.036	0.03	0.034	0.028	0.043	0.026	0.034	0.039
	0.035	0.037	0.044	0.033	0.04	0.031	0.047	0.029	0.038	0.041
	0.038	0.046	0.046	0.034	0.043	0.034	0.05	0.031	0.039	0.05
	0.045	0.047	0.046	0.045	0.047	0.043	0.051	0.038	0.049	0.047
	0.048	0.046	0.053	0.047	0.05	0.044	0.056	0.04	0.048	0.055
	0.048	0.053	0.054	0.048	0.049	0.046	0.055	0.042	0.051	0.057
	0.054	0.052	0.057	0.055	0.054	0.051	0.054	0.05	0.059	0.062
	0.052	0.052	0.057	0.054	0.06	0.048	0.057	0.052	0.058	0.067
	0.058	0.057	0.063	0.055	0.057	0.056	0.064	0.053	0.055	0.065
	0.06	0.055	0.058	0.06	0.06	0.057	0.069	0.063	0.059	0.066
	0.065	0.056	0.062	0.061	0.062	0.055	0.073	0.059	0.065	0.071
	0.066	0.064	0.068	0.06	0.066	0.056	0.076	0.055	0.068	0.078
	0.068	0.066	0.076	0.061	0.076	0.058	0.085	0.057	0.068	0.071
	0.068	0.073	0.074	0.068	0.074	0.068	0.088	0.063	0.065	0.083
	0.075	0.075	0.079	0.072	0.08	0.073	0.093	0.07	0.079	0.081
	0.07	0.079	0.088	0.072	0.091	0.072	0.097	0.07	0.08	0.089
	0.076	0.086	0.091	0.075	0.094	0.079	0.095	0.075	0.088	0.092
	0.088	0.085	0.097	0.087	0.102	0.087	0.098	0.083	0.091	0.099
	0.091	0.095	0.101	0.089	0.105	0.087	0.117	0.085	0.083	0.102
	0.097	0.096	0.103	0.095	0.111	0.097	0.13	0.091	0.096	0.114
	0.102	0.091	0.099	0.096	0.11	0.1	0.138	0.09	0.11	0.104
	0.108	0.096	0.117	0.096	0.122	0.107	0.135	0.089	0.11	0.106
	0.117	0.122	0.123	0.106	0.142	0.102	0.151	0.093	0.107	0.12
	0.109	0.116	0.125	0.12	0.149	0.118	0.158	0.112	0.109	0.129
	0.123	0.117	0.123	0.121	0.141	0.133	0.163	0.115	0.121	0.135
	0.123	0.131	0.13	0.125	0.161	0.143	0.154	0.118	0.123	0.127
	0.145	0.131	0.134	0.12	0.173	0.139	0.174	0.11	0.135	0.127
	0.128	0.138	0.15	0.123	0.177	0.158	0.176	0.118	0.138	0.143
	0.138	0.146	0.152	0.13	0.171	0.166	0.186	0.124	0.138	0.132
	0.15	0.147	0.153	0.151	0.183	0.17	0.192	0.144	0.14	0.146
	0.146	0.156	0.17	0.149	0.189	0.168	0.196	0.132	0.144	0.141
	0.158	0.163	0.179	0.153	0.195	0.186	0.199	0.156	0.151	0.164
	0.167	0.156	0.185	0.148	0.198	0.178	0.209	0.143	0.159	0.165
	0.155	0.171	0.185	0.17	0.202	0.191	0.204	0.164	0.165	0.171
	0.179	0.179	0.19	0.173	0.204	0.196	0.209	0.17	0.168	0.177
	0.187	0.195	0.201	0.183	0.205	0.201	0.21	0.158	0.178	0.181
	0.182	0.197	0.206	0.193	0.211	0.206	0.216	0.182	0.187	0.193
	0.187	0.192	0.207	0.197	0.214	0.205	0.213	0.184	0.195	0.198
	0.192	0.21	0.213	0.198	0.213	0.21	0.222	0.195	0.199	0.195
	0.195	0.209	0.211	0.201	0.217	0.212	0.224	0.196	0.2	0.202
	0.202	0.207	0.213	0.21	0.223	0.219	0.231	0.2	0.206	0.206
	0.209	0.21	0.214	0.212	0.228	0.225	0.23	0.205	0.207	0.208
	0.211	0.211	0.219	0.213	0.229	0.221	0.233	0.211	0.21	0.206
	0.213	0.216	0.221	0.213	0.235	0.226	0.243	0.213	0.204	0.21
	0.213	0.22	0.232	0.217	0.231	0.23	0.237	0.217	0.216	0.213
	0.209	0.224	0.224	0.222	0.235	0.237	0.247	0.22	0.217	0.221
	0.224	0.224	0.221	0.225	0.244	0.235	0.251	0.221	0.22	0.209
	0.221	0.224	0.227	0.226	0.24	0.241	0.254	0.225	0.225	0.214
	0.223	0.223	0.232	0.233	0.248	0.246	0.263	0.224	0.222	0.227
	0.222	0.22	0.222	0.233	0.257	0.242	0.256	0.229	0.233	0.233
	0.225	0.219	0.243	0.239	0.261	0.249	0.262	0.23	0.231	0.231
	0.226	0.239	0.242	0.235	0.269	0.26	0.268	0.238	0.227	0.23
	0.225	0.238	0.241	0.246	0.263	0.26	0.276	0.237	0.23	0.233
	0.239	0.233	0.24	0.248	0.268	0.267	0.279	0.247	0.232	0.241
	0.231	0.234	0.25	0.246	0.276	0.261	0.286	0.242	0.242	0.239
	0.236	0.239	0.255	0.247	0.283	0.267	0.295	0.243	0.239	0.246
	0.237	0.251	0.26	0.255	0.284	0.271	0.295	0.248	0.25	0.244
	0.243	0.244	0.27	0.253	0.289	0.28	0.306	0.255	0.246	0.25
	0.246	0.258	0.27	0.26	0.3	0.284	0.315	0.249	0.253	0.251
	0.249	0.255	0.281	0.267	0.304	0.286	0.314	0.256	0.258	0.256
	0.259	0.258	0.283	0.271	0.317	0.294	0.319	0.261	0.262	0.255
	0.258	0.269	0.294	0.278	0.328	0.304	0.33	0.262	0.268	0.261
	0.265	0.272	0.302	0.278	0.331	0.311	0.327	0.266	0.269	0.265
	0.268	0.275	0.319	0.287	0.331	0.32	0.334	0.273	0.29	0.272
	0.273	0.284	0.324	0.293	0.334	0.32	0.326	0.274	0.293	0.273
	0.277	0.284	0.331	0.3	0.347	0.333	0.346	0.273	0.299	0.279
	0.277	0.291	0.317	0.308	0.342	0.335	0.353	0.292	0.304	0.28
	0.289	0.301	0.325	0.322	0.359	0.326	0.353	0.281	0.319	0.281
	0.289	0.299	0.343	0.322	0.359	0.337	0.355	0.297	0.316	0.286
	0.294	0.31	0.347	0.327	0.36	0.34	0.357	0.311	0.318	0.293
	0.299	0.317	0.346	0.347	0.365	0.351	0.359	0.32	0.325	0.296
	0.301	0.318	0.344	0.335	0.358	0.349	0.378	0.315	0.33	0.295
	0.311	0.317	0.352	0.34	0.361	0.361	0.383	0.332	0.328	0.303
	0.306	0.333	0.353	0.351	0.371	0.364	0.386	0.326	0.332	0.303
	0.328	0.326	0.354	0.344	0.369	0.355	0.389	0.322	0.336	0.306
	0.32	0.337	0.363	0.349	0.379	0.354	0.389	0.338	0.336	0.309
	0.332	0.342	0.377	0.347	0.389	0.364	0.394	0.332	0.334	0.309
	0.34	0.349	0.368	0.361	0.393	0.38	0.392	0.358	0.338	0.312
	0.34	0.343	0.374	0.371	0.397	0.388	0.399	0.35	0.339	0.318
	0.339	0.35	0.378	0.371	0.397	0.396	0.405	0.352	0.346	0.328
	0.347	0.356	0.372	0.374	0.395	0.394	0.396	0.352	0.354	0.33
	0.355	0.351	0.383	0.379	0.4	0.396	0.405	0.356	0.357	0.332
	0.351	0.362	0.383	0.373	0.404	0.392	0.405	0.358	0.361	0.332
	0.367	0.363	0.391	0.38	0.403	0.399	0.406	0.362	0.358	0.334
	0.362	0.373	0.385	0.38	0.402	0.401	0.401	0.368	0.362	0.337
	0.369	0.368	0.391	0.384	0.409	0.401	0.403	0.363	0.361	0.342
	0.37	0.373	0.39	0.384	0.403	0.401	0.407	0.367	0.36	0.35
	0.37	0.374	0.387	0.389	0.399	0.403	0.407	0.373	0.365	0.348
	0.372	0.371	0.398	0.386	0.406	0.401	0.409	0.371	0.366	0.351
	0.372	0.384	0.4	0.387	0.407	0.4	0.413	0.37	0.371	0.359
	0.384	0.384	0.403	0.391	0.407	0.409	0.415	0.371	0.378	0.357
	0.384	0.386	0.405	0.391	0.41	0.404	0.417	0.372	0.379	0.364
	0.387	0.388	0.407	0.392	0.412	0.405	0.419	0.376	0.384	0.363
	0.388	0.386	0.404	0.395	0.415	0.408	0.421	0.376	0.381	0.364
	0.39	0.39	0.409	0.4	0.42	0.41	0.42	0.384	0.383	0.37
	0.399	0.395	0.408	0.4	0.415	0.412	0.431	0.386	0.39	0.372
	0.397	0.394	0.409	0.4	0.415	0.414	0.422	0.386	0.387	0.375
	0.402	0.398	0.41	0.402	0.405	0.416	0.423	0.392	0.393	0.379
	0.399	0.398	0.415	0.405	0.399	0.418	0.417	0.394	0.398	0.373
	0.403	0.404	0.425	0.405	0.392	0.416	0.416	0.394	0.388	0.39
	0.412	0.406	0.425	0.41	0.383	0.427	0.403	0.401	0.402	0.388
	0.418	0.407	0.418	0.411	0.36	0.424	0.404	0.4	0.403	0.382
	0.42	0.408	0.413	0.413	0.35	0.423	0.403	0.398	0.392	0.387
	0.42	0.406	0.409	0.411	0.35	0.414	0.396	0.403	0.399	0.386
	0.416	0.415	0.412	0.413	0.357	0.415	0.382	0.405	0.396	0.389
	0.418	0.423	0.406	0.416	0.365	0.412	0.366	0.402	0.402	0.39
	0.417	0.423	0.401	0.428	0.364	0.404	0.359	0.407	0.404	0.395
	0.402	0.419	0.394	0.422	0.363	0.4	0.359	0.405	0.401	0.395
	0.391	0.41	0.385	0.42	0.364	0.392	0.366	0.403	0.396	0.396
	0.378	0.406	0.372	0.421	0.366	0.383	0.363	0.405	0.382	0.399
	0.369	0.399	0.365	0.419	0.361	0.362	0.363	0.408	0.38	0.41
	0.364	0.395	0.37	0.417	0.363	0.358	0.364	0.41	0.379	0.407
	0.363	0.386	0.374	0.405	0.359	0.361	0.369	0.41	0.372	0.405
	0.364	0.386	0.372	0.405	0.356	0.369	0.366	0.412	0.365	0.411
	0.365	0.382	0.363	0.402	0.354	0.366	0.36	0.422	0.355	0.414
	0.366	0.367	0.368	0.391	0.353	0.365	0.359	0.41	0.353	0.416
	0.36	0.363	0.367	0.376	0.348	0.368	0.361	0.41	0.357	0.413
	0.362	0.364	0.361	0.369	0.346	0.375	0.359	0.414	0.359	0.412
	0.359	0.363	0.362	0.374	0.345	0.371	0.357	0.405	0.36	0.41
	0.354	0.366	0.354	0.377	0.345	0.366	0.352	0.398	0.36	0.396
	0.358	0.36	0.356	0.379	0.341	0.367	0.355	0.389	0.357	0.377
	0.35	0.362	0.354	0.374	0.34	0.37	0.352	0.386	0.355	0.368
	0.355	0.359	0.353	0.373	0.337	0.368	0.351	0.382	0.353	0.37
	0.349	0.361	0.353	0.372	0.337	0.367	0.349	0.382	0.353	0.369
	0.352	0.362	0.351	0.371	0.338	0.359	0.346	0.389	0.351	0.363
	0.351	0.36	0.347	0.37	0.337	0.359	0.346	0.387	0.348	0.36
	0.354	0.355	0.345	0.37	0.338	0.357	0.347	0.378	0.346	0.362
	0.347	0.354	0.343	0.366	0.335	0.355	0.348	0.367	0.347	0.365
	0.345	0.353	0.344	0.366	0.334	0.354	0.345	0.363	0.345	0.372
	0.345	0.354	0.343	0.368	0.336	0.354	0.345	0.363	0.349	0.367
	0.346	0.35	0.343	0.364	0.333	0.353	0.343	0.36	0.342	0.37
	0.345	0.353	0.339	0.365	0.331	0.352	0.346	0.362	0.345	0.373
	0.348	0.349	0.342	0.364	0.331	0.356	0.343	0.364	0.345	0.369
	0.342	0.35	0.342	0.36	0.333	0.354	0.34	0.36	0.341	0.363
	0.344	0.348	0.337	0.359	0.333	0.352	0.338	0.363	0.338	0.362
	0.344	0.344	0.334	0.356	0.333	0.352	0.337	0.364	0.338	0.362
	0.338	0.342	0.335	0.35	0.329	0.352	0.336	0.358	0.339	0.361
	0.337	0.345	0.339	0.35	0.331	0.349	0.342	0.357	0.338	0.365
	0.338	0.346	0.337	0.352	0.329	0.348	0.345	0.357	0.341	0.359
	0.34	0.344	0.337	0.351	0.331	0.345	0.343	0.356	0.336	0.357
	0.339	0.342	0.333	0.349	0.33	0.344	0.342	0.355	0.333	0.356
	0.34	0.339	0.332	0.351	0.331	0.346	0.339	0.36	0.333	0.357
	0.334	0.339	0.33	0.345	0.329	0.347	0.341	0.352	0.332	0.357
	0.335	0.337	0.33	0.346	0.327	0.348	0.34	0.352	0.333	0.357
	0.331	0.337	0.333	0.343	0.327	0.348	0.338	0.352	0.333	0.355
	0.331	0.339	0.332	0.343	0.328	0.345	0.334	0.35	0.334	0.355
	0.332	0.338	0.33	0.346	0.33	0.346	0.333	0.35	0.333	0.354
	0.332	0.337	0.33	0.341	0.329	0.347	0.337	0.349	0.331	0.355
	0.332	0.336	0.33	0.34	0.329	0.346	0.336	0.349	0.332	0.355
	0.332	0.336	0.331	0.34	0.327	0.342	0.338	0.348	0.331	0.358
	0.331	0.337	0.33	0.342	0.329	0.339	0.34	0.346	0.335	0.353
	0.331	0.337	0.333	0.34	0.329	0.338	0.337	0.346	0.333	0.36
	0.33	0.339	0.332	0.341	0.33	0.343	0.336	0.345	0.336	0.354
	0.331	0.338	0.335	0.344	0.332	0.343	0.334	0.348	0.334	0.355
	0.328	0.341	0.332	0.341	0.329	0.343	0.337	0.345	0.334	0.356
	0.33	0.339	0.332	0.343	0.328	0.344	0.334	0.348	0.334	0.356
	0.328	0.338	0.331	0.341	0.328	0.34	0.332	0.344	0.334	0.355
	0.327	0.338	0.331	0.341	0.328	0.339	0.335	0.344	0.332	0.355
	0.327	0.338	0.33	0.341	0.327	0.339	0.336	0.344	0.332	0.358
	0.326	0.337	0.331	0.341	0.326	0.34	0.337	0.345	0.335	0.359
	0.325	0.339	0.331	0.341	0.327	0.339	0.338	0.343	0.336	0.358
	0.326	0.339	0.332	0.342	0.328	0.337	0.337	0.342	0.335	0.358
	0.323	0.339	0.33	0.341	0.328	0.339	0.335	0.345	0.334	0.358
	0.325	0.338	0.329	0.342	0.326	0.34	0.333	0.346	0.335	0.359
	0.323	0.336	0.331	0.341	0.328	0.34	0.332	0.345	0.335	0.358
	0.323	0.34	0.33	0.339	0.327	0.339	0.333	0.343	0.335	0.358
	0.325	0.339	0.329	0.342	0.327	0.34	0.331	0.345	0.333	0.356
	0.324	0.338	0.328	0.342	0.326	0.339	0.334	0.345	0.331	0.359
	0.324	0.337	0.328	0.341	0.326	0.338	0.331	0.345	0.334	0.36
	0.322	0.337	0.329	0.34	0.326	0.338	0.331	0.343	0.336	0.359
	0.321	0.339	0.33	0.34	0.328	0.337	0.331	0.342	0.334	0.357
	0.323	0.34	0.329	0.34	0.326	0.338	0.33	0.344	0.332	0.357
	0.324	0.339	0.325	0.343	0.326	0.339	0.329	0.346	0.332	0.358
	0.324	0.336	0.325	0.342	0.325	0.337	0.331	0.345	0.333	0.359
	0.321	0.336	0.327	0.338	0.325	0.336	0.329	0.343	0.334	0.359
	0.321	0.337	0.326	0.339	0.324	0.335	0.328	0.343	0.333	0.358
	0.322	0.337	0.325	0.341	0.325	0.335		0.344	0.331	0.358
	0.322	0.336	0.325	0.34	0.323	0.334		0.345	0.331
	0.321	0.336	0.324	0.339	0.323	0.335		0.345
	0.322	0.334		0.338		0.334		0.343
	0.32			0.338		0.334		0.343

## Sheet: 0.005-MIN
	PA 24h Min	PA 24h Min	PA 24h Min	PA 24h Min	PA 24h Min	PA 24h Min	PA 24h Min	PA 24h Min	PA 24h Min	PA 24h Min
	0.005	0.005	0.005	0.005	0.005	0.005	0.005	0.005	0.005	0.005
	0.005	0.005	0.005	0.005	0.005	0.005	0.006	0.005	0.005	0.005
	0.005	0.005	0.005	0.006	0.005	0.005	0.006	0.005	0.005	0.005
	0.006	0.006	0.006	0.005	0.006	0.005	0.007	0.006	0.006	0.006
	0.006	0.006	0.006	0.006	0.006	0.006	0.007	0.006	0.006	0.006
	0.007	0.007	0.007	0.006	0.006	0.007	0.008	0.007	0.006	0.007
	0.007	0.007	0.007	0.007	0.007	0.007	0.009	0.007	0.007	0.007
	0.007	0.008	0.008	0.008	0.008	0.007	0.009	0.008	0.008	0.008
	0.008	0.009	0.008	0.009	0.009	0.009	0.01	0.008	0.008	0.008
	0.009	0.01	0.009	0.009	0.009	0.009	0.01	0.009	0.009	0.01
	0.009	0.01	0.01	0.01	0.01	0.01	0.011	0.01	0.01	0.01
	0.01	0.011	0.01	0.011	0.01	0.01	0.012	0.011	0.01	0.011
	0.011	0.012	0.011	0.012	0.011	0.011	0.013	0.011	0.011	0.012
	0.012	0.012	0.012	0.012	0.012	0.012	0.015	0.013	0.012	0.013
	0.012	0.013	0.013	0.013	0.013	0.013	0.015	0.014	0.013	0.014
	0.013	0.014	0.014	0.014	0.014	0.014	0.017	0.015	0.014	0.015
	0.014	0.015	0.015	0.016	0.015	0.015	0.019	0.016	0.016	0.016
	0.015	0.017	0.016	0.017	0.016	0.017	0.02	0.017	0.016	0.017
	0.017	0.018	0.017	0.018	0.017	0.017	0.022	0.019	0.018	0.019
	0.018	0.019	0.018	0.02	0.02	0.02	0.024	0.02	0.02	0.02
	0.02	0.021	0.021	0.022	0.021	0.021	0.026	0.021	0.021	0.022
	0.02	0.023	0.022	0.024	0.022	0.023	0.029	0.024	0.023	0.024
	0.023	0.025	0.024	0.027	0.025	0.025	0.036	0.026	0.025	0.026
	0.024	0.028	0.027	0.03	0.028	0.028	0.039	0.029	0.027	0.029
	0.026	0.032	0.03	0.033	0.03	0.031	0.043	0.031	0.029	0.031
	0.029	0.034	0.032	0.034	0.034	0.034	0.047	0.038	0.034	0.035
	0.032	0.037	0.036	0.045	0.04	0.043	0.05	0.04	0.038	0.039
	0.035	0.046	0.044	0.047	0.043	0.044	0.051	0.042	0.039	0.041
	0.038	0.047	0.046	0.048	0.047	0.046	0.056	0.05	0.049	0.05
	0.045	0.046	0.046	0.055	0.05	0.051	0.055	0.052	0.048	0.047
	0.048	0.053	0.053	0.054	0.049	0.048	0.054	0.053	0.051	0.055
	0.048	0.052	0.054	0.055	0.054	0.056	0.057	0.063	0.059	0.057
	0.054	0.052	0.057	0.06	0.06	0.057	0.064	0.059	0.058	0.062
	0.052	0.057	0.057	0.061	0.057	0.055	0.069	0.055	0.055	0.067
	0.058	0.055	0.063	0.06	0.06	0.056	0.073	0.057	0.059	0.065
	0.06	0.056	0.058	0.061	0.062	0.058	0.076	0.063	0.065	0.066
	0.065	0.064	0.062	0.068	0.066	0.068	0.085	0.07	0.068	0.071
	0.066	0.066	0.068	0.072	0.076	0.073	0.088	0.07	0.068	0.078
	0.068	0.073	0.076	0.072	0.074	0.072	0.093	0.075	0.065	0.071
	0.068	0.075	0.074	0.075	0.08	0.079	0.097	0.083	0.079	0.083
	0.075	0.079	0.079	0.087	0.091	0.087	0.095	0.085	0.08	0.081
	0.07	0.086	0.088	0.089	0.094	0.087	0.098	0.091	0.088	0.089
	0.076	0.085	0.091	0.095	0.102	0.097	0.117	0.09	0.091	0.092
	0.088	0.095	0.097	0.096	0.105	0.1	0.13	0.089	0.083	0.099
	0.091	0.096	0.101	0.096	0.111	0.107	0.138	0.093	0.096	0.102
	0.097	0.091	0.103	0.106	0.11	0.102	0.135	0.112	0.11	0.114
	0.102	0.096	0.099	0.12	0.122	0.118	0.151	0.115	0.11	0.104
	0.108	0.122	0.117	0.121	0.142	0.133	0.158	0.118	0.107	0.106
	0.117	0.116	0.123	0.125	0.149	0.143	0.163	0.11	0.109	0.12
	0.109	0.117	0.125	0.12	0.141	0.139	0.154	0.118	0.121	0.129
	0.123	0.131	0.123	0.123	0.161	0.158	0.174	0.124	0.123	0.135
	0.123	0.131	0.13	0.13	0.173	0.166	0.176	0.144	0.135	0.127
	0.145	0.138	0.134	0.151	0.177	0.17	0.186	0.132	0.138	0.127
	0.128	0.146	0.15	0.149	0.171	0.168	0.192	0.156	0.138	0.143
	0.138	0.147	0.152	0.153	0.183	0.186	0.196	0.143	0.14	0.132
	0.15	0.156	0.153	0.148	0.189	0.178	0.199	0.164	0.144	0.146
	0.146	0.163	0.17	0.17	0.195	0.191	0.209	0.17	0.151	0.141
	0.158	0.156	0.179	0.173	0.198	0.196	0.204	0.158	0.159	0.164
	0.167	0.171	0.185	0.183	0.202	0.201	0.209	0.182	0.165	0.165
	0.155	0.179	0.185	0.193	0.204	0.206	0.21	0.184	0.168	0.171
	0.179	0.195	0.19	0.197	0.205	0.205	0.216	0.195	0.178	0.177
	0.187	0.197	0.201	0.198	0.211	0.21	0.213	0.196	0.187	0.181
	0.182	0.192	0.206	0.201	0.214	0.212	0.222	0.2	0.195	0.193
	0.187	0.21	0.207	0.21	0.213	0.219	0.224	0.205	0.199	0.198
	0.192	0.209	0.213	0.212	0.217	0.225	0.231	0.211	0.2	0.195
	0.195	0.207	0.211	0.213	0.223	0.221	0.23	0.213	0.206	0.202
	0.202	0.21	0.213	0.213	0.228	0.226	0.233	0.217	0.207	0.206
	0.209	0.211	0.214	0.217	0.229	0.23	0.243	0.22	0.21	0.208
	0.211	0.216	0.219	0.222	0.235	0.237	0.237	0.221	0.204	0.206
	0.213	0.22	0.221	0.225	0.231	0.235	0.247	0.225	0.216	0.21
	0.213	0.224	0.232	0.226	0.235	0.241	0.251	0.224	0.217	0.213
	0.209	0.224	0.224	0.233	0.244	0.246	0.254	0.229	0.22	0.221
	0.224	0.224	0.221	0.233	0.24	0.242	0.263	0.23	0.225	0.209
	0.221	0.223	0.227	0.239	0.248	0.249	0.256	0.238	0.222	0.214
	0.223	0.22	0.232	0.235	0.257	0.26	0.262	0.237	0.233	0.227
	0.222	0.219	0.222	0.246	0.261	0.26	0.268	0.247	0.231	0.233
	0.225	0.239	0.243	0.248	0.269	0.267	0.276	0.242	0.227	0.231
	0.226	0.238	0.242	0.246	0.263	0.261	0.279	0.243	0.23	0.23
	0.225	0.233	0.241	0.247	0.268	0.267	0.286	0.248	0.232	0.233
	0.239	0.234	0.24	0.255	0.276	0.271	0.295	0.255	0.242	0.241
	0.231	0.239	0.25	0.253	0.283	0.28	0.295	0.249	0.239	0.239
	0.236	0.251	0.255	0.26	0.284	0.284	0.306	0.256	0.25	0.246
	0.237	0.244	0.26	0.267	0.289	0.286	0.315	0.261	0.246	0.244
	0.243	0.258	0.27	0.271	0.3	0.294	0.314	0.262	0.253	0.25
	0.246	0.255	0.27	0.278	0.304	0.304	0.319	0.266	0.258	0.251
	0.249	0.258	0.281	0.278	0.317	0.311	0.33	0.273	0.262	0.256
	0.259	0.269	0.283	0.287	0.328	0.32	0.327	0.274	0.268	0.255
	0.258	0.272	0.294	0.293	0.331	0.32	0.334	0.273	0.269	0.261
	0.265	0.275	0.302	0.3	0.331	0.333	0.326	0.292	0.29	0.265
	0.268	0.284	0.319	0.308	0.334	0.335	0.346	0.281	0.293	0.272
	0.273	0.284	0.324	0.322	0.347	0.326	0.353	0.297	0.299	0.273
	0.277	0.291	0.331	0.322	0.342	0.337	0.353	0.311	0.304	0.279
	0.277	0.301	0.317	0.327	0.359	0.34	0.355	0.32	0.319	0.28
	0.289	0.299	0.325	0.347	0.359	0.351	0.357	0.315	0.316	0.281
	0.289	0.31	0.343	0.335	0.36	0.349	0.359	0.332	0.318	0.286
	0.294	0.317	0.347	0.34	0.365	0.361	0.378	0.326	0.325	0.293
	0.299	0.318	0.346	0.351	0.358	0.364	0.383	0.322	0.33	0.296
	0.301	0.317	0.344	0.344	0.361	0.355	0.386	0.338	0.328	0.295
	0.311	0.333	0.352	0.349	0.371	0.354	0.389	0.332	0.332	0.303
	0.306	0.326	0.353	0.347	0.369	0.364	0.389	0.358	0.336	0.303
	0.328	0.337	0.354	0.361	0.379	0.38	0.394	0.35	0.336	0.306
	0.32	0.342	0.363	0.371	0.389	0.388	0.392	0.352	0.334	0.309
	0.332	0.349	0.377	0.371	0.393	0.396	0.399	0.352	0.338	0.309
	0.34	0.343	0.368	0.374	0.397	0.394	0.405	0.356	0.339	0.312
	0.34	0.35	0.374	0.379	0.397	0.396	0.396	0.358	0.346	0.318
	0.339	0.356	0.378	0.373	0.395	0.392	0.405	0.362	0.354	0.328
	0.347	0.351	0.372	0.38	0.4	0.399	0.405	0.368	0.357	0.33
	0.355	0.362	0.383	0.38	0.404	0.401	0.406	0.363	0.361	0.332
	0.351	0.363	0.383	0.384	0.403	0.401	0.401	0.367	0.358	0.332
	0.367	0.373	0.391	0.384	0.402	0.401	0.403	0.373	0.362	0.334
	0.362	0.368	0.385	0.389	0.409	0.403	0.407	0.371	0.361	0.337
	0.369	0.373	0.391	0.386	0.403	0.401	0.407	0.37	0.36	0.342
	0.37	0.374	0.39	0.387	0.399	0.4	0.409	0.371	0.365	0.35
	0.37	0.371	0.387	0.391	0.406	0.409	0.413	0.372	0.366	0.348
	0.372	0.384	0.398	0.391	0.407	0.404	0.415	0.376	0.371	0.351
	0.372	0.384	0.4	0.392	0.407	0.405	0.417	0.376	0.378	0.359
	0.384	0.386	0.403	0.395	0.41	0.408	0.419	0.384	0.379	0.357
	0.384	0.388	0.405	0.4	0.412	0.41	0.421	0.386	0.384	0.364
	0.387	0.386	0.407	0.4	0.415	0.412	0.42	0.386	0.381	0.363
	0.388	0.39	0.404	0.4	0.42	0.414	0.431	0.392	0.383	0.364
	0.39	0.395	0.409	0.402	0.415	0.416	0.422	0.394	0.39	0.37
	0.399	0.394	0.408	0.405	0.415	0.418	0.423	0.394	0.387	0.372
	0.397	0.398	0.409	0.405	0.405	0.416	0.417	0.401	0.393	0.375
	0.402	0.398	0.41	0.41	0.399	0.427	0.416	0.4	0.398	0.379
	0.399	0.404	0.415	0.411	0.392	0.424	0.403	0.398	0.388	0.373
	0.403	0.406	0.425	0.413	0.383	0.423	0.404	0.403	0.402	0.39
	0.412	0.407	0.425	0.411	0.36	0.414	0.403	0.405	0.403	0.388
	0.418	0.408	0.418	0.413	0.35	0.415	0.396	0.402	0.392	0.382
	0.42	0.406	0.413	0.416	0.35	0.412	0.382	0.407	0.399	0.387
	0.42	0.415	0.409	0.428	0.357	0.404	0.366	0.405	0.396	0.386
	0.416	0.423	0.412	0.422	0.365	0.4	0.359	0.403	0.402	0.389
	0.418	0.423	0.406	0.42	0.364	0.392	0.359	0.405	0.404	0.39
	0.417	0.419	0.401	0.421	0.363	0.383	0.366	0.408	0.401	0.395
	0.402	0.41	0.394	0.419	0.364	0.362	0.363	0.41	0.396	0.395
	0.391	0.406	0.385	0.417	0.366	0.358	0.363	0.41	0.382	0.396
	0.378	0.399	0.372	0.405	0.361	0.361	0.364	0.412	0.38	0.399
	0.369	0.395	0.365	0.405	0.363	0.369	0.369	0.422	0.379	0.41
	0.364	0.386	0.37	0.402	0.359	0.366	0.366	0.41	0.372	0.407
	0.363	0.386	0.374	0.391	0.356	0.365	0.36	0.41	0.365	0.405
	0.364	0.382	0.372	0.376	0.354	0.368	0.359	0.414	0.355	0.411
	0.365	0.367	0.363	0.369	0.353	0.375	0.361	0.405	0.353	0.414
	0.366	0.363	0.368	0.374	0.348	0.371	0.359	0.398	0.357	0.416
	0.36	0.364	0.367	0.377	0.346	0.366	0.357	0.389	0.359	0.413
	0.362	0.363	0.361	0.379	0.345	0.367	0.352	0.386	0.36	0.412
	0.359	0.366	0.362	0.374	0.345	0.37	0.355	0.382	0.36	0.41
	0.354	0.36	0.354	0.373	0.341	0.368	0.352	0.382	0.357	0.396
	0.358	0.362	0.356	0.372	0.34	0.367	0.351	0.389	0.355	0.377
	0.35	0.359	0.354	0.371	0.337	0.359	0.349	0.387	0.353	0.368
	0.355	0.361	0.353	0.37	0.337	0.359	0.346	0.378	0.353	0.37
	0.349	0.362	0.353	0.37	0.338	0.357	0.346	0.367	0.351	0.369
	0.352	0.36	0.351	0.366	0.337	0.355	0.347	0.363	0.348	0.363
	0.351	0.355	0.347	0.366	0.338	0.354	0.348	0.363	0.346	0.36
	0.354	0.354	0.345	0.368	0.335	0.354	0.345	0.36	0.347	0.362
	0.347	0.353	0.343	0.364	0.334	0.353	0.345	0.362	0.345	0.365
	0.345	0.354	0.344	0.365	0.336	0.352	0.343	0.364	0.349	0.372
	0.345	0.35	0.343	0.364	0.333	0.356	0.346	0.36	0.342	0.367
	0.346	0.353	0.343	0.36	0.331	0.354	0.343	0.363	0.345	0.37
	0.345	0.349	0.339	0.359	0.331	0.352	0.34	0.364	0.345	0.373
	0.348	0.35	0.342	0.356	0.333	0.352	0.338	0.358	0.341	0.369
	0.342	0.348	0.342	0.35	0.333	0.352	0.337	0.357	0.338	0.363
	0.344	0.344	0.337	0.35	0.333	0.349	0.336	0.357	0.338	0.362
	0.344	0.342	0.334	0.352	0.329	0.348	0.342	0.356	0.339	0.362
	0.338	0.345	0.335	0.351	0.331	0.345	0.345	0.355	0.338	0.361
	0.337	0.346	0.339	0.349	0.329	0.344	0.343	0.36	0.341	0.365
	0.338	0.344	0.337	0.351	0.331	0.346	0.342	0.352	0.336	0.359
	0.34	0.342	0.337	0.345	0.33	0.347	0.339	0.352	0.333	0.357
	0.339	0.339	0.333	0.346	0.331	0.348	0.341	0.352	0.333	0.356
	0.34	0.339	0.332	0.343	0.329	0.348	0.34	0.35	0.332	0.357
	0.334	0.337	0.33	0.343	0.327	0.345	0.338	0.35	0.333	0.357
	0.335	0.337	0.33	0.346	0.327	0.346	0.334	0.349	0.333	0.357
	0.331	0.339	0.333	0.341	0.328	0.347	0.333	0.349	0.334	0.355
	0.331	0.338	0.332	0.34	0.33	0.346	0.337	0.348	0.333	0.355
	0.332	0.337	0.33	0.34	0.329	0.342	0.336	0.346	0.331	0.354
	0.332	0.336	0.33	0.342	0.329	0.339	0.338	0.346	0.332	0.355
	0.332	0.336	0.33	0.34	0.327	0.338	0.34	0.345	0.331	0.355
	0.332	0.337	0.331	0.341	0.329	0.343	0.337	0.348	0.335	0.358
	0.331	0.337	0.33	0.344	0.329	0.343	0.336	0.345	0.333	0.353
	0.331	0.339	0.333	0.341	0.33	0.343	0.334	0.348	0.336	0.36
	0.33	0.338	0.332	0.343	0.332	0.344	0.337	0.344	0.334	0.354
	0.331	0.341	0.335	0.341	0.329	0.34	0.334	0.344	0.334	0.355
	0.328	0.339	0.332	0.341	0.328	0.339	0.332	0.344	0.334	0.356
	0.33	0.338	0.332	0.341	0.328	0.339	0.335	0.345	0.334	0.356
	0.328	0.338	0.331	0.341	0.328	0.34	0.336	0.343	0.332	0.355
	0.327	0.338	0.331	0.341	0.327	0.339	0.337	0.342	0.332	0.355
	0.327	0.337	0.33	0.342	0.326	0.337	0.338	0.345	0.335	0.358
	0.326	0.339	0.331	0.341	0.327	0.339	0.337	0.346	0.336	0.359
	0.325	0.339	0.331	0.342	0.328	0.34	0.335	0.345	0.335	0.358
	0.326	0.339	0.332	0.341	0.328	0.34	0.333	0.343	0.334	0.358
	0.323	0.338	0.33	0.339	0.326	0.339	0.332	0.345	0.335	0.358
	0.325	0.336	0.329	0.342	0.328	0.34	0.333	0.345	0.335	0.359
	0.323	0.34	0.331	0.342	0.327	0.339	0.331	0.345	0.335	0.358
	0.323	0.339	0.33	0.341	0.327	0.338	0.334	0.343	0.333	0.358
	0.325	0.338	0.329	0.34	0.326	0.338	0.331	0.342	0.331	0.356
	0.324	0.337	0.328	0.34	0.326	0.337	0.331	0.344	0.334	0.359
	0.324	0.337	0.328	0.34	0.326	0.338	0.331	0.346	0.336	0.36
	0.322	0.339	0.329	0.343	0.328	0.339	0.33	0.345	0.334	0.359
	0.321	0.34	0.33	0.342	0.326	0.337	0.329	0.343	0.332	0.357
	0.323	0.339	0.329	0.338	0.326	0.336	0.331	0.343	0.332	0.357
	0.324	0.336	0.325	0.339	0.325	0.335	0.329	0.344	0.333	0.358
	0.324	0.336	0.325	0.341	0.325	0.335	0.328	0.345	0.334	0.359
	0.321	0.337	0.327	0.34	0.324	0.334		0.345	0.333	0.359
	0.321	0.337	0.326	0.339	0.325	0.335		0.343	0.331	0.358
	0.322	0.336	0.325	0.338	0.323	0.334		0.343	0.331	0.358
	0.322	0.336	0.325	0.338	0.323	0.334
	0.321	0.334	0.324
	0.322
	0.32

## Sheet: .01-MIN
	PA 24h Min	PA 24h Min	PA 24h Min	PA 24h Min	PA 24h Min	PA 24h Min	PA 24h Min	PA 24h Min	PA 24h Min	PA 24h Min
	0.01	0.01	0.01	0.01	0.01	0.01	0.01	0.01	0.01	0.01
	0.011	0.01	0.01	0.011	0.01	0.01	0.01	0.011	0.01	0.01
	0.012	0.011	0.011	0.012	0.011	0.011	0.011	0.011	0.011	0.011
	0.012	0.012	0.012	0.012	0.012	0.012	0.012	0.013	0.012	0.012
	0.013	0.012	0.013	0.013	0.013	0.013	0.013	0.014	0.013	0.013
	0.014	0.013	0.014	0.014	0.014	0.014	0.015	0.015	0.014	0.014
	0.015	0.014	0.015	0.016	0.015	0.015	0.015	0.016	0.016	0.015
	0.017	0.015	0.016	0.017	0.016	0.017	0.017	0.017	0.016	0.016
	0.018	0.017	0.017	0.018	0.017	0.017	0.019	0.019	0.018	0.017
	0.02	0.018	0.018	0.02	0.02	0.02	0.02	0.02	0.02	0.019
	0.02	0.019	0.021	0.022	0.021	0.021	0.022	0.021	0.021	0.02
	0.023	0.021	0.022	0.024	0.022	0.023	0.024	0.024	0.023	0.022
	0.024	0.023	0.024	0.027	0.025	0.025	0.026	0.026	0.025	0.024
	0.026	0.025	0.027	0.03	0.028	0.028	0.029	0.029	0.027	0.026
	0.029	0.028	0.03	0.033	0.03	0.031	0.036	0.031	0.029	0.029
	0.032	0.032	0.032	0.034	0.034	0.034	0.039	0.038	0.034	0.031
	0.035	0.034	0.036	0.045	0.04	0.043	0.043	0.04	0.038	0.035
	0.038	0.037	0.044	0.047	0.043	0.044	0.047	0.042	0.039	0.039
	0.045	0.046	0.046	0.048	0.047	0.046	0.05	0.05	0.049	0.041
	0.048	0.047	0.046	0.055	0.05	0.051	0.051	0.052	0.048	0.05
	0.048	0.046	0.053	0.054	0.049	0.048	0.056	0.053	0.051	0.047
	0.054	0.053	0.054	0.055	0.054	0.056	0.055	0.063	0.059	0.055
	0.052	0.052	0.057	0.06	0.06	0.057	0.054	0.059	0.058	0.057
	0.058	0.052	0.057	0.061	0.057	0.055	0.057	0.055	0.055	0.062
	0.06	0.057	0.063	0.06	0.06	0.056	0.064	0.057	0.059	0.067
	0.065	0.055	0.058	0.061	0.062	0.058	0.069	0.063	0.065	0.065
	0.066	0.056	0.062	0.068	0.066	0.068	0.073	0.07	0.068	0.066
	0.068	0.064	0.068	0.072	0.076	0.073	0.076	0.07	0.068	0.071
	0.068	0.066	0.076	0.072	0.074	0.072	0.085	0.075	0.065	0.078
	0.075	0.073	0.074	0.075	0.08	0.079	0.088	0.083	0.079	0.071
	0.07	0.075	0.079	0.087	0.091	0.087	0.093	0.085	0.08	0.083
	0.076	0.079	0.088	0.089	0.094	0.087	0.097	0.091	0.088	0.081
	0.088	0.086	0.091	0.095	0.102	0.097	0.095	0.09	0.091	0.089
	0.091	0.085	0.097	0.096	0.105	0.1	0.098	0.089	0.083	0.092
	0.097	0.095	0.101	0.096	0.111	0.107	0.117	0.093	0.096	0.099
	0.102	0.096	0.103	0.106	0.11	0.102	0.13	0.112	0.11	0.102
	0.108	0.091	0.099	0.12	0.122	0.118	0.138	0.115	0.11	0.114
	0.117	0.096	0.117	0.121	0.142	0.133	0.135	0.118	0.107	0.104
	0.109	0.122	0.123	0.125	0.149	0.143	0.151	0.11	0.109	0.106
	0.123	0.116	0.125	0.12	0.141	0.139	0.158	0.118	0.121	0.12
	0.123	0.117	0.123	0.123	0.161	0.158	0.163	0.124	0.123	0.129
	0.145	0.131	0.13	0.13	0.173	0.166	0.154	0.144	0.135	0.135
	0.128	0.131	0.134	0.151	0.177	0.17	0.174	0.132	0.138	0.127
	0.138	0.138	0.15	0.149	0.171	0.168	0.176	0.156	0.138	0.127
	0.15	0.146	0.152	0.153	0.183	0.186	0.186	0.143	0.14	0.143
	0.146	0.147	0.153	0.148	0.189	0.178	0.192	0.164	0.144	0.132
	0.158	0.156	0.17	0.17	0.195	0.191	0.196	0.17	0.151	0.146
	0.167	0.163	0.179	0.173	0.198	0.196	0.199	0.158	0.159	0.141
	0.155	0.156	0.185	0.183	0.202	0.201	0.209	0.182	0.165	0.164
	0.179	0.171	0.185	0.193	0.204	0.206	0.204	0.184	0.168	0.165
	0.187	0.179	0.19	0.197	0.205	0.205	0.209	0.195	0.178	0.171
	0.182	0.195	0.201	0.198	0.211	0.21	0.21	0.196	0.187	0.177
	0.187	0.197	0.206	0.201	0.214	0.212	0.216	0.2	0.195	0.181
	0.192	0.192	0.207	0.21	0.213	0.219	0.213	0.205	0.199	0.193
	0.195	0.21	0.213	0.212	0.217	0.225	0.222	0.211	0.2	0.198
	0.202	0.209	0.211	0.213	0.223	0.221	0.224	0.213	0.206	0.195
	0.209	0.207	0.213	0.213	0.228	0.226	0.231	0.217	0.207	0.202
	0.211	0.21	0.214	0.217	0.229	0.23	0.23	0.22	0.21	0.206
	0.213	0.211	0.219	0.222	0.235	0.237	0.233	0.221	0.204	0.208
	0.213	0.216	0.221	0.225	0.231	0.235	0.243	0.225	0.216	0.206
	0.209	0.22	0.232	0.226	0.235	0.241	0.237	0.224	0.217	0.21
	0.224	0.224	0.224	0.233	0.244	0.246	0.247	0.229	0.22	0.213
	0.221	0.224	0.221	0.233	0.24	0.242	0.251	0.23	0.225	0.221
	0.223	0.224	0.227	0.239	0.248	0.249	0.254	0.238	0.222	0.209
	0.222	0.223	0.232	0.235	0.257	0.26	0.263	0.237	0.233	0.214
	0.225	0.22	0.222	0.246	0.261	0.26	0.256	0.247	0.231	0.227
	0.226	0.219	0.243	0.248	0.269	0.267	0.262	0.242	0.227	0.233
	0.225	0.239	0.242	0.246	0.263	0.261	0.268	0.243	0.23	0.231
	0.239	0.238	0.241	0.247	0.268	0.267	0.276	0.248	0.232	0.23
	0.231	0.233	0.24	0.255	0.276	0.271	0.279	0.255	0.242	0.233
	0.236	0.234	0.25	0.253	0.283	0.28	0.286	0.249	0.239	0.241
	0.237	0.239	0.255	0.26	0.284	0.284	0.295	0.256	0.25	0.239
	0.243	0.251	0.26	0.267	0.289	0.286	0.295	0.261	0.246	0.246
	0.246	0.244	0.27	0.271	0.3	0.294	0.306	0.262	0.253	0.244
	0.249	0.258	0.27	0.278	0.304	0.304	0.315	0.266	0.258	0.25
	0.259	0.255	0.281	0.278	0.317	0.311	0.314	0.273	0.262	0.251
	0.258	0.258	0.283	0.287	0.328	0.32	0.319	0.274	0.268	0.256
	0.265	0.269	0.294	0.293	0.331	0.32	0.33	0.273	0.269	0.255
	0.268	0.272	0.302	0.3	0.331	0.333	0.327	0.292	0.29	0.261
	0.273	0.275	0.319	0.308	0.334	0.335	0.334	0.281	0.293	0.265
	0.277	0.284	0.324	0.322	0.347	0.326	0.326	0.297	0.299	0.272
	0.277	0.284	0.331	0.322	0.342	0.337	0.346	0.311	0.304	0.273
	0.289	0.291	0.317	0.327	0.359	0.34	0.353	0.32	0.319	0.279
	0.289	0.301	0.325	0.347	0.359	0.351	0.353	0.315	0.316	0.28
	0.294	0.299	0.343	0.335	0.36	0.349	0.355	0.332	0.318	0.281
	0.299	0.31	0.347	0.34	0.365	0.361	0.357	0.326	0.325	0.286
	0.301	0.317	0.346	0.351	0.358	0.364	0.359	0.322	0.33	0.293
	0.311	0.318	0.344	0.344	0.361	0.355	0.378	0.338	0.328	0.296
	0.306	0.317	0.352	0.349	0.371	0.354	0.383	0.332	0.332	0.295
	0.328	0.333	0.353	0.347	0.369	0.364	0.386	0.358	0.336	0.303
	0.32	0.326	0.354	0.361	0.379	0.38	0.389	0.35	0.336	0.303
	0.332	0.337	0.363	0.371	0.389	0.388	0.389	0.352	0.334	0.306
	0.34	0.342	0.377	0.371	0.393	0.396	0.394	0.352	0.338	0.309
	0.34	0.349	0.368	0.374	0.397	0.394	0.392	0.356	0.339	0.309
	0.339	0.343	0.374	0.379	0.397	0.396	0.399	0.358	0.346	0.312
	0.347	0.35	0.378	0.373	0.395	0.392	0.405	0.362	0.354	0.318
	0.355	0.356	0.372	0.38	0.4	0.399	0.396	0.368	0.357	0.328
	0.351	0.351	0.383	0.38	0.404	0.401	0.405	0.363	0.361	0.33
	0.367	0.362	0.383	0.384	0.403	0.401	0.405	0.367	0.358	0.332
	0.362	0.363	0.391	0.384	0.402	0.401	0.406	0.373	0.362	0.332
	0.369	0.373	0.385	0.389	0.409	0.403	0.401	0.371	0.361	0.334
	0.37	0.368	0.391	0.386	0.403	0.401	0.403	0.37	0.36	0.337
	0.37	0.373	0.39	0.387	0.399	0.4	0.407	0.371	0.365	0.342
	0.372	0.374	0.387	0.391	0.406	0.409	0.407	0.372	0.366	0.35
	0.372	0.371	0.398	0.391	0.407	0.404	0.409	0.376	0.371	0.348
	0.384	0.384	0.4	0.392	0.407	0.405	0.413	0.376	0.378	0.351
	0.384	0.384	0.403	0.395	0.41	0.408	0.415	0.384	0.379	0.359
	0.387	0.386	0.405	0.4	0.412	0.41	0.417	0.386	0.384	0.357
	0.388	0.388	0.407	0.4	0.415	0.412	0.419	0.386	0.381	0.364
	0.39	0.386	0.404	0.4	0.42	0.414	0.421	0.392	0.383	0.363
	0.399	0.39	0.409	0.402	0.415	0.416	0.42	0.394	0.39	0.364
	0.397	0.395	0.408	0.405	0.415	0.418	0.431	0.394	0.387	0.37
	0.402	0.394	0.409	0.405	0.405	0.416	0.422	0.401	0.393	0.372
	0.399	0.398	0.41	0.41	0.399	0.427	0.423	0.4	0.398	0.375
	0.403	0.398	0.415	0.411	0.392	0.424	0.417	0.398	0.388	0.379
	0.412	0.404	0.425	0.413	0.383	0.423	0.416	0.403	0.402	0.373
	0.418	0.406	0.425	0.411	0.36	0.414	0.403	0.405	0.403	0.39
	0.42	0.407	0.418	0.413	0.35	0.415	0.404	0.402	0.392	0.388
	0.42	0.408	0.413	0.416	0.35	0.412	0.403	0.407	0.399	0.382
	0.416	0.406	0.409	0.428	0.357	0.404	0.396	0.405	0.396	0.387
	0.418	0.415	0.412	0.422	0.365	0.4	0.382	0.403	0.402	0.386
	0.417	0.423	0.406	0.42	0.364	0.392	0.366	0.405	0.404	0.389
	0.402	0.423	0.401	0.421	0.363	0.383	0.359	0.408	0.401	0.39
	0.391	0.419	0.394	0.419	0.364	0.362	0.359	0.41	0.396	0.395
	0.378	0.41	0.385	0.417	0.366	0.358	0.366	0.41	0.382	0.395
	0.369	0.406	0.372	0.405	0.361	0.361	0.363	0.412	0.38	0.396
	0.364	0.399	0.365	0.405	0.363	0.369	0.363	0.422	0.379	0.399
	0.363	0.395	0.37	0.402	0.359	0.366	0.364	0.41	0.372	0.41
	0.364	0.386	0.374	0.391	0.356	0.365	0.369	0.41	0.365	0.407
	0.365	0.386	0.372	0.376	0.354	0.368	0.366	0.414	0.355	0.405
	0.366	0.382	0.363	0.369	0.353	0.375	0.36	0.405	0.353	0.411
	0.36	0.367	0.368	0.374	0.348	0.371	0.359	0.398	0.357	0.414
	0.362	0.363	0.367	0.377	0.346	0.366	0.361	0.389	0.359	0.416
	0.359	0.364	0.361	0.379	0.345	0.367	0.359	0.386	0.36	0.413
	0.354	0.363	0.362	0.374	0.345	0.37	0.357	0.382	0.36	0.412
	0.358	0.366	0.354	0.373	0.341	0.368	0.352	0.382	0.357	0.41
	0.35	0.36	0.356	0.372	0.34	0.367	0.355	0.389	0.355	0.396
	0.355	0.362	0.354	0.371	0.337	0.359	0.352	0.387	0.353	0.377
	0.349	0.359	0.353	0.37	0.337	0.359	0.351	0.378	0.353	0.368
	0.352	0.361	0.353	0.37	0.338	0.357	0.349	0.367	0.351	0.37
	0.351	0.362	0.351	0.366	0.337	0.355	0.346	0.363	0.348	0.369
	0.354	0.36	0.347	0.366	0.338	0.354	0.346	0.363	0.346	0.363
	0.347	0.355	0.345	0.368	0.335	0.354	0.347	0.36	0.347	0.36
	0.345	0.354	0.343	0.364	0.334	0.353	0.348	0.362	0.345	0.362
	0.345	0.353	0.344	0.365	0.336	0.352	0.345	0.364	0.349	0.365
	0.346	0.354	0.343	0.364	0.333	0.356	0.345	0.36	0.342	0.372
	0.345	0.35	0.343	0.36	0.331	0.354	0.343	0.363	0.345	0.367
	0.348	0.353	0.339	0.359	0.331	0.352	0.346	0.364	0.345	0.37
	0.342	0.349	0.342	0.356	0.333	0.352	0.343	0.358	0.341	0.373
	0.344	0.35	0.342	0.35	0.333	0.352	0.34	0.357	0.338	0.369
	0.344	0.348	0.337	0.35	0.333	0.349	0.338	0.357	0.338	0.363
	0.338	0.344	0.334	0.352	0.329	0.348	0.337	0.356	0.339	0.362
	0.337	0.342	0.335	0.351	0.331	0.345	0.336	0.355	0.338	0.362
	0.338	0.345	0.339	0.349	0.329	0.344	0.342	0.36	0.341	0.361
	0.34	0.346	0.337	0.351	0.331	0.346	0.345	0.352	0.336	0.365
	0.339	0.344	0.337	0.345	0.33	0.347	0.343	0.352	0.333	0.359
	0.34	0.342	0.333	0.346	0.331	0.348	0.342	0.352	0.333	0.357
	0.334	0.339	0.332	0.343	0.329	0.348	0.339	0.35	0.332	0.356
	0.335	0.339	0.33	0.343	0.327	0.345	0.341	0.35	0.333	0.357
	0.331	0.337	0.33	0.346	0.327	0.346	0.34	0.349	0.333	0.357
	0.331	0.337	0.333	0.341	0.328	0.347	0.338	0.349	0.334	0.357
	0.332	0.339	0.332	0.34	0.33	0.346	0.334	0.348	0.333	0.355
	0.332	0.338	0.33	0.34	0.329	0.342	0.333	0.346	0.331	0.355
	0.332	0.337	0.33	0.342	0.329	0.339	0.337	0.346	0.332	0.354
	0.332	0.336	0.33	0.34	0.327	0.338	0.336	0.345	0.331	0.355
	0.331	0.336	0.331	0.341	0.329	0.343	0.338	0.348	0.335	0.355
	0.331	0.337	0.33	0.344	0.329	0.343	0.34	0.345	0.333	0.358
	0.33	0.337	0.333	0.341	0.33	0.343	0.337	0.348	0.336	0.353
	0.331	0.339	0.332	0.343	0.332	0.344	0.336	0.344	0.334	0.36
	0.328	0.338	0.335	0.341	0.329	0.34	0.334	0.344	0.334	0.354
	0.33	0.341	0.332	0.341	0.328	0.339	0.337	0.344	0.334	0.355
	0.328	0.339	0.332	0.341	0.328	0.339	0.334	0.345	0.334	0.356
	0.327	0.338	0.331	0.341	0.328	0.34	0.332	0.343	0.332	0.356
	0.327	0.338	0.331	0.341	0.327	0.339	0.335	0.342	0.332	0.355
	0.326	0.338	0.33	0.342	0.326	0.337	0.336	0.345	0.335	0.355
	0.325	0.337	0.331	0.341	0.327	0.339	0.337	0.346	0.336	0.358
	0.326	0.339	0.331	0.342	0.328	0.34	0.338	0.345	0.335	0.359
	0.323	0.339	0.332	0.341	0.328	0.34	0.337	0.343	0.334	0.358
	0.325	0.339	0.33	0.339	0.326	0.339	0.335	0.345	0.335	0.358
	0.323	0.338	0.329	0.342	0.328	0.34	0.333	0.345	0.335	0.358
	0.323	0.336	0.331	0.342	0.327	0.339	0.332	0.345	0.335	0.359
	0.325	0.34	0.33	0.341	0.327	0.338	0.333	0.343	0.333	0.358
	0.324	0.339	0.329	0.34	0.326	0.338	0.331	0.342	0.331	0.358
	0.324	0.338	0.328	0.34	0.326	0.337	0.334	0.344	0.334	0.356
	0.322	0.337	0.328	0.34	0.326	0.338	0.331	0.346	0.336	0.359
	0.321	0.337	0.329	0.343	0.328	0.339	0.331	0.345	0.334	0.36
	0.323	0.339	0.33	0.342	0.326	0.337	0.331	0.343	0.332	0.359
	0.324	0.34	0.329	0.338	0.326	0.336	0.33	0.343	0.332	0.357
	0.324	0.339	0.325	0.339	0.325	0.335	0.329	0.344	0.333	0.357
	0.321	0.336	0.325	0.341	0.325	0.335	0.331	0.345	0.334	0.358
	0.321	0.336	0.327	0.34	0.324	0.334	0.329	0.345	0.333	0.359
	0.322	0.337	0.326	0.339	0.325	0.335	0.328	0.343	0.331	0.359
	0.322	0.337	0.325	0.338	0.323	0.334		0.343	0.331	0.358
	0.321	0.336	0.325	0.338	0.323	0.334				0.358
	0.322	0.336	0.324
	0.32	0.334

## Sheet: 0.015-MIN
PA 24h Min	PA 24h Min	PA 24h Min	PA 24h Min	PA 24h Min	PA 24h Min	PA 24h Min	PA 24h Min	PA 24h Min	PA 24h Min
0.015	0.015	0.015	0.014	0.015	0.015	0.015	0.015	0.014	0.015
0.017	0.017	0.016	0.016	0.016	0.017	0.015	0.016	0.016	0.016
0.018	0.018	0.017	0.017	0.017	0.017	0.017	0.017	0.016	0.017
0.02	0.019	0.018	0.018	0.02	0.02	0.019	0.019	0.018	0.019
0.02	0.021	0.021	0.02	0.021	0.021	0.02	0.02	0.02	0.02
0.023	0.023	0.022	0.022	0.022	0.023	0.022	0.021	0.021	0.022
0.024	0.025	0.024	0.024	0.025	0.025	0.024	0.024	0.023	0.024
0.026	0.028	0.027	0.027	0.028	0.028	0.026	0.026	0.025	0.026
0.029	0.032	0.03	0.03	0.03	0.031	0.029	0.029	0.027	0.029
0.032	0.034	0.032	0.033	0.034	0.034	0.036	0.031	0.029	0.031
0.035	0.037	0.036	0.034	0.04	0.043	0.039	0.038	0.034	0.035
0.038	0.046	0.044	0.045	0.043	0.044	0.043	0.04	0.038	0.039
0.045	0.047	0.046	0.047	0.047	0.046	0.047	0.042	0.039	0.041
0.048	0.046	0.046	0.048	0.05	0.051	0.05	0.05	0.049	0.05
0.048	0.053	0.053	0.055	0.049	0.048	0.051	0.052	0.048	0.047
0.054	0.052	0.054	0.054	0.054	0.056	0.056	0.053	0.051	0.055
0.052	0.052	0.057	0.055	0.06	0.057	0.055	0.063	0.059	0.057
0.058	0.057	0.057	0.06	0.057	0.055	0.054	0.059	0.058	0.062
0.06	0.055	0.063	0.061	0.06	0.056	0.057	0.055	0.055	0.067
0.065	0.056	0.058	0.06	0.062	0.058	0.064	0.057	0.059	0.065
0.066	0.064	0.062	0.061	0.066	0.068	0.069	0.063	0.065	0.066
0.068	0.066	0.068	0.068	0.076	0.073	0.073	0.07	0.068	0.071
0.068	0.073	0.076	0.072	0.074	0.072	0.076	0.07	0.068	0.078
0.075	0.075	0.074	0.072	0.08	0.079	0.085	0.075	0.065	0.071
0.07	0.079	0.079	0.075	0.091	0.087	0.088	0.083	0.079	0.083
0.076	0.086	0.088	0.087	0.094	0.087	0.093	0.085	0.08	0.081
0.088	0.085	0.091	0.089	0.102	0.097	0.097	0.091	0.088	0.089
0.091	0.095	0.097	0.095	0.105	0.1	0.095	0.09	0.091	0.092
0.097	0.096	0.101	0.096	0.111	0.107	0.098	0.089	0.083	0.099
0.102	0.091	0.103	0.096	0.11	0.102	0.117	0.093	0.096	0.102
0.108	0.096	0.099	0.106	0.122	0.118	0.13	0.112	0.11	0.114
0.117	0.122	0.117	0.12	0.142	0.133	0.138	0.115	0.11	0.104
0.109	0.116	0.123	0.121	0.149	0.143	0.135	0.118	0.107	0.106
0.123	0.117	0.125	0.125	0.141	0.139	0.151	0.11	0.109	0.12
0.123	0.131	0.123	0.12	0.161	0.158	0.158	0.118	0.121	0.129
0.145	0.131	0.13	0.123	0.173	0.166	0.163	0.124	0.123	0.135
0.128	0.138	0.134	0.13	0.177	0.17	0.154	0.144	0.135	0.127
0.138	0.146	0.15	0.151	0.171	0.168	0.174	0.132	0.138	0.127
0.15	0.147	0.152	0.149	0.183	0.186	0.176	0.156	0.138	0.143
0.146	0.156	0.153	0.153	0.189	0.178	0.186	0.143	0.14	0.132
0.158	0.163	0.17	0.148	0.195	0.191	0.192	0.164	0.144	0.146
0.167	0.156	0.179	0.17	0.198	0.196	0.196	0.17	0.151	0.141
0.155	0.171	0.185	0.173	0.202	0.201	0.199	0.158	0.159	0.164
0.179	0.179	0.185	0.183	0.204	0.206	0.209	0.182	0.165	0.165
0.187	0.195	0.19	0.193	0.205	0.205	0.204	0.184	0.168	0.171
0.182	0.197	0.201	0.197	0.211	0.21	0.209	0.195	0.178	0.177
0.187	0.192	0.206	0.198	0.214	0.212	0.21	0.196	0.187	0.181
0.192	0.21	0.207	0.201	0.213	0.219	0.216	0.2	0.195	0.193
0.195	0.209	0.213	0.21	0.217	0.225	0.213	0.205	0.199	0.198
0.202	0.207	0.211	0.212	0.223	0.221	0.222	0.211	0.2	0.195
0.209	0.21	0.213	0.213	0.228	0.226	0.224	0.213	0.206	0.202
0.211	0.211	0.214	0.213	0.229	0.23	0.231	0.217	0.207	0.206
0.213	0.216	0.219	0.217	0.235	0.237	0.23	0.22	0.21	0.208
0.213	0.22	0.221	0.222	0.231	0.235	0.233	0.221	0.204	0.206
0.209	0.224	0.232	0.225	0.235	0.241	0.243	0.225	0.216	0.21
0.224	0.224	0.224	0.226	0.244	0.246	0.237	0.224	0.217	0.213
0.221	0.224	0.221	0.233	0.24	0.242	0.247	0.229	0.22	0.221
0.223	0.223	0.227	0.233	0.248	0.249	0.251	0.23	0.225	0.209
0.222	0.22	0.232	0.239	0.257	0.26	0.254	0.238	0.222	0.214
0.225	0.219	0.222	0.235	0.261	0.26	0.263	0.237	0.233	0.227
0.226	0.239	0.243	0.246	0.269	0.267	0.256	0.247	0.231	0.233
0.225	0.238	0.242	0.248	0.263	0.261	0.262	0.242	0.227	0.231
0.239	0.233	0.241	0.246	0.268	0.267	0.268	0.243	0.23	0.23
0.231	0.234	0.24	0.247	0.276	0.271	0.276	0.248	0.232	0.233
0.236	0.239	0.25	0.255	0.283	0.28	0.279	0.255	0.242	0.241
0.237	0.251	0.255	0.253	0.284	0.284	0.286	0.249	0.239	0.239
0.243	0.244	0.26	0.26	0.289	0.286	0.295	0.256	0.25	0.246
0.246	0.258	0.27	0.267	0.3	0.294	0.295	0.261	0.246	0.244
0.249	0.255	0.27	0.271	0.304	0.304	0.306	0.262	0.253	0.25
0.259	0.258	0.281	0.278	0.317	0.311	0.315	0.266	0.258	0.251
0.258	0.269	0.283	0.278	0.328	0.32	0.314	0.273	0.262	0.256
0.265	0.272	0.294	0.287	0.331	0.32	0.319	0.274	0.268	0.255
0.268	0.275	0.302	0.293	0.331	0.333	0.33	0.273	0.269	0.261
0.273	0.284	0.319	0.3	0.334	0.335	0.327	0.292	0.29	0.265
0.277	0.284	0.324	0.308	0.347	0.326	0.334	0.281	0.293	0.272
0.277	0.291	0.331	0.322	0.342	0.337	0.326	0.297	0.299	0.273
0.289	0.301	0.317	0.322	0.359	0.34	0.346	0.311	0.304	0.279
0.289	0.299	0.325	0.327	0.359	0.351	0.353	0.32	0.319	0.28
0.294	0.31	0.343	0.347	0.36	0.349	0.353	0.315	0.316	0.281
0.299	0.317	0.347	0.335	0.365	0.361	0.355	0.332	0.318	0.286
0.301	0.318	0.346	0.34	0.358	0.364	0.357	0.326	0.325	0.293
0.311	0.317	0.344	0.351	0.361	0.355	0.359	0.322	0.33	0.296
0.306	0.333	0.352	0.344	0.371	0.354	0.378	0.338	0.328	0.295
0.328	0.326	0.353	0.349	0.369	0.364	0.383	0.332	0.332	0.303
0.32	0.337	0.354	0.347	0.379	0.38	0.386	0.358	0.336	0.303
0.332	0.342	0.363	0.361	0.389	0.388	0.389	0.35	0.336	0.306
0.34	0.349	0.377	0.371	0.393	0.396	0.389	0.352	0.334	0.309
0.34	0.343	0.368	0.371	0.397	0.394	0.394	0.352	0.338	0.309
0.339	0.35	0.374	0.374	0.397	0.396	0.392	0.356	0.339	0.312
0.347	0.356	0.378	0.379	0.395	0.392	0.399	0.358	0.346	0.318
0.355	0.351	0.372	0.373	0.4	0.399	0.405	0.362	0.354	0.328
0.351	0.362	0.383	0.38	0.404	0.401	0.396	0.368	0.357	0.33
0.367	0.363	0.383	0.38	0.403	0.401	0.405	0.363	0.361	0.332
0.362	0.373	0.391	0.384	0.402	0.401	0.405	0.367	0.358	0.332
0.369	0.368	0.385	0.384	0.409	0.403	0.406	0.373	0.362	0.334
0.37	0.373	0.391	0.389	0.403	0.401	0.401	0.371	0.361	0.337
0.37	0.374	0.39	0.386	0.399	0.4	0.403	0.37	0.36	0.342
0.372	0.371	0.387	0.387	0.406	0.409	0.407	0.371	0.365	0.35
0.372	0.384	0.398	0.391	0.407	0.404	0.407	0.372	0.366	0.348
0.384	0.384	0.4	0.391	0.407	0.405	0.409	0.376	0.371	0.351
0.384	0.386	0.403	0.392	0.41	0.408	0.413	0.376	0.378	0.359
0.387	0.388	0.405	0.395	0.412	0.41	0.415	0.384	0.379	0.357
0.388	0.386	0.407	0.4	0.415	0.412	0.417	0.386	0.384	0.364
0.39	0.39	0.404	0.4	0.42	0.414	0.419	0.386	0.381	0.363
0.399	0.395	0.409	0.4	0.415	0.416	0.421	0.392	0.383	0.364
0.397	0.394	0.408	0.402	0.415	0.418	0.42	0.394	0.39	0.37
0.402	0.398	0.409	0.405	0.405	0.416	0.431	0.394	0.387	0.372
0.399	0.398	0.41	0.405	0.399	0.427	0.422	0.401	0.393	0.375
0.403	0.404	0.415	0.41	0.392	0.424	0.423	0.4	0.398	0.379
0.412	0.406	0.425	0.411	0.383	0.423	0.417	0.398	0.388	0.373
0.418	0.407	0.425	0.413	0.36	0.414	0.416	0.403	0.402	0.39
0.42	0.408	0.418	0.411	0.35	0.415	0.403	0.405	0.403	0.388
0.42	0.406	0.413	0.413	0.35	0.412	0.404	0.402	0.392	0.382
0.416	0.415	0.409	0.416	0.357	0.404	0.403	0.407	0.399	0.387
0.418	0.423	0.412	0.428	0.365	0.4	0.396	0.405	0.396	0.386
0.417	0.423	0.406	0.422	0.364	0.392	0.382	0.403	0.402	0.389
0.402	0.419	0.401	0.42	0.363	0.383	0.366	0.405	0.404	0.39
0.391	0.41	0.394	0.421	0.364	0.362	0.359	0.408	0.401	0.395
0.378	0.406	0.385	0.419	0.366	0.358	0.359	0.41	0.396	0.395
0.369	0.399	0.372	0.417	0.361	0.361	0.366	0.41	0.382	0.396
0.364	0.395	0.365	0.405	0.363	0.369	0.363	0.412	0.38	0.399
0.363	0.386	0.37	0.405	0.359	0.366	0.363	0.422	0.379	0.41
0.364	0.386	0.374	0.402	0.356	0.365	0.364	0.41	0.372	0.407
0.365	0.382	0.372	0.391	0.354	0.368	0.369	0.41	0.365	0.405
0.366	0.367	0.363	0.376	0.353	0.375	0.366	0.414	0.355	0.411
0.36	0.363	0.368	0.369	0.348	0.371	0.36	0.405	0.353	0.414
0.362	0.364	0.367	0.374	0.346	0.366	0.359	0.398	0.357	0.416
0.359	0.363	0.361	0.377	0.345	0.367	0.361	0.389	0.359	0.413
0.354	0.366	0.362	0.379	0.345	0.37	0.359	0.386	0.36	0.412
0.358	0.36	0.354	0.374	0.341	0.368	0.357	0.382	0.36	0.41
0.35	0.362	0.356	0.373	0.34	0.367	0.352	0.382	0.357	0.396
0.355	0.359	0.354	0.372	0.337	0.359	0.355	0.389	0.355	0.377
0.349	0.361	0.353	0.371	0.337	0.359	0.352	0.387	0.353	0.368
0.352	0.362	0.353	0.37	0.338	0.357	0.351	0.378	0.353	0.37
0.351	0.36	0.351	0.37	0.337	0.355	0.349	0.367	0.351	0.369
0.354	0.355	0.347	0.366	0.338	0.354	0.346	0.363	0.348	0.363
0.347	0.354	0.345	0.366	0.335	0.354	0.346	0.363	0.346	0.36
0.345	0.353	0.343	0.368	0.334	0.353	0.347	0.36	0.347	0.362
0.345	0.354	0.344	0.364	0.336	0.352	0.348	0.362	0.345	0.365
0.346	0.35	0.343	0.365	0.333	0.356	0.345	0.364	0.349	0.372
0.345	0.353	0.343	0.364	0.331	0.354	0.345	0.36	0.342	0.367
0.348	0.349	0.339	0.36	0.331	0.352	0.343	0.363	0.345	0.37
0.342	0.35	0.342	0.359	0.333	0.352	0.346	0.364	0.345	0.373
0.344	0.348	0.342	0.356	0.333	0.352	0.343	0.358	0.341	0.369
0.344	0.344	0.337	0.35	0.333	0.349	0.34	0.357	0.338	0.363
0.338	0.342	0.334	0.35	0.329	0.348	0.338	0.357	0.338	0.362
0.337	0.345	0.335	0.352	0.331	0.345	0.337	0.356	0.339	0.362
0.338	0.346	0.339	0.351	0.329	0.344	0.336	0.355	0.338	0.361
0.34	0.344	0.337	0.349	0.331	0.346	0.342	0.36	0.341	0.365
0.339	0.342	0.337	0.351	0.33	0.347	0.345	0.352	0.336	0.359
0.34	0.339	0.333	0.345	0.331	0.348	0.343	0.352	0.333	0.357
0.334	0.339	0.332	0.346	0.329	0.348	0.342	0.352	0.333	0.356
0.335	0.337	0.33	0.343	0.327	0.345	0.339	0.35	0.332	0.357
0.331	0.337	0.33	0.343	0.327	0.346	0.341	0.35	0.333	0.357
0.331	0.339	0.333	0.346	0.328	0.347	0.34	0.349	0.333	0.357
0.332	0.338	0.332	0.341	0.33	0.346	0.338	0.349	0.334	0.355
0.332	0.337	0.33	0.34	0.329	0.342	0.334	0.348	0.333	0.355
0.332	0.336	0.33	0.34	0.329	0.339	0.333	0.346	0.331	0.354
0.332	0.336	0.33	0.342	0.327	0.338	0.337	0.346	0.332	0.355
0.331	0.337	0.331	0.34	0.329	0.343	0.336	0.345	0.331	0.355
0.331	0.337	0.33	0.341	0.329	0.343	0.338	0.348	0.335	0.358
0.33	0.339	0.333	0.344	0.33	0.343	0.34	0.345	0.333	0.353
0.331	0.338	0.332	0.341	0.332	0.344	0.337	0.348	0.336	0.36
0.328	0.341	0.335	0.343	0.329	0.34	0.336	0.344	0.334	0.354
0.33	0.339	0.332	0.341	0.328	0.339	0.334	0.344	0.334	0.355
0.328	0.338	0.332	0.341	0.328	0.339	0.337	0.344	0.334	0.356
0.327	0.338	0.331	0.341	0.328	0.34	0.334	0.345	0.334	0.356
0.327	0.338	0.331	0.341	0.327	0.339	0.332	0.343	0.332	0.355
0.326	0.337	0.33	0.341	0.326	0.337	0.335	0.342	0.332	0.355
0.325	0.339	0.331	0.342	0.327	0.339	0.336	0.345	0.335	0.358
0.326	0.339	0.331	0.341	0.328	0.34	0.337	0.346	0.336	0.359
0.323	0.339	0.332	0.342	0.328	0.34	0.338	0.345	0.335	0.358
0.325	0.338	0.33	0.341	0.326	0.339	0.337	0.343	0.334	0.358
0.323	0.336	0.329	0.339	0.328	0.34	0.335	0.345	0.335	0.358
0.323	0.34	0.331	0.342	0.327	0.339	0.333	0.345	0.335	0.359
0.325	0.339	0.33	0.342	0.327	0.338	0.332	0.345	0.335	0.358
0.324	0.338	0.329	0.341	0.326	0.338	0.333	0.343	0.333	0.358
0.324	0.337	0.328	0.34	0.326	0.337	0.331	0.342	0.331	0.356
0.322	0.337	0.328	0.34	0.326	0.338	0.334	0.344	0.334	0.359
0.321	0.339	0.329	0.34	0.328	0.339	0.331	0.346	0.336	0.36
0.323	0.34	0.33	0.343	0.326	0.337	0.331	0.345	0.334	0.359
0.324	0.339	0.329	0.342	0.326	0.336	0.331	0.343	0.332	0.357
0.324	0.336	0.325	0.338	0.325	0.335	0.33	0.343	0.332	0.357
0.321	0.336	0.325	0.339	0.325	0.335	0.329	0.344	0.333	0.358
0.321	0.337	0.327	0.341	0.324	0.334	0.331	0.345	0.334	0.359
0.322	0.337	0.326	0.34	0.325	0.335	0.329	0.345	0.333	0.359
0.322	0.336	0.325	0.339	0.323	0.334	0.328	0.343	0.331	0.358
0.321	0.336	0.325	0.338	0.323	0.334		0.343	0.331	0.358
0.322	0.334	0.324	0.338
0.32

## Sheet: 0.02-MIN
	PA 24h Min	PA 24h Min	PA 24h Min	PA 24h Min	PA 24h Min	PA 24h Min	PA 24h Min	PA 24h Min	PA 24h Min	PA 24h Min
	0.02	0.021	0.021	0.02	0.02	0.02	0.02	0.02	0.02	0.02
	0.02	0.023	0.022	0.022	0.021	0.021	0.022	0.021	0.021	0.022
	0.023	0.025	0.024	0.024	0.022	0.023	0.024	0.024	0.023	0.024
	0.024	0.028	0.027	0.027	0.025	0.025	0.026	0.026	0.025	0.026
	0.026	0.032	0.03	0.03	0.028	0.028	0.029	0.029	0.027	0.029
	0.029	0.034	0.032	0.033	0.03	0.031	0.036	0.031	0.029	0.031
	0.032	0.037	0.036	0.034	0.034	0.034	0.039	0.038	0.034	0.035
	0.035	0.046	0.044	0.045	0.04	0.043	0.043	0.04	0.038	0.039
	0.038	0.047	0.046	0.047	0.043	0.044	0.047	0.042	0.039	0.041
	0.045	0.046	0.046	0.048	0.047	0.046	0.05	0.05	0.049	0.05
	0.048	0.053	0.053	0.055	0.05	0.051	0.051	0.052	0.048	0.047
	0.048	0.052	0.054	0.054	0.049	0.048	0.056	0.053	0.051	0.055
	0.054	0.052	0.057	0.055	0.054	0.056	0.055	0.063	0.059	0.057
	0.052	0.057	0.057	0.06	0.06	0.057	0.054	0.059	0.058	0.062
	0.058	0.055	0.063	0.061	0.057	0.055	0.057	0.055	0.055	0.067
	0.06	0.056	0.058	0.06	0.06	0.056	0.064	0.057	0.059	0.065
	0.065	0.064	0.062	0.061	0.062	0.058	0.069	0.063	0.065	0.066
	0.066	0.066	0.068	0.068	0.066	0.068	0.073	0.07	0.068	0.071
	0.068	0.073	0.076	0.072	0.076	0.073	0.076	0.07	0.068	0.078
	0.068	0.075	0.074	0.072	0.074	0.072	0.085	0.075	0.065	0.071
	0.075	0.079	0.079	0.075	0.08	0.079	0.088	0.083	0.079	0.083
	0.07	0.086	0.088	0.087	0.091	0.087	0.093	0.085	0.08	0.081
	0.076	0.085	0.091	0.089	0.094	0.087	0.097	0.091	0.088	0.089
	0.088	0.095	0.097	0.095	0.102	0.097	0.095	0.09	0.091	0.092
	0.091	0.096	0.101	0.096	0.105	0.1	0.098	0.089	0.083	0.099
	0.097	0.091	0.103	0.096	0.111	0.107	0.117	0.093	0.096	0.102
	0.102	0.096	0.099	0.106	0.11	0.102	0.13	0.112	0.11	0.114
	0.108	0.122	0.117	0.12	0.122	0.118	0.138	0.115	0.11	0.104
	0.117	0.116	0.123	0.121	0.142	0.133	0.135	0.118	0.107	0.106
	0.109	0.117	0.125	0.125	0.149	0.143	0.151	0.11	0.109	0.12
	0.123	0.131	0.123	0.12	0.141	0.139	0.158	0.118	0.121	0.129
	0.123	0.131	0.13	0.123	0.161	0.158	0.163	0.124	0.123	0.135
	0.145	0.138	0.134	0.13	0.173	0.166	0.154	0.144	0.135	0.127
	0.128	0.146	0.15	0.151	0.177	0.17	0.174	0.132	0.138	0.127
	0.138	0.147	0.152	0.149	0.171	0.168	0.176	0.156	0.138	0.143
	0.15	0.156	0.153	0.153	0.183	0.186	0.186	0.143	0.14	0.132
	0.146	0.163	0.17	0.148	0.189	0.178	0.192	0.164	0.144	0.146
	0.158	0.156	0.179	0.17	0.195	0.191	0.196	0.17	0.151	0.141
	0.167	0.171	0.185	0.173	0.198	0.196	0.199	0.158	0.159	0.164
	0.155	0.179	0.185	0.183	0.202	0.201	0.209	0.182	0.165	0.165
	0.179	0.195	0.19	0.193	0.204	0.206	0.204	0.184	0.168	0.171
	0.187	0.197	0.201	0.197	0.205	0.205	0.209	0.195	0.178	0.177
	0.182	0.192	0.206	0.198	0.211	0.21	0.21	0.196	0.187	0.181
	0.187	0.21	0.207	0.201	0.214	0.212	0.216	0.2	0.195	0.193
	0.192	0.209	0.213	0.21	0.213	0.219	0.213	0.205	0.199	0.198
	0.195	0.207	0.211	0.212	0.217	0.225	0.222	0.211	0.2	0.195
	0.202	0.21	0.213	0.213	0.223	0.221	0.224	0.213	0.206	0.202
	0.209	0.211	0.214	0.213	0.228	0.226	0.231	0.217	0.207	0.206
	0.211	0.216	0.219	0.217	0.229	0.23	0.23	0.22	0.21	0.208
	0.213	0.22	0.221	0.222	0.235	0.237	0.233	0.221	0.204	0.206
	0.213	0.224	0.232	0.225	0.231	0.235	0.243	0.225	0.216	0.21
	0.209	0.224	0.224	0.226	0.235	0.241	0.237	0.224	0.217	0.213
	0.224	0.224	0.221	0.233	0.244	0.246	0.247	0.229	0.22	0.221
	0.221	0.223	0.227	0.233	0.24	0.242	0.251	0.23	0.225	0.209
	0.223	0.22	0.232	0.239	0.248	0.249	0.254	0.238	0.222	0.214
	0.222	0.219	0.222	0.235	0.257	0.26	0.263	0.237	0.233	0.227
	0.225	0.239	0.243	0.246	0.261	0.26	0.256	0.247	0.231	0.233
	0.226	0.238	0.242	0.248	0.269	0.267	0.262	0.242	0.227	0.231
	0.225	0.233	0.241	0.246	0.263	0.261	0.268	0.243	0.23	0.23
	0.239	0.234	0.24	0.247	0.268	0.267	0.276	0.248	0.232	0.233
	0.231	0.239	0.25	0.255	0.276	0.271	0.279	0.255	0.242	0.241
	0.236	0.251	0.255	0.253	0.283	0.28	0.286	0.249	0.239	0.239
	0.237	0.244	0.26	0.26	0.284	0.284	0.295	0.256	0.25	0.246
	0.243	0.258	0.27	0.267	0.289	0.286	0.295	0.261	0.246	0.244
	0.246	0.255	0.27	0.271	0.3	0.294	0.306	0.262	0.253	0.25
	0.249	0.258	0.281	0.278	0.304	0.304	0.315	0.266	0.258	0.251
	0.259	0.269	0.283	0.278	0.317	0.311	0.314	0.273	0.262	0.256
	0.258	0.272	0.294	0.287	0.328	0.32	0.319	0.274	0.268	0.255
	0.265	0.275	0.302	0.293	0.331	0.32	0.33	0.273	0.269	0.261
	0.268	0.284	0.319	0.3	0.331	0.333	0.327	0.292	0.29	0.265
	0.273	0.284	0.324	0.308	0.334	0.335	0.334	0.281	0.293	0.272
	0.277	0.291	0.331	0.322	0.347	0.326	0.326	0.297	0.299	0.273
	0.277	0.301	0.317	0.322	0.342	0.337	0.346	0.311	0.304	0.279
	0.289	0.299	0.325	0.327	0.359	0.34	0.353	0.32	0.319	0.28
	0.289	0.31	0.343	0.347	0.359	0.351	0.353	0.315	0.316	0.281
	0.294	0.317	0.347	0.335	0.36	0.349	0.355	0.332	0.318	0.286
	0.299	0.318	0.346	0.34	0.365	0.361	0.357	0.326	0.325	0.293
	0.301	0.317	0.344	0.351	0.358	0.364	0.359	0.322	0.33	0.296
	0.311	0.333	0.352	0.344	0.361	0.355	0.378	0.338	0.328	0.295
	0.306	0.326	0.353	0.349	0.371	0.354	0.383	0.332	0.332	0.303
	0.328	0.337	0.354	0.347	0.369	0.364	0.386	0.358	0.336	0.303
	0.32	0.342	0.363	0.361	0.379	0.38	0.389	0.35	0.336	0.306
	0.332	0.349	0.377	0.371	0.389	0.388	0.389	0.352	0.334	0.309
	0.34	0.343	0.368	0.371	0.393	0.396	0.394	0.352	0.338	0.309
	0.34	0.35	0.374	0.374	0.397	0.394	0.392	0.356	0.339	0.312
	0.339	0.356	0.378	0.379	0.397	0.396	0.399	0.358	0.346	0.318
	0.347	0.351	0.372	0.373	0.395	0.392	0.405	0.362	0.354	0.328
	0.355	0.362	0.383	0.38	0.4	0.399	0.396	0.368	0.357	0.33
	0.351	0.363	0.383	0.38	0.404	0.401	0.405	0.363	0.361	0.332
	0.367	0.373	0.391	0.384	0.403	0.401	0.405	0.367	0.358	0.332
	0.362	0.368	0.385	0.384	0.402	0.401	0.406	0.373	0.362	0.334
	0.369	0.373	0.391	0.389	0.409	0.403	0.401	0.371	0.361	0.337
	0.37	0.374	0.39	0.386	0.403	0.401	0.403	0.37	0.36	0.342
	0.37	0.371	0.387	0.387	0.399	0.4	0.407	0.371	0.365	0.35
	0.372	0.384	0.398	0.391	0.406	0.409	0.407	0.372	0.366	0.348
	0.372	0.384	0.4	0.391	0.407	0.404	0.409	0.376	0.371	0.351
	0.384	0.386	0.403	0.392	0.407	0.405	0.413	0.376	0.378	0.359
	0.384	0.388	0.405	0.395	0.41	0.408	0.415	0.384	0.379	0.357
	0.387	0.386	0.407	0.4	0.412	0.41	0.417	0.386	0.384	0.364
	0.388	0.39	0.404	0.4	0.415	0.412	0.419	0.386	0.381	0.363
	0.39	0.395	0.409	0.4	0.42	0.414	0.421	0.392	0.383	0.364
	0.399	0.394	0.408	0.402	0.415	0.416	0.42	0.394	0.39	0.37
	0.397	0.398	0.409	0.405	0.415	0.418	0.431	0.394	0.387	0.372
	0.402	0.398	0.41	0.405	0.405	0.416	0.422	0.401	0.393	0.375
	0.399	0.404	0.415	0.41	0.399	0.427	0.423	0.4	0.398	0.379
	0.403	0.406	0.425	0.411	0.392	0.424	0.417	0.398	0.388	0.373
	0.412	0.407	0.425	0.413	0.383	0.423	0.416	0.403	0.402	0.39
	0.418	0.408	0.418	0.411	0.36	0.414	0.403	0.405	0.403	0.388
	0.42	0.406	0.413	0.413	0.35	0.415	0.404	0.402	0.392	0.382
	0.42	0.415	0.409	0.416	0.35	0.412	0.403	0.407	0.399	0.387
	0.416	0.423	0.412	0.428	0.357	0.404	0.396	0.405	0.396	0.386
	0.418	0.423	0.406	0.422	0.365	0.4	0.382	0.403	0.402	0.389
	0.417	0.419	0.401	0.42	0.364	0.392	0.366	0.405	0.404	0.39
	0.402	0.41	0.394	0.421	0.363	0.383	0.359	0.408	0.401	0.395
	0.391	0.406	0.385	0.419	0.364	0.362	0.359	0.41	0.396	0.395
	0.378	0.399	0.372	0.417	0.366	0.358	0.366	0.41	0.382	0.396
	0.369	0.395	0.365	0.405	0.361	0.361	0.363	0.412	0.38	0.399
	0.364	0.386	0.37	0.405	0.363	0.369	0.363	0.422	0.379	0.41
	0.363	0.386	0.374	0.402	0.359	0.366	0.364	0.41	0.372	0.407
	0.364	0.382	0.372	0.391	0.356	0.365	0.369	0.41	0.365	0.405
	0.365	0.367	0.363	0.376	0.354	0.368	0.366	0.414	0.355	0.411
	0.366	0.363	0.368	0.369	0.353	0.375	0.36	0.405	0.353	0.414
	0.36	0.364	0.367	0.374	0.348	0.371	0.359	0.398	0.357	0.416
	0.362	0.363	0.361	0.377	0.346	0.366	0.361	0.389	0.359	0.413
	0.359	0.366	0.362	0.379	0.345	0.367	0.359	0.386	0.36	0.412
	0.354	0.36	0.354	0.374	0.345	0.37	0.357	0.382	0.36	0.41
	0.358	0.362	0.356	0.373	0.341	0.368	0.352	0.382	0.357	0.396
	0.35	0.359	0.354	0.372	0.34	0.367	0.355	0.389	0.355	0.377
	0.355	0.361	0.353	0.371	0.337	0.359	0.352	0.387	0.353	0.368
	0.349	0.362	0.353	0.37	0.337	0.359	0.351	0.378	0.353	0.37
	0.352	0.36	0.351	0.37	0.338	0.357	0.349	0.367	0.351	0.369
	0.351	0.355	0.347	0.366	0.337	0.355	0.346	0.363	0.348	0.363
	0.354	0.354	0.345	0.366	0.338	0.354	0.346	0.363	0.346	0.36
	0.347	0.353	0.343	0.368	0.335	0.354	0.347	0.36	0.347	0.362
	0.345	0.354	0.344	0.364	0.334	0.353	0.348	0.362	0.345	0.365
	0.345	0.35	0.343	0.365	0.336	0.352	0.345	0.364	0.349	0.372
	0.346	0.353	0.343	0.364	0.333	0.356	0.345	0.36	0.342	0.367
	0.345	0.349	0.339	0.36	0.331	0.354	0.343	0.363	0.345	0.37
	0.348	0.35	0.342	0.359	0.331	0.352	0.346	0.364	0.345	0.373
	0.342	0.348	0.342	0.356	0.333	0.352	0.343	0.358	0.341	0.369
	0.344	0.344	0.337	0.35	0.333	0.352	0.34	0.357	0.338	0.363
	0.344	0.342	0.334	0.35	0.333	0.349	0.338	0.357	0.338	0.362
	0.338	0.345	0.335	0.352	0.329	0.348	0.337	0.356	0.339	0.362
	0.337	0.346	0.339	0.351	0.331	0.345	0.336	0.355	0.338	0.361
	0.338	0.344	0.337	0.349	0.329	0.344	0.342	0.36	0.341	0.365
	0.34	0.342	0.337	0.351	0.331	0.346	0.345	0.352	0.336	0.359
	0.339	0.339	0.333	0.345	0.33	0.347	0.343	0.352	0.333	0.357
	0.34	0.339	0.332	0.346	0.331	0.348	0.342	0.352	0.333	0.356
	0.334	0.337	0.33	0.343	0.329	0.348	0.339	0.35	0.332	0.357
	0.335	0.337	0.33	0.343	0.327	0.345	0.341	0.35	0.333	0.357
	0.331	0.339	0.333	0.346	0.327	0.346	0.34	0.349	0.333	0.357
	0.331	0.338	0.332	0.341	0.328	0.347	0.338	0.349	0.334	0.355
	0.332	0.337	0.33	0.34	0.33	0.346	0.334	0.348	0.333	0.355
	0.332	0.336	0.33	0.34	0.329	0.342	0.333	0.346	0.331	0.354
	0.332	0.336	0.33	0.342	0.329	0.339	0.337	0.346	0.332	0.355
	0.332	0.337	0.331	0.34	0.327	0.338	0.336	0.345	0.331	0.355
	0.331	0.337	0.33	0.341	0.329	0.343	0.338	0.348	0.335	0.358
	0.331	0.339	0.333	0.344	0.329	0.343	0.34	0.345	0.333	0.353
	0.33	0.338	0.332	0.341	0.33	0.343	0.337	0.348	0.336	0.36
	0.331	0.341	0.335	0.343	0.332	0.344	0.336	0.344	0.334	0.354
	0.328	0.339	0.332	0.341	0.329	0.34	0.334	0.344	0.334	0.355
	0.33	0.338	0.332	0.341	0.328	0.339	0.337	0.344	0.334	0.356
	0.328	0.338	0.331	0.341	0.328	0.339	0.334	0.345	0.334	0.356
	0.327	0.338	0.331	0.341	0.328	0.34	0.332	0.343	0.332	0.355
	0.327	0.337	0.33	0.341	0.327	0.339	0.335	0.342	0.332	0.355
	0.326	0.339	0.331	0.342	0.326	0.337	0.336	0.345	0.335	0.358
	0.325	0.339	0.331	0.341	0.327	0.339	0.337	0.346	0.336	0.359
	0.326	0.339	0.332	0.342	0.328	0.34	0.338	0.345	0.335	0.358
	0.323	0.338	0.33	0.341	0.328	0.34	0.337	0.343	0.334	0.358
	0.325	0.336	0.329	0.339	0.326	0.339	0.335	0.345	0.335	0.358
	0.323	0.34	0.331	0.342	0.328	0.34	0.333	0.345	0.335	0.359
	0.323	0.339	0.33	0.342	0.327	0.339	0.332	0.345	0.335	0.358
	0.325	0.338	0.329	0.341	0.327	0.338	0.333	0.343	0.333	0.358
	0.324	0.337	0.328	0.34	0.326	0.338	0.331	0.342	0.331	0.356
	0.324	0.337	0.328	0.34	0.326	0.337	0.334	0.344	0.334	0.359
	0.322	0.339	0.329	0.34	0.326	0.338	0.331	0.346	0.336	0.36
	0.321	0.34	0.33	0.343	0.328	0.339	0.331	0.345	0.334	0.359
	0.323	0.339	0.329	0.342	0.326	0.337	0.331	0.343	0.332	0.357
	0.324	0.336	0.325	0.338	0.326	0.336	0.33	0.343	0.332	0.357
	0.324	0.336	0.325	0.339	0.325	0.335	0.329	0.344	0.333	0.358
	0.321	0.337	0.327	0.341	0.325	0.335	0.331	0.345	0.334	0.359
	0.321	0.337	0.326	0.34	0.324	0.334	0.329	0.345	0.333	0.359
	0.322	0.336	0.325	0.339	0.325	0.335	0.328	0.343	0.331	0.358
	0.322	0.336	0.325	0.338	0.323	0.334		0.343	0.331	0.358
	0.321	0.334	0.324	0.338	0.323	0.334
	0.322
	0.32

## Sheet: 0.03-MIN
	PA 24h Min	PA 24h Min	PA 24h Min	PA 24h Min	PA 24h Min	PA 24h Min	PA 24h Min	PA 24h Min	PA 24h Min	PA 24h Min
	0.032	0.032	0.03	0.03	0.03	0.031	0.036	0.031	0.034	0.031
	0.035	0.034	0.032	0.033	0.034	0.034	0.039	0.038	0.038	0.035
	0.038	0.037	0.036	0.034	0.04	0.043	0.043	0.04	0.039	0.039
	0.045	0.046	0.044	0.045	0.043	0.044	0.047	0.042	0.049	0.041
	0.048	0.047	0.046	0.047	0.047	0.046	0.05	0.05	0.048	0.05
	0.048	0.046	0.046	0.048	0.05	0.051	0.051	0.052	0.051	0.047
	0.054	0.053	0.053	0.055	0.049	0.048	0.056	0.053	0.059	0.055
	0.052	0.052	0.054	0.054	0.054	0.056	0.055	0.063	0.058	0.057
	0.058	0.052	0.057	0.055	0.06	0.057	0.054	0.059	0.055	0.062
	0.06	0.057	0.057	0.06	0.057	0.055	0.057	0.055	0.059	0.067
	0.065	0.055	0.063	0.061	0.06	0.056	0.064	0.057	0.065	0.065
	0.066	0.056	0.058	0.06	0.062	0.058	0.069	0.063	0.068	0.066
	0.068	0.064	0.062	0.061	0.066	0.068	0.073	0.07	0.068	0.071
	0.068	0.066	0.068	0.068	0.076	0.073	0.076	0.07	0.065	0.078
	0.075	0.073	0.076	0.072	0.074	0.072	0.085	0.075	0.079	0.071
	0.07	0.075	0.074	0.072	0.08	0.079	0.088	0.083	0.08	0.083
	0.076	0.079	0.079	0.075	0.091	0.087	0.093	0.085	0.088	0.081
	0.088	0.086	0.088	0.087	0.094	0.087	0.097	0.091	0.091	0.089
	0.091	0.085	0.091	0.089	0.102	0.097	0.095	0.09	0.083	0.092
	0.097	0.095	0.097	0.095	0.105	0.1	0.098	0.089	0.096	0.099
	0.102	0.096	0.101	0.096	0.111	0.107	0.117	0.093	0.11	0.102
	0.108	0.091	0.103	0.096	0.11	0.102	0.13	0.112	0.11	0.114
	0.117	0.096	0.099	0.106	0.122	0.118	0.138	0.115	0.107	0.104
	0.109	0.122	0.117	0.12	0.142	0.133	0.135	0.118	0.109	0.106
	0.123	0.116	0.123	0.121	0.149	0.143	0.151	0.11	0.121	0.12
	0.123	0.117	0.125	0.125	0.141	0.139	0.158	0.118	0.123	0.129
	0.145	0.131	0.123	0.12	0.161	0.158	0.163	0.124	0.135	0.135
	0.128	0.131	0.13	0.123	0.173	0.166	0.154	0.144	0.138	0.127
	0.138	0.138	0.134	0.13	0.177	0.17	0.174	0.132	0.138	0.127
	0.15	0.146	0.15	0.151	0.171	0.168	0.176	0.156	0.14	0.143
	0.146	0.147	0.152	0.149	0.183	0.186	0.186	0.143	0.144	0.132
	0.158	0.156	0.153	0.153	0.189	0.178	0.192	0.164	0.151	0.146
	0.167	0.163	0.17	0.148	0.195	0.191	0.196	0.17	0.159	0.141
	0.155	0.156	0.179	0.17	0.198	0.196	0.199	0.158	0.165	0.164
	0.179	0.171	0.185	0.173	0.202	0.201	0.209	0.182	0.168	0.165
	0.187	0.179	0.185	0.183	0.204	0.206	0.204	0.184	0.178	0.171
	0.182	0.195	0.19	0.193	0.205	0.205	0.209	0.195	0.187	0.177
	0.187	0.197	0.201	0.197	0.211	0.21	0.21	0.196	0.195	0.181
	0.192	0.192	0.206	0.198	0.214	0.212	0.216	0.2	0.199	0.193
	0.195	0.21	0.207	0.201	0.213	0.219	0.213	0.205	0.2	0.198
	0.202	0.209	0.213	0.21	0.217	0.225	0.222	0.211	0.206	0.195
	0.209	0.207	0.211	0.212	0.223	0.221	0.224	0.213	0.207	0.202
	0.211	0.21	0.213	0.213	0.228	0.226	0.231	0.217	0.21	0.206
	0.213	0.211	0.214	0.213	0.229	0.23	0.23	0.22	0.204	0.208
	0.213	0.216	0.219	0.217	0.235	0.237	0.233	0.221	0.216	0.206
	0.209	0.22	0.221	0.222	0.231	0.235	0.243	0.225	0.217	0.21
	0.224	0.224	0.232	0.225	0.235	0.241	0.237	0.224	0.22	0.213
	0.221	0.224	0.224	0.226	0.244	0.246	0.247	0.229	0.225	0.221
	0.223	0.224	0.221	0.233	0.24	0.242	0.251	0.23	0.222	0.209
	0.222	0.223	0.227	0.233	0.248	0.249	0.254	0.238	0.233	0.214
	0.225	0.22	0.232	0.239	0.257	0.26	0.263	0.237	0.231	0.227
	0.226	0.219	0.222	0.235	0.261	0.26	0.256	0.247	0.227	0.233
	0.225	0.239	0.243	0.246	0.269	0.267	0.262	0.242	0.23	0.231
	0.239	0.238	0.242	0.248	0.263	0.261	0.268	0.243	0.232	0.23
	0.231	0.233	0.241	0.246	0.268	0.267	0.276	0.248	0.242	0.233
	0.236	0.234	0.24	0.247	0.276	0.271	0.279	0.255	0.239	0.241
	0.237	0.239	0.25	0.255	0.283	0.28	0.286	0.249	0.25	0.239
	0.243	0.251	0.255	0.253	0.284	0.284	0.295	0.256	0.246	0.246
	0.246	0.244	0.26	0.26	0.289	0.286	0.295	0.261	0.253	0.244
	0.249	0.258	0.27	0.267	0.3	0.294	0.306	0.262	0.258	0.25
	0.259	0.255	0.27	0.271	0.304	0.304	0.315	0.266	0.262	0.251
	0.258	0.258	0.281	0.278	0.317	0.311	0.314	0.273	0.268	0.256
	0.265	0.269	0.283	0.278	0.328	0.32	0.319	0.274	0.269	0.255
	0.268	0.272	0.294	0.287	0.331	0.32	0.33	0.273	0.29	0.261
	0.273	0.275	0.302	0.293	0.331	0.333	0.327	0.292	0.293	0.265
	0.277	0.284	0.319	0.3	0.334	0.335	0.334	0.281	0.299	0.272
	0.277	0.284	0.324	0.308	0.347	0.326	0.326	0.297	0.304	0.273
	0.289	0.291	0.331	0.322	0.342	0.337	0.346	0.311	0.319	0.279
	0.289	0.301	0.317	0.322	0.359	0.34	0.353	0.32	0.316	0.28
	0.294	0.299	0.325	0.327	0.359	0.351	0.353	0.315	0.318	0.281
	0.299	0.31	0.343	0.347	0.36	0.349	0.355	0.332	0.325	0.286
	0.301	0.317	0.347	0.335	0.365	0.361	0.357	0.326	0.33	0.293
	0.311	0.318	0.346	0.34	0.358	0.364	0.359	0.322	0.328	0.296
	0.306	0.317	0.344	0.351	0.361	0.355	0.378	0.338	0.332	0.295
	0.328	0.333	0.352	0.344	0.371	0.354	0.383	0.332	0.336	0.303
	0.32	0.326	0.353	0.349	0.369	0.364	0.386	0.358	0.336	0.303
	0.332	0.337	0.354	0.347	0.379	0.38	0.389	0.35	0.334	0.306
	0.34	0.342	0.363	0.361	0.389	0.388	0.389	0.352	0.338	0.309
	0.34	0.349	0.377	0.371	0.393	0.396	0.394	0.352	0.339	0.309
	0.339	0.343	0.368	0.371	0.397	0.394	0.392	0.356	0.346	0.312
	0.347	0.35	0.374	0.374	0.397	0.396	0.399	0.358	0.354	0.318
	0.355	0.356	0.378	0.379	0.395	0.392	0.405	0.362	0.357	0.328
	0.351	0.351	0.372	0.373	0.4	0.399	0.396	0.368	0.361	0.33
	0.367	0.362	0.383	0.38	0.404	0.401	0.405	0.363	0.358	0.332
	0.362	0.363	0.383	0.38	0.403	0.401	0.405	0.367	0.362	0.332
	0.369	0.373	0.391	0.384	0.402	0.401	0.406	0.373	0.361	0.334
	0.37	0.368	0.385	0.384	0.409	0.403	0.401	0.371	0.36	0.337
	0.37	0.373	0.391	0.389	0.403	0.401	0.403	0.37	0.365	0.342
	0.372	0.374	0.39	0.386	0.399	0.4	0.407	0.371	0.366	0.35
	0.372	0.371	0.387	0.387	0.406	0.409	0.407	0.372	0.371	0.348
	0.384	0.384	0.398	0.391	0.407	0.404	0.409	0.376	0.378	0.351
	0.384	0.384	0.4	0.391	0.407	0.405	0.413	0.376	0.379	0.359
	0.387	0.386	0.403	0.392	0.41	0.408	0.415	0.384	0.384	0.357
	0.388	0.388	0.405	0.395	0.412	0.41	0.417	0.386	0.381	0.364
	0.39	0.386	0.407	0.4	0.415	0.412	0.419	0.386	0.383	0.363
	0.399	0.39	0.404	0.4	0.42	0.414	0.421	0.392	0.39	0.364
	0.397	0.395	0.409	0.4	0.415	0.416	0.42	0.394	0.387	0.37
	0.402	0.394	0.408	0.402	0.415	0.418	0.431	0.394	0.393	0.372
	0.399	0.398	0.409	0.405	0.405	0.416	0.422	0.401	0.398	0.375
	0.403	0.398	0.41	0.405	0.399	0.427	0.423	0.4	0.388	0.379
	0.412	0.404	0.415	0.41	0.392	0.424	0.417	0.398	0.402	0.373
	0.418	0.406	0.425	0.411	0.383	0.423	0.416	0.403	0.403	0.39
	0.42	0.407	0.425	0.413	0.36	0.414	0.403	0.405	0.392	0.388
	0.42	0.408	0.418	0.411	0.35	0.415	0.404	0.402	0.399	0.382
	0.416	0.406	0.413	0.413	0.35	0.412	0.403	0.407	0.396	0.387
	0.418	0.415	0.409	0.416	0.357	0.404	0.396	0.405	0.402	0.386
	0.417	0.423	0.412	0.428	0.365	0.4	0.382	0.403	0.404	0.389
	0.402	0.423	0.406	0.422	0.364	0.392	0.366	0.405	0.401	0.39
	0.391	0.419	0.401	0.42	0.363	0.383	0.359	0.408	0.396	0.395
	0.378	0.41	0.394	0.421	0.364	0.362	0.359	0.41	0.382	0.395
	0.369	0.406	0.385	0.419	0.366	0.358	0.366	0.41	0.38	0.396
	0.364	0.399	0.372	0.417	0.361	0.361	0.363	0.412	0.379	0.399
	0.363	0.395	0.365	0.405	0.363	0.369	0.363	0.422	0.372	0.41
	0.364	0.386	0.37	0.405	0.359	0.366	0.364	0.41	0.365	0.407
	0.365	0.386	0.374	0.402	0.356	0.365	0.369	0.41	0.355	0.405
	0.366	0.382	0.372	0.391	0.354	0.368	0.366	0.414	0.353	0.411
	0.36	0.367	0.363	0.376	0.353	0.375	0.36	0.405	0.357	0.414
	0.362	0.363	0.368	0.369	0.348	0.371	0.359	0.398	0.359	0.416
	0.359	0.364	0.367	0.374	0.346	0.366	0.361	0.389	0.36	0.413
	0.354	0.363	0.361	0.377	0.345	0.367	0.359	0.386	0.36	0.412
	0.358	0.366	0.362	0.379	0.345	0.37	0.357	0.382	0.357	0.41
	0.35	0.36	0.354	0.374	0.341	0.368	0.352	0.382	0.355	0.396
	0.355	0.362	0.356	0.373	0.34	0.367	0.355	0.389	0.353	0.377
	0.349	0.359	0.354	0.372	0.337	0.359	0.352	0.387	0.353	0.368
	0.352	0.361	0.353	0.371	0.337	0.359	0.351	0.378	0.351	0.37
	0.351	0.362	0.353	0.37	0.338	0.357	0.349	0.367	0.348	0.369
	0.354	0.36	0.351	0.37	0.337	0.355	0.346	0.363	0.346	0.363
	0.347	0.355	0.347	0.366	0.338	0.354	0.346	0.363	0.347	0.36
	0.345	0.354	0.345	0.366	0.335	0.354	0.347	0.36	0.345	0.362
	0.345	0.353	0.343	0.368	0.334	0.353	0.348	0.362	0.349	0.365
	0.346	0.354	0.344	0.364	0.336	0.352	0.345	0.364	0.342	0.372
	0.345	0.35	0.343	0.365	0.333	0.356	0.345	0.36	0.345	0.367
	0.348	0.353	0.343	0.364	0.331	0.354	0.343	0.363	0.345	0.37
	0.342	0.349	0.339	0.36	0.331	0.352	0.346	0.364	0.341	0.373
	0.344	0.35	0.342	0.359	0.333	0.352	0.343	0.358	0.338	0.369
	0.344	0.348	0.342	0.356	0.333	0.352	0.34	0.357	0.338	0.363
	0.338	0.344	0.337	0.35	0.333	0.349	0.338	0.357	0.339	0.362
	0.337	0.342	0.334	0.35	0.329	0.348	0.337	0.356	0.338	0.362
	0.338	0.345	0.335	0.352	0.331	0.345	0.336	0.355	0.341	0.361
	0.34	0.346	0.339	0.351	0.329	0.344	0.342	0.36	0.336	0.365
	0.339	0.344	0.337	0.349	0.331	0.346	0.345	0.352	0.333	0.359
	0.34	0.342	0.337	0.351	0.33	0.347	0.343	0.352	0.333	0.357
	0.334	0.339	0.333	0.345	0.331	0.348	0.342	0.352	0.332	0.356
	0.335	0.339	0.332	0.346	0.329	0.348	0.339	0.35	0.333	0.357
	0.331	0.337	0.33	0.343	0.327	0.345	0.341	0.35	0.333	0.357
	0.331	0.337	0.33	0.343	0.327	0.346	0.34	0.349	0.334	0.357
	0.332	0.339	0.333	0.346	0.328	0.347	0.338	0.349	0.333	0.355
	0.332	0.338	0.332	0.341	0.33	0.346	0.334	0.348	0.331	0.355
	0.332	0.337	0.33	0.34	0.329	0.342	0.333	0.346	0.332	0.354
	0.332	0.336	0.33	0.34	0.329	0.339	0.337	0.346	0.331	0.355
	0.331	0.336	0.33	0.342	0.327	0.338	0.336	0.345	0.335	0.355
	0.331	0.337	0.331	0.34	0.329	0.343	0.338	0.348	0.333	0.358
	0.33	0.337	0.33	0.341	0.329	0.343	0.34	0.345	0.336	0.353
	0.331	0.339	0.333	0.344	0.33	0.343	0.337	0.348	0.334	0.36
	0.328	0.338	0.332	0.341	0.332	0.344	0.336	0.344	0.334	0.354
	0.33	0.341	0.335	0.343	0.329	0.34	0.334	0.344	0.334	0.355
	0.328	0.339	0.332	0.341	0.328	0.339	0.337	0.344	0.334	0.356
	0.327	0.338	0.332	0.341	0.328	0.339	0.334	0.345	0.332	0.356
	0.327	0.338	0.331	0.341	0.328	0.34	0.332	0.343	0.332	0.355
	0.326	0.338	0.331	0.341	0.327	0.339	0.335	0.342	0.335	0.355
	0.325	0.337	0.33	0.341	0.326	0.337	0.336	0.345	0.336	0.358
	0.326	0.339	0.331	0.342	0.327	0.339	0.337	0.346	0.335	0.359
	0.323	0.339	0.331	0.341	0.328	0.34	0.338	0.345	0.334	0.358
	0.325	0.339	0.332	0.342	0.328	0.34	0.337	0.343	0.335	0.358
	0.323	0.338	0.33	0.341	0.326	0.339	0.335	0.345	0.335	0.358
	0.323	0.336	0.329	0.339	0.328	0.34	0.333	0.345	0.335	0.359
	0.325	0.34	0.331	0.342	0.327	0.339	0.332	0.345	0.333	0.358
	0.324	0.339	0.33	0.342	0.327	0.338	0.333	0.343	0.331	0.358
	0.324	0.338	0.329	0.341	0.326	0.338	0.331	0.342	0.334	0.356
	0.322	0.337	0.328	0.34	0.326	0.337	0.334	0.344	0.336	0.359
	0.321	0.337	0.328	0.34	0.326	0.338	0.331	0.346	0.334	0.36
	0.323	0.339	0.329	0.34	0.328	0.339	0.331	0.345	0.332	0.359
	0.324	0.34	0.33	0.343	0.326	0.337	0.331	0.343	0.332	0.357
	0.324	0.339	0.329	0.342	0.326	0.336	0.33	0.343	0.333	0.357
	0.321	0.336	0.325	0.338	0.325	0.335	0.329	0.344	0.334	0.358
	0.321	0.336	0.325	0.339	0.325	0.335	0.331	0.345	0.333	0.359
	0.322	0.337	0.327	0.341	0.324	0.334	0.329	0.345	0.331	0.359
	0.322	0.337	0.326	0.34	0.325	0.335	0.328	0.343	0.331	0.358
	0.321	0.336	0.325	0.339	0.323	0.334		0.343		0.358
	0.322	0.336	0.325	0.338	0.323	0.334
	0.32	0.334	0.324	0.338

## Sheet: All PA MIN
TIME	PA 0.002	PA 24h Min	PA 24h Min	PA 24h Min	PA 24h Min	PA 24h Min	PA 24h Min	PA 24h Min	PA 24h Min	PA 24h Min	PA 0.005	PA 0.005	PA 0.005	PA 0.005	PA 0.005	PA 0.005	PA 0.005	PA 0.005	PA 0.005	PA 0.005	PA 0.01	PA 0.01	PA 0.01	PA 0.01	PA 0.01	PA 0.01	PA 0.01	PA 0.01	PA 0.01	PA 0.01	PA 0.015	PA 0.015	PA 0.015	PA 0.015	PA 0.015	PA 0.015	PA 0.015	PA 0.015	PA 0.015	PA 0.015	PA 0.02	PA 0.02	PA 0.02	PA 0.02	PA 0.02	PA 0.02	PA 0.02	PA 0.02	PA 0.02
0	0.002	0.002	0.002	0.002	0.002	0.002	0.002	0.002	0.002	0.002	0.005	0.005	0.005	0.005	0.005	0.005	0.005	0.005	0.005	0.005	0.01	0.01	0.01	0.01	0.01	0.01	0.01	0.01	0.01	0.01	0.015	0.015	0.015	0.014	0.015	0.015	0.015	0.015	0.014	0.015	0.02	0.021	0.021	0.02	0.02	0.02	0.02	0.02	0.02
5	0.002	0.002	0.002	0.001	0.002	0.001	0.002	0.002	0.002	0.002	0.005	0.005	0.005	0.005	0.005	0.005	0.006	0.005	0.005	0.005	0.011	0.01	0.01	0.011	0.01	0.01	0.01	0.011	0.01	0.01	0.017	0.017	0.016	0.016	0.016	0.017	0.015	0.016	0.016	0.016	0.02	0.023	0.022	0.022	0.021	0.021	0.022	0.021	0.021
10	0.002	0.002	0.002	0.002	0.002	0.002	0.002	0.002	0.002	0.002	0.005	0.005	0.005	0.006	0.005	0.005	0.006	0.005	0.005	0.005	0.012	0.011	0.011	0.012	0.011	0.011	0.011	0.011	0.011	0.011	0.018	0.018	0.017	0.017	0.017	0.017	0.017	0.017	0.016	0.017	0.023	0.025	0.024	0.024	0.022	0.023	0.024	0.024	0.023
15	0.002	0.002	0.002	0.002	0.002	0.002	0.002	0.002	0.002	0.002	0.006	0.006	0.006	0.005	0.006	0.005	0.007	0.006	0.006	0.006	0.012	0.012	0.012	0.012	0.012	0.012	0.012	0.013	0.012	0.012	0.02	0.019	0.018	0.018	0.02	0.02	0.019	0.019	0.018	0.019	0.024	0.028	0.027	0.027	0.025	0.025	0.026	0.026	0.025
20	0.003	0.003	0.002	0.002	0.002	0.002	0.002	0.002	0.002	0.002	0.006	0.006	0.006	0.006	0.006	0.006	0.007	0.006	0.006	0.006	0.013	0.012	0.013	0.013	0.013	0.013	0.013	0.014	0.013	0.013	0.02	0.021	0.021	0.02	0.021	0.021	0.02	0.02	0.02	0.02	0.026	0.032	0.03	0.03	0.028	0.028	0.029	0.029	0.027
25	0.003	0.003	0.002	0.002	0.002	0.002	0.002	0.002	0.002	0.002	0.007	0.007	0.007	0.006	0.006	0.007	0.008	0.007	0.006	0.007	0.014	0.013	0.014	0.014	0.014	0.014	0.015	0.015	0.014	0.014	0.023	0.023	0.022	0.022	0.022	0.023	0.022	0.021	0.021	0.022	0.029	0.034	0.032	0.033	0.03	0.031	0.036	0.031	0.029
30	0.003	0.003	0.003	0.002	0.003	0.002	0.002	0.002	0.002	0.003	0.007	0.007	0.007	0.007	0.007	0.007	0.009	0.007	0.007	0.007	0.015	0.014	0.015	0.016	0.015	0.015	0.015	0.016	0.016	0.015	0.024	0.025	0.024	0.024	0.025	0.025	0.024	0.024	0.023	0.024	0.032	0.037	0.036	0.034	0.034	0.034	0.039	0.038	0.034
35	0.003	0.003	0.003	0.002	0.003	0.003	0.003	0.003	0.003	0.003	0.007	0.008	0.008	0.008	0.008	0.007	0.009	0.008	0.008	0.008	0.017	0.015	0.016	0.017	0.016	0.017	0.017	0.017	0.016	0.016	0.026	0.028	0.027	0.027	0.028	0.028	0.026	0.026	0.025	0.026	0.035	0.046	0.044	0.045	0.04	0.043	0.043	0.04	0.038
40	0.004	0.003	0.003	0.003	0.003	0.003	0.003	0.003	0.003	0.003	0.008	0.009	0.008	0.009	0.009	0.009	0.01	0.008	0.008	0.008	0.018	0.017	0.017	0.018	0.017	0.017	0.019	0.019	0.018	0.017	0.029	0.032	0.03	0.03	0.03	0.031	0.029	0.029	0.027	0.029	0.038	0.047	0.046	0.047	0.043	0.044	0.047	0.042	0.039
45	0.004	0.003	0.003	0.003	0.003	0.003	0.003	0.003	0.003	0.003	0.009	0.01	0.009	0.009	0.009	0.009	0.01	0.009	0.009	0.01	0.02	0.018	0.018	0.02	0.02	0.02	0.02	0.02	0.02	0.019	0.032	0.034	0.032	0.033	0.034	0.034	0.036	0.031	0.029	0.031	0.045	0.046	0.046	0.048	0.047	0.046	0.05	0.05	0.049
50	0.004	0.004	0.003	0.003	0.003	0.003	0.003	0.003	0.003	0.004	0.009	0.01	0.01	0.01	0.01	0.01	0.011	0.01	0.01	0.01	0.02	0.019	0.021	0.022	0.021	0.021	0.022	0.021	0.021	0.02	0.035	0.037	0.036	0.034	0.04	0.043	0.039	0.038	0.034	0.035	0.048	0.053	0.053	0.055	0.05	0.051	0.051	0.052	0.048
55	0.004	0.004	0.004	0.003	0.004	0.003	0.004	0.003	0.004	0.004	0.01	0.011	0.01	0.011	0.01	0.01	0.012	0.011	0.01	0.011	0.023	0.021	0.022	0.024	0.022	0.023	0.024	0.024	0.023	0.022	0.038	0.046	0.044	0.045	0.043	0.044	0.043	0.04	0.038	0.039	0.048	0.052	0.054	0.054	0.049	0.048	0.056	0.053	0.051
60	0.004	0.004	0.004	0.003	0.004	0.003	0.004	0.003	0.004	0.004	0.011	0.012	0.011	0.012	0.011	0.011	0.013	0.011	0.011	0.012	0.024	0.023	0.024	0.027	0.025	0.025	0.026	0.026	0.025	0.024	0.045	0.047	0.046	0.047	0.047	0.046	0.047	0.042	0.039	0.041	0.054	0.052	0.057	0.055	0.054	0.056	0.055	0.063	0.059
65	0.005	0.004	0.005	0.004	0.004	0.004	0.004	0.004	0.004	0.005	0.012	0.012	0.012	0.012	0.012	0.012	0.015	0.013	0.012	0.013	0.026	0.025	0.027	0.03	0.028	0.028	0.029	0.029	0.027	0.026	0.048	0.046	0.046	0.048	0.05	0.051	0.05	0.05	0.049	0.05	0.052	0.057	0.057	0.06	0.06	0.057	0.054	0.059	0.058
70	0.005	0.005	0.005	0.004	0.005	0.004	0.004	0.004	0.005	0.005	0.012	0.013	0.013	0.013	0.013	0.013	0.015	0.014	0.013	0.014	0.029	0.028	0.03	0.033	0.03	0.031	0.036	0.031	0.029	0.029	0.048	0.053	0.053	0.055	0.049	0.048	0.051	0.052	0.048	0.047	0.058	0.055	0.063	0.061	0.057	0.055	0.057	0.055	0.055
75	0.005	0.005	0.005	0.004	0.005	0.004	0.005	0.004	0.005	0.005	0.013	0.014	0.014	0.014	0.014	0.014	0.017	0.015	0.014	0.015	0.032	0.032	0.032	0.034	0.034	0.034	0.039	0.038	0.034	0.031	0.054	0.052	0.054	0.054	0.054	0.056	0.056	0.053	0.051	0.055	0.06	0.056	0.058	0.06	0.06	0.056	0.064	0.057	0.059
80	0.006	0.005	0.006	0.005	0.005	0.005	0.006	0.004	0.005	0.006	0.014	0.015	0.015	0.016	0.015	0.015	0.019	0.016	0.016	0.016	0.035	0.034	0.036	0.045	0.04	0.043	0.043	0.04	0.038	0.035	0.052	0.052	0.057	0.055	0.06	0.057	0.055	0.063	0.059	0.057	0.065	0.064	0.062	0.061	0.062	0.058	0.069	0.063	0.065
85	0.006	0.006	0.006	0.005	0.006	0.005	0.006	0.005	0.006	0.006	0.015	0.017	0.016	0.017	0.016	0.017	0.02	0.017	0.016	0.017	0.038	0.037	0.044	0.047	0.043	0.044	0.047	0.042	0.039	0.039	0.058	0.057	0.057	0.06	0.057	0.055	0.054	0.059	0.058	0.062	0.066	0.066	0.068	0.068	0.066	0.068	0.073	0.07	0.068
90	0.007	0.006	0.007	0.006	0.006	0.005	0.007	0.005	0.006	0.007	0.017	0.018	0.017	0.018	0.017	0.017	0.022	0.019	0.018	0.019	0.045	0.046	0.046	0.048	0.047	0.046	0.05	0.05	0.049	0.041	0.06	0.055	0.063	0.061	0.06	0.056	0.057	0.055	0.055	0.067	0.068	0.073	0.076	0.072	0.076	0.073	0.076	0.07	0.068
95	0.007	0.007	0.007	0.005	0.006	0.005	0.007	0.005	0.006	0.007	0.018	0.019	0.018	0.02	0.02	0.02	0.024	0.02	0.02	0.02	0.048	0.047	0.046	0.055	0.05	0.051	0.051	0.052	0.048	0.05	0.065	0.056	0.058	0.06	0.062	0.058	0.064	0.057	0.059	0.065	0.068	0.075	0.074	0.072	0.074	0.072	0.085	0.075	0.065
100	0.007	0.007	0.008	0.006	0.007	0.006	0.008	0.006	0.007	0.008	0.02	0.021	0.021	0.022	0.021	0.021	0.026	0.021	0.021	0.022	0.048	0.046	0.053	0.054	0.049	0.048	0.056	0.053	0.051	0.047	0.066	0.064	0.062	0.061	0.066	0.068	0.069	0.063	0.065	0.066	0.075	0.079	0.079	0.075	0.08	0.079	0.088	0.083	0.079
105	0.008	0.008	0.008	0.006	0.008	0.007	0.009	0.006	0.008	0.008	0.02	0.023	0.022	0.024	0.022	0.023	0.029	0.024	0.023	0.024	0.054	0.053	0.054	0.055	0.054	0.056	0.055	0.063	0.059	0.055	0.068	0.066	0.068	0.068	0.076	0.073	0.073	0.07	0.068	0.071	0.07	0.086	0.088	0.087	0.091	0.087	0.093	0.085	0.08
110	0.009	0.009	0.009	0.007	0.009	0.007	0.009	0.007	0.008	0.01	0.023	0.025	0.024	0.027	0.025	0.025	0.036	0.026	0.025	0.026	0.052	0.052	0.057	0.06	0.06	0.057	0.054	0.059	0.058	0.057	0.068	0.073	0.076	0.072	0.074	0.072	0.076	0.07	0.068	0.078	0.076	0.085	0.091	0.089	0.094	0.087	0.097	0.091	0.088
115	0.009	0.01	0.01	0.008	0.009	0.007	0.01	0.007	0.009	0.01	0.024	0.028	0.027	0.03	0.028	0.028	0.039	0.029	0.027	0.029	0.058	0.052	0.057	0.061	0.057	0.055	0.057	0.055	0.055	0.062	0.075	0.075	0.074	0.072	0.08	0.079	0.085	0.075	0.065	0.071	0.088	0.095	0.097	0.095	0.102	0.097	0.095	0.09	0.091
120	0.01	0.01	0.01	0.009	0.01	0.009	0.01	0.008	0.01	0.011	0.026	0.032	0.03	0.033	0.03	0.031	0.043	0.031	0.029	0.031	0.06	0.057	0.063	0.06	0.06	0.056	0.064	0.057	0.059	0.067	0.07	0.079	0.079	0.075	0.091	0.087	0.088	0.083	0.079	0.083	0.091	0.096	0.101	0.096	0.105	0.1	0.098	0.089	0.083
125	0.011	0.011	0.011	0.009	0.01	0.009	0.011	0.008	0.01	0.012	0.029	0.034	0.032	0.034	0.034	0.034	0.047	0.038	0.034	0.035	0.065	0.055	0.058	0.061	0.062	0.058	0.069	0.063	0.065	0.065	0.076	0.086	0.088	0.087	0.094	0.087	0.093	0.085	0.08	0.081	0.097	0.091	0.103	0.096	0.111	0.107	0.117	0.093	0.096
130	0.012	0.012	0.012	0.01	0.011	0.01	0.012	0.009	0.011	0.013	0.032	0.037	0.036	0.045	0.04	0.043	0.05	0.04	0.038	0.039	0.066	0.056	0.062	0.068	0.066	0.068	0.073	0.07	0.068	0.066	0.088	0.085	0.091	0.089	0.102	0.097	0.097	0.091	0.088	0.089	0.102	0.096	0.099	0.106	0.11	0.102	0.13	0.112	0.11
135	0.012	0.012	0.013	0.011	0.012	0.01	0.013	0.01	0.012	0.014	0.035	0.046	0.044	0.047	0.043	0.044	0.051	0.042	0.039	0.041	0.068	0.064	0.068	0.072	0.076	0.073	0.076	0.07	0.068	0.071	0.091	0.095	0.097	0.095	0.105	0.1	0.095	0.09	0.091	0.092	0.108	0.122	0.117	0.12	0.122	0.118	0.138	0.115	0.11
140	0.013	0.013	0.014	0.012	0.013	0.011	0.015	0.011	0.013	0.015	0.038	0.047	0.046	0.048	0.047	0.046	0.056	0.05	0.049	0.05	0.068	0.066	0.076	0.072	0.074	0.072	0.085	0.075	0.065	0.078	0.097	0.096	0.101	0.096	0.111	0.107	0.098	0.089	0.083	0.099	0.117	0.116	0.123	0.121	0.142	0.133	0.135	0.118	0.107
145	0.014	0.014	0.015	0.012	0.014	0.012	0.015	0.011	0.014	0.016	0.045	0.046	0.046	0.055	0.05	0.051	0.055	0.052	0.048	0.047	0.075	0.073	0.074	0.075	0.08	0.079	0.088	0.083	0.079	0.071	0.102	0.091	0.103	0.096	0.11	0.102	0.117	0.093	0.096	0.102	0.109	0.117	0.125	0.125	0.149	0.143	0.151	0.11	0.109
150	0.015	0.015	0.016	0.013	0.015	0.013	0.017	0.013	0.016	0.017	0.048	0.053	0.053	0.054	0.049	0.048	0.054	0.053	0.051	0.055	0.07	0.075	0.079	0.087	0.091	0.087	0.093	0.085	0.08	0.083	0.108	0.096	0.099	0.106	0.122	0.118	0.13	0.112	0.11	0.114	0.123	0.131	0.123	0.12	0.141	0.139	0.158	0.118	0.121
155	0.017	0.017	0.017	0.014	0.016	0.014	0.019	0.014	0.016	0.019	0.048	0.052	0.054	0.055	0.054	0.056	0.057	0.063	0.059	0.057	0.076	0.079	0.088	0.089	0.094	0.087	0.097	0.091	0.088	0.081	0.117	0.122	0.117	0.12	0.142	0.133	0.138	0.115	0.11	0.104	0.123	0.131	0.13	0.123	0.161	0.158	0.163	0.124	0.123
160	0.018	0.018	0.018	0.016	0.017	0.015	0.02	0.015	0.018	0.02	0.054	0.052	0.057	0.06	0.06	0.057	0.064	0.059	0.058	0.062	0.088	0.086	0.091	0.095	0.102	0.097	0.095	0.09	0.091	0.089	0.109	0.116	0.123	0.121	0.149	0.143	0.135	0.118	0.107	0.106	0.145	0.138	0.134	0.13	0.173	0.166	0.154	0.144	0.135
165	0.02	0.019	0.021	0.017	0.02	0.017	0.022	0.016	0.02	0.022	0.052	0.057	0.057	0.061	0.057	0.055	0.069	0.055	0.055	0.067	0.091	0.085	0.097	0.096	0.105	0.1	0.098	0.089	0.083	0.092	0.123	0.117	0.125	0.125	0.141	0.139	0.151	0.11	0.109	0.12	0.128	0.146	0.15	0.151	0.177	0.17	0.174	0.132	0.138
170	0.02	0.021	0.022	0.018	0.021	0.017	0.024	0.017	0.021	0.024	0.058	0.055	0.063	0.06	0.06	0.056	0.073	0.057	0.059	0.065	0.097	0.095	0.101	0.096	0.111	0.107	0.117	0.093	0.096	0.099	0.123	0.131	0.123	0.12	0.161	0.158	0.158	0.118	0.121	0.129	0.138	0.147	0.152	0.149	0.171	0.168	0.176	0.156	0.138
175	0.023	0.023	0.024	0.02	0.022	0.02	0.026	0.019	0.023	0.026	0.06	0.056	0.058	0.061	0.062	0.058	0.076	0.063	0.065	0.066	0.102	0.096	0.103	0.106	0.11	0.102	0.13	0.112	0.11	0.102	0.145	0.131	0.13	0.123	0.173	0.166	0.163	0.124	0.123	0.135	0.15	0.156	0.153	0.153	0.183	0.186	0.186	0.143	0.14
180	0.024	0.025	0.027	0.022	0.025	0.021	0.029	0.02	0.025	0.029	0.065	0.064	0.062	0.068	0.066	0.068	0.085	0.07	0.068	0.071	0.108	0.091	0.099	0.12	0.122	0.118	0.138	0.115	0.11	0.114	0.128	0.138	0.134	0.13	0.177	0.17	0.154	0.144	0.135	0.127	0.146	0.163	0.17	0.148	0.189	0.178	0.192	0.164	0.144
185	0.026	0.028	0.03	0.024	0.028	0.023	0.036	0.021	0.027	0.031	0.066	0.066	0.068	0.072	0.076	0.073	0.088	0.07	0.068	0.078	0.117	0.096	0.117	0.121	0.142	0.133	0.135	0.118	0.107	0.104	0.138	0.146	0.15	0.151	0.171	0.168	0.174	0.132	0.138	0.127	0.158	0.156	0.179	0.17	0.195	0.191	0.196	0.17	0.151
190	0.029	0.032	0.032	0.027	0.03	0.025	0.039	0.024	0.029	0.035	0.068	0.073	0.076	0.072	0.074	0.072	0.093	0.075	0.065	0.071	0.109	0.122	0.123	0.125	0.149	0.143	0.151	0.11	0.109	0.106	0.15	0.147	0.152	0.149	0.183	0.186	0.176	0.156	0.138	0.143	0.167	0.171	0.185	0.173	0.198	0.196	0.199	0.158	0.159
195	0.032	0.034	0.036	0.03	0.034	0.028	0.043	0.026	0.034	0.039	0.068	0.075	0.074	0.075	0.08	0.079	0.097	0.083	0.079	0.083	0.123	0.116	0.125	0.12	0.141	0.139	0.158	0.118	0.121	0.12	0.146	0.156	0.153	0.153	0.189	0.178	0.186	0.143	0.14	0.132	0.155	0.179	0.185	0.183	0.202	0.201	0.209	0.182	0.165
200	0.035	0.037	0.044	0.033	0.04	0.031	0.047	0.029	0.038	0.041	0.075	0.079	0.079	0.087	0.091	0.087	0.095	0.085	0.08	0.081	0.123	0.117	0.123	0.123	0.161	0.158	0.163	0.124	0.123	0.129	0.158	0.163	0.17	0.148	0.195	0.191	0.192	0.164	0.144	0.146	0.179	0.195	0.19	0.193	0.204	0.206	0.204	0.184	0.168
205	0.038	0.046	0.046	0.034	0.043	0.034	0.05	0.031	0.039	0.05	0.07	0.086	0.088	0.089	0.094	0.087	0.098	0.091	0.088	0.089	0.145	0.131	0.13	0.13	0.173	0.166	0.154	0.144	0.135	0.135	0.167	0.156	0.179	0.17	0.198	0.196	0.196	0.17	0.151	0.141	0.187	0.197	0.201	0.197	0.205	0.205	0.209	0.195	0.178
210	0.045	0.047	0.046	0.045	0.047	0.043	0.051	0.038	0.049	0.047	0.076	0.085	0.091	0.095	0.102	0.097	0.117	0.09	0.091	0.092	0.128	0.131	0.134	0.151	0.177	0.17	0.174	0.132	0.138	0.127	0.155	0.171	0.185	0.173	0.202	0.201	0.199	0.158	0.159	0.164	0.182	0.192	0.206	0.198	0.211	0.21	0.21	0.196	0.187
215	0.048	0.046	0.053	0.047	0.05	0.044	0.056	0.04	0.048	0.055	0.088	0.095	0.097	0.096	0.105	0.1	0.13	0.089	0.083	0.099	0.138	0.138	0.15	0.149	0.171	0.168	0.176	0.156	0.138	0.127	0.179	0.179	0.185	0.183	0.204	0.206	0.209	0.182	0.165	0.165	0.187	0.21	0.207	0.201	0.214	0.212	0.216	0.2	0.195
220	0.048	0.053	0.054	0.048	0.049	0.046	0.055	0.042	0.051	0.057	0.091	0.096	0.101	0.096	0.111	0.107	0.138	0.093	0.096	0.102	0.15	0.146	0.152	0.153	0.183	0.186	0.186	0.143	0.14	0.143	0.187	0.195	0.19	0.193	0.205	0.205	0.204	0.184	0.168	0.171	0.192	0.209	0.213	0.21	0.213	0.219	0.213	0.205	0.199
225	0.054	0.052	0.057	0.055	0.054	0.051	0.054	0.05	0.059	0.062	0.097	0.091	0.103	0.106	0.11	0.102	0.135	0.112	0.11	0.114	0.146	0.147	0.153	0.148	0.189	0.178	0.192	0.164	0.144	0.132	0.182	0.197	0.201	0.197	0.211	0.21	0.209	0.195	0.178	0.177	0.195	0.207	0.211	0.212	0.217	0.225	0.222	0.211	0.2
230	0.052	0.052	0.057	0.054	0.06	0.048	0.057	0.052	0.058	0.067	0.102	0.096	0.099	0.12	0.122	0.118	0.151	0.115	0.11	0.104	0.158	0.156	0.17	0.17	0.195	0.191	0.196	0.17	0.151	0.146	0.187	0.192	0.206	0.198	0.214	0.212	0.21	0.196	0.187	0.181	0.202	0.21	0.213	0.213	0.223	0.221	0.224	0.213	0.206
235	0.058	0.057	0.063	0.055	0.057	0.056	0.064	0.053	0.055	0.065	0.108	0.122	0.117	0.121	0.142	0.133	0.158	0.118	0.107	0.106	0.167	0.163	0.179	0.173	0.198	0.196	0.199	0.158	0.159	0.141	0.192	0.21	0.207	0.201	0.213	0.219	0.216	0.2	0.195	0.193	0.209	0.211	0.214	0.213	0.228	0.226	0.231	0.217	0.207
240	0.06	0.055	0.058	0.06	0.06	0.057	0.069	0.063	0.059	0.066	0.117	0.116	0.123	0.125	0.149	0.143	0.163	0.11	0.109	0.12	0.155	0.156	0.185	0.183	0.202	0.201	0.209	0.182	0.165	0.164	0.195	0.209	0.213	0.21	0.217	0.225	0.213	0.205	0.199	0.198	0.211	0.216	0.219	0.217	0.229	0.23	0.23	0.22	0.21
245	0.065	0.056	0.062	0.061	0.062	0.055	0.073	0.059	0.065	0.071	0.109	0.117	0.125	0.12	0.141	0.139	0.154	0.118	0.121	0.129	0.179	0.171	0.185	0.193	0.204	0.206	0.204	0.184	0.168	0.165	0.202	0.207	0.211	0.212	0.223	0.221	0.222	0.211	0.2	0.195	0.213	0.22	0.221	0.222	0.235	0.237	0.233	0.221	0.204
250	0.066	0.064	0.068	0.06	0.066	0.056	0.076	0.055	0.068	0.078	0.123	0.131	0.123	0.123	0.161	0.158	0.174	0.124	0.123	0.135	0.187	0.179	0.19	0.197	0.205	0.205	0.209	0.195	0.178	0.171	0.209	0.21	0.213	0.213	0.228	0.226	0.224	0.213	0.206	0.202	0.213	0.224	0.232	0.225	0.231	0.235	0.243	0.225	0.216
255	0.068	0.066	0.076	0.061	0.076	0.058	0.085	0.057	0.068	0.071	0.123	0.131	0.13	0.13	0.173	0.166	0.176	0.144	0.135	0.127	0.182	0.195	0.201	0.198	0.211	0.21	0.21	0.196	0.187	0.177	0.211	0.211	0.214	0.213	0.229	0.23	0.231	0.217	0.207	0.206	0.209	0.224	0.224	0.226	0.235	0.241	0.237	0.224	0.217
260	0.068	0.073	0.074	0.068	0.074	0.068	0.088	0.063	0.065	0.083	0.145	0.138	0.134	0.151	0.177	0.17	0.186	0.132	0.138	0.127	0.187	0.197	0.206	0.201	0.214	0.212	0.216	0.2	0.195	0.181	0.213	0.216	0.219	0.217	0.235	0.237	0.23	0.22	0.21	0.208	0.224	0.224	0.221	0.233	0.244	0.246	0.247	0.229	0.22
265	0.075	0.075	0.079	0.072	0.08	0.073	0.093	0.07	0.079	0.081	0.128	0.146	0.15	0.149	0.171	0.168	0.192	0.156	0.138	0.143	0.192	0.192	0.207	0.21	0.213	0.219	0.213	0.205	0.199	0.193	0.213	0.22	0.221	0.222	0.231	0.235	0.233	0.221	0.204	0.206	0.221	0.223	0.227	0.233	0.24	0.242	0.251	0.23	0.225
270	0.07	0.079	0.088	0.072	0.091	0.072	0.097	0.07	0.08	0.089	0.138	0.147	0.152	0.153	0.183	0.186	0.196	0.143	0.14	0.132	0.195	0.21	0.213	0.212	0.217	0.225	0.222	0.211	0.2	0.198	0.209	0.224	0.232	0.225	0.235	0.241	0.243	0.225	0.216	0.21	0.223	0.22	0.232	0.239	0.248	0.249	0.254	0.238	0.222
275	0.076	0.086	0.091	0.075	0.094	0.079	0.095	0.075	0.088	0.092	0.15	0.156	0.153	0.148	0.189	0.178	0.199	0.164	0.144	0.146	0.202	0.209	0.211	0.213	0.223	0.221	0.224	0.213	0.206	0.195	0.224	0.224	0.224	0.226	0.244	0.246	0.237	0.224	0.217	0.213	0.222	0.219	0.222	0.235	0.257	0.26	0.263	0.237	0.233
280	0.088	0.085	0.097	0.087	0.102	0.087	0.098	0.083	0.091	0.099	0.146	0.163	0.17	0.17	0.195	0.191	0.209	0.17	0.151	0.141	0.209	0.207	0.213	0.213	0.228	0.226	0.231	0.217	0.207	0.202	0.221	0.224	0.221	0.233	0.24	0.242	0.247	0.229	0.22	0.221	0.225	0.239	0.243	0.246	0.261	0.26	0.256	0.247	0.231
285	0.091	0.095	0.101	0.089	0.105	0.087	0.117	0.085	0.083	0.102	0.158	0.156	0.179	0.173	0.198	0.196	0.204	0.158	0.159	0.164	0.211	0.21	0.214	0.217	0.229	0.23	0.23	0.22	0.21	0.206	0.223	0.223	0.227	0.233	0.248	0.249	0.251	0.23	0.225	0.209	0.226	0.238	0.242	0.248	0.269	0.267	0.262	0.242	0.227
290	0.097	0.096	0.103	0.095	0.111	0.097	0.13	0.091	0.096	0.114	0.167	0.171	0.185	0.183	0.202	0.201	0.209	0.182	0.165	0.165	0.213	0.211	0.219	0.222	0.235	0.237	0.233	0.221	0.204	0.208	0.222	0.22	0.232	0.239	0.257	0.26	0.254	0.238	0.222	0.214	0.225	0.233	0.241	0.246	0.263	0.261	0.268	0.243	0.23
295	0.102	0.091	0.099	0.096	0.11	0.1	0.138	0.09	0.11	0.104	0.155	0.179	0.185	0.193	0.204	0.206	0.21	0.184	0.168	0.171	0.213	0.216	0.221	0.225	0.231	0.235	0.243	0.225	0.216	0.206	0.225	0.219	0.222	0.235	0.261	0.26	0.263	0.237	0.233	0.227	0.239	0.234	0.24	0.247	0.268	0.267	0.276	0.248	0.232
300	0.108	0.096	0.117	0.096	0.122	0.107	0.135	0.089	0.11	0.106	0.179	0.195	0.19	0.197	0.205	0.205	0.216	0.195	0.178	0.177	0.209	0.22	0.232	0.226	0.235	0.241	0.237	0.224	0.217	0.21	0.226	0.239	0.243	0.246	0.269	0.267	0.256	0.247	0.231	0.233	0.231	0.239	0.25	0.255	0.276	0.271	0.279	0.255	0.242
305	0.117	0.122	0.123	0.106	0.142	0.102	0.151	0.093	0.107	0.12	0.187	0.197	0.201	0.198	0.211	0.21	0.213	0.196	0.187	0.181	0.224	0.224	0.224	0.233	0.244	0.246	0.247	0.229	0.22	0.213	0.225	0.238	0.242	0.248	0.263	0.261	0.262	0.242	0.227	0.231	0.236	0.251	0.255	0.253	0.283	0.28	0.286	0.249	0.239
310	0.109	0.116	0.125	0.12	0.149	0.118	0.158	0.112	0.109	0.129	0.182	0.192	0.206	0.201	0.214	0.212	0.222	0.2	0.195	0.193	0.221	0.224	0.221	0.233	0.24	0.242	0.251	0.23	0.225	0.221	0.239	0.233	0.241	0.246	0.268	0.267	0.268	0.243	0.23	0.23	0.237	0.244	0.26	0.26	0.284	0.284	0.295	0.256	0.25
315	0.123	0.117	0.123	0.121	0.141	0.133	0.163	0.115	0.121	0.135	0.187	0.21	0.207	0.21	0.213	0.219	0.224	0.205	0.199	0.198	0.223	0.224	0.227	0.239	0.248	0.249	0.254	0.238	0.222	0.209	0.231	0.234	0.24	0.247	0.276	0.271	0.276	0.248	0.232	0.233	0.243	0.258	0.27	0.267	0.289	0.286	0.295	0.261	0.246
320	0.123	0.131	0.13	0.125	0.161	0.143	0.154	0.118	0.123	0.127	0.192	0.209	0.213	0.212	0.217	0.225	0.231	0.211	0.2	0.195	0.222	0.223	0.232	0.235	0.257	0.26	0.263	0.237	0.233	0.214	0.236	0.239	0.25	0.255	0.283	0.28	0.279	0.255	0.242	0.241	0.246	0.255	0.27	0.271	0.3	0.294	0.306	0.262	0.253
325	0.145	0.131	0.134	0.12	0.173	0.139	0.174	0.11	0.135	0.127	0.195	0.207	0.211	0.213	0.223	0.221	0.23	0.213	0.206	0.202	0.225	0.22	0.222	0.246	0.261	0.26	0.256	0.247	0.231	0.227	0.237	0.251	0.255	0.253	0.284	0.284	0.286	0.249	0.239	0.239	0.249	0.258	0.281	0.278	0.304	0.304	0.315	0.266	0.258
330	0.128	0.138	0.15	0.123	0.177	0.158	0.176	0.118	0.138	0.143	0.202	0.21	0.213	0.213	0.228	0.226	0.233	0.217	0.207	0.206	0.226	0.219	0.243	0.248	0.269	0.267	0.262	0.242	0.227	0.233	0.243	0.244	0.26	0.26	0.289	0.286	0.295	0.256	0.25	0.246	0.259	0.269	0.283	0.278	0.317	0.311	0.314	0.273	0.262
335	0.138	0.146	0.152	0.13	0.171	0.166	0.186	0.124	0.138	0.132	0.209	0.211	0.214	0.217	0.229	0.23	0.243	0.22	0.21	0.208	0.225	0.239	0.242	0.246	0.263	0.261	0.268	0.243	0.23	0.231	0.246	0.258	0.27	0.267	0.3	0.294	0.295	0.261	0.246	0.244	0.258	0.272	0.294	0.287	0.328	0.32	0.319	0.274	0.268
340	0.15	0.147	0.153	0.151	0.183	0.17	0.192	0.144	0.14	0.146	0.211	0.216	0.219	0.222	0.235	0.237	0.237	0.221	0.204	0.206	0.239	0.238	0.241	0.247	0.268	0.267	0.276	0.248	0.232	0.23	0.249	0.255	0.27	0.271	0.304	0.304	0.306	0.262	0.253	0.25	0.265	0.275	0.302	0.293	0.331	0.32	0.33	0.273	0.269
345	0.146	0.156	0.17	0.149	0.189	0.168	0.196	0.132	0.144	0.141	0.213	0.22	0.221	0.225	0.231	0.235	0.247	0.225	0.216	0.21	0.231	0.233	0.24	0.255	0.276	0.271	0.279	0.255	0.242	0.233	0.259	0.258	0.281	0.278	0.317	0.311	0.315	0.266	0.258	0.251	0.268	0.284	0.319	0.3	0.331	0.333	0.327	0.292	0.29
350	0.158	0.163	0.179	0.153	0.195	0.186	0.199	0.156	0.151	0.164	0.213	0.224	0.232	0.226	0.235	0.241	0.251	0.224	0.217	0.213	0.236	0.234	0.25	0.253	0.283	0.28	0.286	0.249	0.239	0.241	0.258	0.269	0.283	0.278	0.328	0.32	0.314	0.273	0.262	0.256	0.273	0.284	0.324	0.308	0.334	0.335	0.334	0.281	0.293
355	0.167	0.156	0.185	0.148	0.198	0.178	0.209	0.143	0.159	0.165	0.209	0.224	0.224	0.233	0.244	0.246	0.254	0.229	0.22	0.221	0.237	0.239	0.255	0.26	0.284	0.284	0.295	0.256	0.25	0.239	0.265	0.272	0.294	0.287	0.331	0.32	0.319	0.274	0.268	0.255	0.277	0.291	0.331	0.322	0.347	0.326	0.326	0.297	0.299
360	0.155	0.171	0.185	0.17	0.202	0.191	0.204	0.164	0.165	0.171	0.224	0.224	0.221	0.233	0.24	0.242	0.263	0.23	0.225	0.209	0.243	0.251	0.26	0.267	0.289	0.286	0.295	0.261	0.246	0.246	0.268	0.275	0.302	0.293	0.331	0.333	0.33	0.273	0.269	0.261	0.277	0.301	0.317	0.322	0.342	0.337	0.346	0.311	0.304
365	0.179	0.179	0.19	0.173	0.204	0.196	0.209	0.17	0.168	0.177	0.221	0.223	0.227	0.239	0.248	0.249	0.256	0.238	0.222	0.214	0.246	0.244	0.27	0.271	0.3	0.294	0.306	0.262	0.253	0.244	0.273	0.284	0.319	0.3	0.334	0.335	0.327	0.292	0.29	0.265	0.289	0.299	0.325	0.327	0.359	0.34	0.353	0.32	0.319
370	0.187	0.195	0.201	0.183	0.205	0.201	0.21	0.158	0.178	0.181	0.223	0.22	0.232	0.235	0.257	0.26	0.262	0.237	0.233	0.227	0.249	0.258	0.27	0.278	0.304	0.304	0.315	0.266	0.258	0.25	0.277	0.284	0.324	0.308	0.347	0.326	0.334	0.281	0.293	0.272	0.289	0.31	0.343	0.347	0.359	0.351	0.353	0.315	0.316
375	0.182	0.197	0.206	0.193	0.211	0.206	0.216	0.182	0.187	0.193	0.222	0.219	0.222	0.246	0.261	0.26	0.268	0.247	0.231	0.233	0.259	0.255	0.281	0.278	0.317	0.311	0.314	0.273	0.262	0.251	0.277	0.291	0.331	0.322	0.342	0.337	0.326	0.297	0.299	0.273	0.294	0.317	0.347	0.335	0.36	0.349	0.355	0.332	0.318
380	0.187	0.192	0.207	0.197	0.214	0.205	0.213	0.184	0.195	0.198	0.225	0.239	0.243	0.248	0.269	0.267	0.276	0.242	0.227	0.231	0.258	0.258	0.283	0.287	0.328	0.32	0.319	0.274	0.268	0.256	0.289	0.301	0.317	0.322	0.359	0.34	0.346	0.311	0.304	0.279	0.299	0.318	0.346	0.34	0.365	0.361	0.357	0.326	0.325
385	0.192	0.21	0.213	0.198	0.213	0.21	0.222	0.195	0.199	0.195	0.226	0.238	0.242	0.246	0.263	0.261	0.279	0.243	0.23	0.23	0.265	0.269	0.294	0.293	0.331	0.32	0.33	0.273	0.269	0.255	0.289	0.299	0.325	0.327	0.359	0.351	0.353	0.32	0.319	0.28	0.301	0.317	0.344	0.351	0.358	0.364	0.359	0.322	0.33
390	0.195	0.209	0.211	0.201	0.217	0.212	0.224	0.196	0.2	0.202	0.225	0.233	0.241	0.247	0.268	0.267	0.286	0.248	0.232	0.233	0.268	0.272	0.302	0.3	0.331	0.333	0.327	0.292	0.29	0.261	0.294	0.31	0.343	0.347	0.36	0.349	0.353	0.315	0.316	0.281	0.311	0.333	0.352	0.344	0.361	0.355	0.378	0.338	0.328
395	0.202	0.207	0.213	0.21	0.223	0.219	0.231	0.2	0.206	0.206	0.239	0.234	0.24	0.255	0.276	0.271	0.295	0.255	0.242	0.241	0.273	0.275	0.319	0.308	0.334	0.335	0.334	0.281	0.293	0.265	0.299	0.317	0.347	0.335	0.365	0.361	0.355	0.332	0.318	0.286	0.306	0.326	0.353	0.349	0.371	0.354	0.383	0.332	0.332
400	0.209	0.21	0.214	0.212	0.228	0.225	0.23	0.205	0.207	0.208	0.231	0.239	0.25	0.253	0.283	0.28	0.295	0.249	0.239	0.239	0.277	0.284	0.324	0.322	0.347	0.326	0.326	0.297	0.299	0.272	0.301	0.318	0.346	0.34	0.358	0.364	0.357	0.326	0.325	0.293	0.328	0.337	0.354	0.347	0.369	0.364	0.386	0.358	0.336
405	0.211	0.211	0.219	0.213	0.229	0.221	0.233	0.211	0.21	0.206	0.236	0.251	0.255	0.26	0.284	0.284	0.306	0.256	0.25	0.246	0.277	0.284	0.331	0.322	0.342	0.337	0.346	0.311	0.304	0.273	0.311	0.317	0.344	0.351	0.361	0.355	0.359	0.322	0.33	0.296	0.32	0.342	0.363	0.361	0.379	0.38	0.389	0.35	0.336
410	0.213	0.216	0.221	0.213	0.235	0.226	0.243	0.213	0.204	0.21	0.237	0.244	0.26	0.267	0.289	0.286	0.315	0.261	0.246	0.244	0.289	0.291	0.317	0.327	0.359	0.34	0.353	0.32	0.319	0.279	0.306	0.333	0.352	0.344	0.371	0.354	0.378	0.338	0.328	0.295	0.332	0.349	0.377	0.371	0.389	0.388	0.389	0.352	0.334
415	0.213	0.22	0.232	0.217	0.231	0.23	0.237	0.217	0.216	0.213	0.243	0.258	0.27	0.271	0.3	0.294	0.314	0.262	0.253	0.25	0.289	0.301	0.325	0.347	0.359	0.351	0.353	0.315	0.316	0.28	0.328	0.326	0.353	0.349	0.369	0.364	0.383	0.332	0.332	0.303	0.34	0.343	0.368	0.371	0.393	0.396	0.394	0.352	0.338
420	0.209	0.224	0.224	0.222	0.235	0.237	0.247	0.22	0.217	0.221	0.246	0.255	0.27	0.278	0.304	0.304	0.319	0.266	0.258	0.251	0.294	0.299	0.343	0.335	0.36	0.349	0.355	0.332	0.318	0.281	0.32	0.337	0.354	0.347	0.379	0.38	0.386	0.358	0.336	0.303	0.34	0.35	0.374	0.374	0.397	0.394	0.392	0.356	0.339
425	0.224	0.224	0.221	0.225	0.244	0.235	0.251	0.221	0.22	0.209	0.249	0.258	0.281	0.278	0.317	0.311	0.33	0.273	0.262	0.256	0.299	0.31	0.347	0.34	0.365	0.361	0.357	0.326	0.325	0.286	0.332	0.342	0.363	0.361	0.389	0.388	0.389	0.35	0.336	0.306	0.339	0.356	0.378	0.379	0.397	0.396	0.399	0.358	0.346
430	0.221	0.224	0.227	0.226	0.24	0.241	0.254	0.225	0.225	0.214	0.259	0.269	0.283	0.287	0.328	0.32	0.327	0.274	0.268	0.255	0.301	0.317	0.346	0.351	0.358	0.364	0.359	0.322	0.33	0.293	0.34	0.349	0.377	0.371	0.393	0.396	0.389	0.352	0.334	0.309	0.347	0.351	0.372	0.373	0.395	0.392	0.405	0.362	0.354
435	0.223	0.223	0.232	0.233	0.248	0.246	0.263	0.224	0.222	0.227	0.258	0.272	0.294	0.293	0.331	0.32	0.334	0.273	0.269	0.261	0.311	0.318	0.344	0.344	0.361	0.355	0.378	0.338	0.328	0.296	0.34	0.343	0.368	0.371	0.397	0.394	0.394	0.352	0.338	0.309	0.355	0.362	0.383	0.38	0.4	0.399	0.396	0.368	0.357
440	0.222	0.22	0.222	0.233	0.257	0.242	0.256	0.229	0.233	0.233	0.265	0.275	0.302	0.3	0.331	0.333	0.326	0.292	0.29	0.265	0.306	0.317	0.352	0.349	0.371	0.354	0.383	0.332	0.332	0.295	0.339	0.35	0.374	0.374	0.397	0.396	0.392	0.356	0.339	0.312	0.351	0.363	0.383	0.38	0.404	0.401	0.405	0.363	0.361
445	0.225	0.219	0.243	0.239	0.261	0.249	0.262	0.23	0.231	0.231	0.268	0.284	0.319	0.308	0.334	0.335	0.346	0.281	0.293	0.272	0.328	0.333	0.353	0.347	0.369	0.364	0.386	0.358	0.336	0.303	0.347	0.356	0.378	0.379	0.395	0.392	0.399	0.358	0.346	0.318	0.367	0.373	0.391	0.384	0.403	0.401	0.405	0.367	0.358
450	0.226	0.239	0.242	0.235	0.269	0.26	0.268	0.238	0.227	0.23	0.273	0.284	0.324	0.322	0.347	0.326	0.353	0.297	0.299	0.273	0.32	0.326	0.354	0.361	0.379	0.38	0.389	0.35	0.336	0.303	0.355	0.351	0.372	0.373	0.4	0.399	0.405	0.362	0.354	0.328	0.362	0.368	0.385	0.384	0.402	0.401	0.406	0.373	0.362
455	0.225	0.238	0.241	0.246	0.263	0.26	0.276	0.237	0.23	0.233	0.277	0.291	0.331	0.322	0.342	0.337	0.353	0.311	0.304	0.279	0.332	0.337	0.363	0.371	0.389	0.388	0.389	0.352	0.334	0.306	0.351	0.362	0.383	0.38	0.404	0.401	0.396	0.368	0.357	0.33	0.369	0.373	0.391	0.389	0.409	0.403	0.401	0.371	0.361
460	0.239	0.233	0.24	0.248	0.268	0.267	0.279	0.247	0.232	0.241	0.277	0.301	0.317	0.327	0.359	0.34	0.355	0.32	0.319	0.28	0.34	0.342	0.377	0.371	0.393	0.396	0.394	0.352	0.338	0.309	0.367	0.363	0.383	0.38	0.403	0.401	0.405	0.363	0.361	0.332	0.37	0.374	0.39	0.386	0.403	0.401	0.403	0.37	0.36
465	0.231	0.234	0.25	0.246	0.276	0.261	0.286	0.242	0.242	0.239	0.289	0.299	0.325	0.347	0.359	0.351	0.357	0.315	0.316	0.281	0.34	0.349	0.368	0.374	0.397	0.394	0.392	0.356	0.339	0.309	0.362	0.373	0.391	0.384	0.402	0.401	0.405	0.367	0.358	0.332	0.37	0.371	0.387	0.387	0.399	0.4	0.407	0.371	0.365
470	0.236	0.239	0.255	0.247	0.283	0.267	0.295	0.243	0.239	0.246	0.289	0.31	0.343	0.335	0.36	0.349	0.359	0.332	0.318	0.286	0.339	0.343	0.374	0.379	0.397	0.396	0.399	0.358	0.346	0.312	0.369	0.368	0.385	0.384	0.409	0.403	0.406	0.373	0.362	0.334	0.372	0.384	0.398	0.391	0.406	0.409	0.407	0.372	0.366
475	0.237	0.251	0.26	0.255	0.284	0.271	0.295	0.248	0.25	0.244	0.294	0.317	0.347	0.34	0.365	0.361	0.378	0.326	0.325	0.293	0.347	0.35	0.378	0.373	0.395	0.392	0.405	0.362	0.354	0.318	0.37	0.373	0.391	0.389	0.403	0.401	0.401	0.371	0.361	0.337	0.372	0.384	0.4	0.391	0.407	0.404	0.409	0.376	0.371
480	0.243	0.244	0.27	0.253	0.289	0.28	0.306	0.255	0.246	0.25	0.299	0.318	0.346	0.351	0.358	0.364	0.383	0.322	0.33	0.296	0.355	0.356	0.372	0.38	0.4	0.399	0.396	0.368	0.357	0.328	0.37	0.374	0.39	0.386	0.399	0.4	0.403	0.37	0.36	0.342	0.384	0.386	0.403	0.392	0.407	0.405	0.413	0.376	0.378
485	0.246	0.258	0.27	0.26	0.3	0.284	0.315	0.249	0.253	0.251	0.301	0.317	0.344	0.344	0.361	0.355	0.386	0.338	0.328	0.295	0.351	0.351	0.383	0.38	0.404	0.401	0.405	0.363	0.361	0.33	0.372	0.371	0.387	0.387	0.406	0.409	0.407	0.371	0.365	0.35	0.384	0.388	0.405	0.395	0.41	0.408	0.415	0.384	0.379
490	0.249	0.255	0.281	0.267	0.304	0.286	0.314	0.256	0.258	0.256	0.311	0.333	0.352	0.349	0.371	0.354	0.389	0.332	0.332	0.303	0.367	0.362	0.383	0.384	0.403	0.401	0.405	0.367	0.358	0.332	0.372	0.384	0.398	0.391	0.407	0.404	0.407	0.372	0.366	0.348	0.387	0.386	0.407	0.4	0.412	0.41	0.417	0.386	0.384
495	0.259	0.258	0.283	0.271	0.317	0.294	0.319	0.261	0.262	0.255	0.306	0.326	0.353	0.347	0.369	0.364	0.389	0.358	0.336	0.303	0.362	0.363	0.391	0.384	0.402	0.401	0.406	0.373	0.362	0.332	0.384	0.384	0.4	0.391	0.407	0.405	0.409	0.376	0.371	0.351	0.388	0.39	0.404	0.4	0.415	0.412	0.419	0.386	0.381
500	0.258	0.269	0.294	0.278	0.328	0.304	0.33	0.262	0.268	0.261	0.328	0.337	0.354	0.361	0.379	0.38	0.394	0.35	0.336	0.306	0.369	0.373	0.385	0.389	0.409	0.403	0.401	0.371	0.361	0.334	0.384	0.386	0.403	0.392	0.41	0.408	0.413	0.376	0.378	0.359	0.39	0.395	0.409	0.4	0.42	0.414	0.421	0.392	0.383
505	0.265	0.272	0.302	0.278	0.331	0.311	0.327	0.266	0.269	0.265	0.32	0.342	0.363	0.371	0.389	0.388	0.392	0.352	0.334	0.309	0.37	0.368	0.391	0.386	0.403	0.401	0.403	0.37	0.36	0.337	0.387	0.388	0.405	0.395	0.412	0.41	0.415	0.384	0.379	0.357	0.399	0.394	0.408	0.402	0.415	0.416	0.42	0.394	0.39
510	0.268	0.275	0.319	0.287	0.331	0.32	0.334	0.273	0.29	0.272	0.332	0.349	0.377	0.371	0.393	0.396	0.399	0.352	0.338	0.309	0.37	0.373	0.39	0.387	0.399	0.4	0.407	0.371	0.365	0.342	0.388	0.386	0.407	0.4	0.415	0.412	0.417	0.386	0.384	0.364	0.397	0.398	0.409	0.405	0.415	0.418	0.431	0.394	0.387
515	0.273	0.284	0.324	0.293	0.334	0.32	0.326	0.274	0.293	0.273	0.34	0.343	0.368	0.374	0.397	0.394	0.405	0.356	0.339	0.312	0.372	0.374	0.387	0.391	0.406	0.409	0.407	0.372	0.366	0.35	0.39	0.39	0.404	0.4	0.42	0.414	0.419	0.386	0.381	0.363	0.402	0.398	0.41	0.405	0.405	0.416	0.422	0.401	0.393
520	0.277	0.284	0.331	0.3	0.347	0.333	0.346	0.273	0.299	0.279	0.34	0.35	0.374	0.379	0.397	0.396	0.396	0.358	0.346	0.318	0.372	0.371	0.398	0.391	0.407	0.404	0.409	0.376	0.371	0.348	0.399	0.395	0.409	0.4	0.415	0.416	0.421	0.392	0.383	0.364	0.399	0.404	0.415	0.41	0.399	0.427	0.423	0.4	0.398
525	0.277	0.291	0.317	0.308	0.342	0.335	0.353	0.292	0.304	0.28	0.339	0.356	0.378	0.373	0.395	0.392	0.405	0.362	0.354	0.328	0.384	0.384	0.4	0.392	0.407	0.405	0.413	0.376	0.378	0.351	0.397	0.394	0.408	0.402	0.415	0.418	0.42	0.394	0.39	0.37	0.403	0.406	0.425	0.411	0.392	0.424	0.417	0.398	0.388
530	0.289	0.301	0.325	0.322	0.359	0.326	0.353	0.281	0.319	0.281	0.347	0.351	0.372	0.38	0.4	0.399	0.405	0.368	0.357	0.33	0.384	0.384	0.403	0.395	0.41	0.408	0.415	0.384	0.379	0.359	0.402	0.398	0.409	0.405	0.405	0.416	0.431	0.394	0.387	0.372	0.412	0.407	0.425	0.413	0.383	0.423	0.416	0.403	0.402
535	0.289	0.299	0.343	0.322	0.359	0.337	0.355	0.297	0.316	0.286	0.355	0.362	0.383	0.38	0.404	0.401	0.406	0.363	0.361	0.332	0.387	0.386	0.405	0.4	0.412	0.41	0.417	0.386	0.384	0.357	0.399	0.398	0.41	0.405	0.399	0.427	0.422	0.401	0.393	0.375	0.418	0.408	0.418	0.411	0.36	0.414	0.403	0.405	0.403
540	0.294	0.31	0.347	0.327	0.36	0.34	0.357	0.311	0.318	0.293	0.351	0.363	0.383	0.384	0.403	0.401	0.401	0.367	0.358	0.332	0.388	0.388	0.407	0.4	0.415	0.412	0.419	0.386	0.381	0.364	0.403	0.404	0.415	0.41	0.392	0.424	0.423	0.4	0.398	0.379	0.42	0.406	0.413	0.413	0.35	0.415	0.404	0.402	0.392
545	0.299	0.317	0.346	0.347	0.365	0.351	0.359	0.32	0.325	0.296	0.367	0.373	0.391	0.384	0.402	0.401	0.403	0.373	0.362	0.334	0.39	0.386	0.404	0.4	0.42	0.414	0.421	0.392	0.383	0.363	0.412	0.406	0.425	0.411	0.383	0.423	0.417	0.398	0.388	0.373	0.42	0.415	0.409	0.416	0.35	0.412	0.403	0.407	0.399
550	0.301	0.318	0.344	0.335	0.358	0.349	0.378	0.315	0.33	0.295	0.362	0.368	0.385	0.389	0.409	0.403	0.407	0.371	0.361	0.337	0.399	0.39	0.409	0.402	0.415	0.416	0.42	0.394	0.39	0.364	0.418	0.407	0.425	0.413	0.36	0.414	0.416	0.403	0.402	0.39	0.416	0.423	0.412	0.428	0.357	0.404	0.396	0.405	0.396
555	0.311	0.317	0.352	0.34	0.361	0.361	0.383	0.332	0.328	0.303	0.369	0.373	0.391	0.386	0.403	0.401	0.407	0.37	0.36	0.342	0.397	0.395	0.408	0.405	0.415	0.418	0.431	0.394	0.387	0.37	0.42	0.408	0.418	0.411	0.35	0.415	0.403	0.405	0.403	0.388	0.418	0.423	0.406	0.422	0.365	0.4	0.382	0.403	0.402
560	0.306	0.333	0.353	0.351	0.371	0.364	0.386	0.326	0.332	0.303	0.37	0.374	0.39	0.387	0.399	0.4	0.409	0.371	0.365	0.35	0.402	0.394	0.409	0.405	0.405	0.416	0.422	0.401	0.393	0.372	0.42	0.406	0.413	0.413	0.35	0.412	0.404	0.402	0.392	0.382	0.417	0.419	0.401	0.42	0.364	0.392	0.366	0.405	0.404
565	0.328	0.326	0.354	0.344	0.369	0.355	0.389	0.322	0.336	0.306	0.37	0.371	0.387	0.391	0.406	0.409	0.413	0.372	0.366	0.348	0.399	0.398	0.41	0.41	0.399	0.427	0.423	0.4	0.398	0.375	0.416	0.415	0.409	0.416	0.357	0.404	0.403	0.407	0.399	0.387	0.402	0.41	0.394	0.421	0.363	0.383	0.359	0.408	0.401
570	0.32	0.337	0.363	0.349	0.379	0.354	0.389	0.338	0.336	0.309	0.372	0.384	0.398	0.391	0.407	0.404	0.415	0.376	0.371	0.351	0.403	0.398	0.415	0.411	0.392	0.424	0.417	0.398	0.388	0.379	0.418	0.423	0.412	0.428	0.365	0.4	0.396	0.405	0.396	0.386	0.391	0.406	0.385	0.419	0.364	0.362	0.359	0.41	0.396
575	0.332	0.342	0.377	0.347	0.389	0.364	0.394	0.332	0.334	0.309	0.372	0.384	0.4	0.392	0.407	0.405	0.417	0.376	0.378	0.359	0.412	0.404	0.425	0.413	0.383	0.423	0.416	0.403	0.402	0.373	0.417	0.423	0.406	0.422	0.364	0.392	0.382	0.403	0.402	0.389	0.378	0.399	0.372	0.417	0.366	0.358	0.366	0.41	0.382
580	0.34	0.349	0.368	0.361	0.393	0.38	0.392	0.358	0.338	0.312	0.384	0.386	0.403	0.395	0.41	0.408	0.419	0.384	0.379	0.357	0.418	0.406	0.425	0.411	0.36	0.414	0.403	0.405	0.403	0.39	0.402	0.419	0.401	0.42	0.363	0.383	0.366	0.405	0.404	0.39	0.369	0.395	0.365	0.405	0.361	0.361	0.363	0.412	0.38
585	0.34	0.343	0.374	0.371	0.397	0.388	0.399	0.35	0.339	0.318	0.384	0.388	0.405	0.4	0.412	0.41	0.421	0.386	0.384	0.364	0.42	0.407	0.418	0.413	0.35	0.415	0.404	0.402	0.392	0.388	0.391	0.41	0.394	0.421	0.364	0.362	0.359	0.408	0.401	0.395	0.364	0.386	0.37	0.405	0.363	0.369	0.363	0.422	0.379
590	0.339	0.35	0.378	0.371	0.397	0.396	0.405	0.352	0.346	0.328	0.387	0.386	0.407	0.4	0.415	0.412	0.42	0.386	0.381	0.363	0.42	0.408	0.413	0.416	0.35	0.412	0.403	0.407	0.399	0.382	0.378	0.406	0.385	0.419	0.366	0.358	0.359	0.41	0.396	0.395	0.363	0.386	0.374	0.402	0.359	0.366	0.364	0.41	0.372
595	0.347	0.356	0.372	0.374	0.395	0.394	0.396	0.352	0.354	0.33	0.388	0.39	0.404	0.4	0.42	0.414	0.431	0.392	0.383	0.364	0.416	0.406	0.409	0.428	0.357	0.404	0.396	0.405	0.396	0.387	0.369	0.399	0.372	0.417	0.361	0.361	0.366	0.41	0.382	0.396	0.364	0.382	0.372	0.391	0.356	0.365	0.369	0.41	0.365
600	0.355	0.351	0.383	0.379	0.4	0.396	0.405	0.356	0.357	0.332	0.39	0.395	0.409	0.402	0.415	0.416	0.422	0.394	0.39	0.37	0.418	0.415	0.412	0.422	0.365	0.4	0.382	0.403	0.402	0.386	0.364	0.395	0.365	0.405	0.363	0.369	0.363	0.412	0.38	0.399	0.365	0.367	0.363	0.376	0.354	0.368	0.366	0.414	0.355
605	0.351	0.362	0.383	0.373	0.404	0.392	0.405	0.358	0.361	0.332	0.399	0.394	0.408	0.405	0.415	0.418	0.423	0.394	0.387	0.372	0.417	0.423	0.406	0.42	0.364	0.392	0.366	0.405	0.404	0.389	0.363	0.386	0.37	0.405	0.359	0.366	0.363	0.422	0.379	0.41	0.366	0.363	0.368	0.369	0.353	0.375	0.36	0.405	0.353
610	0.367	0.363	0.391	0.38	0.403	0.399	0.406	0.362	0.358	0.334	0.397	0.398	0.409	0.405	0.405	0.416	0.417	0.401	0.393	0.375	0.402	0.423	0.401	0.421	0.363	0.383	0.359	0.408	0.401	0.39	0.364	0.386	0.374	0.402	0.356	0.365	0.364	0.41	0.372	0.407	0.36	0.364	0.367	0.374	0.348	0.371	0.359	0.398	0.357
615	0.362	0.373	0.385	0.38	0.402	0.401	0.401	0.368	0.362	0.337	0.402	0.398	0.41	0.41	0.399	0.427	0.416	0.4	0.398	0.379	0.391	0.419	0.394	0.419	0.364	0.362	0.359	0.41	0.396	0.395	0.365	0.382	0.372	0.391	0.354	0.368	0.369	0.41	0.365	0.405	0.362	0.363	0.361	0.377	0.346	0.366	0.361	0.389	0.359
620	0.369	0.368	0.391	0.384	0.409	0.401	0.403	0.363	0.361	0.342	0.399	0.404	0.415	0.411	0.392	0.424	0.403	0.398	0.388	0.373	0.378	0.41	0.385	0.417	0.366	0.358	0.366	0.41	0.382	0.395	0.366	0.367	0.363	0.376	0.353	0.375	0.366	0.414	0.355	0.411	0.359	0.366	0.362	0.379	0.345	0.367	0.359	0.386	0.36
625	0.37	0.373	0.39	0.384	0.403	0.401	0.407	0.367	0.36	0.35	0.403	0.406	0.425	0.413	0.383	0.423	0.404	0.403	0.402	0.39	0.369	0.406	0.372	0.405	0.361	0.361	0.363	0.412	0.38	0.396	0.36	0.363	0.368	0.369	0.348	0.371	0.36	0.405	0.353	0.414	0.354	0.36	0.354	0.374	0.345	0.37	0.357	0.382	0.36
630	0.37	0.374	0.387	0.389	0.399	0.403	0.407	0.373	0.365	0.348	0.412	0.407	0.425	0.411	0.36	0.414	0.403	0.405	0.403	0.388	0.364	0.399	0.365	0.405	0.363	0.369	0.363	0.422	0.379	0.399	0.362	0.364	0.367	0.374	0.346	0.366	0.359	0.398	0.357	0.416	0.358	0.362	0.356	0.373	0.341	0.368	0.352	0.382	0.357
635	0.372	0.371	0.398	0.386	0.406	0.401	0.409	0.371	0.366	0.351	0.418	0.408	0.418	0.413	0.35	0.415	0.396	0.402	0.392	0.382	0.363	0.395	0.37	0.402	0.359	0.366	0.364	0.41	0.372	0.41	0.359	0.363	0.361	0.377	0.345	0.367	0.361	0.389	0.359	0.413	0.35	0.359	0.354	0.372	0.34	0.367	0.355	0.389	0.355
640	0.372	0.384	0.4	0.387	0.407	0.4	0.413	0.37	0.371	0.359	0.42	0.406	0.413	0.416	0.35	0.412	0.382	0.407	0.399	0.387	0.364	0.386	0.374	0.391	0.356	0.365	0.369	0.41	0.365	0.407	0.354	0.366	0.362	0.379	0.345	0.37	0.359	0.386	0.36	0.412	0.355	0.361	0.353	0.371	0.337	0.359	0.352	0.387	0.353
645	0.384	0.384	0.403	0.391	0.407	0.409	0.415	0.371	0.378	0.357	0.42	0.415	0.409	0.428	0.357	0.404	0.366	0.405	0.396	0.386	0.365	0.386	0.372	0.376	0.354	0.368	0.366	0.414	0.355	0.405	0.358	0.36	0.354	0.374	0.341	0.368	0.357	0.382	0.36	0.41	0.349	0.362	0.353	0.37	0.337	0.359	0.351	0.378	0.353
650	0.384	0.386	0.405	0.391	0.41	0.404	0.417	0.372	0.379	0.364	0.416	0.423	0.412	0.422	0.365	0.4	0.359	0.403	0.402	0.389	0.366	0.382	0.363	0.369	0.353	0.375	0.36	0.405	0.353	0.411	0.35	0.362	0.356	0.373	0.34	0.367	0.352	0.382	0.357	0.396	0.352	0.36	0.351	0.37	0.338	0.357	0.349	0.367	0.351
655	0.387	0.388	0.407	0.392	0.412	0.405	0.419	0.376	0.384	0.363	0.418	0.423	0.406	0.42	0.364	0.392	0.359	0.405	0.404	0.39	0.36	0.367	0.368	0.374	0.348	0.371	0.359	0.398	0.357	0.414	0.355	0.359	0.354	0.372	0.337	0.359	0.355	0.389	0.355	0.377	0.351	0.355	0.347	0.366	0.337	0.355	0.346	0.363	0.348
660	0.388	0.386	0.404	0.395	0.415	0.408	0.421	0.376	0.381	0.364	0.417	0.419	0.401	0.421	0.363	0.383	0.366	0.408	0.401	0.395	0.362	0.363	0.367	0.377	0.346	0.366	0.361	0.389	0.359	0.416	0.349	0.361	0.353	0.371	0.337	0.359	0.352	0.387	0.353	0.368	0.354	0.354	0.345	0.366	0.338	0.354	0.346	0.363	0.346
665	0.39	0.39	0.409	0.4	0.42	0.41	0.42	0.384	0.383	0.37	0.402	0.41	0.394	0.419	0.364	0.362	0.363	0.41	0.396	0.395	0.359	0.364	0.361	0.379	0.345	0.367	0.359	0.386	0.36	0.413	0.352	0.362	0.353	0.37	0.338	0.357	0.351	0.378	0.353	0.37	0.347	0.353	0.343	0.368	0.335	0.354	0.347	0.36	0.347
670	0.399	0.395	0.408	0.4	0.415	0.412	0.431	0.386	0.39	0.372	0.391	0.406	0.385	0.417	0.366	0.358	0.363	0.41	0.382	0.396	0.354	0.363	0.362	0.374	0.345	0.37	0.357	0.382	0.36	0.412	0.351	0.36	0.351	0.37	0.337	0.355	0.349	0.367	0.351	0.369	0.345	0.354	0.344	0.364	0.334	0.353	0.348	0.362	0.345
675	0.397	0.394	0.409	0.4	0.415	0.414	0.422	0.386	0.387	0.375	0.378	0.399	0.372	0.405	0.361	0.361	0.364	0.412	0.38	0.399	0.358	0.366	0.354	0.373	0.341	0.368	0.352	0.382	0.357	0.41	0.354	0.355	0.347	0.366	0.338	0.354	0.346	0.363	0.348	0.363	0.345	0.35	0.343	0.365	0.336	0.352	0.345	0.364	0.349
680	0.402	0.398	0.41	0.402	0.405	0.416	0.423	0.392	0.393	0.379	0.369	0.395	0.365	0.405	0.363	0.369	0.369	0.422	0.379	0.41	0.35	0.36	0.356	0.372	0.34	0.367	0.355	0.389	0.355	0.396	0.347	0.354	0.345	0.366	0.335	0.354	0.346	0.363	0.346	0.36	0.346	0.353	0.343	0.364	0.333	0.356	0.345	0.36	0.342
685	0.399	0.398	0.415	0.405	0.399	0.418	0.417	0.394	0.398	0.373	0.364	0.386	0.37	0.402	0.359	0.366	0.366	0.41	0.372	0.407	0.355	0.362	0.354	0.371	0.337	0.359	0.352	0.387	0.353	0.377	0.345	0.353	0.343	0.368	0.334	0.353	0.347	0.36	0.347	0.362	0.345	0.349	0.339	0.36	0.331	0.354	0.343	0.363	0.345
690	0.403	0.404	0.425	0.405	0.392	0.416	0.416	0.394	0.388	0.39	0.363	0.386	0.374	0.391	0.356	0.365	0.36	0.41	0.365	0.405	0.349	0.359	0.353	0.37	0.337	0.359	0.351	0.378	0.353	0.368	0.345	0.354	0.344	0.364	0.336	0.352	0.348	0.362	0.345	0.365	0.348	0.35	0.342	0.359	0.331	0.352	0.346	0.364	0.345
695	0.412	0.406	0.425	0.41	0.383	0.427	0.403	0.401	0.402	0.388	0.364	0.382	0.372	0.376	0.354	0.368	0.359	0.414	0.355	0.411	0.352	0.361	0.353	0.37	0.338	0.357	0.349	0.367	0.351	0.37	0.346	0.35	0.343	0.365	0.333	0.356	0.345	0.364	0.349	0.372	0.342	0.348	0.342	0.356	0.333	0.352	0.343	0.358	0.341
700	0.418	0.407	0.418	0.411	0.36	0.424	0.404	0.4	0.403	0.382	0.365	0.367	0.363	0.369	0.353	0.375	0.361	0.405	0.353	0.414	0.351	0.362	0.351	0.366	0.337	0.355	0.346	0.363	0.348	0.369	0.345	0.353	0.343	0.364	0.331	0.354	0.345	0.36	0.342	0.367	0.344	0.344	0.337	0.35	0.333	0.352	0.34	0.357	0.338
705	0.42	0.408	0.413	0.413	0.35	0.423	0.403	0.398	0.392	0.387	0.366	0.363	0.368	0.374	0.348	0.371	0.359	0.398	0.357	0.416	0.354	0.36	0.347	0.366	0.338	0.354	0.346	0.363	0.346	0.363	0.348	0.349	0.339	0.36	0.331	0.352	0.343	0.363	0.345	0.37	0.344	0.342	0.334	0.35	0.333	0.349	0.338	0.357	0.338
710	0.42	0.406	0.409	0.411	0.35	0.414	0.396	0.403	0.399	0.386	0.36	0.364	0.367	0.377	0.346	0.366	0.357	0.389	0.359	0.413	0.347	0.355	0.345	0.368	0.335	0.354	0.347	0.36	0.347	0.36	0.342	0.35	0.342	0.359	0.333	0.352	0.346	0.364	0.345	0.373	0.338	0.345	0.335	0.352	0.329	0.348	0.337	0.356	0.339
715	0.416	0.415	0.412	0.413	0.357	0.415	0.382	0.405	0.396	0.389	0.362	0.363	0.361	0.379	0.345	0.367	0.352	0.386	0.36	0.412	0.345	0.354	0.343	0.364	0.334	0.353	0.348	0.362	0.345	0.362	0.344	0.348	0.342	0.356	0.333	0.352	0.343	0.358	0.341	0.369	0.337	0.346	0.339	0.351	0.331	0.345	0.336	0.355	0.338
720	0.418	0.423	0.406	0.416	0.365	0.412	0.366	0.402	0.402	0.39	0.359	0.366	0.362	0.374	0.345	0.37	0.355	0.382	0.36	0.41	0.345	0.353	0.344	0.365	0.336	0.352	0.345	0.364	0.349	0.365	0.344	0.344	0.337	0.35	0.333	0.349	0.34	0.357	0.338	0.363	0.338	0.344	0.337	0.349	0.329	0.344	0.342	0.36	0.341
725	0.417	0.423	0.401	0.428	0.364	0.404	0.359	0.407	0.404	0.395	0.354	0.36	0.354	0.373	0.341	0.368	0.352	0.382	0.357	0.396	0.346	0.354	0.343	0.364	0.333	0.356	0.345	0.36	0.342	0.372	0.338	0.342	0.334	0.35	0.329	0.348	0.338	0.357	0.338	0.362	0.34	0.342	0.337	0.351	0.331	0.346	0.345	0.352	0.336
730	0.402	0.419	0.394	0.422	0.363	0.4	0.359	0.405	0.401	0.395	0.358	0.362	0.356	0.372	0.34	0.367	0.351	0.389	0.355	0.377	0.345	0.35	0.343	0.36	0.331	0.354	0.343	0.363	0.345	0.367	0.337	0.345	0.335	0.352	0.331	0.345	0.337	0.356	0.339	0.362	0.339	0.339	0.333	0.345	0.33	0.347	0.343	0.352	0.333
735	0.391	0.41	0.385	0.42	0.364	0.392	0.366	0.403	0.396	0.396	0.35	0.359	0.354	0.371	0.337	0.359	0.349	0.387	0.353	0.368	0.348	0.353	0.339	0.359	0.331	0.352	0.346	0.364	0.345	0.37	0.338	0.346	0.339	0.351	0.329	0.344	0.336	0.355	0.338	0.361	0.34	0.339	0.332	0.346	0.331	0.348	0.342	0.352	0.333
740	0.378	0.406	0.372	0.421	0.366	0.383	0.363	0.405	0.382	0.399	0.355	0.361	0.353	0.37	0.337	0.359	0.346	0.378	0.353	0.37	0.342	0.349	0.342	0.356	0.333	0.352	0.343	0.358	0.341	0.373	0.34	0.344	0.337	0.349	0.331	0.346	0.342	0.36	0.341	0.365	0.334	0.337	0.33	0.343	0.329	0.348	0.339	0.35	0.332
745	0.369	0.399	0.365	0.419	0.361	0.362	0.363	0.408	0.38	0.41	0.349	0.362	0.353	0.37	0.338	0.357	0.346	0.367	0.351	0.369	0.344	0.35	0.342	0.35	0.333	0.352	0.34	0.357	0.338	0.369	0.339	0.342	0.337	0.351	0.33	0.347	0.345	0.352	0.336	0.359	0.335	0.337	0.33	0.343	0.327	0.345	0.341	0.35	0.333
750	0.364	0.395	0.37	0.417	0.363	0.358	0.364	0.41	0.379	0.407	0.352	0.36	0.351	0.366	0.337	0.355	0.347	0.363	0.348	0.363	0.344	0.348	0.337	0.35	0.333	0.349	0.338	0.357	0.338	0.363	0.34	0.339	0.333	0.345	0.331	0.348	0.343	0.352	0.333	0.357	0.331	0.339	0.333	0.346	0.327	0.346	0.34	0.349	0.333
755	0.363	0.386	0.374	0.405	0.359	0.361	0.369	0.41	0.372	0.405	0.351	0.355	0.347	0.366	0.338	0.354	0.348	0.363	0.346	0.36	0.338	0.344	0.334	0.352	0.329	0.348	0.337	0.356	0.339	0.362	0.334	0.339	0.332	0.346	0.329	0.348	0.342	0.352	0.333	0.356	0.331	0.338	0.332	0.341	0.328	0.347	0.338	0.349	0.334
760	0.364	0.386	0.372	0.405	0.356	0.369	0.366	0.412	0.365	0.411	0.354	0.354	0.345	0.368	0.335	0.354	0.345	0.36	0.347	0.362	0.337	0.342	0.335	0.351	0.331	0.345	0.336	0.355	0.338	0.362	0.335	0.337	0.33	0.343	0.327	0.345	0.339	0.35	0.332	0.357	0.332	0.337	0.33	0.34	0.33	0.346	0.334	0.348	0.333
765	0.365	0.382	0.363	0.402	0.354	0.366	0.36	0.422	0.355	0.414	0.347	0.353	0.343	0.364	0.334	0.353	0.345	0.362	0.345	0.365	0.338	0.345	0.339	0.349	0.329	0.344	0.342	0.36	0.341	0.361	0.331	0.337	0.33	0.343	0.327	0.346	0.341	0.35	0.333	0.357	0.332	0.336	0.33	0.34	0.329	0.342	0.333	0.346	0.331
770	0.366	0.367	0.368	0.391	0.353	0.365	0.359	0.41	0.353	0.416	0.345	0.354	0.344	0.365	0.336	0.352	0.343	0.364	0.349	0.372	0.34	0.346	0.337	0.351	0.331	0.346	0.345	0.352	0.336	0.365	0.331	0.339	0.333	0.346	0.328	0.347	0.34	0.349	0.333	0.357	0.332	0.336	0.33	0.342	0.329	0.339	0.337	0.346	0.332
775	0.36	0.363	0.367	0.376	0.348	0.368	0.361	0.41	0.357	0.413	0.345	0.35	0.343	0.364	0.333	0.356	0.346	0.36	0.342	0.367	0.339	0.344	0.337	0.345	0.33	0.347	0.343	0.352	0.333	0.359	0.332	0.338	0.332	0.341	0.33	0.346	0.338	0.349	0.334	0.355	0.332	0.337	0.331	0.34	0.327	0.338	0.336	0.345	0.331
780	0.362	0.364	0.361	0.369	0.346	0.375	0.359	0.414	0.359	0.412	0.346	0.353	0.343	0.36	0.331	0.354	0.343	0.363	0.345	0.37	0.34	0.342	0.333	0.346	0.331	0.348	0.342	0.352	0.333	0.357	0.332	0.337	0.33	0.34	0.329	0.342	0.334	0.348	0.333	0.355	0.331	0.337	0.33	0.341	0.329	0.343	0.338	0.348	0.335
785	0.359	0.363	0.362	0.374	0.345	0.371	0.357	0.405	0.36	0.41	0.345	0.349	0.339	0.359	0.331	0.352	0.34	0.364	0.345	0.373	0.334	0.339	0.332	0.343	0.329	0.348	0.339	0.35	0.332	0.356	0.332	0.336	0.33	0.34	0.329	0.339	0.333	0.346	0.331	0.354	0.331	0.339	0.333	0.344	0.329	0.343	0.34	0.345	0.333
790	0.354	0.366	0.354	0.377	0.345	0.366	0.352	0.398	0.36	0.396	0.348	0.35	0.342	0.356	0.333	0.352	0.338	0.358	0.341	0.369	0.335	0.339	0.33	0.343	0.327	0.345	0.341	0.35	0.333	0.357	0.332	0.336	0.33	0.342	0.327	0.338	0.337	0.346	0.332	0.355	0.33	0.338	0.332	0.341	0.33	0.343	0.337	0.348	0.336
795	0.358	0.36	0.356	0.379	0.341	0.367	0.355	0.389	0.357	0.377	0.342	0.348	0.342	0.35	0.333	0.352	0.337	0.357	0.338	0.363	0.331	0.337	0.33	0.346	0.327	0.346	0.34	0.349	0.333	0.357	0.331	0.337	0.331	0.34	0.329	0.343	0.336	0.345	0.331	0.355	0.331	0.341	0.335	0.343	0.332	0.344	0.336	0.344	0.334
800	0.35	0.362	0.354	0.374	0.34	0.37	0.352	0.386	0.355	0.368	0.344	0.344	0.337	0.35	0.333	0.349	0.336	0.357	0.338	0.362	0.331	0.337	0.333	0.341	0.328	0.347	0.338	0.349	0.334	0.357	0.331	0.337	0.33	0.341	0.329	0.343	0.338	0.348	0.335	0.358	0.328	0.339	0.332	0.341	0.329	0.34	0.334	0.344	0.334
805	0.355	0.359	0.353	0.373	0.337	0.368	0.351	0.382	0.353	0.37	0.344	0.342	0.334	0.352	0.329	0.348	0.342	0.356	0.339	0.362	0.332	0.339	0.332	0.34	0.33	0.346	0.334	0.348	0.333	0.355	0.33	0.339	0.333	0.344	0.33	0.343	0.34	0.345	0.333	0.353	0.33	0.338	0.332	0.341	0.328	0.339	0.337	0.344	0.334
810	0.349	0.361	0.353	0.372	0.337	0.367	0.349	0.382	0.353	0.369	0.338	0.345	0.335	0.351	0.331	0.345	0.345	0.355	0.338	0.361	0.332	0.338	0.33	0.34	0.329	0.342	0.333	0.346	0.331	0.355	0.331	0.338	0.332	0.341	0.332	0.344	0.337	0.348	0.336	0.36	0.328	0.338	0.331	0.341	0.328	0.339	0.334	0.345	0.334
815	0.352	0.362	0.351	0.371	0.338	0.359	0.346	0.389	0.351	0.363	0.337	0.346	0.339	0.349	0.329	0.344	0.343	0.36	0.341	0.365	0.332	0.337	0.33	0.342	0.329	0.339	0.337	0.346	0.332	0.354	0.328	0.341	0.335	0.343	0.329	0.34	0.336	0.344	0.334	0.354	0.327	0.338	0.331	0.341	0.328	0.34	0.332	0.343	0.332
820	0.351	0.36	0.347	0.37	0.337	0.359	0.346	0.387	0.348	0.36	0.338	0.344	0.337	0.351	0.331	0.346	0.342	0.352	0.336	0.359	0.332	0.336	0.33	0.34	0.327	0.338	0.336	0.345	0.331	0.355	0.33	0.339	0.332	0.341	0.328	0.339	0.334	0.344	0.334	0.355	0.327	0.337	0.33	0.341	0.327	0.339	0.335	0.342	0.332
825	0.354	0.355	0.345	0.37	0.338	0.357	0.347	0.378	0.346	0.362	0.34	0.342	0.337	0.345	0.33	0.347	0.339	0.352	0.333	0.357	0.331	0.336	0.331	0.341	0.329	0.343	0.338	0.348	0.335	0.355	0.328	0.338	0.332	0.341	0.328	0.339	0.337	0.344	0.334	0.356	0.326	0.339	0.331	0.342	0.326	0.337	0.336	0.345	0.335
830	0.347	0.354	0.343	0.366	0.335	0.355	0.348	0.367	0.347	0.365	0.339	0.339	0.333	0.346	0.331	0.348	0.341	0.352	0.333	0.356	0.331	0.337	0.33	0.344	0.329	0.343	0.34	0.345	0.333	0.358	0.327	0.338	0.331	0.341	0.328	0.34	0.334	0.345	0.334	0.356	0.325	0.339	0.331	0.341	0.327	0.339	0.337	0.346	0.336
835	0.345	0.353	0.344	0.366	0.334	0.354	0.345	0.363	0.345	0.372	0.34	0.339	0.332	0.343	0.329	0.348	0.34	0.35	0.332	0.357	0.33	0.337	0.333	0.341	0.33	0.343	0.337	0.348	0.336	0.353	0.327	0.338	0.331	0.341	0.327	0.339	0.332	0.343	0.332	0.355	0.326	0.339	0.332	0.342	0.328	0.34	0.338	0.345	0.335
840	0.345	0.354	0.343	0.368	0.336	0.354	0.345	0.363	0.349	0.367	0.334	0.337	0.33	0.343	0.327	0.345	0.338	0.35	0.333	0.357	0.331	0.339	0.332	0.343	0.332	0.344	0.336	0.344	0.334	0.36	0.326	0.337	0.33	0.341	0.326	0.337	0.335	0.342	0.332	0.355	0.323	0.338	0.33	0.341	0.328	0.34	0.337	0.343	0.334
845	0.346	0.35	0.343	0.364	0.333	0.353	0.343	0.36	0.342	0.37	0.335	0.337	0.33	0.346	0.327	0.346	0.334	0.349	0.333	0.357	0.328	0.338	0.335	0.341	0.329	0.34	0.334	0.344	0.334	0.354	0.325	0.339	0.331	0.342	0.327	0.339	0.336	0.345	0.335	0.358	0.325	0.336	0.329	0.339	0.326	0.339	0.335	0.345	0.335
850	0.345	0.353	0.339	0.365	0.331	0.352	0.346	0.362	0.345	0.373	0.331	0.339	0.333	0.341	0.328	0.347	0.333	0.349	0.334	0.355	0.33	0.341	0.332	0.341	0.328	0.339	0.337	0.344	0.334	0.355	0.326	0.339	0.331	0.341	0.328	0.34	0.337	0.346	0.336	0.359	0.323	0.34	0.331	0.342	0.328	0.34	0.333	0.345	0.335
855	0.348	0.349	0.342	0.364	0.331	0.356	0.343	0.364	0.345	0.369	0.331	0.338	0.332	0.34	0.33	0.346	0.337	0.348	0.333	0.355	0.328	0.339	0.332	0.341	0.328	0.339	0.334	0.345	0.334	0.356	0.323	0.339	0.332	0.342	0.328	0.34	0.338	0.345	0.335	0.358	0.323	0.339	0.33	0.342	0.327	0.339	0.332	0.345	0.335
860	0.342	0.35	0.342	0.36	0.333	0.354	0.34	0.36	0.341	0.363	0.332	0.337	0.33	0.34	0.329	0.342	0.336	0.346	0.331	0.354	0.327	0.338	0.331	0.341	0.328	0.34	0.332	0.343	0.332	0.356	0.325	0.338	0.33	0.341	0.326	0.339	0.337	0.343	0.334	0.358	0.325	0.338	0.329	0.341	0.327	0.338	0.333	0.343	0.333
865	0.344	0.348	0.337	0.359	0.333	0.352	0.338	0.363	0.338	0.362	0.332	0.336	0.33	0.342	0.329	0.339	0.338	0.346	0.332	0.355	0.327	0.338	0.331	0.341	0.327	0.339	0.335	0.342	0.332	0.355	0.323	0.336	0.329	0.339	0.328	0.34	0.335	0.345	0.335	0.358	0.324	0.337	0.328	0.34	0.326	0.338	0.331	0.342	0.331
870	0.344	0.344	0.334	0.356	0.333	0.352	0.337	0.364	0.338	0.362	0.332	0.336	0.33	0.34	0.327	0.338	0.34	0.345	0.331	0.355	0.326	0.338	0.33	0.342	0.326	0.337	0.336	0.345	0.335	0.355	0.323	0.34	0.331	0.342	0.327	0.339	0.333	0.345	0.335	0.359	0.324	0.337	0.328	0.34	0.326	0.337	0.334	0.344	0.334
875	0.338	0.342	0.335	0.35	0.329	0.352	0.336	0.358	0.339	0.361	0.332	0.337	0.331	0.341	0.329	0.343	0.337	0.348	0.335	0.358	0.325	0.337	0.331	0.341	0.327	0.339	0.337	0.346	0.336	0.358	0.325	0.339	0.33	0.342	0.327	0.338	0.332	0.345	0.335	0.358	0.322	0.339	0.329	0.34	0.326	0.338	0.331	0.346	0.336
880	0.337	0.345	0.339	0.35	0.331	0.349	0.342	0.357	0.338	0.365	0.331	0.337	0.33	0.344	0.329	0.343	0.336	0.345	0.333	0.353	0.326	0.339	0.331	0.342	0.328	0.34	0.338	0.345	0.335	0.359	0.324	0.338	0.329	0.341	0.326	0.338	0.333	0.343	0.333	0.358	0.321	0.34	0.33	0.343	0.328	0.339	0.331	0.345	0.334
885	0.338	0.346	0.337	0.352	0.329	0.348	0.345	0.357	0.341	0.359	0.331	0.339	0.333	0.341	0.33	0.343	0.334	0.348	0.336	0.36	0.323	0.339	0.332	0.341	0.328	0.34	0.337	0.343	0.334	0.358	0.324	0.337	0.328	0.34	0.326	0.337	0.331	0.342	0.331	0.356	0.323	0.339	0.329	0.342	0.326	0.337	0.331	0.343	0.332
890	0.34	0.344	0.337	0.351	0.331	0.345	0.343	0.356	0.336	0.357	0.33	0.338	0.332	0.343	0.332	0.344	0.337	0.344	0.334	0.354	0.325	0.339	0.33	0.339	0.326	0.339	0.335	0.345	0.335	0.358	0.322	0.337	0.328	0.34	0.326	0.338	0.334	0.344	0.334	0.359	0.324	0.336	0.325	0.338	0.326	0.336	0.33	0.343	0.332
895	0.339	0.342	0.333	0.349	0.33	0.344	0.342	0.355	0.333	0.356	0.331	0.341	0.335	0.341	0.329	0.34	0.334	0.344	0.334	0.355	0.323	0.338	0.329	0.342	0.328	0.34	0.333	0.345	0.335	0.358	0.321	0.339	0.329	0.34	0.328	0.339	0.331	0.346	0.336	0.36	0.324	0.336	0.325	0.339	0.325	0.335	0.329	0.344	0.333
900	0.34	0.339	0.332	0.351	0.331	0.346	0.339	0.36	0.333	0.357	0.328	0.339	0.332	0.341	0.328	0.339	0.332	0.344	0.334	0.356	0.323	0.336	0.331	0.342	0.327	0.339	0.332	0.345	0.335	0.359	0.323	0.34	0.33	0.343	0.326	0.337	0.331	0.345	0.334	0.359	0.321	0.337	0.327	0.341	0.325	0.335	0.331	0.345	0.334
905	0.334	0.339	0.33	0.345	0.329	0.347	0.341	0.352	0.332	0.357	0.33	0.338	0.332	0.341	0.328	0.339	0.335	0.345	0.334	0.356	0.325	0.34	0.33	0.341	0.327	0.338	0.333	0.343	0.333	0.358	0.324	0.339	0.329	0.342	0.326	0.336	0.331	0.343	0.332	0.357	0.321	0.337	0.326	0.34	0.324	0.334	0.329	0.345	0.333
910	0.335	0.337	0.33	0.346	0.327	0.348	0.34	0.352	0.333	0.357	0.328	0.338	0.331	0.341	0.328	0.34	0.336	0.343	0.332	0.355	0.324	0.339	0.329	0.34	0.326	0.338	0.331	0.342	0.331	0.358	0.324	0.336	0.325	0.338	0.325	0.335	0.33	0.343	0.332	0.357	0.322	0.336	0.325	0.339	0.325	0.335	0.328	0.343	0.331
915	0.331	0.337	0.333	0.343	0.327	0.348	0.338	0.352	0.333	0.355	0.327	0.338	0.331	0.341	0.327	0.339	0.337	0.342	0.332	0.355	0.324	0.338	0.328	0.34	0.326	0.337	0.334	0.344	0.334	0.356	0.321	0.336	0.325	0.339	0.325	0.335	0.329	0.344	0.333	0.358
920	0.331	0.339	0.332	0.343	0.328	0.345	0.334	0.35	0.334	0.355	0.327	0.337	0.33	0.342	0.326	0.337	0.338	0.345	0.335	0.358	0.322	0.337	0.328	0.34	0.326	0.338	0.331	0.346	0.336	0.359	0.321	0.337	0.327	0.341	0.324	0.334	0.331	0.345	0.334	0.359
925	0.332	0.338	0.33	0.346	0.33	0.346	0.333	0.35	0.333	0.354	0.326	0.339	0.331	0.341	0.327	0.339	0.337	0.346	0.336	0.359	0.321	0.337	0.329	0.343	0.328	0.339	0.331	0.345	0.334	0.36	0.322	0.337	0.326	0.34	0.325	0.335	0.329	0.345	0.333	0.359
930	0.332	0.337	0.33	0.341	0.329	0.347	0.337	0.349	0.331	0.355	0.325	0.339	0.331	0.342	0.328	0.34	0.335	0.345	0.335	0.358	0.323	0.339	0.33	0.342	0.326	0.337	0.331	0.343	0.332	0.359	0.322	0.336	0.325	0.339	0.323	0.334	0.328	0.343	0.331	0.358
935	0.332	0.336	0.33	0.34	0.329	0.346	0.336	0.349	0.332	0.355	0.326	0.339	0.332	0.341	0.328	0.34	0.333	0.343	0.334	0.358	0.324	0.34	0.329	0.338	0.326	0.336	0.33	0.343	0.332	0.357
940	0.332	0.336	0.331	0.34	0.327	0.342	0.338	0.348	0.331	0.358	0.323	0.338	0.33	0.339	0.326	0.339	0.332	0.345	0.335	0.358	0.324	0.339	0.325	0.339	0.325	0.335	0.329	0.344	0.333	0.357
945	0.331	0.337	0.33	0.342	0.329	0.339	0.34	0.346	0.335	0.353	0.325	0.336	0.329	0.342	0.328	0.34	0.333	0.345	0.335	0.359	0.321	0.336	0.325	0.341	0.325	0.335	0.331	0.345	0.334	0.358
950	0.331	0.337	0.333	0.34	0.329	0.338	0.337	0.346	0.333	0.36	0.323	0.34	0.331	0.342	0.327	0.339	0.331	0.345	0.335	0.358	0.321	0.336	0.327	0.34	0.324	0.334	0.329	0.345	0.333	0.359
955	0.33	0.339	0.332	0.341	0.33	0.343	0.336	0.345	0.336	0.354	0.323	0.339	0.33	0.341	0.327	0.338	0.334	0.343	0.333	0.358	0.322	0.337	0.326	0.339	0.325	0.335	0.328	0.343	0.331	0.359
960	0.331	0.338	0.335	0.344	0.332	0.343	0.334	0.348	0.334	0.355	0.325	0.338	0.329	0.34	0.326	0.338	0.331	0.342	0.331	0.356
965	0.328	0.341	0.332	0.341	0.329	0.343	0.337	0.345	0.334	0.356	0.324	0.337	0.328	0.34	0.326	0.337	0.331	0.344	0.334	0.359
970	0.33	0.339	0.332	0.343	0.328	0.344	0.334	0.348	0.334	0.356	0.324	0.337	0.328	0.34	0.326	0.338	0.331	0.346	0.336	0.36
975	0.328	0.338	0.331	0.341	0.328	0.34	0.332	0.344	0.334	0.355	0.322	0.339	0.329	0.343	0.328	0.339	0.33	0.345	0.334	0.359
980	0.327	0.338	0.331	0.341	0.328	0.339	0.335	0.344	0.332	0.355	0.321	0.34	0.33	0.342	0.326	0.337	0.329	0.343	0.332	0.357
985	0.327	0.338	0.33	0.341	0.327	0.339	0.336	0.344	0.332	0.358	0.323	0.339	0.329	0.338	0.326	0.336	0.331	0.343	0.332	0.357
990	0.326	0.337	0.331	0.341	0.326	0.34	0.337	0.345	0.335	0.359	0.324	0.336	0.325	0.339	0.325	0.335	0.329	0.344	0.333	0.358
995	0.325	0.339	0.331	0.341	0.327	0.339	0.338	0.343	0.336	0.358	0.324	0.336	0.325	0.341	0.325	0.335	0.328	0.345	0.334	0.359
1000	0.326	0.339	0.332	0.342	0.328	0.337	0.337	0.342	0.335	0.358
1005	0.323	0.339	0.33	0.341	0.328	0.339	0.335	0.345	0.334	0.358
1010	0.325	0.338	0.329	0.342	0.326	0.34	0.333	0.346	0.335	0.359
1015	0.323	0.336	0.331	0.341	0.328	0.34	0.332	0.345	0.335	0.358
1020	0.323	0.34	0.33	0.339	0.327	0.339	0.333	0.343	0.335	0.358
1025	0.325	0.339	0.329	0.342	0.327	0.34	0.331	0.345	0.333	0.356
1030	0.324	0.338	0.328	0.342	0.326	0.339	0.334	0.345	0.331	0.359
1035	0.324	0.337	0.328	0.341	0.326	0.338	0.331	0.345	0.334	0.36
1040	0.322	0.337	0.329	0.34	0.326	0.338	0.331	0.343	0.336	0.359
1045	0.321	0.339	0.33	0.34	0.328	0.337	0.331	0.342	0.334	0.357
1050	0.323	0.34	0.329	0.34	0.326	0.338	0.33	0.344	0.332	0.357
1055	0.324	0.339	0.325	0.343	0.326	0.339	0.329	0.346	0.332	0.358
1060	0.324	0.336	0.325	0.342	0.325	0.337	0.331	0.345	0.333	0.359
1065	0.321	0.336	0.327	0.338	0.325	0.336	0.329	0.343	0.334	0.359
1070	0.321	0.337	0.326	0.339	0.324	0.335	0.328	0.343	0.333	0.358
639
640
641
642
643
644
645
646
647
[truncated: 21 more columns]

## Sheet: MIN-ANALYSIS
GrowthRates v1.8 copyright 2013 Barry G. Hall and The Bellingham Research Institute.									Growth
								Well	Rate	Max OD	lag time (minutes)
Mon Mar 24 10:42:58 2014								PA	0.02085	0.42	7.8			0.002	0.005	0.01	0.015	0.02	0.025	0.03
Data file: /Users/Jeny/Desktop/G_DATA/PAMIN2.txt.								PA	0.02085	0.423	7.8		AVE	0.021611	0.022318	0.022818	0.022818	0.022818	0.022818	0.021676
*********************************************************								PA	0.02335	0.425	28.7		SE	0.00121677	0.000742986	0.000422986	0.000422986	0.000422986	0.000422986	0.000480946
Well PA 0.002								PA	0.02773	0.428	20
6 points from 5 through 30 minutes were used to estimate the growth rate.								PA	0.02085	0.42	17.8
The growth rate +/- s.e. is 0.02085 +/-0.005675 per minute.								PA	0.02773	0.427	20
This is equivalent to a doubling time of 33.2 +/-9.05 minutes.								PA	0.01712	0.431	22.3
The correlation coefficient R is 0.87831								PA	0.02085	0.422	22.8
The maximum OD is 0.420								PA	0.01593	0.404	20
The lag time is 7.8 minutes								PA	0.02085	0.416	17.8
*********************************************************								PA	0.02071	0.42	40.6
								PA	0.02276	0.423	39.6
*********************************************************								PA	0.02246	0.425	40.7
Well PA 24h Min								PA	0.02416	0.428	41.9
6 points from 5 through 30 minutes were used to estimate the growth rate.								PA	0.01671	0.42	11.3
The growth rate +/- s.e. is 0.02085 +/-0.005675 per minute.								PA	0.02403	0.427	43.4
This is equivalent to a doubling time of 33.2 +/-9.05 minutes.								PA	0.02485	0.431	32.7
The correlation coefficient R is 0.87831								PA	0.02148	0.422	32.9
The maximum OD is 0.423								PA	0.02373	0.404	45.4
The lag time is 7.8 minutes								PA	0.02229	0.416	38.2
*********************************************************								PA	0.02071	0.42	19
								PA	0.02276	0.423	25.1
*********************************************************								PA	0.02246	0.425	21.5
Well PA 24h Min								PA	0.02416	0.428	20.6
6 points from 45 through 70 minutes were used to estimate the growth rate.								PA	0.02171	0.42	18
The growth rate +/- s.e. is 0.02335 +/-0.003684 per minute.								PA	0.02403	0.427	22.3
This is equivalent to a doubling time of 29.7 +/-4.68 minutes.								PA	0.02485	0.431	20.6
The correlation coefficient R is 0.95365								PA	0.02148	0.422	15.1
The maximum OD is 0.425								PA	0.02373	0.404	24.6
The lag time is 28.7 minutes								PA	0.02229	0.416	24.3
*********************************************************								PA	0.02071	0.42	8.6
								PA	0.02276	0.423	7.9
*********************************************************								PA	0.02246	0.425	9.6
Well PA 24h Min								PA	0.02416	0.428	9.6
5 points from 5 through 25 minutes were used to estimate the growth rate.								PA	0.02171	0.42	6.7
The growth rate +/- s.e. is 0.02773 +/-0.016008 per minute.								PA	0.02403	0.427	9.2
This is equivalent to a doubling time of 25.0 +/-14.43 minutes.								PA	0.02485	0.431	11.9
The correlation coefficient R is 0.70711								PA	0.02148	0.422	9
The maximum OD is 0.428								PA	0.02373	0.404	13.8
The lag time is 20.0 minutes								PA	0.02229	0.416	12.5
*********************************************************								PA	0.02071	0.42	7.5
								PA	0.02276	0.423	2.7
*********************************************************								PA	0.02246	0.425	4.6
Well PA 24h Min								PA	0.02416	0.428	4.3
6 points from 15 through 40 minutes were used to estimate the growth rate.								PA	0.02171	0.42	4.9
The growth rate +/- s.e. is 0.02085 +/-0.005675 per minute.								PA	0.02403	0.427	6.1
This is equivalent to a doubling time of 33.2 +/-9.05 minutes.								PA	0.02485	0.431	3.5
The correlation coefficient R is 0.87831								PA	0.02148	0.422	2.4
The maximum OD is 0.420								PA	0.02373	0.404	8.8
The lag time is 17.8 minutes								PA	0.02229	0.416	5.4
*********************************************************								PA	0.02124	0.42	0.5
								PA	0.02142	0.423	1.1
*********************************************************								PA	0.02347	0.425	1
Well PA 24h Min								PA	0.02416	0.428	1.1
5 points from 5 through 25 minutes were used to estimate the growth rate.								PA	0.02265	0.42	-0.8
The growth rate +/- s.e. is 0.02773 +/-0.016008 per minute.								PA	0.02094	0.427	-1.1
This is equivalent to a doubling time of 25.0 +/-14.43 minutes.								PA	0.02059	0.431	43.9
The correlation coefficient R is 0.70711								PA	0.02112	0.422	-1.7
The maximum OD is 0.427								PA	0.01888	0.404	-0.2
The lag time is 20.0 minutes								PA	0.02229	0.416	0.1
*********************************************************								PA	0.02071	0.42	1.3
								PA	0.02276	0.423	0.3
*********************************************************								PA	0.02246	0.425	0.5
Well PA 24h Min								PA	0.02416	0.428	1.9
26 points from 70 through 195 minutes were used to estimate the growth rate.								PA	0.02171	0.42	0.2
The growth rate +/- s.e. is 0.01712 +/-0.000362 per minute.								PA	0.02403	0.427	0.4
This is equivalent to a doubling time of 40.5 +/-0.86 minutes.								PA	0.02485	0.431	0.8
The correlation coefficient R is 0.99469								PA	0.02148	0.422	0.9
The maximum OD is 0.431								PA	0.02373	0.404	3.2
The lag time is 22.3 minutes								PA	0.02229	0.416	3.6
*********************************************************
*********************************************************
Well PA 24h Min
6 points from 20 through 45 minutes were used to estimate the growth rate.
The growth rate +/- s.e. is 0.02085 +/-0.005675 per minute.
This is equivalent to a doubling time of 33.2 +/-9.05 minutes.
The correlation coefficient R is 0.87831
The maximum OD is 0.422
The lag time is 22.8 minutes
*********************************************************
*********************************************************
Well PA 24h Min
39 points from 20 through 210 minutes were used to estimate the growth rate.
The growth rate +/- s.e. is 0.01593 +/-0.000204 per minute.
This is equivalent to a doubling time of 43.5 +/-0.56 minutes.
The correlation coefficient R is 0.99698
The maximum OD is 0.404
The lag time is 20.0 minutes
*********************************************************
*********************************************************
Well PA 24h Min
6 points from 15 through 40 minutes were used to estimate the growth rate.
The growth rate +/- s.e. is 0.02085 +/-0.005675 per minute.
This is equivalent to a doubling time of 33.2 +/-9.05 minutes.
The correlation coefficient R is 0.87831
The maximum OD is 0.416
The lag time is 17.8 minutes
*********************************************************
*********************************************************
Well PA 0.005
6 points from 125 through 150 minutes were used to estimate the growth rate.
The growth rate +/- s.e. is 0.02071 +/-0.001164 per minute.
This is equivalent to a doubling time of 33.5 +/-1.88 minutes.
The correlation coefficient R is 0.99374
The maximum OD is 0.420
The lag time is 40.6 minutes
*********************************************************
*********************************************************
Well PA 0.005
5 points from 115 through 135 minutes were used to estimate the growth rate.
The growth rate +/- s.e. is 0.02276 +/-0.003031 per minute.
This is equivalent to a doubling time of 30.5 +/-4.06 minutes.
The correlation coefficient R is 0.97442
The maximum OD is 0.423
The lag time is 39.6 minutes
*********************************************************
*********************************************************
Well PA 0.005
6 points from 115 through 140 minutes were used to estimate the growth rate.
The growth rate +/- s.e. is 0.02246 +/-0.001873 per minute.
This is equivalent to a doubling time of 30.9 +/-2.57 minutes.
The correlation coefficient R is 0.98638
The maximum OD is 0.425
The lag time is 40.7 minutes
*********************************************************
*********************************************************
Well PA 0.005
5 points from 115 through 135 minutes were used to estimate the growth rate.
The growth rate +/- s.e. is 0.02416 +/-0.004273 per minute.
This is equivalent to a doubling time of 28.7 +/-5.07 minutes.
The correlation coefficient R is 0.95615
The maximum OD is 0.428
The lag time is 41.9 minutes
*********************************************************
*********************************************************
Well PA 0.005
25 points from 20 through 140 minutes were used to estimate the growth rate.
The growth rate +/- s.e. is 0.01671 +/-0.000328 per minute.
This is equivalent to a doubling time of 41.5 +/-0.81 minutes.
The correlation coefficient R is 0.99560
The maximum OD is 0.420
The lag time is 11.3 minutes
*********************************************************
*********************************************************
Well PA 0.005
6 points from 110 through 135 minutes were used to estimate the growth rate.
The growth rate +/- s.e. is 0.02403 +/-0.002135 per minute.
This is equivalent to a doubling time of 28.8 +/-2.56 minutes.
The correlation coefficient R is 0.98458
The maximum OD is 0.427
The lag time is 43.4 minutes
*********************************************************
*********************************************************
Well PA 0.005
6 points from 95 through 120 minutes were used to estimate the growth rate.
The growth rate +/- s.e. is 0.02485 +/-0.001806 per minute.
This is equivalent to a doubling time of 27.9 +/-2.03 minutes.
The correlation coefficient R is 0.98960
The maximum OD is 0.431
The lag time is 32.7 minutes
*********************************************************
*********************************************************
Well PA 0.005
6 points from 105 through 130 minutes were used to estimate the growth rate.
The growth rate +/- s.e. is 0.02148 +/-0.001716 per minute.
This is equivalent to a doubling time of 32.3 +/-2.58 minutes.
The correlation coefficient R is 0.98748
The maximum OD is 0.422
The lag time is 32.9 minutes
*********************************************************
*********************************************************
Well PA 0.005
5 points from 120 through 140 minutes were used to estimate the growth rate.
The growth rate +/- s.e. is 0.02373 +/-0.003259 per minute.
This is equivalent to a doubling time of 29.2 +/-4.01 minutes.
The correlation coefficient R is 0.97284
The maximum OD is 0.404
The lag time is 45.4 minutes
*********************************************************
*********************************************************
Well PA 0.005
5 points from 120 through 140 minutes were used to estimate the growth rate.
The growth rate +/- s.e. is 0.02229 +/-0.002359 per minute.
This is equivalent to a doubling time of 31.1 +/-3.29 minutes.
The correlation coefficient R is 0.98360
The maximum OD is 0.416
The lag time is 38.2 minutes
*********************************************************
*********************************************************
Well PA 0.01
6 points from 70 through 95 minutes were used to estimate the growth rate.
The growth rate +/- s.e. is 0.02071 +/-0.001164 per minute.
This is equivalent to a doubling time of 33.5 +/-1.88 minutes.
The correlation coefficient R is 0.99374
The maximum OD is 0.420
The lag time is 19.0 minutes
*********************************************************
*********************************************************
Well PA 0.01
5 points from 70 through 90 minutes were used to estimate the growth rate.
The growth rate +/- s.e. is 0.02276 +/-0.003031 per minute.
This is equivalent to a doubling time of 30.5 +/-4.06 minutes.
The correlation coefficient R is 0.97442
The maximum OD is 0.423
The lag time is 25.1 minutes
*********************************************************
*********************************************************
Well PA 0.01
6 points from 65 through 90 minutes were used to estimate the growth rate.
The growth rate +/- s.e. is 0.02246 +/-0.001873 per minute.
This is equivalent to a doubling time of 30.9 +/-2.57 minutes.
The correlation coefficient R is 0.98638
The maximum OD is 0.425
The lag time is 21.5 minutes
*********************************************************
*********************************************************
Well PA 0.01
5 points from 65 through 85 minutes were used to estimate the growth rate.
The growth rate +/- s.e. is 0.02416 +/-0.004273 per minute.
This is equivalent to a doubling time of 28.7 +/-5.07 minutes.
The correlation coefficient R is 0.95615
The maximum OD is 0.428
The lag time is 20.6 minutes
*********************************************************
*********************************************************
Well PA 0.01
7 points from 60 through 90 minutes were used to estimate the growth rate.
The growth rate +/- s.e. is 0.02171 +/-0.000940 per minute.
This is equivalent to a doubling time of 31.9 +/-1.38 minutes.
The correlation coefficient R is 0.99535
The maximum OD is 0.420
The lag time is 18.0 minutes
*********************************************************
*********************************************************
Well PA 0.01
6 points from 60 through 85 minutes were used to estimate the growth rate.
The growth rate +/- s.e. is 0.02403 +/-0.002135 per minute.
This is equivalent to a doubling time of 28.8 +/-2.56 minutes.
The correlation coefficient R is 0.98458
The maximum OD is 0.427
The lag time is 22.3 minutes
*********************************************************
*********************************************************
Well PA 0.01
6 points from 55 through 80 minutes were used to estimate the growth rate.
The growth rate +/- s.e. is 0.02485 +/-0.001806 per minute.
This is equivalent to a doubling time of 27.9 +/-2.03 minutes.
The correlation coefficient R is 0.98960
The maximum OD is 0.431
The lag time is 20.6 minutes
*********************************************************
*********************************************************
Well PA 0.01
6 points from 55 through 80 minutes were used to estimate the growth rate.
The growth rate +/- s.e. is 0.02148 +/-0.001716 per minute.
This is equivalent to a doubling time of 32.3 +/-2.58 minutes.
The correlation coefficient R is 0.98748
The maximum OD is 0.422
The lag time is 15.1 minutes
*********************************************************
*********************************************************
Well PA 0.01
5 points from 70 through 90 minutes were used to estimate the growth rate.
The growth rate +/- s.e. is 0.02373 +/-0.003259 per minute.
This is equivalent to a doubling time of 29.2 +/-4.01 minutes.
The correlation coefficient R is 0.97284
The maximum OD is 0.404
The lag time is 24.6 minutes
*********************************************************
*********************************************************
Well PA 0.01
5 points from 75 through 95 minutes were used to estimate the growth rate.
The growth rate +/- s.e. is 0.02229 +/-0.002359 per minute.
This is equivalent to a doubling time of 31.1 +/-3.29 minutes.
The correlation coefficient R is 0.98360
The maximum OD is 0.416
The lag time is 24.3 minutes
*********************************************************
*********************************************************
Well PA 0.015
6 points from 40 through 65 minutes were used to estimate the growth rate.
The growth rate +/- s.e. is 0.02071 +/-0.001164 per minute.
This is equivalent to a doubling time of 33.5 +/-1.88 minutes.
The correlation coefficient R is 0.99374
The maximum OD is 0.420
The lag time is 8.6 minutes
*********************************************************
*********************************************************
Well PA 0.015
5 points from 35 through 55 minutes were used to estimate the growth rate.
The growth rate +/- s.e. is 0.02276 +/-0.003031 per minute.
This is equivalent to a doubling time of 30.5 +/-4.06 minutes.
The correlation coefficient R is 0.97442
The maximum OD is 0.423
The lag time is 7.9 minutes
*********************************************************
*********************************************************
Well PA 0.015
6 points from 35 through 60 minutes were used to estimate the growth rate.
The growth rate +/- s.e. is 0.02246 +/-0.001873 per minute.
This is equivalent to a doubling time of 30.9 +/-2.57 minutes.
The correlation coefficient R is 0.98638
The maximum OD is 0.425
The lag time is 9.6 minutes
*********************************************************
*********************************************************
Well PA 0.015
5 points from 40 through 60 minutes were used to estimate the growth rate.
The growth rate +/- s.e. is 0.02416 +/-0.004273 per minute.
This is equivalent to a doubling time of 28.7 +/-5.07 minutes.
The correlation coefficient R is 0.95615
The maximum OD is 0.428
The lag time is 9.6 minutes
*********************************************************
*********************************************************
Well PA 0.015
7 points from 30 through 60 minutes were used to estimate the growth rate.
The growth rate +/- s.e. is 0.02171 +/-0.000940 per minute.
This is equivalent to a doubling time of 31.9 +/-1.38 minutes.
The correlation coefficient R is 0.99535
The maximum OD is 0.420
The lag time is 6.7 minutes
*********************************************************
*********************************************************
Well PA 0.015
6 points from 30 through 55 minutes were used to estimate the growth rate.
The growth rate +/- s.e. is 0.02403 +/-0.002135 per minute.
This is equivalent to a doubling time of 28.8 +/-2.56 minutes.
The correlation coefficient R is 0.98458
The maximum OD is 0.427
The lag time is 9.2 minutes
*********************************************************
*********************************************************
Well PA 0.015
6 points from 30 through 55 minutes were used to estimate the growth rate.
The growth rate +/- s.e. is 0.02485 +/-0.001806 per minute.
This is equivalent to a doubling time of 27.9 +/-2.03 minutes.
The correlation coefficient R is 0.98960
The maximum OD is 0.431
The lag time is 11.9 minutes
*********************************************************
*********************************************************
Well PA 0.015
6 points from 30 through 55 minutes were used to estimate the growth rate.
The growth rate +/- s.e. is 0.02148 +/-0.001716 per minute.
This is equivalent to a doubling time of 32.3 +/-2.58 minutes.
The correlation coefficient R is 0.98748
The maximum OD is 0.422
The lag time is 9.0 minutes
*********************************************************
*********************************************************
Well PA 0.015
5 points from 45 through 65 minutes were used to estimate the growth rate.
The growth rate +/- s.e. is 0.02373 +/-0.003259 per minute.
This is equivalent to a doubling time of 29.2 +/-4.01 minutes.
The correlation coefficient R is 0.97284
The maximum OD is 0.404
The lag time is 13.8 minutes
*********************************************************
*********************************************************
Well PA 0.015
5 points from 45 through 65 minutes were used to estimate the growth rate.
The growth rate +/- s.e. is 0.02229 +/-0.002359 per minute.
This is equivalent to a doubling time of 31.1 +/-3.29 minutes.
The correlation coefficient R is 0.98360
The maximum OD is 0.416
The lag time is 12.5 minutes
*********************************************************
*********************************************************
Well PA 0.02
6 points from 25 through 50 minutes were used to estimate the growth rate.
The growth rate +/- s.e. is 0.02071 +/-0.001164 per minute.
This is equivalent to a doubling time of 33.5 +/-1.88 minutes.
The correlation coefficient R is 0.99374
The maximum OD is 0.420
The lag time is 7.5 minutes
*********************************************************
*********************************************************
Well PA 0.02
5 points from 15 through 35 minutes were used to estimate the growth rate.
The growth rate +/- s.e. is 0.02276 +/-0.003031 per minute.
This is equivalent to a doubling time of 30.5 +/-4.06 minutes.
The correlation coefficient R is 0.97442
The maximum OD is 0.423
The lag time is 2.7 minutes
*********************************************************
*********************************************************
Well PA 0.02
6 points from 15 through 40 minutes were used to estimate the growth rate.
The growth rate +/- s.e. is 0.02246 +/-0.001873 per minute.
This is equivalent to a doubling time of 30.9 +/-2.57 minutes.
The correlation coefficient R is 0.98638
The maximum OD is 0.425
The lag time is 4.6 minutes
*********************************************************
*********************************************************
Well PA 0.02
5 points from 20 through 40 minutes were used to estimate the growth rate.
The growth rate +/- s.e. is 0.02416 +/-0.004273 per minute.
This is equivalent to a doubling time of 28.7 +/-5.07 minutes.
The correlation coefficient R is 0.95615
The maximum OD is 0.428
The lag time is 4.3 minutes
*********************************************************
*********************************************************
Well PA 0.02
7 points from 15 through 45 minutes were used to estimate the growth rate.
The growth rate +/- s.e. is 0.02171 +/-0.000940 per minute.
This is equivalent to a doubling time of 31.9 +/-1.38 minutes.
The correlation coefficient R is 0.99535
The maximum OD is 0.420
The lag time is 4.9 minutes
*********************************************************
*********************************************************
Well PA 0.02
6 points from 15 through 40 minutes were used to estimate the growth rate.
The growth rate +/- s.e. is 0.02403 +/-0.002135 per minute.
This is equivalent to a doubling time of 28.8 +/-2.56 minutes.
The correlation coefficient R is 0.98458
The maximum OD is 0.427
The lag time is 6.1 minutes
*********************************************************
*********************************************************
Well PA 0.02
6 points from 10 through 35 minutes were used to estimate the growth rate.
The growth rate +/- s.e. is 0.02485 +/-0.001806 per minute.
This is equivalent to a doubling time of 27.9 +/-2.03 minutes.
The correlation coefficient R is 0.98960
The maximum OD is 0.431
The lag time is 3.5 minutes
*********************************************************
*********************************************************
Well PA 0.02
6 points from 10 through 35 minutes were used to estimate the growth rate.
The growth rate +/- s.e. is 0.02148 +/-0.001716 per minute.
This is equivalent to a doubling time of 32.3 +/-2.58 minutes.
The correlation coefficient R is 0.98748
The maximum OD is 0.422
The lag time is 2.4 minutes
*********************************************************
*********************************************************
Well PA 0.02
5 points from 25 through 45 minutes were used to estimate the growth rate.
The growth rate +/- s.e. is 0.02373 +/-0.003259 per minute.
This is equivalent to a doubling time of 29.2 +/-4.01 minutes.
The correlation coefficient R is 0.97284
The maximum OD is 0.404
The lag time is 8.8 minutes
*********************************************************
*********************************************************
Well PA 0.02
5 points from 25 through 45 minutes were used to estimate the growth rate.
The growth rate +/- s.e. is 0.02229 +/-0.002359 per minute.
This is equivalent to a doubling time of 31.1 +/-3.29 minutes.
The correlation coefficient R is 0.98360
The maximum OD is 0.416
The lag time is 5.4 minutes
*********************************************************
*********************************************************
Well PA 0.03
5 points from 0 through 20 minutes were used to estimate the growth rate.
The growth rate +/- s.e. is 0.02124 +/-0.001715 per minute.
This is equivalent to a doubling time of 32.6 +/-2.63 minutes.
The correlation coefficient R is 0.99037
The maximum OD is 0.420
The lag time is 0.5 minutes
*********************************************************
*********************************************************
Well PA 0.03
5 points from 0 through 20 minutes were used to estimate the growth rate.
The growth rate +/- s.e. is 0.02142 +/-0.003227 per minute.
This is equivalent to a doubling time of 32.4 +/-4.87 minutes.
The correlation coefficient R is 0.96761
The maximum OD is 0.423
The lag time is 1.1 minutes
*********************************************************
*********************************************************
Well PA 0.03
5 points from 0 through 20 minutes were used to estimate the growth rate.
The growth rate +/- s.e. is 0.02347 +/-0.002720 per minute.
This is equivalent to a doubling time of 29.5 +/-3.42 minutes.
The correlation coefficient R is 0.98043
The maximum OD is 0.425
The lag time is 1.0 minutes
*********************************************************
*********************************************************
Well PA 0.03
5 points from 0 through 20 minutes were used to estimate the growth rate.
The growth rate +/- s.e. is 0.02416 +/-0.004273 per minute.
This is equivalent to a doubling time of 28.7 +/-5.07 minutes.
The correlation coefficient R is 0.95615
The maximum OD is 0.428
The lag time is 1.1 minutes
*********************************************************
*********************************************************
Well PA 0.03
5 points from 0 through 20 minutes were used to estimate the growth rate.
The growth rate +/- s.e. is 0.02265 +/-0.001903 per minute.
This is equivalent to a doubling time of 30.6 +/-2.57 minutes.
The correlation coefficient R is 0.98958
The maximum OD is 0.420
The lag time is -0.8 minutes
*********************************************************
*********************************************************
Well PA 0.03
5 points from 0 through 20 minutes were used to estimate the growth rate.
The growth rate +/- s.e. is 0.02094 +/-0.004189 per minute.
This is equivalent to a doubling time of 33.1 +/-6.62 minutes.
The correlation coefficient R is 0.94490
The maximum OD is 0.427
The lag time is -1.1 minutes
*********************************************************
*********************************************************
Well PA 0.03
5 points from 90 through 110 minutes were used to estimate the growth rate.
The growth rate +/- s.e. is 0.02059 +/-0.002461 per minute.
This is equivalent to a doubling time of 33.7 +/-4.03 minutes.
The correlation coefficient R is 0.97922
The maximum OD is 0.431
The lag time is 43.9 minutes
*********************************************************
*********************************************************
Well PA 0.03
5 points from 0 through 20 minutes were used to estimate the growth rate.
The growth rate +/- s.e. is 0.02112 +/-0.003265 per minute.
This is equivalent to a doubling time of 32.8 +/-5.07 minutes.
The correlation coefficient R is 0.96599
The maximum OD is 0.422
The lag time is -1.7 minutes
*********************************************************
*********************************************************
Well PA 0.03
5 points from 0 through 20 minutes were used to estimate the growth rate.
The growth rate +/- s.e. is 0.01888 +/-0.003785 per minute.
This is equivalent to a doubling time of 36.7 +/-7.36 minutes.
The correlation coefficient R is 0.94467
The maximum OD is 0.404
The lag time is -0.2 minutes
*********************************************************
*********************************************************
Well PA 0.03
5 points from 0 through 20 minutes were used to estimate the growth rate.
The growth rate +/- s.e. is 0.02229 +/-0.002359 per minute.
This is equivalent to a doubling time of 31.1 +/-3.29 minutes.
The correlation coefficient R is 0.98360
The maximum OD is 0.416
The lag time is 0.1 minutes
*********************************************************
*********************************************************
Well PA 0.025
6 points from 10 through 35 minutes were used to estimate the growth rate.
The growth rate +/- s.e. is 0.02071 +/-0.001164 per minute.
This is equivalent to a doubling time of 33.5 +/-1.88 minutes.
The correlation coefficient R is 0.99374
The maximum OD is 0.420
The lag time is 1.3 minutes
*********************************************************
*********************************************************
Well PA 0.025
5 points from 5 through 25 minutes were used to estimate the growth rate.
The growth rate +/- s.e. is 0.02276 +/-0.003031 per minute.
This is equivalent to a doubling time of 30.5 +/-4.06 minutes.
The correlation coefficient R is 0.97442
The maximum OD is 0.423
The lag time is 0.3 minutes
*********************************************************
*********************************************************
Well PA 0.025
6 points from 5 through 30 minutes were used to estimate the growth rate.
The growth rate +/- s.e. is 0.02246 +/-0.001873 per minute.
This is equivalent to a doubling time of 30.9 +/-2.57 minutes.
The correlation coefficient R is 0.98638
The maximum OD is 0.425
The lag time is 0.5 minutes
*********************************************************
*********************************************************
Well PA 0.025
5 points from 10 through 30 minutes were used to estimate the growth rate.
The growth rate +/- s.e. is 0.02416 +/-0.004273 per minute.
This is equivalent to a doubling time of 28.7 +/-5.07 minutes.
The correlation coefficient R is 0.95615
The maximum OD is 0.428
The lag time is 1.9 minutes
*********************************************************
*********************************************************
Well PA 0.025
7 points from 0 through 30 minutes were used to estimate the growth rate.
The growth rate +/- s.e. is 0.02171 +/-0.000940 per minute.
This is equivalent to a doubling time of 31.9 +/-1.38 minutes.
The correlation coefficient R is 0.99535
The maximum OD is 0.420
The lag time is 0.2 minutes
*********************************************************
*********************************************************
Well PA 0.025
6 points from 0 through 25 minutes were used to estimate the growth rate.
The growth rate +/- s.e. is 0.02403 +/-0.002135 per minute.
This is equivalent to a doubling time of 28.8 +/-2.56 minutes.
The correlation coefficient R is 0.98458
The maximum OD is 0.427
The lag time is 0.4 minutes
*********************************************************
*********************************************************
Well PA 0.025
6 points from 0 through 25 minutes were used to estimate the growth rate.
The growth rate +/- s.e. is 0.02485 +/-0.001806 per minute.
This is equivalent to a doubling time of 27.9 +/-2.03 minutes.
The correlation coefficient R is 0.98960
The maximum OD is 0.431
The lag time is 0.8 minutes
*********************************************************
*********************************************************
Well PA 0.025
6 points from 0 through 25 minutes were used to estimate the growth rate.
The growth rate +/- s.e. is 0.02148 +/-0.001716 per minute.
This is equivalent to a doubling time of 32.3 +/-2.58 minutes.
The correlation coefficient R is 0.98748
The maximum OD is 0.422
The lag time is 0.9 minutes
*********************************************************
*********************************************************
Well PA 0.025
5 points from 10 through 30 minutes were used to estimate the growth rate.
The growth rate +/- s.e. is 0.02373 +/-0.003259 per minute.
This is equivalent to a doubling time of 29.2 +/-4.01 minutes.
The correlation coefficient R is 0.97284
The maximum OD is 0.404
The lag time is 3.2 minutes
*********************************************************
*********************************************************
Well PA 0.025
5 points from 15 through 35 minutes were used to estimate the growth rate.
The growth rate +/- s.e. is 0.02229 +/-0.002359 per minute.
This is equivalent to a doubling time of 31.1 +/-3.29 minutes.
The correlation coefficient R is 0.98360
The maximum OD is 0.416
The lag time is 3.6 minutes
*********************************************************
