# Supplementary material for: Malthusian Parameters as Estimators of the Fitness of Microbes: A Cautionary Tale about the Low Side of High Throughput
Source: PLoS One. 2015 Jun 26;10(6):e0126915. doi: 10.1371/journal.pone.0126915 (PMC4482697; doi:10.1371/journal.pone.0126915)
Supplement: S2 Supporting Information — Raw data files for this study. (ZIP) [file pone.0126915.s002.zip › F1E-MIN-Effect of Starting OD_EC.xls]

## Sheet: RAW DATA
Label
Info		EC24hMin	EC24hMin	EC24hMin	EC24hMin	EC24hMin	EC24hMin	EC24hMin	EC24hMin	EC24hMin	EC24hMin
Time	Blank	131	132	133	134	135	136	137	138	139	140
00:00:00	0	0.061	0.061	0.061	0.061	0.061	0.061	0.061	0.062	0.062	0.065
00:05:06	5	0.059	0.059	0.059	0.059	0.059	0.059	0.059	0.06	0.06	0.063
00:10:06	10	0.059	0.059	0.059	0.059	0.06	0.059	0.06	0.06	0.06	0.063
00:15:06	15	0.059	0.059	0.059	0.059	0.06	0.06	0.059	0.06	0.06	0.063
00:20:06	20	0.059	0.059	0.059	0.059	0.06	0.059	0.059	0.06	0.06	0.063
00:25:06	25	0.059	0.059	0.059	0.059	0.06	0.059	0.059	0.06	0.06	0.063
00:30:06	30	0.059	0.059	0.059	0.06	0.059	0.059	0.059	0.06	0.06	0.063
00:35:06	35	0.059	0.059	0.059	0.059	0.059	0.059	0.059	0.06	0.06	0.063
00:40:06	40	0.059	0.059	0.059	0.059	0.059	0.059	0.059	0.06	0.06	0.063
00:45:06	45	0.059	0.059	0.059	0.06	0.06	0.06	0.06	0.06	0.06	0.064
00:50:06	50	0.059	0.059	0.059	0.059	0.06	0.06	0.06	0.06	0.061	0.064
00:55:06	55	0.059	0.059	0.059	0.06	0.06	0.059	0.06	0.06	0.06	0.064
01:00:06	60	0.059	0.059	0.059	0.059	0.06	0.059	0.059	0.06	0.06	0.064
01:05:06	65	0.059	0.059	0.059	0.06	0.059	0.059	0.06	0.06	0.06	0.064
01:10:06	70	0.059	0.059	0.059	0.059	0.06	0.059	0.059	0.06	0.06	0.064
01:15:06	75	0.059	0.059	0.059	0.06	0.06	0.059	0.059	0.06	0.06	0.063
01:20:06	80	0.059	0.059	0.059	0.06	0.06	0.06	0.059	0.06	0.061	0.064
01:25:06	85	0.059	0.059	0.059	0.059	0.06	0.059	0.059	0.06	0.06	0.064
01:30:06	90	0.06	0.06	0.06	0.06	0.06	0.06	0.06	0.06	0.061	0.064
01:35:06	95	0.059	0.06	0.059	0.06	0.06	0.06	0.06	0.06	0.061	0.064
01:40:06	100	0.059	0.059	0.059	0.06	0.06	0.059	0.059	0.06	0.06	0.064
01:45:06	105	0.06	0.06	0.06	0.06	0.06	0.06	0.06	0.061	0.061	0.065
01:50:06	110	0.06	0.06	0.06	0.06	0.06	0.06	0.06	0.061	0.061	0.064
01:55:06	115	0.059	0.059	0.059	0.06	0.06	0.06	0.06	0.06	0.061	0.064
02:00:06	120	0.059	0.059	0.06	0.059	0.06	0.06	0.06	0.06	0.061	0.064
02:05:06	125	0.059	0.059	0.059	0.06	0.06	0.06	0.059	0.06	0.061	0.064
02:10:06	130	0.06	0.06	0.06	0.06	0.06	0.06	0.06	0.06	0.061	0.064
02:15:06	135	0.06	0.06	0.059	0.06	0.06	0.06	0.06	0.06	0.061	0.064
02:20:06	140	0.059	0.059	0.059	0.06	0.06	0.06	0.06	0.06	0.061	0.064
02:25:06	145	0.06	0.06	0.059	0.06	0.06	0.06	0.06	0.06	0.06	0.063
02:30:06	150	0.059	0.059	0.059	0.06	0.06	0.059	0.06	0.06	0.061	0.064
02:35:06	155	0.06	0.06	0.06	0.06	0.06	0.06	0.06	0.061	0.061	0.064
02:40:06	160	0.06	0.06	0.059	0.06	0.06	0.06	0.06	0.061	0.061	0.064
02:45:06	165	0.06	0.06	0.06	0.06	0.06	0.06	0.06	0.061	0.061	0.064
02:50:06	170	0.06	0.06	0.06	0.06	0.06	0.06	0.06	0.061	0.061	0.063
02:55:06	175	0.06	0.06	0.06	0.06	0.06	0.06	0.06	0.06	0.061	0.064
03:00:06	180	0.06	0.06	0.06	0.06	0.06	0.06	0.06	0.061	0.061	0.064
03:05:06	185	0.06	0.06	0.06	0.06	0.06	0.06	0.06	0.061	0.061	0.064
03:10:06	190	0.06	0.06	0.06	0.06	0.06	0.06	0.06	0.061	0.061	0.064
03:15:06	195	0.06	0.06	0.06	0.06	0.06	0.06	0.06	0.061	0.061	0.064
03:20:06	200	0.06	0.06	0.06	0.06	0.06	0.06	0.06	0.061	0.061	0.063
03:25:06	205	0.06	0.06	0.06	0.06	0.06	0.06	0.06	0.061	0.061	0.064
03:30:06	210	0.059	0.06	0.06	0.06	0.06	0.06	0.06	0.06	0.061	0.063
03:35:06	215	0.06	0.06	0.06	0.06	0.06	0.06	0.06	0.061	0.061	0.063
03:40:06	220	0.06	0.06	0.06	0.06	0.06	0.06	0.06	0.061	0.061	0.064
03:45:06	225	0.06	0.06	0.06	0.06	0.06	0.06	0.06	0.061	0.061	0.064
03:50:06	230	0.06	0.06	0.06	0.06	0.06	0.06	0.06	0.061	0.061	0.063
03:55:06	235	0.06	0.06	0.06	0.06	0.06	0.06	0.06	0.061	0.061	0.063
04:00:06	240	0.06	0.06	0.06	0.06	0.06	0.06	0.06	0.061	0.061	0.064
04:05:06	245	0.06	0.06	0.06	0.06	0.06	0.06	0.06	0.061	0.061	0.064
04:10:06	250	0.06	0.06	0.06	0.06	0.06	0.06	0.06	0.061	0.061	0.064
04:15:06	255	0.06	0.06	0.06	0.06	0.06	0.06	0.06	0.061	0.061	0.064
04:20:06	260	0.06	0.06	0.06	0.06	0.06	0.06	0.06	0.061	0.061	0.064
04:25:06	265	0.06	0.06	0.06	0.06	0.06	0.06	0.06	0.061	0.061	0.064
04:30:06	270	0.06	0.06	0.06	0.06	0.06	0.06	0.06	0.061	0.061	0.064
04:35:06	275	0.06	0.06	0.06	0.06	0.061	0.06	0.06	0.061	0.061	0.064
04:40:06	280	0.06	0.06	0.06	0.06	0.06	0.06	0.06	0.061	0.061	0.063
04:45:06	285	0.06	0.06	0.06	0.06	0.06	0.06	0.06	0.061	0.061	0.063
04:50:06	290	0.06	0.06	0.06	0.06	0.061	0.06	0.061	0.061	0.061	0.064
04:55:06	295	0.06	0.06	0.06	0.061	0.061	0.061	0.061	0.061	0.062	0.064
05:00:06	300	0.06	0.06	0.06	0.06	0.06	0.06	0.061	0.061	0.061	0.063
05:05:06	305	0.06	0.06	0.06	0.06	0.061	0.06	0.061	0.061	0.061	0.064
05:10:06	310	0.06	0.06	0.06	0.061	0.061	0.06	0.061	0.061	0.061	0.064
05:15:06	315	0.06	0.061	0.06	0.061	0.061	0.06	0.061	0.061	0.061	0.064
05:20:06	320	0.061	0.061	0.061	0.061	0.061	0.061	0.061	0.061	0.062	0.064
05:25:06	325	0.06	0.061	0.061	0.061	0.061	0.061	0.061	0.061	0.062	0.064
05:30:06	330	0.061	0.061	0.061	0.061	0.061	0.061	0.061	0.061	0.062	0.064
05:35:06	335	0.061	0.061	0.061	0.061	0.061	0.061	0.061	0.061	0.062	0.064
05:40:06	340	0.061	0.061	0.061	0.061	0.061	0.061	0.061	0.061	0.061	0.064
05:45:06	345	0.061	0.061	0.061	0.061	0.061	0.061	0.061	0.062	0.062	0.064
05:50:06	350	0.061	0.061	0.061	0.061	0.061	0.061	0.061	0.062	0.062	0.065
05:55:06	355	0.061	0.061	0.061	0.061	0.061	0.061	0.061	0.062	0.062	0.064
06:00:06	360	0.061	0.061	0.061	0.061	0.061	0.061	0.061	0.062	0.062	0.065
06:05:06	365	0.061	0.061	0.061	0.061	0.062	0.061	0.062	0.062	0.063	0.065
06:10:06	370	0.062	0.062	0.061	0.062	0.062	0.062	0.062	0.062	0.063	0.065
06:15:06	375	0.062	0.062	0.061	0.062	0.062	0.062	0.062	0.062	0.063	0.065
06:20:06	380	0.062	0.062	0.061	0.062	0.062	0.062	0.062	0.062	0.063	0.065
06:25:06	385	0.062	0.062	0.062	0.062	0.062	0.062	0.062	0.063	0.063	0.065
06:30:06	390	0.062	0.062	0.062	0.062	0.062	0.062	0.062	0.063	0.063	0.065
06:35:06	395	0.062	0.062	0.062	0.062	0.062	0.062	0.062	0.063	0.063	0.065
06:40:06	400	0.063	0.063	0.062	0.063	0.063	0.063	0.063	0.063	0.063	0.066
06:45:06	405	0.063	0.063	0.062	0.062	0.063	0.062	0.062	0.063	0.063	0.065
06:50:06	410	0.063	0.063	0.062	0.063	0.063	0.063	0.063	0.063	0.064	0.066
06:55:06	415	0.063	0.063	0.063	0.063	0.063	0.063	0.063	0.064	0.064	0.066
07:00:06	420	0.063	0.063	0.063	0.063	0.063	0.063	0.063	0.064	0.064	0.066
07:05:06	425	0.064	0.063	0.063	0.063	0.063	0.063	0.064	0.064	0.064	0.067
07:10:06	430	0.064	0.064	0.063	0.064	0.064	0.064	0.064	0.064	0.064	0.067
07:15:06	435	0.064	0.064	0.064	0.064	0.064	0.064	0.064	0.064	0.065	0.067
07:20:06	440	0.064	0.064	0.064	0.064	0.064	0.064	0.064	0.065	0.065	0.067
07:25:06	445	0.065	0.064	0.064	0.065	0.065	0.064	0.064	0.065	0.065	0.067
07:30:06	450	0.065	0.065	0.065	0.064	0.065	0.065	0.065	0.065	0.066	0.067
07:35:06	455	0.066	0.065	0.065	0.065	0.065	0.065	0.065	0.065	0.066	0.068
07:40:06	460	0.066	0.066	0.065	0.065	0.066	0.065	0.065	0.066	0.066	0.067
07:45:06	465	0.067	0.066	0.066	0.066	0.067	0.066	0.066	0.067	0.067	0.068
07:50:06	470	0.067	0.066	0.066	0.066	0.066	0.066	0.066	0.067	0.067	0.069
07:55:06	475	0.067	0.067	0.066	0.067	0.067	0.067	0.067	0.067	0.068	0.069
08:00:06	480	0.068	0.067	0.067	0.067	0.067	0.067	0.067	0.068	0.068	0.069
08:05:06	485	0.068	0.068	0.067	0.068	0.068	0.068	0.068	0.068	0.069	0.07
08:10:06	490	0.069	0.068	0.068	0.068	0.068	0.068	0.068	0.068	0.069	0.07
08:15:06	495	0.07	0.069	0.069	0.069	0.069	0.069	0.069	0.069	0.07	0.071
08:20:06	500	0.07	0.07	0.069	0.07	0.07	0.069	0.069	0.07	0.071	0.072
08:25:06	505	0.071	0.071	0.07	0.071	0.071	0.07	0.07	0.071	0.071	0.073
08:30:06	510	0.072	0.071	0.071	0.072	0.071	0.071	0.071	0.071	0.072	0.074
08:35:06	515	0.072	0.072	0.071	0.072	0.072	0.071	0.071	0.072	0.072	0.074
08:40:06	520	0.073	0.073	0.072	0.073	0.073	0.072	0.072	0.073	0.073	0.076
08:45:06	525	0.075	0.074	0.073	0.074	0.074	0.073	0.073	0.074	0.074	0.077
08:50:06	530	0.076	0.075	0.074	0.075	0.075	0.074	0.074	0.074	0.075	0.078
08:55:06	535	0.077	0.076	0.075	0.076	0.076	0.075	0.075	0.076	0.076	0.079
09:00:06	540	0.078	0.077	0.076	0.077	0.077	0.076	0.077	0.077	0.077	0.081
09:05:06	545	0.079	0.078	0.077	0.078	0.078	0.077	0.078	0.078	0.078	0.082
09:10:06	550	0.081	0.079	0.079	0.079	0.079	0.079	0.079	0.079	0.079	0.083
09:15:06	555	0.082	0.081	0.08	0.081	0.081	0.08	0.08	0.08	0.081	0.085
09:20:06	560	0.084	0.083	0.082	0.082	0.082	0.081	0.082	0.082	0.082	0.086
09:25:06	565	0.085	0.084	0.083	0.084	0.084	0.083	0.084	0.083	0.083	0.088
09:30:06	570	0.087	0.086	0.085	0.085	0.086	0.085	0.085	0.085	0.085	0.089
09:35:06	575	0.089	0.088	0.087	0.087	0.088	0.086	0.087	0.086	0.086	0.091
09:40:06	580	0.091	0.09	0.088	0.089	0.089	0.088	0.089	0.088	0.088	0.092
09:45:06	585	0.093	0.092	0.09	0.091	0.091	0.09	0.091	0.09	0.09	0.094
09:50:06	590	0.095	0.094	0.093	0.093	0.094	0.092	0.093	0.092	0.092	0.096
09:55:06	595	0.098	0.096	0.095	0.096	0.096	0.094	0.095	0.094	0.094	0.097
10:00:06	600	0.1	0.099	0.097	0.098	0.098	0.097	0.098	0.096	0.096	0.1
10:05:06	605	0.103	0.101	0.1	0.101	0.101	0.099	0.101	0.099	0.099	0.102
10:10:06	610	0.106	0.104	0.103	0.104	0.104	0.102	0.104	0.102	0.102	0.105
10:15:06	615	0.109	0.107	0.106	0.106	0.107	0.105	0.107	0.105	0.104	0.107
10:20:06	620	0.112	0.11	0.109	0.109	0.11	0.108	0.11	0.107	0.107	0.11
10:25:06	625	0.116	0.113	0.112	0.113	0.113	0.111	0.113	0.111	0.11	0.113
10:30:06	630	0.119	0.117	0.116	0.116	0.117	0.115	0.117	0.114	0.114	0.115
10:35:06	635	0.123	0.121	0.12	0.12	0.121	0.118	0.121	0.118	0.117	0.119
10:40:06	640	0.127	0.125	0.124	0.124	0.124	0.122	0.125	0.121	0.121	0.122
10:45:06	645	0.132	0.129	0.128	0.128	0.129	0.127	0.129	0.125	0.124	0.126
10:50:06	650	0.136	0.133	0.132	0.132	0.133	0.131	0.133	0.129	0.128	0.129
10:55:06	655	0.141	0.138	0.137	0.137	0.138	0.136	0.138	0.134	0.132	0.132
11:00:06	660	0.146	0.143	0.142	0.142	0.143	0.141	0.144	0.138	0.137	0.137
11:05:06	665	0.152	0.148	0.147	0.147	0.148	0.146	0.15	0.143	0.142	0.142
11:10:06	670	0.157	0.153	0.152	0.152	0.153	0.152	0.156	0.148	0.146	0.146
11:15:06	675	0.163	0.158	0.158	0.158	0.158	0.158	0.161	0.153	0.151	0.151
11:20:06	680	0.169	0.163	0.163	0.163	0.164	0.163	0.167	0.158	0.156	0.155
11:25:06	685	0.175	0.169	0.169	0.169	0.169	0.17	0.174	0.164	0.162	0.161
11:30:06	690	0.181	0.175	0.175	0.175	0.175	0.177	0.18	0.17	0.168	0.167
11:35:06	695	0.187	0.181	0.181	0.181	0.181	0.183	0.187	0.176	0.174	0.173
11:40:06	700	0.193	0.187	0.187	0.187	0.187	0.19	0.194	0.182	0.18	0.18
11:45:06	705	0.2	0.193	0.195	0.193	0.194	0.197	0.201	0.187	0.186	0.188
11:50:06	710	0.207	0.199	0.201	0.199	0.2	0.204	0.208	0.194	0.192	0.194
11:55:06	715	0.214	0.206	0.208	0.205	0.205	0.21	0.214	0.2	0.198	0.201
12:00:06	720	0.221	0.213	0.215	0.212	0.212	0.217	0.221	0.207	0.205	0.209
12:05:06	725	0.229	0.22	0.223	0.219	0.219	0.225	0.229	0.214	0.212	0.216
12:10:06	730	0.237	0.228	0.231	0.227	0.227	0.232	0.236	0.222	0.22	0.224
12:15:06	735	0.246	0.236	0.239	0.235	0.235	0.239	0.244	0.231	0.229	0.232
12:20:06	740	0.254	0.244	0.247	0.243	0.243	0.248	0.251	0.239	0.236	0.241
12:25:06	745	0.262	0.252	0.255	0.251	0.251	0.256	0.258	0.247	0.245	0.25
12:30:06	750	0.271	0.261	0.264	0.259	0.26	0.265	0.266	0.255	0.253	0.259
12:35:06	755	0.279	0.268	0.271	0.268	0.268	0.273	0.273	0.263	0.262	0.266
12:40:06	760	0.284	0.276	0.278	0.275	0.276	0.281	0.281	0.272	0.27	0.274
12:45:06	765	0.29	0.283	0.285	0.281	0.282	0.288	0.287	0.279	0.278	0.282
12:50:06	770	0.29	0.283	0.286	0.285	0.285	0.292	0.291	0.285	0.283	0.287
12:55:06	775	0.29	0.284	0.287	0.285	0.285	0.292	0.29	0.286	0.286	0.291
13:00:06	780	0.289	0.283	0.286	0.284	0.284	0.291	0.289	0.286	0.286	0.291
13:05:06	785	0.289	0.283	0.286	0.284	0.284	0.291	0.288	0.285	0.284	0.29
13:10:06	790	0.288	0.282	0.285	0.284	0.284	0.291	0.288	0.285	0.285	0.29
13:15:06	795	0.287	0.282	0.285	0.283	0.283	0.291	0.287	0.284	0.284	0.29
13:20:06	800	0.287	0.281	0.284	0.282	0.282	0.291	0.287	0.284	0.284	0.288
13:25:06	805	0.286	0.281	0.284	0.282	0.282	0.29	0.287	0.284	0.283	0.287
13:30:06	810	0.286	0.281	0.285	0.282	0.282	0.291	0.288	0.284	0.283	0.287
13:35:06	815	0.286	0.282	0.285	0.282	0.281	0.29	0.286	0.283	0.282	0.286
13:40:06	820	0.286	0.282	0.285	0.282	0.281	0.29	0.286	0.283	0.281	0.285
13:45:06	825	0.286	0.282	0.285	0.282	0.282	0.29	0.287	0.283	0.282	0.285
13:50:06	830	0.287	0.283	0.286	0.283	0.282	0.291	0.287	0.284	0.282	0.285
13:55:06	835	0.287	0.283	0.286	0.283	0.283	0.291	0.288	0.284	0.282	0.285
14:00:06	840	0.287	0.284	0.286	0.283	0.283	0.291	0.288	0.285	0.283	0.285
14:05:06	845	0.287	0.284	0.286	0.284	0.283	0.291	0.288	0.285	0.283	0.284
14:10:06	850	0.287	0.284	0.287	0.284	0.283	0.291	0.289	0.285	0.283	0.284
14:15:06	855	0.287	0.284	0.287	0.284	0.283	0.292	0.289	0.285	0.283	0.283
14:20:06	860	0.288	0.285	0.287	0.285	0.283	0.293	0.29	0.286	0.284	0.283
14:25:06	865	0.287	0.285	0.287	0.284	0.283	0.293	0.29	0.286	0.283	0.283
14:30:06	870	0.287	0.285	0.287	0.284	0.283	0.293	0.29	0.286	0.284	0.282
14:35:06	875	0.287	0.285	0.287	0.284	0.283	0.293	0.29	0.286	0.284	0.282
14:40:06	880	0.288	0.286	0.288	0.285	0.283	0.293	0.29	0.287	0.284	0.282
14:45:06	885	0.288	0.286	0.289	0.285	0.283	0.294	0.29	0.287	0.284	0.282
14:50:06	890	0.288	0.286	0.289	0.285	0.283	0.294	0.29	0.287	0.284	0.281
14:55:06	895	0.288	0.287	0.289	0.285	0.283	0.294	0.29	0.287	0.284	0.282
15:00:06	900	0.288	0.287	0.289	0.285	0.284	0.294	0.291	0.288	0.284	0.281
15:05:06	905	0.288	0.287	0.289	0.285	0.284	0.294	0.29	0.287	0.283	0.28
15:10:06	910	0.288	0.287	0.29	0.286	0.284	0.294	0.291	0.288	0.284	0.28
15:15:06	915	0.288	0.288	0.291	0.286	0.285	0.295	0.291	0.288	0.285	0.28
15:20:06	920	0.289	0.288	0.291	0.287	0.285	0.295	0.292	0.289	0.285	0.28
15:25:06	925	0.288	0.287	0.291	0.287	0.285	0.295	0.292	0.288	0.284	0.279
15:30:06	930	0.289	0.289	0.292	0.288	0.285	0.296	0.293	0.289	0.285	0.279
15:35:06	935	0.29	0.29	0.292	0.289	0.286	0.297	0.294	0.29	0.285	0.279
15:40:06	940	0.29	0.29	0.293	0.289	0.286	0.297	0.294	0.29	0.285	0.279
15:45:06	945	0.29	0.291	0.293	0.289	0.286	0.298	0.294	0.29	0.285	0.279
15:50:06	950	0.29	0.292	0.294	0.29	0.287	0.299	0.295	0.291	0.286	0.278
15:55:06	955	0.29	0.292	0.294	0.29	0.288	0.299	0.296	0.291	0.286	0.277
16:00:06	960	0.29	0.292	0.295	0.291	0.288	0.3	0.296	0.291	0.286	0.277
16:05:06	965	0.291	0.294	0.296	0.292	0.288	0.301	0.296	0.292	0.286	0.277
16:10:06	970	0.291	0.294	0.296	0.293	0.289	0.301	0.297	0.293	0.286	0.276
16:15:06	975	0.291	0.295	0.297	0.293	0.289	0.301	0.297	0.293	0.287	0.276
16:20:06	980	0.292	0.295	0.298	0.294	0.29	0.302	0.298	0.294	0.287	0.276
16:25:06	985	0.292	0.297	0.299	0.294	0.291	0.303	0.299	0.294	0.287	0.276
16:30:06	990	0.293	0.297	0.3	0.295	0.291	0.304	0.299	0.295	0.288	0.275
16:35:06	995	0.294	0.298	0.301	0.296	0.293	0.305	0.3	0.296	0.289	0.275
16:40:06	1000	0.294	0.299	0.302	0.297	0.293	0.306	0.3	0.296	0.289	0.274
16:45:06	1005	0.295	0.3	0.303	0.298	0.294	0.307	0.301	0.298	0.29	0.274
16:50:06	1010	0.296	0.301	0.304	0.3	0.296	0.308	0.301	0.299	0.291	0.274
16:55:06	1015	0.296	0.301	0.305	0.3	0.296	0.309	0.302	0.299	0.291	0.273
17:00:06	1020	0.296	0.302	0.306	0.301	0.297	0.309	0.302	0.3	0.291	0.273
17:05:06	1025	0.298	0.304	0.307	0.303	0.299	0.311	0.304	0.301	0.292	0.273
17:10:06	1030	0.298	0.305	0.308	0.304	0.3	0.312	0.305	0.302	0.293	0.272
17:15:06	1035	0.299	0.306	0.309	0.305	0.301	0.313	0.306	0.303	0.294	0.272
17:20:06	1040	0.301	0.308	0.31	0.307	0.303	0.313	0.307	0.305	0.294	0.272
17:25:06	1045	0.301	0.308	0.311	0.307	0.303	0.314	0.307	0.305	0.294	0.272
17:30:06	1050	0.302	0.309	0.312	0.308	0.305	0.315	0.308	0.306	0.295	0.271
17:35:06	1055	0.302	0.311	0.313	0.309	0.306	0.316	0.309	0.308	0.296	0.271
17:40:06	1060	0.303	0.311	0.313	0.31	0.306	0.317	0.31	0.308	0.297	0.271
17:45:06	1065	0.304	0.313	0.315	0.312	0.308	0.318	0.311	0.31	0.298	0.272
17:50:06	1070	0.306	0.315	0.317	0.314	0.311	0.32	0.313	0.311	0.3	0.272
17:55:06	1075	0.306	0.316	0.317	0.314	0.31	0.32	0.313	0.311	0.299	0.272
18:00:06	1080	0.306	0.317	0.318	0.315	0.311	0.321	0.314	0.313	0.301	0.271
18:05:06	1085	0.307	0.318	0.319	0.316	0.312	0.321	0.314	0.313	0.301	0.27
18:10:06	1090	0.308	0.32	0.32	0.318	0.314	0.323	0.316	0.315	0.302	0.271
18:15:06	1095	0.309	0.32	0.321	0.318	0.314	0.323	0.316	0.315	0.303	0.271
18:20:06	1100	0.309	0.321	0.321	0.319	0.315	0.324	0.317	0.316	0.303	0.27
18:25:06	1105	0.31	0.322	0.322	0.32	0.316	0.325	0.318	0.317	0.304	0.27
18:30:06	1110	0.311	0.323	0.324	0.322	0.318	0.326	0.319	0.318	0.305	0.27
18:35:06	1115	0.312	0.324	0.324	0.323	0.319	0.327	0.319	0.319	0.306	0.27
18:40:06	1120	0.313	0.326	0.326	0.324	0.32	0.328	0.32	0.32	0.307	0.27
18:45:06	1125	0.315	0.327	0.327	0.325	0.321	0.329	0.321	0.321	0.307	0.271
18:50:06	1130	0.315	0.328	0.328	0.326	0.322	0.33	0.322	0.322	0.308	0.271
18:55:06	1135	0.316	0.328	0.329	0.326	0.323	0.331	0.323	0.323	0.309	0.271
19:00:06	1140	0.317	0.33	0.33	0.329	0.324	0.331	0.324	0.324	0.31	0.271
19:05:06	1145	0.318	0.33	0.331	0.329	0.325	0.332	0.325	0.324	0.31	0.271
19:10:06	1150	0.318	0.33	0.331	0.329	0.325	0.332	0.325	0.324	0.31	0.271
19:15:06	1155	0.32	0.332	0.332	0.331	0.328	0.334	0.326	0.326	0.312	0.272
19:20:06	1160	0.32	0.333	0.333	0.332	0.328	0.334	0.327	0.327	0.313	0.272
19:25:06	1165	0.322	0.335	0.334	0.333	0.33	0.336	0.328	0.329	0.314	0.272
19:30:06	1170	0.322	0.335	0.335	0.334	0.33	0.337	0.329	0.329	0.315	0.272
19:35:06	1175	0.323	0.337	0.336	0.335	0.332	0.338	0.33	0.331	0.315	0.272
19:40:06	1180	0.324	0.337	0.336	0.336	0.333	0.338	0.331	0.331	0.316	0.273
19:45:06	1185	0.325	0.337	0.337	0.337	0.334	0.339	0.332	0.332	0.317	0.272
19:50:06	1190	0.325	0.339	0.338	0.338	0.335	0.34	0.333	0.333	0.318	0.272
19:55:06	1195	0.326	0.34	0.341	0.34	0.337	0.342	0.335	0.335	0.32	0.272
20:00:06	1200	0.326	0.34	0.34	0.339	0.336	0.341	0.334	0.335	0.319	0.272
20:05:06	1205	0.328	0.342	0.341	0.34	0.337	0.342	0.335	0.335	0.32	0.271
20:10:06	1210	0.328	0.342	0.342	0.342	0.339	0.343	0.337	0.337	0.321	0.272
20:15:06	1215	0.329	0.342	0.342	0.342	0.339	0.344	0.337	0.337	0.321	0.272
20:20:06	1220	0.33	0.344	0.342	0.343	0.34	0.345	0.338	0.338	0.322	0.274
20:25:06	1225	0.33	0.345	0.343	0.344	0.341	0.345	0.339	0.339	0.323	0.273
20:30:06	1230	0.33	0.345	0.343	0.344	0.342	0.346	0.339	0.339	0.323	0.274
20:35:06	1235	0.33	0.345	0.344	0.345	0.342	0.346	0.34	0.34	0.324	0.273
20:40:06	1240	0.33	0.345	0.344	0.346	0.343	0.347	0.34	0.341	0.325	0.272
20:45:06	1245	0.333	0.348	0.348	0.347	0.346	0.349	0.341	0.342	0.327	0.274
20:50:06	1250	0.332	0.348	0.346	0.348	0.345	0.348	0.342	0.343	0.327	0.275
20:55:06	1255	0.333	0.348	0.346	0.348	0.345	0.348	0.343	0.343	0.327	0.274
21:00:06	1260	0.333	0.348	0.346	0.348	0.346	0.349	0.343	0.343	0.327	0.274
21:05:06	1265	0.333	0.349	0.347	0.349	0.347	0.349	0.344	0.344	0.327	0.273
21:10:06	1270	0.334	0.35	0.348	0.35	0.348	0.35	0.345	0.344	0.329	0.275
21:15:06	1275	0.335	0.351	0.349	0.351	0.349	0.351	0.345	0.346	0.329	0.275
21:20:06	1280	0.336	0.352	0.35	0.352	0.35	0.352	0.346	0.346	0.329	0.276
21:25:06	1285	0.336	0.351	0.351	0.352	0.35	0.352	0.346	0.347	0.331	0.276
21:30:06	1290	0.336	0.352	0.351	0.353	0.351	0.353	0.347	0.347	0.332	0.277
21:35:06	1295	0.337	0.353	0.352	0.353	0.351	0.354	0.348	0.348	0.333	0.279
21:40:06	1300	0.337	0.353	0.354	0.354	0.353	0.355	0.349	0.349	0.334	0.278
21:45:06	1305	0.337	0.353	0.352	0.354	0.352	0.355	0.349	0.35	0.334	0.279
21:50:06	1310	0.336	0.352	0.352	0.353	0.351	0.355	0.35	0.35	0.334	0.28
21:55:06	1315	0.336	0.353	0.352	0.354	0.352	0.356	0.35	0.351	0.334	0.281
22:00:06	1320	0.336	0.353	0.352	0.353	0.351	0.356	0.351	0.351	0.335	0.281
22:05:06	1325	0.336	0.353	0.352	0.354	0.352	0.356	0.352	0.352	0.335	0.281
22:10:06	1330	0.336	0.352	0.352	0.354	0.352	0.356	0.352	0.352	0.336	0.282
22:15:06	1335	0.336	0.352	0.351	0.354	0.352	0.356	0.353	0.352	0.336	0.281
22:20:06	1340	0.335	0.353	0.351	0.353	0.352	0.356	0.352	0.351	0.335	0.281
22:25:06	1345	0.335	0.352	0.351	0.353	0.352	0.355	0.353	0.351	0.336	0.281
22:30:06	1350	0.335	0.352	0.351	0.354	0.352	0.356	0.353	0.352	0.336	0.282
22:35:06	1355	0.337	0.354	0.353	0.355	0.352	0.356	0.352	0.352	0.336	0.283
22:40:06	1360	0.336	0.353	0.352	0.355	0.353	0.356	0.354	0.352	0.336	0.282
22:45:06	1365	0.337	0.354	0.353	0.356	0.354	0.358	0.354	0.354	0.337	0.285
22:50:06	1370	0.337	0.354	0.352	0.355	0.354	0.357	0.354	0.353	0.336	0.285
22:55:06	1375	0.336	0.353	0.352	0.355	0.353	0.357	0.354	0.353	0.336	0.284
23:00:06	1380	0.337	0.355	0.354	0.356	0.356	0.358	0.355	0.354	0.338	0.283
23:05:06	1385	0.337	0.353	0.351	0.356	0.354	0.357	0.354	0.353	0.335	0.283
23:10:06	1390	0.337	0.353	0.352	0.356	0.354	0.357	0.354	0.353	0.336	0.282
23:15:06	1395	0.336	0.353	0.351	0.356	0.354	0.357	0.355	0.353	0.336	0.282
23:20:06	1400	0.337	0.355	0.352	0.356	0.355	0.358	0.355	0.354	0.336	0.283
23:25:06	1405	0.337	0.355	0.353	0.357	0.356	0.359	0.356	0.354	0.337	0.285
23:30:06	1410	0.339	0.356	0.354	0.358	0.356	0.359	0.356	0.355	0.337	0.286
23:35:06	1415	0.339	0.356	0.354	0.357	0.357	0.359	0.356	0.355	0.337	0.285
23:40:06	1420	0.338	0.355	0.353	0.358	0.356	0.359	0.356	0.355	0.337	0.282
23:45:06	1425	0.338	0.355	0.352	0.357	0.356	0.358	0.356	0.354	0.337	0.282
23:50:06	1430	0.339	0.356	0.353	0.358	0.357	0.359	0.356	0.355	0.337	0.284
23:55:06	1435	0.337	0.355	0.353	0.358	0.357	0.358	0.356	0.354	0.337	0.284
24:00:06	1440	0.338	0.356	0.353	0.358	0.357	0.358	0.356	0.354	0.337	0.283
NORMALIZATION
Info		EC24hMin	EC24hMin	EC24hMin	EC24hMin	EC24hMin	EC24hMin	EC24hMin	EC24hMin	EC24hMin	EC24hMin
Time	TIME	131	132	133	134	135	136	137	138	139	140
00:00:00	0	0	0	0	0	0	0	0	0	0	0
00:05:06	5	-0.002	-0.002	-0.002	-0.002	-0.002	-0.002	-0.002	-0.002	-0.002	-0.002
00:10:06	10	-0.002	-0.002	-0.002	-0.002	-0.001	-0.002	-0.001	-0.002	-0.002	-0.002
00:15:06	15	-0.002	-0.002	-0.002	-0.002	-0.001	-0.001	-0.002	-0.002	-0.002	-0.002
00:20:06	20	-0.002	-0.002	-0.002	-0.002	-0.001	-0.002	-0.002	-0.002	-0.002	-0.002
00:25:06	25	-0.002	-0.002	-0.002	-0.002	-0.001	-0.002	-0.002	-0.002	-0.002	-0.002
00:30:06	30	-0.002	-0.002	-0.002	-0.001	-0.002	-0.002	-0.002	-0.002	-0.002	-0.002
00:35:06	35	-0.002	-0.002	-0.002	-0.002	-0.002	-0.002	-0.002	-0.002	-0.002	-0.002
00:40:06	40	-0.002	-0.002	-0.002	-0.002	-0.002	-0.002	-0.002	-0.002	-0.002	-0.002
00:45:06	45	-0.002	-0.002	-0.002	-0.001	-0.001	-0.001	-0.001	-0.002	-0.002	-0.001
00:50:06	50	-0.002	-0.002	-0.002	-0.002	-0.001	-0.001	-0.001	-0.002	-0.001	-0.001
00:55:06	55	-0.002	-0.002	-0.002	-0.001	-0.001	-0.002	-0.001	-0.002	-0.002	-0.001
01:00:06	60	-0.002	-0.002	-0.002	-0.002	-0.001	-0.002	-0.002	-0.002	-0.002	-0.001
01:05:06	65	-0.002	-0.002	-0.002	-0.001	-0.002	-0.002	-0.001	-0.002	-0.002	-0.001
01:10:06	70	-0.002	-0.002	-0.002	-0.002	-0.001	-0.002	-0.002	-0.002	-0.002	-0.001
01:15:06	75	-0.002	-0.002	-0.002	-0.001	-0.001	-0.002	-0.002	-0.002	-0.002	-0.002
01:20:06	80	-0.002	-0.002	-0.002	-0.001	-0.001	-0.001	-0.002	-0.002	-0.001	-0.001
01:25:06	85	-0.002	-0.002	-0.002	-0.002	-0.001	-0.002	-0.002	-0.002	-0.002	-0.001
01:30:06	90	-0.001	-0.001	-0.001	-0.001	-0.001	-0.001	-0.001	-0.002	-0.001	-0.001
01:35:06	95	-0.002	-0.001	-0.002	-0.001	-0.001	-0.001	-0.001	-0.002	-0.001	-0.001
01:40:06	100	-0.002	-0.002	-0.002	-0.001	-0.001	-0.002	-0.002	-0.002	-0.002	-0.001
01:45:06	105	-0.001	-0.001	-0.001	-0.001	-0.001	-0.001	-0.001	-0.001	-0.001	0
01:50:06	110	-0.001	-0.001	-0.001	-0.001	-0.001	-0.001	-0.001	-0.001	-0.001	-0.001
01:55:06	115	-0.002	-0.002	-0.002	-0.001	-0.001	-0.001	-0.001	-0.002	-0.001	-0.001
02:00:06	120	-0.002	-0.002	-0.001	-0.002	-0.001	-0.001	-0.001	-0.002	-0.001	-0.001
02:05:06	125	-0.002	-0.002	-0.002	-0.001	-0.001	-0.001	-0.002	-0.002	-0.001	-0.001
02:10:06	130	-0.001	-0.001	-0.001	-0.001	-0.001	-0.001	-0.001	-0.002	-0.001	-0.001
02:15:06	135	-0.001	-0.001	-0.002	-0.001	-0.001	-0.001	-0.001	-0.002	-0.001	-0.001
02:20:06	140	-0.002	-0.002	-0.002	-0.001	-0.001	-0.001	-0.001	-0.002	-0.001	-0.001
02:25:06	145	-0.001	-0.001	-0.002	-0.001	-0.001	-0.001	-0.001	-0.002	-0.002	-0.002
02:30:06	150	-0.002	-0.002	-0.002	-0.001	-0.001	-0.002	-0.001	-0.002	-0.001	-0.001
02:35:06	155	-0.001	-0.001	-0.001	-0.001	-0.001	-0.001	-0.001	-0.001	-0.001	-0.001
02:40:06	160	-0.001	-0.001	-0.002	-0.001	-0.001	-0.001	-0.001	-0.001	-0.001	-0.001
02:45:06	165	-0.001	-0.001	-0.001	-0.001	-0.001	-0.001	-0.001	-0.001	-0.001	-0.001
02:50:06	170	-0.001	-0.001	-0.001	-0.001	-0.001	-0.001	-0.001	-0.001	-0.001	-0.002
02:55:06	175	-0.001	-0.001	-0.001	-0.001	-0.001	-0.001	-0.001	-0.002	-0.001	-0.001
03:00:06	180	-0.001	-0.001	-0.001	-0.001	-0.001	-0.001	-0.001	-0.001	-0.001	-0.001
03:05:06	185	-0.001	-0.001	-0.001	-0.001	-0.001	-0.001	-0.001	-0.001	-0.001	-0.001
03:10:06	190	-0.001	-0.001	-0.001	-0.001	-0.001	-0.001	-0.001	-0.001	-0.001	-0.001
03:15:06	195	-0.001	-0.001	-0.001	-0.001	-0.001	-0.001	-0.001	-0.001	-0.001	-0.001
03:20:06	200	-0.001	-0.001	-0.001	-0.001	-0.001	-0.001	-0.001	-0.001	-0.001	-0.002
03:25:06	205	-0.001	-0.001	-0.001	-0.001	-0.001	-0.001	-0.001	-0.001	-0.001	-0.001
03:30:06	210	-0.002	-0.001	-0.001	-0.001	-0.001	-0.001	-0.001	-0.002	-0.001	-0.002
03:35:06	215	-0.001	-0.001	-0.001	-0.001	-0.001	-0.001	-0.001	-0.001	-0.001	-0.002
03:40:06	220	-0.001	-0.001	-0.001	-0.001	-0.001	-0.001	-0.001	-0.001	-0.001	-0.001
03:45:06	225	-0.001	-0.001	-0.001	-0.001	-0.001	-0.001	-0.001	-0.001	-0.001	-0.001
03:50:06	230	-0.001	-0.001	-0.001	-0.001	-0.001	-0.001	-0.001	-0.001	-0.001	-0.002
03:55:06	235	-0.001	-0.001	-0.001	-0.001	-0.001	-0.001	-0.001	-0.001	-0.001	-0.002
04:00:06	240	-0.001	-0.001	-0.001	-0.001	-0.001	-0.001	-0.001	-0.001	-0.001	-0.001
04:05:06	245	-0.001	-0.001	-0.001	-0.001	-0.001	-0.001	-0.001	-0.001	-0.001	-0.001
04:10:06	250	-0.001	-0.001	-0.001	-0.001	-0.001	-0.001	-0.001	-0.001	-0.001	-0.001
04:15:06	255	-0.001	-0.001	-0.001	-0.001	-0.001	-0.001	-0.001	-0.001	-0.001	-0.001
04:20:06	260	-0.001	-0.001	-0.001	-0.001	-0.001	-0.001	-0.001	-0.001	-0.001	-0.001
04:25:06	265	-0.001	-0.001	-0.001	-0.001	-0.001	-0.001	-0.001	-0.001	-0.001	-0.001
04:30:06	270	-0.001	-0.001	-0.001	-0.001	-0.001	-0.001	-0.001	-0.001	-0.001	-0.001
04:35:06	275	-0.001	-0.001	-0.001	-0.001	0	-0.001	-0.001	-0.001	-0.001	-0.001
04:40:06	280	-0.001	-0.001	-0.001	-0.001	-0.001	-0.001	-0.001	-0.001	-0.001	-0.002
04:45:06	285	-0.001	-0.001	-0.001	-0.001	-0.001	-0.001	-0.001	-0.001	-0.001	-0.002
04:50:06	290	-0.001	-0.001	-0.001	-0.001	0	-0.001	0	-0.001	-0.001	-0.001
04:55:06	295	-0.001	-0.001	-0.001	0	0	0	0	-0.001	0	-0.001
05:00:06	300	-0.001	-0.001	-0.001	-0.001	-0.001	-0.001	0	-0.001	-0.001	-0.002
05:05:06	305	-0.001	-0.001	-0.001	-0.001	0	-0.001	0	-0.001	-0.001	-0.001
05:10:06	310	-0.001	-0.001	-0.001	0	0	-0.001	0	-0.001	-0.001	-0.001
05:15:06	315	-0.001	0	-0.001	0	0	-0.001	0	-0.001	-0.001	-0.001
05:20:06	320	0	0	0	0	0	0	0	-0.001	0	-0.001
05:25:06	325	-0.001	0	0	0	0	0	0	-0.001	0	-0.001
05:30:06	330	0	0	0	0	0	0	0	-0.001	0	-0.001
05:35:06	335	0	0	0	0	0	0	0	-0.001	0	-0.001
05:40:06	340	0	0	0	0	0	0	0	-0.001	-0.001	-0.001
05:45:06	345	0	0	0	0	0	0	0	0	0	-0.001
05:50:06	350	0	0	0	0	0	0	0	0	0	0
05:55:06	355	0	0	0	0	0	0	0	0	0	-0.001
06:00:06	360	0	0	0	0	0	0	0	0	0	0
06:05:06	365	0	0	0	0	0.001	0	0.001	0	0.001	0
06:10:06	370	0.001	0.001	0	0.001	0.001	0.001	0.001	0	0.001	0
06:15:06	375	0.001	0.001	0	0.001	0.001	0.001	0.001	0	0.001	0
06:20:06	380	0.001	0.001	0	0.001	0.001	0.001	0.001	0	0.001	0
06:25:06	385	0.001	0.001	0.001	0.001	0.001	0.001	0.001	0.001	0.001	0
06:30:06	390	0.001	0.001	0.001	0.001	0.001	0.001	0.001	0.001	0.001	0
06:35:06	395	0.001	0.001	0.001	0.001	0.001	0.001	0.001	0.001	0.001	0
06:40:06	400	0.002	0.002	0.001	0.002	0.002	0.002	0.002	0.001	0.001	0.001
06:45:06	405	0.002	0.002	0.001	0.001	0.002	0.001	0.001	0.001	0.001	0
06:50:06	410	0.002	0.002	0.001	0.002	0.002	0.002	0.002	0.001	0.002	0.001
06:55:06	415	0.002	0.002	0.002	0.002	0.002	0.002	0.002	0.002	0.002	0.001
07:00:06	420	0.002	0.002	0.002	0.002	0.002	0.002	0.002	0.002	0.002	0.001
07:05:06	425	0.003	0.002	0.002	0.002	0.002	0.002	0.003	0.002	0.002	0.002
07:10:06	430	0.003	0.003	0.002	0.003	0.003	0.003	0.003	0.002	0.002	0.002
07:15:06	435	0.003	0.003	0.003	0.003	0.003	0.003	0.003	0.002	0.003	0.002
07:20:06	440	0.003	0.003	0.003	0.003	0.003	0.003	0.003	0.003	0.003	0.002
07:25:06	445	0.004	0.003	0.003	0.004	0.004	0.003	0.003	0.003	0.003	0.002
07:30:06	450	0.004	0.004	0.004	0.003	0.004	0.004	0.004	0.003	0.004	0.002
07:35:06	455	0.005	0.004	0.004	0.004	0.004	0.004	0.004	0.003	0.004	0.003
07:40:06	460	0.005	0.005	0.004	0.004	0.005	0.004	0.004	0.004	0.004	0.002
07:45:06	465	0.006	0.005	0.005	0.005	0.006	0.005	0.005	0.005	0.005	0.003
07:50:06	470	0.006	0.005	0.005	0.005	0.005	0.005	0.005	0.005	0.005	0.004
07:55:06	475	0.006	0.006	0.005	0.006	0.006	0.006	0.006	0.005	0.006	0.004
08:00:06	480	0.007	0.006	0.006	0.006	0.006	0.006	0.006	0.006	0.006	0.004
08:05:06	485	0.007	0.007	0.006	0.007	0.007	0.007	0.007	0.006	0.007	0.005
08:10:06	490	0.008	0.007	0.007	0.007	0.007	0.007	0.007	0.006	0.007	0.005
08:15:06	495	0.009	0.008	0.008	0.008	0.008	0.008	0.008	0.007	0.008	0.006
08:20:06	500	0.009	0.009	0.008	0.009	0.009	0.008	0.008	0.008	0.009	0.007
08:25:06	505	0.01	0.01	0.009	0.01	0.01	0.009	0.009	0.009	0.009	0.008
08:30:06	510	0.011	0.01	0.01	0.011	0.01	0.01	0.01	0.009	0.01	0.009
08:35:06	515	0.011	0.011	0.01	0.011	0.011	0.01	0.01	0.01	0.01	0.009
08:40:06	520	0.012	0.012	0.011	0.012	0.012	0.011	0.011	0.011	0.011	0.011
08:45:06	525	0.014	0.013	0.012	0.013	0.013	0.012	0.012	0.012	0.012	0.012
08:50:06	530	0.015	0.014	0.013	0.014	0.014	0.013	0.013	0.012	0.013	0.013
08:55:06	535	0.016	0.015	0.014	0.015	0.015	0.014	0.014	0.014	0.014	0.014
09:00:06	540	0.017	0.016	0.015	0.016	0.016	0.015	0.016	0.015	0.015	0.016
09:05:06	545	0.018	0.017	0.016	0.017	0.017	0.016	0.017	0.016	0.016	0.017
09:10:06	550	0.02	0.018	0.018	0.018	0.018	0.018	0.018	0.017	0.017	0.018
09:15:06	555	0.021	0.02	0.019	0.02	0.02	0.019	0.019	0.018	0.019	0.02
09:20:06	560	0.023	0.022	0.021	0.021	0.021	0.02	0.021	0.02	0.02	0.021
09:25:06	565	0.024	0.023	0.022	0.023	0.023	0.022	0.023	0.021	0.021	0.023
09:30:06	570	0.026	0.025	0.024	0.024	0.025	0.024	0.024	0.023	0.023	0.024
09:35:06	575	0.028	0.027	0.026	0.026	0.027	0.025	0.026	0.024	0.024	0.026
09:40:06	580	0.03	0.029	0.027	0.028	0.028	0.027	0.028	0.026	0.026	0.027
09:45:06	585	0.032	0.031	0.029	0.03	0.03	0.029	0.03	0.028	0.028	0.029
09:50:06	590	0.034	0.033	0.032	0.032	0.033	0.031	0.032	0.03	0.03	0.031
09:55:06	595	0.037	0.035	0.034	0.035	0.035	0.033	0.034	0.032	0.032	0.032
10:00:06	600	0.039	0.038	0.036	0.037	0.037	0.036	0.037	0.034	0.034	0.035
10:05:06	605	0.042	0.04	0.039	0.04	0.04	0.038	0.04	0.037	0.037	0.037
10:10:06	610	0.045	0.043	0.042	0.043	0.043	0.041	0.043	0.04	0.04	0.04
10:15:06	615	0.048	0.046	0.045	0.045	0.046	0.044	0.046	0.043	0.042	0.042
10:20:06	620	0.051	0.049	0.048	0.048	0.049	0.047	0.049	0.045	0.045	0.045
10:25:06	625	0.055	0.052	0.051	0.052	0.052	0.05	0.052	0.049	0.048	0.048
10:30:06	630	0.058	0.056	0.055	0.055	0.056	0.054	0.056	0.052	0.052	0.05
10:35:06	635	0.062	0.06	0.059	0.059	0.06	0.057	0.06	0.056	0.055	0.054
10:40:06	640	0.066	0.064	0.063	0.063	0.063	0.061	0.064	0.059	0.059	0.057
10:45:06	645	0.071	0.068	0.067	0.067	0.068	0.066	0.068	0.063	0.062	0.061
10:50:06	650	0.075	0.072	0.071	0.071	0.072	0.07	0.072	0.067	0.066	0.064
10:55:06	655	0.08	0.077	0.076	0.076	0.077	0.075	0.077	0.072	0.07	0.067
11:00:06	660	0.085	0.082	0.081	0.081	0.082	0.08	0.083	0.076	0.075	0.072
11:05:06	665	0.091	0.087	0.086	0.086	0.087	0.085	0.089	0.081	0.08	0.077
11:10:06	670	0.096	0.092	0.091	0.091	0.092	0.091	0.095	0.086	0.084	0.081
11:15:06	675	0.102	0.097	0.097	0.097	0.097	0.097	0.1	0.091	0.089	0.086
11:20:06	680	0.108	0.102	0.102	0.102	0.103	0.102	0.106	0.096	0.094	0.09
11:25:06	685	0.114	0.108	0.108	0.108	0.108	0.109	0.113	0.102	0.1	0.096
11:30:06	690	0.12	0.114	0.114	0.114	0.114	0.116	0.119	0.108	0.106	0.102
11:35:06	695	0.126	0.12	0.12	0.12	0.12	0.122	0.126	0.114	0.112	0.108
11:40:06	700	0.132	0.126	0.126	0.126	0.126	0.129	0.133	0.12	0.118	0.115
11:45:06	705	0.139	0.132	0.134	0.132	0.133	0.136	0.14	0.125	0.124	0.123
11:50:06	710	0.146	0.138	0.14	0.138	0.139	0.143	0.147	0.132	0.13	0.129
11:55:06	715	0.153	0.145	0.147	0.144	0.144	0.149	0.153	0.138	0.136	0.136
12:00:06	720	0.16	0.152	0.154	0.151	0.151	0.156	0.16	0.145	0.143	0.144
12:05:06	725	0.168	0.159	0.162	0.158	0.158	0.164	0.168	0.152	0.15	0.151
12:10:06	730	0.176	0.167	0.17	0.166	0.166	0.171	0.175	0.16	0.158	0.159
12:15:06	735	0.185	0.175	0.178	0.174	0.174	0.178	0.183	0.169	0.167	0.167
12:20:06	740	0.193	0.183	0.186	0.182	0.182	0.187	0.19	0.177	0.174	0.176
12:25:06	745	0.201	0.191	0.194	0.19	0.19	0.195	0.197	0.185	0.183	0.185
12:30:06	750	0.21	0.2	0.203	0.198	0.199	0.204	0.205	0.193	0.191	0.194
12:35:06	755	0.218	0.207	0.21	0.207	0.207	0.212	0.212	0.201	0.2	0.201
12:40:06	760	0.223	0.215	0.217	0.214	0.215	0.22	0.22	0.21	0.208	0.209
12:45:06	765	0.229	0.222	0.224	0.22	0.221	0.227	0.226	0.217	0.216	0.217
12:50:06	770	0.229	0.222	0.225	0.224	0.224	0.231	0.23	0.223	0.221	0.222
12:55:06	775	0.229	0.223	0.226	0.224	0.224	0.231	0.229	0.224	0.224	0.226
13:00:06	780	0.228	0.222	0.225	0.223	0.223	0.23	0.228	0.224	0.224	0.226
13:05:06	785	0.228	0.222	0.225	0.223	0.223	0.23	0.227	0.223	0.222	0.225
13:10:06	790	0.227	0.221	0.224	0.223	0.223	0.23	0.227	0.223	0.223	0.225
13:15:06	795	0.226	0.221	0.224	0.222	0.222	0.23	0.226	0.222	0.222	0.225
13:20:06	800	0.226	0.22	0.223	0.221	0.221	0.23	0.226	0.222	0.222	0.223
13:25:06	805	0.225	0.22	0.223	0.221	0.221	0.229	0.226	0.222	0.221	0.222
13:30:06	810	0.225	0.22	0.224	0.221	0.221	0.23	0.227	0.222	0.221	0.222
13:35:06	815	0.225	0.221	0.224	0.221	0.22	0.229	0.225	0.221	0.22	0.221
13:40:06	820	0.225	0.221	0.224	0.221	0.22	0.229	0.225	0.221	0.219	0.22
13:45:06	825	0.225	0.221	0.224	0.221	0.221	0.229	0.226	0.221	0.22	0.22
13:50:06	830	0.226	0.222	0.225	0.222	0.221	0.23	0.226	0.222	0.22	0.22
13:55:06	835	0.226	0.222	0.225	0.222	0.222	0.23	0.227	0.222	0.22	0.22
14:00:06	840	0.226	0.223	0.225	0.222	0.222	0.23	0.227	0.223	0.221	0.22
14:05:06	845	0.226	0.223	0.225	0.223	0.222	0.23	0.227	0.223	0.221	0.219
14:10:06	850	0.226	0.223	0.226	0.223	0.222	0.23	0.228	0.223	0.221	0.219
14:15:06	855	0.226	0.223	0.226	0.223	0.222	0.231	0.228	0.223	0.221	0.218
14:20:06	860	0.227	0.224	0.226	0.224	0.222	0.232	0.229	0.224	0.222	0.218
14:25:06	865	0.226	0.224	0.226	0.223	0.222	0.232	0.229	0.224	0.221	0.218
14:30:06	870	0.226	0.224	0.226	0.223	0.222	0.232	0.229	0.224	0.222	0.217
14:35:06	875	0.226	0.224	0.226	0.223	0.222	0.232	0.229	0.224	0.222	0.217
14:40:06	880	0.227	0.225	0.227	0.224	0.222	0.232	0.229	0.225	0.222	0.217
14:45:06	885	0.227	0.225	0.228	0.224	0.222	0.233	0.229	0.225	0.222	0.217
14:50:06	890	0.227	0.225	0.228	0.224	0.222	0.233	0.229	0.225	0.222	0.216
14:55:06	895	0.227	0.226	0.228	0.224	0.222	0.233	0.229	0.225	0.222	0.217
15:00:06	900	0.227	0.226	0.228	0.224	0.223	0.233	0.23	0.226	0.222	0.216
15:05:06	905	0.227	0.226	0.228	0.224	0.223	0.233	0.229	0.225	0.221	0.215
15:10:06	910	0.227	0.226	0.229	0.225	0.223	0.233	0.23	0.226	0.222	0.215
15:15:06	915	0.227	0.227	0.23	0.225	0.224	0.234	0.23	0.226	0.223	0.215
15:20:06	920	0.228	0.227	0.23	0.226	0.224	0.234	0.231	0.227	0.223	0.215
15:25:06	925	0.227	0.226	0.23	0.226	0.224	0.234	0.231	0.226	0.222	0.214
15:30:06	930	0.228	0.228	0.231	0.227	0.224	0.235	0.232	0.227	0.223	0.214
15:35:06	935	0.229	0.229	0.231	0.228	0.225	0.236	0.233	0.228	0.223	0.214
15:40:06	940	0.229	0.229	0.232	0.228	0.225	0.236	0.233	0.228	0.223	0.214
15:45:06	945	0.229	0.23	0.232	0.228	0.225	0.237	0.233	0.228	0.223	0.214
15:50:06	950	0.229	0.231	0.233	0.229	0.226	0.238	0.234	0.229	0.224	0.213
15:55:06	955	0.229	0.231	0.233	0.229	0.227	0.238	0.235	0.229	0.224	0.212
16:00:06	960	0.229	0.231	0.234	0.23	0.227	0.239	0.235	0.229	0.224	0.212
16:05:06	965	0.23	0.233	0.235	0.231	0.227	0.24	0.235	0.23	0.224	0.212
16:10:06	970	0.23	0.233	0.235	0.232	0.228	0.24	0.236	0.231	0.224	0.211
16:15:06	975	0.23	0.234	0.236	0.232	0.228	0.24	0.236	0.231	0.225	0.211
16:20:06	980	0.231	0.234	0.237	0.233	0.229	0.241	0.237	0.232	0.225	0.211
16:25:06	985	0.231	0.236	0.238	0.233	0.23	0.242	0.238	0.232	0.225	0.211
16:30:06	990	0.232	0.236	0.239	0.234	0.23	0.243	0.238	0.233	0.226	0.21
16:35:06	995	0.233	0.237	0.24	0.235	0.232	0.244	0.239	0.234	0.227	0.21
16:40:06	1000	0.233	0.238	0.241	0.236	0.232	0.245	0.239	0.234	0.227	0.209
16:45:06	1005	0.234	0.239	0.242	0.237	0.233	0.246	0.24	0.236	0.228	0.209
16:50:06	1010	0.235	0.24	0.243	0.239	0.235	0.247	0.24	0.237	0.229	0.209
16:55:06	1015	0.235	0.24	0.244	0.239	0.235	0.248	0.241	0.237	0.229	0.208
17:00:06	1020	0.235	0.241	0.245	0.24	0.236	0.248	0.241	0.238	0.229	0.208
17:05:06	1025	0.237	0.243	0.246	0.242	0.238	0.25	0.243	0.239	0.23	0.208
17:10:06	1030	0.237	0.244	0.247	0.243	0.239	0.251	0.244	0.24	0.231	0.207
17:15:06	1035	0.238	0.245	0.248	0.244	0.24	0.252	0.245	0.241	0.232	0.207
17:20:06	1040	0.24	0.247	0.249	0.246	0.242	0.252	0.246	0.243	0.232	0.207
17:25:06	1045	0.24	0.247	0.25	0.246	0.242	0.253	0.246	0.243	0.232	0.207
17:30:06	1050	0.241	0.248	0.251	0.247	0.244	0.254	0.247	0.244	0.233	0.206
17:35:06	1055	0.241	0.25	0.252	0.248	0.245	0.255	0.248	0.246	0.234	0.206
17:40:06	1060	0.242	0.25	0.252	0.249	0.245	0.256	0.249	0.246	0.235	0.206
17:45:06	1065	0.243	0.252	0.254	0.251	0.247	0.257	0.25	0.248	0.236	0.207
17:50:06	1070	0.245	0.254	0.256	0.253	0.25	0.259	0.252	0.249	0.238	0.207
17:55:06	1075	0.245	0.255	0.256	0.253	0.249	0.259	0.252	0.249	0.237	0.207
18:00:06	1080	0.245	0.256	0.257	0.254	0.25	0.26	0.253	0.251	0.239	0.206
18:05:06	1085	0.246	0.257	0.258	0.255	0.251	0.26	0.253	0.251	0.239	0.205
18:10:06	1090	0.247	0.259	0.259	0.257	0.253	0.262	0.255	0.253	0.24	0.206
18:15:06	1095	0.248	0.259	0.26	0.257	0.253	0.262	0.255	0.253	0.241	0.206
18:20:06	1100	0.248	0.26	0.26	0.258	0.254	0.263	0.256	0.254	0.241	0.205
18:25:06	1105	0.249	0.261	0.261	0.259	0.255	0.264	0.257	0.255	0.242	0.205
18:30:06	1110	0.25	0.262	0.263	0.261	0.257	0.265	0.258	0.256	0.243	0.205
18:35:06	1115	0.251	0.263	0.263	0.262	0.258	0.266	0.258	0.257	0.244	0.205
18:40:06	1120	0.252	0.265	0.265	0.263	0.259	0.267	0.259	0.258	0.245	0.205
18:45:06	1125	0.254	0.266	0.266	0.264	0.26	0.268	0.26	0.259	0.245	0.206
18:50:06	1130	0.254	0.267	0.267	0.265	0.261	0.269	0.261	0.26	0.246	0.206
18:55:06	1135	0.255	0.267	0.268	0.265	0.262	0.27	0.262	0.261	0.247	0.206
19:00:06	1140	0.256	0.269	0.269	0.268	0.263	0.27	0.263	0.262	0.248	0.206
19:05:06	1145	0.257	0.269	0.27	0.268	0.264	0.271	0.264	0.262	0.248	0.206
19:10:06	1150	0.257	0.269	0.27	0.268	0.264	0.271	0.264	0.262	0.248	0.206
19:15:06	1155	0.259	0.271	0.271	0.27	0.267	0.273	0.265	0.264	0.25	0.207
19:20:06	1160	0.259	0.272	0.272	0.271	0.267	0.273	0.266	0.265	0.251	0.207
19:25:06	1165	0.261	0.274	0.273	0.272	0.269	0.275	0.267	0.267	0.252	0.207
19:30:06	1170	0.261	0.274	0.274	0.273	0.269	0.276	0.268	0.267	0.253	0.207
19:35:06	1175	0.262	0.276	0.275	0.274	0.271	0.277	0.269	0.269	0.253	0.207
19:40:06	1180	0.263	0.276	0.275	0.275	0.272	0.277	0.27	0.269	0.254	0.208
19:45:06	1185	0.264	0.276	0.276	0.276	0.273	0.278	0.271	0.27	0.255	0.207
19:50:06	1190	0.264	0.278	0.277	0.277	0.274	0.279	0.272	0.271	0.256	0.207
19:55:06	1195	0.265	0.279	0.28	0.279	0.276	0.281	0.274	0.273	0.258	0.207
20:00:06	1200	0.265	0.279	0.279	0.278	0.275	0.28	0.273	0.273	0.257	0.207
20:05:06	1205	0.267	0.281	0.28	0.279	0.276	0.281	0.274	0.273	0.258	0.206
20:10:06	1210	0.267	0.281	0.281	0.281	0.278	0.282	0.276	0.275	0.259	0.207
20:15:06	1215	0.268	0.281	0.281	0.281	0.278	0.283	0.276	0.275	0.259	0.207
20:20:06	1220	0.269	0.283	0.281	0.282	0.279	0.284	0.277	0.276	0.26	0.209
20:25:06	1225	0.269	0.284	0.282	0.283	0.28	0.284	0.278	0.277	0.261	0.208
20:30:06	1230	0.269	0.284	0.282	0.283	0.281	0.285	0.278	0.277	0.261	0.209
20:35:06	1235	0.269	0.284	0.283	0.284	0.281	0.285	0.279	0.278	0.262	0.208
20:40:06	1240	0.269	0.284	0.283	0.285	0.282	0.286	0.279	0.279	0.263	0.207
20:45:06	1245	0.272	0.287	0.287	0.286	0.285	0.288	0.28	0.28	0.265	0.209
20:50:06	1250	0.271	0.287	0.285	0.287	0.284	0.287	0.281	0.281	0.265	0.21
20:55:06	1255	0.272	0.287	0.285	0.287	0.284	0.287	0.282	0.281	0.265	0.209
21:00:06	1260	0.272	0.287	0.285	0.287	0.285	0.288	0.282	0.281	0.265	0.209
21:05:06	1265	0.272	0.288	0.286	0.288	0.286	0.288	0.283	0.282	0.265	0.208
21:10:06	1270	0.273	0.289	0.287	0.289	0.287	0.289	0.284	0.282	0.267	0.21
21:15:06	1275	0.274	0.29	0.288	0.29	0.288	0.29	0.284	0.284	0.267	0.21
21:20:06	1280	0.275	0.291	0.289	0.291	0.289	0.291	0.285	0.284	0.267	0.211
21:25:06	1285	0.275	0.29	0.29	0.291	0.289	0.291	0.285	0.285	0.269	0.211
21:30:06	1290	0.275	0.291	0.29	0.292	0.29	0.292	0.286	0.285	0.27	0.212
21:35:06	1295	0.276	0.292	0.291	0.292	0.29	0.293	0.287	0.286	0.271	0.214
21:40:06	1300	0.276	0.292	0.293	0.293	0.292	0.294	0.288	0.287	0.272	0.213
21:45:06	1305	0.276	0.292	0.291	0.293	0.291	0.294	0.288	0.288	0.272	0.214
21:50:06	1310	0.275	0.291	0.291	0.292	0.29	0.294	0.289	0.288	0.272	0.215
21:55:06	1315	0.275	0.292	0.291	0.293	0.291	0.295	0.289	0.289	0.272	0.216
22:00:06	1320	0.275	0.292	0.291	0.292	0.29	0.295	0.29	0.289	0.273	0.216
22:05:06	1325	0.275	0.292	0.291	0.293	0.291	0.295	0.291	0.29	0.273	0.216
22:10:06	1330	0.275	0.291	0.291	0.293	0.291	0.295	0.291	0.29	0.274	0.217
22:15:06	1335	0.275	0.291	0.29	0.293	0.291	0.295	0.292	0.29	0.274	0.216
22:20:06	1340	0.274	0.292	0.29	0.292	0.291	0.295	0.291	0.289	0.273	0.216
22:25:06	1345	0.274	0.291	0.29	0.292	0.291	0.294	0.292	0.289	0.274	0.216
22:30:06	1350	0.274	0.291	0.29	0.293	0.291	0.295	0.292	0.29	0.274	0.217
22:35:06	1355	0.276	0.293	0.292	0.294	0.291	0.295	0.291	0.29	0.274	0.218
22:40:06	1360	0.275	0.292	0.291	0.294	0.292	0.295	0.293	0.29	0.274	0.217
22:45:06	1365	0.276	0.293	0.292	0.295	0.293	0.297	0.293	0.292	0.275	0.22
22:50:06	1370	0.276	0.293	0.291	0.294	0.293	0.296	0.293	0.291	0.274	0.22
22:55:06	1375	0.275	0.292	0.291	0.294	0.292	0.296	0.293	0.291	0.274	0.219
23:00:06	1380	0.276	0.294	0.293	0.295	0.295	0.297	0.294	0.292	0.276	0.218
23:05:06	1385	0.276	0.292	0.29	0.295	0.293	0.296	0.293	0.291	0.273	0.218
23:10:06	1390	0.276	0.292	0.291	0.295	0.293	0.296	0.293	0.291	0.274	0.217
23:15:06	1395	0.275	0.292	0.29	0.295	0.293	0.296	0.294	0.291	0.274	0.217
23:20:06	1400	0.276	0.294	0.291	0.295	0.294	0.297	0.294	0.292	0.274	0.218
23:25:06	1405	0.276	0.294	0.292	0.296	0.295	0.298	0.295	0.292	0.275	0.22
23:30:06	1410	0.278	0.295	0.293	0.297	0.295	0.298	0.295	0.293	0.275	0.221
23:35:06	1415	0.278	0.295	0.293	0.296	0.296	0.298	0.295	0.293	0.275	0.22
23:40:06	1420	0.277	0.294	0.292	0.297	0.295	0.298	0.295	0.293	0.275	0.217
23:45:06	1425	0.277	0.294	0.291	0.296	0.295	0.297	0.295	0.292	0.275	0.217
23:50:06	1430	0.278	0.295	0.292	0.297	0.296	0.298	0.295	0.293	0.275	0.219
23:55:06	1435	0.276	0.294	0.292	0.297	0.296	0.297	0.295	0.292	0.275	0.219
24:00:06	1440	0.277	0.295	0.292	0.297	0.296	0.297	0.295	0.292	0.275	0.218
To IMPORT
Info
Info
Time	TIME	EC24hMin	EC24hMin	EC24hMin	EC24hMin	EC24hMin	EC24hMin	EC24hMin	EC24hMin	EC24hMin	EC24hMin
00:00:00	5	#REF!	#REF!	#REF!	#REF!	0.02	0.02	0.02	0.021	0.02	0.02
00:05:06	10	#REF!	#REF!	#REF!	#REF!	0.021	0.022	0.022	0.023	0.021	0.021
00:10:06	15	#REF!	#REF!	#REF!	#REF!	0.023	0.024	0.024	0.024	0.023	0.023
00:15:06	20	#REF!	#REF!	#REF!	#REF!	0.025	0.025	0.025	0.026	0.024	0.024
00:20:06	25	#REF!	#REF!	#REF!	#REF!	0.027	0.027	0.027	0.028	0.026	0.026
00:25:06	30	#REF!	#REF!	#REF!	#REF!	0.028	0.029	0.029	0.03	0.028	0.028
00:30:06	35	#REF!	#REF!	#REF!	#REF!	0.03	0.031	0.031	0.032	0.03	0.03
00:35:06	40	#REF!	#REF!	#REF!	#REF!	0.033	0.033	0.033	0.034	0.032	0.032
00:40:06	45	#REF!	#REF!	#REF!	#REF!	0.035	0.036	0.036	0.037	0.034	0.034
00:45:06	50	#REF!	#REF!	#REF!	#REF!	0.037	0.038	0.038	0.04	0.037	0.037
00:50:06	55	#REF!	#REF!	#REF!	#REF!	0.04	0.041	0.041	0.043	0.04	0.04
00:55:06	60	#REF!	#REF!	#REF!	#REF!	0.043	0.044	0.044	0.046	0.043	0.042
01:00:06	65	#REF!	#REF!	#REF!	#REF!	0.046	0.047	0.047	0.049	0.045	0.045
01:05:06	70	#REF!	#REF!	#REF!	#REF!	0.049	0.05	0.05	0.052	0.049	0.048
01:10:06	75	#REF!	#REF!	#REF!	#REF!	0.052	0.054	0.054	0.056	0.052	0.052
01:15:06	80	#REF!	#REF!	#REF!	#REF!	0.056	0.057	0.057	0.06	0.056	0.055
01:20:06	85	#REF!	#REF!	#REF!	#REF!	0.06	0.061	0.061	0.064	0.059	0.059
01:25:06	90	#REF!	#REF!	#REF!	#REF!	0.063	0.066	0.066	0.068	0.063	0.062
01:30:06	95	#REF!	#REF!	#REF!	#REF!	0.068	0.07	0.07	0.072	0.067	0.066
01:35:06	100	#REF!	#REF!	#REF!	#REF!	0.072	0.075	0.075	0.077	0.072	0.07
01:40:06	105	#REF!	#REF!	#REF!	#REF!	0.077	0.08	0.08	0.083	0.076	0.075
01:45:06	110	#REF!	#REF!	#REF!	#REF!	0.082	0.085	0.085	0.089	0.081	0.08
01:50:06	115	#REF!	#REF!	#REF!	#REF!	0.087	0.091	0.091	0.095	0.086	0.084
01:55:06	120	#REF!	#REF!	#REF!	#REF!	0.092	0.097	0.097	0.1	0.091	0.089
02:00:06	125	#REF!	#REF!	#REF!	#REF!	0.097	0.102	0.102	0.106	0.096	0.094
02:05:06	130	#REF!	#REF!	#REF!	#REF!	0.103	0.109	0.109	0.113	0.102	0.1
02:10:06	135	#REF!	#REF!	#REF!	#REF!	0.108	0.116	0.116	0.119	0.108	0.106
02:15:06	140	#REF!	#REF!	#REF!	#REF!	0.114	0.122	0.122	0.126	0.114	0.112
02:20:06	145	#REF!	#REF!	#REF!	#REF!	0.12	0.129	0.129	0.133	0.12	0.118
02:25:06	150	#REF!	#REF!	#REF!	#REF!	0.126	0.136	0.136	0.14	0.125	0.124
02:30:06	155	#REF!	#REF!	#REF!	#REF!	0.133	0.143	0.143	0.147	0.132	0.13
02:35:06	160	#REF!	#REF!	#REF!	#REF!	0.139	0.149	0.149	0.153	0.138	0.136
02:40:06	165	#REF!	#REF!	#REF!	#REF!	0.144	0.156	0.156	0.16	0.145	0.143
02:45:06	170	#REF!	#REF!	#REF!	#REF!	0.151	0.164	0.164	0.168	0.152	0.15
02:50:06	175	#REF!	#REF!	#REF!	#REF!	0.158	0.171	0.171	0.175	0.16	0.158
02:55:06	180	#REF!	#REF!	#REF!	#REF!	0.166	0.178	0.178	0.183	0.169	0.167
03:00:06	185	#REF!	#REF!	#REF!	#REF!	0.174	0.187	0.187	0.19	0.177	0.174
03:05:06	190	#REF!	#REF!	#REF!	#REF!	0.182	0.195	0.195	0.197	0.185	0.183
03:10:06	195	#REF!	#REF!	#REF!	#REF!	0.19	0.204	0.204	0.205	0.193	0.191
03:15:06	200	#REF!	#REF!	#REF!	#REF!	0.199	0.212	0.212	0.212	0.201	0.2
03:20:06	205	#REF!	#REF!	#REF!	#REF!	0.207	0.22	0.22	0.22	0.21	0.208
03:25:06	210	#REF!	#REF!	#REF!	#REF!	0.215	0.227	0.227	0.226	0.217	0.216
03:30:06	215	#REF!	#REF!	#REF!	#REF!	0.221	0.231	0.231	0.23	0.223	0.221
03:35:06	220	#REF!	#REF!	#REF!	#REF!	0.224	0.231	0.231	0.229	0.224	0.224
03:40:06	225	#REF!	#REF!	#REF!	#REF!	0.224	0.23	0.23	0.228	0.224	0.224
03:45:06	230	#REF!	#REF!	#REF!	#REF!	0.223	0.23	0.23	0.227	0.223	0.222
03:50:06	235	#REF!	#REF!	#REF!	#REF!	0.223	0.23	0.23	0.227	0.223	0.223
03:55:06	240	#REF!	#REF!	#REF!	#REF!	0.223	0.23	0.23	0.226	0.222	0.222
04:00:06	245	#REF!	#REF!	#REF!	#REF!	0.222	0.23	0.23	0.226	0.222	0.222
04:05:06	250	#REF!	#REF!	#REF!	#REF!	0.221	0.229	0.229	0.226	0.222	0.221
04:10:06	255	#REF!	#REF!	#REF!	#REF!	0.221	0.23	0.23	0.227	0.222	0.221
04:15:06	260	#REF!	#REF!	#REF!	#REF!	0.221	0.229	0.229	0.225	0.221	0.22
04:20:06	265	#REF!	#REF!	#REF!	#REF!	0.22	0.229	0.229	0.225	0.221	0.219
04:25:06	270	#REF!	#REF!	#REF!	#REF!	0.22	0.229	0.229	0.226	0.221	0.22
04:30:06	275	#REF!	#REF!	#REF!	#REF!	0.221	0.23	0.23	0.226	0.222	0.22
04:35:06	280	#REF!	#REF!	#REF!	#REF!	0.221	0.23	0.23	0.227	0.222	0.22
04:40:06	285	#REF!	#REF!	#REF!	#REF!	0.222	0.23	0.23	0.227	0.223	0.221
04:45:06	290	#REF!	#REF!	#REF!	#REF!	0.222	0.23	0.23	0.227	0.223	0.221
04:50:06	295	#REF!	#REF!	#REF!	#REF!	0.222	0.23	0.23	0.228	0.223	0.221
04:55:06	300	#REF!	#REF!	#REF!	#REF!	0.222	0.231	0.231	0.228	0.223	0.221
05:00:06	305	#REF!	#REF!	#REF!	#REF!	0.222	0.232	0.232	0.229	0.224	0.222
05:05:06	310	#REF!	#REF!	#REF!	#REF!	0.222	0.232	0.232	0.229	0.224	0.221
05:10:06	315	#REF!	#REF!	#REF!	#REF!	0.222	0.232	0.232	0.229	0.224	0.222
05:15:06	320	#REF!	#REF!	#REF!	#REF!	0.222	0.232	0.232	0.229	0.224	0.222
05:20:06	325	#REF!	#REF!	#REF!	#REF!	0.222	0.232	0.232	0.229	0.225	0.222
05:25:06	330	#REF!	#REF!	#REF!	#REF!	0.222	0.233	0.233	0.229	0.225	0.222
05:30:06	335	#REF!	#REF!	#REF!	#REF!	0.222	0.233	0.233	0.229	0.225	0.222
05:35:06	340	#REF!	#REF!	#REF!	#REF!	0.222	0.233	0.233	0.229	0.225	0.222
05:40:06	345	#REF!	#REF!	#REF!	#REF!	0.222	0.233	0.233	0.23	0.226	0.222
05:45:06	350	#REF!	#REF!	#REF!	#REF!	0.223	0.233	0.233	0.229	0.225	0.221
05:50:06	355	#REF!	#REF!	#REF!	#REF!	0.223	0.233	0.233	0.23	0.226	0.222
05:55:06	360	#REF!	#REF!	#REF!	#REF!	0.223	0.234	0.234	0.23	0.226	0.223
06:00:06	365	#REF!	#REF!	#REF!	#REF!	0.224	0.234	0.234	0.231	0.227	0.223
06:05:06	370	#REF!	#REF!	#REF!	#REF!	0.224	0.234	0.234	0.231	0.226	0.222
06:10:06	375	#REF!	#REF!	#REF!	#REF!	0.224	0.235	0.235	0.232	0.227	0.223
06:15:06	380	#REF!	#REF!	#REF!	#REF!	0.224	0.236	0.236	0.233	0.228	0.223
06:20:06	385	#REF!	#REF!	#REF!	#REF!	0.225	0.236	0.236	0.233	0.228	0.223
06:25:06	390	#REF!	#REF!	#REF!	#REF!	0.225	0.237	0.237	0.233	0.228	0.223
06:30:06	395	#REF!	#REF!	#REF!	#REF!	0.225	0.238	0.238	0.234	0.229	0.224
06:35:06	400
06:40:06	405
06:45:06	410
06:50:06	415
06:55:06	420
07:00:06	425
07:05:06	430
07:10:06	435
07:15:06	440
07:20:06	445
07:25:06	450
07:30:06	455
07:35:06	460
07:40:06	465
07:45:06	470
07:50:06	475
07:55:06	480
08:00:06	485
08:05:06	490
08:10:06	495
08:15:06	500
08:20:06	505
08:25:06	510
08:30:06	515
08:35:06	520
08:40:06	525
08:45:06	530
08:50:06	535
08:55:06	540
09:00:06	545
09:05:06	550
09:10:06	555
09:15:06	560
09:20:06	565
09:25:06	570
09:30:06	575
09:35:06	580
09:40:06	585
09:45:06	590
09:50:06	595
09:55:06	600
10:00:06	605
10:05:06	610
10:10:06	615
10:15:06	620
10:20:06	625
10:25:06	630
10:30:06	635
10:35:06	640
10:40:06	645
10:45:06	650
10:50:06	655
10:55:06	660
11:00:06	665
11:05:06	670
11:10:06	675
11:15:06	680
11:20:06	685
11:25:06	690
11:30:06	695
11:35:06	700
11:40:06	705
11:45:06	710
11:50:06	715
11:55:06	720
12:00:06	725
12:05:06	730
12:10:06	735
12:15:06	740
12:20:06	745
12:25:06	750
12:30:06	755
12:35:06	760
12:40:06	765
12:45:06	770
12:50:06	775
12:55:06	780
13:00:06	785
13:05:06	790
13:10:06	795
13:15:06	800
13:20:06	805
13:25:06	810
13:30:06	815
13:35:06	820
13:40:06	825
13:45:06	830
13:50:06	835
13:55:06	840
14:00:06	845
14:05:06	850
14:10:06	855
14:15:06	860
14:20:06	865
14:25:06	870
14:30:06	875
14:35:06	880
14:40:06	885
14:45:06	890
14:50:06	895
14:55:06	900
15:00:06	905
15:05:06	910
15:10:06	915
15:15:06	920
15:20:06	925
15:25:06	930
15:30:06	935
15:35:06	940
15:40:06	945
15:45:06	950
15:50:06	955
15:55:06	960
16:00:06	965
16:05:06	970
16:10:06	975
16:15:06	980
16:20:06	985
16:25:06	990
16:30:06	995
16:35:06	1000
16:40:06	1005
16:45:06	1010
16:50:06	1015
16:55:06	1020
17:00:06	1025
17:05:06	1030
17:10:06	1035
17:15:06	1040
17:20:06	1045
17:25:06	1050
17:30:06	1055
17:35:06	1060
17:40:06	1065
17:45:06	1070
17:50:06	1075
17:55:06	1080
18:00:06	1085
18:05:06	1090
18:10:06	1095
18:15:06	1100
18:20:06	1105
18:25:06	1110
18:30:06	1115
18:35:06	1120
18:40:06	1125
18:45:06	1130
18:50:06	1135
18:55:06	1140
19:00:06	1145
19:05:06	1150
19:10:06	1155
19:15:06	1160
19:20:06	1165
19:25:06	1170
19:30:06	1175
19:35:06	1180
19:40:06	1185
19:45:06	1190
19:50:06	1195
19:55:06	1200
20:00:06	1205
20:05:06	1210
20:10:06	1215
20:15:06	1220
20:20:06	1225
20:25:06	1230
20:30:06	1235
20:35:06	1240
20:40:06	1245
20:45:06	1250
20:50:06	1255
20:55:06	1260
21:00:06	1265
21:05:06	1270
21:10:06	1275
21:15:06	1280
21:20:06	1285
21:25:06	1290
21:30:06	1295
21:35:06	1300
21:40:06	1305
21:45:06	1310
21:50:06	1315
21:55:06	1320
22:00:06	1325
22:05:06	1330
22:10:06	1335
22:15:06	1340
22:20:06	1345
22:25:06	1350
22:30:06	1355
22:35:06	1360
22:40:06	1365
22:45:06	1370
22:50:06	1375
22:55:06	1380
23:00:06	1385
23:05:06	1390
23:10:06	1395
23:15:06	1400
23:20:06	1405
23:25:06	1410
23:30:06	1415
23:35:06	1420
23:40:06	1425
23:45:06	1430
23:50:06	1435
23:55:06	1440
24:00:06	1445

## Sheet: NORMALIZATION
NORMALIZATION
Info		EC24hMin	EC24hMin	EC24hMin	EC24hMin	EC24hMin	EC24hMin	EC24hMin	EC24hMin	EC24hMin	EC24hMin
Time	TIME	131	132	133	134	135	136	137	138	139	140
1899-12-31	0	0	0	0	0	0	0	0	0	0	0
1899-12-31 00:05:06	5	-0.002	-0.002	-0.002	-0.002	-0.002	-0.002	-0.002	-0.002	-0.002	-0.002
1899-12-31 00:10:06	10	-0.002	-0.002	-0.002	-0.002	-0.001	-0.002	-0.001	-0.002	-0.002	-0.002
1899-12-31 00:15:06	15	-0.002	-0.002	-0.002	-0.002	-0.001	-0.001	-0.002	-0.002	-0.002	-0.002
1899-12-31 00:20:06	20	-0.002	-0.002	-0.002	-0.002	-0.001	-0.002	-0.002	-0.002	-0.002	-0.002
1899-12-31 00:25:06	25	-0.002	-0.002	-0.002	-0.002	-0.001	-0.002	-0.002	-0.002	-0.002	-0.002
1899-12-31 00:30:06	30	-0.002	-0.002	-0.002	-0.001	-0.002	-0.002	-0.002	-0.002	-0.002	-0.002
1899-12-31 00:35:06	35	-0.002	-0.002	-0.002	-0.002	-0.002	-0.002	-0.002	-0.002	-0.002	-0.002
1899-12-31 00:40:06	40	-0.002	-0.002	-0.002	-0.002	-0.002	-0.002	-0.002	-0.002	-0.002	-0.002
1899-12-31 00:45:06	45	-0.002	-0.002	-0.002	-0.001	-0.001	-0.001	-0.001	-0.002	-0.002	-0.001
1899-12-31 00:50:06	50	-0.002	-0.002	-0.002	-0.002	-0.001	-0.001	-0.001	-0.002	-0.001	-0.001
1899-12-31 00:55:06	55	-0.002	-0.002	-0.002	-0.001	-0.001	-0.002	-0.001	-0.002	-0.002	-0.001
1899-12-31 01:00:06	60	-0.002	-0.002	-0.002	-0.002	-0.001	-0.002	-0.002	-0.002	-0.002	-0.001
1899-12-31 01:05:06	65	-0.002	-0.002	-0.002	-0.001	-0.002	-0.002	-0.001	-0.002	-0.002	-0.001
1899-12-31 01:10:06	70	-0.002	-0.002	-0.002	-0.002	-0.001	-0.002	-0.002	-0.002	-0.002	-0.001
1899-12-31 01:15:06	75	-0.002	-0.002	-0.002	-0.001	-0.001	-0.002	-0.002	-0.002	-0.002	-0.002
1899-12-31 01:20:06	80	-0.002	-0.002	-0.002	-0.001	-0.001	-0.001	-0.002	-0.002	-0.001	-0.001
1899-12-31 01:25:06	85	-0.002	-0.002	-0.002	-0.002	-0.001	-0.002	-0.002	-0.002	-0.002	-0.001
1899-12-31 01:30:06	90	-0.001	-0.001	-0.001	-0.001	-0.001	-0.001	-0.001	-0.002	-0.001	-0.001
1899-12-31 01:35:06	95	-0.002	-0.001	-0.002	-0.001	-0.001	-0.001	-0.001	-0.002	-0.001	-0.001
1899-12-31 01:40:06	100	-0.002	-0.002	-0.002	-0.001	-0.001	-0.002	-0.002	-0.002	-0.002	-0.001
1899-12-31 01:45:06	105	-0.001	-0.001	-0.001	-0.001	-0.001	-0.001	-0.001	-0.001	-0.001	0
1899-12-31 01:50:06	110	-0.001	-0.001	-0.001	-0.001	-0.001	-0.001	-0.001	-0.001	-0.001	-0.001
1899-12-31 01:55:06	115	-0.002	-0.002	-0.002	-0.001	-0.001	-0.001	-0.001	-0.002	-0.001	-0.001
1899-12-31 02:00:06	120	-0.002	-0.002	-0.001	-0.002	-0.001	-0.001	-0.001	-0.002	-0.001	-0.001
1899-12-31 02:05:06	125	-0.002	-0.002	-0.002	-0.001	-0.001	-0.001	-0.002	-0.002	-0.001	-0.001
1899-12-31 02:10:06	130	-0.001	-0.001	-0.001	-0.001	-0.001	-0.001	-0.001	-0.002	-0.001	-0.001
1899-12-31 02:15:06	135	-0.001	-0.001	-0.002	-0.001	-0.001	-0.001	-0.001	-0.002	-0.001	-0.001
1899-12-31 02:20:06	140	-0.002	-0.002	-0.002	-0.001	-0.001	-0.001	-0.001	-0.002	-0.001	-0.001
1899-12-31 02:25:06	145	-0.001	-0.001	-0.002	-0.001	-0.001	-0.001	-0.001	-0.002	-0.002	-0.002
1899-12-31 02:30:06	150	-0.002	-0.002	-0.002	-0.001	-0.001	-0.002	-0.001	-0.002	-0.001	-0.001
1899-12-31 02:35:06	155	-0.001	-0.001	-0.001	-0.001	-0.001	-0.001	-0.001	-0.001	-0.001	-0.001
1899-12-31 02:40:06	160	-0.001	-0.001	-0.002	-0.001	-0.001	-0.001	-0.001	-0.001	-0.001	-0.001
1899-12-31 02:45:06	165	-0.001	-0.001	-0.001	-0.001	-0.001	-0.001	-0.001	-0.001	-0.001	-0.001
1899-12-31 02:50:06	170	-0.001	-0.001	-0.001	-0.001	-0.001	-0.001	-0.001	-0.001	-0.001	-0.002
1899-12-31 02:55:06	175	-0.001	-0.001	-0.001	-0.001	-0.001	-0.001	-0.001	-0.002	-0.001	-0.001
1899-12-31 03:00:06	180	-0.001	-0.001	-0.001	-0.001	-0.001	-0.001	-0.001	-0.001	-0.001	-0.001
1899-12-31 03:05:06	185	-0.001	-0.001	-0.001	-0.001	-0.001	-0.001	-0.001	-0.001	-0.001	-0.001
1899-12-31 03:10:06	190	-0.001	-0.001	-0.001	-0.001	-0.001	-0.001	-0.001	-0.001	-0.001	-0.001
1899-12-31 03:15:06	195	-0.001	-0.001	-0.001	-0.001	-0.001	-0.001	-0.001	-0.001	-0.001	-0.001
1899-12-31 03:20:06	200	-0.001	-0.001	-0.001	-0.001	-0.001	-0.001	-0.001	-0.001	-0.001	-0.002
1899-12-31 03:25:06	205	-0.001	-0.001	-0.001	-0.001	-0.001	-0.001	-0.001	-0.001	-0.001	-0.001
1899-12-31 03:30:06	210	-0.002	-0.001	-0.001	-0.001	-0.001	-0.001	-0.001	-0.002	-0.001	-0.002
1899-12-31 03:35:06	215	-0.001	-0.001	-0.001	-0.001	-0.001	-0.001	-0.001	-0.001	-0.001	-0.002
1899-12-31 03:40:06	220	-0.001	-0.001	-0.001	-0.001	-0.001	-0.001	-0.001	-0.001	-0.001	-0.001
1899-12-31 03:45:06	225	-0.001	-0.001	-0.001	-0.001	-0.001	-0.001	-0.001	-0.001	-0.001	-0.001
1899-12-31 03:50:06	230	-0.001	-0.001	-0.001	-0.001	-0.001	-0.001	-0.001	-0.001	-0.001	-0.002
1899-12-31 03:55:06	235	-0.001	-0.001	-0.001	-0.001	-0.001	-0.001	-0.001	-0.001	-0.001	-0.002
1899-12-31 04:00:06	240	-0.001	-0.001	-0.001	-0.001	-0.001	-0.001	-0.001	-0.001	-0.001	-0.001
1899-12-31 04:05:06	245	-0.001	-0.001	-0.001	-0.001	-0.001	-0.001	-0.001	-0.001	-0.001	-0.001
1899-12-31 04:10:06	250	-0.001	-0.001	-0.001	-0.001	-0.001	-0.001	-0.001	-0.001	-0.001	-0.001
1899-12-31 04:15:06	255	-0.001	-0.001	-0.001	-0.001	-0.001	-0.001	-0.001	-0.001	-0.001	-0.001
1899-12-31 04:20:06	260	-0.001	-0.001	-0.001	-0.001	-0.001	-0.001	-0.001	-0.001	-0.001	-0.001
1899-12-31 04:25:06	265	-0.001	-0.001	-0.001	-0.001	-0.001	-0.001	-0.001	-0.001	-0.001	-0.001
1899-12-31 04:30:06	270	-0.001	-0.001	-0.001	-0.001	-0.001	-0.001	-0.001	-0.001	-0.001	-0.001
1899-12-31 04:35:06	275	-0.001	-0.001	-0.001	-0.001	0	-0.001	-0.001	-0.001	-0.001	-0.001
1899-12-31 04:40:06	280	-0.001	-0.001	-0.001	-0.001	-0.001	-0.001	-0.001	-0.001	-0.001	-0.002
1899-12-31 04:45:06	285	-0.001	-0.001	-0.001	-0.001	-0.001	-0.001	-0.001	-0.001	-0.001	-0.002
1899-12-31 04:50:06	290	-0.001	-0.001	-0.001	-0.001	0	-0.001	0	-0.001	-0.001	-0.001
1899-12-31 04:55:06	295	-0.001	-0.001	-0.001	0	0	0	0	-0.001	0	-0.001
1899-12-31 05:00:06	300	-0.001	-0.001	-0.001	-0.001	-0.001	-0.001	0	-0.001	-0.001	-0.002
1899-12-31 05:05:06	305	-0.001	-0.001	-0.001	-0.001	0	-0.001	0	-0.001	-0.001	-0.001
1899-12-31 05:10:06	310	-0.001	-0.001	-0.001	0	0	-0.001	0	-0.001	-0.001	-0.001
1899-12-31 05:15:06	315	-0.001	0	-0.001	0	0	-0.001	0	-0.001	-0.001	-0.001
1899-12-31 05:20:06	320	0	0	0	0	0	0	0	-0.001	0	-0.001
1899-12-31 05:25:06	325	-0.001	0	0	0	0	0	0	-0.001	0	-0.001
1899-12-31 05:30:06	330	0	0	0	0	0	0	0	-0.001	0	-0.001
1899-12-31 05:35:06	335	0	0	0	0	0	0	0	-0.001	0	-0.001
1899-12-31 05:40:06	340	0	0	0	0	0	0	0	-0.001	-0.001	-0.001
1899-12-31 05:45:06	345	0	0	0	0	0	0	0	0	0	-0.001
1899-12-31 05:50:06	350	0	0	0	0	0	0	0	0	0	0
1899-12-31 05:55:06	355	0	0	0	0	0	0	0	0	0	-0.001
1899-12-31 06:00:06	360	0	0	0	0	0	0	0	0	0	0
1899-12-31 06:05:06	365	0	0	0	0	0.001	0	0.001	0	0.001	0
1899-12-31 06:10:06	370	0.001	0.001	0	0.001	0.001	0.001	0.001	0	0.001	0
1899-12-31 06:15:06	375	0.001	0.001	0	0.001	0.001	0.001	0.001	0	0.001	0
1899-12-31 06:20:06	380	0.001	0.001	0	0.001	0.001	0.001	0.001	0	0.001	0
1899-12-31 06:25:06	385	0.001	0.001	0.001	0.001	0.001	0.001	0.001	0.001	0.001	0
1899-12-31 06:30:06	390	0.001	0.001	0.001	0.001	0.001	0.001	0.001	0.001	0.001	0
1899-12-31 06:35:06	395	0.001	0.001	0.001	0.001	0.001	0.001	0.001	0.001	0.001	0
1899-12-31 06:40:06	400	0.002	0.002	0.001	0.002	0.002	0.002	0.002	0.001	0.001	0.001
1899-12-31 06:45:06	405	0.002	0.002	0.001	0.001	0.002	0.001	0.001	0.001	0.001	0
1899-12-31 06:50:06	410	0.002	0.002	0.001	0.002	0.002	0.002	0.002	0.001	0.002	0.001
1899-12-31 06:55:06	415	0.002	0.002	0.002	0.002	0.002	0.002	0.002	0.002	0.002	0.001
1899-12-31 07:00:06	420	0.002	0.002	0.002	0.002	0.002	0.002	0.002	0.002	0.002	0.001
1899-12-31 07:05:06	425	0.003	0.002	0.002	0.002	0.002	0.002	0.003	0.002	0.002	0.002
1899-12-31 07:10:06	430	0.003	0.003	0.002	0.003	0.003	0.003	0.003	0.002	0.002	0.002
1899-12-31 07:15:06	435	0.003	0.003	0.003	0.003	0.003	0.003	0.003	0.002	0.003	0.002
1899-12-31 07:20:06	440	0.003	0.003	0.003	0.003	0.003	0.003	0.003	0.003	0.003	0.002
1899-12-31 07:25:06	445	0.004	0.003	0.003	0.004	0.004	0.003	0.003	0.003	0.003	0.002
1899-12-31 07:30:06	450	0.004	0.004	0.004	0.003	0.004	0.004	0.004	0.003	0.004	0.002
1899-12-31 07:35:06	455	0.005	0.004	0.004	0.004	0.004	0.004	0.004	0.003	0.004	0.003
1899-12-31 07:40:06	460	0.005	0.005	0.004	0.004	0.005	0.004	0.004	0.004	0.004	0.002
1899-12-31 07:45:06	465	0.006	0.005	0.005	0.005	0.006	0.005	0.005	0.005	0.005	0.003
1899-12-31 07:50:06	470	0.006	0.005	0.005	0.005	0.005	0.005	0.005	0.005	0.005	0.004
1899-12-31 07:55:06	475	0.006	0.006	0.005	0.006	0.006	0.006	0.006	0.005	0.006	0.004
1899-12-31 08:00:06	480	0.007	0.006	0.006	0.006	0.006	0.006	0.006	0.006	0.006	0.004
1899-12-31 08:05:06	485	0.007	0.007	0.006	0.007	0.007	0.007	0.007	0.006	0.007	0.005
1899-12-31 08:10:06	490	0.008	0.007	0.007	0.007	0.007	0.007	0.007	0.006	0.007	0.005
1899-12-31 08:15:06	495	0.009	0.008	0.008	0.008	0.008	0.008	0.008	0.007	0.008	0.006
1899-12-31 08:20:06	500	0.009	0.009	0.008	0.009	0.009	0.008	0.008	0.008	0.009	0.007
1899-12-31 08:25:06	505	0.01	0.01	0.009	0.01	0.01	0.009	0.009	0.009	0.009	0.008
1899-12-31 08:30:06	510	0.011	0.01	0.01	0.011	0.01	0.01	0.01	0.009	0.01	0.009
1899-12-31 08:35:06	515	0.011	0.011	0.01	0.011	0.011	0.01	0.01	0.01	0.01	0.009
1899-12-31 08:40:06	520	0.012	0.012	0.011	0.012	0.012	0.011	0.011	0.011	0.011	0.011
1899-12-31 08:45:06	525	0.014	0.013	0.012	0.013	0.013	0.012	0.012	0.012	0.012	0.012
1899-12-31 08:50:06	530	0.015	0.014	0.013	0.014	0.014	0.013	0.013	0.012	0.013	0.013
1899-12-31 08:55:06	535	0.016	0.015	0.014	0.015	0.015	0.014	0.014	0.014	0.014	0.014
1899-12-31 09:00:06	540	0.017	0.016	0.015	0.016	0.016	0.015	0.016	0.015	0.015	0.016
1899-12-31 09:05:06	545	0.018	0.017	0.016	0.017	0.017	0.016	0.017	0.016	0.016	0.017
1899-12-31 09:10:06	550	0.02	0.018	0.018	0.018	0.018	0.018	0.018	0.017	0.017	0.018
1899-12-31 09:15:06	555	0.021	0.02	0.019	0.02	0.02	0.019	0.019	0.018	0.019	0.02
1899-12-31 09:20:06	560	0.023	0.022	0.021	0.021	0.021	0.02	0.021	0.02	0.02	0.021
1899-12-31 09:25:06	565	0.024	0.023	0.022	0.023	0.023	0.022	0.023	0.021	0.021	0.023
1899-12-31 09:30:06	570	0.026	0.025	0.024	0.024	0.025	0.024	0.024	0.023	0.023	0.024
1899-12-31 09:35:06	575	0.028	0.027	0.026	0.026	0.027	0.025	0.026	0.024	0.024	0.026
1899-12-31 09:40:06	580	0.03	0.029	0.027	0.028	0.028	0.027	0.028	0.026	0.026	0.027
1899-12-31 09:45:06	585	0.032	0.031	0.029	0.03	0.03	0.029	0.03	0.028	0.028	0.029
1899-12-31 09:50:06	590	0.034	0.033	0.032	0.032	0.033	0.031	0.032	0.03	0.03	0.031
1899-12-31 09:55:06	595	0.037	0.035	0.034	0.035	0.035	0.033	0.034	0.032	0.032	0.032
1899-12-31 10:00:06	600	0.039	0.038	0.036	0.037	0.037	0.036	0.037	0.034	0.034	0.035
1899-12-31 10:05:06	605	0.042	0.04	0.039	0.04	0.04	0.038	0.04	0.037	0.037	0.037
1899-12-31 10:10:06	610	0.045	0.043	0.042	0.043	0.043	0.041	0.043	0.04	0.04	0.04
1899-12-31 10:15:06	615	0.048	0.046	0.045	0.045	0.046	0.044	0.046	0.043	0.042	0.042
1899-12-31 10:20:06	620	0.051	0.049	0.048	0.048	0.049	0.047	0.049	0.045	0.045	0.045
1899-12-31 10:25:06	625	0.055	0.052	0.051	0.052	0.052	0.05	0.052	0.049	0.048	0.048
1899-12-31 10:30:06	630	0.058	0.056	0.055	0.055	0.056	0.054	0.056	0.052	0.052	0.05
1899-12-31 10:35:06	635	0.062	0.06	0.059	0.059	0.06	0.057	0.06	0.056	0.055	0.054
1899-12-31 10:40:06	640	0.066	0.064	0.063	0.063	0.063	0.061	0.064	0.059	0.059	0.057
1899-12-31 10:45:06	645	0.071	0.068	0.067	0.067	0.068	0.066	0.068	0.063	0.062	0.061
1899-12-31 10:50:06	650	0.075	0.072	0.071	0.071	0.072	0.07	0.072	0.067	0.066	0.064
1899-12-31 10:55:06	655	0.08	0.077	0.076	0.076	0.077	0.075	0.077	0.072	0.07	0.067
1899-12-31 11:00:06	660	0.085	0.082	0.081	0.081	0.082	0.08	0.083	0.076	0.075	0.072
1899-12-31 11:05:06	665	0.091	0.087	0.086	0.086	0.087	0.085	0.089	0.081	0.08	0.077
1899-12-31 11:10:06	670	0.096	0.092	0.091	0.091	0.092	0.091	0.095	0.086	0.084	0.081
1899-12-31 11:15:06	675	0.102	0.097	0.097	0.097	0.097	0.097	0.1	0.091	0.089	0.086
1899-12-31 11:20:06	680	0.108	0.102	0.102	0.102	0.103	0.102	0.106	0.096	0.094	0.09
1899-12-31 11:25:06	685	0.114	0.108	0.108	0.108	0.108	0.109	0.113	0.102	0.1	0.096
1899-12-31 11:30:06	690	0.12	0.114	0.114	0.114	0.114	0.116	0.119	0.108	0.106	0.102
1899-12-31 11:35:06	695	0.126	0.12	0.12	0.12	0.12	0.122	0.126	0.114	0.112	0.108
1899-12-31 11:40:06	700	0.132	0.126	0.126	0.126	0.126	0.129	0.133	0.12	0.118	0.115
1899-12-31 11:45:06	705	0.139	0.132	0.134	0.132	0.133	0.136	0.14	0.125	0.124	0.123
1899-12-31 11:50:06	710	0.146	0.138	0.14	0.138	0.139	0.143	0.147	0.132	0.13	0.129
1899-12-31 11:55:06	715	0.153	0.145	0.147	0.144	0.144	0.149	0.153	0.138	0.136	0.136
1899-12-31 12:00:06	720	0.16	0.152	0.154	0.151	0.151	0.156	0.16	0.145	0.143	0.144
1899-12-31 12:05:06	725	0.168	0.159	0.162	0.158	0.158	0.164	0.168	0.152	0.15	0.151
1899-12-31 12:10:06	730	0.176	0.167	0.17	0.166	0.166	0.171	0.175	0.16	0.158	0.159
1899-12-31 12:15:06	735	0.185	0.175	0.178	0.174	0.174	0.178	0.183	0.169	0.167	0.167
1899-12-31 12:20:06	740	0.193	0.183	0.186	0.182	0.182	0.187	0.19	0.177	0.174	0.176
1899-12-31 12:25:06	745	0.201	0.191	0.194	0.19	0.19	0.195	0.197	0.185	0.183	0.185
1899-12-31 12:30:06	750	0.21	0.2	0.203	0.198	0.199	0.204	0.205	0.193	0.191	0.194
1899-12-31 12:35:06	755	0.218	0.207	0.21	0.207	0.207	0.212	0.212	0.201	0.2	0.201
1899-12-31 12:40:06	760	0.223	0.215	0.217	0.214	0.215	0.22	0.22	0.21	0.208	0.209
1899-12-31 12:45:06	765	0.229	0.222	0.224	0.22	0.221	0.227	0.226	0.217	0.216	0.217
1899-12-31 12:50:06	770	0.229	0.222	0.225	0.224	0.224	0.231	0.23	0.223	0.221	0.222
1899-12-31 12:55:06	775	0.229	0.223	0.226	0.224	0.224	0.231	0.229	0.224	0.224	0.226
1899-12-31 13:00:06	780	0.228	0.222	0.225	0.223	0.223	0.23	0.228	0.224	0.224	0.226
1899-12-31 13:05:06	785	0.228	0.222	0.225	0.223	0.223	0.23	0.227	0.223	0.222	0.225
1899-12-31 13:10:06	790	0.227	0.221	0.224	0.223	0.223	0.23	0.227	0.223	0.223	0.225
1899-12-31 13:15:06	795	0.226	0.221	0.224	0.222	0.222	0.23	0.226	0.222	0.222	0.225
1899-12-31 13:20:06	800	0.226	0.22	0.223	0.221	0.221	0.23	0.226	0.222	0.222	0.223
1899-12-31 13:25:06	805	0.225	0.22	0.223	0.221	0.221	0.229	0.226	0.222	0.221	0.222
1899-12-31 13:30:06	810	0.225	0.22	0.224	0.221	0.221	0.23	0.227	0.222	0.221	0.222
1899-12-31 13:35:06	815	0.225	0.221	0.224	0.221	0.22	0.229	0.225	0.221	0.22	0.221
1899-12-31 13:40:06	820	0.225	0.221	0.224	0.221	0.22	0.229	0.225	0.221	0.219	0.22
1899-12-31 13:45:06	825	0.225	0.221	0.224	0.221	0.221	0.229	0.226	0.221	0.22	0.22
1899-12-31 13:50:06	830	0.226	0.222	0.225	0.222	0.221	0.23	0.226	0.222	0.22	0.22
1899-12-31 13:55:06	835	0.226	0.222	0.225	0.222	0.222	0.23	0.227	0.222	0.22	0.22
1899-12-31 14:00:06	840	0.226	0.223	0.225	0.222	0.222	0.23	0.227	0.223	0.221	0.22
1899-12-31 14:05:06	845	0.226	0.223	0.225	0.223	0.222	0.23	0.227	0.223	0.221	0.219
1899-12-31 14:10:06	850	0.226	0.223	0.226	0.223	0.222	0.23	0.228	0.223	0.221	0.219
1899-12-31 14:15:06	855	0.226	0.223	0.226	0.223	0.222	0.231	0.228	0.223	0.221	0.218
1899-12-31 14:20:06	860	0.227	0.224	0.226	0.224	0.222	0.232	0.229	0.224	0.222	0.218
1899-12-31 14:25:06	865	0.226	0.224	0.226	0.223	0.222	0.232	0.229	0.224	0.221	0.218
1899-12-31 14:30:06	870	0.226	0.224	0.226	0.223	0.222	0.232	0.229	0.224	0.222	0.217
1899-12-31 14:35:06	875	0.226	0.224	0.226	0.223	0.222	0.232	0.229	0.224	0.222	0.217
1899-12-31 14:40:06	880	0.227	0.225	0.227	0.224	0.222	0.232	0.229	0.225	0.222	0.217
1899-12-31 14:45:06	885	0.227	0.225	0.228	0.224	0.222	0.233	0.229	0.225	0.222	0.217
1899-12-31 14:50:06	890	0.227	0.225	0.228	0.224	0.222	0.233	0.229	0.225	0.222	0.216
1899-12-31 14:55:06	895	0.227	0.226	0.228	0.224	0.222	0.233	0.229	0.225	0.222	0.217
1899-12-31 15:00:06	900	0.227	0.226	0.228	0.224	0.223	0.233	0.23	0.226	0.222	0.216
1899-12-31 15:05:06	905	0.227	0.226	0.228	0.224	0.223	0.233	0.229	0.225	0.221	0.215
1899-12-31 15:10:06	910	0.227	0.226	0.229	0.225	0.223	0.233	0.23	0.226	0.222	0.215
1899-12-31 15:15:06	915	0.227	0.227	0.23	0.225	0.224	0.234	0.23	0.226	0.223	0.215
1899-12-31 15:20:06	920	0.228	0.227	0.23	0.226	0.224	0.234	0.231	0.227	0.223	0.215
1899-12-31 15:25:06	925	0.227	0.226	0.23	0.226	0.224	0.234	0.231	0.226	0.222	0.214
1899-12-31 15:30:06	930	0.228	0.228	0.231	0.227	0.224	0.235	0.232	0.227	0.223	0.214
1899-12-31 15:35:06	935	0.229	0.229	0.231	0.228	0.225	0.236	0.233	0.228	0.223	0.214
1899-12-31 15:40:06	940	0.229	0.229	0.232	0.228	0.225	0.236	0.233	0.228	0.223	0.214
1899-12-31 15:45:06	945	0.229	0.23	0.232	0.228	0.225	0.237	0.233	0.228	0.223	0.214
1899-12-31 15:50:06	950	0.229	0.231	0.233	0.229	0.226	0.238	0.234	0.229	0.224	0.213
1899-12-31 15:55:06	955	0.229	0.231	0.233	0.229	0.227	0.238	0.235	0.229	0.224	0.212
1899-12-31 16:00:06	960	0.229	0.231	0.234	0.23	0.227	0.239	0.235	0.229	0.224	0.212
1899-12-31 16:05:06	965	0.23	0.233	0.235	0.231	0.227	0.24	0.235	0.23	0.224	0.212
1899-12-31 16:10:06	970	0.23	0.233	0.235	0.232	0.228	0.24	0.236	0.231	0.224	0.211
1899-12-31 16:15:06	975	0.23	0.234	0.236	0.232	0.228	0.24	0.236	0.231	0.225	0.211
1899-12-31 16:20:06	980	0.231	0.234	0.237	0.233	0.229	0.241	0.237	0.232	0.225	0.211
1899-12-31 16:25:06	985	0.231	0.236	0.238	0.233	0.23	0.242	0.238	0.232	0.225	0.211
1899-12-31 16:30:06	990	0.232	0.236	0.239	0.234	0.23	0.243	0.238	0.233	0.226	0.21
1899-12-31 16:35:06	995	0.233	0.237	0.24	0.235	0.232	0.244	0.239	0.234	0.227	0.21
1899-12-31 16:40:06	1000	0.233	0.238	0.241	0.236	0.232	0.245	0.239	0.234	0.227	0.209
1899-12-31 16:45:06	1005	0.234	0.239	0.242	0.237	0.233	0.246	0.24	0.236	0.228	0.209
1899-12-31 16:50:06	1010	0.235	0.24	0.243	0.239	0.235	0.247	0.24	0.237	0.229	0.209
1899-12-31 16:55:06	1015	0.235	0.24	0.244	0.239	0.235	0.248	0.241	0.237	0.229	0.208
1899-12-31 17:00:06	1020	0.235	0.241	0.245	0.24	0.236	0.248	0.241	0.238	0.229	0.208
1899-12-31 17:05:06	1025	0.237	0.243	0.246	0.242	0.238	0.25	0.243	0.239	0.23	0.208
1899-12-31 17:10:06	1030	0.237	0.244	0.247	0.243	0.239	0.251	0.244	0.24	0.231	0.207
1899-12-31 17:15:06	1035	0.238	0.245	0.248	0.244	0.24	0.252	0.245	0.241	0.232	0.207
1899-12-31 17:20:06	1040	0.24	0.247	0.249	0.246	0.242	0.252	0.246	0.243	0.232	0.207
1899-12-31 17:25:06	1045	0.24	0.247	0.25	0.246	0.242	0.253	0.246	0.243	0.232	0.207
1899-12-31 17:30:06	1050	0.241	0.248	0.251	0.247	0.244	0.254	0.247	0.244	0.233	0.206
1899-12-31 17:35:06	1055	0.241	0.25	0.252	0.248	0.245	0.255	0.248	0.246	0.234	0.206
1899-12-31 17:40:06	1060	0.242	0.25	0.252	0.249	0.245	0.256	0.249	0.246	0.235	0.206
1899-12-31 17:45:06	1065	0.243	0.252	0.254	0.251	0.247	0.257	0.25	0.248	0.236	0.207
1899-12-31 17:50:06	1070	0.245	0.254	0.256	0.253	0.25	0.259	0.252	0.249	0.238	0.207
1899-12-31 17:55:06	1075	0.245	0.255	0.256	0.253	0.249	0.259	0.252	0.249	0.237	0.207
1899-12-31 18:00:06	1080	0.245	0.256	0.257	0.254	0.25	0.26	0.253	0.251	0.239	0.206
1899-12-31 18:05:06	1085	0.246	0.257	0.258	0.255	0.251	0.26	0.253	0.251	0.239	0.205
1899-12-31 18:10:06	1090	0.247	0.259	0.259	0.257	0.253	0.262	0.255	0.253	0.24	0.206
1899-12-31 18:15:06	1095	0.248	0.259	0.26	0.257	0.253	0.262	0.255	0.253	0.241	0.206
1899-12-31 18:20:06	1100	0.248	0.26	0.26	0.258	0.254	0.263	0.256	0.254	0.241	0.205
1899-12-31 18:25:06	1105	0.249	0.261	0.261	0.259	0.255	0.264	0.257	0.255	0.242	0.205
1899-12-31 18:30:06	1110	0.25	0.262	0.263	0.261	0.257	0.265	0.258	0.256	0.243	0.205
1899-12-31 18:35:06	1115	0.251	0.263	0.263	0.262	0.258	0.266	0.258	0.257	0.244	0.205
1899-12-31 18:40:06	1120	0.252	0.265	0.265	0.263	0.259	0.267	0.259	0.258	0.245	0.205
1899-12-31 18:45:06	1125	0.254	0.266	0.266	0.264	0.26	0.268	0.26	0.259	0.245	0.206
1899-12-31 18:50:06	1130	0.254	0.267	0.267	0.265	0.261	0.269	0.261	0.26	0.246	0.206
1899-12-31 18:55:06	1135	0.255	0.267	0.268	0.265	0.262	0.27	0.262	0.261	0.247	0.206
1899-12-31 19:00:06	1140	0.256	0.269	0.269	0.268	0.263	0.27	0.263	0.262	0.248	0.206
1899-12-31 19:05:06	1145	0.257	0.269	0.27	0.268	0.264	0.271	0.264	0.262	0.248	0.206
1899-12-31 19:10:06	1150	0.257	0.269	0.27	0.268	0.264	0.271	0.264	0.262	0.248	0.206
1899-12-31 19:15:06	1155	0.259	0.271	0.271	0.27	0.267	0.273	0.265	0.264	0.25	0.207
1899-12-31 19:20:06	1160	0.259	0.272	0.272	0.271	0.267	0.273	0.266	0.265	0.251	0.207
1899-12-31 19:25:06	1165	0.261	0.274	0.273	0.272	0.269	0.275	0.267	0.267	0.252	0.207
1899-12-31 19:30:06	1170	0.261	0.274	0.274	0.273	0.269	0.276	0.268	0.267	0.253	0.207
1899-12-31 19:35:06	1175	0.262	0.276	0.275	0.274	0.271	0.277	0.269	0.269	0.253	0.207
1899-12-31 19:40:06	1180	0.263	0.276	0.275	0.275	0.272	0.277	0.27	0.269	0.254	0.208
1899-12-31 19:45:06	1185	0.264	0.276	0.276	0.276	0.273	0.278	0.271	0.27	0.255	0.207
1899-12-31 19:50:06	1190	0.264	0.278	0.277	0.277	0.274	0.279	0.272	0.271	0.256	0.207
1899-12-31 19:55:06	1195	0.265	0.279	0.28	0.279	0.276	0.281	0.274	0.273	0.258	0.207
1899-12-31 20:00:06	1200	0.265	0.279	0.279	0.278	0.275	0.28	0.273	0.273	0.257	0.207
1899-12-31 20:05:06	1205	0.267	0.281	0.28	0.279	0.276	0.281	0.274	0.273	0.258	0.206
1899-12-31 20:10:06	1210	0.267	0.281	0.281	0.281	0.278	0.282	0.276	0.275	0.259	0.207
1899-12-31 20:15:06	1215	0.268	0.281	0.281	0.281	0.278	0.283	0.276	0.275	0.259	0.207
1899-12-31 20:20:06	1220	0.269	0.283	0.281	0.282	0.279	0.284	0.277	0.276	0.26	0.209
1899-12-31 20:25:06	1225	0.269	0.284	0.282	0.283	0.28	0.284	0.278	0.277	0.261	0.208
1899-12-31 20:30:06	1230	0.269	0.284	0.282	0.283	0.281	0.285	0.278	0.277	0.261	0.209
1899-12-31 20:35:06	1235	0.269	0.284	0.283	0.284	0.281	0.285	0.279	0.278	0.262	0.208
1899-12-31 20:40:06	1240	0.269	0.284	0.283	0.285	0.282	0.286	0.279	0.279	0.263	0.207
1899-12-31 20:45:06	1245	0.272	0.287	0.287	0.286	0.285	0.288	0.28	0.28	0.265	0.209
1899-12-31 20:50:06	1250	0.271	0.287	0.285	0.287	0.284	0.287	0.281	0.281	0.265	0.21
1899-12-31 20:55:06	1255	0.272	0.287	0.285	0.287	0.284	0.287	0.282	0.281	0.265	0.209
1899-12-31 21:00:06	1260	0.272	0.287	0.285	0.287	0.285	0.288	0.282	0.281	0.265	0.209
1899-12-31 21:05:06	1265	0.272	0.288	0.286	0.288	0.286	0.288	0.283	0.282	0.265	0.208
1899-12-31 21:10:06	1270	0.273	0.289	0.287	0.289	0.287	0.289	0.284	0.282	0.267	0.21
1899-12-31 21:15:06	1275	0.274	0.29	0.288	0.29	0.288	0.29	0.284	0.284	0.267	0.21
1899-12-31 21:20:06	1280	0.275	0.291	0.289	0.291	0.289	0.291	0.285	0.284	0.267	0.211
1899-12-31 21:25:06	1285	0.275	0.29	0.29	0.291	0.289	0.291	0.285	0.285	0.269	0.211
1899-12-31 21:30:06	1290	0.275	0.291	0.29	0.292	0.29	0.292	0.286	0.285	0.27	0.212
1899-12-31 21:35:06	1295	0.276	0.292	0.291	0.292	0.29	0.293	0.287	0.286	0.271	0.214
1899-12-31 21:40:06	1300	0.276	0.292	0.293	0.293	0.292	0.294	0.288	0.287	0.272	0.213
1899-12-31 21:45:06	1305	0.276	0.292	0.291	0.293	0.291	0.294	0.288	0.288	0.272	0.214
1899-12-31 21:50:06	1310	0.275	0.291	0.291	0.292	0.29	0.294	0.289	0.288	0.272	0.215
1899-12-31 21:55:06	1315	0.275	0.292	0.291	0.293	0.291	0.295	0.289	0.289	0.272	0.216
1899-12-31 22:00:06	1320	0.275	0.292	0.291	0.292	0.29	0.295	0.29	0.289	0.273	0.216
1899-12-31 22:05:06	1325	0.275	0.292	0.291	0.293	0.291	0.295	0.291	0.29	0.273	0.216
1899-12-31 22:10:06	1330	0.275	0.291	0.291	0.293	0.291	0.295	0.291	0.29	0.274	0.217
1899-12-31 22:15:06	1335	0.275	0.291	0.29	0.293	0.291	0.295	0.292	0.29	0.274	0.216
1899-12-31 22:20:06	1340	0.274	0.292	0.29	0.292	0.291	0.295	0.291	0.289	0.273	0.216
1899-12-31 22:25:06	1345	0.274	0.291	0.29	0.292	0.291	0.294	0.292	0.289	0.274	0.216
1899-12-31 22:30:06	1350	0.274	0.291	0.29	0.293	0.291	0.295	0.292	0.29	0.274	0.217
1899-12-31 22:35:06	1355	0.276	0.293	0.292	0.294	0.291	0.295	0.291	0.29	0.274	0.218
1899-12-31 22:40:06	1360	0.275	0.292	0.291	0.294	0.292	0.295	0.293	0.29	0.274	0.217
1899-12-31 22:45:06	1365	0.276	0.293	0.292	0.295	0.293	0.297	0.293	0.292	0.275	0.22
1899-12-31 22:50:06	1370	0.276	0.293	0.291	0.294	0.293	0.296	0.293	0.291	0.274	0.22
1899-12-31 22:55:06	1375	0.275	0.292	0.291	0.294	0.292	0.296	0.293	0.291	0.274	0.219
1899-12-31 23:00:06	1380	0.276	0.294	0.293	0.295	0.295	0.297	0.294	0.292	0.276	0.218
1899-12-31 23:05:06	1385	0.276	0.292	0.29	0.295	0.293	0.296	0.293	0.291	0.273	0.218
1899-12-31 23:10:06	1390	0.276	0.292	0.291	0.295	0.293	0.296	0.293	0.291	0.274	0.217
1899-12-31 23:15:06	1395	0.275	0.292	0.29	0.295	0.293	0.296	0.294	0.291	0.274	0.217
1899-12-31 23:20:06	1400	0.276	0.294	0.291	0.295	0.294	0.297	0.294	0.292	0.274	0.218
1899-12-31 23:25:06	1405	0.276	0.294	0.292	0.296	0.295	0.298	0.295	0.292	0.275	0.22
1899-12-31 23:30:06	1410	0.278	0.295	0.293	0.297	0.295	0.298	0.295	0.293	0.275	0.221
1899-12-31 23:35:06	1415	0.278	0.295	0.293	0.296	0.296	0.298	0.295	0.293	0.275	0.22
1899-12-31 23:40:06	1420	0.277	0.294	0.292	0.297	0.295	0.298	0.295	0.293	0.275	0.217
1899-12-31 23:45:06	1425	0.277	0.294	0.291	0.296	0.295	0.297	0.295	0.292	0.275	0.217
1899-12-31 23:50:06	1430	0.278	0.295	0.292	0.297	0.296	0.298	0.295	0.293	0.275	0.219
1899-12-31 23:55:06	1435	0.276	0.294	0.292	0.297	0.296	0.297	0.295	0.292	0.275	0.219
1900-01-01 00:00:06	1440	0.277	0.295	0.292	0.297	0.296	0.297	0.295	0.292	0.275	0.218
To IMPORT
Info
Info	IN 0.02
Time	TIME	EC24hMin	EC24hMin	EC24hMin	EC24hMin	EC24hMin	EC24hMin	EC24hMin	EC24hMin	EC24hMin	EC24hMin
1899-12-31	5	0.022	0.02	0.021	0.02	0.02	0.02	0.02	0.021	0.02	0.02
1899-12-31 00:05:06	10	0.025	0.022	0.023	0.023	0.021	0.022	0.022	0.023	0.021	0.021
1899-12-31 00:10:06	15	0.028	0.025	0.026	0.025	0.023	0.024	0.024	0.024	0.023	0.023
1899-12-31 00:15:06	20	0.031	0.028	0.029	0.028	0.025	0.025	0.025	0.026	0.024	0.024
1899-12-31 00:20:06	25	0.035	0.032	0.032	0.031	0.027	0.027	0.027	0.028	0.026	0.026
1899-12-31 00:25:06	30	0.039	0.035	0.036	0.034	0.028	0.029	0.029	0.03	0.028	0.028
1899-12-31 00:30:06	35	0.043	0.039	0.041	0.039	0.03	0.031	0.031	0.032	0.03	0.03
1899-12-31 00:35:06	40	0.047	0.043	0.045	0.043	0.033	0.033	0.033	0.034	0.032	0.032
1899-12-31 00:40:06	45	0.052	0.048	0.05	0.047	0.035	0.036	0.036	0.037	0.034	0.034
1899-12-31 00:45:06	50	0.057	0.053	0.055	0.052	0.037	0.038	0.038	0.04	0.037	0.037
1899-12-31 00:50:06	55	0.063	0.058	0.06	0.058	0.04	0.041	0.041	0.043	0.04	0.04
1899-12-31 00:55:06	60	0.068	0.064	0.066	0.064	0.043	0.044	0.044	0.046	0.043	0.042
1899-12-31 01:00:06	65	0.075	0.069	0.072	0.07	0.046	0.047	0.047	0.049	0.045	0.045
1899-12-31 01:05:06	70	0.081	0.075	0.078	0.076	0.049	0.05	0.05	0.052	0.049	0.048
1899-12-31 01:10:06	75	0.087	0.082	0.085	0.082	0.052	0.054	0.054	0.056	0.052	0.052
1899-12-31 01:15:06	80	0.093	0.089	0.092	0.089	0.056	0.057	0.057	0.06	0.056	0.055
1899-12-31 01:20:06	85	0.1	0.096	0.099	0.097	0.06	0.061	0.061	0.064	0.059	0.059
1899-12-31 01:25:06	90	0.109	0.103	0.107	0.104	0.063	0.066	0.066	0.068	0.063	0.062
1899-12-31 01:30:06	95	0.114	0.11	0.114	0.113	0.068	0.07	0.07	0.072	0.067	0.066
1899-12-31 01:35:06	100	0.124	0.12	0.122	0.12	0.072	0.075	0.075	0.077	0.072	0.07
1899-12-31 01:40:06	105	0.132	0.128	0.132	0.13	0.077	0.08	0.08	0.083	0.076	0.075
1899-12-31 01:45:06	110	0.141	0.138	0.142	0.139	0.082	0.085	0.085	0.089	0.081	0.08
1899-12-31 01:50:06	115	0.149	0.147	0.153	0.149	0.087	0.091	0.091	0.095	0.086	0.084
1899-12-31 01:55:06	120	0.159	0.157	0.162	0.16	0.092	0.097	0.097	0.1	0.091	0.089
1899-12-31 02:00:06	125	0.168	0.167	0.172	0.17	0.097	0.102	0.102	0.106	0.096	0.094
1899-12-31 02:05:06	130	0.179	0.178	0.183	0.181	0.103	0.109	0.109	0.113	0.102	0.1
1899-12-31 02:10:06	135	0.187	0.187	0.192	0.191	0.108	0.116	0.116	0.119	0.108	0.106
1899-12-31 02:15:06	140	0.193	0.197	0.201	0.2	0.114	0.122	0.122	0.126	0.114	0.112
1899-12-31 02:20:06	145	0.203	0.206	0.209	0.21	0.12	0.129	0.129	0.133	0.12	0.118
1899-12-31 02:25:06	150	0.211	0.214	0.217	0.218	0.126	0.136	0.136	0.14	0.125	0.124
1899-12-31 02:30:06	155	0.219	0.221	0.225	0.226	0.133	0.143	0.143	0.147	0.132	0.13
1899-12-31 02:35:06	160	0.224	0.229	0.233	0.234	0.139	0.149	0.149	0.153	0.138	0.136
1899-12-31 02:40:06	165	0.231	0.237	0.242	0.242	0.144	0.156	0.156	0.16	0.145	0.143
1899-12-31 02:45:06	170	0.239	0.243	0.248	0.25	0.151	0.164	0.164	0.168	0.152	0.15
1899-12-31 02:50:06	175	0.243	0.247	0.253	0.256	0.158	0.171	0.171	0.175	0.16	0.158
1899-12-31 02:55:06	180	0.25	0.254	0.26	0.262	0.166	0.178	0.178	0.183	0.169	0.167
1899-12-31 03:00:06	185	0.255	0.257	0.261	0.268	0.174	0.187	0.187	0.19	0.177	0.174
1899-12-31 03:05:06	190	0.259	0.264	0.269	0.274	0.182	0.195	0.195	0.197	0.185	0.183
1899-12-31 03:10:06	195	0.264	0.27	0.272	0.277	0.19	0.204	0.204	0.205	0.193	0.191
1899-12-31 03:15:06	200	0.27	0.273	0.276	0.284	0.199	0.212	0.212	0.212	0.201	0.2
1899-12-31 03:20:06	205	0.274	0.282	0.285	0.291	0.207	0.22	0.22	0.22	0.21	0.208
1899-12-31 03:25:06	210	0.282	0.289	0.292	0.3	0.215	0.227	0.227	0.226	0.217	0.216
1899-12-31 03:30:06	215	0.289	0.295	0.298	0.309	0.221	0.231	0.231	0.23	0.223	0.221
1899-12-31 03:35:06	220	0.296	0.298	0.303	0.317	0.224	0.231	0.231	0.229	0.224	0.224
1899-12-31 03:40:06	225	0.304	0.305	0.311	0.324	0.224	0.23	0.23	0.228	0.224	0.224
1899-12-31 03:45:06	230	0.31	0.312	0.316	0.333	0.223	0.23	0.23	0.227	0.223	0.222
1899-12-31 03:50:06	235	0.316	0.322	0.327	0.335	0.223	0.23	0.23	0.227	0.223	0.223
1899-12-31 03:55:06	240	0.325	0.328	0.334	0.343	0.223	0.23	0.23	0.226	0.222	0.222
1899-12-31 04:00:06	245	0.331	0.335	0.34	0.352	0.222	0.23	0.23	0.226	0.222	0.222
1899-12-31 04:05:06	250	0.34	0.343	0.346	0.361	0.221	0.229	0.229	0.226	0.222	0.221
1899-12-31 04:10:06	255	0.347	0.349	0.351	0.367	0.221	0.23	0.23	0.227	0.222	0.221
1899-12-31 04:15:06	260	0.355	0.357	0.358	0.374	0.221	0.229	0.229	0.225	0.221	0.22
1899-12-31 04:20:06	265	0.359	0.364	0.366	0.38	0.22	0.229	0.229	0.225	0.221	0.219
1899-12-31 04:25:06	270	0.366	0.372	0.372	0.385	0.22	0.229	0.229	0.226	0.221	0.22
1899-12-31 04:30:06	275	0.372	0.376	0.377	0.392	0.221	0.23	0.23	0.226	0.222	0.22
1899-12-31 04:35:06	280	0.379	0.381	0.388	0.399	0.221	0.23	0.23	0.227	0.222	0.22
1899-12-31 04:40:06	285	0.387	0.391	0.395	0.408	0.222	0.23	0.23	0.227	0.223	0.221
1899-12-31 04:45:06	290	0.395	0.397	0.403	0.414	0.222	0.23	0.23	0.227	0.223	0.221
1899-12-31 04:50:06	295	0.401	0.404	0.41	0.422	0.222	0.23	0.23	0.228	0.223	0.221
1899-12-31 04:55:06	300	0.409	0.411	0.419	0.429	0.222	0.231	0.231	0.228	0.223	0.221
1899-12-31 05:00:06	305	0.417	0.417	0.425	0.436	0.222	0.232	0.232	0.229	0.224	0.222
1899-12-31 05:05:06	310	0.421	0.425	0.433	0.442	0.222	0.232	0.232	0.229	0.224	0.221
1899-12-31 05:10:06	315	0.423	0.432	0.441	0.451	0.222	0.232	0.232	0.229	0.224	0.222
1899-12-31 05:15:06	320	0.432	0.44	0.445	0.455	0.222	0.232	0.232	0.229	0.224	0.222
1899-12-31 05:20:06	325	0.441	0.445	0.448	0.462	0.222	0.232	0.232	0.229	0.225	0.222
1899-12-31 05:25:06	330	0.444	0.452	0.457	0.468	0.222	0.233	0.233	0.229	0.225	0.222
1899-12-31 05:30:06	335	0.451	0.459	0.466	0.472	0.222	0.233	0.233	0.229	0.225	0.222
1899-12-31 05:35:06	340	0.462	0.467	0.47	0.48	0.222	0.233	0.233	0.229	0.225	0.222
1899-12-31 05:40:06	345	0.47	0.472	0.476	0.485	0.222	0.233	0.233	0.23	0.226	0.222
1899-12-31 05:45:06	350	0.477	0.478	0.486	0.488	0.223	0.233	0.233	0.229	0.225	0.221
1899-12-31 05:50:06	355	0.482	0.485	0.493	0.499	0.223	0.233	0.233	0.23	0.226	0.222
1899-12-31 05:55:06	360	0.489	0.492	0.499	0.508	0.223	0.234	0.234	0.23	0.226	0.223
1899-12-31 06:00:06	365	0.496	0.499	0.503	0.515	0.224	0.234	0.234	0.231	0.227	0.223
1899-12-31 06:05:06	370	0.502	0.506	0.514	0.52	0.224	0.234	0.234	0.231	0.226	0.222
1899-12-31 06:10:06	375	0.511	0.51	0.519	0.529	0.224	0.235	0.235	0.232	0.227	0.223
1899-12-31 06:15:06	380	0.519	0.522	0.528	0.531	0.224	0.236	0.236	0.233	0.228	0.223
1899-12-31 06:20:06	385	0.525	0.529	0.538	0.544	0.225	0.236	0.236	0.233	0.228	0.223
1899-12-31 06:25:06	390	0.53	0.538	0.543	0.553	0.225	0.237	0.237	0.233	0.228	0.223
1899-12-31 06:30:06	395	0.535	0.548	0.55	0.561	0.225	0.238	0.238	0.234	0.229	0.224
1899-12-31 06:35:06	400
	INITIATE 0.002
1899-12-31 06:40:06	Min	EC24hMin	EC24hMin	EC24hMin	EC24hMin	EC24hMin	EC24hMin	EC24hMin	EC24hMin	EC24hMin	EC24hMin
INITIATE 0.005
1899-12-31 06:40:06	Min	EC24hMin	EC24hMin	EC24hMin	EC24hMin	EC24hMin	EC24hMin	EC24hMin	EC24hMin	EC24hMin	EC24hMin

## Sheet: 0.002-MIN
EC24hMin	EC24hMin	EC24hMin	EC24hMin	EC24hMin	EC24hMin	EC24hMin	EC24hMin	EC24hMin	EC24hMin
0.002	0.002	0.002	0.002	0.002	0.002	0.002	0.002	0.002	0.002
0.002	0.002	0.002	0.001	0.002	0.001	0.001	0.002	0.002	0.002
0.002	0.002	0.002	0.002	0.002	0.002	0.002	0.002	0.002	0.002
0.002	0.002	0.002	0.002	0.002	0.002	0.002	0.002	0.002	0.002
0.002	0.002	0.003	0.002	0.002	0.002	0.002	0.002	0.003	0.002
0.003	0.002	0.003	0.002	0.002	0.002	0.003	0.003	0.003	0.002
0.003	0.003	0.003	0.003	0.003	0.003	0.003	0.003	0.003	0.003
0.003	0.003	0.004	0.003	0.003	0.003	0.003	0.003	0.004	0.002
0.003	0.003	0.004	0.003	0.003	0.003	0.003	0.003	0.004	0.003
0.004	0.003	0.004	0.004	0.004	0.003	0.003	0.004	0.004	0.004
0.004	0.004	0.005	0.003	0.004	0.004	0.004	0.005	0.005	0.004
0.005	0.004	0.005	0.004	0.004	0.004	0.004	0.005	0.005	0.004
0.005	0.005	0.005	0.004	0.005	0.004	0.004	0.005	0.006	0.005
0.006	0.005	0.006	0.005	0.006	0.005	0.005	0.006	0.006	0.005
0.006	0.005	0.006	0.005	0.005	0.005	0.005	0.006	0.007	0.006
0.006	0.006	0.007	0.006	0.006	0.006	0.006	0.006	0.007	0.007
0.007	0.006	0.008	0.006	0.006	0.006	0.006	0.007	0.008	0.008
0.007	0.007	0.008	0.007	0.007	0.007	0.007	0.008	0.009	0.009
0.008	0.007	0.009	0.007	0.007	0.007	0.007	0.009	0.009	0.009
0.009	0.008	0.01	0.008	0.008	0.008	0.008	0.009	0.01	0.011
0.009	0.009	0.01	0.009	0.009	0.008	0.008	0.01	0.01	0.012
0.01	0.01	0.011	0.01	0.01	0.009	0.009	0.011	0.011	0.013
0.011	0.01	0.012	0.011	0.01	0.01	0.01	0.012	0.012	0.014
0.011	0.011	0.013	0.011	0.011	0.01	0.01	0.012	0.013	0.016
0.012	0.012	0.014	0.012	0.012	0.011	0.011	0.014	0.014	0.017
0.014	0.013	0.015	0.013	0.013	0.012	0.012	0.015	0.015	0.018
0.015	0.014	0.016	0.014	0.014	0.013	0.013	0.016	0.016	0.02
0.016	0.015	0.018	0.015	0.015	0.014	0.014	0.017	0.017	0.021
0.017	0.016	0.019	0.016	0.016	0.015	0.016	0.018	0.019	0.023
0.018	0.017	0.021	0.017	0.017	0.016	0.017	0.02	0.02	0.024
0.02	0.018	0.022	0.018	0.018	0.018	0.018	0.021	0.021	0.026
0.021	0.02	0.024	0.02	0.02	0.019	0.019	0.023	0.023	0.027
0.023	0.022	0.026	0.021	0.021	0.02	0.021	0.024	0.024	0.029
0.024	0.023	0.027	0.023	0.023	0.022	0.023	0.026	0.026	0.031
0.026	0.025	0.029	0.024	0.025	0.024	0.024	0.028	0.028	0.032
0.028	0.027	0.032	0.026	0.027	0.025	0.026	0.03	0.03	0.035
0.03	0.029	0.034	0.028	0.028	0.027	0.028	0.032	0.032	0.037
0.032	0.031	0.036	0.03	0.03	0.029	0.03	0.034	0.034	0.04
0.034	0.033	0.039	0.032	0.033	0.031	0.032	0.037	0.037	0.042
0.037	0.035	0.042	0.035	0.035	0.033	0.034	0.04	0.04	0.045
0.039	0.038	0.045	0.037	0.037	0.036	0.037	0.043	0.042	0.048
0.042	0.04	0.048	0.04	0.04	0.038	0.04	0.045	0.045	0.05
0.045	0.043	0.051	0.043	0.043	0.041	0.043	0.049	0.048	0.054
0.048	0.046	0.055	0.045	0.046	0.044	0.046	0.052	0.052	0.057
0.051	0.049	0.059	0.048	0.049	0.047	0.049	0.056	0.055	0.061
0.055	0.052	0.063	0.052	0.052	0.05	0.052	0.059	0.059	0.064
0.058	0.056	0.067	0.055	0.056	0.054	0.056	0.063	0.062	0.067
0.062	0.06	0.071	0.059	0.06	0.057	0.06	0.067	0.066	0.072
0.066	0.064	0.076	0.063	0.063	0.061	0.064	0.072	0.07	0.077
0.071	0.068	0.081	0.067	0.068	0.066	0.068	0.076	0.075	0.081
0.075	0.072	0.086	0.071	0.072	0.07	0.072	0.081	0.08	0.086
0.08	0.077	0.091	0.076	0.077	0.075	0.077	0.086	0.084	0.09
0.085	0.082	0.097	0.081	0.082	0.08	0.083	0.091	0.089	0.096
0.091	0.087	0.102	0.086	0.087	0.085	0.089	0.096	0.094	0.102
0.096	0.092	0.108	0.091	0.092	0.091	0.095	0.102	0.1	0.108
0.102	0.097	0.114	0.097	0.097	0.097	0.1	0.108	0.106	0.115
0.108	0.102	0.12	0.102	0.103	0.102	0.106	0.114	0.112	0.123
0.114	0.108	0.126	0.108	0.108	0.109	0.113	0.12	0.118	0.129
0.12	0.114	0.134	0.114	0.114	0.116	0.119	0.125	0.124	0.136
0.126	0.12	0.14	0.12	0.12	0.122	0.126	0.132	0.13	0.144
0.132	0.126	0.147	0.126	0.126	0.129	0.133	0.138	0.136	0.151
0.139	0.132	0.154	0.132	0.133	0.136	0.14	0.145	0.143	0.159
0.146	0.138	0.162	0.138	0.139	0.143	0.147	0.152	0.15	0.167
0.153	0.145	0.17	0.144	0.144	0.149	0.153	0.16	0.158	0.176
0.16	0.152	0.178	0.151	0.151	0.156	0.16	0.169	0.167	0.185
0.168	0.159	0.186	0.158	0.158	0.164	0.168	0.177	0.174	0.194
0.176	0.167	0.194	0.166	0.166	0.171	0.175	0.185	0.183	0.201
0.185	0.175	0.203	0.174	0.174	0.178	0.183	0.193	0.191	0.209
0.193	0.183	0.21	0.182	0.182	0.187	0.19	0.201	0.2	0.217
0.201	0.191	0.217	0.19	0.19	0.195	0.197	0.21	0.208	0.222
0.21	0.2	0.224	0.198	0.199	0.204	0.205	0.217	0.216	0.226
0.218	0.207	0.225	0.207	0.207	0.212	0.212	0.223	0.221	0.226
0.223	0.215	0.226	0.214	0.215	0.22	0.22	0.224	0.224	0.225
0.229	0.222	0.225	0.22	0.221	0.227	0.226	0.224	0.224	0.225
0.229	0.222	0.225	0.224	0.224	0.231	0.23	0.223	0.222	0.225
0.229	0.223	0.224	0.224	0.224	0.231	0.229	0.223	0.223	0.223
0.228	0.222	0.224	0.223	0.223	0.23	0.228	0.222	0.222	0.222
0.228	0.222	0.223	0.223	0.223	0.23	0.227	0.222	0.222	0.222
0.227	0.221	0.223	0.223	0.223	0.23	0.227	0.222	0.221	0.221
0.226	0.221	0.224	0.222	0.222	0.23	0.226	0.222	0.221	0.22
0.226	0.22	0.224	0.221	0.221	0.23	0.226	0.221	0.22	0.22
0.225	0.22	0.224	0.221	0.221	0.229	0.226	0.221	0.219	0.22
0.225	0.22	0.224	0.221	0.221	0.23	0.227	0.221	0.22	0.22
0.225	0.221	0.225	0.221	0.22	0.229	0.225	0.222	0.22	0.22
0.225	0.221	0.225	0.221	0.22	0.229	0.225	0.222	0.22	0.219
0.225	0.221	0.225	0.221	0.221	0.229	0.226	0.223	0.221	0.219
0.226	0.222	0.225	0.222	0.221	0.23	0.226	0.223	0.221	0.218
0.226	0.222	0.226	0.222	0.222	0.23	0.227	0.223	0.221	0.218
0.226	0.223	0.226	0.222	0.222	0.23	0.227	0.223	0.221	0.218
0.226	0.223	0.226	0.223	0.222	0.23	0.227	0.224	0.222	0.217
0.226	0.223	0.226	0.223	0.222	0.23	0.228	0.224	0.221	0.217
0.226	0.223	0.226	0.223	0.222	0.231	0.228	0.224	0.222	0.217
0.227	0.224	0.226	0.224	0.222	0.232	0.229	0.224	0.222	0.217
0.226	0.224	0.227	0.223	0.222	0.232	0.229	0.225	0.222	0.216
0.226	0.224	0.228	0.223	0.222	0.232	0.229	0.225	0.222	0.217
0.226	0.224	0.228	0.223	0.222	0.232	0.229	0.225	0.222	0.216
0.227	0.225	0.228	0.224	0.222	0.232	0.229	0.225	0.222	0.215
0.227	0.225	0.228	0.224	0.222	0.233	0.229	0.226	0.222	0.215
0.227	0.225	0.228	0.224	0.222	0.233	0.229	0.225	0.221	0.215
0.227	0.226	0.229	0.224	0.222	0.233	0.229	0.226	0.222	0.215
0.227	0.226	0.23	0.224	0.223	0.233	0.23	0.226	0.223	0.214
0.227	0.226	0.23	0.224	0.223	0.233	0.229	0.227	0.223	0.214
0.227	0.226	0.23	0.225	0.223	0.233	0.23	0.226	0.222	0.214
0.227	0.227	0.231	0.225	0.224	0.234	0.23	0.227	0.223	0.214
0.228	0.227	0.231	0.226	0.224	0.234	0.231	0.228	0.223	0.214
0.227	0.226	0.232	0.226	0.224	0.234	0.231	0.228	0.223	0.213
0.228	0.228	0.232	0.227	0.224	0.235	0.232	0.228	0.223	0.212
0.229	0.229	0.233	0.228	0.225	0.236	0.233	0.229	0.224	0.212
0.229	0.229	0.233	0.228	0.225	0.236	0.233	0.229	0.224	0.212
0.229	0.23	0.234	0.228	0.225	0.237	0.233	0.229	0.224	0.211
0.229	0.231	0.235	0.229	0.226	0.238	0.234	0.23	0.224	0.211
0.229	0.231	0.235	0.229	0.227	0.238	0.235	0.231	0.224	0.211
0.229	0.231	0.236	0.23	0.227	0.239	0.235	0.231	0.225	0.211
0.23	0.233	0.237	0.231	0.227	0.24	0.235	0.232	0.225	0.21
0.23	0.233	0.238	0.232	0.228	0.24	0.236	0.232	0.225	0.21
0.23	0.234	0.239	0.232	0.228	0.24	0.236	0.233	0.226	0.209
0.231	0.234	0.24	0.233	0.229	0.241	0.237	0.234	0.227	0.209
0.231	0.236	0.241	0.233	0.23	0.242	0.238	0.234	0.227	0.209
0.232	0.236	0.242	0.234	0.23	0.243	0.238	0.236	0.228	0.208
0.233	0.237	0.243	0.235	0.232	0.244	0.239	0.237	0.229	0.208
0.233	0.238	0.244	0.236	0.232	0.245	0.239	0.237	0.229	0.208
0.234	0.239	0.245	0.237	0.233	0.246	0.24	0.238	0.229	0.207
0.235	0.24	0.246	0.239	0.235	0.247	0.24	0.239	0.23	0.207
0.235	0.24	0.247	0.239	0.235	0.248	0.241	0.24	0.231	0.207
0.235	0.241	0.248	0.24	0.236	0.248	0.241	0.241	0.232	0.207
0.237	0.243	0.249	0.242	0.238	0.25	0.243	0.243	0.232	0.206
0.237	0.244	0.25	0.243	0.239	0.251	0.244	0.243	0.232	0.206
0.238	0.245	0.251	0.244	0.24	0.252	0.245	0.244	0.233	0.206
0.24	0.247	0.252	0.246	0.242	0.252	0.246	0.246	0.234	0.207
0.24	0.247	0.252	0.246	0.242	0.253	0.246	0.246	0.235	0.207
0.241	0.248	0.254	0.247	0.244	0.254	0.247	0.248	0.236	0.207
0.241	0.25	0.256	0.248	0.245	0.255	0.248	0.249	0.238	0.206
0.242	0.25	0.256	0.249	0.245	0.256	0.249	0.249	0.237	0.205
0.243	0.252	0.257	0.251	0.247	0.257	0.25	0.251	0.239	0.206
0.245	0.254	0.258	0.253	0.25	0.259	0.252	0.251	0.239	0.206
0.245	0.255	0.259	0.253	0.249	0.259	0.252	0.253	0.24	0.205
0.245	0.256	0.26	0.254	0.25	0.26	0.253	0.253	0.241	0.205
0.246	0.257	0.26	0.255	0.251	0.26	0.253	0.254	0.241	0.205
0.247	0.259	0.261	0.257	0.253	0.262	0.255	0.255	0.242	0.205
0.248	0.259	0.263	0.257	0.253	0.262	0.255	0.256	0.243	0.205
0.248	0.26	0.263	0.258	0.254	0.263	0.256	0.257	0.244	0.206
0.249	0.261	0.265	0.259	0.255	0.264	0.257	0.258	0.245	0.206
0.25	0.262	0.266	0.261	0.257	0.265	0.258	0.259	0.245	0.206
0.251	0.263	0.267	0.262	0.258	0.266	0.258	0.26	0.246	0.206
0.252	0.265	0.268	0.263	0.259	0.267	0.259	0.261	0.247	0.206
0.254	0.266	0.269	0.264	0.26	0.268	0.26	0.262	0.248	0.206
0.254	0.267	0.27	0.265	0.261	0.269	0.261	0.262	0.248	0.207
0.255	0.267	0.27	0.265	0.262	0.27	0.262	0.262	0.248	0.207
0.256	0.269	0.271	0.268	0.263	0.27	0.263	0.264	0.25	0.207
0.257	0.269	0.272	0.268	0.264	0.271	0.264	0.265	0.251	0.207
0.257	0.269	0.273	0.268	0.264	0.271	0.264	0.267	0.252	0.207
0.259	0.271	0.274	0.27	0.267	0.273	0.265	0.267	0.253	0.208
0.259	0.272	0.275	0.271	0.267	0.273	0.266	0.269	0.253	0.207
0.261	0.274	0.275	0.272	0.269	0.275	0.267	0.269	0.254	0.207
0.261	0.274	0.276	0.273	0.269	0.276	0.268	0.27	0.255	0.207
0.262	0.276	0.277	0.274	0.271	0.277	0.269	0.271	0.256	0.207
0.263	0.276	0.28	0.275	0.272	0.277	0.27	0.273	0.258	0.206
0.264	0.276	0.279	0.276	0.273	0.278	0.271	0.273	0.257	0.207
0.264	0.278	0.28	0.277	0.274	0.279	0.272	0.273	0.258	0.207
0.265	0.279	0.281	0.279	0.276	0.281	0.274	0.275	0.259	0.209
0.265	0.279	0.281	0.278	0.275	0.28	0.273	0.275	0.259	0.208
0.267	0.281	0.281	0.279	0.276	0.281	0.274	0.276	0.26	0.209
0.267	0.281	0.282	0.281	0.278	0.282	0.276	0.277	0.261	0.208
0.268	0.281	0.282	0.281	0.278	0.283	0.276	0.277	0.261	0.207
0.269	0.283	0.283	0.282	0.279	0.284	0.277	0.278	0.262	0.209
0.269	0.284	0.283	0.283	0.28	0.284	0.278	0.279	0.263	0.21
0.269	0.284	0.287	0.283	0.281	0.285	0.278	0.28	0.265	0.209
0.269	0.284	0.285	0.284	0.281	0.285	0.279	0.281	0.265	0.209
0.269	0.284	0.285	0.285	0.282	0.286	0.279	0.281	0.265	0.208
0.272	0.287	0.285	0.286	0.285	0.288	0.28	0.281	0.265	0.21
0.271	0.287	0.286	0.287	0.284	0.287	0.281	0.282	0.265	0.21
0.272	0.287	0.287	0.287	0.284	0.287	0.282	0.282	0.267	0.211
0.272	0.287	0.288	0.287	0.285	0.288	0.282	0.284	0.267	0.211
0.272	0.288	0.289	0.288	0.286	0.288	0.283	0.284	0.267	0.212
0.273	0.289	0.29	0.289	0.287	0.289	0.284	0.285	0.269	0.214
0.274	0.29	0.29	0.29	0.288	0.29	0.284	0.285	0.27	0.213
0.275	0.291	0.291	0.291	0.289	0.291	0.285	0.286	0.271	0.214
0.275	0.29	0.293	0.291	0.289	0.291	0.285	0.287	0.272	0.215
0.275	0.291	0.291	0.292	0.29	0.292	0.286	0.288	0.272	0.216
0.276	0.292	0.291	0.292	0.29	0.293	0.287	0.288	0.272	0.216
0.276	0.292	0.291	0.293	0.292	0.294	0.288	0.289	0.272	0.216
0.276	0.292	0.291	0.293	0.291	0.294	0.288	0.289	0.273	0.217
0.275	0.291	0.291	0.292	0.29	0.294	0.289	0.29	0.273	0.216
0.275	0.292	0.291	0.293	0.291	0.295	0.289	0.29	0.274	0.216
0.275	0.292	0.29	0.292	0.29	0.295	0.29	0.29	0.274	0.216
0.275	0.292	0.29	0.293	0.291	0.295	0.291	0.289	0.273	0.217
0.275	0.291	0.29	0.293	0.291	0.295	0.291	0.289	0.274	0.218
0.275	0.291	0.29	0.293	0.291	0.295	0.292	0.29	0.274	0.217
0.274	0.292	0.292	0.292	0.291	0.295	0.291	0.29	0.274	0.22
0.274	0.291	0.291	0.292	0.291	0.294	0.292	0.29	0.274	0.22
0.274	0.291	0.292	0.293	0.291	0.295	0.292	0.292	0.275	0.219
0.276	0.293	0.291	0.294	0.291	0.295	0.291	0.291	0.274	0.218
0.275	0.292	0.291	0.294	0.292	0.295	0.293	0.291	0.274	0.218
0.276	0.293	0.293	0.295	0.293	0.297	0.293	0.292	0.276	0.217
0.276	0.293	0.29	0.294	0.293	0.296	0.293	0.291	0.273	0.217
0.275	0.292	0.291	0.294	0.292	0.296	0.293	0.291	0.274	0.218
0.276	0.294	0.29	0.295	0.295	0.297	0.294	0.291	0.274	0.22
0.276	0.292	0.291	0.295	0.293	0.296	0.293	0.292	0.274	0.221
0.276	0.292	0.292	0.295	0.293	0.296	0.293	0.292	0.275	0.22
0.275	0.292	0.293	0.295	0.293	0.296	0.294	0.293	0.275	0.217
0.276	0.294	0.293	0.295	0.294	0.297	0.294	0.293	0.275	0.217
0.276	0.294	0.292	0.296	0.295	0.298	0.295	0.293	0.275	0.219
0.278	0.295	0.291	0.297	0.295	0.298	0.295	0.292	0.275	0.219
0.278	0.295	0.292	0.296	0.296	0.298	0.295	0.293	0.275	0.218
0.277	0.294	0.292	0.297	0.295	0.298	0.295	0.292	0.275
0.277	0.294	0.292	0.296	0.295	0.297	0.295	0.292	0.275
0.278	0.295		0.297	0.296	0.298	0.295
0.276	0.294		0.297	0.296	0.297	0.295
0.277	0.295		0.297	0.296	0.297	0.295

## Sheet: .005-MIN
EC24hMin	EC24hMin	EC24hMin	EC24hMin	EC24hMin	EC24hMin	EC24hMin	EC24hMin	EC24hMin	EC24hMin
0.005	0.005	0.005	0.005	0.005	0.005	0.005	0.005	0.005	0.005
0.005	0.005	0.006	0.005	0.006	0.005	0.005	0.005	0.005	0.005
0.006	0.005	0.006	0.006	0.005	0.006	0.006	0.005	0.006	0.006
0.006	0.006	0.007	0.006	0.006	0.006	0.006	0.006	0.006	0.007
0.006	0.006	0.008	0.007	0.006	0.007	0.007	0.006	0.007	0.008
0.007	0.007	0.008	0.007	0.007	0.007	0.007	0.006	0.007	0.009
0.007	0.007	0.009	0.008	0.007	0.008	0.008	0.007	0.008	0.009
0.008	0.008	0.01	0.009	0.008	0.008	0.008	0.008	0.009	0.011
0.009	0.009	0.01	0.01	0.009	0.009	0.009	0.009	0.009	0.012
0.009	0.01	0.011	0.011	0.01	0.01	0.01	0.009	0.01	0.013
0.01	0.01	0.012	0.011	0.01	0.01	0.01	0.01	0.01	0.014
0.011	0.011	0.013	0.012	0.011	0.011	0.011	0.011	0.011	0.016
0.011	0.012	0.014	0.013	0.012	0.012	0.012	0.012	0.012	0.017
0.012	0.013	0.015	0.014	0.013	0.013	0.013	0.012	0.013	0.018
0.014	0.014	0.016	0.015	0.014	0.014	0.014	0.014	0.014	0.02
0.015	0.015	0.018	0.016	0.015	0.015	0.016	0.015	0.015	0.021
0.016	0.016	0.019	0.017	0.016	0.016	0.017	0.016	0.016	0.023
0.017	0.017	0.021	0.018	0.017	0.018	0.018	0.017	0.017	0.024
0.018	0.018	0.022	0.02	0.018	0.019	0.019	0.018	0.019	0.026
0.02	0.02	0.024	0.021	0.02	0.02	0.021	0.02	0.02	0.027
0.021	0.022	0.026	0.023	0.021	0.022	0.023	0.021	0.021	0.029
0.023	0.023	0.027	0.024	0.023	0.024	0.024	0.023	0.023	0.031
0.024	0.025	0.029	0.026	0.025	0.025	0.026	0.024	0.024	0.032
0.026	0.027	0.032	0.028	0.027	0.027	0.028	0.026	0.026	0.035
0.028	0.029	0.034	0.03	0.028	0.029	0.03	0.028	0.028	0.037
0.03	0.031	0.036	0.032	0.03	0.031	0.032	0.03	0.03	0.04
0.032	0.033	0.039	0.035	0.033	0.033	0.034	0.032	0.032	0.042
0.034	0.035	0.042	0.037	0.035	0.036	0.037	0.034	0.034	0.045
0.037	0.038	0.045	0.04	0.037	0.038	0.04	0.037	0.037	0.048
0.039	0.04	0.048	0.043	0.04	0.041	0.043	0.04	0.04	0.05
0.042	0.043	0.051	0.045	0.043	0.044	0.046	0.043	0.042	0.054
0.045	0.046	0.055	0.048	0.046	0.047	0.049	0.045	0.045	0.057
0.048	0.049	0.059	0.052	0.049	0.05	0.052	0.049	0.048	0.061
0.051	0.052	0.063	0.055	0.052	0.054	0.056	0.052	0.052	0.064
0.055	0.056	0.067	0.059	0.056	0.057	0.06	0.056	0.055	0.067
0.058	0.06	0.071	0.063	0.06	0.061	0.064	0.059	0.059	0.072
0.062	0.064	0.076	0.067	0.063	0.066	0.068	0.063	0.062	0.077
0.066	0.068	0.081	0.071	0.068	0.07	0.072	0.067	0.066	0.081
0.071	0.072	0.086	0.076	0.072	0.075	0.077	0.072	0.07	0.086
0.075	0.077	0.091	0.081	0.077	0.08	0.083	0.076	0.075	0.09
0.08	0.082	0.097	0.086	0.082	0.085	0.089	0.081	0.08	0.096
0.085	0.087	0.102	0.091	0.087	0.091	0.095	0.086	0.084	0.102
0.091	0.092	0.108	0.097	0.092	0.097	0.1	0.091	0.089	0.108
0.096	0.097	0.114	0.102	0.097	0.102	0.106	0.096	0.094	0.115
0.102	0.102	0.12	0.108	0.103	0.109	0.113	0.102	0.1	0.123
0.108	0.108	0.126	0.114	0.108	0.116	0.119	0.108	0.106	0.129
0.114	0.114	0.134	0.12	0.114	0.122	0.126	0.114	0.112	0.136
0.12	0.12	0.14	0.126	0.12	0.129	0.133	0.12	0.118	0.144
0.126	0.126	0.147	0.132	0.126	0.136	0.14	0.125	0.124	0.151
0.132	0.132	0.154	0.138	0.133	0.143	0.147	0.132	0.13	0.159
0.139	0.138	0.162	0.144	0.139	0.149	0.153	0.138	0.136	0.167
0.146	0.145	0.17	0.151	0.144	0.156	0.16	0.145	0.143	0.176
0.153	0.152	0.178	0.158	0.151	0.164	0.168	0.152	0.15	0.185
0.16	0.159	0.186	0.166	0.158	0.171	0.175	0.16	0.158	0.194
0.168	0.167	0.194	0.174	0.166	0.178	0.183	0.169	0.167	0.201
0.176	0.175	0.203	0.182	0.174	0.187	0.19	0.177	0.174	0.209
0.185	0.183	0.21	0.19	0.182	0.195	0.197	0.185	0.183	0.217
0.193	0.191	0.217	0.198	0.19	0.204	0.205	0.193	0.191	0.222
0.201	0.2	0.224	0.207	0.199	0.212	0.212	0.201	0.2	0.226
0.21	0.207	0.225	0.214	0.207	0.22	0.22	0.21	0.208	0.226
0.218	0.215	0.226	0.22	0.215	0.227	0.226	0.217	0.216	0.225
0.223	0.222	0.225	0.224	0.221	0.231	0.23	0.223	0.221	0.225
0.229	0.222	0.225	0.224	0.224	0.231	0.229	0.224	0.224	0.225
0.229	0.223	0.224	0.223	0.224	0.23	0.228	0.224	0.224	0.223
0.229	0.222	0.224	0.223	0.223	0.23	0.227	0.223	0.222	0.222
0.228	0.222	0.223	0.223	0.223	0.23	0.227	0.223	0.223	0.222
0.228	0.221	0.223	0.222	0.223	0.23	0.226	0.222	0.222	0.221
0.227	0.221	0.224	0.221	0.222	0.23	0.226	0.222	0.222	0.22
0.226	0.22	0.224	0.221	0.221	0.229	0.226	0.222	0.221	0.22
0.226	0.22	0.224	0.221	0.221	0.23	0.227	0.222	0.221	0.22
0.225	0.22	0.224	0.221	0.221	0.229	0.225	0.221	0.22	0.22
0.225	0.221	0.225	0.221	0.22	0.229	0.225	0.221	0.219	0.22
0.225	0.221	0.225	0.221	0.22	0.229	0.226	0.221	0.22	0.219
0.225	0.221	0.225	0.222	0.221	0.23	0.226	0.222	0.22	0.219
0.225	0.222	0.225	0.222	0.221	0.23	0.227	0.222	0.22	0.218
0.226	0.222	0.226	0.222	0.222	0.23	0.227	0.223	0.221	0.218
0.226	0.223	0.226	0.223	0.222	0.23	0.227	0.223	0.221	0.218
0.226	0.223	0.226	0.223	0.222	0.23	0.228	0.223	0.221	0.217
0.226	0.223	0.226	0.223	0.222	0.231	0.228	0.223	0.221	0.217
0.226	0.223	0.226	0.224	0.222	0.232	0.229	0.224	0.222	0.217
0.226	0.224	0.226	0.223	0.222	0.232	0.229	0.224	0.221	0.217
0.227	0.224	0.227	0.223	0.222	0.232	0.229	0.224	0.222	0.216
0.226	0.224	0.228	0.223	0.222	0.232	0.229	0.224	0.222	0.217
0.226	0.224	0.228	0.224	0.222	0.232	0.229	0.225	0.222	0.216
0.226	0.225	0.228	0.224	0.222	0.233	0.229	0.225	0.222	0.215
0.227	0.225	0.228	0.224	0.222	0.233	0.229	0.225	0.222	0.215
0.227	0.225	0.228	0.224	0.222	0.233	0.229	0.225	0.222	0.215
0.227	0.226	0.229	0.224	0.222	0.233	0.23	0.226	0.222	0.215
0.227	0.226	0.23	0.224	0.223	0.233	0.229	0.225	0.221	0.214
0.227	0.226	0.23	0.225	0.223	0.233	0.23	0.226	0.222	0.214
0.227	0.226	0.23	0.225	0.223	0.234	0.23	0.226	0.223	0.214
0.227	0.227	0.231	0.226	0.224	0.234	0.231	0.227	0.223	0.214
0.227	0.227	0.231	0.226	0.224	0.234	0.231	0.226	0.222	0.214
0.228	0.226	0.232	0.227	0.224	0.235	0.232	0.227	0.223	0.213
0.227	0.228	0.232	0.228	0.224	0.236	0.233	0.228	0.223	0.212
0.228	0.229	0.233	0.228	0.225	0.236	0.233	0.228	0.223	0.212
0.229	0.229	0.233	0.228	0.225	0.237	0.233	0.228	0.223	0.212
0.229	0.23	0.234	0.229	0.225	0.238	0.234	0.229	0.224	0.211
0.229	0.231	0.235	0.229	0.226	0.238	0.235	0.229	0.224	0.211
0.229	0.231	0.235	0.23	0.227	0.239	0.235	0.229	0.224	0.211
0.229	0.231	0.236	0.231	0.227	0.24	0.235	0.23	0.224	0.211
0.229	0.233	0.237	0.232	0.227	0.24	0.236	0.231	0.224	0.21
0.23	0.233	0.238	0.232	0.228	0.24	0.236	0.231	0.225	0.21
0.23	0.234	0.239	0.233	0.228	0.241	0.237	0.232	0.225	0.209
0.23	0.234	0.24	0.233	0.229	0.242	0.238	0.232	0.225	0.209
0.231	0.236	0.241	0.234	0.23	0.243	0.238	0.233	0.226	0.209
0.231	0.236	0.242	0.235	0.23	0.244	0.239	0.234	0.227	0.208
0.232	0.237	0.243	0.236	0.232	0.245	0.239	0.234	0.227	0.208
0.233	0.238	0.244	0.237	0.232	0.246	0.24	0.236	0.228	0.208
0.233	0.239	0.245	0.239	0.233	0.247	0.24	0.237	0.229	0.207
0.234	0.24	0.246	0.239	0.235	0.248	0.241	0.237	0.229	0.207
0.235	0.24	0.247	0.24	0.235	0.248	0.241	0.238	0.229	0.207
0.235	0.241	0.248	0.242	0.236	0.25	0.243	0.239	0.23	0.207
0.235	0.243	0.249	0.243	0.238	0.251	0.244	0.24	0.231	0.206
0.237	0.244	0.25	0.244	0.239	0.252	0.245	0.241	0.232	0.206
0.237	0.245	0.251	0.246	0.24	0.252	0.246	0.243	0.232	0.206
0.238	0.247	0.252	0.246	0.242	0.253	0.246	0.243	0.232	0.207
0.24	0.247	0.252	0.247	0.242	0.254	0.247	0.244	0.233	0.207
0.24	0.248	0.254	0.248	0.244	0.255	0.248	0.246	0.234	0.207
0.241	0.25	0.256	0.249	0.245	0.256	0.249	0.246	0.235	0.206
0.241	0.25	0.256	0.251	0.245	0.257	0.25	0.248	0.236	0.205
0.242	0.252	0.257	0.253	0.247	0.259	0.252	0.249	0.238	0.206
0.243	0.254	0.258	0.253	0.25	0.259	0.252	0.249	0.237	0.206
0.245	0.255	0.259	0.254	0.249	0.26	0.253	0.251	0.239	0.205
0.245	0.256	0.26	0.255	0.25	0.26	0.253	0.251	0.239	0.205
0.245	0.257	0.26	0.257	0.251	0.262	0.255	0.253	0.24	0.205
0.246	0.259	0.261	0.257	0.253	0.262	0.255	0.253	0.241	0.205
0.247	0.259	0.263	0.258	0.253	0.263	0.256	0.254	0.241	0.205
0.248	0.26	0.263	0.259	0.254	0.264	0.257	0.255	0.242	0.206
0.248	0.261	0.265	0.261	0.255	0.265	0.258	0.256	0.243	0.206
0.249	0.262	0.266	0.262	0.257	0.266	0.258	0.257	0.244	0.206
0.25	0.263	0.267	0.263	0.258	0.267	0.259	0.258	0.245	0.206
0.251	0.265	0.268	0.264	0.259	0.268	0.26	0.259	0.245	0.206
0.252	0.266	0.269	0.265	0.26	0.269	0.261	0.26	0.246	0.206
0.254	0.267	0.27	0.265	0.261	0.27	0.262	0.261	0.247	0.207
0.254	0.267	0.27	0.268	0.262	0.27	0.263	0.262	0.248	0.207
0.255	0.269	0.271	0.268	0.263	0.271	0.264	0.262	0.248	0.207
0.256	0.269	0.272	0.268	0.264	0.271	0.264	0.262	0.248	0.207
0.257	0.269	0.273	0.27	0.264	0.273	0.265	0.264	0.25	0.207
0.257	0.271	0.274	0.271	0.267	0.273	0.266	0.265	0.251	0.208
0.259	0.272	0.275	0.272	0.267	0.275	0.267	0.267	0.252	0.207
0.259	0.274	0.275	0.273	0.269	0.276	0.268	0.267	0.253	0.207
0.261	0.274	0.276	0.274	0.269	0.277	0.269	0.269	0.253	0.207
0.261	0.276	0.277	0.275	0.271	0.277	0.27	0.269	0.254	0.207
0.262	0.276	0.28	0.276	0.272	0.278	0.271	0.27	0.255	0.206
0.263	0.276	0.279	0.277	0.273	0.279	0.272	0.271	0.256	0.207
0.264	0.278	0.28	0.279	0.274	0.281	0.274	0.273	0.258	0.207
0.264	0.279	0.281	0.278	0.276	0.28	0.273	0.273	0.257	0.209
0.265	0.279	0.281	0.279	0.275	0.281	0.274	0.273	0.258	0.208
0.265	0.281	0.281	0.281	0.276	0.282	0.276	0.275	0.259	0.209
0.267	0.281	0.282	0.281	0.278	0.283	0.276	0.275	0.259	0.208
0.267	0.281	0.282	0.282	0.278	0.284	0.277	0.276	0.26	0.207
0.268	0.283	0.283	0.283	0.279	0.284	0.278	0.277	0.261	0.209
0.269	0.284	0.283	0.283	0.28	0.285	0.278	0.277	0.261	0.21
0.269	0.284	0.287	0.284	0.281	0.285	0.279	0.278	0.262	0.209
0.269	0.284	0.285	0.285	0.281	0.286	0.279	0.279	0.263	0.209
0.269	0.284	0.285	0.286	0.282	0.288	0.28	0.28	0.265	0.208
0.269	0.287	0.285	0.287	0.285	0.287	0.281	0.281	0.265	0.21
0.272	0.287	0.286	0.287	0.284	0.287	0.282	0.281	0.265	0.21
0.271	0.287	0.287	0.287	0.284	0.288	0.282	0.281	0.265	0.211
0.272	0.287	0.288	0.288	0.285	0.288	0.283	0.282	0.265	0.211
0.272	0.288	0.289	0.289	0.286	0.289	0.284	0.282	0.267	0.212
0.272	0.289	0.29	0.29	0.287	0.29	0.284	0.284	0.267	0.214
0.273	0.29	0.29	0.291	0.288	0.291	0.285	0.284	0.267	0.213
0.274	0.291	0.291	0.291	0.289	0.291	0.285	0.285	0.269	0.214
0.275	0.29	0.293	0.292	0.289	0.292	0.286	0.285	0.27	0.215
0.275	0.291	0.291	0.292	0.29	0.293	0.287	0.286	0.271	0.216
0.275	0.292	0.291	0.293	0.29	0.294	0.288	0.287	0.272	0.216
0.276	0.292	0.291	0.293	0.292	0.294	0.288	0.288	0.272	0.216
0.276	0.292	0.291	0.292	0.291	0.294	0.289	0.288	0.272	0.217
0.276	0.291	0.291	0.293	0.29	0.295	0.289	0.289	0.272	0.216
0.275	0.292	0.291	0.292	0.291	0.295	0.29	0.289	0.273	0.216
0.275	0.292	0.29	0.293	0.29	0.295	0.291	0.29	0.273	0.216
0.275	0.292	0.29	0.293	0.291	0.295	0.291	0.29	0.274	0.217
0.275	0.291	0.29	0.293	0.291	0.295	0.292	0.29	0.274	0.218
0.275	0.291	0.29	0.292	0.291	0.295	0.291	0.289	0.273	0.217
0.275	0.292	0.292	0.292	0.291	0.294	0.292	0.289	0.274	0.22
0.274	0.291	0.291	0.293	0.291	0.295	0.292	0.29	0.274	0.22
0.274	0.291	0.292	0.294	0.291	0.295	0.291	0.29	0.274	0.219
0.274	0.293	0.291	0.294	0.291	0.295	0.293	0.29	0.274	0.218
0.276	0.292	0.291	0.295	0.292	0.297	0.293	0.292	0.275	0.218
0.275	0.293	0.293	0.294	0.293	0.296	0.293	0.291	0.274	0.217
0.276	0.293	0.29	0.294	0.293	0.296	0.293	0.291	0.274	0.217
0.276	0.292	0.291	0.295	0.292	0.297	0.294	0.292	0.276	0.218
0.275	0.294	0.29	0.295	0.295	0.296	0.293	0.291	0.273	0.22
0.276	0.292	0.291	0.295	0.293	0.296	0.293	0.291	0.274	0.221
0.276	0.292	0.292	0.295	0.293	0.296	0.294	0.291	0.274	0.22
0.276	0.292	0.293	0.295	0.293	0.297	0.294	0.292	0.274	0.217
0.275	0.294	0.293	0.296	0.294	0.298	0.295	0.292	0.275	0.217
0.276	0.294	0.292	0.297	0.295	0.298	0.295	0.293	0.275	0.219
0.276	0.295	0.291	0.296	0.295	0.298	0.295	0.293	0.275	0.219
0.278	0.295	0.292	0.297	0.296	0.298	0.295	0.293	0.275	0.218
0.278	0.294	0.292	0.296	0.295	0.297	0.295	0.292	0.275
0.277	0.294	0.292	0.297	0.295	0.298	0.295	0.293	0.275
0.277	0.295		0.297	0.296	0.297	0.295	0.292	0.275
0.278	0.294		0.297	0.296	0.297	0.295	0.292	0.275
0.276	0.295			0.296
0.277

## Sheet: .01-MIN
EC24hMin	EC24hMin	EC24hMin	EC24hMin	EC24hMin	EC24hMin	EC24hMin	EC24hMin	EC24hMin	EC24hMin
0.01	0.01	0.01	0.01	0.01	0.01	0.01	0.01	0.01	0.011
0.011	0.01	0.01	0.011	0.01	0.01	0.01	0.011	0.01	0.012
0.011	0.011	0.011	0.011	0.011	0.011	0.011	0.012	0.011	0.013
0.012	0.012	0.012	0.012	0.012	0.012	0.012	0.012	0.012	0.014
0.014	0.013	0.013	0.013	0.013	0.013	0.013	0.014	0.013	0.016
0.015	0.014	0.014	0.014	0.014	0.014	0.014	0.015	0.014	0.017
0.016	0.015	0.015	0.015	0.015	0.015	0.016	0.016	0.015	0.018
0.017	0.016	0.016	0.016	0.016	0.016	0.017	0.017	0.016	0.02
0.018	0.017	0.018	0.017	0.017	0.018	0.018	0.018	0.017	0.021
0.02	0.018	0.019	0.018	0.018	0.019	0.019	0.02	0.019	0.023
0.021	0.02	0.021	0.02	0.02	0.02	0.021	0.021	0.02	0.024
0.023	0.022	0.022	0.021	0.021	0.022	0.023	0.023	0.021	0.026
0.024	0.023	0.024	0.023	0.023	0.024	0.024	0.024	0.023	0.027
0.026	0.025	0.026	0.024	0.025	0.025	0.026	0.026	0.024	0.029
0.028	0.027	0.027	0.026	0.027	0.027	0.028	0.028	0.026	0.031
0.03	0.029	0.029	0.028	0.028	0.029	0.03	0.03	0.028	0.032
0.032	0.031	0.032	0.03	0.03	0.031	0.032	0.032	0.03	0.035
0.034	0.033	0.034	0.032	0.033	0.033	0.034	0.034	0.032	0.037
0.037	0.035	0.036	0.035	0.035	0.036	0.037	0.037	0.034	0.04
0.039	0.038	0.039	0.037	0.037	0.038	0.04	0.04	0.037	0.042
0.042	0.04	0.042	0.04	0.04	0.041	0.043	0.043	0.04	0.045
0.045	0.043	0.045	0.043	0.043	0.044	0.046	0.045	0.042	0.048
0.048	0.046	0.048	0.045	0.046	0.047	0.049	0.049	0.045	0.05
0.051	0.049	0.051	0.048	0.049	0.05	0.052	0.052	0.048	0.054
0.055	0.052	0.055	0.052	0.052	0.054	0.056	0.056	0.052	0.057
0.058	0.056	0.059	0.055	0.056	0.057	0.06	0.059	0.055	0.061
0.062	0.06	0.063	0.059	0.06	0.061	0.064	0.063	0.059	0.064
0.066	0.064	0.067	0.063	0.063	0.066	0.068	0.067	0.062	0.067
0.071	0.068	0.071	0.067	0.068	0.07	0.072	0.072	0.066	0.072
0.075	0.072	0.076	0.071	0.072	0.075	0.077	0.076	0.07	0.077
0.08	0.077	0.081	0.076	0.077	0.08	0.083	0.081	0.075	0.081
0.085	0.082	0.086	0.081	0.082	0.085	0.089	0.086	0.08	0.086
0.091	0.087	0.091	0.086	0.087	0.091	0.095	0.091	0.084	0.09
0.096	0.092	0.097	0.091	0.092	0.097	0.1	0.096	0.089	0.096
0.102	0.097	0.102	0.097	0.097	0.102	0.106	0.102	0.094	0.102
0.108	0.102	0.108	0.102	0.103	0.109	0.113	0.108	0.1	0.108
0.114	0.108	0.114	0.108	0.108	0.116	0.119	0.114	0.106	0.115
0.12	0.114	0.12	0.114	0.114	0.122	0.126	0.12	0.112	0.123
0.126	0.12	0.126	0.12	0.12	0.129	0.133	0.125	0.118	0.129
0.132	0.126	0.134	0.126	0.126	0.136	0.14	0.132	0.124	0.136
0.139	0.132	0.14	0.132	0.133	0.143	0.147	0.138	0.13	0.144
0.146	0.138	0.147	0.138	0.139	0.149	0.153	0.145	0.136	0.151
0.153	0.145	0.154	0.144	0.144	0.156	0.16	0.152	0.143	0.159
0.16	0.152	0.162	0.151	0.151	0.164	0.168	0.16	0.15	0.167
0.168	0.159	0.17	0.158	0.158	0.171	0.175	0.169	0.158	0.176
0.176	0.167	0.178	0.166	0.166	0.178	0.183	0.177	0.167	0.185
0.185	0.175	0.186	0.174	0.174	0.187	0.19	0.185	0.174	0.194
0.193	0.183	0.194	0.182	0.182	0.195	0.197	0.193	0.183	0.201
0.201	0.191	0.203	0.19	0.19	0.204	0.205	0.201	0.191	0.209
0.21	0.2	0.21	0.198	0.199	0.212	0.212	0.21	0.2	0.217
0.218	0.207	0.217	0.207	0.207	0.22	0.22	0.217	0.208	0.222
0.223	0.215	0.224	0.214	0.215	0.227	0.226	0.223	0.216	0.226
0.229	0.222	0.225	0.22	0.221	0.231	0.23	0.224	0.221	0.226
0.229	0.222	0.226	0.224	0.224	0.231	0.229	0.224	0.224	0.225
0.229	0.223	0.225	0.224	0.224	0.23	0.228	0.223	0.224	0.225
0.228	0.222	0.225	0.223	0.223	0.23	0.227	0.223	0.222	0.225
0.228	0.222	0.224	0.223	0.223	0.23	0.227	0.222	0.223	0.223
0.227	0.221	0.224	0.223	0.223	0.23	0.226	0.222	0.222	0.222
0.226	0.221	0.223	0.222	0.222	0.23	0.226	0.222	0.222	0.222
0.226	0.22	0.223	0.221	0.221	0.229	0.226	0.222	0.221	0.221
0.225	0.22	0.224	0.221	0.221	0.23	0.227	0.221	0.221	0.22
0.225	0.22	0.224	0.221	0.221	0.229	0.225	0.221	0.22	0.22
0.225	0.221	0.224	0.221	0.22	0.229	0.225	0.221	0.219	0.22
0.225	0.221	0.224	0.221	0.22	0.229	0.226	0.222	0.22	0.22
0.225	0.221	0.225	0.221	0.221	0.23	0.226	0.222	0.22	0.22
0.226	0.222	0.225	0.222	0.221	0.23	0.227	0.223	0.22	0.219
0.226	0.222	0.225	0.222	0.222	0.23	0.227	0.223	0.221	0.219
0.226	0.223	0.225	0.222	0.222	0.23	0.227	0.223	0.221	0.218
0.226	0.223	0.226	0.223	0.222	0.23	0.228	0.223	0.221	0.218
0.226	0.223	0.226	0.223	0.222	0.231	0.228	0.224	0.221	0.218
0.226	0.223	0.226	0.223	0.222	0.232	0.229	0.224	0.222	0.217
0.227	0.224	0.226	0.224	0.222	0.232	0.229	0.224	0.221	0.217
0.226	0.224	0.226	0.223	0.222	0.232	0.229	0.224	0.222	0.217
0.226	0.224	0.226	0.223	0.222	0.232	0.229	0.225	0.222	0.217
0.226	0.224	0.227	0.223	0.222	0.232	0.229	0.225	0.222	0.216
0.227	0.225	0.228	0.224	0.222	0.233	0.229	0.225	0.222	0.217
0.227	0.225	0.228	0.224	0.222	0.233	0.229	0.225	0.222	0.216
0.227	0.225	0.228	0.224	0.222	0.233	0.229	0.226	0.222	0.215
0.227	0.226	0.228	0.224	0.222	0.233	0.23	0.225	0.222	0.215
0.227	0.226	0.228	0.224	0.223	0.233	0.229	0.226	0.221	0.215
0.227	0.226	0.229	0.224	0.223	0.233	0.23	0.226	0.222	0.215
0.227	0.226	0.23	0.225	0.223	0.234	0.23	0.227	0.223	0.214
0.227	0.227	0.23	0.225	0.224	0.234	0.231	0.226	0.223	0.214
0.228	0.227	0.23	0.226	0.224	0.234	0.231	0.227	0.222	0.214
0.227	0.226	0.231	0.226	0.224	0.235	0.232	0.228	0.223	0.214
0.228	0.228	0.231	0.227	0.224	0.236	0.233	0.228	0.223	0.214
0.229	0.229	0.232	0.228	0.225	0.236	0.233	0.228	0.223	0.213
0.229	0.229	0.232	0.228	0.225	0.237	0.233	0.229	0.223	0.212
0.229	0.23	0.233	0.228	0.225	0.238	0.234	0.229	0.224	0.212
0.229	0.231	0.233	0.229	0.226	0.238	0.235	0.229	0.224	0.212
0.229	0.231	0.234	0.229	0.227	0.239	0.235	0.23	0.224	0.211
0.229	0.231	0.235	0.23	0.227	0.24	0.235	0.231	0.224	0.211
0.23	0.233	0.235	0.231	0.227	0.24	0.236	0.231	0.224	0.211
0.23	0.233	0.236	0.232	0.228	0.24	0.236	0.232	0.225	0.211
0.23	0.234	0.237	0.232	0.228	0.241	0.237	0.232	0.225	0.21
0.231	0.234	0.238	0.233	0.229	0.242	0.238	0.233	0.225	0.21
0.231	0.236	0.239	0.233	0.23	0.243	0.238	0.234	0.226	0.209
0.232	0.236	0.24	0.234	0.23	0.244	0.239	0.234	0.227	0.209
0.233	0.237	0.241	0.235	0.232	0.245	0.239	0.236	0.227	0.209
0.233	0.238	0.242	0.236	0.232	0.246	0.24	0.237	0.228	0.208
0.234	0.239	0.243	0.237	0.233	0.247	0.24	0.237	0.229	0.208
0.235	0.24	0.244	0.239	0.235	0.248	0.241	0.238	0.229	0.208
0.235	0.24	0.245	0.239	0.235	0.248	0.241	0.239	0.229	0.207
0.235	0.241	0.246	0.24	0.236	0.25	0.243	0.24	0.23	0.207
0.237	0.243	0.247	0.242	0.238	0.251	0.244	0.241	0.231	0.207
0.237	0.244	0.248	0.243	0.239	0.252	0.245	0.243	0.232	0.207
0.238	0.245	0.249	0.244	0.24	0.252	0.246	0.243	0.232	0.206
0.24	0.247	0.25	0.246	0.242	0.253	0.246	0.244	0.232	0.206
0.24	0.247	0.251	0.246	0.242	0.254	0.247	0.246	0.233	0.206
0.241	0.248	0.252	0.247	0.244	0.255	0.248	0.246	0.234	0.207
0.241	0.25	0.252	0.248	0.245	0.256	0.249	0.248	0.235	0.207
0.242	0.25	0.254	0.249	0.245	0.257	0.25	0.249	0.236	0.207
0.243	0.252	0.256	0.251	0.247	0.259	0.252	0.249	0.238	0.206
0.245	0.254	0.256	0.253	0.25	0.259	0.252	0.251	0.237	0.205
0.245	0.255	0.257	0.253	0.249	0.26	0.253	0.251	0.239	0.206
0.245	0.256	0.258	0.254	0.25	0.26	0.253	0.253	0.239	0.206
0.246	0.257	0.259	0.255	0.251	0.262	0.255	0.253	0.24	0.205
0.247	0.259	0.26	0.257	0.253	0.262	0.255	0.254	0.241	0.205
0.248	0.259	0.26	0.257	0.253	0.263	0.256	0.255	0.241	0.205
0.248	0.26	0.261	0.258	0.254	0.264	0.257	0.256	0.242	0.205
0.249	0.261	0.263	0.259	0.255	0.265	0.258	0.257	0.243	0.205
0.25	0.262	0.263	0.261	0.257	0.266	0.258	0.258	0.244	0.206
0.251	0.263	0.265	0.262	0.258	0.267	0.259	0.259	0.245	0.206
0.252	0.265	0.266	0.263	0.259	0.268	0.26	0.26	0.245	0.206
0.254	0.266	0.267	0.264	0.26	0.269	0.261	0.261	0.246	0.206
0.254	0.267	0.268	0.265	0.261	0.27	0.262	0.262	0.247	0.206
0.255	0.267	0.269	0.265	0.262	0.27	0.263	0.262	0.248	0.206
0.256	0.269	0.27	0.268	0.263	0.271	0.264	0.262	0.248	0.207
0.257	0.269	0.27	0.268	0.264	0.271	0.264	0.264	0.248	0.207
0.257	0.269	0.271	0.268	0.264	0.273	0.265	0.265	0.25	0.207
0.259	0.271	0.272	0.27	0.267	0.273	0.266	0.267	0.251	0.207
0.259	0.272	0.273	0.271	0.267	0.275	0.267	0.267	0.252	0.207
0.261	0.274	0.274	0.272	0.269	0.276	0.268	0.269	0.253	0.208
0.261	0.274	0.275	0.273	0.269	0.277	0.269	0.269	0.253	0.207
0.262	0.276	0.275	0.274	0.271	0.277	0.27	0.27	0.254	0.207
0.263	0.276	0.276	0.275	0.272	0.278	0.271	0.271	0.255	0.207
0.264	0.276	0.277	0.276	0.273	0.279	0.272	0.273	0.256	0.207
0.264	0.278	0.28	0.277	0.274	0.281	0.274	0.273	0.258	0.206
0.265	0.279	0.279	0.279	0.276	0.28	0.273	0.273	0.257	0.207
0.265	0.279	0.28	0.278	0.275	0.281	0.274	0.275	0.258	0.207
0.267	0.281	0.281	0.279	0.276	0.282	0.276	0.275	0.259	0.209
0.267	0.281	0.281	0.281	0.278	0.283	0.276	0.276	0.259	0.208
0.268	0.281	0.281	0.281	0.278	0.284	0.277	0.277	0.26	0.209
0.269	0.283	0.282	0.282	0.279	0.284	0.278	0.277	0.261	0.208
0.269	0.284	0.282	0.283	0.28	0.285	0.278	0.278	0.261	0.207
0.269	0.284	0.283	0.283	0.281	0.285	0.279	0.279	0.262	0.209
0.269	0.284	0.283	0.284	0.281	0.286	0.279	0.28	0.263	0.21
0.269	0.284	0.287	0.285	0.282	0.288	0.28	0.281	0.265	0.209
0.272	0.287	0.285	0.286	0.285	0.287	0.281	0.281	0.265	0.209
0.271	0.287	0.285	0.287	0.284	0.287	0.282	0.281	0.265	0.208
0.272	0.287	0.285	0.287	0.284	0.288	0.282	0.282	0.265	0.21
0.272	0.287	0.286	0.287	0.285	0.288	0.283	0.282	0.265	0.21
0.272	0.288	0.287	0.288	0.286	0.289	0.284	0.284	0.267	0.211
0.273	0.289	0.288	0.289	0.287	0.29	0.284	0.284	0.267	0.211
0.274	0.29	0.289	0.29	0.288	0.291	0.285	0.285	0.267	0.212
0.275	0.291	0.29	0.291	0.289	0.291	0.285	0.285	0.269	0.214
0.275	0.29	0.29	0.291	0.289	0.292	0.286	0.286	0.27	0.213
0.275	0.291	0.291	0.292	0.29	0.293	0.287	0.287	0.271	0.214
0.276	0.292	0.293	0.292	0.29	0.294	0.288	0.288	0.272	0.215
0.276	0.292	0.291	0.293	0.292	0.294	0.288	0.288	0.272	0.216
0.276	0.292	0.291	0.293	0.291	0.294	0.289	0.289	0.272	0.216
0.275	0.291	0.291	0.292	0.29	0.295	0.289	0.289	0.272	0.216
0.275	0.292	0.291	0.293	0.291	0.295	0.29	0.29	0.273	0.217
0.275	0.292	0.291	0.292	0.29	0.295	0.291	0.29	0.273	0.216
0.275	0.292	0.291	0.293	0.291	0.295	0.291	0.29	0.274	0.216
0.275	0.291	0.29	0.293	0.291	0.295	0.292	0.289	0.274	0.216
0.275	0.291	0.29	0.293	0.291	0.295	0.291	0.289	0.273	0.217
0.274	0.292	0.29	0.292	0.291	0.294	0.292	0.29	0.274	0.218
0.274	0.291	0.29	0.292	0.291	0.295	0.292	0.29	0.274	0.217
0.274	0.291	0.292	0.293	0.291	0.295	0.291	0.29	0.274	0.22
0.276	0.293	0.291	0.294	0.291	0.295	0.293	0.292	0.274	0.22
0.275	0.292	0.292	0.294	0.292	0.297	0.293	0.291	0.275	0.219
0.276	0.293	0.291	0.295	0.293	0.296	0.293	0.291	0.274	0.218
0.276	0.293	0.291	0.294	0.293	0.296	0.293	0.292	0.274	0.218
0.275	0.292	0.293	0.294	0.292	0.297	0.294	0.291	0.276	0.217
0.276	0.294	0.29	0.295	0.295	0.296	0.293	0.291	0.273	0.217
0.276	0.292	0.291	0.295	0.293	0.296	0.293	0.291	0.274	0.218
0.276	0.292	0.29	0.295	0.293	0.296	0.294	0.292	0.274	0.22
0.275	0.292	0.291	0.295	0.293	0.297	0.294	0.292	0.274	0.221
0.276	0.294	0.292	0.295	0.294	0.298	0.295	0.293	0.275	0.22
0.276	0.294	0.293	0.296	0.295	0.298	0.295	0.293	0.275	0.217
0.278	0.295	0.293	0.297	0.295	0.298	0.295	0.293	0.275	0.217
0.278	0.295	0.292	0.296	0.296	0.298	0.295	0.292	0.275	0.219
0.277	0.294	0.291	0.297	0.295	0.297	0.295	0.293	0.275	0.219
0.277	0.294	0.292	0.296	0.295	0.298	0.295	0.292	0.275	0.218
0.278	0.295	0.292	0.297	0.296	0.297	0.295	0.292	0.275
0.276	0.294	0.292	0.297	0.296	0.297	0.295		0.275
0.277	0.295		0.297	0.296

## Sheet: 0.015-MIN
EC24hMin	EC24hMin	EC24hMin	EC24hMin	EC24hMin	EC24hMin	EC24hMin	EC24hMin	EC24hMin	EC24hMin
0.015	0.015	0.015	0.015	0.015	0.015	0.014	0.015	0.015	0.014
0.016	0.016	0.016	0.016	0.016	0.016	0.016	0.016	0.016	0.016
0.017	0.017	0.018	0.017	0.017	0.018	0.017	0.017	0.017	0.017
0.018	0.018	0.019	0.018	0.018	0.019	0.018	0.018	0.019	0.018
0.02	0.02	0.021	0.02	0.02	0.02	0.019	0.02	0.02	0.02
0.021	0.022	0.022	0.021	0.021	0.022	0.021	0.021	0.021	0.021
0.023	0.023	0.024	0.023	0.023	0.024	0.023	0.023	0.023	0.023
0.024	0.025	0.026	0.024	0.025	0.025	0.024	0.024	0.024	0.024
0.026	0.027	0.027	0.026	0.027	0.027	0.026	0.026	0.026	0.026
0.028	0.029	0.029	0.028	0.028	0.029	0.028	0.028	0.028	0.027
0.03	0.031	0.032	0.03	0.03	0.031	0.03	0.03	0.03	0.029
0.032	0.033	0.034	0.032	0.033	0.033	0.032	0.032	0.032	0.031
0.034	0.035	0.036	0.035	0.035	0.036	0.034	0.034	0.034	0.032
0.037	0.038	0.039	0.037	0.037	0.038	0.037	0.037	0.037	0.035
0.039	0.04	0.042	0.04	0.04	0.041	0.04	0.04	0.04	0.037
0.042	0.043	0.045	0.043	0.043	0.044	0.043	0.043	0.042	0.04
0.045	0.046	0.048	0.045	0.046	0.047	0.046	0.045	0.045	0.042
0.048	0.049	0.051	0.048	0.049	0.05	0.049	0.049	0.048	0.045
0.051	0.052	0.055	0.052	0.052	0.054	0.052	0.052	0.052	0.048
0.055	0.056	0.059	0.055	0.056	0.057	0.056	0.056	0.055	0.05
0.058	0.06	0.063	0.059	0.06	0.061	0.06	0.059	0.059	0.054
0.062	0.064	0.067	0.063	0.063	0.066	0.064	0.063	0.062	0.057
0.066	0.068	0.071	0.067	0.068	0.07	0.068	0.067	0.066	0.061
0.071	0.072	0.076	0.071	0.072	0.075	0.072	0.072	0.07	0.064
0.075	0.077	0.081	0.076	0.077	0.08	0.077	0.076	0.075	0.067
0.08	0.082	0.086	0.081	0.082	0.085	0.083	0.081	0.08	0.072
0.085	0.087	0.091	0.086	0.087	0.091	0.089	0.086	0.084	0.077
0.091	0.092	0.097	0.091	0.092	0.097	0.095	0.091	0.089	0.081
0.096	0.097	0.102	0.097	0.097	0.102	0.1	0.096	0.094	0.086
0.102	0.102	0.108	0.102	0.103	0.109	0.106	0.102	0.1	0.09
0.108	0.108	0.114	0.108	0.108	0.116	0.113	0.108	0.106	0.096
0.114	0.114	0.12	0.114	0.114	0.122	0.119	0.114	0.112	0.102
0.12	0.12	0.126	0.12	0.12	0.129	0.126	0.12	0.118	0.108
0.126	0.126	0.134	0.126	0.126	0.136	0.133	0.125	0.124	0.115
0.132	0.132	0.14	0.132	0.133	0.143	0.14	0.132	0.13	0.123
0.139	0.138	0.147	0.138	0.139	0.149	0.147	0.138	0.136	0.129
0.146	0.145	0.154	0.144	0.144	0.156	0.153	0.145	0.143	0.136
0.153	0.152	0.162	0.151	0.151	0.164	0.16	0.152	0.15	0.144
0.16	0.159	0.17	0.158	0.158	0.171	0.168	0.16	0.158	0.151
0.168	0.167	0.178	0.166	0.166	0.178	0.175	0.169	0.167	0.159
0.176	0.175	0.186	0.174	0.174	0.187	0.183	0.177	0.174	0.167
0.185	0.183	0.194	0.182	0.182	0.195	0.19	0.185	0.183	0.176
0.193	0.191	0.203	0.19	0.19	0.204	0.197	0.193	0.191	0.185
0.201	0.2	0.21	0.198	0.199	0.212	0.205	0.201	0.2	0.194
0.21	0.207	0.217	0.207	0.207	0.22	0.212	0.21	0.208	0.201
0.218	0.215	0.224	0.214	0.215	0.227	0.22	0.217	0.216	0.209
0.223	0.222	0.225	0.22	0.221	0.231	0.226	0.223	0.221	0.217
0.229	0.222	0.226	0.224	0.224	0.231	0.23	0.224	0.224	0.222
0.229	0.223	0.225	0.224	0.224	0.23	0.229	0.224	0.224	0.226
0.229	0.222	0.225	0.223	0.223	0.23	0.228	0.223	0.222	0.226
0.228	0.222	0.224	0.223	0.223	0.23	0.227	0.223	0.223	0.225
0.228	0.221	0.224	0.223	0.223	0.23	0.227	0.222	0.222	0.225
0.227	0.221	0.223	0.222	0.222	0.23	0.226	0.222	0.222	0.225
0.226	0.22	0.223	0.221	0.221	0.229	0.226	0.222	0.221	0.223
0.226	0.22	0.224	0.221	0.221	0.23	0.226	0.222	0.221	0.222
0.225	0.22	0.224	0.221	0.221	0.229	0.227	0.221	0.22	0.222
0.225	0.221	0.224	0.221	0.22	0.229	0.225	0.221	0.219	0.221
0.225	0.221	0.224	0.221	0.22	0.229	0.225	0.221	0.22	0.22
0.225	0.221	0.225	0.221	0.221	0.23	0.226	0.222	0.22	0.22
0.225	0.222	0.225	0.222	0.221	0.23	0.226	0.222	0.22	0.22
0.226	0.222	0.225	0.222	0.222	0.23	0.227	0.223	0.221	0.22
0.226	0.223	0.225	0.222	0.222	0.23	0.227	0.223	0.221	0.22
0.226	0.223	0.226	0.223	0.222	0.23	0.227	0.223	0.221	0.219
0.226	0.223	0.226	0.223	0.222	0.231	0.228	0.223	0.221	0.219
0.226	0.223	0.226	0.223	0.222	0.232	0.228	0.224	0.222	0.218
0.226	0.224	0.226	0.224	0.222	0.232	0.229	0.224	0.221	0.218
0.227	0.224	0.226	0.223	0.222	0.232	0.229	0.224	0.222	0.218
0.226	0.224	0.226	0.223	0.222	0.232	0.229	0.224	0.222	0.217
0.226	0.224	0.227	0.223	0.222	0.232	0.229	0.225	0.222	0.217
0.226	0.225	0.228	0.224	0.222	0.233	0.229	0.225	0.222	0.217
0.227	0.225	0.228	0.224	0.222	0.233	0.229	0.225	0.222	0.217
0.227	0.225	0.228	0.224	0.222	0.233	0.229	0.225	0.222	0.216
0.227	0.226	0.228	0.224	0.222	0.233	0.229	0.226	0.222	0.217
0.227	0.226	0.228	0.224	0.223	0.233	0.23	0.225	0.221	0.216
0.227	0.226	0.229	0.224	0.223	0.233	0.229	0.226	0.222	0.215
0.227	0.226	0.23	0.225	0.223	0.234	0.23	0.226	0.223	0.215
0.227	0.227	0.23	0.225	0.224	0.234	0.23	0.227	0.223	0.215
0.227	0.227	0.23	0.226	0.224	0.234	0.231	0.226	0.222	0.215
0.228	0.226	0.231	0.226	0.224	0.235	0.231	0.227	0.223	0.214
0.227	0.228	0.231	0.227	0.224	0.236	0.232	0.228	0.223	0.214
0.228	0.229	0.232	0.228	0.225	0.236	0.233	0.228	0.223	0.214
0.229	0.229	0.232	0.228	0.225	0.237	0.233	0.228	0.223	0.214
0.229	0.23	0.233	0.228	0.225	0.238	0.233	0.229	0.224	0.214
0.229	0.231	0.233	0.229	0.226	0.238	0.234	0.229	0.224	0.213
0.229	0.231	0.234	0.229	0.227	0.239	0.235	0.229	0.224	0.212
0.229	0.231	0.235	0.23	0.227	0.24	0.235	0.23	0.224	0.212
0.229	0.233	0.235	0.231	0.227	0.24	0.235	0.231	0.224	0.212
0.23	0.233	0.236	0.232	0.228	0.24	0.236	0.231	0.225	0.211
0.23	0.234	0.237	0.232	0.228	0.241	0.236	0.232	0.225	0.211
0.23	0.234	0.238	0.233	0.229	0.242	0.237	0.232	0.225	0.211
0.231	0.236	0.239	0.233	0.23	0.243	0.238	0.233	0.226	0.211
0.231	0.236	0.24	0.234	0.23	0.244	0.238	0.234	0.227	0.21
0.232	0.237	0.241	0.235	0.232	0.245	0.239	0.234	0.227	0.21
0.233	0.238	0.242	0.236	0.232	0.246	0.239	0.236	0.228	0.209
0.233	0.239	0.243	0.237	0.233	0.247	0.24	0.237	0.229	0.209
0.234	0.24	0.244	0.239	0.235	0.248	0.24	0.237	0.229	0.209
0.235	0.24	0.245	0.239	0.235	0.248	0.241	0.238	0.229	0.208
0.235	0.241	0.246	0.24	0.236	0.25	0.241	0.239	0.23	0.208
0.235	0.243	0.247	0.242	0.238	0.251	0.243	0.24	0.231	0.208
0.237	0.244	0.248	0.243	0.239	0.252	0.244	0.241	0.232	0.207
0.237	0.245	0.249	0.244	0.24	0.252	0.245	0.243	0.232	0.207
0.238	0.247	0.25	0.246	0.242	0.253	0.246	0.243	0.232	0.207
0.24	0.247	0.251	0.246	0.242	0.254	0.246	0.244	0.233	0.207
0.24	0.248	0.252	0.247	0.244	0.255	0.247	0.246	0.234	0.206
0.241	0.25	0.252	0.248	0.245	0.256	0.248	0.246	0.235	0.206
0.241	0.25	0.254	0.249	0.245	0.257	0.249	0.248	0.236	0.206
0.242	0.252	0.256	0.251	0.247	0.259	0.25	0.249	0.238	0.207
0.243	0.254	0.256	0.253	0.25	0.259	0.252	0.249	0.237	0.207
0.245	0.255	0.257	0.253	0.249	0.26	0.252	0.251	0.239	0.207
0.245	0.256	0.258	0.254	0.25	0.26	0.253	0.251	0.239	0.206
0.245	0.257	0.259	0.255	0.251	0.262	0.253	0.253	0.24	0.205
0.246	0.259	0.26	0.257	0.253	0.262	0.255	0.253	0.241	0.206
0.247	0.259	0.26	0.257	0.253	0.263	0.255	0.254	0.241	0.206
0.248	0.26	0.261	0.258	0.254	0.264	0.256	0.255	0.242	0.205
0.248	0.261	0.263	0.259	0.255	0.265	0.257	0.256	0.243	0.205
0.249	0.262	0.263	0.261	0.257	0.266	0.258	0.257	0.244	0.205
0.25	0.263	0.265	0.262	0.258	0.267	0.258	0.258	0.245	0.205
0.251	0.265	0.266	0.263	0.259	0.268	0.259	0.259	0.245	0.205
0.252	0.266	0.267	0.264	0.26	0.269	0.26	0.26	0.246	0.206
0.254	0.267	0.268	0.265	0.261	0.27	0.261	0.261	0.247	0.206
0.254	0.267	0.269	0.265	0.262	0.27	0.262	0.262	0.248	0.206
0.255	0.269	0.27	0.268	0.263	0.271	0.263	0.262	0.248	0.206
0.256	0.269	0.27	0.268	0.264	0.271	0.264	0.262	0.248	0.206
0.257	0.269	0.271	0.268	0.264	0.273	0.264	0.264	0.25	0.206
0.257	0.271	0.272	0.27	0.267	0.273	0.265	0.265	0.251	0.207
0.259	0.272	0.273	0.271	0.267	0.275	0.266	0.267	0.252	0.207
0.259	0.274	0.274	0.272	0.269	0.276	0.267	0.267	0.253	0.207
0.261	0.274	0.275	0.273	0.269	0.277	0.268	0.269	0.253	0.207
0.261	0.276	0.275	0.274	0.271	0.277	0.269	0.269	0.254	0.207
0.262	0.276	0.276	0.275	0.272	0.278	0.27	0.27	0.255	0.208
0.263	0.276	0.277	0.276	0.273	0.279	0.271	0.271	0.256	0.207
0.264	0.278	0.28	0.277	0.274	0.281	0.272	0.273	0.258	0.207
0.264	0.279	0.279	0.279	0.276	0.28	0.274	0.273	0.257	0.207
0.265	0.279	0.28	0.278	0.275	0.281	0.273	0.273	0.258	0.207
0.265	0.281	0.281	0.279	0.276	0.282	0.274	0.275	0.259	0.206
0.267	0.281	0.281	0.281	0.278	0.283	0.276	0.275	0.259	0.207
0.267	0.281	0.281	0.281	0.278	0.284	0.276	0.276	0.26	0.207
0.268	0.283	0.282	0.282	0.279	0.284	0.277	0.277	0.261	0.209
0.269	0.284	0.282	0.283	0.28	0.285	0.278	0.277	0.261	0.208
0.269	0.284	0.283	0.283	0.281	0.285	0.278	0.278	0.262	0.209
0.269	0.284	0.283	0.284	0.281	0.286	0.279	0.279	0.263	0.208
0.269	0.284	0.287	0.285	0.282	0.288	0.279	0.28	0.265	0.207
0.269	0.287	0.285	0.286	0.285	0.287	0.28	0.281	0.265	0.209
0.272	0.287	0.285	0.287	0.284	0.287	0.281	0.281	0.265	0.21
0.271	0.287	0.285	0.287	0.284	0.288	0.282	0.281	0.265	0.209
0.272	0.287	0.286	0.287	0.285	0.288	0.282	0.282	0.265	0.209
0.272	0.288	0.287	0.288	0.286	0.289	0.283	0.282	0.267	0.208
0.272	0.289	0.288	0.289	0.287	0.29	0.284	0.284	0.267	0.21
0.273	0.29	0.289	0.29	0.288	0.291	0.284	0.284	0.267	0.21
0.274	0.291	0.29	0.291	0.289	0.291	0.285	0.285	0.269	0.211
0.275	0.29	0.29	0.291	0.289	0.292	0.285	0.285	0.27	0.211
0.275	0.291	0.291	0.292	0.29	0.293	0.286	0.286	0.271	0.212
0.275	0.292	0.293	0.292	0.29	0.294	0.287	0.287	0.272	0.214
0.276	0.292	0.291	0.293	0.292	0.294	0.288	0.288	0.272	0.213
0.276	0.292	0.291	0.293	0.291	0.294	0.288	0.288	0.272	0.214
0.276	0.291	0.291	0.292	0.29	0.295	0.289	0.289	0.272	0.215
0.275	0.292	0.291	0.293	0.291	0.295	0.289	0.289	0.273	0.216
0.275	0.292	0.291	0.292	0.29	0.295	0.29	0.29	0.273	0.216
0.275	0.292	0.291	0.293	0.291	0.295	0.291	0.29	0.274	0.216
0.275	0.291	0.29	0.293	0.291	0.295	0.291	0.29	0.274	0.217
0.275	0.291	0.29	0.293	0.291	0.295	0.292	0.289	0.273	0.216
0.275	0.292	0.29	0.292	0.291	0.294	0.291	0.289	0.274	0.216
0.274	0.291	0.29	0.292	0.291	0.295	0.292	0.29	0.274	0.216
0.274	0.291	0.292	0.293	0.291	0.295	0.292	0.29	0.274	0.217
0.274	0.293	0.291	0.294	0.291	0.295	0.291	0.29	0.274	0.218
0.276	0.292	0.292	0.294	0.292	0.297	0.293	0.292	0.275	0.217
0.275	0.293	0.291	0.295	0.293	0.296	0.293	0.291	0.274	0.22
0.276	0.293	0.291	0.294	0.293	0.296	0.293	0.291	0.274	0.22
0.276	0.292	0.293	0.294	0.292	0.297	0.293	0.292	0.276	0.219
0.275	0.294	0.29	0.295	0.295	0.296	0.294	0.291	0.273	0.218
0.276	0.292	0.291	0.295	0.293	0.296	0.293	0.291	0.274	0.218
0.276	0.292	0.29	0.295	0.293	0.296	0.293	0.291	0.274	0.217
0.276	0.292	0.291	0.295	0.293	0.297	0.294	0.292	0.274	0.217
0.275	0.294	0.292	0.295	0.294	0.298	0.294	0.292	0.275	0.218
0.276	0.294	0.293	0.296	0.295	0.298	0.295	0.293	0.275	0.22
0.276	0.295	0.293	0.297	0.295	0.298	0.295	0.293	0.275	0.221
0.278	0.295	0.292	0.296	0.296	0.298	0.295	0.293	0.275	0.22
0.278	0.294	0.291	0.297	0.295	0.297	0.295	0.292	0.275	0.217
0.277	0.294	0.292	0.296	0.295	0.298	0.295	0.293	0.275	0.217
0.277	0.295	0.292	0.297	0.296	0.297	0.295	0.292	0.275	0.219
0.278	0.294	0.292	0.297	0.296	0.297	0.295	0.292	0.275	0.219
0.276	0.295		0.297	0.296		0.295			0.218
0.277

## Sheet: 0.02-MIN
EC24hMin	EC24hMin	EC24hMin	EC24hMin	EC24hMin	EC24hMin	EC24hMin	EC24hMin	EC24hMin	EC24hMin
0.02	0.02	0.021	0.02	0.02	0.02	0.021	0.02	0.02	0.02
0.021	0.022	0.022	0.021	0.021	0.022	0.023	0.021	0.021	0.021
0.023	0.023	0.024	0.023	0.023	0.024	0.024	0.023	0.023	0.023
0.024	0.025	0.026	0.024	0.025	0.025	0.026	0.024	0.024	0.024
0.026	0.027	0.027	0.026	0.027	0.027	0.028	0.026	0.026	0.026
0.028	0.029	0.029	0.028	0.028	0.029	0.03	0.028	0.028	0.027
0.03	0.031	0.032	0.03	0.03	0.031	0.032	0.03	0.03	0.029
0.032	0.033	0.034	0.032	0.033	0.033	0.034	0.032	0.032	0.031
0.034	0.035	0.036	0.035	0.035	0.036	0.037	0.034	0.034	0.032
0.037	0.038	0.039	0.037	0.037	0.038	0.04	0.037	0.037	0.035
0.039	0.04	0.042	0.04	0.04	0.041	0.043	0.04	0.04	0.037
0.042	0.043	0.045	0.043	0.043	0.044	0.046	0.043	0.042	0.04
0.045	0.046	0.048	0.045	0.046	0.047	0.049	0.045	0.045	0.042
0.048	0.049	0.051	0.048	0.049	0.05	0.052	0.049	0.048	0.045
0.051	0.052	0.055	0.052	0.052	0.054	0.056	0.052	0.052	0.048
0.055	0.056	0.059	0.055	0.056	0.057	0.06	0.056	0.055	0.05
0.058	0.06	0.063	0.059	0.06	0.061	0.064	0.059	0.059	0.054
0.062	0.064	0.067	0.063	0.063	0.066	0.068	0.063	0.062	0.057
0.066	0.068	0.071	0.067	0.068	0.07	0.072	0.067	0.066	0.061
0.071	0.072	0.076	0.071	0.072	0.075	0.077	0.072	0.07	0.064
0.075	0.077	0.081	0.076	0.077	0.08	0.083	0.076	0.075	0.067
0.08	0.082	0.086	0.081	0.082	0.085	0.089	0.081	0.08	0.072
0.085	0.087	0.091	0.086	0.087	0.091	0.095	0.086	0.084	0.077
0.091	0.092	0.097	0.091	0.092	0.097	0.1	0.091	0.089	0.081
0.096	0.097	0.102	0.097	0.097	0.102	0.106	0.096	0.094	0.086
0.102	0.102	0.108	0.102	0.103	0.109	0.113	0.102	0.1	0.09
0.108	0.108	0.114	0.108	0.108	0.116	0.119	0.108	0.106	0.096
0.114	0.114	0.12	0.114	0.114	0.122	0.126	0.114	0.112	0.102
0.12	0.12	0.126	0.12	0.12	0.129	0.133	0.12	0.118	0.108
0.126	0.126	0.134	0.126	0.126	0.136	0.14	0.125	0.124	0.115
0.132	0.132	0.14	0.132	0.133	0.143	0.147	0.132	0.13	0.123
0.139	0.138	0.147	0.138	0.139	0.149	0.153	0.138	0.136	0.129
0.146	0.145	0.154	0.144	0.144	0.156	0.16	0.145	0.143	0.136
0.153	0.152	0.162	0.151	0.151	0.164	0.168	0.152	0.15	0.144
0.16	0.159	0.17	0.158	0.158	0.171	0.175	0.16	0.158	0.151
0.168	0.167	0.178	0.166	0.166	0.178	0.183	0.169	0.167	0.159
0.176	0.175	0.186	0.174	0.174	0.187	0.19	0.177	0.174	0.167
0.185	0.183	0.194	0.182	0.182	0.195	0.197	0.185	0.183	0.176
0.193	0.191	0.203	0.19	0.19	0.204	0.205	0.193	0.191	0.185
0.201	0.2	0.21	0.198	0.199	0.212	0.212	0.201	0.2	0.194
0.21	0.207	0.217	0.207	0.207	0.22	0.22	0.21	0.208	0.201
0.218	0.215	0.224	0.214	0.215	0.227	0.226	0.217	0.216	0.209
0.223	0.222	0.225	0.22	0.221	0.231	0.23	0.223	0.221	0.217
0.229	0.222	0.226	0.224	0.224	0.231	0.229	0.224	0.224	0.222
0.229	0.223	0.225	0.224	0.224	0.23	0.228	0.224	0.224	0.226
0.229	0.222	0.225	0.223	0.223	0.23	0.227	0.223	0.222	0.226
0.228	0.222	0.224	0.223	0.223	0.23	0.227	0.223	0.223	0.225
0.228	0.221	0.224	0.223	0.223	0.23	0.226	0.222	0.222	0.225
0.227	0.221	0.223	0.222	0.222	0.23	0.226	0.222	0.222	0.225
0.226	0.22	0.223	0.221	0.221	0.229	0.226	0.222	0.221	0.223
0.226	0.22	0.224	0.221	0.221	0.23	0.227	0.222	0.221	0.222
0.225	0.22	0.224	0.221	0.221	0.229	0.225	0.221	0.22	0.222
0.225	0.221	0.224	0.221	0.22	0.229	0.225	0.221	0.219	0.221
0.225	0.221	0.224	0.221	0.22	0.229	0.226	0.221	0.22	0.22
0.225	0.221	0.225	0.221	0.221	0.23	0.226	0.222	0.22	0.22
0.225	0.222	0.225	0.222	0.221	0.23	0.227	0.222	0.22	0.22
0.226	0.222	0.225	0.222	0.222	0.23	0.227	0.223	0.221	0.22
0.226	0.223	0.225	0.222	0.222	0.23	0.227	0.223	0.221	0.22
0.226	0.223	0.226	0.223	0.222	0.23	0.228	0.223	0.221	0.219
0.226	0.223	0.226	0.223	0.222	0.231	0.228	0.223	0.221	0.219
0.226	0.223	0.226	0.223	0.222	0.232	0.229	0.224	0.222	0.218
0.226	0.224	0.226	0.224	0.222	0.232	0.229	0.224	0.221	0.218
0.227	0.224	0.226	0.223	0.222	0.232	0.229	0.224	0.222	0.218
0.226	0.224	0.226	0.223	0.222	0.232	0.229	0.224	0.222	0.217
0.226	0.224	0.227	0.223	0.222	0.232	0.229	0.225	0.222	0.217
0.226	0.225	0.228	0.224	0.222	0.233	0.229	0.225	0.222	0.217
0.227	0.225	0.228	0.224	0.222	0.233	0.229	0.225	0.222	0.217
0.227	0.225	0.228	0.224	0.222	0.233	0.229	0.225	0.222	0.216
0.227	0.226	0.228	0.224	0.222	0.233	0.23	0.226	0.222	0.217
0.227	0.226	0.228	0.224	0.223	0.233	0.229	0.225	0.221	0.216
0.227	0.226	0.229	0.224	0.223	0.233	0.23	0.226	0.222	0.215
0.227	0.226	0.23	0.225	0.223	0.234	0.23	0.226	0.223	0.215
0.227	0.227	0.23	0.225	0.224	0.234	0.231	0.227	0.223	0.215
0.227	0.227	0.23	0.226	0.224	0.234	0.231	0.226	0.222	0.215
0.228	0.226	0.231	0.226	0.224	0.235	0.232	0.227	0.223	0.214
0.227	0.228	0.231	0.227	0.224	0.236	0.233	0.228	0.223	0.214
0.228	0.229	0.232	0.228	0.225	0.236	0.233	0.228	0.223	0.214
0.229	0.229	0.232	0.228	0.225	0.237	0.233	0.228	0.223	0.214
0.229	0.23	0.233	0.228	0.225	0.238	0.234	0.229	0.224	0.214
0.229	0.231	0.233	0.229	0.226	0.238	0.235	0.229	0.224	0.213
0.229	0.231	0.234	0.229	0.227	0.239	0.235	0.229	0.224	0.212
0.229	0.231	0.235	0.23	0.227	0.24	0.235	0.23	0.224	0.212
0.229	0.233	0.235	0.231	0.227	0.24	0.236	0.231	0.224	0.212
0.23	0.233	0.236	0.232	0.228	0.24	0.236	0.231	0.225	0.211
0.23	0.234	0.237	0.232	0.228	0.241	0.237	0.232	0.225	0.211
0.23	0.234	0.238	0.233	0.229	0.242	0.238	0.232	0.225	0.211
0.231	0.236	0.239	0.233	0.23	0.243	0.238	0.233	0.226	0.211
0.231	0.236	0.24	0.234	0.23	0.244	0.239	0.234	0.227	0.21
0.232	0.237	0.241	0.235	0.232	0.245	0.239	0.234	0.227	0.21
0.233	0.238	0.242	0.236	0.232	0.246	0.24	0.236	0.228	0.209
0.233	0.239	0.243	0.237	0.233	0.247	0.24	0.237	0.229	0.209
0.234	0.24	0.244	0.239	0.235	0.248	0.241	0.237	0.229	0.209
0.235	0.24	0.245	0.239	0.235	0.248	0.241	0.238	0.229	0.208
0.235	0.241	0.246	0.24	0.236	0.25	0.243	0.239	0.23	0.208
0.235	0.243	0.247	0.242	0.238	0.251	0.244	0.24	0.231	0.208
0.237	0.244	0.248	0.243	0.239	0.252	0.245	0.241	0.232	0.207
0.237	0.245	0.249	0.244	0.24	0.252	0.246	0.243	0.232	0.207
0.238	0.247	0.25	0.246	0.242	0.253	0.246	0.243	0.232	0.207
0.24	0.247	0.251	0.246	0.242	0.254	0.247	0.244	0.233	0.207
0.24	0.248	0.252	0.247	0.244	0.255	0.248	0.246	0.234	0.206
0.241	0.25	0.252	0.248	0.245	0.256	0.249	0.246	0.235	0.206
0.241	0.25	0.254	0.249	0.245	0.257	0.25	0.248	0.236	0.206
0.242	0.252	0.256	0.251	0.247	0.259	0.252	0.249	0.238	0.207
0.243	0.254	0.256	0.253	0.25	0.259	0.252	0.249	0.237	0.207
0.245	0.255	0.257	0.253	0.249	0.26	0.253	0.251	0.239	0.207
0.245	0.256	0.258	0.254	0.25	0.26	0.253	0.251	0.239	0.206
0.245	0.257	0.259	0.255	0.251	0.262	0.255	0.253	0.24	0.205
0.246	0.259	0.26	0.257	0.253	0.262	0.255	0.253	0.241	0.206
0.247	0.259	0.26	0.257	0.253	0.263	0.256	0.254	0.241	0.206
0.248	0.26	0.261	0.258	0.254	0.264	0.257	0.255	0.242	0.205
0.248	0.261	0.263	0.259	0.255	0.265	0.258	0.256	0.243	0.205
0.249	0.262	0.263	0.261	0.257	0.266	0.258	0.257	0.244	0.205
0.25	0.263	0.265	0.262	0.258	0.267	0.259	0.258	0.245	0.205
0.251	0.265	0.266	0.263	0.259	0.268	0.26	0.259	0.245	0.205
0.252	0.266	0.267	0.264	0.26	0.269	0.261	0.26	0.246	0.206
0.254	0.267	0.268	0.265	0.261	0.27	0.262	0.261	0.247	0.206
0.254	0.267	0.269	0.265	0.262	0.27	0.263	0.262	0.248	0.206
0.255	0.269	0.27	0.268	0.263	0.271	0.264	0.262	0.248	0.206
0.256	0.269	0.27	0.268	0.264	0.271	0.264	0.262	0.248	0.206
0.257	0.269	0.271	0.268	0.264	0.273	0.265	0.264	0.25	0.206
0.257	0.271	0.272	0.27	0.267	0.273	0.266	0.265	0.251	0.207
0.259	0.272	0.273	0.271	0.267	0.275	0.267	0.267	0.252	0.207
0.259	0.274	0.274	0.272	0.269	0.276	0.268	0.267	0.253	0.207
0.261	0.274	0.275	0.273	0.269	0.277	0.269	0.269	0.253	0.207
0.261	0.276	0.275	0.274	0.271	0.277	0.27	0.269	0.254	0.207
0.262	0.276	0.276	0.275	0.272	0.278	0.271	0.27	0.255	0.208
0.263	0.276	0.277	0.276	0.273	0.279	0.272	0.271	0.256	0.207
0.264	0.278	0.28	0.277	0.274	0.281	0.274	0.273	0.258	0.207
0.264	0.279	0.279	0.279	0.276	0.28	0.273	0.273	0.257	0.207
0.265	0.279	0.28	0.278	0.275	0.281	0.274	0.273	0.258	0.207
0.265	0.281	0.281	0.279	0.276	0.282	0.276	0.275	0.259	0.206
0.267	0.281	0.281	0.281	0.278	0.283	0.276	0.275	0.259	0.207
0.267	0.281	0.281	0.281	0.278	0.284	0.277	0.276	0.26	0.207
0.268	0.283	0.282	0.282	0.279	0.284	0.278	0.277	0.261	0.209
0.269	0.284	0.282	0.283	0.28	0.285	0.278	0.277	0.261	0.208
0.269	0.284	0.283	0.283	0.281	0.285	0.279	0.278	0.262	0.209
0.269	0.284	0.283	0.284	0.281	0.286	0.279	0.279	0.263	0.208
0.269	0.284	0.287	0.285	0.282	0.288	0.28	0.28	0.265	0.207
0.269	0.287	0.285	0.286	0.285	0.287	0.281	0.281	0.265	0.209
0.272	0.287	0.285	0.287	0.284	0.287	0.282	0.281	0.265	0.21
0.271	0.287	0.285	0.287	0.284	0.288	0.282	0.281	0.265	0.209
0.272	0.287	0.286	0.287	0.285	0.288	0.283	0.282	0.265	0.209
0.272	0.288	0.287	0.288	0.286	0.289	0.284	0.282	0.267	0.208
0.272	0.289	0.288	0.289	0.287	0.29	0.284	0.284	0.267	0.21
0.273	0.29	0.289	0.29	0.288	0.291	0.285	0.284	0.267	0.21
0.274	0.291	0.29	0.291	0.289	0.291	0.285	0.285	0.269	0.211
0.275	0.29	0.29	0.291	0.289	0.292	0.286	0.285	0.27	0.211
0.275	0.291	0.291	0.292	0.29	0.293	0.287	0.286	0.271	0.212
0.275	0.292	0.293	0.292	0.29	0.294	0.288	0.287	0.272	0.214
0.276	0.292	0.291	0.293	0.292	0.294	0.288	0.288	0.272	0.213
0.276	0.292	0.291	0.293	0.291	0.294	0.289	0.288	0.272	0.214
0.276	0.291	0.291	0.292	0.29	0.295	0.289	0.289	0.272	0.215
0.275	0.292	0.291	0.293	0.291	0.295	0.29	0.289	0.273	0.216
0.275	0.292	0.291	0.292	0.29	0.295	0.291	0.29	0.273	0.216
0.275	0.292	0.291	0.293	0.291	0.295	0.291	0.29	0.274	0.216
0.275	0.291	0.29	0.293	0.291	0.295	0.292	0.29	0.274	0.217
0.275	0.291	0.29	0.293	0.291	0.295	0.291	0.289	0.273	0.216
0.275	0.292	0.29	0.292	0.291	0.294	0.292	0.289	0.274	0.216
0.274	0.291	0.29	0.292	0.291	0.295	0.292	0.29	0.274	0.216
0.274	0.291	0.292	0.293	0.291	0.295	0.291	0.29	0.274	0.217
0.274	0.293	0.291	0.294	0.291	0.295	0.293	0.29	0.274	0.218
0.276	0.292	0.292	0.294	0.292	0.297	0.293	0.292	0.275	0.217
0.275	0.293	0.291	0.295	0.293	0.296	0.293	0.291	0.274	0.22
0.276	0.293	0.291	0.294	0.293	0.296	0.293	0.291	0.274	0.22
0.276	0.292	0.293	0.294	0.292	0.297	0.294	0.292	0.276	0.219
0.275	0.294	0.29	0.295	0.295	0.296	0.293	0.291	0.273	0.218
0.276	0.292	0.291	0.295	0.293	0.296	0.293	0.291	0.274	0.218
0.276	0.292	0.29	0.295	0.293	0.296	0.294	0.291	0.274	0.217
0.276	0.292	0.291	0.295	0.293	0.297	0.294	0.292	0.274	0.217
0.275	0.294	0.292	0.295	0.294	0.298	0.295	0.292	0.275	0.218
0.276	0.294	0.293	0.296	0.295	0.298	0.295	0.293	0.275	0.22
0.276	0.295	0.293	0.297	0.295	0.298	0.295	0.293	0.275	0.221
0.278	0.295	0.292	0.296	0.296	0.298	0.295	0.293	0.275	0.22
0.278	0.294	0.291	0.297	0.295	0.297	0.295	0.292	0.275	0.217
0.277	0.294	0.292	0.296	0.295	0.298	0.295	0.293	0.275	0.217
0.277	0.295	0.292	0.297	0.296	0.297	0.295	0.292	0.275	0.219
0.278	0.294	0.292	0.297	0.296	0.297	0.295	0.292	0.275	0.219
0.276	0.295		0.297	0.296					0.218
0.277

## Sheet: 0.025-MIN
EC24hMin	EC24hMin	EC24hMin	EC24hMin	EC24hMin	EC24hMin	EC24hMin	EC24hMin	EC24hMin	EC24hMin
0.024	0.025	0.024	0.024	0.025	0.025	0.024	0.024	0.024	0.024
0.026	0.027	0.026	0.026	0.027	0.027	0.026	0.026	0.026	0.026
0.028	0.029	0.027	0.028	0.028	0.029	0.028	0.028	0.028	0.027
0.03	0.031	0.029	0.03	0.03	0.031	0.03	0.03	0.03	0.029
0.032	0.033	0.032	0.032	0.033	0.033	0.032	0.032	0.032	0.031
0.034	0.035	0.034	0.035	0.035	0.036	0.034	0.034	0.034	0.032
0.037	0.038	0.036	0.037	0.037	0.038	0.037	0.037	0.037	0.035
0.039	0.04	0.039	0.04	0.04	0.041	0.04	0.04	0.04	0.037
0.042	0.043	0.042	0.043	0.043	0.044	0.043	0.043	0.042	0.04
0.045	0.046	0.045	0.045	0.046	0.047	0.046	0.045	0.045	0.042
0.048	0.049	0.048	0.048	0.049	0.05	0.049	0.049	0.048	0.045
0.051	0.052	0.051	0.052	0.052	0.054	0.052	0.052	0.052	0.048
0.055	0.056	0.055	0.055	0.056	0.057	0.056	0.056	0.055	0.05
0.058	0.06	0.059	0.059	0.06	0.061	0.06	0.059	0.059	0.054
0.062	0.064	0.063	0.063	0.063	0.066	0.064	0.063	0.062	0.057
0.066	0.068	0.067	0.067	0.068	0.07	0.068	0.067	0.066	0.061
0.071	0.072	0.071	0.071	0.072	0.075	0.072	0.072	0.07	0.064
0.075	0.077	0.076	0.076	0.077	0.08	0.077	0.076	0.075	0.067
0.08	0.082	0.081	0.081	0.082	0.085	0.083	0.081	0.08	0.072
0.085	0.087	0.086	0.086	0.087	0.091	0.089	0.086	0.084	0.077
0.091	0.092	0.091	0.091	0.092	0.097	0.095	0.091	0.089	0.081
0.096	0.097	0.097	0.097	0.097	0.102	0.1	0.096	0.094	0.086
0.102	0.102	0.102	0.102	0.103	0.109	0.106	0.102	0.1	0.09
0.108	0.108	0.108	0.108	0.108	0.116	0.113	0.108	0.106	0.096
0.114	0.114	0.114	0.114	0.114	0.122	0.119	0.114	0.112	0.102
0.12	0.12	0.12	0.12	0.12	0.129	0.126	0.12	0.118	0.108
0.126	0.126	0.126	0.126	0.126	0.136	0.133	0.125	0.124	0.115
0.132	0.132	0.134	0.132	0.133	0.143	0.14	0.132	0.13	0.123
0.139	0.138	0.14	0.138	0.139	0.149	0.147	0.138	0.136	0.129
0.146	0.145	0.147	0.144	0.144	0.156	0.153	0.145	0.143	0.136
0.153	0.152	0.154	0.151	0.151	0.164	0.16	0.152	0.15	0.144
0.16	0.159	0.162	0.158	0.158	0.171	0.168	0.16	0.158	0.151
0.168	0.167	0.17	0.166	0.166	0.178	0.175	0.169	0.167	0.159
0.176	0.175	0.178	0.174	0.174	0.187	0.183	0.177	0.174	0.167
0.185	0.183	0.186	0.182	0.182	0.195	0.19	0.185	0.183	0.176
0.193	0.191	0.194	0.19	0.19	0.204	0.197	0.193	0.191	0.185
0.201	0.2	0.203	0.198	0.199	0.212	0.205	0.201	0.2	0.194
0.21	0.207	0.21	0.207	0.207	0.22	0.212	0.21	0.208	0.201
0.218	0.215	0.217	0.214	0.215	0.227	0.22	0.217	0.216	0.209
0.223	0.222	0.224	0.22	0.221	0.231	0.226	0.223	0.221	0.217
0.229	0.222	0.225	0.224	0.224	0.231	0.23	0.224	0.224	0.222
0.229	0.223	0.226	0.224	0.224	0.23	0.229	0.224	0.224	0.226
0.229	0.222	0.225	0.223	0.223	0.23	0.228	0.223	0.222	0.226
0.228	0.222	0.225	0.223	0.223	0.23	0.227	0.223	0.223	0.225
0.228	0.221	0.224	0.223	0.223	0.23	0.227	0.222	0.222	0.225
0.227	0.221	0.224	0.222	0.222	0.23	0.226	0.222	0.222	0.225
0.226	0.22	0.223	0.221	0.221	0.229	0.226	0.222	0.221	0.223
0.226	0.22	0.223	0.221	0.221	0.23	0.226	0.222	0.221	0.222
0.225	0.22	0.224	0.221	0.221	0.229	0.227	0.221	0.22	0.222
0.225	0.221	0.224	0.221	0.22	0.229	0.225	0.221	0.219	0.221
0.225	0.221	0.224	0.221	0.22	0.229	0.225	0.221	0.22	0.22
0.225	0.221	0.224	0.221	0.221	0.23	0.226	0.222	0.22	0.22
0.225	0.222	0.225	0.222	0.221	0.23	0.226	0.222	0.22	0.22
0.226	0.222	0.225	0.222	0.222	0.23	0.227	0.223	0.221	0.22
0.226	0.223	0.225	0.222	0.222	0.23	0.227	0.223	0.221	0.22
0.226	0.223	0.225	0.223	0.222	0.23	0.227	0.223	0.221	0.219
0.226	0.223	0.226	0.223	0.222	0.231	0.228	0.223	0.221	0.219
0.226	0.223	0.226	0.223	0.222	0.232	0.228	0.224	0.222	0.218
0.226	0.224	0.226	0.224	0.222	0.232	0.229	0.224	0.221	0.218
0.227	0.224	0.226	0.223	0.222	0.232	0.229	0.224	0.222	0.218
0.226	0.224	0.226	0.223	0.222	0.232	0.229	0.224	0.222	0.217
0.226	0.224	0.226	0.223	0.222	0.232	0.229	0.225	0.222	0.217
0.226	0.225	0.227	0.224	0.222	0.233	0.229	0.225	0.222	0.217
0.227	0.225	0.228	0.224	0.222	0.233	0.229	0.225	0.222	0.217
0.227	0.225	0.228	0.224	0.222	0.233	0.229	0.225	0.222	0.216
0.227	0.226	0.228	0.224	0.222	0.233	0.229	0.226	0.222	0.217
0.227	0.226	0.228	0.224	0.223	0.233	0.23	0.225	0.221	0.216
0.227	0.226	0.228	0.224	0.223	0.233	0.229	0.226	0.222	0.215
0.227	0.226	0.229	0.225	0.223	0.234	0.23	0.226	0.223	0.215
0.227	0.227	0.23	0.225	0.224	0.234	0.23	0.227	0.223	0.215
0.227	0.227	0.23	0.226	0.224	0.234	0.231	0.226	0.222	0.215
0.228	0.226	0.23	0.226	0.224	0.235	0.231	0.227	0.223	0.214
0.227	0.228	0.231	0.227	0.224	0.236	0.232	0.228	0.223	0.214
0.228	0.229	0.231	0.228	0.225	0.236	0.233	0.228	0.223	0.214
0.229	0.229	0.232	0.228	0.225	0.237	0.233	0.228	0.223	0.214
0.229	0.23	0.232	0.228	0.225	0.238	0.233	0.229	0.224	0.214
0.229	0.231	0.233	0.229	0.226	0.238	0.234	0.229	0.224	0.213
0.229	0.231	0.233	0.229	0.227	0.239	0.235	0.229	0.224	0.212
0.229	0.231	0.234	0.23	0.227	0.24	0.235	0.23	0.224	0.212
0.229	0.233	0.235	0.231	0.227	0.24	0.235	0.231	0.224	0.212
0.23	0.233	0.235	0.232	0.228	0.24	0.236	0.231	0.225	0.211
0.23	0.234	0.236	0.232	0.228	0.241	0.236	0.232	0.225	0.211
0.23	0.234	0.237	0.233	0.229	0.242	0.237	0.232	0.225	0.211
0.231	0.236	0.238	0.233	0.23	0.243	0.238	0.233	0.226	0.211
0.231	0.236	0.239	0.234	0.23	0.244	0.238	0.234	0.227	0.21
0.232	0.237	0.24	0.235	0.232	0.245	0.239	0.234	0.227	0.21
0.233	0.238	0.241	0.236	0.232	0.246	0.239	0.236	0.228	0.209
0.233	0.239	0.242	0.237	0.233	0.247	0.24	0.237	0.229	0.209
0.234	0.24	0.243	0.239	0.235	0.248	0.24	0.237	0.229	0.209
0.235	0.24	0.244	0.239	0.235	0.248	0.241	0.238	0.229	0.208
0.235	0.241	0.245	0.24	0.236	0.25	0.241	0.239	0.23	0.208
0.235	0.243	0.246	0.242	0.238	0.251	0.243	0.24	0.231	0.208
0.237	0.244	0.247	0.243	0.239	0.252	0.244	0.241	0.232	0.207
0.237	0.245	0.248	0.244	0.24	0.252	0.245	0.243	0.232	0.207
0.238	0.247	0.249	0.246	0.242	0.253	0.246	0.243	0.232	0.207
0.24	0.247	0.25	0.246	0.242	0.254	0.246	0.244	0.233	0.207
0.24	0.248	0.251	0.247	0.244	0.255	0.247	0.246	0.234	0.206
0.241	0.25	0.252	0.248	0.245	0.256	0.248	0.246	0.235	0.206
0.241	0.25	0.252	0.249	0.245	0.257	0.249	0.248	0.236	0.206
0.242	0.252	0.254	0.251	0.247	0.259	0.25	0.249	0.238	0.207
0.243	0.254	0.256	0.253	0.25	0.259	0.252	0.249	0.237	0.207
0.245	0.255	0.256	0.253	0.249	0.26	0.252	0.251	0.239	0.207
0.245	0.256	0.257	0.254	0.25	0.26	0.253	0.251	0.239	0.206
0.245	0.257	0.258	0.255	0.251	0.262	0.253	0.253	0.24	0.205
0.246	0.259	0.259	0.257	0.253	0.262	0.255	0.253	0.241	0.206
0.247	0.259	0.26	0.257	0.253	0.263	0.255	0.254	0.241	0.206
0.248	0.26	0.26	0.258	0.254	0.264	0.256	0.255	0.242	0.205
0.248	0.261	0.261	0.259	0.255	0.265	0.257	0.256	0.243	0.205
0.249	0.262	0.263	0.261	0.257	0.266	0.258	0.257	0.244	0.205
0.25	0.263	0.263	0.262	0.258	0.267	0.258	0.258	0.245	0.205
0.251	0.265	0.265	0.263	0.259	0.268	0.259	0.259	0.245	0.205
0.252	0.266	0.266	0.264	0.26	0.269	0.26	0.26	0.246	0.206
0.254	0.267	0.267	0.265	0.261	0.27	0.261	0.261	0.247	0.206
0.254	0.267	0.268	0.265	0.262	0.27	0.262	0.262	0.248	0.206
0.255	0.269	0.269	0.268	0.263	0.271	0.263	0.262	0.248	0.206
0.256	0.269	0.27	0.268	0.264	0.271	0.264	0.262	0.248	0.206
0.257	0.269	0.27	0.268	0.264	0.273	0.264	0.264	0.25	0.206
0.257	0.271	0.271	0.27	0.267	0.273	0.265	0.265	0.251	0.207
0.259	0.272	0.272	0.271	0.267	0.275	0.266	0.267	0.252	0.207
0.259	0.274	0.273	0.272	0.269	0.276	0.267	0.267	0.253	0.207
0.261	0.274	0.274	0.273	0.269	0.277	0.268	0.269	0.253	0.207
0.261	0.276	0.275	0.274	0.271	0.277	0.269	0.269	0.254	0.207
0.262	0.276	0.275	0.275	0.272	0.278	0.27	0.27	0.255	0.208
0.263	0.276	0.276	0.276	0.273	0.279	0.271	0.271	0.256	0.207
0.264	0.278	0.277	0.277	0.274	0.281	0.272	0.273	0.258	0.207
0.264	0.279	0.28	0.279	0.276	0.28	0.274	0.273	0.257	0.207
0.265	0.279	0.279	0.278	0.275	0.281	0.273	0.273	0.258	0.207
0.265	0.281	0.28	0.279	0.276	0.282	0.274	0.275	0.259	0.206
0.267	0.281	0.281	0.281	0.278	0.283	0.276	0.275	0.259	0.207
0.267	0.281	0.281	0.281	0.278	0.284	0.276	0.276	0.26	0.207
0.268	0.283	0.281	0.282	0.279	0.284	0.277	0.277	0.261	0.209
0.269	0.284	0.282	0.283	0.28	0.285	0.278	0.277	0.261	0.208
0.269	0.284	0.282	0.283	0.281	0.285	0.278	0.278	0.262	0.209
0.269	0.284	0.283	0.284	0.281	0.286	0.279	0.279	0.263	0.208
0.269	0.284	0.283	0.285	0.282	0.288	0.279	0.28	0.265	0.207
0.269	0.287	0.287	0.286	0.285	0.287	0.28	0.281	0.265	0.209
0.272	0.287	0.285	0.287	0.284	0.287	0.281	0.281	0.265	0.21
0.271	0.287	0.285	0.287	0.284	0.288	0.282	0.281	0.265	0.209
0.272	0.287	0.285	0.287	0.285	0.288	0.282	0.282	0.265	0.209
0.272	0.288	0.286	0.288	0.286	0.289	0.283	0.282	0.267	0.208
0.272	0.289	0.287	0.289	0.287	0.29	0.284	0.284	0.267	0.21
0.273	0.29	0.288	0.29	0.288	0.291	0.284	0.284	0.267	0.21
0.274	0.291	0.289	0.291	0.289	0.291	0.285	0.285	0.269	0.211
0.275	0.29	0.29	0.291	0.289	0.292	0.285	0.285	0.27	0.211
0.275	0.291	0.29	0.292	0.29	0.293	0.286	0.286	0.271	0.212
0.275	0.292	0.291	0.292	0.29	0.294	0.287	0.287	0.272	0.214
0.276	0.292	0.293	0.293	0.292	0.294	0.288	0.288	0.272	0.213
0.276	0.292	0.291	0.293	0.291	0.294	0.288	0.288	0.272	0.214
0.276	0.291	0.291	0.292	0.29	0.295	0.289	0.289	0.272	0.215
0.275	0.292	0.291	0.293	0.291	0.295	0.289	0.289	0.273	0.216
0.275	0.292	0.291	0.292	0.29	0.295	0.29	0.29	0.273	0.216
0.275	0.292	0.291	0.293	0.291	0.295	0.291	0.29	0.274	0.216
0.275	0.291	0.291	0.293	0.291	0.295	0.291	0.29	0.274	0.217
0.275	0.291	0.29	0.293	0.291	0.295	0.292	0.289	0.273	0.216
0.275	0.292	0.29	0.292	0.291	0.294	0.291	0.289	0.274	0.216
0.274	0.291	0.29	0.292	0.291	0.295	0.292	0.29	0.274	0.216
0.274	0.291	0.29	0.293	0.291	0.295	0.292	0.29	0.274	0.217
0.274	0.293	0.292	0.294	0.291	0.295	0.291	0.29	0.274	0.218
0.276	0.292	0.291	0.294	0.292	0.297	0.293	0.292	0.275	0.217
0.275	0.293	0.292	0.295	0.293	0.296	0.293	0.291	0.274	0.22
0.276	0.293	0.291	0.294	0.293	0.296	0.293	0.291	0.274	0.22
0.276	0.292	0.291	0.294	0.292	0.297	0.293	0.292	0.276	0.219
0.275	0.294	0.293	0.295	0.295	0.296	0.294	0.291	0.273	0.218
0.276	0.292	0.29	0.295	0.293	0.296	0.293	0.291	0.274	0.218
0.276	0.292	0.291	0.295	0.293	0.296	0.293	0.291	0.274	0.217
0.276	0.292	0.29	0.295	0.293	0.297	0.294	0.292	0.274	0.217
0.275	0.294	0.291	0.295	0.294	0.298	0.294	0.292	0.275	0.218
0.276	0.294	0.292	0.296	0.295	0.298	0.295	0.293	0.275	0.22
0.276	0.295	0.293	0.297	0.295	0.298	0.295	0.293	0.275	0.221
0.278	0.295	0.293	0.296	0.296	0.298	0.295	0.293	0.275	0.22
0.278	0.294	0.292	0.297	0.295	0.297	0.295	0.292	0.275	0.217
0.277	0.294	0.291	0.296	0.295	0.298	0.295	0.293	0.275	0.217
0.277	0.295	0.292	0.297	0.296	0.297	0.295	0.292	0.275	0.219
0.278	0.294	0.292	0.297	0.296	0.297	0.295	0.292	0.275	0.219
0.276	0.295	0.292	0.297	0.296		0.295			0.218
0.277

## Sheet: 0.03-MIN
EC24hMin	EC24hMin	EC24hMin	EC24hMin	EC24hMin	EC24hMin	EC24hMin	EC24hMin	EC24hMin	EC24hMin
0.03	0.031	0.032	0.03	0.03	0.031	0.03	0.03	0.03	0.031
0.032	0.033	0.034	0.032	0.033	0.033	0.032	0.032	0.032	0.032
0.034	0.035	0.036	0.035	0.035	0.036	0.034	0.034	0.034	0.035
0.037	0.038	0.039	0.037	0.037	0.038	0.037	0.037	0.037	0.037
0.039	0.04	0.042	0.04	0.04	0.041	0.04	0.04	0.04	0.04
0.042	0.043	0.045	0.043	0.043	0.044	0.043	0.043	0.042	0.042
0.045	0.046	0.048	0.045	0.046	0.047	0.046	0.045	0.045	0.045
0.048	0.049	0.051	0.048	0.049	0.05	0.049	0.049	0.048	0.048
0.051	0.052	0.055	0.052	0.052	0.054	0.052	0.052	0.052	0.05
0.055	0.056	0.059	0.055	0.056	0.057	0.056	0.056	0.055	0.054
0.058	0.06	0.063	0.059	0.06	0.061	0.06	0.059	0.059	0.057
0.062	0.064	0.067	0.063	0.063	0.066	0.064	0.063	0.062	0.061
0.066	0.068	0.071	0.067	0.068	0.07	0.068	0.067	0.066	0.064
0.071	0.072	0.076	0.071	0.072	0.075	0.072	0.072	0.07	0.067
0.075	0.077	0.081	0.076	0.077	0.08	0.077	0.076	0.075	0.072
0.08	0.082	0.086	0.081	0.082	0.085	0.083	0.081	0.08	0.077
0.085	0.087	0.091	0.086	0.087	0.091	0.089	0.086	0.084	0.081
0.091	0.092	0.097	0.091	0.092	0.097	0.095	0.091	0.089	0.086
0.096	0.097	0.102	0.097	0.097	0.102	0.1	0.096	0.094	0.09
0.102	0.102	0.108	0.102	0.103	0.109	0.106	0.102	0.1	0.096
0.108	0.108	0.114	0.108	0.108	0.116	0.113	0.108	0.106	0.102
0.114	0.114	0.12	0.114	0.114	0.122	0.119	0.114	0.112	0.108
0.12	0.12	0.126	0.12	0.12	0.129	0.126	0.12	0.118	0.115
0.126	0.126	0.134	0.126	0.126	0.136	0.133	0.125	0.124	0.123
0.132	0.132	0.14	0.132	0.133	0.143	0.14	0.132	0.13	0.129
0.139	0.138	0.147	0.138	0.139	0.149	0.147	0.138	0.136	0.136
0.146	0.145	0.154	0.144	0.144	0.156	0.153	0.145	0.143	0.144
0.153	0.152	0.162	0.151	0.151	0.164	0.16	0.152	0.15	0.151
0.16	0.159	0.17	0.158	0.158	0.171	0.168	0.16	0.158	0.159
0.168	0.167	0.178	0.166	0.166	0.178	0.175	0.169	0.167	0.167
0.176	0.175	0.186	0.174	0.174	0.187	0.183	0.177	0.174	0.176
0.185	0.183	0.194	0.182	0.182	0.195	0.19	0.185	0.183	0.185
0.193	0.191	0.203	0.19	0.19	0.204	0.197	0.193	0.191	0.194
0.201	0.2	0.21	0.198	0.199	0.212	0.205	0.201	0.2	0.201
0.21	0.207	0.217	0.207	0.207	0.22	0.212	0.21	0.208	0.209
0.218	0.215	0.224	0.214	0.215	0.227	0.22	0.217	0.216	0.217
0.223	0.222	0.225	0.22	0.221	0.231	0.226	0.223	0.221	0.222
0.229	0.222	0.226	0.224	0.224	0.231	0.23	0.224	0.224	0.226
0.229	0.223	0.225	0.224	0.224	0.23	0.229	0.224	0.224	0.226
0.229	0.222	0.225	0.223	0.223	0.23	0.228	0.223	0.222	0.225
0.228	0.222	0.224	0.223	0.223	0.23	0.227	0.223	0.223	0.225
0.228	0.221	0.224	0.223	0.223	0.23	0.227	0.222	0.222	0.225
0.227	0.221	0.223	0.222	0.222	0.23	0.226	0.222	0.222	0.223
0.226	0.22	0.223	0.221	0.221	0.229	0.226	0.222	0.221	0.222
0.226	0.22	0.224	0.221	0.221	0.23	0.226	0.222	0.221	0.222
0.225	0.22	0.224	0.221	0.221	0.229	0.227	0.221	0.22	0.221
0.225	0.221	0.224	0.221	0.22	0.229	0.225	0.221	0.219	0.22
0.225	0.221	0.224	0.221	0.22	0.229	0.225	0.221	0.22	0.22
0.225	0.221	0.225	0.221	0.221	0.23	0.226	0.222	0.22	0.22
0.225	0.222	0.225	0.222	0.221	0.23	0.226	0.222	0.22	0.22
0.226	0.222	0.225	0.222	0.222	0.23	0.227	0.223	0.221	0.22
0.226	0.223	0.225	0.222	0.222	0.23	0.227	0.223	0.221	0.219
0.226	0.223	0.226	0.223	0.222	0.23	0.227	0.223	0.221	0.219
0.226	0.223	0.226	0.223	0.222	0.231	0.228	0.223	0.221	0.218
0.226	0.223	0.226	0.223	0.222	0.232	0.228	0.224	0.222	0.218
0.226	0.224	0.226	0.224	0.222	0.232	0.229	0.224	0.221	0.218
0.227	0.224	0.226	0.223	0.222	0.232	0.229	0.224	0.222	0.217
0.226	0.224	0.226	0.223	0.222	0.232	0.229	0.224	0.222	0.217
0.226	0.224	0.227	0.223	0.222	0.232	0.229	0.225	0.222	0.217
0.226	0.225	0.228	0.224	0.222	0.233	0.229	0.225	0.222	0.217
0.227	0.225	0.228	0.224	0.222	0.233	0.229	0.225	0.222	0.216
0.227	0.225	0.228	0.224	0.222	0.233	0.229	0.225	0.222	0.217
0.227	0.226	0.228	0.224	0.222	0.233	0.229	0.226	0.222	0.216
0.227	0.226	0.228	0.224	0.223	0.233	0.23	0.225	0.221	0.215
0.227	0.226	0.229	0.224	0.223	0.233	0.229	0.226	0.222	0.215
0.227	0.226	0.23	0.225	0.223	0.234	0.23	0.226	0.223	0.215
0.227	0.227	0.23	0.225	0.224	0.234	0.23	0.227	0.223	0.215
0.227	0.227	0.23	0.226	0.224	0.234	0.231	0.226	0.222	0.214
0.228	0.226	0.231	0.226	0.224	0.235	0.231	0.227	0.223	0.214
0.227	0.228	0.231	0.227	0.224	0.236	0.232	0.228	0.223	0.214
0.228	0.229	0.232	0.228	0.225	0.236	0.233	0.228	0.223	0.214
0.229	0.229	0.232	0.228	0.225	0.237	0.233	0.228	0.223	0.214
0.229	0.23	0.233	0.228	0.225	0.238	0.233	0.229	0.224	0.213
0.229	0.231	0.233	0.229	0.226	0.238	0.234	0.229	0.224	0.212
0.229	0.231	0.234	0.229	0.227	0.239	0.235	0.229	0.224	0.212
0.229	0.231	0.235	0.23	0.227	0.24	0.235	0.23	0.224	0.212
0.229	0.233	0.235	0.231	0.227	0.24	0.235	0.231	0.224	0.211
0.23	0.233	0.236	0.232	0.228	0.24	0.236	0.231	0.225	0.211
0.23	0.234	0.237	0.232	0.228	0.241	0.236	0.232	0.225	0.211
0.23	0.234	0.238	0.233	0.229	0.242	0.237	0.232	0.225	0.211
0.231	0.236	0.239	0.233	0.23	0.243	0.238	0.233	0.226	0.21
0.231	0.236	0.24	0.234	0.23	0.244	0.238	0.234	0.227	0.21
0.232	0.237	0.241	0.235	0.232	0.245	0.239	0.234	0.227	0.209
0.233	0.238	0.242	0.236	0.232	0.246	0.239	0.236	0.228	0.209
0.233	0.239	0.243	0.237	0.233	0.247	0.24	0.237	0.229	0.209
0.234	0.24	0.244	0.239	0.235	0.248	0.24	0.237	0.229	0.208
0.235	0.24	0.245	0.239	0.235	0.248	0.241	0.238	0.229	0.208
0.235	0.241	0.246	0.24	0.236	0.25	0.241	0.239	0.23	0.208
0.235	0.243	0.247	0.242	0.238	0.251	0.243	0.24	0.231	0.207
0.237	0.244	0.248	0.243	0.239	0.252	0.244	0.241	0.232	0.207
0.237	0.245	0.249	0.244	0.24	0.252	0.245	0.243	0.232	0.207
0.238	0.247	0.25	0.246	0.242	0.253	0.246	0.243	0.232	0.207
0.24	0.247	0.251	0.246	0.242	0.254	0.246	0.244	0.233	0.206
0.24	0.248	0.252	0.247	0.244	0.255	0.247	0.246	0.234	0.206
0.241	0.25	0.252	0.248	0.245	0.256	0.248	0.246	0.235	0.206
0.241	0.25	0.254	0.249	0.245	0.257	0.249	0.248	0.236	0.207
0.242	0.252	0.256	0.251	0.247	0.259	0.25	0.249	0.238	0.207
0.243	0.254	0.256	0.253	0.25	0.259	0.252	0.249	0.237	0.207
0.245	0.255	0.257	0.253	0.249	0.26	0.252	0.251	0.239	0.206
0.245	0.256	0.258	0.254	0.25	0.26	0.253	0.251	0.239	0.205
0.245	0.257	0.259	0.255	0.251	0.262	0.253	0.253	0.24	0.206
0.246	0.259	0.26	0.257	0.253	0.262	0.255	0.253	0.241	0.206
0.247	0.259	0.26	0.257	0.253	0.263	0.255	0.254	0.241	0.205
0.248	0.26	0.261	0.258	0.254	0.264	0.256	0.255	0.242	0.205
0.248	0.261	0.263	0.259	0.255	0.265	0.257	0.256	0.243	0.205
0.249	0.262	0.263	0.261	0.257	0.266	0.258	0.257	0.244	0.205
0.25	0.263	0.265	0.262	0.258	0.267	0.258	0.258	0.245	0.205
0.251	0.265	0.266	0.263	0.259	0.268	0.259	0.259	0.245	0.206
0.252	0.266	0.267	0.264	0.26	0.269	0.26	0.26	0.246	0.206
0.254	0.267	0.268	0.265	0.261	0.27	0.261	0.261	0.247	0.206
0.254	0.267	0.269	0.265	0.262	0.27	0.262	0.262	0.248	0.206
0.255	0.269	0.27	0.268	0.263	0.271	0.263	0.262	0.248	0.206
0.256	0.269	0.27	0.268	0.264	0.271	0.264	0.262	0.248	0.206
0.257	0.269	0.271	0.268	0.264	0.273	0.264	0.264	0.25	0.207
0.257	0.271	0.272	0.27	0.267	0.273	0.265	0.265	0.251	0.207
0.259	0.272	0.273	0.271	0.267	0.275	0.266	0.267	0.252	0.207
0.259	0.274	0.274	0.272	0.269	0.276	0.267	0.267	0.253	0.207
0.261	0.274	0.275	0.273	0.269	0.277	0.268	0.269	0.253	0.207
0.261	0.276	0.275	0.274	0.271	0.277	0.269	0.269	0.254	0.208
0.262	0.276	0.276	0.275	0.272	0.278	0.27	0.27	0.255	0.207
0.263	0.276	0.277	0.276	0.273	0.279	0.271	0.271	0.256	0.207
0.264	0.278	0.28	0.277	0.274	0.281	0.272	0.273	0.258	0.207
0.264	0.279	0.279	0.279	0.276	0.28	0.274	0.273	0.257	0.207
0.265	0.279	0.28	0.278	0.275	0.281	0.273	0.273	0.258	0.206
0.265	0.281	0.281	0.279	0.276	0.282	0.274	0.275	0.259	0.207
0.267	0.281	0.281	0.281	0.278	0.283	0.276	0.275	0.259	0.207
0.267	0.281	0.281	0.281	0.278	0.284	0.276	0.276	0.26	0.209
0.268	0.283	0.282	0.282	0.279	0.284	0.277	0.277	0.261	0.208
0.269	0.284	0.282	0.283	0.28	0.285	0.278	0.277	0.261	0.209
0.269	0.284	0.283	0.283	0.281	0.285	0.278	0.278	0.262	0.208
0.269	0.284	0.283	0.284	0.281	0.286	0.279	0.279	0.263	0.207
0.269	0.284	0.287	0.285	0.282	0.288	0.279	0.28	0.265	0.209
0.269	0.287	0.285	0.286	0.285	0.287	0.28	0.281	0.265	0.21
0.272	0.287	0.285	0.287	0.284	0.287	0.281	0.281	0.265	0.209
0.271	0.287	0.285	0.287	0.284	0.288	0.282	0.281	0.265	0.209
0.272	0.287	0.286	0.287	0.285	0.288	0.282	0.282	0.265	0.208
0.272	0.288	0.287	0.288	0.286	0.289	0.283	0.282	0.267	0.21
0.272	0.289	0.288	0.289	0.287	0.29	0.284	0.284	0.267	0.21
0.273	0.29	0.289	0.29	0.288	0.291	0.284	0.284	0.267	0.211
0.274	0.291	0.29	0.291	0.289	0.291	0.285	0.285	0.269	0.211
0.275	0.29	0.29	0.291	0.289	0.292	0.285	0.285	0.27	0.212
0.275	0.291	0.291	0.292	0.29	0.293	0.286	0.286	0.271	0.214
0.275	0.292	0.293	0.292	0.29	0.294	0.287	0.287	0.272	0.213
0.276	0.292	0.291	0.293	0.292	0.294	0.288	0.288	0.272	0.214
0.276	0.292	0.291	0.293	0.291	0.294	0.288	0.288	0.272	0.215
0.276	0.291	0.291	0.292	0.29	0.295	0.289	0.289	0.272	0.216
0.275	0.292	0.291	0.293	0.291	0.295	0.289	0.289	0.273	0.216
0.275	0.292	0.291	0.292	0.29	0.295	0.29	0.29	0.273	0.216
0.275	0.292	0.291	0.293	0.291	0.295	0.291	0.29	0.274	0.217
0.275	0.291	0.29	0.293	0.291	0.295	0.291	0.29	0.274	0.216
0.275	0.291	0.29	0.293	0.291	0.295	0.292	0.289	0.273	0.216
0.275	0.292	0.29	0.292	0.291	0.294	0.291	0.289	0.274	0.216
0.274	0.291	0.29	0.292	0.291	0.295	0.292	0.29	0.274	0.217
0.274	0.291	0.292	0.293	0.291	0.295	0.292	0.29	0.274	0.218
0.274	0.293	0.291	0.294	0.291	0.295	0.291	0.29	0.274	0.217
0.276	0.292	0.292	0.294	0.292	0.297	0.293	0.292	0.275	0.22
0.275	0.293	0.291	0.295	0.293	0.296	0.293	0.291	0.274	0.22
0.276	0.293	0.291	0.294	0.293	0.296	0.293	0.291	0.274	0.219
0.276	0.292	0.293	0.294	0.292	0.297	0.293	0.292	0.276	0.218
0.275	0.294	0.29	0.295	0.295	0.296	0.294	0.291	0.273	0.218
0.276	0.292	0.291	0.295	0.293	0.296	0.293	0.291	0.274	0.217
0.276	0.292	0.29	0.295	0.293	0.296	0.293	0.291	0.274	0.217
0.276	0.292	0.291	0.295	0.293	0.297	0.294	0.292	0.274	0.218
0.275	0.294	0.292	0.295	0.294	0.298	0.294	0.292	0.275	0.22
0.276	0.294	0.293	0.296	0.295	0.298	0.295	0.293	0.275	0.221
0.276	0.295	0.293	0.297	0.295	0.298	0.295	0.293	0.275	0.22
0.278	0.295	0.292	0.296	0.296	0.298	0.295	0.293	0.275	0.217
0.278	0.294	0.291	0.297	0.295	0.297	0.295	0.292	0.275	0.217
0.277	0.294	0.292	0.296	0.295	0.298	0.295	0.293	0.275	0.219
0.277	0.295	0.292	0.297	0.296	0.297	0.295	0.292	0.275	0.219
0.278	0.294	0.292	0.297	0.296	0.297	0.295	0.292	0.275	0.218
0.276	0.295		0.297	0.296		0.295
0.277

## Sheet: All Ec Min
TIME	EC 0.002	EC 0.002	EC 0.002	EC 0.002	EC 0.002	EC 0.002	EC 0.002	EC 0.002	EC 0.002	EC 0.002	EC 0.005	EC 0.005	EC 0.005	EC 0.005	EC 0.005	EC 0.005	EC 0.005	EC 0.005	EC 0.005	EC 0.005	EC 0.01	EC 0.01	EC 0.01	EC 0.01	EC 0.01	EC 0.01	EC 0.01	EC 0.01	EC 0.01	EC 0.01	EC 0.015	EC 0.015	EC 0.015	EC 0.015	EC 0.015	EC 0.015	EC 0.015	EC 0.015	EC 0.015	EC 0.015	EC 0.02	EC 0.02	EC 0.02	EC 0.02	EC 0.02	EC 0.02	EC 0.02	EC 0.02	EC 0.02
0	0.002	0.002	0.002	0.002	0.002	0.002	0.002	0.002	0.002	0.002	0.005	0.005	0.005	0.005	0.005	0.005	0.005	0.005	0.005	0.005	0.01	0.01	0.01	0.01	0.01	0.01	0.01	0.01	0.01	0.011	0.015	0.015	0.015	0.015	0.015	0.015	0.014	0.015	0.015	0.014	0.02	0.02	0.021	0.02	0.02	0.02	0.021	0.02	0.02
5	0.002	0.002	0.002	0.001	0.002	0.001	0.001	0.002	0.002	0.002	0.005	0.005	0.006	0.005	0.006	0.005	0.005	0.005	0.005	0.005	0.011	0.01	0.01	0.011	0.01	0.01	0.01	0.011	0.01	0.012	0.016	0.016	0.016	0.016	0.016	0.016	0.016	0.016	0.016	0.016	0.021	0.022	0.022	0.021	0.021	0.022	0.023	0.021	0.021
10	0.002	0.002	0.002	0.002	0.002	0.002	0.002	0.002	0.002	0.002	0.006	0.005	0.006	0.006	0.005	0.006	0.006	0.005	0.006	0.006	0.011	0.011	0.011	0.011	0.011	0.011	0.011	0.012	0.011	0.013	0.017	0.017	0.018	0.017	0.017	0.018	0.017	0.017	0.017	0.017	0.023	0.023	0.024	0.023	0.023	0.024	0.024	0.023	0.023
15	0.002	0.002	0.002	0.002	0.002	0.002	0.002	0.002	0.002	0.002	0.006	0.006	0.007	0.006	0.006	0.006	0.006	0.006	0.006	0.007	0.012	0.012	0.012	0.012	0.012	0.012	0.012	0.012	0.012	0.014	0.018	0.018	0.019	0.018	0.018	0.019	0.018	0.018	0.019	0.018	0.024	0.025	0.026	0.024	0.025	0.025	0.026	0.024	0.024
20	0.002	0.002	0.003	0.002	0.002	0.002	0.002	0.002	0.003	0.002	0.006	0.006	0.008	0.007	0.006	0.007	0.007	0.006	0.007	0.008	0.014	0.013	0.013	0.013	0.013	0.013	0.013	0.014	0.013	0.016	0.02	0.02	0.021	0.02	0.02	0.02	0.019	0.02	0.02	0.02	0.026	0.027	0.027	0.026	0.027	0.027	0.028	0.026	0.026
25	0.003	0.002	0.003	0.002	0.002	0.002	0.003	0.003	0.003	0.002	0.007	0.007	0.008	0.007	0.007	0.007	0.007	0.006	0.007	0.009	0.015	0.014	0.014	0.014	0.014	0.014	0.014	0.015	0.014	0.017	0.021	0.022	0.022	0.021	0.021	0.022	0.021	0.021	0.021	0.021	0.028	0.029	0.029	0.028	0.028	0.029	0.03	0.028	0.028
30	0.003	0.003	0.003	0.003	0.003	0.003	0.003	0.003	0.003	0.003	0.007	0.007	0.009	0.008	0.007	0.008	0.008	0.007	0.008	0.009	0.016	0.015	0.015	0.015	0.015	0.015	0.016	0.016	0.015	0.018	0.023	0.023	0.024	0.023	0.023	0.024	0.023	0.023	0.023	0.023	0.03	0.031	0.032	0.03	0.03	0.031	0.032	0.03	0.03
35	0.003	0.003	0.004	0.003	0.003	0.003	0.003	0.003	0.004	0.002	0.008	0.008	0.01	0.009	0.008	0.008	0.008	0.008	0.009	0.011	0.017	0.016	0.016	0.016	0.016	0.016	0.017	0.017	0.016	0.02	0.024	0.025	0.026	0.024	0.025	0.025	0.024	0.024	0.024	0.024	0.032	0.033	0.034	0.032	0.033	0.033	0.034	0.032	0.032
40	0.003	0.003	0.004	0.003	0.003	0.003	0.003	0.003	0.004	0.003	0.009	0.009	0.01	0.01	0.009	0.009	0.009	0.009	0.009	0.012	0.018	0.017	0.018	0.017	0.017	0.018	0.018	0.018	0.017	0.021	0.026	0.027	0.027	0.026	0.027	0.027	0.026	0.026	0.026	0.026	0.034	0.035	0.036	0.035	0.035	0.036	0.037	0.034	0.034
45	0.004	0.003	0.004	0.004	0.004	0.003	0.003	0.004	0.004	0.004	0.009	0.01	0.011	0.011	0.01	0.01	0.01	0.009	0.01	0.013	0.02	0.018	0.019	0.018	0.018	0.019	0.019	0.02	0.019	0.023	0.028	0.029	0.029	0.028	0.028	0.029	0.028	0.028	0.028	0.027	0.037	0.038	0.039	0.037	0.037	0.038	0.04	0.037	0.037
50	0.004	0.004	0.005	0.003	0.004	0.004	0.004	0.005	0.005	0.004	0.01	0.01	0.012	0.011	0.01	0.01	0.01	0.01	0.01	0.014	0.021	0.02	0.021	0.02	0.02	0.02	0.021	0.021	0.02	0.024	0.03	0.031	0.032	0.03	0.03	0.031	0.03	0.03	0.03	0.029	0.039	0.04	0.042	0.04	0.04	0.041	0.043	0.04	0.04
55	0.005	0.004	0.005	0.004	0.004	0.004	0.004	0.005	0.005	0.004	0.011	0.011	0.013	0.012	0.011	0.011	0.011	0.011	0.011	0.016	0.023	0.022	0.022	0.021	0.021	0.022	0.023	0.023	0.021	0.026	0.032	0.033	0.034	0.032	0.033	0.033	0.032	0.032	0.032	0.031	0.042	0.043	0.045	0.043	0.043	0.044	0.046	0.043	0.042
60	0.005	0.005	0.005	0.004	0.005	0.004	0.004	0.005	0.006	0.005	0.011	0.012	0.014	0.013	0.012	0.012	0.012	0.012	0.012	0.017	0.024	0.023	0.024	0.023	0.023	0.024	0.024	0.024	0.023	0.027	0.034	0.035	0.036	0.035	0.035	0.036	0.034	0.034	0.034	0.032	0.045	0.046	0.048	0.045	0.046	0.047	0.049	0.045	0.045
65	0.006	0.005	0.006	0.005	0.006	0.005	0.005	0.006	0.006	0.005	0.012	0.013	0.015	0.014	0.013	0.013	0.013	0.012	0.013	0.018	0.026	0.025	0.026	0.024	0.025	0.025	0.026	0.026	0.024	0.029	0.037	0.038	0.039	0.037	0.037	0.038	0.037	0.037	0.037	0.035	0.048	0.049	0.051	0.048	0.049	0.05	0.052	0.049	0.048
70	0.006	0.005	0.006	0.005	0.005	0.005	0.005	0.006	0.007	0.006	0.014	0.014	0.016	0.015	0.014	0.014	0.014	0.014	0.014	0.02	0.028	0.027	0.027	0.026	0.027	0.027	0.028	0.028	0.026	0.031	0.039	0.04	0.042	0.04	0.04	0.041	0.04	0.04	0.04	0.037	0.051	0.052	0.055	0.052	0.052	0.054	0.056	0.052	0.052
75	0.006	0.006	0.007	0.006	0.006	0.006	0.006	0.006	0.007	0.007	0.015	0.015	0.018	0.016	0.015	0.015	0.016	0.015	0.015	0.021	0.03	0.029	0.029	0.028	0.028	0.029	0.03	0.03	0.028	0.032	0.042	0.043	0.045	0.043	0.043	0.044	0.043	0.043	0.042	0.04	0.055	0.056	0.059	0.055	0.056	0.057	0.06	0.056	0.055
80	0.007	0.006	0.008	0.006	0.006	0.006	0.006	0.007	0.008	0.008	0.016	0.016	0.019	0.017	0.016	0.016	0.017	0.016	0.016	0.023	0.032	0.031	0.032	0.03	0.03	0.031	0.032	0.032	0.03	0.035	0.045	0.046	0.048	0.045	0.046	0.047	0.046	0.045	0.045	0.042	0.058	0.06	0.063	0.059	0.06	0.061	0.064	0.059	0.059
85	0.007	0.007	0.008	0.007	0.007	0.007	0.007	0.008	0.009	0.009	0.017	0.017	0.021	0.018	0.017	0.018	0.018	0.017	0.017	0.024	0.034	0.033	0.034	0.032	0.033	0.033	0.034	0.034	0.032	0.037	0.048	0.049	0.051	0.048	0.049	0.05	0.049	0.049	0.048	0.045	0.062	0.064	0.067	0.063	0.063	0.066	0.068	0.063	0.062
90	0.008	0.007	0.009	0.007	0.007	0.007	0.007	0.009	0.009	0.009	0.018	0.018	0.022	0.02	0.018	0.019	0.019	0.018	0.019	0.026	0.037	0.035	0.036	0.035	0.035	0.036	0.037	0.037	0.034	0.04	0.051	0.052	0.055	0.052	0.052	0.054	0.052	0.052	0.052	0.048	0.066	0.068	0.071	0.067	0.068	0.07	0.072	0.067	0.066
95	0.009	0.008	0.01	0.008	0.008	0.008	0.008	0.009	0.01	0.011	0.02	0.02	0.024	0.021	0.02	0.02	0.021	0.02	0.02	0.027	0.039	0.038	0.039	0.037	0.037	0.038	0.04	0.04	0.037	0.042	0.055	0.056	0.059	0.055	0.056	0.057	0.056	0.056	0.055	0.05	0.071	0.072	0.076	0.071	0.072	0.075	0.077	0.072	0.07
100	0.009	0.009	0.01	0.009	0.009	0.008	0.008	0.01	0.01	0.012	0.021	0.022	0.026	0.023	0.021	0.022	0.023	0.021	0.021	0.029	0.042	0.04	0.042	0.04	0.04	0.041	0.043	0.043	0.04	0.045	0.058	0.06	0.063	0.059	0.06	0.061	0.06	0.059	0.059	0.054	0.075	0.077	0.081	0.076	0.077	0.08	0.083	0.076	0.075
105	0.01	0.01	0.011	0.01	0.01	0.009	0.009	0.011	0.011	0.013	0.023	0.023	0.027	0.024	0.023	0.024	0.024	0.023	0.023	0.031	0.045	0.043	0.045	0.043	0.043	0.044	0.046	0.045	0.042	0.048	0.062	0.064	0.067	0.063	0.063	0.066	0.064	0.063	0.062	0.057	0.08	0.082	0.086	0.081	0.082	0.085	0.089	0.081	0.08
110	0.011	0.01	0.012	0.011	0.01	0.01	0.01	0.012	0.012	0.014	0.024	0.025	0.029	0.026	0.025	0.025	0.026	0.024	0.024	0.032	0.048	0.046	0.048	0.045	0.046	0.047	0.049	0.049	0.045	0.05	0.066	0.068	0.071	0.067	0.068	0.07	0.068	0.067	0.066	0.061	0.085	0.087	0.091	0.086	0.087	0.091	0.095	0.086	0.084
115	0.011	0.011	0.013	0.011	0.011	0.01	0.01	0.012	0.013	0.016	0.026	0.027	0.032	0.028	0.027	0.027	0.028	0.026	0.026	0.035	0.051	0.049	0.051	0.048	0.049	0.05	0.052	0.052	0.048	0.054	0.071	0.072	0.076	0.071	0.072	0.075	0.072	0.072	0.07	0.064	0.091	0.092	0.097	0.091	0.092	0.097	0.1	0.091	0.089
120	0.012	0.012	0.014	0.012	0.012	0.011	0.011	0.014	0.014	0.017	0.028	0.029	0.034	0.03	0.028	0.029	0.03	0.028	0.028	0.037	0.055	0.052	0.055	0.052	0.052	0.054	0.056	0.056	0.052	0.057	0.075	0.077	0.081	0.076	0.077	0.08	0.077	0.076	0.075	0.067	0.096	0.097	0.102	0.097	0.097	0.102	0.106	0.096	0.094
125	0.014	0.013	0.015	0.013	0.013	0.012	0.012	0.015	0.015	0.018	0.03	0.031	0.036	0.032	0.03	0.031	0.032	0.03	0.03	0.04	0.058	0.056	0.059	0.055	0.056	0.057	0.06	0.059	0.055	0.061	0.08	0.082	0.086	0.081	0.082	0.085	0.083	0.081	0.08	0.072	0.102	0.102	0.108	0.102	0.103	0.109	0.113	0.102	0.1
130	0.015	0.014	0.016	0.014	0.014	0.013	0.013	0.016	0.016	0.02	0.032	0.033	0.039	0.035	0.033	0.033	0.034	0.032	0.032	0.042	0.062	0.06	0.063	0.059	0.06	0.061	0.064	0.063	0.059	0.064	0.085	0.087	0.091	0.086	0.087	0.091	0.089	0.086	0.084	0.077	0.108	0.108	0.114	0.108	0.108	0.116	0.119	0.108	0.106
135	0.016	0.015	0.018	0.015	0.015	0.014	0.014	0.017	0.017	0.021	0.034	0.035	0.042	0.037	0.035	0.036	0.037	0.034	0.034	0.045	0.066	0.064	0.067	0.063	0.063	0.066	0.068	0.067	0.062	0.067	0.091	0.092	0.097	0.091	0.092	0.097	0.095	0.091	0.089	0.081	0.114	0.114	0.12	0.114	0.114	0.122	0.126	0.114	0.112
140	0.017	0.016	0.019	0.016	0.016	0.015	0.016	0.018	0.019	0.023	0.037	0.038	0.045	0.04	0.037	0.038	0.04	0.037	0.037	0.048	0.071	0.068	0.071	0.067	0.068	0.07	0.072	0.072	0.066	0.072	0.096	0.097	0.102	0.097	0.097	0.102	0.1	0.096	0.094	0.086	0.12	0.12	0.126	0.12	0.12	0.129	0.133	0.12	0.118
145	0.018	0.017	0.021	0.017	0.017	0.016	0.017	0.02	0.02	0.024	0.039	0.04	0.048	0.043	0.04	0.041	0.043	0.04	0.04	0.05	0.075	0.072	0.076	0.071	0.072	0.075	0.077	0.076	0.07	0.077	0.102	0.102	0.108	0.102	0.103	0.109	0.106	0.102	0.1	0.09	0.126	0.126	0.134	0.126	0.126	0.136	0.14	0.125	0.124
150	0.02	0.018	0.022	0.018	0.018	0.018	0.018	0.021	0.021	0.026	0.042	0.043	0.051	0.045	0.043	0.044	0.046	0.043	0.042	0.054	0.08	0.077	0.081	0.076	0.077	0.08	0.083	0.081	0.075	0.081	0.108	0.108	0.114	0.108	0.108	0.116	0.113	0.108	0.106	0.096	0.132	0.132	0.14	0.132	0.133	0.143	0.147	0.132	0.13
155	0.021	0.02	0.024	0.02	0.02	0.019	0.019	0.023	0.023	0.027	0.045	0.046	0.055	0.048	0.046	0.047	0.049	0.045	0.045	0.057	0.085	0.082	0.086	0.081	0.082	0.085	0.089	0.086	0.08	0.086	0.114	0.114	0.12	0.114	0.114	0.122	0.119	0.114	0.112	0.102	0.139	0.138	0.147	0.138	0.139	0.149	0.153	0.138	0.136
160	0.023	0.022	0.026	0.021	0.021	0.02	0.021	0.024	0.024	0.029	0.048	0.049	0.059	0.052	0.049	0.05	0.052	0.049	0.048	0.061	0.091	0.087	0.091	0.086	0.087	0.091	0.095	0.091	0.084	0.09	0.12	0.12	0.126	0.12	0.12	0.129	0.126	0.12	0.118	0.108	0.146	0.145	0.154	0.144	0.144	0.156	0.16	0.145	0.143
165	0.024	0.023	0.027	0.023	0.023	0.022	0.023	0.026	0.026	0.031	0.051	0.052	0.063	0.055	0.052	0.054	0.056	0.052	0.052	0.064	0.096	0.092	0.097	0.091	0.092	0.097	0.1	0.096	0.089	0.096	0.126	0.126	0.134	0.126	0.126	0.136	0.133	0.125	0.124	0.115	0.153	0.152	0.162	0.151	0.151	0.164	0.168	0.152	0.15
170	0.026	0.025	0.029	0.024	0.025	0.024	0.024	0.028	0.028	0.032	0.055	0.056	0.067	0.059	0.056	0.057	0.06	0.056	0.055	0.067	0.102	0.097	0.102	0.097	0.097	0.102	0.106	0.102	0.094	0.102	0.132	0.132	0.14	0.132	0.133	0.143	0.14	0.132	0.13	0.123	0.16	0.159	0.17	0.158	0.158	0.171	0.175	0.16	0.158
175	0.028	0.027	0.032	0.026	0.027	0.025	0.026	0.03	0.03	0.035	0.058	0.06	0.071	0.063	0.06	0.061	0.064	0.059	0.059	0.072	0.108	0.102	0.108	0.102	0.103	0.109	0.113	0.108	0.1	0.108	0.139	0.138	0.147	0.138	0.139	0.149	0.147	0.138	0.136	0.129	0.168	0.167	0.178	0.166	0.166	0.178	0.183	0.169	0.167
180	0.03	0.029	0.034	0.028	0.028	0.027	0.028	0.032	0.032	0.037	0.062	0.064	0.076	0.067	0.063	0.066	0.068	0.063	0.062	0.077	0.114	0.108	0.114	0.108	0.108	0.116	0.119	0.114	0.106	0.115	0.146	0.145	0.154	0.144	0.144	0.156	0.153	0.145	0.143	0.136	0.176	0.175	0.186	0.174	0.174	0.187	0.19	0.177	0.174
185	0.032	0.031	0.036	0.03	0.03	0.029	0.03	0.034	0.034	0.04	0.066	0.068	0.081	0.071	0.068	0.07	0.072	0.067	0.066	0.081	0.12	0.114	0.12	0.114	0.114	0.122	0.126	0.12	0.112	0.123	0.153	0.152	0.162	0.151	0.151	0.164	0.16	0.152	0.15	0.144	0.185	0.183	0.194	0.182	0.182	0.195	0.197	0.185	0.183
190	0.034	0.033	0.039	0.032	0.033	0.031	0.032	0.037	0.037	0.042	0.071	0.072	0.086	0.076	0.072	0.075	0.077	0.072	0.07	0.086	0.126	0.12	0.126	0.12	0.12	0.129	0.133	0.125	0.118	0.129	0.16	0.159	0.17	0.158	0.158	0.171	0.168	0.16	0.158	0.151	0.193	0.191	0.203	0.19	0.19	0.204	0.205	0.193	0.191
195	0.037	0.035	0.042	0.035	0.035	0.033	0.034	0.04	0.04	0.045	0.075	0.077	0.091	0.081	0.077	0.08	0.083	0.076	0.075	0.09	0.132	0.126	0.134	0.126	0.126	0.136	0.14	0.132	0.124	0.136	0.168	0.167	0.178	0.166	0.166	0.178	0.175	0.169	0.167	0.159	0.201	0.2	0.21	0.198	0.199	0.212	0.212	0.201	0.2
200	0.039	0.038	0.045	0.037	0.037	0.036	0.037	0.043	0.042	0.048	0.08	0.082	0.097	0.086	0.082	0.085	0.089	0.081	0.08	0.096	0.139	0.132	0.14	0.132	0.133	0.143	0.147	0.138	0.13	0.144	0.176	0.175	0.186	0.174	0.174	0.187	0.183	0.177	0.174	0.167	0.21	0.207	0.217	0.207	0.207	0.22	0.22	0.21	0.208
205	0.042	0.04	0.048	0.04	0.04	0.038	0.04	0.045	0.045	0.05	0.085	0.087	0.102	0.091	0.087	0.091	0.095	0.086	0.084	0.102	0.146	0.138	0.147	0.138	0.139	0.149	0.153	0.145	0.136	0.151	0.185	0.183	0.194	0.182	0.182	0.195	0.19	0.185	0.183	0.176	0.218	0.215	0.224	0.214	0.215	0.227	0.226	0.217	0.216
210	0.045	0.043	0.051	0.043	0.043	0.041	0.043	0.049	0.048	0.054	0.091	0.092	0.108	0.097	0.092	0.097	0.1	0.091	0.089	0.108	0.153	0.145	0.154	0.144	0.144	0.156	0.16	0.152	0.143	0.159	0.193	0.191	0.203	0.19	0.19	0.204	0.197	0.193	0.191	0.185	0.223	0.222	0.225	0.22	0.221	0.231	0.23	0.223	0.221
215	0.048	0.046	0.055	0.045	0.046	0.044	0.046	0.052	0.052	0.057	0.096	0.097	0.114	0.102	0.097	0.102	0.106	0.096	0.094	0.115	0.16	0.152	0.162	0.151	0.151	0.164	0.168	0.16	0.15	0.167	0.201	0.2	0.21	0.198	0.199	0.212	0.205	0.201	0.2	0.194	0.229	0.222	0.226	0.224	0.224	0.231	0.229	0.224	0.224
220	0.051	0.049	0.059	0.048	0.049	0.047	0.049	0.056	0.055	0.061	0.102	0.102	0.12	0.108	0.103	0.109	0.113	0.102	0.1	0.123	0.168	0.159	0.17	0.158	0.158	0.171	0.175	0.169	0.158	0.176	0.21	0.207	0.217	0.207	0.207	0.22	0.212	0.21	0.208	0.201	0.229	0.223	0.225	0.224	0.224	0.23	0.228	0.224	0.224
225	0.055	0.052	0.063	0.052	0.052	0.05	0.052	0.059	0.059	0.064	0.108	0.108	0.126	0.114	0.108	0.116	0.119	0.108	0.106	0.129	0.176	0.167	0.178	0.166	0.166	0.178	0.183	0.177	0.167	0.185	0.218	0.215	0.224	0.214	0.215	0.227	0.22	0.217	0.216	0.209	0.229	0.222	0.225	0.223	0.223	0.23	0.227	0.223	0.222
230	0.058	0.056	0.067	0.055	0.056	0.054	0.056	0.063	0.062	0.067	0.114	0.114	0.134	0.12	0.114	0.122	0.126	0.114	0.112	0.136	0.185	0.175	0.186	0.174	0.174	0.187	0.19	0.185	0.174	0.194	0.223	0.222	0.225	0.22	0.221	0.231	0.226	0.223	0.221	0.217	0.228	0.222	0.224	0.223	0.223	0.23	0.227	0.223	0.223
235	0.062	0.06	0.071	0.059	0.06	0.057	0.06	0.067	0.066	0.072	0.12	0.12	0.14	0.126	0.12	0.129	0.133	0.12	0.118	0.144	0.193	0.183	0.194	0.182	0.182	0.195	0.197	0.193	0.183	0.201	0.229	0.222	0.226	0.224	0.224	0.231	0.23	0.224	0.224	0.222	0.228	0.221	0.224	0.223	0.223	0.23	0.226	0.222	0.222
240	0.066	0.064	0.076	0.063	0.063	0.061	0.064	0.072	0.07	0.077	0.126	0.126	0.147	0.132	0.126	0.136	0.14	0.125	0.124	0.151	0.201	0.191	0.203	0.19	0.19	0.204	0.205	0.201	0.191	0.209	0.229	0.223	0.225	0.224	0.224	0.23	0.229	0.224	0.224	0.226	0.227	0.221	0.223	0.222	0.222	0.23	0.226	0.222	0.222
245	0.071	0.068	0.081	0.067	0.068	0.066	0.068	0.076	0.075	0.081	0.132	0.132	0.154	0.138	0.133	0.143	0.147	0.132	0.13	0.159	0.21	0.2	0.21	0.198	0.199	0.212	0.212	0.21	0.2	0.217	0.229	0.222	0.225	0.223	0.223	0.23	0.228	0.223	0.222	0.226	0.226	0.22	0.223	0.221	0.221	0.229	0.226	0.222	0.221
250	0.075	0.072	0.086	0.071	0.072	0.07	0.072	0.081	0.08	0.086	0.139	0.138	0.162	0.144	0.139	0.149	0.153	0.138	0.136	0.167	0.218	0.207	0.217	0.207	0.207	0.22	0.22	0.217	0.208	0.222	0.228	0.222	0.224	0.223	0.223	0.23	0.227	0.223	0.223	0.225	0.226	0.22	0.224	0.221	0.221	0.23	0.227	0.222	0.221
255	0.08	0.077	0.091	0.076	0.077	0.075	0.077	0.086	0.084	0.09	0.146	0.145	0.17	0.151	0.144	0.156	0.16	0.145	0.143	0.176	0.223	0.215	0.224	0.214	0.215	0.227	0.226	0.223	0.216	0.226	0.228	0.221	0.224	0.223	0.223	0.23	0.227	0.222	0.222	0.225	0.225	0.22	0.224	0.221	0.221	0.229	0.225	0.221	0.22
260	0.085	0.082	0.097	0.081	0.082	0.08	0.083	0.091	0.089	0.096	0.153	0.152	0.178	0.158	0.151	0.164	0.168	0.152	0.15	0.185	0.229	0.222	0.225	0.22	0.221	0.231	0.23	0.224	0.221	0.226	0.227	0.221	0.223	0.222	0.222	0.23	0.226	0.222	0.222	0.225	0.225	0.221	0.224	0.221	0.22	0.229	0.225	0.221	0.219
265	0.091	0.087	0.102	0.086	0.087	0.085	0.089	0.096	0.094	0.102	0.16	0.159	0.186	0.166	0.158	0.171	0.175	0.16	0.158	0.194	0.229	0.222	0.226	0.224	0.224	0.231	0.229	0.224	0.224	0.225	0.226	0.22	0.223	0.221	0.221	0.229	0.226	0.222	0.221	0.223	0.225	0.221	0.224	0.221	0.22	0.229	0.226	0.221	0.22
270	0.096	0.092	0.108	0.091	0.092	0.091	0.095	0.102	0.1	0.108	0.168	0.167	0.194	0.174	0.166	0.178	0.183	0.169	0.167	0.201	0.229	0.223	0.225	0.224	0.224	0.23	0.228	0.223	0.224	0.225	0.226	0.22	0.224	0.221	0.221	0.23	0.226	0.222	0.221	0.222	0.225	0.221	0.225	0.221	0.221	0.23	0.226	0.222	0.22
275	0.102	0.097	0.114	0.097	0.097	0.097	0.1	0.108	0.106	0.115	0.176	0.175	0.203	0.182	0.174	0.187	0.19	0.177	0.174	0.209	0.228	0.222	0.225	0.223	0.223	0.23	0.227	0.223	0.222	0.225	0.225	0.22	0.224	0.221	0.221	0.229	0.227	0.221	0.22	0.222	0.225	0.222	0.225	0.222	0.221	0.23	0.227	0.222	0.22
280	0.108	0.102	0.12	0.102	0.103	0.102	0.106	0.114	0.112	0.123	0.185	0.183	0.21	0.19	0.182	0.195	0.197	0.185	0.183	0.217	0.228	0.222	0.224	0.223	0.223	0.23	0.227	0.222	0.223	0.223	0.225	0.221	0.224	0.221	0.22	0.229	0.225	0.221	0.219	0.221	0.226	0.222	0.225	0.222	0.222	0.23	0.227	0.223	0.221
285	0.114	0.108	0.126	0.108	0.108	0.109	0.113	0.12	0.118	0.129	0.193	0.191	0.217	0.198	0.19	0.204	0.205	0.193	0.191	0.222	0.227	0.221	0.224	0.223	0.223	0.23	0.226	0.222	0.222	0.222	0.225	0.221	0.224	0.221	0.22	0.229	0.225	0.221	0.22	0.22	0.226	0.223	0.225	0.222	0.222	0.23	0.227	0.223	0.221
290	0.12	0.114	0.134	0.114	0.114	0.116	0.119	0.125	0.124	0.136	0.201	0.2	0.224	0.207	0.199	0.212	0.212	0.201	0.2	0.226	0.226	0.221	0.223	0.222	0.222	0.23	0.226	0.222	0.222	0.222	0.225	0.221	0.225	0.221	0.221	0.23	0.226	0.222	0.22	0.22	0.226	0.223	0.226	0.223	0.222	0.23	0.228	0.223	0.221
295	0.126	0.12	0.14	0.12	0.12	0.122	0.126	0.132	0.13	0.144	0.21	0.207	0.225	0.214	0.207	0.22	0.22	0.21	0.208	0.226	0.226	0.22	0.223	0.221	0.221	0.229	0.226	0.222	0.221	0.221	0.225	0.222	0.225	0.222	0.221	0.23	0.226	0.222	0.22	0.22	0.226	0.223	0.226	0.223	0.222	0.231	0.228	0.223	0.221
300	0.132	0.126	0.147	0.126	0.126	0.129	0.133	0.138	0.136	0.151	0.218	0.215	0.226	0.22	0.215	0.227	0.226	0.217	0.216	0.225	0.225	0.22	0.224	0.221	0.221	0.23	0.227	0.221	0.221	0.22	0.226	0.222	0.225	0.222	0.222	0.23	0.227	0.223	0.221	0.22	0.226	0.223	0.226	0.223	0.222	0.232	0.229	0.224	0.222
305	0.139	0.132	0.154	0.132	0.133	0.136	0.14	0.145	0.143	0.159	0.223	0.222	0.225	0.224	0.221	0.231	0.23	0.223	0.221	0.225	0.225	0.22	0.224	0.221	0.221	0.229	0.225	0.221	0.22	0.22	0.226	0.223	0.225	0.222	0.222	0.23	0.227	0.223	0.221	0.22	0.226	0.224	0.226	0.224	0.222	0.232	0.229	0.224	0.221
310	0.146	0.138	0.162	0.138	0.139	0.143	0.147	0.152	0.15	0.167	0.229	0.222	0.225	0.224	0.224	0.231	0.229	0.224	0.224	0.225	0.225	0.221	0.224	0.221	0.22	0.229	0.225	0.221	0.219	0.22	0.226	0.223	0.226	0.223	0.222	0.23	0.227	0.223	0.221	0.219	0.227	0.224	0.226	0.223	0.222	0.232	0.229	0.224	0.222
315	0.153	0.145	0.17	0.144	0.144	0.149	0.153	0.16	0.158	0.176	0.229	0.223	0.224	0.223	0.224	0.23	0.228	0.224	0.224	0.223	0.225	0.221	0.224	0.221	0.22	0.229	0.226	0.222	0.22	0.22	0.226	0.223	0.226	0.223	0.222	0.231	0.228	0.223	0.221	0.219	0.226	0.224	0.226	0.223	0.222	0.232	0.229	0.224	0.222
320	0.16	0.152	0.178	0.151	0.151	0.156	0.16	0.169	0.167	0.185	0.229	0.222	0.224	0.223	0.223	0.23	0.227	0.223	0.222	0.222	0.225	0.221	0.225	0.221	0.221	0.23	0.226	0.222	0.22	0.22	0.226	0.223	0.226	0.223	0.222	0.232	0.228	0.224	0.222	0.218	0.226	0.224	0.227	0.223	0.222	0.232	0.229	0.225	0.222
325	0.168	0.159	0.186	0.158	0.158	0.164	0.168	0.177	0.174	0.194	0.228	0.222	0.223	0.223	0.223	0.23	0.227	0.223	0.223	0.222	0.226	0.222	0.225	0.222	0.221	0.23	0.227	0.223	0.22	0.219	0.226	0.224	0.226	0.224	0.222	0.232	0.229	0.224	0.221	0.218	0.226	0.225	0.228	0.224	0.222	0.233	0.229	0.225	0.222
330	0.176	0.167	0.194	0.166	0.166	0.171	0.175	0.185	0.183	0.201	0.228	0.221	0.223	0.222	0.223	0.23	0.226	0.222	0.222	0.221	0.226	0.222	0.225	0.222	0.222	0.23	0.227	0.223	0.221	0.219	0.227	0.224	0.226	0.223	0.222	0.232	0.229	0.224	0.222	0.218	0.227	0.225	0.228	0.224	0.222	0.233	0.229	0.225	0.222
335	0.185	0.175	0.203	0.174	0.174	0.178	0.183	0.193	0.191	0.209	0.227	0.221	0.224	0.221	0.222	0.23	0.226	0.222	0.222	0.22	0.226	0.223	0.225	0.222	0.222	0.23	0.227	0.223	0.221	0.218	0.226	0.224	0.226	0.223	0.222	0.232	0.229	0.224	0.222	0.217	0.227	0.225	0.228	0.224	0.222	0.233	0.229	0.225	0.222
340	0.193	0.183	0.21	0.182	0.182	0.187	0.19	0.201	0.2	0.217	0.226	0.22	0.224	0.221	0.221	0.229	0.226	0.222	0.221	0.22	0.226	0.223	0.226	0.223	0.222	0.23	0.228	0.223	0.221	0.218	0.226	0.224	0.227	0.223	0.222	0.232	0.229	0.225	0.222	0.217	0.227	0.226	0.228	0.224	0.222	0.233	0.23	0.226	0.222
345	0.201	0.191	0.217	0.19	0.19	0.195	0.197	0.21	0.208	0.222	0.226	0.22	0.224	0.221	0.221	0.23	0.227	0.222	0.221	0.22	0.226	0.223	0.226	0.223	0.222	0.231	0.228	0.224	0.221	0.218	0.226	0.225	0.228	0.224	0.222	0.233	0.229	0.225	0.222	0.217	0.227	0.226	0.228	0.224	0.223	0.233	0.229	0.225	0.221
350	0.21	0.2	0.224	0.198	0.199	0.204	0.205	0.217	0.216	0.226	0.225	0.22	0.224	0.221	0.221	0.229	0.225	0.221	0.22	0.22	0.226	0.223	0.226	0.223	0.222	0.232	0.229	0.224	0.222	0.217	0.227	0.225	0.228	0.224	0.222	0.233	0.229	0.225	0.222	0.217	0.227	0.226	0.229	0.224	0.223	0.233	0.23	0.226	0.222
355	0.218	0.207	0.225	0.207	0.207	0.212	0.212	0.223	0.221	0.226	0.225	0.221	0.225	0.221	0.22	0.229	0.225	0.221	0.219	0.22	0.227	0.224	0.226	0.224	0.222	0.232	0.229	0.224	0.221	0.217	0.227	0.225	0.228	0.224	0.222	0.233	0.229	0.225	0.222	0.216	0.227	0.226	0.23	0.225	0.223	0.234	0.23	0.226	0.223
360	0.223	0.215	0.226	0.214	0.215	0.22	0.22	0.224	0.224	0.225	0.225	0.221	0.225	0.221	0.22	0.229	0.226	0.221	0.22	0.219	0.226	0.224	0.226	0.223	0.222	0.232	0.229	0.224	0.222	0.217	0.227	0.226	0.228	0.224	0.222	0.233	0.229	0.226	0.222	0.217	0.227	0.227	0.23	0.225	0.224	0.234	0.231	0.227	0.223
365	0.229	0.222	0.225	0.22	0.221	0.227	0.226	0.224	0.224	0.225	0.225	0.221	0.225	0.222	0.221	0.23	0.226	0.222	0.22	0.219	0.226	0.224	0.226	0.223	0.222	0.232	0.229	0.225	0.222	0.217	0.227	0.226	0.228	0.224	0.223	0.233	0.23	0.225	0.221	0.216	0.227	0.227	0.23	0.226	0.224	0.234	0.231	0.226	0.222
370	0.229	0.222	0.225	0.224	0.224	0.231	0.23	0.223	0.222	0.225	0.225	0.222	0.225	0.222	0.221	0.23	0.227	0.222	0.22	0.218	0.226	0.224	0.227	0.223	0.222	0.232	0.229	0.225	0.222	0.216	0.227	0.226	0.229	0.224	0.223	0.233	0.229	0.226	0.222	0.215	0.228	0.226	0.231	0.226	0.224	0.235	0.232	0.227	0.223
375	0.229	0.223	0.224	0.224	0.224	0.231	0.229	0.223	0.223	0.223	0.226	0.222	0.226	0.222	0.222	0.23	0.227	0.223	0.221	0.218	0.227	0.225	0.228	0.224	0.222	0.233	0.229	0.225	0.222	0.217	0.227	0.226	0.23	0.225	0.223	0.234	0.23	0.226	0.223	0.215	0.227	0.228	0.231	0.227	0.224	0.236	0.233	0.228	0.223
380	0.228	0.222	0.224	0.223	0.223	0.23	0.228	0.222	0.222	0.222	0.226	0.223	0.226	0.223	0.222	0.23	0.227	0.223	0.221	0.218	0.227	0.225	0.228	0.224	0.222	0.233	0.229	0.225	0.222	0.216	0.227	0.227	0.23	0.225	0.224	0.234	0.23	0.227	0.223	0.215	0.228	0.229	0.232	0.228	0.225	0.236	0.233	0.228	0.223
385	0.228	0.222	0.223	0.223	0.223	0.23	0.227	0.222	0.222	0.222	0.226	0.223	0.226	0.223	0.222	0.23	0.228	0.223	0.221	0.217	0.227	0.225	0.228	0.224	0.222	0.233	0.229	0.226	0.222	0.215	0.227	0.227	0.23	0.226	0.224	0.234	0.231	0.226	0.222	0.215	0.229	0.229	0.232	0.228	0.225	0.237	0.233	0.228	0.223
390	0.227	0.221	0.223	0.223	0.223	0.23	0.227	0.222	0.221	0.221	0.226	0.223	0.226	0.223	0.222	0.231	0.228	0.223	0.221	0.217	0.227	0.226	0.228	0.224	0.222	0.233	0.23	0.225	0.222	0.215	0.228	0.226	0.231	0.226	0.224	0.235	0.231	0.227	0.223	0.214	0.229	0.23	0.233	0.228	0.225	0.238	0.234	0.229	0.224
395	0.226	0.221	0.224	0.222	0.222	0.23	0.226	0.222	0.221	0.22	0.226	0.223	0.226	0.224	0.222	0.232	0.229	0.224	0.222	0.217	0.227	0.226	0.228	0.224	0.223	0.233	0.229	0.226	0.221	0.215	0.227	0.228	0.231	0.227	0.224	0.236	0.232	0.228	0.223	0.214	0.229	0.231	0.233	0.229	0.226	0.238	0.235	0.229	0.224
400	0.226	0.22	0.224	0.221	0.221	0.23	0.226	0.221	0.22	0.22	0.226	0.224	0.226	0.223	0.222	0.232	0.229	0.224	0.221	0.217	0.227	0.226	0.229	0.224	0.223	0.233	0.23	0.226	0.222	0.215	0.228	0.229	0.232	0.228	0.225	0.236	0.233	0.228	0.223	0.214	0.229	0.231	0.234	0.229	0.227	0.239	0.235	0.229	0.224
405	0.225	0.22	0.224	0.221	0.221	0.229	0.226	0.221	0.219	0.22	0.227	0.224	0.227	0.223	0.222	0.232	0.229	0.224	0.222	0.216	0.227	0.226	0.23	0.225	0.223	0.234	0.23	0.227	0.223	0.214	0.229	0.229	0.232	0.228	0.225	0.237	0.233	0.228	0.223	0.214	0.229	0.231	0.235	0.23	0.227	0.24	0.235	0.23	0.224
410	0.225	0.22	0.224	0.221	0.221	0.23	0.227	0.221	0.22	0.22	0.226	0.224	0.228	0.223	0.222	0.232	0.229	0.224	0.222	0.217	0.227	0.227	0.23	0.225	0.224	0.234	0.231	0.226	0.223	0.214	0.229	0.23	0.233	0.228	0.225	0.238	0.233	0.229	0.224	0.214	0.229	0.233	0.235	0.231	0.227	0.24	0.236	0.231	0.224
415	0.225	0.221	0.225	0.221	0.22	0.229	0.225	0.222	0.22	0.22	0.226	0.224	0.228	0.224	0.222	0.232	0.229	0.225	0.222	0.216	0.228	0.227	0.23	0.226	0.224	0.234	0.231	0.227	0.222	0.214	0.229	0.231	0.233	0.229	0.226	0.238	0.234	0.229	0.224	0.213	0.23	0.233	0.236	0.232	0.228	0.24	0.236	0.231	0.225
420	0.225	0.221	0.225	0.221	0.22	0.229	0.225	0.222	0.22	0.219	0.226	0.225	0.228	0.224	0.222	0.233	0.229	0.225	0.222	0.215	0.227	0.226	0.231	0.226	0.224	0.235	0.232	0.228	0.223	0.214	0.229	0.231	0.234	0.229	0.227	0.239	0.235	0.229	0.224	0.212	0.23	0.234	0.237	0.232	0.228	0.241	0.237	0.232	0.225
425	0.225	0.221	0.225	0.221	0.221	0.229	0.226	0.223	0.221	0.219	0.227	0.225	0.228	0.224	0.222	0.233	0.229	0.225	0.222	0.215	0.228	0.228	0.231	0.227	0.224	0.236	0.233	0.228	0.223	0.214	0.229	0.231	0.235	0.23	0.227	0.24	0.235	0.23	0.224	0.212	0.23	0.234	0.238	0.233	0.229	0.242	0.238	0.232	0.225
430	0.226	0.222	0.225	0.222	0.221	0.23	0.226	0.223	0.221	0.218	0.227	0.225	0.228	0.224	0.222	0.233	0.229	0.225	0.222	0.215	0.229	0.229	0.232	0.228	0.225	0.236	0.233	0.228	0.223	0.213	0.229	0.233	0.235	0.231	0.227	0.24	0.235	0.231	0.224	0.212	0.231	0.236	0.239	0.233	0.23	0.243	0.238	0.233	0.226
435	0.226	0.222	0.226	0.222	0.222	0.23	0.227	0.223	0.221	0.218	0.227	0.226	0.229	0.224	0.222	0.233	0.23	0.226	0.222	0.215	0.229	0.229	0.232	0.228	0.225	0.237	0.233	0.229	0.223	0.212	0.23	0.233	0.236	0.232	0.228	0.24	0.236	0.231	0.225	0.211	0.231	0.236	0.24	0.234	0.23	0.244	0.239	0.234	0.227
440	0.226	0.223	0.226	0.222	0.222	0.23	0.227	0.223	0.221	0.218	0.227	0.226	0.23	0.224	0.223	0.233	0.229	0.225	0.221	0.214	0.229	0.23	0.233	0.228	0.225	0.238	0.234	0.229	0.224	0.212	0.23	0.234	0.237	0.232	0.228	0.241	0.236	0.232	0.225	0.211	0.232	0.237	0.241	0.235	0.232	0.245	0.239	0.234	0.227
445	0.226	0.223	0.226	0.223	0.222	0.23	0.227	0.224	0.222	0.217	0.227	0.226	0.23	0.225	0.223	0.233	0.23	0.226	0.222	0.214	0.229	0.231	0.233	0.229	0.226	0.238	0.235	0.229	0.224	0.212	0.23	0.234	0.238	0.233	0.229	0.242	0.237	0.232	0.225	0.211	0.233	0.238	0.242	0.236	0.232	0.246	0.24	0.236	0.228
450	0.226	0.223	0.226	0.223	0.222	0.23	0.228	0.224	0.221	0.217	0.227	0.226	0.23	0.225	0.223	0.234	0.23	0.226	0.223	0.214	0.229	0.231	0.234	0.229	0.227	0.239	0.235	0.23	0.224	0.211	0.231	0.236	0.239	0.233	0.23	0.243	0.238	0.233	0.226	0.211	0.233	0.239	0.243	0.237	0.233	0.247	0.24	0.237	0.229
455	0.226	0.223	0.226	0.223	0.222	0.231	0.228	0.224	0.222	0.217	0.227	0.227	0.231	0.226	0.224	0.234	0.231	0.227	0.223	0.214	0.229	0.231	0.235	0.23	0.227	0.24	0.235	0.231	0.224	0.211	0.231	0.236	0.24	0.234	0.23	0.244	0.238	0.234	0.227	0.21	0.234	0.24	0.244	0.239	0.235	0.248	0.241	0.237	0.229
460	0.227	0.224	0.226	0.224	0.222	0.232	0.229	0.224	0.222	0.217	0.227	0.227	0.231	0.226	0.224	0.234	0.231	0.226	0.222	0.214	0.23	0.233	0.235	0.231	0.227	0.24	0.236	0.231	0.224	0.211	0.232	0.237	0.241	0.235	0.232	0.245	0.239	0.234	0.227	0.21	0.235	0.24	0.245	0.239	0.235	0.248	0.241	0.238	0.229
465	0.226	0.224	0.227	0.223	0.222	0.232	0.229	0.225	0.222	0.216	0.228	0.226	0.232	0.227	0.224	0.235	0.232	0.227	0.223	0.213	0.23	0.233	0.236	0.232	0.228	0.24	0.236	0.232	0.225	0.211	0.233	0.238	0.242	0.236	0.232	0.246	0.239	0.236	0.228	0.209	0.235	0.241	0.246	0.24	0.236	0.25	0.243	0.239	0.23
470	0.226	0.224	0.228	0.223	0.222	0.232	0.229	0.225	0.222	0.217	0.227	0.228	0.232	0.228	0.224	0.236	0.233	0.228	0.223	0.212	0.23	0.234	0.237	0.232	0.228	0.241	0.237	0.232	0.225	0.21	0.233	0.239	0.243	0.237	0.233	0.247	0.24	0.237	0.229	0.209	0.235	0.243	0.247	0.242	0.238	0.251	0.244	0.24	0.231
475	0.226	0.224	0.228	0.223	0.222	0.232	0.229	0.225	0.222	0.216	0.228	0.229	0.233	0.228	0.225	0.236	0.233	0.228	0.223	0.212	0.231	0.234	0.238	0.233	0.229	0.242	0.238	0.233	0.225	0.21	0.234	0.24	0.244	0.239	0.235	0.248	0.24	0.237	0.229	0.209	0.237	0.244	0.248	0.243	0.239	0.252	0.245	0.241	0.232
480	0.227	0.225	0.228	0.224	0.222	0.232	0.229	0.225	0.222	0.215	0.229	0.229	0.233	0.228	0.225	0.237	0.233	0.228	0.223	0.212	0.231	0.236	0.239	0.233	0.23	0.243	0.238	0.234	0.226	0.209	0.235	0.24	0.245	0.239	0.235	0.248	0.241	0.238	0.229	0.208	0.237	0.245	0.249	0.244	0.24	0.252	0.246	0.243	0.232
485	0.227	0.225	0.228	0.224	0.222	0.233	0.229	0.226	0.222	0.215	0.229	0.23	0.234	0.229	0.225	0.238	0.234	0.229	0.224	0.211	0.232	0.236	0.24	0.234	0.23	0.244	0.239	0.234	0.227	0.209	0.235	0.241	0.246	0.24	0.236	0.25	0.241	0.239	0.23	0.208	0.238	0.247	0.25	0.246	0.242	0.253	0.246	0.243	0.232
490	0.227	0.225	0.228	0.224	0.222	0.233	0.229	0.225	0.221	0.215	0.229	0.231	0.235	0.229	0.226	0.238	0.235	0.229	0.224	0.211	0.233	0.237	0.241	0.235	0.232	0.245	0.239	0.236	0.227	0.209	0.235	0.243	0.247	0.242	0.238	0.251	0.243	0.24	0.231	0.208	0.24	0.247	0.251	0.246	0.242	0.254	0.247	0.244	0.233
495	0.227	0.226	0.229	0.224	0.222	0.233	0.229	0.226	0.222	0.215	0.229	0.231	0.235	0.23	0.227	0.239	0.235	0.229	0.224	0.211	0.233	0.238	0.242	0.236	0.232	0.246	0.24	0.237	0.228	0.208	0.237	0.244	0.248	0.243	0.239	0.252	0.244	0.241	0.232	0.207	0.24	0.248	0.252	0.247	0.244	0.255	0.248	0.246	0.234
500	0.227	0.226	0.23	0.224	0.223	0.233	0.23	0.226	0.223	0.214	0.229	0.231	0.236	0.231	0.227	0.24	0.235	0.23	0.224	0.211	0.234	0.239	0.243	0.237	0.233	0.247	0.24	0.237	0.229	0.208	0.237	0.245	0.249	0.244	0.24	0.252	0.245	0.243	0.232	0.207	0.241	0.25	0.252	0.248	0.245	0.256	0.249	0.246	0.235
505	0.227	0.226	0.23	0.224	0.223	0.233	0.229	0.227	0.223	0.214	0.229	0.233	0.237	0.232	0.227	0.24	0.236	0.231	0.224	0.21	0.235	0.24	0.244	0.239	0.235	0.248	0.241	0.238	0.229	0.208	0.238	0.247	0.25	0.246	0.242	0.253	0.246	0.243	0.232	0.207	0.241	0.25	0.254	0.249	0.245	0.257	0.25	0.248	0.236
510	0.227	0.226	0.23	0.225	0.223	0.233	0.23	0.226	0.222	0.214	0.23	0.233	0.238	0.232	0.228	0.24	0.236	0.231	0.225	0.21	0.235	0.24	0.245	0.239	0.235	0.248	0.241	0.239	0.229	0.207	0.24	0.247	0.251	0.246	0.242	0.254	0.246	0.244	0.233	0.207	0.242	0.252	0.256	0.251	0.247	0.259	0.252	0.249	0.238
515	0.227	0.227	0.231	0.225	0.224	0.234	0.23	0.227	0.223	0.214	0.23	0.234	0.239	0.233	0.228	0.241	0.237	0.232	0.225	0.209	0.235	0.241	0.246	0.24	0.236	0.25	0.243	0.24	0.23	0.207	0.24	0.248	0.252	0.247	0.244	0.255	0.247	0.246	0.234	0.206	0.243	0.254	0.256	0.253	0.25	0.259	0.252	0.249	0.237
520	0.228	0.227	0.231	0.226	0.224	0.234	0.231	0.228	0.223	0.214	0.23	0.234	0.24	0.233	0.229	0.242	0.238	0.232	0.225	0.209	0.237	0.243	0.247	0.242	0.238	0.251	0.244	0.241	0.231	0.207	0.241	0.25	0.252	0.248	0.245	0.256	0.248	0.246	0.235	0.206	0.245	0.255	0.257	0.253	0.249	0.26	0.253	0.251	0.239
525	0.227	0.226	0.232	0.226	0.224	0.234	0.231	0.228	0.223	0.213	0.231	0.236	0.241	0.234	0.23	0.243	0.238	0.233	0.226	0.209	0.237	0.244	0.248	0.243	0.239	0.252	0.245	0.243	0.232	0.207	0.241	0.25	0.254	0.249	0.245	0.257	0.249	0.248	0.236	0.206	0.245	0.256	0.258	0.254	0.25	0.26	0.253	0.251	0.239
530	0.228	0.228	0.232	0.227	0.224	0.235	0.232	0.228	0.223	0.212	0.231	0.236	0.242	0.235	0.23	0.244	0.239	0.234	0.227	0.208	0.238	0.245	0.249	0.244	0.24	0.252	0.246	0.243	0.232	0.206	0.242	0.252	0.256	0.251	0.247	0.259	0.25	0.249	0.238	0.207	0.245	0.257	0.259	0.255	0.251	0.262	0.255	0.253	0.24
535	0.229	0.229	0.233	0.228	0.225	0.236	0.233	0.229	0.224	0.212	0.232	0.237	0.243	0.236	0.232	0.245	0.239	0.234	0.227	0.208	0.24	0.247	0.25	0.246	0.242	0.253	0.246	0.244	0.232	0.206	0.243	0.254	0.256	0.253	0.25	0.259	0.252	0.249	0.237	0.207	0.246	0.259	0.26	0.257	0.253	0.262	0.255	0.253	0.241
540	0.229	0.229	0.233	0.228	0.225	0.236	0.233	0.229	0.224	0.212	0.233	0.238	0.244	0.237	0.232	0.246	0.24	0.236	0.228	0.208	0.24	0.247	0.251	0.246	0.242	0.254	0.247	0.246	0.233	0.206	0.245	0.255	0.257	0.253	0.249	0.26	0.252	0.251	0.239	0.207	0.247	0.259	0.26	0.257	0.253	0.263	0.256	0.254	0.241
545	0.229	0.23	0.234	0.228	0.225	0.237	0.233	0.229	0.224	0.211	0.233	0.239	0.245	0.239	0.233	0.247	0.24	0.237	0.229	0.207	0.241	0.248	0.252	0.247	0.244	0.255	0.248	0.246	0.234	0.207	0.245	0.256	0.258	0.254	0.25	0.26	0.253	0.251	0.239	0.206	0.248	0.26	0.261	0.258	0.254	0.264	0.257	0.255	0.242
550	0.229	0.231	0.235	0.229	0.226	0.238	0.234	0.23	0.224	0.211	0.234	0.24	0.246	0.239	0.235	0.248	0.241	0.237	0.229	0.207	0.241	0.25	0.252	0.248	0.245	0.256	0.249	0.248	0.235	0.207	0.245	0.257	0.259	0.255	0.251	0.262	0.253	0.253	0.24	0.205	0.248	0.261	0.263	0.259	0.255	0.265	0.258	0.256	0.243
555	0.229	0.231	0.235	0.229	0.227	0.238	0.235	0.231	0.224	0.211	0.235	0.24	0.247	0.24	0.235	0.248	0.241	0.238	0.229	0.207	0.242	0.25	0.254	0.249	0.245	0.257	0.25	0.249	0.236	0.207	0.246	0.259	0.26	0.257	0.253	0.262	0.255	0.253	0.241	0.206	0.249	0.262	0.263	0.261	0.257	0.266	0.258	0.257	0.244
560	0.229	0.231	0.236	0.23	0.227	0.239	0.235	0.231	0.225	0.211	0.235	0.241	0.248	0.242	0.236	0.25	0.243	0.239	0.23	0.207	0.243	0.252	0.256	0.251	0.247	0.259	0.252	0.249	0.238	0.206	0.247	0.259	0.26	0.257	0.253	0.263	0.255	0.254	0.241	0.206	0.25	0.263	0.265	0.262	0.258	0.267	0.259	0.258	0.245
565	0.23	0.233	0.237	0.231	0.227	0.24	0.235	0.232	0.225	0.21	0.235	0.243	0.249	0.243	0.238	0.251	0.244	0.24	0.231	0.206	0.245	0.254	0.256	0.253	0.25	0.259	0.252	0.251	0.237	0.205	0.248	0.26	0.261	0.258	0.254	0.264	0.256	0.255	0.242	0.205	0.251	0.265	0.266	0.263	0.259	0.268	0.26	0.259	0.245
570	0.23	0.233	0.238	0.232	0.228	0.24	0.236	0.232	0.225	0.21	0.237	0.244	0.25	0.244	0.239	0.252	0.245	0.241	0.232	0.206	0.245	0.255	0.257	0.253	0.249	0.26	0.253	0.251	0.239	0.206	0.248	0.261	0.263	0.259	0.255	0.265	0.257	0.256	0.243	0.205	0.252	0.266	0.267	0.264	0.26	0.269	0.261	0.26	0.246
575	0.23	0.234	0.239	0.232	0.228	0.24	0.236	0.233	0.226	0.209	0.237	0.245	0.251	0.246	0.24	0.252	0.246	0.243	0.232	0.206	0.245	0.256	0.258	0.254	0.25	0.26	0.253	0.253	0.239	0.206	0.249	0.262	0.263	0.261	0.257	0.266	0.258	0.257	0.244	0.205	0.254	0.267	0.268	0.265	0.261	0.27	0.262	0.261	0.247
580	0.231	0.234	0.24	0.233	0.229	0.241	0.237	0.234	0.227	0.209	0.238	0.247	0.252	0.246	0.242	0.253	0.246	0.243	0.232	0.207	0.246	0.257	0.259	0.255	0.251	0.262	0.255	0.253	0.24	0.205	0.25	0.263	0.265	0.262	0.258	0.267	0.258	0.258	0.245	0.205	0.254	0.267	0.269	0.265	0.262	0.27	0.263	0.262	0.248
585	0.231	0.236	0.241	0.233	0.23	0.242	0.238	0.234	0.227	0.209	0.24	0.247	0.252	0.247	0.242	0.254	0.247	0.244	0.233	0.207	0.247	0.259	0.26	0.257	0.253	0.262	0.255	0.254	0.241	0.205	0.251	0.265	0.266	0.263	0.259	0.268	0.259	0.259	0.245	0.205	0.255	0.269	0.27	0.268	0.263	0.271	0.264	0.262	0.248
590	0.232	0.236	0.242	0.234	0.23	0.243	0.238	0.236	0.228	0.208	0.24	0.248	0.254	0.248	0.244	0.255	0.248	0.246	0.234	0.207	0.248	0.259	0.26	0.257	0.253	0.263	0.256	0.255	0.241	0.205	0.252	0.266	0.267	0.264	0.26	0.269	0.26	0.26	0.246	0.206	0.256	0.269	0.27	0.268	0.264	0.271	0.264	0.262	0.248
595	0.233	0.237	0.243	0.235	0.232	0.244	0.239	0.237	0.229	0.208	0.241	0.25	0.256	0.249	0.245	0.256	0.249	0.246	0.235	0.206	0.248	0.26	0.261	0.258	0.254	0.264	0.257	0.256	0.242	0.205	0.254	0.267	0.268	0.265	0.261	0.27	0.261	0.261	0.247	0.206	0.257	0.269	0.271	0.268	0.264	0.273	0.265	0.264	0.25
600	0.233	0.238	0.244	0.236	0.232	0.245	0.239	0.237	0.229	0.208	0.241	0.25	0.256	0.251	0.245	0.257	0.25	0.248	0.236	0.205	0.249	0.261	0.263	0.259	0.255	0.265	0.258	0.257	0.243	0.205	0.254	0.267	0.269	0.265	0.262	0.27	0.262	0.262	0.248	0.206	0.257	0.271	0.272	0.27	0.267	0.273	0.266	0.265	0.251
605	0.234	0.239	0.245	0.237	0.233	0.246	0.24	0.238	0.229	0.207	0.242	0.252	0.257	0.253	0.247	0.259	0.252	0.249	0.238	0.206	0.25	0.262	0.263	0.261	0.257	0.266	0.258	0.258	0.244	0.206	0.255	0.269	0.27	0.268	0.263	0.271	0.263	0.262	0.248	0.206	0.259	0.272	0.273	0.271	0.267	0.275	0.267	0.267	0.252
610	0.235	0.24	0.246	0.239	0.235	0.247	0.24	0.239	0.23	0.207	0.243	0.254	0.258	0.253	0.25	0.259	0.252	0.249	0.237	0.206	0.251	0.263	0.265	0.262	0.258	0.267	0.259	0.259	0.245	0.206	0.256	0.269	0.27	0.268	0.264	0.271	0.264	0.262	0.248	0.206	0.259	0.274	0.274	0.272	0.269	0.276	0.268	0.267	0.253
615	0.235	0.24	0.247	0.239	0.235	0.248	0.241	0.24	0.231	0.207	0.245	0.255	0.259	0.254	0.249	0.26	0.253	0.251	0.239	0.205	0.252	0.265	0.266	0.263	0.259	0.268	0.26	0.26	0.245	0.206	0.257	0.269	0.271	0.268	0.264	0.273	0.264	0.264	0.25	0.206	0.261	0.274	0.275	0.273	0.269	0.277	0.269	0.269	0.253
620	0.235	0.241	0.248	0.24	0.236	0.248	0.241	0.241	0.232	0.207	0.245	0.256	0.26	0.255	0.25	0.26	0.253	0.251	0.239	0.205	0.254	0.266	0.267	0.264	0.26	0.269	0.261	0.261	0.246	0.206	0.257	0.271	0.272	0.27	0.267	0.273	0.265	0.265	0.251	0.207	0.261	0.276	0.275	0.274	0.271	0.277	0.27	0.269	0.254
625	0.237	0.243	0.249	0.242	0.238	0.25	0.243	0.243	0.232	0.206	0.245	0.257	0.26	0.257	0.251	0.262	0.255	0.253	0.24	0.205	0.254	0.267	0.268	0.265	0.261	0.27	0.262	0.262	0.247	0.206	0.259	0.272	0.273	0.271	0.267	0.275	0.266	0.267	0.252	0.207	0.262	0.276	0.276	0.275	0.272	0.278	0.271	0.27	0.255
630	0.237	0.244	0.25	0.243	0.239	0.251	0.244	0.243	0.232	0.206	0.246	0.259	0.261	0.257	0.253	0.262	0.255	0.253	0.241	0.205	0.255	0.267	0.269	0.265	0.262	0.27	0.263	0.262	0.248	0.206	0.259	0.274	0.274	0.272	0.269	0.276	0.267	0.267	0.253	0.207	0.263	0.276	0.277	0.276	0.273	0.279	0.272	0.271	0.256
635	0.238	0.245	0.251	0.244	0.24	0.252	0.245	0.244	0.233	0.206	0.247	0.259	0.263	0.258	0.253	0.263	0.256	0.254	0.241	0.205	0.256	0.269	0.27	0.268	0.263	0.271	0.264	0.262	0.248	0.207	0.261	0.274	0.275	0.273	0.269	0.277	0.268	0.269	0.253	0.207	0.264	0.278	0.28	0.277	0.274	0.281	0.274	0.273	0.258
640	0.24	0.247	0.252	0.246	0.242	0.252	0.246	0.246	0.234	0.207	0.248	0.26	0.263	0.259	0.254	0.264	0.257	0.255	0.242	0.206	0.257	0.269	0.27	0.268	0.264	0.271	0.264	0.264	0.248	0.207	0.261	0.276	0.275	0.274	0.271	0.277	0.269	0.269	0.254	0.207	0.264	0.279	0.279	0.279	0.276	0.28	0.273	0.273	0.257
645	0.24	0.247	0.252	0.246	0.242	0.253	0.246	0.246	0.235	0.207	0.248	0.261	0.265	0.261	0.255	0.265	0.258	0.256	0.243	0.206	0.257	0.269	0.271	0.268	0.264	0.273	0.265	0.265	0.25	0.207	0.262	0.276	0.276	0.275	0.272	0.278	0.27	0.27	0.255	0.208	0.265	0.279	0.28	0.278	0.275	0.281	0.274	0.273	0.258
650	0.241	0.248	0.254	0.247	0.244	0.254	0.247	0.248	0.236	0.207	0.249	0.262	0.266	0.262	0.257	0.266	0.258	0.257	0.244	0.206	0.259	0.271	0.272	0.27	0.267	0.273	0.266	0.267	0.251	0.207	0.263	0.276	0.277	0.276	0.273	0.279	0.271	0.271	0.256	0.207	0.265	0.281	0.281	0.279	0.276	0.282	0.276	0.275	0.259
655	0.241	0.25	0.256	0.248	0.245	0.255	0.248	0.249	0.238	0.206	0.25	0.263	0.267	0.263	0.258	0.267	0.259	0.258	0.245	0.206	0.259	0.272	0.273	0.271	0.267	0.275	0.267	0.267	0.252	0.207	0.264	0.278	0.28	0.277	0.274	0.281	0.272	0.273	0.258	0.207	0.267	0.281	0.281	0.281	0.278	0.283	0.276	0.275	0.259
660	0.242	0.25	0.256	0.249	0.245	0.256	0.249	0.249	0.237	0.205	0.251	0.265	0.268	0.264	0.259	0.268	0.26	0.259	0.245	0.206	0.261	0.274	0.274	0.272	0.269	0.276	0.268	0.269	0.253	0.208	0.264	0.279	0.279	0.279	0.276	0.28	0.274	0.273	0.257	0.207	0.267	0.281	0.281	0.281	0.278	0.284	0.277	0.276	0.26
665	0.243	0.252	0.257	0.251	0.247	0.257	0.25	0.251	0.239	0.206	0.252	0.266	0.269	0.265	0.26	0.269	0.261	0.26	0.246	0.206	0.261	0.274	0.275	0.273	0.269	0.277	0.269	0.269	0.253	0.207	0.265	0.279	0.28	0.278	0.275	0.281	0.273	0.273	0.258	0.207	0.268	0.283	0.282	0.282	0.279	0.284	0.278	0.277	0.261
670	0.245	0.254	0.258	0.253	0.25	0.259	0.252	0.251	0.239	0.206	0.254	0.267	0.27	0.265	0.261	0.27	0.262	0.261	0.247	0.207	0.262	0.276	0.275	0.274	0.271	0.277	0.27	0.27	0.254	0.207	0.265	0.281	0.281	0.279	0.276	0.282	0.274	0.275	0.259	0.206	0.269	0.284	0.282	0.283	0.28	0.285	0.278	0.277	0.261
675	0.245	0.255	0.259	0.253	0.249	0.259	0.252	0.253	0.24	0.205	0.254	0.267	0.27	0.268	0.262	0.27	0.263	0.262	0.248	0.207	0.263	0.276	0.276	0.275	0.272	0.278	0.271	0.271	0.255	0.207	0.267	0.281	0.281	0.281	0.278	0.283	0.276	0.275	0.259	0.207	0.269	0.284	0.283	0.283	0.281	0.285	0.279	0.278	0.262
680	0.245	0.256	0.26	0.254	0.25	0.26	0.253	0.253	0.241	0.205	0.255	0.269	0.271	0.268	0.263	0.271	0.264	0.262	0.248	0.207	0.264	0.276	0.277	0.276	0.273	0.279	0.272	0.273	0.256	0.207	0.267	0.281	0.281	0.281	0.278	0.284	0.276	0.276	0.26	0.207	0.269	0.284	0.283	0.284	0.281	0.286	0.279	0.279	0.263
685	0.246	0.257	0.26	0.255	0.251	0.26	0.253	0.254	0.241	0.205	0.256	0.269	0.272	0.268	0.264	0.271	0.264	0.262	0.248	0.207	0.264	0.278	0.28	0.277	0.274	0.281	0.274	0.273	0.258	0.206	0.268	0.283	0.282	0.282	0.279	0.284	0.277	0.277	0.261	0.209	0.269	0.284	0.287	0.285	0.282	0.288	0.28	0.28	0.265
690	0.247	0.259	0.261	0.257	0.253	0.262	0.255	0.255	0.242	0.205	0.257	0.269	0.273	0.27	0.264	0.273	0.265	0.264	0.25	0.207	0.265	0.279	0.279	0.279	0.276	0.28	0.273	0.273	0.257	0.207	0.269	0.284	0.282	0.283	0.28	0.285	0.278	0.277	0.261	0.208	0.269	0.287	0.285	0.286	0.285	0.287	0.281	0.281	0.265
695	0.248	0.259	0.263	0.257	0.253	0.262	0.255	0.256	0.243	0.205	0.257	0.271	0.274	0.271	0.267	0.273	0.266	0.265	0.251	0.208	0.265	0.279	0.28	0.278	0.275	0.281	0.274	0.275	0.258	0.207	0.269	0.284	0.283	0.283	0.281	0.285	0.278	0.278	0.262	0.209	0.272	0.287	0.285	0.287	0.284	0.287	0.282	0.281	0.265
700	0.248	0.26	0.263	0.258	0.254	0.263	0.256	0.257	0.244	0.206	0.259	0.272	0.275	0.272	0.267	0.275	0.267	0.267	0.252	0.207	0.267	0.281	0.281	0.279	0.276	0.282	0.276	0.275	0.259	0.209	0.269	0.284	0.283	0.284	0.281	0.286	0.279	0.279	0.263	0.208	0.271	0.287	0.285	0.287	0.284	0.288	0.282	0.281	0.265
705	0.249	0.261	0.265	0.259	0.255	0.264	0.257	0.258	0.245	0.206	0.259	0.274	0.275	0.273	0.269	0.276	0.268	0.267	0.253	0.207	0.267	0.281	0.281	0.281	0.278	0.283	0.276	0.276	0.259	0.208	0.269	0.284	0.287	0.285	0.282	0.288	0.279	0.28	0.265	0.207	0.272	0.287	0.286	0.287	0.285	0.288	0.283	0.282	0.265
710	0.25	0.262	0.266	0.261	0.257	0.265	0.258	0.259	0.245	0.206	0.261	0.274	0.276	0.274	0.269	0.277	0.269	0.269	0.253	0.207	0.268	0.281	0.281	0.281	0.278	0.284	0.277	0.277	0.26	0.209	0.269	0.287	0.285	0.286	0.285	0.287	0.28	0.281	0.265	0.209	0.272	0.288	0.287	0.288	0.286	0.289	0.284	0.282	0.267
715	0.251	0.263	0.267	0.262	0.258	0.266	0.258	0.26	0.246	0.206	0.261	0.276	0.277	0.275	0.271	0.277	0.27	0.269	0.254	0.207	0.269	0.283	0.282	0.282	0.279	0.284	0.278	0.277	0.261	0.208	0.272	0.287	0.285	0.287	0.284	0.287	0.281	0.281	0.265	0.21	0.272	0.289	0.288	0.289	0.287	0.29	0.284	0.284	0.267
720	0.252	0.265	0.268	0.263	0.259	0.267	0.259	0.261	0.247	0.206	0.262	0.276	0.28	0.276	0.272	0.278	0.271	0.27	0.255	0.206	0.269	0.284	0.282	0.283	0.28	0.285	0.278	0.278	0.261	0.207	0.271	0.287	0.285	0.287	0.284	0.288	0.282	0.281	0.265	0.209	0.273	0.29	0.289	0.29	0.288	0.291	0.285	0.284	0.267
725	0.254	0.266	0.269	0.264	0.26	0.268	0.26	0.262	0.248	0.206	0.263	0.276	0.279	0.277	0.273	0.279	0.272	0.271	0.256	0.207	0.269	0.284	0.283	0.283	0.281	0.285	0.279	0.279	0.262	0.209	0.272	0.287	0.286	0.287	0.285	0.288	0.282	0.282	0.265	0.209	0.274	0.291	0.29	0.291	0.289	0.291	0.285	0.285	0.269
730	0.254	0.267	0.27	0.265	0.261	0.269	0.261	0.262	0.248	0.207	0.264	0.278	0.28	0.279	0.274	0.281	0.274	0.273	0.258	0.207	0.269	0.284	0.283	0.284	0.281	0.286	0.279	0.28	0.263	0.21	0.272	0.288	0.287	0.288	0.286	0.289	0.283	0.282	0.267	0.208	0.275	0.29	0.29	0.291	0.289	0.292	0.286	0.285	0.27
735	0.255	0.267	0.27	0.265	0.262	0.27	0.262	0.262	0.248	0.207	0.264	0.279	0.281	0.278	0.276	0.28	0.273	0.273	0.257	0.209	0.269	0.284	0.287	0.285	0.282	0.288	0.28	0.281	0.265	0.209	0.272	0.289	0.288	0.289	0.287	0.29	0.284	0.284	0.267	0.21	0.275	0.291	0.291	0.292	0.29	0.293	0.287	0.286	0.271
740	0.256	0.269	0.271	0.268	0.263	0.27	0.263	0.264	0.25	0.207	0.265	0.279	0.281	0.279	0.275	0.281	0.274	0.273	0.258	0.208	0.272	0.287	0.285	0.286	0.285	0.287	0.281	0.281	0.265	0.209	0.273	0.29	0.289	0.29	0.288	0.291	0.284	0.284	0.267	0.21	0.275	0.292	0.293	0.292	0.29	0.294	0.288	0.287	0.272
745	0.257	0.269	0.272	0.268	0.264	0.271	0.264	0.265	0.251	0.207	0.265	0.281	0.281	0.281	0.276	0.282	0.276	0.275	0.259	0.209	0.271	0.287	0.285	0.287	0.284	0.287	0.282	0.281	0.265	0.208	0.274	0.291	0.29	0.291	0.289	0.291	0.285	0.285	0.269	0.211	0.276	0.292	0.291	0.293	0.292	0.294	0.288	0.288	0.272
750	0.257	0.269	0.273	0.268	0.264	0.271	0.264	0.267	0.252	0.207	0.267	0.281	0.282	0.281	0.278	0.283	0.276	0.275	0.259	0.208	0.272	0.287	0.285	0.287	0.284	0.288	0.282	0.282	0.265	0.21	0.275	0.29	0.29	0.291	0.289	0.292	0.285	0.285	0.27	0.211	0.276	0.292	0.291	0.293	0.291	0.294	0.289	0.288	0.272
755	0.259	0.271	0.274	0.27	0.267	0.273	0.265	0.267	0.253	0.208	0.267	0.281	0.282	0.282	0.278	0.284	0.277	0.276	0.26	0.207	0.272	0.287	0.286	0.287	0.285	0.288	0.283	0.282	0.265	0.21	0.275	0.291	0.291	0.292	0.29	0.293	0.286	0.286	0.271	0.212	0.276	0.291	0.291	0.292	0.29	0.295	0.289	0.289	0.272
760	0.259	0.272	0.275	0.271	0.267	0.273	0.266	0.269	0.253	0.207	0.268	0.283	0.283	0.283	0.279	0.284	0.278	0.277	0.261	0.209	0.272	0.288	0.287	0.288	0.286	0.289	0.284	0.284	0.267	0.211	0.275	0.292	0.293	0.292	0.29	0.294	0.287	0.287	0.272	0.214	0.275	0.292	0.291	0.293	0.291	0.295	0.29	0.289	0.273
765	0.261	0.274	0.275	0.272	0.269	0.275	0.267	0.269	0.254	0.207	0.269	0.284	0.283	0.283	0.28	0.285	0.278	0.277	0.261	0.21	0.273	0.289	0.288	0.289	0.287	0.29	0.284	0.284	0.267	0.211	0.276	0.292	0.291	0.293	0.292	0.294	0.288	0.288	0.272	0.213	0.275	0.292	0.291	0.292	0.29	0.295	0.291	0.29	0.273
770	0.261	0.274	0.276	0.273	0.269	0.276	0.268	0.27	0.255	0.207	0.269	0.284	0.287	0.284	0.281	0.285	0.279	0.278	0.262	0.209	0.274	0.29	0.289	0.29	0.288	0.291	0.285	0.285	0.267	0.212	0.276	0.292	0.291	0.293	0.291	0.294	0.288	0.288	0.272	0.214	0.275	0.292	0.291	0.293	0.291	0.295	0.291	0.29	0.274
775	0.262	0.276	0.277	0.274	0.271	0.277	0.269	0.271	0.256	0.207	0.269	0.284	0.285	0.285	0.281	0.286	0.279	0.279	0.263	0.209	0.275	0.291	0.29	0.291	0.289	0.291	0.285	0.285	0.269	0.214	0.276	0.291	0.291	0.292	0.29	0.295	0.289	0.289	0.272	0.215	0.275	0.291	0.29	0.293	0.291	0.295	0.292	0.29	0.274
780	0.263	0.276	0.28	0.275	0.272	0.277	0.27	0.273	0.258	0.206	0.269	0.284	0.285	0.286	0.282	0.288	0.28	0.28	0.265	0.208	0.275	0.29	0.29	0.291	0.289	0.292	0.286	0.286	0.27	0.213	0.275	0.292	0.291	0.293	0.291	0.295	0.289	0.289	0.273	0.216	0.275	0.291	0.29	0.293	0.291	0.295	0.291	0.289	0.273
785	0.264	0.276	0.279	0.276	0.273	0.278	0.271	0.273	0.257	0.207	0.269	0.287	0.285	0.287	0.285	0.287	0.281	0.281	0.265	0.21	0.275	0.291	0.291	0.292	0.29	0.293	0.287	0.287	0.271	0.214	0.275	0.292	0.291	0.292	0.29	0.295	0.29	0.29	0.273	0.216	0.275	0.292	0.29	0.292	0.291	0.294	0.292	0.289	0.274
790	0.264	0.278	0.28	0.277	0.274	0.279	0.272	0.273	0.258	0.207	0.272	0.287	0.286	0.287	0.284	0.287	0.282	0.281	0.265	0.21	0.276	0.292	0.293	0.292	0.29	0.294	0.288	0.288	0.272	0.215	0.275	0.292	0.291	0.293	0.291	0.295	0.291	0.29	0.274	0.216	0.274	0.291	0.29	0.292	0.291	0.295	0.292	0.29	0.274
795	0.265	0.279	0.281	0.279	0.276	0.281	0.274	0.275	0.259	0.209	0.271	0.287	0.287	0.287	0.284	0.288	0.282	0.281	0.265	0.211	0.276	0.292	0.291	0.293	0.292	0.294	0.288	0.288	0.272	0.216	0.275	0.291	0.29	0.293	0.291	0.295	0.291	0.29	0.274	0.217	0.274	0.291	0.292	0.293	0.291	0.295	0.291	0.29	0.274
800	0.265	0.279	0.281	0.278	0.275	0.28	0.273	0.275	0.259	0.208	0.272	0.287	0.288	0.288	0.285	0.288	0.283	0.282	0.265	0.211	0.276	0.292	0.291	0.293	0.291	0.294	0.289	0.289	0.272	0.216	0.275	0.291	0.29	0.293	0.291	0.295	0.292	0.289	0.273	0.216	0.274	0.293	0.291	0.294	0.291	0.295	0.293	0.29	0.274
805	0.267	0.281	0.281	0.279	0.276	0.281	0.274	0.276	0.26	0.209	0.272	0.288	0.289	0.289	0.286	0.289	0.284	0.282	0.267	0.212	0.275	0.291	0.291	0.292	0.29	0.295	0.289	0.289	0.272	0.216	0.275	0.292	0.29	0.292	0.291	0.294	0.291	0.289	0.274	0.216	0.276	0.292	0.292	0.294	0.292	0.297	0.293	0.292	0.275
810	0.267	0.281	0.282	0.281	0.278	0.282	0.276	0.277	0.261	0.208	0.272	0.289	0.29	0.29	0.287	0.29	0.284	0.284	0.267	0.214	0.275	0.292	0.291	0.293	0.291	0.295	0.29	0.29	0.273	0.217	0.274	0.291	0.29	0.292	0.291	0.295	0.292	0.29	0.274	0.216	0.275	0.293	0.291	0.295	0.293	0.296	0.293	0.291	0.274
815	0.268	0.281	0.282	0.281	0.278	0.283	0.276	0.277	0.261	0.207	0.273	0.29	0.29	0.291	0.288	0.291	0.285	0.284	0.267	0.213	0.275	0.292	0.291	0.292	0.29	0.295	0.291	0.29	0.273	0.216	0.274	0.291	0.292	0.293	0.291	0.295	0.292	0.29	0.274	0.217	0.276	0.293	0.291	0.294	0.293	0.296	0.293	0.291	0.274
820	0.269	0.283	0.283	0.282	0.279	0.284	0.277	0.278	0.262	0.209	0.274	0.291	0.291	0.291	0.289	0.291	0.285	0.285	0.269	0.214	0.275	0.292	0.291	0.293	0.291	0.295	0.291	0.29	0.274	0.216	0.274	0.293	0.291	0.294	0.291	0.295	0.291	0.29	0.274	0.218	0.276	0.292	0.293	0.294	0.292	0.297	0.294	0.292	0.276
825	0.269	0.284	0.283	0.283	0.28	0.284	0.278	0.279	0.263	0.21	0.275	0.29	0.293	0.292	0.289	0.292	0.286	0.285	0.27	0.215	0.275	0.291	0.29	0.293	0.291	0.295	0.292	0.289	0.274	0.216	0.276	0.292	0.292	0.294	0.292	0.297	0.293	0.292	0.275	0.217	0.275	0.294	0.29	0.295	0.295	0.296	0.293	0.291	0.273
830	0.269	0.284	0.287	0.283	0.281	0.285	0.278	0.28	0.265	0.209	0.275	0.291	0.291	0.292	0.29	0.293	0.287	0.286	0.271	0.216	0.275	0.291	0.29	0.293	0.291	0.295	0.291	0.289	0.273	0.217	0.275	0.293	0.291	0.295	0.293	0.296	0.293	0.291	0.274	0.22	0.276	0.292	0.291	0.295	0.293	0.296	0.293	0.291	0.274
835	0.269	0.284	0.285	0.284	0.281	0.285	0.279	0.281	0.265	0.209	0.275	0.292	0.291	0.293	0.29	0.294	0.288	0.287	0.272	0.216	0.274	0.292	0.29	0.292	0.291	0.294	0.292	0.29	0.274	0.218	0.276	0.293	0.291	0.294	0.293	0.296	0.293	0.291	0.274	0.22	0.276	0.292	0.29	0.295	0.293	0.296	0.294	0.291	0.274
840	0.269	0.284	0.285	0.285	0.282	0.286	0.279	0.281	0.265	0.208	0.276	0.292	0.291	0.293	0.292	0.294	0.288	0.288	0.272	0.216	0.274	0.291	0.29	0.292	0.291	0.295	0.292	0.29	0.274	0.217	0.276	0.292	0.293	0.294	0.292	0.297	0.293	0.292	0.276	0.219	0.276	0.292	0.291	0.295	0.293	0.297	0.294	0.292	0.274
845	0.272	0.287	0.285	0.286	0.285	0.288	0.28	0.281	0.265	0.21	0.276	0.292	0.291	0.292	0.291	0.294	0.289	0.288	0.272	0.217	0.274	0.291	0.292	0.293	0.291	0.295	0.291	0.29	0.274	0.22	0.275	0.294	0.29	0.295	0.295	0.296	0.294	0.291	0.273	0.218	0.275	0.294	0.292	0.295	0.294	0.298	0.295	0.292	0.275
850	0.271	0.287	0.286	0.287	0.284	0.287	0.281	0.282	0.265	0.21	0.276	0.291	0.291	0.293	0.29	0.295	0.289	0.289	0.272	0.216	0.276	0.293	0.291	0.294	0.291	0.295	0.293	0.292	0.274	0.22	0.276	0.292	0.291	0.295	0.293	0.296	0.293	0.291	0.274	0.218	0.276	0.294	0.293	0.296	0.295	0.298	0.295	0.293	0.275
855											0.275	0.292	0.291	0.292	0.291	0.295	0.29	0.289	0.273	0.216	0.275	0.292	0.292	0.294	0.292	0.297	0.293	0.291	0.275	0.219	0.276	0.292	0.29	0.295	0.293	0.296	0.293	0.291	0.274	0.217	0.276	0.295	0.293	0.297	0.295	0.298	0.295	0.293	0.275
860											0.275	0.292	0.29	0.293	0.29	0.295	0.291	0.29	0.273	0.216	0.276	0.293	0.291	0.295	0.293	0.296	0.293	0.291	0.274	0.218	0.276	0.292	0.291	0.295	0.293	0.297	0.294	0.292	0.274	0.217	0.278	0.295	0.292	0.296	0.296	0.298	0.295	0.293	0.275
865											0.275	0.292	0.29	0.293	0.291	0.295	0.291	0.29	0.274	0.217	0.276	0.293	0.291	0.294	0.293	0.296	0.293	0.292	0.274	0.218	0.275	0.294	0.292	0.295	0.294	0.298	0.294	0.292	0.275	0.218	0.278	0.294	0.291	0.297	0.295	0.297	0.295	0.292	0.275
870											0.275	0.291	0.29	0.293	0.291	0.295	0.292	0.29	0.274	0.218	0.275	0.292	0.293	0.294	0.292	0.297	0.294	0.291	0.276	0.217	0.276	0.294	0.293	0.296	0.295	0.298	0.295	0.293	0.275	0.22	0.277	0.294	0.292	0.296	0.295	0.298	0.295	0.293	0.275
875											0.275	0.291	0.29	0.292	0.291	0.295	0.291	0.289	0.273	0.217	0.276	0.294	0.29	0.295	0.295	0.296	0.293	0.291	0.273	0.217	0.276	0.295	0.293	0.297	0.295	0.298	0.295	0.293	0.275	0.221	0.277	0.295	0.292	0.297	0.296	0.297	0.295	0.292	0.275
880											0.275	0.292	0.292	0.292	0.291	0.294	0.292	0.289	0.274	0.22	0.276	0.292	0.291	0.295	0.293	0.296	0.293	0.291	0.274	0.218	0.278	0.295	0.292	0.296	0.296	0.298	0.295	0.293	0.275	0.22	0.278	0.294	0.292	0.297	0.296	0.297	0.295	0.292	0.275
885											0.274	0.291	0.291	0.293	0.291	0.295	0.292	0.29	0.274	0.22	0.276	0.292	0.29	0.295	0.293	0.296	0.294	0.292	0.274	0.22	0.278	0.294	0.291	0.297	0.295	0.297	0.295	0.292	0.275	0.217
890											0.274	0.291	0.292	0.294	0.291	0.295	0.291	0.29	0.274	0.219	0.275	0.292	0.291	0.295	0.293	0.297	0.294	0.292	0.274	0.221	0.277	0.294	0.292	0.296	0.295	0.298	0.295	0.293	0.275	0.217
895											0.274	0.293	0.291	0.294	0.291	0.295	0.293	0.29	0.274	0.218	0.276	0.294	0.292	0.295	0.294	0.298	0.295	0.293	0.275	0.22	0.277	0.295	0.292	0.297	0.296	0.297	0.295	0.292	0.275	0.219
900											0.276	0.292	0.291	0.295	0.292	0.297	0.293	0.292	0.275	0.218	0.276	0.294	0.293	0.296	0.295	0.298	0.295	0.293	0.275	0.217	0.278	0.294	0.292	0.297	0.296	0.297	0.295	0.292	0.275	0.219
905											0.275	0.293	0.293	0.294	0.293	0.296	0.293	0.291	0.274	0.217	0.278	0.295	0.293	0.297	0.295	0.298	0.295	0.293	0.275	0.217
910											0.276	0.293	0.29	0.294	0.293	0.296	0.293	0.291	0.274	0.217	0.278	0.295	0.292	0.296	0.296	0.298	0.295	0.292	0.275	0.219
915											0.276	0.292	0.291	0.295	0.292	0.297	0.294	0.292	0.276	0.218	0.277	0.294	0.291	0.297	0.295	0.297	0.295	0.293	0.275	0.219
920											0.275	0.294	0.29	0.295	0.295	0.296	0.293	0.291	0.273	0.22	0.277	0.294	0.292	0.296	0.295	0.298	0.295	0.292	0.275	0.218
925											0.276	0.292	0.291	0.295	0.293	0.296	0.293	0.291	0.274	0.221
930											0.276	0.292	0.292	0.295	0.293	0.296	0.294	0.291	0.274	0.22
935											0.276	0.292	0.293	0.295	0.293	0.297	0.294	0.292	0.274	0.217
940											0.275	0.294	0.293	0.296	0.294	0.298	0.295	0.292	0.275	0.217
945											0.276	0.294	0.292	0.297	0.295	0.298	0.295	0.293	0.275	0.219
950											0.276	0.295	0.291	0.296	0.295	0.298	0.295	0.293	0.275	0.219
955											0.278	0.295	0.292	0.297	0.296	0.298	0.295	0.293	0.275	0.218
960
965
970
975
980
985
990
995
1000
[truncated: 21 more columns]

[truncated: 1 more sheets: MIN-ANALIZIS]
