# Supplementary material for: Malthusian Parameters as Estimators of the Fitness of Microbes: A Cautionary Tale about the Low Side of High Throughput
Source: PLoS One. 2015 Jun 26;10(6):e0126915. doi: 10.1371/journal.pone.0126915 (PMC4482697; doi:10.1371/journal.pone.0126915)
Supplement: S2 Supporting Information — Raw data files for this study. (ZIP) [file pone.0126915.s002.zip › F2-AgeCultureExp.xls]

## Sheet: All Age experiments
Experiment 1							Experiment 2							Experiment 3						Volume and growth rates estimates										Exp 1	PA	Culture		STD DEV					MIN media		1	2	3
																																Min	LB	Min	LB	ANOVA	F(2,27)	p		24	0.022818	0.021342	0.020703			MINIMAL MEDIA
																															24	0.022818	0.027913	0.000422986	0.001008	Minimal	0.09	0.914		48	0.02312	0.02378	0.021491
																															48	0.02312	0.025163	0.000541397	0.0010218	LB	2.03	0.151		72	0.022985	0.02185	0.020038
																															72	0.022985	0.026541	0.00050818	0.000891649
																														Exp 2	PA	Culture		STD DEV					LB MEDIA		1	2	3
																																Min	LB	Min	LB	ANOVA	F(2,27)	p		24	0.027913	0.029894	0.029853
																															24	0.021342	0.029894	0.000735321	0.00125508	Minimal	2.93	0.07		48	0.025163	0.027443	0.028463
																											F(2,27)				48	0.02378	0.027443	0.000983461	0.000656917	LB	6.36	0.0055		72	0.026541	0.025527	0.028093
																										Minimal	990.88	<0.0001			72	0.02185	0.025527	0.000433182	0.000503353
																										LB	68.93	<0.0001
																														Exp 3	PA	Culture		STD DEV
																																Min	LB	Min	LB	ANOVA	F(2,27)	p
																															24	0.020703	0.029853	0.00118163	0.00113407	Minimal	0.38	0.687461
																															48	0.021491	0.028463	0.000587162	0.00082858	LB	1.1	0.34733
																															72	0.020038	0.028093	0.00156302	0.00061085
																														Exp 1	SA	Culture	STD DEV						SA
																																MHII	MHII	F(2,27)	p				MHII MEDIA		1	2	3
																															24	0.022514	0.000255043	1.2	0.317					24	0.022514	0.023217	0.0227822
																															48	0.02294	0.000330532							48	0.02294	0.024237	0.024252
		ANOVA	F(2,27)	p			ANOVA	F(2,27)	p																						72	0.022342	0.000250988							72	0.022342	0.024806	0.024733
		Minimal	0.09	0.914			Minimal	2.93	0.07					ANOVA	F(2,27)	p
		LB	2.03	0.151			LB	6.36	0.0055					Minimal	0.38	0.687461
														LB	1.1	0.34733														Exp 2	SA	Culture	STD DEV
																																MHII	MHII	F(2,27)	p
																															24	0.023217	0.000257605	3.82	0.034
																											F(2,27)				48	0.024237	0.000304252
																										Minimal	1.9	0.0169			72	0.024806	0.000591841
																										LB	17.72	<0.0001
																																							EC
																														Exp 3	SA	Culture	STD DEV						MIN media		1	2	3
																																MHII	MHII	F(2,27)	p					24	0.017451	0.013106	0.015464
																															24	0.0227822	0.000245242	6.39	0.00553					48	0.014557	0.013164	0.015422
																															48	0.024252	0.000454877							72	0.014636	0.014088	0.014941
																															72	0.024733	0.000426271
																																							LB MEDIA		1	2	3
																																								24	0.030659	0.032281	0.034657
																																								48	0.03144	0.031694	0.03341
																																								72	0.031091	0.031695	0.034178
																														Exp 1	Ec	Culture		STD DEV
																																Min	LB	Min	LB		F(3.27)	p
																															24	0.017451	0.030659	0.00128867	0.00044263	Mimimal	4.54	0.02
																															48	0.014557	0.03144	0.000271919	0.000439388	LB	0.086	0.434
																															72	0.014636	0.031091	0.000247666	0.000384151
																														Exp 2	Ec	Culture		STD DEV
																																Min	LB	Min	LB		F(3.27)	p
	F(2,27)	p																													24	0.013106	0.032281	0.000236428	0.000363686	Mimimal	4.2	0.0258
	1.2	0.317					F(2,27)	p																							48	0.013164	0.031694	0.000143776	0.000348913	LB	0.81	0.455
							3.82	0.034						F(2,27)	p																72	0.014088	0.031695	0.000374195	0.000411607
														6.39	0.00553
																												F(2,27)
																											Minimal	66.57	<.0001	Exp 3	Ec	Culture		STD DEV
																											LB	820.52	<.0001			Min	LB	Min	LB		F(3.27)	p
																															24	0.015464	0.034657	0.000224876	0.000339519	Mimimal	1.01	0.377569
																															48	0.015422	0.03341	0.000371827	0.000459442	LB	2.83	0.076594
																															72	0.014941	0.034178	0.000250765	0.000304503
								F(3.27)	p
							Mimimal	4.2	0.0258
							LB	0.81	0.455					F(3.27)	p
													Mimimal	1.01	0.377569
													LB	2.83	0.076594
			E. coli			Pseudomonas			Staphylococcus
			F(3.27)	p	ANOVA	F(2,27)	p	F(2,27)	p
	Exp 1	Mimimal	4.54	0.02	Minimal	0.09	0.914	1.2	0.317
		LB	0.086	0.434	LB	2.03	0.151
			F(3.27)	p	ANOVA	F(2,27)	p	F(2,27)	p
	Exp 2	Mimimal	4.2	0.0258	Minimal	2.93	0.07	3.82	0.034
		LB	0.81	0.455	LB	6.36	0.0055
			F(3.27)	p	ANOVA	F(2,27)	p	F(2,27)	p
	Exp 3	Mimimal	1.01	0.377569	Minimal	0.38	0.687461	6.39	0.00553
		LB	2.83	0.076594	LB	1.1	0.34733
[truncated: 1 more columns]

## Sheet: Graph (2)
BIOSCREEN											BIO-TEK

## Sheet: Key and protocol_Bioscreen
In this experiment we tested growth rate of cultures that had 24, 48 and 72 hours of incubation.
1. set up cultures in 5 ml total volume of media and incubate at 37C, shaken.
	DAY 1_72h			DAY 2_48h			DAY 3_24h
	Culture	Media		Culture	Media		Culture	Media
	MHII	SA Newman		MHII	SA Newman		MHII	SA Newman
	Ecoli B6	Minimal		Ecoli B6	Minimal		Ecoli B6	Minimal
	Ecoli B6	LB		Ecoli B6	LB		Ecoli B6	LB
	PA 14	Minimal		PA 14	Minimal		PA 14	Minimal
	PA 14	LB		PA 14	LB		PA 14	LB
1. OD readings were taken every 5 min for 24h in the Bioscreen. Plates were constantly shaking and temp was 37.
	PLATE 1
	1	11	21	31	41	51	61	71	81	91
	PA 24hMin	PA 48h Min	PA 72h Min	PA 24hMin	PA 48h Min	PA 72h Min	Ec Min 200	Ec Min 350	Ec LB 200	Ec LB 350
	PA 24hMin	PA 48h Min	PA 72h Min	PA 24hMin	PA 48h Min	PA 72h Min	Ec Min 200	Ec Min 350	Ec LB 200	Ec LB 350
	PA 24hMin	PA 48h Min	PA 72h Min	PA 24hMin	PA 48h Min	PA 72h Min	Ec Min 200	Ec Min 350	Ec LB 200	Ec LB 350
	PA 24hMin	PA 48h Min	PA 72h Min	PA 24hMin	PA 48h Min	PA 72h Min	Ec Min 200	Ec Min 350	Ec LB 200	Ec LB 350
	PA 24hMin	PA 48h Min	PA 72h Min	PA 24hMin	PA 48h Min	PA 72h Min	Ec Min 200	Ec Min 350	Ec LB 200	Ec LB 350
	PA 24hMin	PA 48h Min	PA 72h Min	PA 24hMin	PA 48h Min	PA 72h Min	Ec Min 200	Ec Min 350	Ec LB 200	Ec LB 350
	PA 24hMin	PA 48h Min	PA 72h Min	PA 24hMin	PA 48h Min	PA 72h Min	Ec Min 200	Ec Min 350	Ec LB 200	Ec LB 350
	PA 24hMin	PA 48h Min	PA 72h Min	PA 24hMin	PA 48h Min	PA 72h Min	Ec Min 200	Ec Min 350	Ec LB 200	Ec LB 350
	PA 24hMin	PA 48h Min	PA 72h Min	PA 24hMin	PA 48h Min	PA 72h Min	Ec Min 200	Ec Min 350	Ec LB 200	Ec LB 350
	PA 24hMin	PA 48h Min	PA 72h Min	PA 24hMin	PA 48h Min	PA 72h Min	Ec Min 200	Ec Min 350	Ec LB 200	Ec LB 350
	LB
	Min
	PLATE 2
	1	11	21	31	41	51	61	71	81	91
	SA 24h	SA 48h	SA 72h	Ec 24hMin	Ec 48h Min	Ec 72h Min	Ec 24hLB	Ec 48h LB	Ec 72h LB	LB
	SA 24h	SA 48h	SA 72h	Ec 24hMin	Ec 48h Min	Ec 72h Min	Ec 24hLB	Ec 48h LB	Ec 72h LB	LB
	SA 24h	SA 48h	SA 72h	Ec 24hMin	Ec 48h Min	Ec 72h Min	Ec 24hLB	Ec 48h LB	Ec 72h LB	LB
	SA 24h	SA 48h	SA 72h	Ec 24hMin	Ec 48h Min	Ec 72h Min	Ec 24hLB	Ec 48h LB	Ec 72h LB	DM
	SA 24h	SA 48h	SA 72h	Ec 24hMin	Ec 48h Min	Ec 72h Min	Ec 24hLB	Ec 48h LB	Ec 72h LB	DM
	SA 24h	SA 48h	SA 72h	Ec 24hMin	Ec 48h Min	Ec 72h Min	Ec 24hLB	Ec 48h LB	Ec 72h LB	DM
	SA 24h	SA 48h	SA 72h	Ec 24hMin	Ec 48h Min	Ec 72h Min	Ec 24hLB	Ec 48h LB	Ec 72h LB	DM
	SA 24h	SA 48h	SA 72h	Ec 24hMin	Ec 48h Min	Ec 72h Min	Ec 24hLB	Ec 48h LB	Ec 72h LB	MHII
	SA 24h	SA 48h	SA 72h	Ec 24hMin	Ec 48h Min	Ec 72h Min	Ec 24hLB	Ec 48h LB	Ec 72h LB	MHII
	SA 24h	SA 48h	SA 72h	Ec 24hMin	Ec 48h Min	Ec 72h Min	Ec 24hLB	Ec 48h LB	Ec 72h LB	MHII
	LB
	Min
	MHII

## Sheet: Raw Data0311 
DATE: 03/11/14
Label
Info		PA 24h Min	PA 24h Min	PA 24h Min	PA 24h Min	PA 24h Min	PA 24h Min	PA 24h Min	PA 24h Min	PA 24h Min	PA 24h Min	PA48h Min	PA48h Min	PA48h Min	PA48h Min	PA48h Min	PA48h Min	PA48h Min	PA48h Min	PA48h Min	PA48h Min	PA72h Min	PA72h Min	PA72h Min	PA72h Min	PA72h Min	PA72h Min	PA72h Min	PA72h Min	PA72h Min	PA72h Min	PA 24h LB	PA 24h LB	PA 24h LB	PA 24h LB	PA 24h LB	PA 24h LB	PA 24h LB	PA 24h LB	PA 24h LB	PA 24h LB	PA 48h LB	PA 48h LB	PA 48h LB	PA 48h LB	PA 48h LB	PA 48h LB	PA 48h LB	PA 48h LB
Time	Blank	1	2	3	4	5	6	7	8	9	10	11	12	13	14	15	16	17	18	19	20	21	22	23	24	25	26	27	28	29	30	31	32	33	34	35	36	37	38	39	40	41	42	43	44	45	46	47	48
00:00:00	0	0.059	0.06	0.059	0.059	0.059	0.059	0.06	0.059	0.059	0.06	0.06	0.06	0.059	0.059	0.06	0.06	0.059	0.06	0.06	0.063	0.065	0.06	0.06	0.06	0.06	0.059	0.06	0.06	0.06	0.06	0.08	0.081	0.081	0.08	0.082	0.078	0.081	0.081	0.082	0.079	0.081	0.081	0.08	0.081	0.083	0.079	0.08	0.081
00:05:06	5	0.059	0.06	0.058	0.059	0.058	0.058	0.059	0.059	0.058	0.059	0.059	0.059	0.059	0.059	0.059	0.059	0.059	0.06	0.06	0.063	0.063	0.059	0.059	0.059	0.058	0.059	0.059	0.059	0.058	0.059	0.079	0.08	0.08	0.079	0.082	0.078	0.081	0.08	0.081	0.079	0.08	0.08	0.079	0.079	0.082	0.078	0.079	0.079
00:10:06	10	0.059	0.06	0.059	0.059	0.059	0.058	0.059	0.059	0.059	0.059	0.059	0.059	0.059	0.059	0.059	0.059	0.059	0.06	0.06	0.062	0.064	0.059	0.06	0.059	0.059	0.059	0.059	0.059	0.058	0.06	0.079	0.08	0.08	0.079	0.081	0.078	0.081	0.081	0.081	0.08	0.079	0.08	0.079	0.079	0.082	0.078	0.079	0.079
00:15:06	15	0.059	0.06	0.059	0.059	0.059	0.059	0.059	0.059	0.059	0.059	0.059	0.059	0.059	0.059	0.059	0.059	0.059	0.06	0.06	0.062	0.064	0.059	0.059	0.059	0.059	0.059	0.059	0.059	0.059	0.06	0.079	0.08	0.08	0.079	0.082	0.078	0.081	0.08	0.081	0.08	0.08	0.08	0.079	0.08	0.082	0.078	0.08	0.08
00:20:06	20	0.059	0.06	0.059	0.059	0.059	0.059	0.059	0.059	0.059	0.059	0.059	0.059	0.059	0.059	0.059	0.059	0.059	0.06	0.06	0.063	0.065	0.059	0.06	0.059	0.059	0.059	0.059	0.059	0.059	0.06	0.079	0.08	0.079	0.079	0.081	0.078	0.08	0.08	0.08	0.079	0.079	0.08	0.079	0.079	0.082	0.078	0.079	0.079
00:25:06	25	0.059	0.06	0.058	0.059	0.059	0.059	0.059	0.059	0.059	0.06	0.059	0.059	0.059	0.059	0.059	0.059	0.059	0.06	0.06	0.063	0.066	0.059	0.06	0.059	0.059	0.059	0.059	0.059	0.059	0.06	0.079	0.08	0.08	0.079	0.081	0.078	0.081	0.081	0.081	0.079	0.08	0.08	0.079	0.079	0.081	0.078	0.079	0.079
00:30:06	30	0.059	0.06	0.059	0.059	0.059	0.059	0.059	0.059	0.059	0.06	0.059	0.059	0.059	0.059	0.059	0.059	0.059	0.06	0.06	0.062	0.064	0.059	0.06	0.059	0.059	0.059	0.059	0.059	0.059	0.06	0.08	0.08	0.08	0.079	0.081	0.078	0.08	0.08	0.082	0.078	0.08	0.08	0.079	0.08	0.082	0.078	0.08	0.08
00:35:06	35	0.059	0.06	0.059	0.059	0.059	0.059	0.059	0.059	0.059	0.06	0.059	0.059	0.059	0.059	0.059	0.059	0.059	0.06	0.06	0.063	0.065	0.06	0.06	0.059	0.059	0.059	0.059	0.059	0.058	0.06	0.079	0.08	0.08	0.079	0.081	0.078	0.08	0.08	0.082	0.079	0.08	0.08	0.079	0.079	0.081	0.078	0.079	0.079
00:40:06	40	0.059	0.06	0.059	0.059	0.059	0.059	0.059	0.059	0.059	0.06	0.059	0.059	0.059	0.059	0.059	0.059	0.059	0.06	0.06	0.062	0.066	0.06	0.06	0.059	0.059	0.059	0.059	0.059	0.059	0.06	0.079	0.08	0.08	0.079	0.08	0.078	0.08	0.08	0.08	0.078	0.08	0.08	0.079	0.08	0.081	0.078	0.079	0.079
00:45:06	45	0.06	0.06	0.059	0.059	0.059	0.059	0.06	0.059	0.059	0.06	0.059	0.06	0.059	0.059	0.059	0.059	0.059	0.06	0.06	0.063	0.065	0.06	0.06	0.059	0.059	0.059	0.059	0.059	0.059	0.06	0.08	0.081	0.08	0.08	0.081	0.079	0.081	0.081	0.081	0.079	0.08	0.081	0.08	0.08	0.082	0.079	0.08	0.08
00:50:06	50	0.059	0.06	0.059	0.059	0.059	0.059	0.06	0.059	0.059	0.06	0.059	0.06	0.059	0.059	0.059	0.06	0.059	0.06	0.06	0.063	0.065	0.06	0.06	0.06	0.059	0.059	0.059	0.059	0.059	0.06	0.08	0.081	0.081	0.08	0.081	0.079	0.081	0.081	0.081	0.079	0.08	0.08	0.08	0.08	0.081	0.078	0.08	0.08
00:55:06	55	0.06	0.06	0.059	0.059	0.059	0.059	0.06	0.059	0.059	0.06	0.059	0.06	0.059	0.059	0.059	0.06	0.059	0.06	0.06	0.063	0.065	0.06	0.06	0.059	0.059	0.059	0.059	0.059	0.059	0.06	0.08	0.081	0.08	0.08	0.082	0.079	0.081	0.08	0.081	0.079	0.08	0.081	0.08	0.08	0.082	0.079	0.08	0.08
01:00:06	60	0.06	0.06	0.059	0.059	0.059	0.059	0.059	0.059	0.059	0.06	0.059	0.06	0.059	0.059	0.059	0.06	0.059	0.06	0.06	0.063	0.064	0.06	0.06	0.059	0.059	0.059	0.059	0.059	0.059	0.06	0.08	0.081	0.081	0.08	0.081	0.079	0.081	0.081	0.081	0.079	0.08	0.08	0.08	0.08	0.082	0.079	0.08	0.08
01:05:06	65	0.06	0.06	0.059	0.059	0.059	0.059	0.059	0.059	0.059	0.06	0.059	0.06	0.059	0.059	0.059	0.059	0.059	0.06	0.06	0.063	0.065	0.06	0.06	0.059	0.059	0.059	0.059	0.059	0.059	0.06	0.08	0.081	0.08	0.08	0.081	0.079	0.081	0.081	0.081	0.079	0.08	0.08	0.079	0.08	0.082	0.078	0.08	0.08
01:10:06	70	0.06	0.06	0.059	0.059	0.059	0.059	0.059	0.059	0.059	0.06	0.059	0.06	0.059	0.059	0.059	0.059	0.059	0.06	0.06	0.063	0.064	0.06	0.06	0.059	0.059	0.059	0.059	0.059	0.059	0.06	0.08	0.081	0.081	0.08	0.081	0.079	0.081	0.082	0.081	0.079	0.08	0.08	0.08	0.08	0.082	0.079	0.08	0.08
01:15:06	75	0.059	0.06	0.059	0.059	0.059	0.059	0.06	0.059	0.059	0.06	0.06	0.06	0.059	0.059	0.059	0.059	0.059	0.06	0.06	0.062	0.066	0.06	0.06	0.06	0.059	0.059	0.059	0.059	0.059	0.06	0.08	0.081	0.08	0.08	0.081	0.078	0.081	0.081	0.081	0.079	0.08	0.081	0.08	0.08	0.082	0.079	0.08	0.08
01:20:06	80	0.06	0.06	0.059	0.059	0.059	0.059	0.059	0.059	0.059	0.06	0.059	0.06	0.059	0.059	0.059	0.06	0.059	0.06	0.06	0.063	0.065	0.059	0.06	0.059	0.059	0.059	0.059	0.059	0.059	0.06	0.08	0.082	0.081	0.08	0.082	0.079	0.082	0.082	0.082	0.079	0.08	0.08	0.08	0.08	0.082	0.079	0.08	0.08
01:25:06	85	0.059	0.06	0.059	0.059	0.059	0.059	0.059	0.059	0.059	0.06	0.059	0.059	0.059	0.059	0.059	0.059	0.059	0.059	0.06	0.063	0.063	0.059	0.06	0.059	0.059	0.059	0.059	0.059	0.059	0.059	0.08	0.081	0.08	0.08	0.081	0.079	0.081	0.081	0.081	0.079	0.08	0.08	0.079	0.08	0.081	0.078	0.08	0.08
01:30:06	90	0.06	0.06	0.059	0.059	0.059	0.059	0.06	0.059	0.059	0.06	0.059	0.06	0.059	0.059	0.059	0.06	0.059	0.06	0.06	0.063	0.065	0.06	0.06	0.059	0.059	0.059	0.059	0.059	0.059	0.06	0.081	0.082	0.081	0.081	0.082	0.079	0.082	0.082	0.082	0.08	0.08	0.081	0.08	0.08	0.083	0.079	0.08	0.081
01:35:06	95	0.06	0.06	0.059	0.059	0.059	0.059	0.06	0.059	0.059	0.06	0.059	0.06	0.059	0.059	0.059	0.06	0.059	0.06	0.06	0.063	0.065	0.06	0.06	0.06	0.059	0.059	0.059	0.059	0.059	0.06	0.081	0.082	0.081	0.08	0.082	0.079	0.082	0.082	0.082	0.08	0.08	0.081	0.08	0.08	0.083	0.079	0.08	0.081
01:40:06	100	0.059	0.06	0.059	0.059	0.059	0.059	0.059	0.059	0.059	0.06	0.059	0.06	0.059	0.059	0.059	0.059	0.059	0.06	0.06	0.063	0.065	0.06	0.06	0.06	0.059	0.059	0.059	0.059	0.059	0.06	0.081	0.081	0.081	0.08	0.081	0.079	0.081	0.081	0.081	0.079	0.08	0.08	0.08	0.08	0.082	0.079	0.08	0.08
01:45:06	105	0.06	0.06	0.059	0.059	0.059	0.059	0.06	0.059	0.06	0.06	0.06	0.06	0.059	0.059	0.06	0.06	0.059	0.06	0.06	0.063	0.064	0.06	0.06	0.06	0.059	0.059	0.059	0.059	0.059	0.06	0.081	0.082	0.082	0.081	0.083	0.08	0.082	0.082	0.083	0.08	0.08	0.081	0.08	0.081	0.083	0.079	0.081	0.081
01:50:06	110	0.06	0.06	0.059	0.059	0.059	0.059	0.06	0.059	0.059	0.06	0.06	0.06	0.059	0.059	0.059	0.059	0.059	0.06	0.06	0.064	0.066	0.06	0.06	0.06	0.059	0.059	0.06	0.059	0.059	0.06	0.081	0.082	0.082	0.081	0.083	0.08	0.082	0.082	0.083	0.08	0.08	0.081	0.08	0.081	0.082	0.079	0.08	0.081
01:55:06	115	0.06	0.06	0.059	0.059	0.059	0.059	0.059	0.059	0.059	0.06	0.059	0.06	0.059	0.059	0.059	0.06	0.059	0.06	0.06	0.063	0.064	0.06	0.06	0.059	0.059	0.059	0.059	0.059	0.059	0.06	0.081	0.082	0.082	0.081	0.082	0.08	0.082	0.082	0.082	0.08	0.08	0.081	0.08	0.081	0.082	0.079	0.08	0.081
02:00:06	120	0.06	0.06	0.059	0.059	0.059	0.059	0.059	0.059	0.059	0.06	0.059	0.06	0.059	0.059	0.059	0.06	0.059	0.06	0.06	0.063	0.064	0.06	0.06	0.06	0.059	0.059	0.059	0.059	0.059	0.06	0.082	0.083	0.082	0.081	0.083	0.08	0.083	0.083	0.083	0.081	0.08	0.081	0.08	0.081	0.083	0.079	0.08	0.081
02:05:06	125	0.06	0.06	0.059	0.059	0.059	0.059	0.059	0.059	0.059	0.06	0.059	0.06	0.059	0.059	0.059	0.059	0.059	0.06	0.06	0.063	0.064	0.06	0.06	0.059	0.059	0.059	0.059	0.059	0.059	0.06	0.082	0.083	0.082	0.081	0.083	0.08	0.083	0.083	0.083	0.081	0.08	0.081	0.08	0.08	0.083	0.079	0.08	0.081
02:10:06	130	0.06	0.06	0.059	0.059	0.059	0.059	0.06	0.059	0.059	0.06	0.06	0.06	0.06	0.059	0.059	0.06	0.059	0.06	0.06	0.063	0.065	0.06	0.06	0.06	0.059	0.059	0.059	0.059	0.059	0.06	0.082	0.083	0.083	0.081	0.083	0.08	0.083	0.083	0.083	0.081	0.081	0.081	0.08	0.081	0.083	0.08	0.081	0.082
02:15:06	135	0.059	0.06	0.059	0.059	0.059	0.059	0.06	0.059	0.059	0.06	0.059	0.06	0.059	0.059	0.059	0.06	0.059	0.06	0.061	0.063	0.064	0.06	0.06	0.06	0.059	0.059	0.059	0.059	0.059	0.06	0.082	0.084	0.083	0.082	0.083	0.081	0.083	0.083	0.083	0.081	0.081	0.081	0.081	0.081	0.083	0.079	0.08	0.082
02:20:06	140	0.059	0.06	0.059	0.059	0.059	0.059	0.059	0.059	0.059	0.06	0.059	0.06	0.059	0.059	0.059	0.059	0.059	0.06	0.06	0.062	0.064	0.06	0.06	0.06	0.059	0.059	0.059	0.059	0.059	0.06	0.083	0.084	0.083	0.082	0.084	0.081	0.083	0.083	0.083	0.081	0.081	0.082	0.081	0.081	0.083	0.08	0.081	0.082
02:25:06	145	0.059	0.06	0.059	0.059	0.059	0.059	0.059	0.059	0.059	0.06	0.059	0.06	0.059	0.059	0.059	0.059	0.059	0.06	0.06	0.063	0.065	0.06	0.06	0.059	0.059	0.059	0.059	0.059	0.059	0.06	0.083	0.084	0.084	0.082	0.084	0.081	0.084	0.084	0.084	0.082	0.081	0.082	0.081	0.081	0.083	0.08	0.081	0.082
02:30:06	150	0.059	0.06	0.059	0.059	0.059	0.059	0.06	0.059	0.059	0.06	0.059	0.059	0.059	0.059	0.059	0.059	0.059	0.06	0.06	0.062	0.065	0.06	0.06	0.059	0.059	0.059	0.059	0.059	0.059	0.06	0.084	0.085	0.084	0.083	0.085	0.081	0.084	0.084	0.085	0.082	0.081	0.082	0.081	0.081	0.084	0.08	0.081	0.083
02:35:06	155	0.06	0.06	0.059	0.059	0.059	0.059	0.06	0.059	0.059	0.06	0.06	0.06	0.059	0.059	0.059	0.06	0.059	0.06	0.061	0.063	0.065	0.06	0.06	0.06	0.059	0.059	0.059	0.059	0.059	0.06	0.084	0.085	0.084	0.083	0.085	0.082	0.085	0.085	0.085	0.083	0.081	0.082	0.081	0.081	0.083	0.08	0.081	0.083
02:40:06	160	0.06	0.06	0.059	0.059	0.059	0.059	0.06	0.059	0.059	0.06	0.059	0.06	0.059	0.059	0.059	0.06	0.059	0.06	0.06	0.063	0.065	0.06	0.06	0.06	0.059	0.059	0.059	0.059	0.059	0.06	0.085	0.086	0.085	0.084	0.086	0.082	0.085	0.085	0.086	0.083	0.082	0.082	0.081	0.081	0.083	0.08	0.081	0.083
02:45:06	165	0.059	0.061	0.059	0.06	0.059	0.059	0.06	0.059	0.059	0.06	0.06	0.06	0.06	0.06	0.06	0.06	0.06	0.06	0.061	0.063	0.065	0.06	0.06	0.06	0.059	0.059	0.059	0.059	0.059	0.06	0.085	0.086	0.086	0.084	0.086	0.083	0.085	0.086	0.086	0.084	0.082	0.082	0.082	0.082	0.084	0.08	0.081	0.084
02:50:06	170	0.06	0.06	0.059	0.059	0.059	0.059	0.06	0.059	0.059	0.06	0.06	0.06	0.059	0.059	0.06	0.06	0.059	0.06	0.06	0.063	0.065	0.06	0.06	0.06	0.059	0.059	0.06	0.059	0.059	0.06	0.086	0.087	0.086	0.085	0.087	0.084	0.086	0.086	0.087	0.085	0.082	0.083	0.082	0.082	0.085	0.081	0.082	0.084
02:55:06	175	0.06	0.06	0.059	0.059	0.059	0.059	0.06	0.059	0.059	0.06	0.06	0.06	0.059	0.059	0.06	0.06	0.059	0.06	0.06	0.063	0.065	0.06	0.06	0.06	0.059	0.059	0.059	0.059	0.059	0.06	0.087	0.088	0.087	0.086	0.087	0.084	0.086	0.087	0.087	0.085	0.083	0.083	0.082	0.082	0.084	0.08	0.081	0.085
03:00:06	180	0.06	0.06	0.059	0.059	0.059	0.059	0.06	0.059	0.059	0.06	0.06	0.06	0.059	0.059	0.059	0.06	0.059	0.06	0.06	0.063	0.065	0.06	0.06	0.06	0.059	0.059	0.059	0.059	0.059	0.06	0.088	0.089	0.088	0.087	0.089	0.085	0.087	0.088	0.089	0.086	0.083	0.083	0.082	0.083	0.085	0.081	0.082	0.085
03:05:06	185	0.06	0.061	0.059	0.06	0.059	0.059	0.06	0.06	0.06	0.06	0.06	0.06	0.06	0.059	0.06	0.06	0.059	0.06	0.06	0.063	0.065	0.06	0.06	0.06	0.059	0.059	0.059	0.059	0.059	0.06	0.089	0.09	0.089	0.087	0.089	0.086	0.088	0.088	0.089	0.087	0.083	0.084	0.083	0.083	0.085	0.081	0.082	0.086
03:10:06	190	0.06	0.06	0.059	0.059	0.059	0.059	0.06	0.059	0.059	0.06	0.06	0.06	0.059	0.059	0.059	0.059	0.059	0.06	0.061	0.063	0.065	0.06	0.06	0.06	0.059	0.059	0.059	0.059	0.059	0.06	0.09	0.091	0.09	0.088	0.09	0.086	0.089	0.089	0.09	0.088	0.083	0.084	0.083	0.083	0.085	0.081	0.082	0.086
03:15:06	195	0.06	0.061	0.059	0.06	0.059	0.06	0.06	0.06	0.06	0.06	0.06	0.06	0.059	0.059	0.059	0.06	0.06	0.06	0.061	0.063	0.066	0.06	0.06	0.06	0.06	0.059	0.059	0.06	0.059	0.06	0.092	0.093	0.091	0.09	0.091	0.087	0.09	0.09	0.092	0.089	0.084	0.084	0.083	0.084	0.086	0.082	0.082	0.088
03:20:06	200	0.06	0.06	0.059	0.059	0.059	0.059	0.06	0.059	0.06	0.06	0.06	0.06	0.059	0.059	0.06	0.06	0.059	0.06	0.061	0.063	0.065	0.06	0.06	0.06	0.059	0.059	0.059	0.059	0.059	0.06	0.093	0.094	0.092	0.091	0.092	0.088	0.091	0.091	0.093	0.09	0.084	0.084	0.083	0.084	0.086	0.082	0.082	0.088
03:25:06	205	0.06	0.06	0.059	0.059	0.059	0.059	0.06	0.06	0.06	0.06	0.06	0.06	0.06	0.059	0.059	0.06	0.059	0.06	0.06	0.063	0.065	0.06	0.06	0.06	0.059	0.059	0.059	0.059	0.059	0.06	0.095	0.096	0.094	0.092	0.094	0.089	0.092	0.093	0.094	0.092	0.085	0.085	0.084	0.084	0.086	0.082	0.082	0.089
03:30:06	210	0.06	0.06	0.059	0.059	0.059	0.059	0.06	0.059	0.059	0.06	0.06	0.06	0.059	0.059	0.06	0.06	0.06	0.06	0.061	0.063	0.065	0.06	0.06	0.06	0.059	0.059	0.059	0.059	0.059	0.06	0.097	0.097	0.095	0.094	0.095	0.091	0.093	0.094	0.096	0.094	0.085	0.085	0.084	0.085	0.087	0.083	0.083	0.091
03:35:06	215	0.06	0.06	0.059	0.059	0.059	0.059	0.06	0.059	0.059	0.06	0.06	0.06	0.059	0.059	0.059	0.06	0.059	0.06	0.06	0.063	0.065	0.06	0.06	0.06	0.059	0.059	0.059	0.059	0.059	0.06	0.1	0.099	0.097	0.096	0.097	0.092	0.095	0.096	0.098	0.096	0.086	0.086	0.085	0.086	0.088	0.084	0.083	0.092
03:40:06	220	0.06	0.06	0.059	0.059	0.059	0.059	0.06	0.059	0.059	0.06	0.06	0.06	0.059	0.059	0.059	0.06	0.059	0.06	0.06	0.063	0.065	0.06	0.06	0.06	0.059	0.059	0.059	0.059	0.059	0.06	0.102	0.102	0.1	0.098	0.099	0.094	0.096	0.098	0.1	0.098	0.086	0.087	0.086	0.086	0.088	0.084	0.084	0.094
03:45:06	225	0.059	0.06	0.059	0.059	0.059	0.059	0.06	0.059	0.059	0.06	0.06	0.06	0.059	0.059	0.059	0.06	0.059	0.06	0.06	0.063	0.065	0.06	0.06	0.06	0.059	0.059	0.059	0.059	0.059	0.06	0.105	0.104	0.102	0.1	0.101	0.096	0.098	0.1	0.102	0.1	0.087	0.087	0.086	0.087	0.089	0.084	0.084	0.095
03:50:06	230	0.06	0.06	0.059	0.059	0.059	0.059	0.06	0.06	0.059	0.06	0.06	0.06	0.059	0.059	0.06	0.06	0.059	0.06	0.061	0.063	0.064	0.06	0.06	0.06	0.059	0.059	0.059	0.06	0.059	0.06	0.107	0.107	0.105	0.102	0.103	0.098	0.101	0.102	0.105	0.103	0.088	0.088	0.087	0.088	0.09	0.086	0.085	0.097
03:55:06	235	0.06	0.06	0.059	0.059	0.059	0.059	0.06	0.059	0.059	0.06	0.06	0.06	0.059	0.059	0.06	0.06	0.059	0.06	0.06	0.063	0.065	0.06	0.06	0.06	0.06	0.059	0.059	0.059	0.059	0.06	0.111	0.11	0.107	0.105	0.106	0.1	0.103	0.105	0.108	0.106	0.089	0.09	0.088	0.089	0.091	0.086	0.085	0.099
04:00:06	240	0.06	0.061	0.059	0.06	0.059	0.06	0.06	0.06	0.06	0.06	0.06	0.06	0.06	0.06	0.06	0.06	0.06	0.06	0.061	0.063	0.065	0.06	0.06	0.06	0.06	0.059	0.06	0.06	0.059	0.06	0.115	0.114	0.11	0.108	0.109	0.103	0.106	0.108	0.111	0.109	0.091	0.091	0.09	0.09	0.092	0.087	0.086	0.102
04:05:06	245	0.06	0.06	0.059	0.059	0.059	0.059	0.06	0.059	0.059	0.06	0.06	0.06	0.06	0.059	0.06	0.06	0.06	0.06	0.061	0.062	0.064	0.06	0.06	0.06	0.059	0.059	0.059	0.059	0.059	0.06	0.119	0.117	0.114	0.111	0.112	0.106	0.109	0.11	0.114	0.113	0.092	0.092	0.09	0.091	0.093	0.088	0.087	0.104
04:10:06	250	0.06	0.06	0.059	0.059	0.059	0.059	0.06	0.06	0.059	0.06	0.06	0.06	0.059	0.059	0.059	0.06	0.059	0.06	0.06	0.062	0.064	0.06	0.06	0.06	0.059	0.059	0.059	0.059	0.059	0.06	0.124	0.121	0.118	0.115	0.116	0.109	0.112	0.114	0.118	0.117	0.094	0.093	0.092	0.093	0.095	0.09	0.088	0.107
04:15:06	255	0.06	0.061	0.059	0.059	0.06	0.06	0.06	0.06	0.06	0.06	0.06	0.06	0.06	0.06	0.06	0.06	0.06	0.06	0.061	0.062	0.064	0.06	0.06	0.06	0.06	0.06	0.06	0.06	0.059	0.06	0.13	0.127	0.122	0.119	0.12	0.113	0.117	0.118	0.122	0.122	0.095	0.095	0.094	0.094	0.096	0.091	0.088	0.11
04:20:06	260	0.06	0.06	0.059	0.059	0.06	0.059	0.06	0.059	0.059	0.06	0.06	0.06	0.059	0.059	0.059	0.06	0.06	0.06	0.06	0.062	0.064	0.06	0.06	0.06	0.06	0.059	0.059	0.06	0.059	0.06	0.139	0.13	0.125	0.123	0.124	0.117	0.12	0.122	0.127	0.127	0.097	0.096	0.095	0.096	0.098	0.093	0.089	0.114
04:25:06	265	0.06	0.061	0.059	0.06	0.059	0.06	0.06	0.06	0.059	0.06	0.06	0.06	0.06	0.06	0.06	0.06	0.06	0.06	0.06	0.063	0.065	0.06	0.06	0.06	0.06	0.06	0.059	0.06	0.059	0.06	0.144	0.144	0.129	0.125	0.126	0.121	0.125	0.125	0.131	0.133	0.099	0.098	0.096	0.097	0.099	0.094	0.09	0.117
04:30:06	270	0.06	0.061	0.059	0.06	0.059	0.059	0.06	0.059	0.059	0.06	0.06	0.06	0.059	0.06	0.059	0.06	0.06	0.06	0.06	0.062	0.065	0.06	0.06	0.06	0.06	0.059	0.059	0.059	0.059	0.06	0.153	0.15	0.134	0.127	0.128	0.126	0.129	0.129	0.135	0.14	0.101	0.1	0.099	0.1	0.102	0.096	0.091	0.121
04:35:06	275	0.06	0.061	0.06	0.06	0.059	0.059	0.06	0.06	0.059	0.06	0.06	0.06	0.06	0.059	0.06	0.06	0.06	0.061	0.061	0.063	0.065	0.06	0.06	0.06	0.06	0.059	0.06	0.06	0.059	0.06	0.151	0.149	0.147	0.141	0.141	0.131	0.131	0.135	0.148	0.146	0.104	0.103	0.101	0.102	0.104	0.098	0.093	0.126
04:40:06	280	0.06	0.06	0.059	0.06	0.059	0.06	0.06	0.06	0.059	0.06	0.06	0.06	0.059	0.059	0.06	0.06	0.06	0.06	0.06	0.062	0.066	0.06	0.06	0.06	0.059	0.059	0.059	0.059	0.059	0.06	0.162	0.161	0.16	0.15	0.151	0.135	0.139	0.149	0.16	0.152	0.106	0.105	0.103	0.104	0.105	0.1	0.094	0.133
04:45:06	285	0.06	0.06	0.059	0.059	0.059	0.06	0.06	0.06	0.059	0.06	0.06	0.06	0.06	0.059	0.06	0.06	0.06	0.06	0.06	0.062	0.066	0.06	0.06	0.06	0.059	0.059	0.059	0.059	0.059	0.06	0.17	0.177	0.172	0.163	0.16	0.144	0.148	0.155	0.169	0.164	0.11	0.108	0.107	0.107	0.109	0.102	0.096	0.141
04:50:06	290	0.06	0.061	0.059	0.06	0.06	0.06	0.06	0.06	0.06	0.061	0.06	0.06	0.06	0.06	0.06	0.06	0.06	0.061	0.06	0.063	0.065	0.06	0.06	0.06	0.06	0.06	0.06	0.06	0.059	0.06	0.193	0.186	0.178	0.171	0.169	0.151	0.152	0.166	0.174	0.17	0.113	0.111	0.11	0.11	0.111	0.105	0.098	0.14
04:55:06	295	0.06	0.061	0.06	0.06	0.06	0.06	0.06	0.06	0.06	0.061	0.06	0.06	0.06	0.06	0.06	0.06	0.06	0.061	0.061	0.063	0.065	0.06	0.06	0.06	0.06	0.06	0.06	0.06	0.059	0.06	0.19	0.192	0.187	0.178	0.177	0.163	0.168	0.176	0.184	0.184	0.117	0.115	0.114	0.114	0.116	0.108	0.1	0.148
05:00:06	300	0.06	0.061	0.06	0.06	0.06	0.06	0.06	0.06	0.06	0.06	0.06	0.06	0.06	0.06	0.06	0.06	0.06	0.061	0.061	0.063	0.065	0.06	0.06	0.06	0.06	0.06	0.06	0.06	0.059	0.06	0.194	0.192	0.186	0.181	0.178	0.168	0.173	0.175	0.184	0.193	0.121	0.119	0.117	0.118	0.119	0.112	0.102	0.154
05:05:06	305	0.06	0.061	0.06	0.06	0.06	0.06	0.06	0.06	0.06	0.061	0.06	0.06	0.06	0.06	0.06	0.06	0.06	0.061	0.061	0.063	0.065	0.06	0.06	0.06	0.06	0.06	0.06	0.06	0.059	0.06	0.216	0.213	0.207	0.199	0.196	0.19	0.192	0.194	0.204	0.198	0.126	0.124	0.122	0.123	0.125	0.116	0.105	0.169
05:10:06	310	0.06	0.061	0.06	0.06	0.06	0.06	0.06	0.06	0.06	0.061	0.06	0.06	0.06	0.06	0.06	0.06	0.06	0.06	0.061	0.063	0.065	0.06	0.06	0.06	0.06	0.06	0.06	0.06	0.059	0.06	0.213	0.213	0.207	0.203	0.204	0.201	0.193	0.198	0.213	0.213	0.132	0.126	0.124	0.127	0.129	0.121	0.109	0.177
05:15:06	315	0.06	0.061	0.06	0.06	0.06	0.06	0.06	0.06	0.06	0.061	0.06	0.06	0.06	0.06	0.06	0.06	0.06	0.061	0.061	0.063	0.065	0.06	0.061	0.06	0.06	0.06	0.06	0.06	0.06	0.061	0.23	0.237	0.23	0.218	0.218	0.216	0.211	0.205	0.226	0.221	0.139	0.136	0.134	0.135	0.137	0.126	0.112	0.194
05:20:06	320	0.06	0.061	0.06	0.06	0.06	0.06	0.061	0.06	0.06	0.061	0.06	0.06	0.06	0.06	0.06	0.06	0.06	0.061	0.061	0.063	0.065	0.06	0.061	0.06	0.06	0.06	0.06	0.06	0.06	0.061	0.239	0.239	0.236	0.229	0.222	0.216	0.208	0.217	0.237	0.228	0.145	0.143	0.142	0.143	0.145	0.131	0.116	0.195
05:25:06	325	0.06	0.061	0.06	0.06	0.06	0.06	0.06	0.06	0.06	0.061	0.06	0.061	0.06	0.06	0.06	0.06	0.06	0.061	0.061	0.063	0.066	0.06	0.061	0.06	0.06	0.06	0.06	0.06	0.06	0.061	0.257	0.25	0.24	0.243	0.238	0.227	0.229	0.239	0.245	0.24	0.151	0.148	0.147	0.155	0.155	0.137	0.12	0.208
05:30:06	330	0.06	0.061	0.06	0.06	0.06	0.06	0.061	0.061	0.06	0.061	0.06	0.06	0.06	0.06	0.06	0.06	0.06	0.061	0.061	0.063	0.065	0.061	0.061	0.06	0.06	0.06	0.06	0.06	0.06	0.061	0.264	0.264	0.255	0.256	0.244	0.224	0.232	0.239	0.247	0.238	0.168	0.155	0.164	0.164	0.166	0.148	0.124	0.223
05:35:06	335	0.061	0.061	0.06	0.06	0.06	0.06	0.061	0.06	0.06	0.061	0.06	0.061	0.06	0.06	0.06	0.061	0.06	0.061	0.061	0.063	0.066	0.061	0.061	0.061	0.06	0.06	0.06	0.06	0.06	0.061	0.261	0.263	0.25	0.249	0.246	0.239	0.236	0.243	0.253	0.24	0.167	0.168	0.166	0.166	0.17	0.152	0.129	0.217
05:40:06	340	0.06	0.061	0.06	0.06	0.06	0.06	0.06	0.06	0.06	0.061	0.061	0.06	0.06	0.06	0.06	0.06	0.06	0.061	0.061	0.063	0.066	0.061	0.061	0.06	0.06	0.06	0.06	0.06	0.06	0.061	0.279	0.28	0.272	0.267	0.263	0.247	0.251	0.252	0.259	0.255	0.179	0.181	0.181	0.182	0.183	0.166	0.137	0.231
05:45:06	345	0.061	0.061	0.06	0.061	0.06	0.061	0.061	0.061	0.06	0.061	0.06	0.061	0.06	0.06	0.061	0.06	0.06	0.061	0.061	0.063	0.065	0.061	0.061	0.06	0.06	0.06	0.06	0.06	0.06	0.061	0.278	0.277	0.271	0.269	0.263	0.252	0.255	0.256	0.259	0.257	0.183	0.186	0.18	0.179	0.179	0.172	0.14	0.237
05:50:06	350	0.061	0.062	0.06	0.06	0.06	0.06	0.061	0.061	0.06	0.061	0.061	0.061	0.06	0.06	0.061	0.06	0.061	0.061	0.062	0.064	0.066	0.061	0.061	0.061	0.06	0.06	0.06	0.06	0.06	0.061	0.3	0.293	0.278	0.287	0.279	0.264	0.276	0.287	0.273	0.281	0.196	0.191	0.19	0.193	0.197	0.186	0.145	0.251
05:55:06	355	0.061	0.062	0.061	0.061	0.061	0.061	0.061	0.061	0.06	0.061	0.061	0.061	0.06	0.06	0.06	0.061	0.061	0.061	0.062	0.064	0.065	0.061	0.061	0.061	0.061	0.06	0.06	0.06	0.06	0.061	0.296	0.293	0.285	0.29	0.278	0.265	0.272	0.284	0.281	0.275	0.202	0.205	0.202	0.203	0.205	0.194	0.155	0.251
06:00:06	360	0.061	0.062	0.061	0.061	0.061	0.061	0.061	0.061	0.061	0.061	0.061	0.061	0.06	0.06	0.061	0.061	0.061	0.061	0.062	0.064	0.066	0.061	0.061	0.061	0.06	0.06	0.06	0.06	0.06	0.061	0.297	0.294	0.286	0.285	0.276	0.278	0.27	0.296	0.301	0.294	0.203	0.204	0.202	0.203	0.208	0.196	0.161	0.26
06:05:06	365	0.062	0.062	0.061	0.061	0.061	0.061	0.061	0.061	0.061	0.062	0.061	0.061	0.061	0.061	0.061	0.061	0.061	0.062	0.062	0.064	0.066	0.061	0.061	0.061	0.061	0.061	0.061	0.061	0.06	0.062	0.307	0.308	0.303	0.302	0.295	0.282	0.28	0.293	0.297	0.293	0.215	0.22	0.216	0.219	0.222	0.213	0.166	0.268
06:10:06	370	0.062	0.063	0.061	0.061	0.061	0.061	0.062	0.061	0.061	0.062	0.062	0.061	0.061	0.061	0.061	0.061	0.061	0.062	0.062	0.064	0.066	0.062	0.062	0.061	0.061	0.061	0.061	0.061	0.06	0.062	0.334	0.325	0.304	0.325	0.322	0.297	0.297	0.312	0.307	0.307	0.227	0.223	0.218	0.224	0.229	0.219	0.178	0.276
06:15:06	375	0.062	0.063	0.061	0.061	0.061	0.061	0.062	0.061	0.061	0.062	0.061	0.061	0.061	0.061	0.061	0.061	0.061	0.062	0.062	0.064	0.066	0.062	0.062	0.061	0.061	0.061	0.061	0.061	0.061	0.062	0.319	0.315	0.313	0.319	0.312	0.293	0.313	0.32	0.317	0.299	0.23	0.234	0.231	0.232	0.234	0.225	0.195	0.289
06:20:06	380	0.062	0.063	0.061	0.061	0.061	0.062	0.062	0.062	0.061	0.062	0.061	0.062	0.061	0.061	0.061	0.061	0.061	0.062	0.062	0.065	0.066	0.062	0.062	0.062	0.061	0.061	0.061	0.061	0.061	0.062	0.333	0.342	0.329	0.329	0.33	0.307	0.334	0.333	0.323	0.313	0.24	0.255	0.249	0.249	0.241	0.233	0.207	0.291
06:25:06	385	0.063	0.063	0.062	0.062	0.062	0.062	0.062	0.062	0.061	0.062	0.061	0.062	0.061	0.061	0.062	0.061	0.062	0.062	0.062	0.065	0.067	0.062	0.062	0.062	0.061	0.061	0.061	0.061	0.061	0.062	0.344	0.344	0.332	0.341	0.336	0.317	0.337	0.326	0.329	0.319	0.254	0.272	0.26	0.257	0.257	0.246	0.21	0.297
06:30:06	390	0.063	0.063	0.062	0.062	0.062	0.062	0.062	0.062	0.061	0.062	0.062	0.062	0.061	0.061	0.061	0.061	0.062	0.062	0.063	0.064	0.067	0.062	0.062	0.062	0.061	0.061	0.061	0.061	0.061	0.062	0.345	0.351	0.341	0.338	0.335	0.318	0.35	0.332	0.333	0.334	0.253	0.277	0.269	0.27	0.268	0.254	0.214	0.302
06:35:06	395	0.063	0.063	0.062	0.062	0.062	0.062	0.062	0.062	0.062	0.063	0.062	0.062	0.061	0.061	0.062	0.062	0.062	0.063	0.063	0.065	0.068	0.062	0.062	0.062	0.062	0.061	0.061	0.061	0.061	0.062	0.36	0.352	0.347	0.342	0.338	0.322	0.331	0.325	0.333	0.333	0.269	0.266	0.264	0.267	0.269	0.256	0.224	0.305
06:40:06	400	0.063	0.064	0.062	0.062	0.062	0.062	0.062	0.062	0.062	0.063	0.062	0.062	0.062	0.061	0.062	0.062	0.062	0.063	0.063	0.065	0.067	0.063	0.063	0.062	0.062	0.062	0.062	0.062	0.061	0.063	0.357	0.357	0.35	0.349	0.351	0.326	0.34	0.34	0.346	0.341	0.266	0.276	0.272	0.271	0.28	0.264	0.232	0.31
06:45:06	405	0.063	0.064	0.062	0.062	0.062	0.062	0.063	0.062	0.062	0.063	0.062	0.062	0.062	0.062	0.062	0.062	0.062	0.063	0.063	0.065	0.068	0.063	0.063	0.062	0.062	0.062	0.062	0.062	0.061	0.063	0.389	0.381	0.356	0.366	0.371	0.351	0.339	0.359	0.358	0.356	0.277	0.281	0.277	0.275	0.284	0.279	0.243	0.332
06:50:06	410	0.064	0.064	0.063	0.063	0.063	0.063	0.063	0.063	0.062	0.063	0.062	0.063	0.062	0.062	0.062	0.062	0.063	0.063	0.063	0.066	0.068	0.063	0.063	0.062	0.062	0.062	0.062	0.062	0.062	0.063	0.396	0.395	0.378	0.376	0.377	0.357	0.358	0.365	0.365	0.363	0.291	0.314	0.301	0.3	0.304	0.281	0.264	0.335
06:55:06	415	0.064	0.064	0.063	0.063	0.063	0.063	0.063	0.063	0.063	0.064	0.063	0.063	0.062	0.062	0.063	0.062	0.063	0.064	0.064	0.066	0.068	0.063	0.063	0.063	0.063	0.062	0.062	0.062	0.062	0.063	0.41	0.393	0.389	0.382	0.382	0.363	0.371	0.375	0.373	0.371	0.295	0.315	0.307	0.308	0.315	0.294	0.269	0.328
07:00:06	420	0.064	0.065	0.064	0.063	0.063	0.063	0.063	0.063	0.063	0.064	0.063	0.063	0.062	0.062	0.063	0.062	0.063	0.064	0.064	0.066	0.068	0.063	0.063	0.063	0.063	0.063	0.062	0.062	0.062	0.063	0.413	0.417	0.404	0.396	0.39	0.365	0.382	0.373	0.38	0.386	0.293	0.315	0.309	0.307	0.313	0.295	0.267	0.351
07:05:06	425	0.065	0.065	0.064	0.064	0.064	0.064	0.064	0.063	0.063	0.064	0.063	0.063	0.063	0.062	0.063	0.063	0.063	0.064	0.064	0.066	0.069	0.064	0.064	0.063	0.063	0.063	0.062	0.062	0.062	0.063	0.401	0.405	0.395	0.4	0.396	0.387	0.379	0.392	0.403	0.393	0.305	0.322	0.308	0.309	0.315	0.299	0.261	0.344
07:10:06	430	0.065	0.065	0.064	0.064	0.064	0.064	0.064	0.064	0.064	0.065	0.064	0.063	0.063	0.063	0.063	0.063	0.064	0.064	0.065	0.066	0.068	0.064	0.064	0.064	0.064	0.063	0.062	0.063	0.063	0.064	0.426	0.418	0.413	0.41	0.415	0.393	0.4	0.39	0.411	0.403	0.308	0.33	0.328	0.323	0.329	0.31	0.285	0.355
07:15:06	435	0.066	0.066	0.065	0.065	0.064	0.064	0.064	0.064	0.064	0.065	0.064	0.064	0.063	0.063	0.064	0.063	0.064	0.065	0.065	0.067	0.069	0.064	0.064	0.064	0.064	0.064	0.063	0.063	0.063	0.064	0.449	0.449	0.439	0.439	0.435	0.404	0.406	0.407	0.42	0.407	0.327	0.348	0.346	0.339	0.347	0.316	0.305	0.375
07:20:06	440	0.066	0.066	0.065	0.064	0.065	0.064	0.064	0.064	0.064	0.065	0.064	0.064	0.063	0.063	0.064	0.063	0.064	0.065	0.065	0.067	0.07	0.065	0.065	0.064	0.064	0.064	0.063	0.063	0.063	0.064	0.459	0.458	0.443	0.443	0.441	0.417	0.416	0.412	0.42	0.427	0.331	0.365	0.346	0.345	0.351	0.332	0.304	0.381
07:25:06	445	0.066	0.067	0.066	0.065	0.065	0.065	0.065	0.065	0.065	0.066	0.065	0.065	0.064	0.064	0.064	0.064	0.065	0.065	0.066	0.068	0.069	0.065	0.065	0.065	0.065	0.064	0.063	0.064	0.063	0.065	0.453	0.451	0.445	0.443	0.435	0.419	0.418	0.419	0.417	0.426	0.333	0.359	0.355	0.347	0.35	0.333	0.304	0.388
07:30:06	450	0.067	0.067	0.066	0.065	0.065	0.066	0.066	0.065	0.065	0.066	0.065	0.065	0.064	0.064	0.064	0.064	0.065	0.066	0.066	0.068	0.07	0.066	0.066	0.065	0.065	0.065	0.064	0.064	0.064	0.065	0.474	0.455	0.439	0.456	0.446	0.459	0.426	0.442	0.443	0.451	0.357	0.369	0.354	0.351	0.36	0.351	0.314	0.393
07:35:06	455	0.068	0.068	0.067	0.066	0.066	0.066	0.066	0.066	0.065	0.067	0.066	0.065	0.064	0.064	0.065	0.064	0.066	0.066	0.066	0.069	0.07	0.066	0.066	0.065	0.065	0.065	0.064	0.064	0.064	0.065	0.465	0.465	0.461	0.456	0.445	0.439	0.444	0.435	0.445	0.452	0.361	0.373	0.359	0.354	0.358	0.348	0.311	0.4
07:40:06	460	0.068	0.069	0.067	0.067	0.067	0.066	0.067	0.066	0.066	0.067	0.066	0.065	0.063	0.063	0.065	0.065	0.066	0.067	0.067	0.069	0.072	0.067	0.067	0.066	0.066	0.066	0.065	0.065	0.065	0.066	0.486	0.488	0.481	0.466	0.471	0.453	0.455	0.46	0.471	0.474	0.359	0.383	0.381	0.373	0.381	0.361	0.328	0.413
07:45:06	465	0.069	0.07	0.068	0.068	0.068	0.068	0.067	0.067	0.067	0.068	0.067	0.067	0.065	0.065	0.066	0.065	0.067	0.067	0.067	0.069	0.072	0.067	0.067	0.067	0.067	0.067	0.065	0.065	0.065	0.067	0.493	0.491	0.492	0.482	0.475	0.456	0.455	0.464	0.482	0.468	0.378	0.395	0.394	0.397	0.401	0.368	0.331	0.414
07:50:06	470	0.07	0.07	0.069	0.068	0.068	0.068	0.068	0.067	0.067	0.068	0.067	0.067	0.065	0.066	0.066	0.066	0.067	0.067	0.068	0.07	0.072	0.068	0.068	0.067	0.067	0.067	0.065	0.066	0.066	0.067	0.493	0.503	0.498	0.487	0.49	0.467	0.469	0.48	0.488	0.476	0.38	0.405	0.404	0.404	0.402	0.393	0.337	0.434
07:55:06	475	0.071	0.071	0.069	0.069	0.069	0.069	0.069	0.068	0.068	0.07	0.067	0.067	0.066	0.066	0.067	0.066	0.068	0.068	0.068	0.071	0.073	0.068	0.068	0.068	0.068	0.067	0.066	0.066	0.066	0.068	0.52	0.514	0.507	0.497	0.499	0.486	0.462	0.485	0.497	0.489	0.406	0.425	0.411	0.412	0.416	0.406	0.34	0.445
08:00:06	480	0.071	0.072	0.07	0.07	0.069	0.069	0.069	0.069	0.069	0.07	0.068	0.068	0.067	0.067	0.067	0.067	0.068	0.069	0.069	0.071	0.074	0.069	0.069	0.068	0.068	0.068	0.066	0.066	0.067	0.068	0.53	0.533	0.525	0.512	0.502	0.504	0.48	0.482	0.494	0.491	0.425	0.435	0.415	0.422	0.419	0.418	0.36	0.463
08:05:06	485	0.072	0.072	0.071	0.071	0.07	0.07	0.07	0.07	0.069	0.071	0.069	0.068	0.067	0.067	0.068	0.067	0.069	0.069	0.07	0.072	0.074	0.069	0.069	0.069	0.069	0.068	0.067	0.067	0.067	0.069	0.509	0.518	0.527	0.502	0.503	0.495	0.491	0.492	0.504	0.487	0.421	0.428	0.429	0.42	0.428	0.413	0.352	0.458
08:10:06	490	0.073	0.073	0.072	0.071	0.071	0.071	0.07	0.07	0.07	0.072	0.069	0.069	0.067	0.067	0.068	0.067	0.069	0.07	0.07	0.072	0.075	0.07	0.07	0.069	0.069	0.069	0.067	0.067	0.067	0.069	0.53	0.544	0.536	0.525	0.53	0.508	0.495	0.501	0.506	0.507	0.432	0.451	0.439	0.445	0.435	0.427	0.374	0.469
08:15:06	495	0.074	0.074	0.073	0.072	0.072	0.072	0.071	0.072	0.071	0.073	0.07	0.07	0.069	0.068	0.069	0.068	0.07	0.071	0.071	0.073	0.076	0.071	0.071	0.07	0.071	0.07	0.068	0.068	0.068	0.07	0.549	0.528	0.517	0.53	0.535	0.516	0.495	0.516	0.513	0.5	0.443	0.437	0.45	0.452	0.456	0.445	0.397	0.487
08:20:06	500	0.076	0.075	0.074	0.073	0.073	0.073	0.072	0.073	0.072	0.074	0.071	0.07	0.069	0.069	0.07	0.069	0.071	0.072	0.072	0.074	0.077	0.072	0.072	0.071	0.071	0.071	0.069	0.069	0.069	0.071	0.555	0.548	0.539	0.532	0.54	0.526	0.504	0.52	0.521	0.518	0.451	0.465	0.467	0.458	0.461	0.452	0.399	0.498
08:25:06	505	0.077	0.077	0.075	0.075	0.074	0.074	0.073	0.074	0.073	0.075	0.072	0.072	0.07	0.07	0.071	0.07	0.072	0.073	0.073	0.075	0.078	0.073	0.072	0.072	0.072	0.072	0.07	0.07	0.07	0.072	0.544	0.537	0.526	0.512	0.517	0.509	0.501	0.508	0.515	0.523	0.454	0.46	0.451	0.445	0.445	0.437	0.389	0.477
08:30:06	510	0.079	0.078	0.076	0.076	0.075	0.076	0.075	0.075	0.075	0.076	0.073	0.073	0.071	0.071	0.072	0.071	0.073	0.074	0.074	0.076	0.079	0.074	0.073	0.073	0.074	0.073	0.07	0.071	0.071	0.073	0.555	0.548	0.556	0.551	0.557	0.538	0.532	0.538	0.542	0.538	0.456	0.473	0.472	0.474	0.478	0.46	0.406	0.496
08:35:06	515	0.079	0.079	0.077	0.077	0.076	0.076	0.075	0.076	0.075	0.077	0.074	0.073	0.071	0.071	0.072	0.071	0.074	0.074	0.075	0.077	0.081	0.075	0.075	0.074	0.075	0.074	0.071	0.071	0.071	0.073	0.571	0.563	0.558	0.55	0.555	0.546	0.527	0.527	0.547	0.541	0.476	0.484	0.476	0.477	0.481	0.469	0.417	0.509
08:40:06	520	0.082	0.081	0.08	0.079	0.079	0.079	0.077	0.078	0.077	0.079	0.075	0.074	0.073	0.073	0.074	0.072	0.075	0.076	0.076	0.079	0.081	0.076	0.076	0.075	0.076	0.075	0.072	0.073	0.073	0.075	0.581	0.568	0.553	0.546	0.552	0.554	0.541	0.551	0.559	0.539	0.478	0.474	0.463	0.472	0.493	0.481	0.437	0.521
08:45:06	525	0.083	0.083	0.081	0.081	0.08	0.08	0.079	0.079	0.079	0.08	0.076	0.075	0.074	0.074	0.075	0.073	0.077	0.077	0.077	0.08	0.083	0.077	0.077	0.077	0.077	0.076	0.073	0.074	0.074	0.076	0.592	0.597	0.59	0.577	0.576	0.56	0.573	0.569	0.584	0.55	0.485	0.521	0.511	0.506	0.511	0.482	0.435	0.519
08:50:06	530	0.085	0.085	0.083	0.083	0.081	0.082	0.08	0.08	0.08	0.082	0.077	0.076	0.075	0.074	0.076	0.074	0.078	0.079	0.079	0.081	0.085	0.079	0.078	0.078	0.078	0.077	0.074	0.075	0.075	0.077	0.609	0.59	0.587	0.581	0.584	0.569	0.573	0.571	0.577	0.567	0.499	0.517	0.502	0.498	0.506	0.495	0.434	0.534
08:55:06	535	0.088	0.088	0.086	0.086	0.084	0.084	0.082	0.083	0.082	0.084	0.079	0.078	0.076	0.076	0.077	0.075	0.08	0.08	0.081	0.083	0.086	0.081	0.08	0.079	0.08	0.079	0.075	0.076	0.076	0.078	0.604	0.606	0.59	0.582	0.584	0.568	0.578	0.585	0.589	0.577	0.497	0.525	0.513	0.504	0.506	0.49	0.447	0.552
09:00:06	540	0.091	0.092	0.089	0.089	0.087	0.087	0.084	0.085	0.084	0.086	0.081	0.08	0.078	0.077	0.079	0.077	0.082	0.082	0.082	0.085	0.088	0.083	0.082	0.081	0.082	0.081	0.077	0.077	0.078	0.08	0.618	0.62	0.61	0.606	0.609	0.587	0.578	0.584	0.599	0.58	0.515	0.541	0.527	0.525	0.531	0.515	0.473	0.565
09:05:06	545	0.094	0.094	0.091	0.092	0.089	0.09	0.086	0.088	0.086	0.089	0.082	0.081	0.079	0.079	0.08	0.078	0.084	0.084	0.084	0.086	0.09	0.085	0.084	0.083	0.084	0.083	0.078	0.079	0.079	0.082	0.605	0.592	0.586	0.581	0.585	0.595	0.576	0.579	0.593	0.591	0.494	0.511	0.497	0.493	0.508	0.527	0.464	0.553
09:10:06	550	0.097	0.097	0.095	0.093	0.093	0.093	0.089	0.09	0.088	0.091	0.084	0.083	0.081	0.08	0.082	0.079	0.086	0.086	0.086	0.088	0.09	0.086	0.085	0.085	0.087	0.084	0.079	0.08	0.08	0.083	0.647	0.64	0.626	0.63	0.635	0.605	0.605	0.59	0.619	0.604	0.542	0.562	0.541	0.535	0.555	0.527	0.484	0.572
09:15:06	555	0.104	0.106	0.103	0.104	0.099	0.102	0.096	0.097	0.093	0.095	0.086	0.085	0.082	0.082	0.084	0.081	0.09	0.089	0.09	0.091	0.094	0.09	0.088	0.088	0.091	0.087	0.081	0.082	0.083	0.086	0.623	0.615	0.608	0.597	0.61	0.612	0.592	0.608	0.613	0.606	0.532	0.538	0.524	0.519	0.534	0.525	0.481	0.571
09:20:06	560	0.107	0.107	0.105	0.106	0.102	0.103	0.099	0.099	0.097	0.099	0.089	0.088	0.085	0.085	0.088	0.083	0.096	0.093	0.095	0.094	0.097	0.095	0.092	0.092	0.096	0.089	0.083	0.084	0.085	0.088	0.635	0.634	0.627	0.618	0.627	0.617	0.617	0.614	0.622	0.609	0.538	0.56	0.546	0.546	0.548	0.538	0.502	0.596
09:25:06	565	0.107	0.106	0.105	0.107	0.106	0.105	0.103	0.101	0.098	0.101	0.092	0.09	0.087	0.087	0.09	0.085	0.097	0.096	0.097	0.096	0.1	0.095	0.094	0.094	0.097	0.092	0.085	0.086	0.087	0.091	0.655	0.662	0.652	0.646	0.641	0.624	0.628	0.624	0.63	0.61	0.548	0.59	0.577	0.57	0.569	0.544	0.504	0.584
09:30:06	570	0.113	0.113	0.112	0.114	0.109	0.11	0.107	0.109	0.108	0.11	0.097	0.097	0.092	0.092	0.097	0.089	0.103	0.102	0.104	0.102	0.107	0.101	0.1	0.101	0.101	0.095	0.09	0.09	0.093	0.097	0.65	0.662	0.654	0.649	0.649	0.633	0.62	0.631	0.638	0.622	0.559	0.591	0.579	0.576	0.576	0.566	0.523	0.596
09:35:06	575	0.111	0.112	0.113	0.113	0.108	0.107	0.11	0.111	0.107	0.107	0.098	0.098	0.095	0.094	0.099	0.092	0.109	0.108	0.107	0.103	0.106	0.107	0.105	0.105	0.103	0.1	0.091	0.091	0.095	0.097	0.662	0.664	0.659	0.659	0.658	0.636	0.632	0.622	0.638	0.641	0.55	0.602	0.588	0.574	0.593	0.57	0.526	0.594
09:40:06	580	0.117	0.112	0.116	0.114	0.113	0.115	0.111	0.112	0.11	0.115	0.103	0.103	0.1	0.1	0.103	0.097	0.109	0.109	0.109	0.108	0.112	0.108	0.104	0.106	0.106	0.104	0.097	0.098	0.102	0.103	0.66	0.659	0.655	0.645	0.641	0.643	0.634	0.635	0.639	0.631	0.578	0.595	0.583	0.58	0.576	0.569	0.518	0.607
09:45:06	585	0.119	0.117	0.116	0.119	0.119	0.116	0.116	0.122	0.118	0.117	0.105	0.106	0.103	0.103	0.107	0.102	0.109	0.112	0.111	0.111	0.116	0.111	0.108	0.11	0.107	0.109	0.101	0.101	0.105	0.106	0.656	0.653	0.65	0.644	0.654	0.645	0.643	0.646	0.66	0.636	0.579	0.596	0.587	0.593	0.593	0.582	0.537	0.613
09:50:06	590	0.124	0.115	0.122	0.12	0.116	0.114	0.115	0.118	0.117	0.122	0.108	0.108	0.106	0.105	0.108	0.104	0.109	0.113	0.113	0.114	0.118	0.112	0.11	0.11	0.109	0.11	0.104	0.103	0.104	0.107	0.669	0.663	0.668	0.66	0.663	0.649	0.642	0.648	0.657	0.642	0.597	0.614	0.606	0.609	0.607	0.598	0.537	0.61
09:55:06	595	0.125	0.116	0.117	0.119	0.119	0.115	0.114	0.114	0.114	0.127	0.105	0.112	0.108	0.11	0.113	0.109	0.113	0.115	0.116	0.115	0.121	0.112	0.11	0.111	0.11	0.109	0.104	0.103	0.104	0.107	0.664	0.647	0.649	0.639	0.637	0.647	0.637	0.641	0.646	0.644	0.593	0.6	0.587	0.589	0.593	0.589	0.541	0.626
10:00:06	600	0.127	0.124	0.121	0.12	0.121	0.117	0.117	0.116	0.118	0.125	0.115	0.115	0.112	0.111	0.113	0.109	0.115	0.116	0.117	0.119	0.123	0.118	0.116	0.108	0.112	0.111	0.105	0.104	0.107	0.111	0.682	0.677	0.673	0.67	0.674	0.663	0.642	0.645	0.643	0.648	0.611	0.625	0.608	0.604	0.605	0.606	0.571	0.623
10:05:06	605	0.127	0.126	0.127	0.127	0.125	0.127	0.124	0.122	0.124	0.126	0.118	0.116	0.114	0.114	0.117	0.114	0.119	0.118	0.123	0.119	0.116	0.121	0.117	0.118	0.116	0.112	0.106	0.106	0.108	0.111	0.676	0.671	0.671	0.662	0.664	0.672	0.646	0.647	0.666	0.652	0.603	0.622	0.617	0.612	0.614	0.605	0.577	0.638
10:10:06	610	0.134	0.133	0.135	0.131	0.135	0.132	0.129	0.129	0.127	0.131	0.118	0.115	0.114	0.112	0.115	0.112	0.117	0.118	0.119	0.123	0.125	0.12	0.117	0.116	0.117	0.116	0.105	0.108	0.108	0.111	0.681	0.678	0.674	0.666	0.673	0.659	0.652	0.655	0.663	0.648	0.616	0.633	0.627	0.625	0.625	0.607	0.575	0.633
10:15:06	615	0.129	0.135	0.133	0.131	0.133	0.131	0.133	0.129	0.127	0.138	0.122	0.119	0.114	0.114	0.12	0.11	0.119	0.125	0.126	0.127	0.125	0.121	0.115	0.118	0.118	0.119	0.105	0.108	0.112	0.114	0.699	0.687	0.685	0.677	0.692	0.68	0.655	0.659	0.67	0.665	0.644	0.639	0.636	0.631	0.634	0.622	0.59	0.643
10:20:06	620	0.135	0.139	0.138	0.134	0.139	0.138	0.136	0.134	0.124	0.131	0.128	0.129	0.127	0.124	0.124	0.121	0.127	0.127	0.131	0.128	0.133	0.127	0.128	0.124	0.12	0.122	0.109	0.109	0.114	0.118	0.688	0.685	0.691	0.684	0.692	0.681	0.673	0.678	0.685	0.668	0.626	0.638	0.632	0.64	0.641	0.626	0.593	0.649
10:25:06	625	0.147	0.146	0.147	0.146	0.15	0.146	0.145	0.142	0.138	0.143	0.125	0.125	0.122	0.119	0.125	0.118	0.127	0.128	0.129	0.131	0.131	0.131	0.128	0.125	0.126	0.125	0.113	0.113	0.116	0.119	0.691	0.689	0.697	0.687	0.693	0.686	0.676	0.681	0.685	0.673	0.623	0.639	0.639	0.644	0.642	0.631	0.603	0.653
10:30:06	630	0.15	0.145	0.15	0.148	0.153	0.146	0.148	0.144	0.139	0.141	0.131	0.127	0.126	0.123	0.127	0.122	0.129	0.132	0.136	0.132	0.132	0.135	0.128	0.128	0.125	0.124	0.114	0.114	0.118	0.121	0.708	0.694	0.699	0.689	0.69	0.681	0.677	0.681	0.693	0.677	0.633	0.652	0.635	0.648	0.648	0.631	0.602	0.664
10:35:06	635	0.156	0.155	0.156	0.154	0.161	0.156	0.153	0.15	0.147	0.149	0.134	0.129	0.126	0.125	0.126	0.127	0.131	0.134	0.137	0.138	0.141	0.138	0.132	0.132	0.132	0.131	0.119	0.121	0.123	0.126	0.706	0.703	0.7	0.692	0.697	0.684	0.682	0.685	0.685	0.675	0.645	0.662	0.656	0.656	0.654	0.641	0.613	0.661
10:40:06	640	0.161	0.156	0.16	0.155	0.164	0.159	0.157	0.149	0.15	0.152	0.141	0.14	0.136	0.134	0.14	0.137	0.141	0.145	0.144	0.137	0.144	0.14	0.138	0.136	0.136	0.134	0.123	0.124	0.127	0.128	0.714	0.71	0.709	0.699	0.706	0.7	0.686	0.685	0.691	0.673	0.648	0.668	0.66	0.652	0.642	0.65	0.623	0.669
10:45:06	645	0.167	0.151	0.162	0.155	0.17	0.166	0.155	0.148	0.142	0.159	0.144	0.14	0.142	0.139	0.143	0.133	0.141	0.147	0.14	0.145	0.148	0.129	0.127	0.132	0.13	0.124	0.121	0.121	0.122	0.129	0.716	0.715	0.713	0.7	0.703	0.705	0.706	0.699	0.714	0.686	0.666	0.679	0.666	0.667	0.661	0.648	0.62	0.674
10:50:06	650	0.176	0.156	0.158	0.165	0.169	0.161	0.158	0.152	0.155	0.162	0.152	0.139	0.135	0.135	0.138	0.132	0.145	0.154	0.154	0.148	0.158	0.138	0.138	0.138	0.141	0.144	0.12	0.121	0.132	0.135	0.714	0.713	0.714	0.706	0.718	0.709	0.712	0.709	0.714	0.686	0.66	0.672	0.662	0.668	0.671	0.655	0.629	0.678
10:55:06	655	0.168	0.182	0.176	0.179	0.181	0.177	0.177	0.171	0.169	0.174	0.155	0.148	0.153	0.141	0.154	0.151	0.163	0.163	0.162	0.158	0.157	0.157	0.159	0.159	0.156	0.153	0.138	0.138	0.141	0.149	0.738	0.73	0.733	0.726	0.737	0.721	0.708	0.707	0.707	0.693	0.678	0.694	0.679	0.683	0.683	0.666	0.633	0.682
11:00:06	660	0.182	0.176	0.182	0.18	0.201	0.192	0.19	0.174	0.169	0.164	0.16	0.157	0.152	0.15	0.154	0.148	0.157	0.156	0.16	0.157	0.157	0.157	0.152	0.15	0.152	0.151	0.137	0.138	0.142	0.146	0.719	0.708	0.706	0.699	0.715	0.702	0.704	0.704	0.708	0.685	0.672	0.679	0.664	0.66	0.665	0.666	0.633	0.688
11:05:06	665	0.182	0.177	0.184	0.184	0.208	0.202	0.198	0.177	0.166	0.166	0.155	0.157	0.151	0.15	0.153	0.146	0.158	0.158	0.161	0.151	0.163	0.152	0.151	0.147	0.152	0.154	0.134	0.138	0.138	0.141	0.723	0.711	0.71	0.707	0.715	0.709	0.697	0.704	0.714	0.694	0.67	0.675	0.669	0.668	0.665	0.663	0.629	0.677
11:10:06	670	0.204	0.191	0.182	0.179	0.2	0.198	0.195	0.169	0.168	0.18	0.161	0.161	0.149	0.145	0.144	0.14	0.156	0.162	0.164	0.167	0.169	0.162	0.168	0.145	0.171	0.15	0.13	0.13	0.135	0.148	0.727	0.73	0.731	0.721	0.73	0.714	0.713	0.716	0.714	0.698	0.682	0.69	0.685	0.69	0.686	0.672	0.639	0.686
11:15:06	675	0.187	0.191	0.189	0.182	0.22	0.217	0.211	0.177	0.18	0.189	0.165	0.157	0.157	0.153	0.163	0.158	0.169	0.163	0.163	0.164	0.177	0.159	0.168	0.16	0.16	0.158	0.136	0.147	0.147	0.154	0.738	0.733	0.727	0.723	0.738	0.717	0.704	0.719	0.723	0.708	0.693	0.707	0.691	0.695	0.695	0.679	0.655	0.698
11:20:06	680	0.197	0.198	0.193	0.189	0.232	0.225	0.218	0.183	0.182	0.195	0.166	0.171	0.161	0.162	0.164	0.159	0.173	0.174	0.169	0.167	0.173	0.177	0.164	0.158	0.165	0.161	0.147	0.148	0.148	0.149	0.739	0.737	0.735	0.726	0.73	0.723	0.727	0.728	0.734	0.709	0.689	0.706	0.696	0.696	0.692	0.676	0.651	0.695
11:25:06	685	0.209	0.206	0.209	0.21	0.236	0.229	0.223	0.203	0.194	0.187	0.179	0.184	0.17	0.174	0.181	0.17	0.183	0.185	0.181	0.183	0.183	0.174	0.177	0.176	0.181	0.181	0.16	0.161	0.166	0.161	0.754	0.749	0.747	0.738	0.744	0.731	0.722	0.73	0.736	0.727	0.707	0.717	0.708	0.711	0.708	0.694	0.664	0.707
11:30:06	690	0.205	0.207	0.211	0.208	0.23	0.227	0.214	0.191	0.197	0.187	0.174	0.182	0.164	0.161	0.166	0.167	0.171	0.18	0.182	0.174	0.193	0.174	0.177	0.167	0.17	0.174	0.149	0.148	0.158	0.156	0.74	0.735	0.739	0.732	0.742	0.728	0.72	0.728	0.728	0.712	0.695	0.702	0.692	0.691	0.692	0.695	0.654	0.705
11:35:06	695	0.217	0.216	0.212	0.212	0.242	0.245	0.234	0.215	0.197	0.203	0.191	0.181	0.175	0.179	0.188	0.173	0.182	0.193	0.188	0.183	0.203	0.184	0.181	0.182	0.181	0.181	0.157	0.159	0.17	0.166	0.761	0.758	0.76	0.745	0.759	0.737	0.726	0.733	0.737	0.72	0.712	0.73	0.712	0.72	0.715	0.696	0.67	0.71
11:40:06	700	0.226	0.223	0.229	0.207	0.248	0.237	0.236	0.202	0.199	0.192	0.205	0.202	0.184	0.181	0.19	0.176	0.192	0.195	0.189	0.184	0.216	0.2	0.195	0.187	0.184	0.184	0.162	0.165	0.165	0.169	0.764	0.767	0.763	0.754	0.763	0.749	0.742	0.748	0.754	0.729	0.716	0.73	0.726	0.722	0.719	0.705	0.684	0.728
11:45:06	705	0.214	0.216	0.238	0.229	0.254	0.25	0.246	0.223	0.203	0.206	0.215	0.197	0.216	0.2	0.217	0.182	0.208	0.214	0.21	0.187	0.199	0.201	0.204	0.2	0.206	0.202	0.185	0.189	0.184	0.186	0.769	0.77	0.766	0.755	0.766	0.752	0.747	0.76	0.763	0.734	0.718	0.728	0.731	0.725	0.727	0.709	0.692	0.734
11:50:06	710	0.238	0.231	0.244	0.232	0.257	0.255	0.252	0.229	0.21	0.201	0.212	0.211	0.208	0.203	0.216	0.199	0.205	0.223	0.197	0.198	0.203	0.208	0.203	0.198	0.205	0.228	0.183	0.192	0.182	0.177	0.778	0.759	0.775	0.763	0.771	0.76	0.746	0.747	0.752	0.743	0.732	0.73	0.719	0.734	0.725	0.714	0.698	0.74
11:55:06	715	0.246	0.239	0.244	0.242	0.261	0.26	0.256	0.217	0.218	0.224	0.215	0.209	0.197	0.205	0.215	0.199	0.194	0.206	0.213	0.22	0.226	0.209	0.209	0.203	0.204	0.207	0.177	0.186	0.179	0.185	0.776	0.777	0.773	0.758	0.771	0.758	0.757	0.759	0.755	0.739	0.725	0.75	0.733	0.733	0.731	0.713	0.697	0.733
12:00:06	720	0.241	0.255	0.249	0.252	0.263	0.265	0.259	0.241	0.224	0.225	0.217	0.211	0.224	0.206	0.225	0.196	0.207	0.226	0.216	0.217	0.222	0.224	0.209	0.205	0.216	0.225	0.202	0.205	0.181	0.194	0.776	0.772	0.783	0.772	0.787	0.77	0.762	0.768	0.77	0.747	0.74	0.748	0.739	0.744	0.746	0.724	0.706	0.744
12:05:06	725	0.246	0.257	0.26	0.256	0.264	0.264	0.269	0.243	0.227	0.231	0.235	0.209	0.206	0.207	0.213	0.193	0.205	0.22	0.232	0.228	0.222	0.228	0.218	0.197	0.208	0.222	0.178	0.187	0.183	0.197	0.779	0.786	0.79	0.775	0.782	0.766	0.75	0.78	0.781	0.75	0.729	0.755	0.751	0.749	0.751	0.726	0.712	0.744
12:10:06	730	0.251	0.252	0.265	0.257	0.27	0.269	0.264	0.254	0.237	0.237	0.231	0.226	0.223	0.216	0.225	0.2	0.213	0.229	0.224	0.236	0.226	0.233	0.226	0.217	0.219	0.229	0.193	0.198	0.203	0.205	0.777	0.77	0.773	0.755	0.776	0.766	0.753	0.754	0.759	0.746	0.729	0.743	0.73	0.734	0.722	0.73	0.704	0.748
12:15:06	735	0.254	0.27	0.266	0.26	0.273	0.271	0.269	0.255	0.246	0.241	0.233	0.226	0.234	0.233	0.241	0.229	0.234	0.244	0.234	0.241	0.226	0.25	0.231	0.228	0.227	0.236	0.201	0.208	0.201	0.216	0.799	0.799	0.792	0.782	0.789	0.773	0.771	0.771	0.771	0.753	0.74	0.762	0.753	0.75	0.748	0.735	0.721	0.75
12:20:06	740	0.261	0.269	0.272	0.269	0.272	0.278	0.27	0.259	0.254	0.253	0.247	0.246	0.239	0.242	0.248	0.226	0.245	0.247	0.24	0.244	0.241	0.241	0.24	0.234	0.233	0.24	0.196	0.216	0.217	0.226	0.799	0.785	0.785	0.774	0.783	0.777	0.761	0.77	0.767	0.754	0.734	0.755	0.741	0.741	0.735	0.731	0.716	0.756
12:25:06	745	0.268	0.267	0.27	0.271	0.276	0.284	0.276	0.264	0.258	0.258	0.247	0.246	0.236	0.235	0.238	0.228	0.24	0.249	0.253	0.247	0.24	0.244	0.241	0.238	0.236	0.247	0.21	0.217	0.223	0.228	0.786	0.781	0.78	0.772	0.775	0.775	0.766	0.77	0.774	0.755	0.735	0.753	0.748	0.746	0.736	0.731	0.703	0.746
12:30:06	750	0.27	0.27	0.272	0.272	0.282	0.28	0.273	0.27	0.259	0.255	0.264	0.257	0.25	0.245	0.219	0.215	0.23	0.253	0.257	0.249	0.248	0.255	0.246	0.251	0.253	0.26	0.192	0.224	0.208	0.218	0.789	0.792	0.794	0.78	0.794	0.779	0.77	0.775	0.772	0.762	0.742	0.757	0.755	0.754	0.754	0.745	0.722	0.76
12:35:06	755	0.272	0.271	0.273	0.272	0.287	0.285	0.282	0.272	0.265	0.262	0.26	0.267	0.26	0.262	0.259	0.258	0.267	0.262	0.264	0.26	0.253	0.253	0.255	0.255	0.253	0.261	0.219	0.241	0.247	0.244	0.796	0.799	0.799	0.777	0.794	0.779	0.769	0.772	0.779	0.765	0.75	0.767	0.759	0.758	0.756	0.738	0.72	0.758
12:40:06	760	0.272	0.276	0.278	0.276	0.288	0.289	0.284	0.276	0.266	0.266	0.259	0.262	0.254	0.255	0.257	0.247	0.254	0.261	0.263	0.262	0.257	0.257	0.252	0.255	0.251	0.257	0.227	0.238	0.24	0.24	0.797	0.791	0.788	0.785	0.801	0.794	0.786	0.791	0.785	0.773	0.748	0.771	0.761	0.757	0.762	0.754	0.732	0.77
12:45:06	765	0.268	0.28	0.28	0.281	0.294	0.296	0.291	0.279	0.269	0.268	0.264	0.263	0.254	0.254	0.252	0.25	0.26	0.267	0.268	0.256	0.262	0.263	0.257	0.256	0.255	0.258	0.231	0.239	0.245	0.25	0.796	0.785	0.786	0.783	0.795	0.787	0.776	0.786	0.787	0.769	0.752	0.764	0.755	0.751	0.751	0.748	0.724	0.769
12:50:06	770	0.283	0.284	0.291	0.284	0.29	0.294	0.29	0.28	0.263	0.266	0.268	0.27	0.265	0.264	0.268	0.255	0.264	0.269	0.267	0.266	0.264	0.266	0.262	0.259	0.256	0.263	0.247	0.264	0.249	0.25	0.813	0.806	0.802	0.789	0.807	0.791	0.785	0.792	0.788	0.776	0.761	0.77	0.764	0.766	0.764	0.752	0.725	0.77
12:55:06	775	0.28	0.284	0.283	0.285	0.294	0.3	0.293	0.284	0.275	0.27	0.264	0.265	0.259	0.261	0.266	0.26	0.267	0.275	0.269	0.271	0.271	0.263	0.267	0.262	0.257	0.269	0.244	0.252	0.255	0.254	0.813	0.803	0.802	0.794	0.808	0.804	0.793	0.799	0.797	0.789	0.762	0.786	0.771	0.769	0.769	0.76	0.737	0.777
13:00:06	780	0.282	0.284	0.28	0.292	0.303	0.305	0.303	0.283	0.276	0.273	0.272	0.268	0.267	0.266	0.271	0.266	0.27	0.278	0.273	0.276	0.279	0.269	0.275	0.27	0.265	0.271	0.248	0.257	0.251	0.256	0.82	0.819	0.812	0.802	0.817	0.808	0.799	0.802	0.805	0.784	0.766	0.789	0.773	0.785	0.775	0.765	0.752	0.787
13:05:06	785	0.281	0.283	0.286	0.292	0.299	0.301	0.297	0.288	0.279	0.281	0.271	0.274	0.267	0.265	0.273	0.265	0.272	0.28	0.273	0.268	0.277	0.274	0.275	0.272	0.268	0.263	0.255	0.257	0.257	0.255	0.818	0.81	0.809	0.802	0.808	0.8	0.79	0.797	0.8	0.786	0.77	0.778	0.769	0.773	0.766	0.767	0.735	0.772
13:10:06	790	0.284	0.28	0.291	0.298	0.307	0.308	0.307	0.289	0.284	0.269	0.277	0.275	0.276	0.276	0.281	0.272	0.278	0.285	0.278	0.277	0.272	0.278	0.279	0.278	0.277	0.276	0.257	0.259	0.261	0.26	0.832	0.816	0.816	0.805	0.812	0.807	0.798	0.805	0.81	0.796	0.782	0.791	0.776	0.781	0.782	0.766	0.74	0.78
13:15:06	795	0.285	0.279	0.281	0.294	0.316	0.319	0.311	0.297	0.281	0.274	0.276	0.278	0.274	0.276	0.285	0.272	0.284	0.286	0.284	0.28	0.274	0.287	0.282	0.283	0.284	0.267	0.258	0.263	0.269	0.27	0.835	0.832	0.832	0.813	0.821	0.819	0.803	0.803	0.808	0.804	0.783	0.796	0.791	0.791	0.78	0.774	0.751	0.783
13:20:06	800	0.284	0.299	0.302	0.305	0.32	0.319	0.314	0.296	0.292	0.287	0.284	0.279	0.281	0.28	0.286	0.269	0.286	0.289	0.284	0.264	0.282	0.275	0.284	0.287	0.284	0.272	0.261	0.268	0.268	0.269	0.829	0.82	0.816	0.812	0.812	0.812	0.803	0.807	0.816	0.8	0.78	0.79	0.784	0.778	0.772	0.777	0.744	0.786
13:25:06	805	0.298	0.298	0.301	0.307	0.328	0.326	0.323	0.306	0.29	0.293	0.281	0.282	0.284	0.281	0.291	0.281	0.289	0.291	0.283	0.283	0.286	0.282	0.287	0.287	0.288	0.279	0.266	0.274	0.278	0.274	0.832	0.829	0.827	0.818	0.829	0.824	0.813	0.814	0.811	0.797	0.785	0.797	0.793	0.789	0.783	0.788	0.761	0.801
13:30:06	810	0.29	0.293	0.3	0.305	0.322	0.32	0.316	0.301	0.286	0.291	0.287	0.291	0.291	0.289	0.294	0.28	0.291	0.291	0.287	0.277	0.277	0.286	0.287	0.29	0.282	0.282	0.271	0.276	0.276	0.279	0.841	0.831	0.828	0.818	0.819	0.82	0.81	0.822	0.819	0.808	0.791	0.804	0.79	0.791	0.787	0.781	0.754	0.793
13:35:06	815	0.295	0.294	0.299	0.306	0.327	0.326	0.322	0.302	0.289	0.29	0.278	0.288	0.295	0.291	0.301	0.285	0.293	0.293	0.289	0.282	0.287	0.293	0.292	0.294	0.291	0.285	0.275	0.281	0.282	0.282	0.847	0.842	0.839	0.823	0.83	0.831	0.813	0.818	0.818	0.811	0.803	0.81	0.801	0.802	0.794	0.788	0.761	0.801
13:40:06	820	0.296	0.299	0.309	0.314	0.335	0.33	0.328	0.307	0.291	0.293	0.287	0.298	0.293	0.287	0.303	0.279	0.293	0.293	0.291	0.278	0.292	0.291	0.298	0.296	0.292	0.286	0.279	0.28	0.28	0.278	0.842	0.833	0.83	0.829	0.835	0.834	0.821	0.831	0.826	0.813	0.801	0.801	0.788	0.792	0.788	0.795	0.759	0.802
13:45:06	825	0.302	0.311	0.314	0.312	0.342	0.339	0.336	0.314	0.301	0.301	0.291	0.295	0.296	0.292	0.301	0.286	0.302	0.297	0.304	0.293	0.286	0.296	0.295	0.299	0.296	0.287	0.285	0.285	0.29	0.289	0.854	0.854	0.84	0.832	0.841	0.834	0.815	0.825	0.825	0.817	0.807	0.814	0.804	0.802	0.794	0.792	0.772	0.803
13:50:06	830	0.305	0.304	0.319	0.319	0.343	0.343	0.339	0.308	0.298	0.299	0.301	0.299	0.301	0.293	0.308	0.294	0.302	0.305	0.301	0.292	0.293	0.3	0.303	0.305	0.303	0.294	0.284	0.295	0.296	0.292	0.844	0.837	0.835	0.83	0.832	0.837	0.827	0.832	0.837	0.826	0.805	0.809	0.8	0.802	0.795	0.797	0.774	0.812
13:55:06	835	0.308	0.318	0.329	0.326	0.348	0.345	0.346	0.315	0.309	0.306	0.305	0.304	0.306	0.298	0.308	0.293	0.307	0.309	0.31	0.296	0.293	0.305	0.309	0.309	0.306	0.291	0.289	0.297	0.298	0.296	0.87	0.861	0.862	0.853	0.854	0.85	0.834	0.847	0.848	0.829	0.827	0.828	0.817	0.82	0.814	0.815	0.79	0.827
14:00:06	840	0.318	0.315	0.329	0.33	0.359	0.353	0.355	0.32	0.305	0.304	0.301	0.301	0.303	0.296	0.307	0.297	0.302	0.306	0.306	0.301	0.294	0.301	0.301	0.307	0.301	0.296	0.292	0.294	0.299	0.295	0.859	0.861	0.855	0.841	0.851	0.841	0.828	0.836	0.841	0.824	0.807	0.829	0.817	0.817	0.809	0.808	0.779	0.822
14:05:06	845	0.317	0.318	0.34	0.337	0.363	0.363	0.355	0.321	0.312	0.31	0.301	0.303	0.303	0.297	0.309	0.29	0.304	0.305	0.307	0.302	0.303	0.305	0.308	0.311	0.304	0.301	0.296	0.293	0.298	0.297	0.864	0.87	0.858	0.85	0.859	0.855	0.846	0.857	0.866	0.842	0.826	0.842	0.825	0.824	0.822	0.813	0.783	0.821
14:10:06	850	0.324	0.329	0.342	0.337	0.376	0.37	0.366	0.325	0.317	0.311	0.314	0.308	0.31	0.304	0.315	0.305	0.311	0.316	0.313	0.302	0.309	0.31	0.31	0.309	0.311	0.3	0.3	0.3	0.303	0.301	0.864	0.867	0.863	0.856	0.856	0.86	0.845	0.85	0.853	0.836	0.818	0.831	0.83	0.829	0.826	0.82	0.797	0.832
14:15:06	855	0.327	0.332	0.353	0.346	0.387	0.379	0.375	0.332	0.321	0.316	0.306	0.314	0.315	0.312	0.32	0.306	0.316	0.322	0.315	0.309	0.307	0.308	0.311	0.314	0.311	0.306	0.299	0.304	0.303	0.304	0.872	0.874	0.866	0.86	0.865	0.852	0.847	0.856	0.857	0.836	0.827	0.841	0.833	0.835	0.823	0.828	0.794	0.827
14:20:06	860	0.332	0.335	0.361	0.352	0.39	0.379	0.374	0.333	0.327	0.315	0.31	0.318	0.317	0.316	0.321	0.313	0.315	0.322	0.32	0.312	0.308	0.31	0.317	0.316	0.316	0.313	0.303	0.31	0.313	0.306	0.859	0.86	0.854	0.856	0.857	0.843	0.843	0.853	0.851	0.842	0.822	0.829	0.822	0.826	0.816	0.82	0.792	0.825
14:25:06	865	0.336	0.344	0.378	0.359	0.39	0.392	0.379	0.332	0.328	0.321	0.32	0.318	0.316	0.308	0.319	0.307	0.316	0.319	0.314	0.305	0.316	0.316	0.324	0.322	0.319	0.32	0.308	0.315	0.312	0.303	0.872	0.877	0.871	0.865	0.866	0.852	0.856	0.862	0.864	0.84	0.838	0.853	0.838	0.842	0.837	0.824	0.797	0.836
14:30:06	870	0.336	0.344	0.383	0.367	0.393	0.394	0.39	0.351	0.349	0.325	0.321	0.321	0.32	0.318	0.321	0.313	0.316	0.322	0.321	0.317	0.318	0.318	0.327	0.323	0.319	0.323	0.307	0.312	0.314	0.305	0.878	0.882	0.877	0.871	0.878	0.862	0.857	0.865	0.864	0.85	0.842	0.851	0.844	0.846	0.838	0.83	0.8	0.849
14:35:06	875	0.348	0.351	0.39	0.381	0.406	0.385	0.387	0.34	0.352	0.332	0.331	0.328	0.325	0.325	0.325	0.313	0.324	0.328	0.328	0.317	0.326	0.321	0.329	0.326	0.323	0.328	0.313	0.316	0.317	0.305	0.88	0.889	0.883	0.88	0.879	0.86	0.87	0.875	0.873	0.851	0.845	0.855	0.848	0.848	0.842	0.838	0.813	0.853
14:40:06	880	0.348	0.361	0.376	0.381	0.401	0.396	0.394	0.356	0.358	0.333	0.341	0.33	0.328	0.325	0.324	0.322	0.324	0.334	0.332	0.322	0.327	0.335	0.345	0.339	0.332	0.338	0.307	0.318	0.323	0.314	0.886	0.881	0.88	0.881	0.883	0.874	0.868	0.875	0.875	0.858	0.856	0.862	0.852	0.848	0.849	0.84	0.81	0.864
14:45:06	885	0.353	0.359	0.384	0.386	0.418	0.399	0.386	0.37	0.363	0.339	0.339	0.34	0.337	0.332	0.331	0.327	0.33	0.342	0.331	0.328	0.335	0.335	0.342	0.337	0.33	0.339	0.306	0.316	0.321	0.315	0.89	0.884	0.89	0.888	0.888	0.866	0.87	0.882	0.882	0.861	0.853	0.865	0.855	0.858	0.856	0.842	0.814	0.86
14:50:06	890	0.358	0.37	0.402	0.406	0.418	0.41	0.406	0.379	0.378	0.34	0.348	0.35	0.342	0.337	0.339	0.332	0.334	0.351	0.347	0.339	0.337	0.34	0.351	0.345	0.34	0.343	0.309	0.321	0.325	0.317	0.899	0.898	0.893	0.888	0.896	0.88	0.878	0.882	0.883	0.867	0.856	0.871	0.865	0.862	0.855	0.852	0.829	0.872
14:55:06	895	0.36	0.377	0.406	0.394	0.419	0.408	0.413	0.374	0.375	0.341	0.359	0.351	0.351	0.353	0.349	0.345	0.342	0.354	0.347	0.336	0.335	0.344	0.361	0.352	0.35	0.353	0.321	0.326	0.331	0.325	0.884	0.885	0.887	0.885	0.895	0.875	0.87	0.881	0.88	0.861	0.85	0.864	0.863	0.864	0.861	0.845	0.818	0.864
15:00:06	900	0.37	0.378	0.405	0.399	0.424	0.42	0.413	0.391	0.377	0.346	0.358	0.358	0.355	0.352	0.347	0.351	0.347	0.364	0.351	0.341	0.343	0.356	0.361	0.356	0.347	0.362	0.322	0.331	0.334	0.323	0.897	0.907	0.904	0.9	0.899	0.887	0.875	0.888	0.887	0.869	0.87	0.881	0.866	0.866	0.858	0.856	0.833	0.878
15:05:06	905	0.365	0.377	0.403	0.41	0.417	0.423	0.415	0.385	0.384	0.353	0.36	0.358	0.357	0.358	0.352	0.353	0.348	0.357	0.355	0.344	0.347	0.349	0.359	0.355	0.343	0.356	0.324	0.334	0.335	0.322	0.895	0.896	0.892	0.883	0.892	0.885	0.88	0.89	0.888	0.87	0.866	0.868	0.865	0.86	0.858	0.847	0.818	0.865
15:10:06	910	0.387	0.393	0.411	0.403	0.42	0.414	0.417	0.381	0.389	0.356	0.373	0.366	0.37	0.365	0.358	0.362	0.353	0.367	0.354	0.347	0.357	0.362	0.36	0.355	0.347	0.371	0.325	0.337	0.339	0.326	0.902	0.911	0.905	0.896	0.909	0.888	0.888	0.895	0.891	0.872	0.872	0.882	0.878	0.875	0.872	0.858	0.833	0.883
15:15:06	915	0.379	0.386	0.412	0.408	0.43	0.413	0.419	0.397	0.387	0.355	0.367	0.372	0.365	0.368	0.367	0.36	0.353	0.371	0.362	0.348	0.351	0.359	0.374	0.367	0.355	0.37	0.327	0.335	0.345	0.332	0.903	0.903	0.896	0.889	0.905	0.894	0.897	0.898	0.897	0.877	0.877	0.888	0.878	0.872	0.868	0.857	0.835	0.88
15:20:06	920	0.391	0.397	0.413	0.406	0.428	0.423	0.438	0.391	0.391	0.363	0.375	0.376	0.387	0.393	0.384	0.384	0.369	0.374	0.361	0.354	0.364	0.364	0.373	0.368	0.362	0.376	0.341	0.352	0.353	0.335	0.903	0.9	0.898	0.892	0.902	0.888	0.894	0.897	0.895	0.876	0.874	0.886	0.874	0.878	0.873	0.854	0.845	0.882
15:25:06	925	0.399	0.402	0.422	0.42	0.438	0.439	0.443	0.417	0.395	0.363	0.386	0.384	0.393	0.407	0.398	0.392	0.372	0.383	0.373	0.359	0.375	0.375	0.382	0.374	0.371	0.385	0.345	0.353	0.358	0.34	0.911	0.913	0.908	0.9	0.901	0.894	0.897	0.902	0.899	0.882	0.877	0.892	0.878	0.88	0.88	0.859	0.846	0.884
15:30:06	930	0.399	0.409	0.436	0.43	0.448	0.447	0.446	0.409	0.395	0.366	0.39	0.4	0.394	0.391	0.398	0.386	0.378	0.389	0.372	0.362	0.374	0.377	0.394	0.391	0.383	0.39	0.353	0.37	0.369	0.345	0.901	0.9	0.897	0.891	0.899	0.892	0.886	0.892	0.891	0.877	0.88	0.885	0.878	0.878	0.876	0.861	0.844	0.883
15:35:06	935	0.398	0.403	0.427	0.43	0.452	0.455	0.449	0.411	0.393	0.369	0.382	0.389	0.401	0.399	0.388	0.393	0.384	0.393	0.373	0.363	0.368	0.372	0.389	0.387	0.379	0.387	0.361	0.371	0.371	0.346	0.91	0.913	0.906	0.899	0.911	0.898	0.888	0.893	0.906	0.891	0.875	0.889	0.876	0.871	0.87	0.865	0.843	0.882
15:40:06	940	0.406	0.41	0.433	0.433	0.456	0.453	0.449	0.411	0.397	0.369	0.389	0.391	0.404	0.402	0.395	0.403	0.383	0.393	0.378	0.369	0.376	0.376	0.394	0.39	0.383	0.388	0.362	0.375	0.37	0.352	0.905	0.907	0.904	0.899	0.908	0.904	0.9	0.904	0.905	0.893	0.876	0.878	0.869	0.87	0.872	0.863	0.845	0.888
15:45:06	945	0.414	0.416	0.437	0.438	0.456	0.455	0.454	0.415	0.398	0.372	0.388	0.394	0.406	0.412	0.408	0.404	0.39	0.398	0.378	0.371	0.38	0.378	0.397	0.395	0.385	0.395	0.366	0.375	0.372	0.353	0.899	0.902	0.898	0.897	0.916	0.904	0.893	0.901	0.899	0.894	0.877	0.881	0.867	0.869	0.881	0.871	0.852	0.891
15:50:06	950	0.41	0.411	0.431	0.432	0.454	0.451	0.452	0.417	0.405	0.378	0.39	0.394	0.399	0.403	0.403	0.401	0.387	0.395	0.382	0.374	0.379	0.378	0.392	0.387	0.38	0.39	0.362	0.373	0.371	0.353	0.922	0.914	0.917	0.918	0.917	0.904	0.892	0.907	0.914	0.903	0.897	0.896	0.888	0.893	0.888	0.881	0.86	0.889
15:55:06	955	0.426	0.422	0.442	0.439	0.459	0.458	0.459	0.421	0.413	0.388	0.402	0.403	0.407	0.407	0.399	0.404	0.391	0.398	0.387	0.382	0.393	0.39	0.403	0.395	0.387	0.394	0.367	0.378	0.373	0.357	0.923	0.918	0.912	0.908	0.916	0.916	0.904	0.918	0.915	0.899	0.899	0.897	0.889	0.884	0.879	0.869	0.851	0.889
16:00:06	960	0.421	0.423	0.442	0.439	0.463	0.46	0.465	0.427	0.416	0.39	0.401	0.403	0.409	0.406	0.41	0.408	0.394	0.404	0.391	0.386	0.394	0.39	0.404	0.397	0.389	0.398	0.371	0.381	0.378	0.362	0.924	0.92	0.913	0.91	0.916	0.915	0.918	0.917	0.92	0.899	0.902	0.897	0.887	0.893	0.893	0.874	0.86	0.895
16:05:06	965	0.428	0.433	0.45	0.443	0.462	0.46	0.456	0.422	0.42	0.392	0.411	0.413	0.414	0.417	0.426	0.413	0.397	0.407	0.392	0.391	0.405	0.4	0.41	0.4	0.392	0.401	0.371	0.383	0.38	0.365	0.946	0.941	0.937	0.927	0.94	0.927	0.916	0.928	0.926	0.912	0.913	0.918	0.905	0.905	0.903	0.891	0.876	0.899
16:10:06	970	0.429	0.428	0.444	0.443	0.461	0.46	0.465	0.426	0.417	0.392	0.412	0.41	0.418	0.418	0.429	0.416	0.402	0.411	0.393	0.393	0.401	0.397	0.414	0.405	0.397	0.402	0.374	0.39	0.385	0.368	0.929	0.922	0.92	0.905	0.922	0.914	0.902	0.919	0.905	0.905	0.904	0.905	0.892	0.898	0.893	0.883	0.863	0.888
16:15:06	975	0.429	0.433	0.45	0.448	0.468	0.462	0.465	0.432	0.421	0.394	0.415	0.418	0.424	0.424	0.433	0.419	0.405	0.417	0.399	0.393	0.406	0.405	0.418	0.41	0.401	0.407	0.379	0.391	0.387	0.372	0.924	0.927	0.928	0.92	0.935	0.925	0.911	0.92	0.917	0.907	0.896	0.904	0.9	0.9	0.9	0.89	0.876	0.906
16:20:06	980	0.431	0.434	0.449	0.445	0.462	0.46	0.466	0.43	0.42	0.397	0.414	0.413	0.415	0.418	0.43	0.418	0.407	0.418	0.399	0.397	0.406	0.4	0.417	0.41	0.401	0.404	0.377	0.392	0.388	0.372	0.927	0.916	0.914	0.913	0.921	0.911	0.898	0.912	0.912	0.914	0.899	0.903	0.892	0.892	0.891	0.88	0.871	0.895
16:25:06	985	0.431	0.431	0.446	0.446	0.458	0.459	0.461	0.429	0.419	0.402	0.415	0.412	0.416	0.423	0.432	0.42	0.408	0.415	0.397	0.399	0.405	0.4	0.417	0.409	0.4	0.405	0.378	0.395	0.389	0.372	0.938	0.93	0.926	0.924	0.936	0.922	0.915	0.923	0.918	0.914	0.901	0.902	0.892	0.898	0.895	0.887	0.873	0.902
16:30:06	990	0.443	0.444	0.457	0.45	0.465	0.468	0.463	0.43	0.424	0.41	0.422	0.417	0.422	0.424	0.438	0.424	0.409	0.416	0.401	0.408	0.417	0.412	0.424	0.411	0.408	0.415	0.388	0.397	0.392	0.378	0.956	0.95	0.946	0.939	0.956	0.937	0.927	0.939	0.929	0.916	0.92	0.937	0.922	0.919	0.923	0.904	0.896	0.923
16:35:06	995	0.443	0.444	0.459	0.45	0.466	0.463	0.467	0.431	0.425	0.408	0.426	0.42	0.424	0.424	0.434	0.421	0.409	0.417	0.405	0.402	0.419	0.414	0.425	0.411	0.406	0.413	0.386	0.394	0.395	0.382	0.946	0.936	0.94	0.926	0.94	0.927	0.916	0.925	0.929	0.92	0.918	0.928	0.909	0.907	0.912	0.897	0.879	0.91
16:40:06	1000	0.446	0.446	0.462	0.451	0.466	0.464	0.467	0.435	0.43	0.411	0.43	0.424	0.425	0.429	0.438	0.427	0.41	0.421	0.411	0.411	0.424	0.414	0.43	0.416	0.407	0.416	0.387	0.394	0.391	0.383	0.956	0.955	0.951	0.943	0.953	0.935	0.933	0.933	0.928	0.921	0.919	0.928	0.913	0.926	0.925	0.904	0.893	0.926
16:45:06	1005	0.447	0.448	0.464	0.454	0.469	0.467	0.469	0.435	0.437	0.419	0.43	0.422	0.425	0.427	0.441	0.428	0.411	0.418	0.406	0.421	0.426	0.413	0.427	0.413	0.407	0.419	0.39	0.401	0.397	0.385	0.961	0.956	0.955	0.942	0.953	0.944	0.937	0.943	0.942	0.938	0.93	0.933	0.916	0.92	0.915	0.909	0.893	0.925
16:50:06	1010	0.449	0.446	0.466	0.459	0.471	0.469	0.473	0.443	0.438	0.417	0.433	0.424	0.431	0.436	0.45	0.434	0.422	0.43	0.417	0.42	0.424	0.415	0.431	0.422	0.415	0.419	0.393	0.407	0.404	0.393	0.95	0.939	0.936	0.93	0.942	0.93	0.927	0.934	0.933	0.929	0.916	0.917	0.902	0.905	0.902	0.897	0.885	0.912
16:55:06	1015	0.458	0.45	0.463	0.459	0.474	0.471	0.475	0.445	0.443	0.424	0.436	0.431	0.436	0.437	0.451	0.437	0.417	0.428	0.412	0.421	0.43	0.416	0.437	0.424	0.415	0.423	0.395	0.406	0.401	0.391	0.969	0.955	0.955	0.943	0.953	0.954	0.942	0.951	0.95	0.945	0.939	0.936	0.918	0.921	0.922	0.907	0.889	0.925
17:00:06	1020	0.456	0.455	0.468	0.459	0.479	0.473	0.477	0.445	0.44	0.423	0.438	0.428	0.436	0.437	0.463	0.436	0.418	0.431	0.422	0.429	0.436	0.423	0.435	0.423	0.42	0.427	0.402	0.407	0.406	0.398	0.966	0.955	0.961	0.945	0.962	0.949	0.938	0.943	0.941	0.939	0.934	0.95	0.931	0.931	0.931	0.912	0.902	0.934
17:05:06	1025	0.461	0.454	0.467	0.461	0.474	0.475	0.479	0.451	0.442	0.424	0.437	0.433	0.438	0.44	0.453	0.441	0.427	0.436	0.425	0.426	0.435	0.422	0.439	0.425	0.416	0.424	0.396	0.411	0.408	0.398	0.962	0.948	0.949	0.923	0.944	0.945	0.93	0.938	0.933	0.941	0.938	0.939	0.921	0.921	0.918	0.912	0.881	0.92
17:10:06	1030	0.458	0.458	0.468	0.464	0.474	0.477	0.481	0.453	0.449	0.43	0.441	0.432	0.439	0.444	0.461	0.442	0.428	0.439	0.43	0.434	0.439	0.423	0.44	0.426	0.423	0.425	0.404	0.408	0.411	0.401	0.97	0.971	0.969	0.946	0.966	0.958	0.949	0.957	0.956	0.949	0.941	0.948	0.936	0.938	0.935	0.922	0.908	0.938
17:15:06	1035	0.462	0.458	0.469	0.464	0.464	0.475	0.48	0.453	0.446	0.432	0.445	0.439	0.444	0.441	0.462	0.441	0.432	0.438	0.43	0.431	0.442	0.428	0.444	0.431	0.422	0.43	0.406	0.416	0.414	0.403	0.977	0.972	0.97	0.953	0.968	0.962	0.958	0.959	0.959	0.96	0.951	0.951	0.935	0.941	0.933	0.926	0.909	0.941
17:20:06	1040	0.471	0.464	0.474	0.469	0.458	0.486	0.491	0.46	0.452	0.435	0.449	0.442	0.443	0.453	0.464	0.45	0.439	0.449	0.437	0.443	0.447	0.43	0.445	0.439	0.429	0.434	0.408	0.422	0.419	0.409	0.976	0.957	0.956	0.953	0.962	0.958	0.954	0.966	0.958	0.95	0.953	0.947	0.928	0.932	0.938	0.92	0.904	0.945
17:25:06	1045	0.477	0.466	0.484	0.47	0.451	0.483	0.482	0.459	0.457	0.439	0.452	0.453	0.455	0.45	0.473	0.445	0.437	0.443	0.434	0.443	0.448	0.436	0.449	0.434	0.429	0.439	0.414	0.421	0.417	0.408	0.986	0.979	0.97	0.972	0.975	0.972	0.959	0.964	0.962	0.962	0.961	0.959	0.945	0.948	0.941	0.929	0.922	0.954
17:30:06	1050	0.479	0.467	0.484	0.472	0.442	0.482	0.483	0.457	0.447	0.433	0.454	0.447	0.451	0.453	0.468	0.45	0.439	0.447	0.438	0.436	0.45	0.435	0.45	0.438	0.43	0.438	0.41	0.424	0.422	0.409	0.989	0.974	0.974	0.965	0.975	0.966	0.958	0.962	0.963	0.962	0.962	0.965	0.94	0.949	0.946	0.929	0.918	0.952
17:35:06	1055	0.479	0.468	0.477	0.47	0.419	0.473	0.477	0.462	0.461	0.45	0.455	0.445	0.447	0.446	0.464	0.448	0.44	0.453	0.441	0.454	0.451	0.437	0.446	0.43	0.425	0.435	0.411	0.423	0.422	0.412	0.983	0.971	0.966	0.967	0.973	0.963	0.962	0.959	0.965	0.969	0.956	0.949	0.935	0.944	0.935	0.928	0.922	0.957
17:40:06	1060	0.475	0.466	0.472	0.472	0.409	0.474	0.476	0.464	0.462	0.448	0.451	0.447	0.449	0.453	0.477	0.455	0.442	0.452	0.447	0.448	0.453	0.438	0.452	0.437	0.431	0.44	0.412	0.429	0.425	0.416	0.975	0.974	0.973	0.959	0.97	0.968	0.955	0.968	0.963	0.965	0.96	0.958	0.942	0.948	0.944	0.928	0.918	0.943
17:45:06	1065	0.477	0.475	0.468	0.475	0.409	0.471	0.463	0.461	0.451	0.442	0.456	0.448	0.448	0.453	0.478	0.451	0.44	0.448	0.437	0.438	0.454	0.436	0.45	0.437	0.432	0.44	0.413	0.426	0.424	0.413	0.983	0.969	0.968	0.961	0.975	0.97	0.958	0.967	0.959	0.966	0.966	0.954	0.938	0.941	0.932	0.927	0.919	0.952
17:50:06	1070	0.476	0.483	0.471	0.487	0.416	0.463	0.464	0.466	0.458	0.447	0.463	0.456	0.461	0.46	0.48	0.456	0.445	0.452	0.444	0.453	0.461	0.446	0.458	0.443	0.435	0.449	0.42	0.427	0.426	0.416	0.994	0.982	0.984	0.968	0.978	0.976	0.963	0.973	0.968	0.966	0.976	0.967	0.95	0.957	0.95	0.936	0.918	0.955
17:55:06	1075	0.461	0.483	0.465	0.481	0.424	0.459	0.463	0.464	0.455	0.446	0.462	0.456	0.455	0.462	0.485	0.46	0.446	0.452	0.444	0.45	0.457	0.446	0.457	0.443	0.437	0.444	0.424	0.433	0.432	0.419	0.989	0.988	0.987	0.967	0.984	0.979	0.968	0.976	0.973	0.976	0.973	0.971	0.955	0.963	0.954	0.939	0.926	0.955
18:00:06	1080	0.45	0.479	0.46	0.479	0.423	0.451	0.456	0.462	0.461	0.449	0.464	0.456	0.457	0.461	0.483	0.46	0.449	0.456	0.439	0.45	0.466	0.442	0.453	0.444	0.438	0.446	0.419	0.433	0.433	0.418	0.983	0.973	0.969	0.963	0.973	0.97	0.958	0.971	0.965	0.97	0.957	0.955	0.941	0.937	0.94	0.935	0.919	0.956
18:05:06	1085	0.437	0.47	0.453	0.48	0.422	0.442	0.442	0.464	0.463	0.45	0.466	0.46	0.461	0.46	0.485	0.459	0.449	0.454	0.442	0.449	0.461	0.446	0.458	0.445	0.44	0.449	0.42	0.436	0.429	0.419	0.996	0.982	0.983	0.965	0.982	0.977	0.954	0.969	0.959	0.975	0.973	0.973	0.953	0.96	0.959	0.942	0.926	0.956
18:10:06	1090	0.428	0.466	0.444	0.478	0.423	0.421	0.426	0.467	0.46	0.455	0.465	0.458	0.46	0.462	0.489	0.457	0.447	0.455	0.445	0.462	0.465	0.453	0.457	0.448	0.441	0.451	0.428	0.433	0.433	0.422	1.005	0.994	0.991	0.974	0.986	0.985	0.972	0.982	0.975	0.991	0.98	0.977	0.957	0.966	0.961	0.953	0.933	0.957
18:15:06	1095	0.423	0.459	0.431	0.476	0.425	0.417	0.419	0.469	0.455	0.455	0.467	0.459	0.463	0.469	0.491	0.467	0.454	0.46	0.444	0.454	0.465	0.443	0.457	0.449	0.441	0.455	0.432	0.439	0.439	0.428	0.994	0.989	0.98	0.972	0.986	0.985	0.974	0.98	0.976	0.984	0.975	0.97	0.952	0.962	0.95	0.942	0.927	0.966
18:20:06	1100	0.422	0.455	0.424	0.464	0.42	0.42	0.419	0.469	0.441	0.456	0.472	0.458	0.46	0.459	0.487	0.457	0.449	0.454	0.443	0.453	0.463	0.451	0.46	0.447	0.44	0.445	0.425	0.433	0.433	0.421	1.01	1	1.002	0.986	1.002	0.991	0.976	0.982	0.978	0.985	0.989	0.987	0.963	0.969	0.965	0.959	0.945	0.971
18:25:06	1105	0.423	0.446	0.429	0.464	0.422	0.428	0.426	0.471	0.439	0.459	0.471	0.458	0.465	0.466	0.497	0.472	0.458	0.459	0.447	0.459	0.466	0.448	0.458	0.447	0.441	0.457	0.43	0.436	0.439	0.426	0.995	0.986	0.981	0.977	0.987	0.994	0.978	0.983	0.978	0.984	0.975	0.966	0.949	0.955	0.945	0.942	0.926	0.971
18:30:06	1110	0.424	0.446	0.433	0.461	0.418	0.425	0.423	0.481	0.438	0.47	0.476	0.466	0.469	0.472	0.494	0.466	0.456	0.464	0.454	0.469	0.478	0.458	0.472	0.455	0.449	0.463	0.436	0.443	0.447	0.432	1.014	0.996	0.996	0.986	1.001	1.002	0.982	0.986	0.987	0.988	0.988	0.986	0.97	0.977	0.969	0.956	0.941	0.972
18:35:06	1115	0.425	0.442	0.431	0.45	0.415	0.424	0.423	0.469	0.431	0.467	0.475	0.472	0.472	0.471	0.489	0.461	0.456	0.459	0.447	0.467	0.474	0.455	0.466	0.454	0.45	0.459	0.439	0.445	0.443	0.43	1.012	1.004	1.009	0.989	1.001	0.995	0.974	0.985	0.982	0.99	0.982	0.991	0.974	0.983	0.973	0.962	0.951	0.976
18:40:06	1120	0.419	0.427	0.422	0.435	0.413	0.427	0.424	0.469	0.424	0.465	0.47	0.471	0.469	0.471	0.489	0.46	0.457	0.461	0.451	0.466	0.473	0.46	0.47	0.453	0.447	0.457	0.437	0.444	0.446	0.434	1.017	1.002	1.005	0.985	0.996	0.992	0.983	0.989	0.978	0.995	0.989	0.989	0.972	0.984	0.976	0.963	0.947	0.973
18:45:06	1125	0.421	0.423	0.427	0.428	0.412	0.434	0.429	0.473	0.414	0.471	0.465	0.472	0.473	0.467	0.5	0.449	0.461	0.472	0.455	0.463	0.469	0.457	0.471	0.453	0.449	0.458	0.434	0.443	0.443	0.434	1.008	0.998	0.994	0.987	0.997	1.004	0.982	1	1.005	1.005	0.993	0.982	0.965	0.971	0.967	0.957	0.943	0.975
18:50:06	1130	0.418	0.424	0.426	0.433	0.407	0.43	0.426	0.464	0.412	0.474	0.465	0.48	0.472	0.469	0.494	0.447	0.463	0.469	0.457	0.447	0.472	0.463	0.479	0.455	0.453	0.456	0.445	0.444	0.446	0.438	1.021	1.012	1.01	0.991	1.011	1.007	0.998	1.002	1	1.001	1.001	0.998	0.982	0.983	0.98	0.966	0.953	0.979
18:55:06	1135	0.413	0.423	0.42	0.436	0.405	0.425	0.42	0.457	0.416	0.476	0.46	0.474	0.467	0.469	0.492	0.446	0.463	0.467	0.461	0.438	0.459	0.463	0.47	0.457	0.453	0.451	0.442	0.45	0.448	0.437	1.015	0.997	0.995	0.982	0.999	1.001	0.988	1.001	1.001	1.008	0.997	0.99	0.968	0.969	0.971	0.964	0.955	0.979
19:00:06	1140	0.417	0.426	0.421	0.438	0.404	0.426	0.419	0.448	0.418	0.473	0.452	0.474	0.469	0.466	0.496	0.44	0.465	0.469	0.459	0.431	0.451	0.467	0.472	0.458	0.453	0.45	0.447	0.449	0.452	0.439	1.019	1.009	1.008	0.992	1.008	1.007	0.991	0.994	0.996	1.014	1.003	0.99	0.977	0.984	0.975	0.966	0.949	0.977
19:05:06	1145	0.409	0.42	0.413	0.433	0.404	0.429	0.421	0.445	0.419	0.472	0.442	0.465	0.462	0.457	0.494	0.44	0.471	0.465	0.46	0.427	0.438	0.459	0.469	0.461	0.456	0.446	0.448	0.449	0.454	0.443	1.021	1.009	1.007	0.997	1.012	1.01	0.995	0.999	1.004	1.006	0.995	0.995	0.982	0.99	0.975	0.973	0.953	0.987
19:10:06	1150	0.414	0.422	0.415	0.432	0.4	0.427	0.419	0.441	0.419	0.47	0.442	0.462	0.461	0.449	0.485	0.428	0.469	0.467	0.468	0.418	0.428	0.463	0.467	0.46	0.451	0.441	0.443	0.447	0.448	0.439	1.021	1.006	1.009	1.004	1.012	1.011	1.006	1.008	1.011	1.011	1.005	0.99	0.976	0.989	0.984	0.972	0.961	0.986
19:15:06	1155	0.408	0.419	0.413	0.431	0.399	0.426	0.417	0.441	0.416	0.456	0.446	0.458	0.455	0.449	0.487	0.434	0.473	0.466	0.466	0.41	0.42	0.464	0.464	0.464	0.455	0.441	0.451	0.449	0.455	0.442	1.031	1.018	1.012	1.003	1.018	1.014	1.003	1.003	1.005	1.018	1.009	0.999	0.985	0.989	0.987	0.975	0.959	0.986
19:20:06	1160	0.411	0.421	0.412	0.43	0.396	0.418	0.412	0.448	0.414	0.437	0.45	0.458	0.45	0.445	0.49	0.442	0.471	0.461	0.462	0.413	0.416	0.463	0.464	0.464	0.461	0.446	0.446	0.449	0.454	0.444	1.036	1.027	1.023	1.014	1.021	1.021	1.006	1.008	1.01	1.016	1.009	1.007	0.994	1.001	0.996	0.981	0.966	0.988
19:25:06	1165	0.41	0.422	0.412	0.429	0.396	0.418	0.415	0.446	0.412	0.428	0.447	0.454	0.446	0.441	0.486	0.438	0.467	0.452	0.462	0.419	0.419	0.463	0.457	0.463	0.458	0.453	0.448	0.447	0.45	0.443	1.036	1.024	1.027	1.014	1.027	1.033	1.016	1.022	1.019	1.03	1.023	1.009	0.995	0.998	0.996	0.988	0.968	0.999
19:30:06	1170	0.413	0.42	0.41	0.429	0.397	0.416	0.412	0.437	0.412	0.43	0.434	0.439	0.444	0.433	0.487	0.432	0.467	0.443	0.459	0.42	0.421	0.461	0.455	0.462	0.462	0.447	0.45	0.45	0.455	0.445	1.039	1.015	1.014	1.013	1.028	1.026	1.016	1.021	1.02	1.033	1.032	1.008	0.992	0.995	0.991	0.992	0.96	1.001
19:35:06	1175	0.406	0.415	0.406	0.425	0.396	0.414	0.411	0.426	0.41	0.429	0.424	0.432	0.438	0.422	0.486	0.423	0.466	0.439	0.46	0.421	0.418	0.458	0.447	0.459	0.465	0.436	0.45	0.455	0.457	0.447	1.051	1.035	1.036	1.026	1.041	1.034	1.018	1.029	1.026	1.034	1.025	1.02	1.007	1.018	1.006	1.001	0.982	1.012
19:40:06	1180	0.404	0.414	0.404	0.425	0.397	0.413	0.409	0.422	0.407	0.423	0.423	0.433	0.434	0.418	0.487	0.418	0.463	0.438	0.459	0.419	0.422	0.458	0.448	0.458	0.465	0.425	0.453	0.455	0.465	0.451	1.041	1.03	1.033	1.018	1.033	1.029	1.012	1.019	1.02	1.035	1.027	1.023	1.007	1.016	1.002	0.994	0.973	1.006
19:45:06	1185	0.404	0.413	0.402	0.427	0.394	0.413	0.406	0.422	0.405	0.42	0.42	0.429	0.426	0.415	0.488	0.414	0.465	0.439	0.46	0.418	0.415	0.455	0.446	0.455	0.465	0.415	0.455	0.463	0.465	0.448	1.046	1.032	1.034	1.019	1.032	1.037	1.017	1.028	1.023	1.041	1.016	1.019	1.005	1.017	1.005	1	0.978	1.006
19:50:06	1190	0.405	0.414	0.403	0.423	0.393	0.412	0.406	0.419	0.406	0.422	0.421	0.432	0.428	0.416	0.483	0.411	0.459	0.44	0.453	0.416	0.416	0.455	0.452	0.453	0.46	0.4	0.457	0.461	0.461	0.454	1.037	1.032	1.022	1.01	1.022	1.022	1.007	1.014	1.013	1.038	1.032	1.012	1.002	1.007	0.998	0.987	0.966	0.997
19:55:06	1195	0.404	0.41	0.402	0.424	0.395	0.411	0.407	0.421	0.404	0.425	0.421	0.441	0.438	0.419	0.483	0.41	0.452	0.442	0.442	0.414	0.411	0.455	0.458	0.452	0.46	0.4	0.457	0.458	0.457	0.455	1.05	1.034	1.018	1.015	1.032	1.038	1.023	1.019	1.026	1.038	1.042	1.022	1.012	1.017	1.003	1	0.976	1.011
20:00:06	1200	0.407	0.413	0.402	0.423	0.392	0.415	0.408	0.423	0.408	0.432	0.421	0.449	0.443	0.413	0.485	0.407	0.453	0.444	0.445	0.414	0.414	0.452	0.458	0.454	0.454	0.4	0.458	0.455	0.459	0.46	1.052	1.041	1.033	1.018	1.037	1.039	1.028	1.03	1.033	1.047	1.035	1.029	1.01	1.02	1.008	0.994	0.974	1.003
20:05:06	1205	0.401	0.409	0.398	0.419	0.39	0.413	0.405	0.419	0.401	0.427	0.418	0.446	0.443	0.411	0.482	0.409	0.449	0.449	0.445	0.413	0.411	0.45	0.458	0.446	0.453	0.402	0.463	0.456	0.45	0.459	1.05	1.032	1.031	1.027	1.041	1.047	1.027	1.032	1.035	1.051	1.028	1.025	1.007	1.017	1.006	1	0.976	1.015
20:10:06	1210	0.403	0.41	0.401	0.418	0.39	0.411	0.405	0.422	0.404	0.43	0.419	0.443	0.439	0.413	0.474	0.408	0.449	0.451	0.453	0.413	0.413	0.453	0.456	0.443	0.451	0.404	0.463	0.456	0.448	0.461	1.055	1.045	1.042	1.03	1.045	1.043	1.033	1.034	1.042	1.055	1.045	1.026	1.017	1.031	1.012	1.004	0.985	1.021
20:15:06	1215	0.403	0.408	0.401	0.415	0.392	0.411	0.403	0.423	0.404	0.433	0.419	0.435	0.428	0.412	0.466	0.407	0.454	0.445	0.456	0.413	0.415	0.453	0.45	0.443	0.451	0.405	0.462	0.455	0.445	0.458	1.056	1.05	1.049	1.031	1.043	1.052	1.032	1.043	1.044	1.05	1.047	1.033	1.026	1.028	1.02	1.011	0.998	1.023
20:20:06	1220	0.397	0.404	0.396	0.409	0.392	0.411	0.406	0.417	0.4	0.429	0.415	0.425	0.418	0.413	0.457	0.405	0.458	0.432	0.455	0.41	0.409	0.454	0.442	0.446	0.448	0.406	0.466	0.452	0.446	0.447	1.056	1.045	1.041	1.03	1.046	1.048	1.033	1.038	1.043	1.05	1.044	1.028	1.019	1.025	1.013	1.01	0.995	1.024
20:25:06	1225	0.396	0.402	0.393	0.409	0.392	0.408	0.403	0.416	0.397	0.423	0.414	0.416	0.416	0.416	0.458	0.408	0.461	0.419	0.45	0.408	0.409	0.452	0.427	0.449	0.449	0.406	0.465	0.453	0.449	0.442	1.055	1.04	1.034	1.029	1.036	1.045	1.019	1.037	1.036	1.053	1.036	1.029	1.019	1.018	1.009	1.013	0.985	1.021
20:30:06	1230	0.397	0.405	0.394	0.411	0.388	0.407	0.4	0.416	0.397	0.422	0.413	0.414	0.415	0.417	0.451	0.405	0.463	0.414	0.445	0.406	0.41	0.448	0.419	0.452	0.449	0.405	0.462	0.448	0.451	0.439	1.055	1.04	1.041	1.035	1.043	1.047	1.036	1.041	1.048	1.06	1.041	1.031	1.018	1.027	1.019	1.014	0.995	1.023
20:35:06	1235	0.399	0.406	0.398	0.41	0.39	0.404	0.398	0.415	0.398	0.422	0.412	0.414	0.413	0.413	0.443	0.401	0.459	0.413	0.44	0.406	0.41	0.445	0.416	0.448	0.451	0.403	0.458	0.45	0.45	0.431	1.065	1.053	1.048	1.033	1.043	1.048	1.025	1.036	1.037	1.059	1.057	1.035	1.027	1.032	1.025	1.015	0.994	1.019
20:40:06	1240	0.398	0.404	0.396	0.408	0.388	0.403	0.397	0.414	0.397	0.421	0.411	0.414	0.413	0.412	0.443	0.401	0.457	0.416	0.433	0.406	0.411	0.44	0.416	0.443	0.452	0.403	0.456	0.454	0.451	0.431	1.064	1.056	1.056	1.036	1.043	1.048	1.032	1.042	1.042	1.063	1.049	1.047	1.018	1.032	1.03	1.017	1.004	1.03
20:45:06	1245	0.399	0.402	0.396	0.41	0.39	0.405	0.396	0.419	0.4	0.425	0.411	0.415	0.414	0.412	0.437	0.4	0.455	0.418	0.425	0.407	0.413	0.432	0.417	0.444	0.457	0.403	0.452	0.461	0.452	0.434	1.064	1.046	1.044	1.03	1.053	1.047	1.033	1.043	1.038	1.066	1.055	1.032	1.023	1.027	1.02	1.015	0.995	1.03
20:50:06	1250	0.393	0.399	0.392	0.404	0.389	0.406	0.402	0.411	0.395	0.419	0.409	0.414	0.414	0.411	0.437	0.396	0.451	0.416	0.416	0.402	0.407	0.422	0.417	0.434	0.457	0.4	0.447	0.461	0.462	0.438	1.062	1.053	1.052	1.041	1.048	1.055	1.041	1.051	1.053	1.081	1.059	1.041	1.028	1.032	1.029	1.011	0.997	1.03
20:55:06	1255	0.394	0.399	0.391	0.405	0.39	0.407	0.405	0.411	0.392	0.417	0.406	0.415	0.414	0.409	0.44	0.395	0.445	0.417	0.412	0.403	0.408	0.409	0.416	0.431	0.465	0.401	0.449	0.46	0.464	0.444	1.065	1.055	1.054	1.046	1.057	1.058	1.044	1.052	1.051	1.074	1.058	1.04	1.031	1.036	1.031	1.018	1	1.037
21:00:06	1260	0.39	0.397	0.389	0.402	0.388	0.407	0.403	0.411	0.392	0.416	0.403	0.413	0.412	0.407	0.445	0.396	0.433	0.418	0.414	0.402	0.405	0.404	0.415	0.424	0.466	0.398	0.448	0.455	0.462	0.444	1.061	1.057	1.054	1.04	1.062	1.051	1.043	1.052	1.05	1.075	1.053	1.045	1.032	1.037	1.037	1.025	1.006	1.04
21:05:06	1265	0.39	0.397	0.389	0.402	0.386	0.404	0.402	0.409	0.391	0.417	0.403	0.413	0.411	0.405	0.446	0.393	0.417	0.416	0.415	0.402	0.405	0.404	0.415	0.417	0.468	0.397	0.448	0.446	0.456	0.441	1.074	1.061	1.059	1.053	1.066	1.057	1.049	1.056	1.058	1.076	1.054	1.047	1.033	1.037	1.041	1.026	1.005	1.04
21:10:06	1270	0.391	0.399	0.392	0.405	0.386	0.405	0.399	0.409	0.392	0.417	0.404	0.413	0.411	0.404	0.446	0.392	0.411	0.417	0.418	0.402	0.409	0.407	0.415	0.414	0.465	0.394	0.449	0.437	0.453	0.437	1.073	1.063	1.064	1.046	1.068	1.055	1.048	1.056	1.056	1.08	1.068	1.057	1.039	1.051	1.048	1.028	1.014	1.041
21:15:06	1275	0.391	0.398	0.391	0.4	0.387	0.406	0.401	0.408	0.392	0.417	0.402	0.411	0.409	0.403	0.443	0.389	0.408	0.414	0.416	0.4	0.407	0.41	0.414	0.41	0.456	0.393	0.45	0.431	0.432	0.437	1.064	1.049	1.056	1.042	1.06	1.065	1.055	1.062	1.064	1.079	1.065	1.037	1.022	1.032	1.026	1.024	1.021	1.047
21:20:06	1280	0.391	0.397	0.389	0.399	0.389	0.405	0.4	0.408	0.393	0.415	0.402	0.411	0.408	0.402	0.445	0.39	0.412	0.415	0.419	0.402	0.406	0.411	0.412	0.41	0.444	0.391	0.453	0.422	0.441	0.435	1.069	1.058	1.066	1.052	1.069	1.064	1.05	1.053	1.057	1.084	1.069	1.05	1.04	1.051	1.043	1.024	1.02	1.044
21:25:06	1285	0.391	0.396	0.389	0.399	0.388	0.401	0.398	0.407	0.392	0.415	0.399	0.409	0.406	0.398	0.446	0.385	0.412	0.411	0.416	0.399	0.405	0.414	0.412	0.411	0.434	0.391	0.455	0.414	0.43	0.432	1.07	1.066	1.061	1.043	1.071	1.06	1.05	1.056	1.055	1.075	1.071	1.05	1.039	1.052	1.042	1.026	1.019	1.046
21:30:06	1290	0.39	0.396	0.389	0.401	0.388	0.398	0.394	0.405	0.39	0.414	0.398	0.409	0.405	0.402	0.446	0.389	0.417	0.412	0.418	0.4	0.404	0.411	0.407	0.41	0.428	0.389	0.462	0.411	0.416	0.425	1.072	1.066	1.066	1.048	1.075	1.062	1.05	1.059	1.059	1.084	1.066	1.047	1.04	1.049	1.044	1.032	1.019	1.049
21:35:06	1295	0.39	0.397	0.39	0.399	0.386	0.397	0.393	0.405	0.391	0.415	0.397	0.406	0.404	0.397	0.445	0.386	0.417	0.41	0.418	0.402	0.405	0.413	0.407	0.41	0.421	0.387	0.464	0.408	0.407	0.415	1.074	1.067	1.067	1.046	1.069	1.064	1.061	1.07	1.065	1.097	1.074	1.057	1.047	1.047	1.045	1.024	1.011	1.037
21:40:06	1300	0.389	0.397	0.389	0.4	0.388	0.402	0.397	0.404	0.39	0.415	0.394	0.405	0.4	0.395	0.444	0.385	0.417	0.408	0.415	0.399	0.403	0.411	0.405	0.411	0.418	0.386	0.463	0.407	0.406	0.407	1.068	1.067	1.058	1.045	1.067	1.059	1.062	1.063	1.065	1.092	1.065	1.05	1.041	1.045	1.035	1.026	1.003	1.044
21:45:06	1305	0.39	0.399	0.392	0.403	0.388	0.402	0.396	0.407	0.394	0.418	0.395	0.405	0.402	0.393	0.439	0.382	0.418	0.408	0.416	0.399	0.408	0.413	0.405	0.412	0.411	0.386	0.461	0.409	0.409	0.413	1.075	1.071	1.072	1.05	1.074	1.066	1.06	1.069	1.066	1.1	1.086	1.06	1.05	1.055	1.049	1.035	1.022	1.052
21:50:06	1310	0.387	0.398	0.391	0.4	0.389	0.402	0.398	0.404	0.392	0.413	0.395	0.404	0.401	0.393	0.437	0.382	0.418	0.407	0.415	0.398	0.404	0.412	0.403	0.41	0.408	0.384	0.457	0.408	0.409	0.411	1.077	1.07	1.071	1.054	1.08	1.058	1.067	1.068	1.068	1.097	1.083	1.06	1.051	1.055	1.048	1.031	1.023	1.05
21:55:06	1315	0.389	0.401	0.394	0.402	0.391	0.403	0.4	0.407	0.395	0.42	0.395	0.403	0.4	0.392	0.435	0.382	0.418	0.406	0.414	0.402	0.407	0.411	0.402	0.409	0.407	0.385	0.453	0.408	0.411	0.413	1.079	1.074	1.074	1.056	1.081	1.067	1.07	1.082	1.077	1.099	1.083	1.058	1.043	1.061	1.046	1.032	1.031	1.057
22:00:06	1320	0.387	0.399	0.391	0.4	0.388	0.399	0.397	0.403	0.393	0.414	0.392	0.401	0.398	0.39	0.434	0.379	0.417	0.403	0.41	0.398	0.405	0.41	0.403	0.409	0.412	0.383	0.444	0.41	0.411	0.416	1.074	1.074	1.07	1.053	1.078	1.06	1.063	1.064	1.068	1.091	1.088	1.06	1.035	1.05	1.049	1.035	1.032	1.052
22:05:06	1325	0.386	0.398	0.391	0.4	0.387	0.398	0.396	0.403	0.393	0.415	0.391	0.399	0.397	0.389	0.433	0.379	0.415	0.403	0.41	0.399	0.406	0.408	0.399	0.407	0.413	0.382	0.431	0.409	0.412	0.416	1.087	1.077	1.074	1.054	1.078	1.061	1.068	1.068	1.066	1.088	1.076	1.06	1.049	1.062	1.054	1.031	1.026	1.055
22:10:06	1330	0.386	0.398	0.39	0.4	0.387	0.398	0.394	0.403	0.393	0.416	0.39	0.398	0.395	0.388	0.431	0.378	0.414	0.4	0.407	0.398	0.407	0.409	0.398	0.407	0.412	0.381	0.419	0.408	0.41	0.416	1.087	1.088	1.083	1.06	1.083	1.069	1.075	1.076	1.077	1.099	1.089	1.066	1.054	1.066	1.056	1.043	1.03	1.056
22:15:06	1335	0.385	0.398	0.39	0.4	0.387	0.399	0.397	0.404	0.393	0.416	0.389	0.396	0.394	0.386	0.43	0.378	0.414	0.401	0.407	0.398	0.405	0.406	0.396	0.404	0.412	0.38	0.411	0.407	0.409	0.415	1.081	1.074	1.065	1.051	1.073	1.072	1.074	1.074	1.077	1.096	1.083	1.059	1.048	1.06	1.042	1.038	1.027	1.065
22:20:06	1340	0.384	0.397	0.389	0.4	0.386	0.398	0.394	0.402	0.391	0.415	0.39	0.397	0.394	0.387	0.428	0.379	0.414	0.4	0.406	0.399	0.403	0.405	0.395	0.404	0.411	0.379	0.408	0.406	0.408	0.413	1.094	1.084	1.078	1.056	1.085	1.079	1.078	1.078	1.078	1.099	1.084	1.068	1.051	1.064	1.058	1.048	1.04	1.068
22:25:06	1345	0.385	0.399	0.39	0.401	0.385	0.396	0.392	0.401	0.391	0.415	0.39	0.396	0.393	0.386	0.427	0.377	0.412	0.398	0.404	0.399	0.403	0.405	0.395	0.404	0.41	0.378	0.407	0.403	0.406	0.412	1.095	1.089	1.084	1.063	1.081	1.081	1.075	1.077	1.079	1.101	1.086	1.067	1.057	1.066	1.063	1.048	1.039	1.062
22:30:06	1350	0.382	0.399	0.39	0.4	0.386	0.398	0.395	0.404	0.394	0.418	0.389	0.394	0.391	0.384	0.425	0.376	0.41	0.397	0.403	0.4	0.405	0.403	0.393	0.401	0.409	0.378	0.406	0.403	0.406	0.412	1.091	1.082	1.083	1.064	1.084	1.077	1.08	1.084	1.083	1.099	1.092	1.071	1.062	1.07	1.067	1.049	1.045	1.07
22:35:06	1355	0.384	0.399	0.391	0.401	0.387	0.399	0.396	0.405	0.395	0.419	0.389	0.393	0.39	0.383	0.423	0.375	0.408	0.395	0.401	0.401	0.409	0.402	0.392	0.4	0.409	0.378	0.408	0.402	0.404	0.412	1.097	1.084	1.089	1.069	1.09	1.084	1.08	1.09	1.089	1.116	1.106	1.072	1.057	1.072	1.064	1.053	1.04	1.071
22:40:06	1360	0.382	0.398	0.389	0.4	0.387	0.399	0.397	0.404	0.394	0.418	0.388	0.393	0.389	0.382	0.423	0.375	0.407	0.395	0.4	0.4	0.404	0.402	0.392	0.399	0.408	0.379	0.409	0.4	0.403	0.411	1.089	1.09	1.09	1.072	1.085	1.07	1.082	1.084	1.087	1.106	1.095	1.069	1.063	1.072	1.07	1.053	1.049	1.074
22:45:06	1365	0.382	0.396	0.388	0.398	0.385	0.398	0.398	0.402	0.393	0.418	0.389	0.393	0.39	0.382	0.421	0.376	0.406	0.395	0.399	0.397	0.403	0.4	0.391	0.397	0.407	0.378	0.408	0.399	0.401	0.409	1.093	1.081	1.072	1.066	1.086	1.084	1.072	1.074	1.085	1.125	1.099	1.07	1.055	1.07	1.055	1.049	1.052	1.069
22:50:06	1370	0.384	0.4	0.39	0.401	0.387	0.399	0.397	0.404	0.394	0.418	0.389	0.391	0.388	0.382	0.42	0.375	0.405	0.393	0.398	0.398	0.407	0.398	0.389	0.396	0.406	0.376	0.409	0.397	0.401	0.406	1.098	1.083	1.081	1.065	1.077	1.076	1.085	1.081	1.081	1.117	1.108	1.071	1.062	1.066	1.063	1.045	1.048	1.066
22:55:06	1375	0.383	0.399	0.389	0.401	0.386	0.398	0.395	0.404	0.394	0.419	0.387	0.39	0.387	0.381	0.419	0.374	0.404	0.393	0.397	0.399	0.405	0.397	0.388	0.395	0.404	0.376	0.408	0.397	0.4	0.405	1.088	1.086	1.086	1.068	1.092	1.086	1.087	1.09	1.088	1.116	1.104	1.071	1.062	1.068	1.066	1.05	1.048	1.074
23:00:06	1380	0.383	0.398	0.388	0.4	0.386	0.397	0.393	0.404	0.394	0.418	0.387	0.39	0.386	0.38	0.418	0.374	0.403	0.391	0.395	0.4	0.403	0.396	0.388	0.394	0.403	0.376	0.408	0.395	0.398	0.405	1.106	1.092	1.091	1.07	1.09	1.088	1.084	1.088	1.087	1.114	1.119	1.076	1.066	1.066	1.068	1.054	1.039	1.068
23:05:06	1385	0.381	0.397	0.387	0.399	0.385	0.397	0.392	0.402	0.392	0.418	0.387	0.389	0.387	0.381	0.419	0.374	0.402	0.391	0.395	0.398	0.404	0.397	0.388	0.394	0.403	0.376	0.408	0.395	0.398	0.404	1.096	1.097	1.096	1.074	1.099	1.094	1.089	1.094	1.1	1.118	1.106	1.082	1.068	1.076	1.066	1.056	1.053	1.074
23:10:06	1390	0.38	0.397	0.387	0.399	0.385	0.396	0.393	0.401	0.39	0.416	0.386	0.389	0.386	0.38	0.418	0.374	0.401	0.39	0.393	0.395	0.404	0.394	0.386	0.393	0.401	0.375	0.406	0.392	0.396	0.401	1.105	1.093	1.09	1.076	1.088	1.088	1.084	1.089	1.097	1.113	1.111	1.082	1.072	1.077	1.069	1.05	1.051	1.073
23:15:06	1395	0.382	0.399	0.388	0.399	0.385	0.397	0.391	0.403	0.393	0.419	0.388	0.389	0.387	0.381	0.418	0.375	0.401	0.391	0.394	0.398	0.406	0.395	0.387	0.392	0.401	0.376	0.406	0.392	0.396	0.401	1.103	1.097	1.093	1.075	1.093	1.087	1.096	1.096	1.094	1.126	1.113	1.086	1.069	1.081	1.073	1.053	1.051	1.074
23:20:06	1400	0.383	0.4	0.389	0.402	0.387	0.398	0.394	0.405	0.395	0.42	0.387	0.389	0.387	0.38	0.417	0.374	0.4	0.389	0.392	0.398	0.404	0.394	0.385	0.391	0.399	0.375	0.404	0.391	0.393	0.398	1.109	1.095	1.102	1.079	1.1	1.084	1.095	1.099	1.097	1.132	1.116	1.086	1.077	1.085	1.076	1.061	1.068	1.077
23:25:06	1405	0.383	0.399	0.388	0.401	0.385	0.396	0.391	0.404	0.393	0.419	0.389	0.39	0.388	0.381	0.418	0.376	0.4	0.391	0.393	0.399	0.405	0.394	0.386	0.391	0.399	0.375	0.404	0.39	0.393	0.398	1.113	1.106	1.107	1.088	1.108	1.102	1.096	1.111	1.103	1.137	1.124	1.094	1.084	1.086	1.079	1.068	1.071	1.087
23:30:06	1410	0.38	0.396	0.384	0.397	0.385	0.395	0.391	0.402	0.391	0.417	0.388	0.39	0.387	0.381	0.418	0.375	0.4	0.39	0.393	0.399	0.402	0.393	0.385	0.389	0.398	0.375	0.402	0.389	0.392	0.397	1.111	1.095	1.108	1.082	1.097	1.089	1.089	1.099	1.095	1.138	1.122	1.083	1.074	1.081	1.066	1.058	1.066	1.081
23:35:06	1415	0.38	0.396	0.384	0.398	0.384	0.394	0.391	0.402	0.391	0.417	0.387	0.388	0.386	0.379	0.416	0.374	0.398	0.389	0.391	0.398	0.403	0.393	0.386	0.389	0.398	0.376	0.402	0.389	0.392	0.397	1.103	1.103	1.097	1.082	1.101	1.09	1.092	1.098	1.093	1.137	1.12	1.079	1.071	1.078	1.072	1.064	1.073	1.081
23:40:06	1420	0.381	0.397	0.386	0.4	0.384	0.394	0.39	0.403	0.392	0.418	0.387	0.388	0.386	0.38	0.415	0.374	0.397	0.389	0.39	0.398	0.404	0.392	0.384	0.388	0.397	0.374	0.401	0.388	0.39	0.395	1.109	1.099	1.105	1.08	1.101	1.091	1.089	1.096	1.099	1.128	1.126	1.093	1.077	1.086	1.075	1.065	1.061	1.086
23:45:06	1425	0.381	0.397	0.385	0.399	0.383	0.393	0.389	0.404	0.393	0.419	0.386	0.388	0.385	0.378	0.415	0.373	0.396	0.388	0.39	0.399	0.404	0.392	0.385	0.388	0.396	0.374	0.4	0.387	0.389	0.394	1.119	1.109	1.112	1.086	1.109	1.099	1.1	1.105	1.106	1.142	1.128	1.094	1.086	1.096	1.086	1.066	1.068	1.091
23:50:06	1430	0.38	0.396	0.384	0.398	0.384	0.394	0.391	0.404	0.392	0.419	0.385	0.387	0.385	0.378	0.415	0.372	0.396	0.388	0.39	0.399	0.403	0.392	0.385	0.389	0.396	0.375	0.4	0.387	0.39	0.396	1.11	1.111	1.112	1.09	1.109	1.098	1.099	1.102	1.099	1.14	1.126	1.087	1.085	1.088	1.081	1.059	1.063	1.086
23:55:06	1435	0.381	0.396	0.384	0.397	0.382	0.393	0.389	0.402	0.39	0.418	0.386	0.388	0.385	0.379	0.415	0.373	0.396	0.389	0.391	0.397	0.404	0.391	0.384	0.387	0.394	0.374	0.398	0.385	0.388	0.394	1.115	1.101	1.11	1.087	1.109	1.092	1.098	1.101	1.103	1.123	1.122	1.081	1.083	1.084	1.076	1.064	1.064	1.086
24:00:06	1440	0.379	0.394	0.383	0.397	0.382	0.393	0.388	0.402	0.39	0.418	0.385	0.387	0.385	0.378	0.414	0.372	0.395	0.388	0.389	0.397	0.405	0.391	0.386	0.389	0.395	0.375	0.399	0.385	0.388	0.394	1.11	1.1	1.097	1.088	1.1	1.082	1.093	1.099	1.092	1.132	1.125	1.09	1.077	1.085	1.074	1.069	1.074	1.09
NORMALIZATION
Info		PA 24h Min	PA 24h Min	PA 24h Min	PA 24h Min	PA 24h Min	PA 24h Min	PA 24h Min	PA 24h Min	PA 24h Min	PA 24h Min	PA48h Min	PA48h Min	PA48h Min	PA48h Min	PA48h Min	PA48h Min	PA48h Min	PA48h Min	PA48h Min	PA48h Min	PA72h Min	PA72h Min	PA72h Min	PA72h Min	PA72h Min	PA72h Min	PA72h Min	PA72h Min	PA72h Min	PA72h Min	PA 24h LB	PA 24h LB	PA 24h LB	PA 24h LB	PA 24h LB	PA 24h LB	PA 24h LB	PA 24h LB	PA 24h LB	PA 24h LB	PA 48h LB	PA 48h LB	PA 48h LB	PA 48h LB	PA 48h LB	PA 48h LB	PA 48h LB	PA 48h LB
Time	TIME	1	2	3	4	5	6	7	8	9	10	11	12	13	14	15	16	17	18	19	20	21	22	23	24	25	26	27	28	29	30	31	32	33	34	35	36	37	38	39	40	41	42	43	44	45	46	47	48
00:00:00	0	0	0	0	0	0	0	0	0	0	0	0	0	0	0	0	0	0	0	0	0	0	0	0	0	0	0	0	0	0	0	0	0	0	0	0	0	0	0	0	0	0	0	0	0	0	0	0	0
00:05:06	5	0	0	-0.001	0	-0.001	-0.001	-0.001	0	-0.001	-0.001	-0.001	-0.001	0	0	-0.001	-0.001	0	0	0	0	-0.002	-0.001	-0.001	-0.001	-0.002	0	-0.001	-0.001	-0.002	-0.001	-0.001	-0.001	-0.001	-0.001	0	0	0	-0.001	-0.001	0	-0.001	-0.001	-0.001	-0.002	-0.001	-0.001	-0.001	-0.002
00:10:06	10	0	0	0	0	0	-0.001	-0.001	0	0	-0.001	-0.001	-0.001	0	0	-0.001	-0.001	0	0	0	-0.001	-0.001	-0.001	0	-0.001	-0.001	0	-0.001	-0.001	-0.002	0	-0.001	-0.001	-0.001	-0.001	-0.001	0	0	0	-0.001	0.001	-0.002	-0.001	-0.001	-0.002	-0.001	-0.001	-0.001	-0.002
00:15:06	15	0	0	0	0	0	0	-0.001	0	0	-0.001	-0.001	-0.001	0	0	-0.001	-0.001	0	0	0	-0.001	-0.001	-0.001	-0.001	-0.001	-0.001	0	-0.001	-0.001	-0.001	0	-0.001	-0.001	-0.001	-0.001	0	0	0	-0.001	-0.001	0.001	-0.001	-0.001	-0.001	-0.001	-0.001	-0.001	0	-0.001
00:20:06	20	0	0	0	0	0	0	-0.001	0	0	-0.001	-0.001	-0.001	0	0	-0.001	-0.001	0	0	0	0	0	-0.001	0	-0.001	-0.001	0	-0.001	-0.001	-0.001	0	-0.001	-0.001	-0.002	-0.001	-0.001	0	-0.001	-0.001	-0.002	0	-0.002	-0.001	-0.001	-0.002	-0.001	-0.001	-0.001	-0.002
00:25:06	25	0	0	-0.001	0	0	0	-0.001	0	0	0	-0.001	-0.001	0	0	-0.001	-0.001	0	0	0	0	0.001	-0.001	0	-0.001	-0.001	0	-0.001	-0.001	-0.001	0	-0.001	-0.001	-0.001	-0.001	-0.001	0	0	0	-0.001	0	-0.001	-0.001	-0.001	-0.002	-0.002	-0.001	-0.001	-0.002
00:30:06	30	0	0	0	0	0	0	-0.001	0	0	0	-0.001	-0.001	0	0	-0.001	-0.001	0	0	0	-0.001	-0.001	-0.001	0	-0.001	-0.001	0	-0.001	-0.001	-0.001	0	0	-0.001	-0.001	-0.001	-0.001	0	-0.001	-0.001	0	-0.001	-0.001	-0.001	-0.001	-0.001	-0.001	-0.001	0	-0.001
00:35:06	35	0	0	0	0	0	0	-0.001	0	0	0	-0.001	-0.001	0	0	-0.001	-0.001	0	0	0	0	0	0	0	-0.001	-0.001	0	-0.001	-0.001	-0.002	0	-0.001	-0.001	-0.001	-0.001	-0.001	0	-0.001	-0.001	0	0	-0.001	-0.001	-0.001	-0.002	-0.002	-0.001	-0.001	-0.002
00:40:06	40	0	0	0	0	0	0	-0.001	0	0	0	-0.001	-0.001	0	0	-0.001	-0.001	0	0	0	-0.001	0.001	0	0	-0.001	-0.001	0	-0.001	-0.001	-0.001	0	-0.001	-0.001	-0.001	-0.001	-0.002	0	-0.001	-0.001	-0.002	-0.001	-0.001	-0.001	-0.001	-0.001	-0.002	-0.001	-0.001	-0.002
00:45:06	45	0.001	0	0	0	0	0	0	0	0	0	-0.001	0	0	0	-0.001	-0.001	0	0	0	0	0	0	0	-0.001	-0.001	0	-0.001	-0.001	-0.001	0	0	0	-0.001	0	-0.001	0.001	0	0	-0.001	0	-0.001	0	0	-0.001	-0.001	0	0	-0.001
00:50:06	50	0	0	0	0	0	0	0	0	0	0	-0.001	0	0	0	-0.001	0	0	0	0	0	0	0	0	0	-0.001	0	-0.001	-0.001	-0.001	0	0	0	0	0	-0.001	0.001	0	0	-0.001	0	-0.001	-0.001	0	-0.001	-0.002	-0.001	0	-0.001
00:55:06	55	0.001	0	0	0	0	0	0	0	0	0	-0.001	0	0	0	-0.001	0	0	0	0	0	0	0	0	-0.001	-0.001	0	-0.001	-0.001	-0.001	0	0	0	-0.001	0	0	0.001	0	-0.001	-0.001	0	-0.001	0	0	-0.001	-0.001	0	0	-0.001
01:00:06	60	0.001	0	0	0	0	0	-0.001	0	0	0	-0.001	0	0	0	-0.001	0	0	0	0	0	-0.001	0	0	-0.001	-0.001	0	-0.001	-0.001	-0.001	0	0	0	0	0	-0.001	0.001	0	0	-0.001	0	-0.001	-0.001	0	-0.001	-0.001	0	0	-0.001
01:05:06	65	0.001	0	0	0	0	0	-0.001	0	0	0	-0.001	0	0	0	-0.001	-0.001	0	0	0	0	0	0	0	-0.001	-0.001	0	-0.001	-0.001	-0.001	0	0	0	-0.001	0	-0.001	0.001	0	0	-0.001	0	-0.001	-0.001	-0.001	-0.001	-0.001	-0.001	0	-0.001
01:10:06	70	0.001	0	0	0	0	0	-0.001	0	0	0	-0.001	0	0	0	-0.001	-0.001	0	0	0	0	-0.001	0	0	-0.001	-0.001	0	-0.001	-0.001	-0.001	0	0	0	0	0	-0.001	0.001	0	0.001	-0.001	0	-0.001	-0.001	0	-0.001	-0.001	0	0	-0.001
01:15:06	75	0	0	0	0	0	0	0	0	0	0	0	0	0	0	-0.001	-0.001	0	0	0	-0.001	0.001	0	0	0	-0.001	0	-0.001	-0.001	-0.001	0	0	0	-0.001	0	-0.001	0	0	0	-0.001	0	-0.001	0	0	-0.001	-0.001	0	0	-0.001
01:20:06	80	0.001	0	0	0	0	0	-0.001	0	0	0	-0.001	0	0	0	-0.001	0	0	0	0	0	0	-0.001	0	-0.001	-0.001	0	-0.001	-0.001	-0.001	0	0	0.001	0	0	0	0.001	0.001	0.001	0	0	-0.001	-0.001	0	-0.001	-0.001	0	0	-0.001
01:25:06	85	0	0	0	0	0	0	-0.001	0	0	0	-0.001	-0.001	0	0	-0.001	-0.001	0	-0.001	0	0	-0.002	-0.001	0	-0.001	-0.001	0	-0.001	-0.001	-0.001	-0.001	0	0	-0.001	0	-0.001	0.001	0	0	-0.001	0	-0.001	-0.001	-0.001	-0.001	-0.002	-0.001	0	-0.001
01:30:06	90	0.001	0	0	0	0	0	0	0	0	0	-0.001	0	0	0	-0.001	0	0	0	0	0	0	0	0	-0.001	-0.001	0	-0.001	-0.001	-0.001	0	0.001	0.001	0	0.001	0	0.001	0.001	0.001	0	0.001	-0.001	0	0	-0.001	0	0	0	0
01:35:06	95	0.001	0	0	0	0	0	0	0	0	0	-0.001	0	0	0	-0.001	0	0	0	0	0	0	0	0	0	-0.001	0	-0.001	-0.001	-0.001	0	0.001	0.001	0	0	0	0.001	0.001	0.001	0	0.001	-0.001	0	0	-0.001	0	0	0	0
01:40:06	100	0	0	0	0	0	0	-0.001	0	0	0	-0.001	0	0	0	-0.001	-0.001	0	0	0	0	0	0	0	0	-0.001	0	-0.001	-0.001	-0.001	0	0.001	0	0	0	-0.001	0.001	0	0	-0.001	0	-0.001	-0.001	0	-0.001	-0.001	0	0	-0.001
01:45:06	105	0.001	0	0	0	0	0	0	0	0.001	0	0	0	0	0	0	0	0	0	0	0	-0.001	0	0	0	-0.001	0	-0.001	-0.001	-0.001	0	0.001	0.001	0.001	0.001	0.001	0.002	0.001	0.001	0.001	0.001	-0.001	0	0	0	0	0	0.001	0
01:50:06	110	0.001	0	0	0	0	0	0	0	0	0	0	0	0	0	-0.001	-0.001	0	0	0	0.001	0.001	0	0	0	-0.001	0	0	-0.001	-0.001	0	0.001	0.001	0.001	0.001	0.001	0.002	0.001	0.001	0.001	0.001	-0.001	0	0	0	-0.001	0	0	0
01:55:06	115	0.001	0	0	0	0	0	-0.001	0	0	0	-0.001	0	0	0	-0.001	0	0	0	0	0	-0.001	0	0	-0.001	-0.001	0	-0.001	-0.001	-0.001	0	0.001	0.001	0.001	0.001	0	0.002	0.001	0.001	0	0.001	-0.001	0	0	0	-0.001	0	0	0
02:00:06	120	0.001	0	0	0	0	0	-0.001	0	0	0	-0.001	0	0	0	-0.001	0	0	0	0	0	-0.001	0	0	0	-0.001	0	-0.001	-0.001	-0.001	0	0.002	0.002	0.001	0.001	0.001	0.002	0.002	0.002	0.001	0.002	-0.001	0	0	0	0	0	0	0
02:05:06	125	0.001	0	0	0	0	0	-0.001	0	0	0	-0.001	0	0	0	-0.001	-0.001	0	0	0	0	-0.001	0	0	-0.001	-0.001	0	-0.001	-0.001	-0.001	0	0.002	0.002	0.001	0.001	0.001	0.002	0.002	0.002	0.001	0.002	-0.001	0	0	-0.001	0	0	0	0
02:10:06	130	0.001	0	0	0	0	0	0	0	0	0	0	0	0.001	0	-0.001	0	0	0	0	0	0	0	0	0	-0.001	0	-0.001	-0.001	-0.001	0	0.002	0.002	0.002	0.001	0.001	0.002	0.002	0.002	0.001	0.002	0	0	0	0	0	0.001	0.001	0.001
02:15:06	135	0	0	0	0	0	0	0	0	0	0	-0.001	0	0	0	-0.001	0	0	0	0.001	0	-0.001	0	0	0	-0.001	0	-0.001	-0.001	-0.001	0	0.002	0.003	0.002	0.002	0.001	0.003	0.002	0.002	0.001	0.002	0	0	0.001	0	0	0	0	0.001
02:20:06	140	0	0	0	0	0	0	-0.001	0	0	0	-0.001	0	0	0	-0.001	-0.001	0	0	0	-0.001	-0.001	0	0	0	-0.001	0	-0.001	-0.001	-0.001	0	0.003	0.003	0.002	0.002	0.002	0.003	0.002	0.002	0.001	0.002	0	0.001	0.001	0	0	0.001	0.001	0.001
02:25:06	145	0	0	0	0	0	0	-0.001	0	0	0	-0.001	0	0	0	-0.001	-0.001	0	0	0	0	0	0	0	-0.001	-0.001	0	-0.001	-0.001	-0.001	0	0.003	0.003	0.003	0.002	0.002	0.003	0.003	0.003	0.002	0.003	0	0.001	0.001	0	0	0.001	0.001	0.001
02:30:06	150	0	0	0	0	0	0	0	0	0	0	-0.001	-0.001	0	0	-0.001	-0.001	0	0	0	-0.001	0	0	0	-0.001	-0.001	0	-0.001	-0.001	-0.001	0	0.004	0.004	0.003	0.003	0.003	0.003	0.003	0.003	0.003	0.003	0	0.001	0.001	0	0.001	0.001	0.001	0.002
02:35:06	155	0.001	0	0	0	0	0	0	0	0	0	0	0	0	0	-0.001	0	0	0	0.001	0	0	0	0	0	-0.001	0	-0.001	-0.001	-0.001	0	0.004	0.004	0.003	0.003	0.003	0.004	0.004	0.004	0.003	0.004	0	0.001	0.001	0	0	0.001	0.001	0.002
02:40:06	160	0.001	0	0	0	0	0	0	0	0	0	-0.001	0	0	0	-0.001	0	0	0	0	0	0	0	0	0	-0.001	0	-0.001	-0.001	-0.001	0	0.005	0.005	0.004	0.004	0.004	0.004	0.004	0.004	0.004	0.004	0.001	0.001	0.001	0	0	0.001	0.001	0.002
02:45:06	165	0	0.001	0	0.001	0	0	0	0	0	0	0	0	0.001	0.001	0	0	0.001	0	0.001	0	0	0	0	0	-0.001	0	-0.001	-0.001	-0.001	0	0.005	0.005	0.005	0.004	0.004	0.005	0.004	0.005	0.004	0.005	0.001	0.001	0.002	0.001	0.001	0.001	0.001	0.003
02:50:06	170	0.001	0	0	0	0	0	0	0	0	0	0	0	0	0	0	0	0	0	0	0	0	0	0	0	-0.001	0	0	-0.001	-0.001	0	0.006	0.006	0.005	0.005	0.005	0.006	0.005	0.005	0.005	0.006	0.001	0.002	0.002	0.001	0.002	0.002	0.002	0.003
02:55:06	175	0.001	0	0	0	0	0	0	0	0	0	0	0	0	0	0	0	0	0	0	0	0	0	0	0	-0.001	0	-0.001	-0.001	-0.001	0	0.007	0.007	0.006	0.006	0.005	0.006	0.005	0.006	0.005	0.006	0.002	0.002	0.002	0.001	0.001	0.001	0.001	0.004
03:00:06	180	0.001	0	0	0	0	0	0	0	0	0	0	0	0	0	-0.001	0	0	0	0	0	0	0	0	0	-0.001	0	-0.001	-0.001	-0.001	0	0.008	0.008	0.007	0.007	0.007	0.007	0.006	0.007	0.007	0.007	0.002	0.002	0.002	0.002	0.002	0.002	0.002	0.004
03:05:06	185	0.001	0.001	0	0.001	0	0	0	0.001	0.001	0	0	0	0.001	0	0	0	0	0	0	0	0	0	0	0	-0.001	0	-0.001	-0.001	-0.001	0	0.009	0.009	0.008	0.007	0.007	0.008	0.007	0.007	0.007	0.008	0.002	0.003	0.003	0.002	0.002	0.002	0.002	0.005
03:10:06	190	0.001	0	0	0	0	0	0	0	0	0	0	0	0	0	-0.001	-0.001	0	0	0.001	0	0	0	0	0	-0.001	0	-0.001	-0.001	-0.001	0	0.01	0.01	0.009	0.008	0.008	0.008	0.008	0.008	0.008	0.009	0.002	0.003	0.003	0.002	0.002	0.002	0.002	0.005
03:15:06	195	0.001	0.001	0	0.001	0	0.001	0	0.001	0.001	0	0	0	0	0	-0.001	0	0.001	0	0.001	0	0.001	0	0	0	0	0	-0.001	0	-0.001	0	0.012	0.012	0.01	0.01	0.009	0.009	0.009	0.009	0.01	0.01	0.003	0.003	0.003	0.003	0.003	0.003	0.002	0.007
03:20:06	200	0.001	0	0	0	0	0	0	0	0.001	0	0	0	0	0	0	0	0	0	0.001	0	0	0	0	0	-0.001	0	-0.001	-0.001	-0.001	0	0.013	0.013	0.011	0.011	0.01	0.01	0.01	0.01	0.011	0.011	0.003	0.003	0.003	0.003	0.003	0.003	0.002	0.007
03:25:06	205	0.001	0	0	0	0	0	0	0.001	0.001	0	0	0	0.001	0	-0.001	0	0	0	0	0	0	0	0	0	-0.001	0	-0.001	-0.001	-0.001	0	0.015	0.015	0.013	0.012	0.012	0.011	0.011	0.012	0.012	0.013	0.004	0.004	0.004	0.003	0.003	0.003	0.002	0.008
03:30:06	210	0.001	0	0	0	0	0	0	0	0	0	0	0	0	0	0	0	0.001	0	0.001	0	0	0	0	0	-0.001	0	-0.001	-0.001	-0.001	0	0.017	0.016	0.014	0.014	0.013	0.013	0.012	0.013	0.014	0.015	0.004	0.004	0.004	0.004	0.004	0.004	0.003	0.01
03:35:06	215	0.001	0	0	0	0	0	0	0	0	0	0	0	0	0	-0.001	0	0	0	0	0	0	0	0	0	-0.001	0	-0.001	-0.001	-0.001	0	0.02	0.018	0.016	0.016	0.015	0.014	0.014	0.015	0.016	0.017	0.005	0.005	0.005	0.005	0.005	0.005	0.003	0.011
03:40:06	220	0.001	0	0	0	0	0	0	0	0	0	0	0	0	0	-0.001	0	0	0	0	0	0	0	0	0	-0.001	0	-0.001	-0.001	-0.001	0	0.022	0.021	0.019	0.018	0.017	0.016	0.015	0.017	0.018	0.019	0.005	0.006	0.006	0.005	0.005	0.005	0.004	0.013
03:45:06	225	0	0	0	0	0	0	0	0	0	0	0	0	0	0	-0.001	0	0	0	0	0	0	0	0	0	-0.001	0	-0.001	-0.001	-0.001	0	0.025	0.023	0.021	0.02	0.019	0.018	0.017	0.019	0.02	0.021	0.006	0.006	0.006	0.006	0.006	0.005	0.004	0.014
03:50:06	230	0.001	0	0	0	0	0	0	0.001	0	0	0	0	0	0	0	0	0	0	0.001	0	-0.001	0	0	0	-0.001	0	-0.001	0	-0.001	0	0.027	0.026	0.024	0.022	0.021	0.02	0.02	0.021	0.023	0.024	0.007	0.007	0.007	0.007	0.007	0.007	0.005	0.016
03:55:06	235	0.001	0	0	0	0	0	0	0	0	0	0	0	0	0	0	0	0	0	0	0	0	0	0	0	0	0	-0.001	-0.001	-0.001	0	0.031	0.029	0.026	0.025	0.024	0.022	0.022	0.024	0.026	0.027	0.008	0.009	0.008	0.008	0.008	0.007	0.005	0.018
04:00:06	240	0.001	0.001	0	0.001	0	0.001	0	0.001	0.001	0	0	0	0.001	0.001	0	0	0.001	0	0.001	0	0	0	0	0	0	0	0	0	-0.001	0	0.035	0.033	0.029	0.028	0.027	0.025	0.025	0.027	0.029	0.03	0.01	0.01	0.01	0.009	0.009	0.008	0.006	0.021
04:05:06	245	0.001	0	0	0	0	0	0	0	0	0	0	0	0.001	0	0	0	0.001	0	0.001	-0.001	-0.001	0	0	0	-0.001	0	-0.001	-0.001	-0.001	0	0.039	0.036	0.033	0.031	0.03	0.028	0.028	0.029	0.032	0.034	0.011	0.011	0.01	0.01	0.01	0.009	0.007	0.023
04:10:06	250	0.001	0	0	0	0	0	0	0.001	0	0	0	0	0	0	-0.001	0	0	0	0	-0.001	-0.001	0	0	0	-0.001	0	-0.001	-0.001	-0.001	0	0.044	0.04	0.037	0.035	0.034	0.031	0.031	0.033	0.036	0.038	0.013	0.012	0.012	0.012	0.012	0.011	0.008	0.026
04:15:06	255	0.001	0.001	0	0	0.001	0.001	0	0.001	0.001	0	0	0	0.001	0.001	0	0	0.001	0	0.001	-0.001	-0.001	0	0	0	0	0.001	0	0	-0.001	0	0.05	0.046	0.041	0.039	0.038	0.035	0.036	0.037	0.04	0.043	0.014	0.014	0.014	0.013	0.013	0.012	0.008	0.029
04:20:06	260	0.001	0	0	0	0.001	0	0	0	0	0	0	0	0	0	-0.001	0	0.001	0	0	-0.001	-0.001	0	0	0	0	0	-0.001	0	-0.001	0	0.059	0.049	0.044	0.043	0.042	0.039	0.039	0.041	0.045	0.048	0.016	0.015	0.015	0.015	0.015	0.014	0.009	0.033
04:25:06	265	0.001	0.001	0	0.001	0	0.001	0	0.001	0	0	0	0	0.001	0.001	0	0	0.001	0	0	0	0	0	0	0	0	0.001	-0.001	0	-0.001	0	0.064	0.063	0.048	0.045	0.044	0.043	0.044	0.044	0.049	0.054	0.018	0.017	0.016	0.016	0.016	0.015	0.01	0.036
04:30:06	270	0.001	0.001	0	0.001	0	0	0	0	0	0	0	0	0	0.001	-0.001	0	0.001	0	0	-0.001	0	0	0	0	0	0	-0.001	-0.001	-0.001	0	0.073	0.069	0.053	0.047	0.046	0.048	0.048	0.048	0.053	0.061	0.02	0.019	0.019	0.019	0.019	0.017	0.011	0.04
04:35:06	275	0.001	0.001	0.001	0.001	0	0	0	0.001	0	0	0	0	0.001	0	0	0	0.001	0.001	0.001	0	0	0	0	0	0	0	0	0	-0.001	0	0.071	0.068	0.066	0.061	0.059	0.053	0.05	0.054	0.066	0.067	0.023	0.022	0.021	0.021	0.021	0.019	0.013	0.045
04:40:06	280	0.001	0	0	0.001	0	0.001	0	0.001	0	0	0	0	0	0	0	0	0.001	0	0	-0.001	0.001	0	0	0	-0.001	0	-0.001	-0.001	-0.001	0	0.082	0.08	0.079	0.07	0.069	0.057	0.058	0.068	0.078	0.073	0.025	0.024	0.023	0.023	0.022	0.021	0.014	0.052
04:45:06	285	0.001	0	0	0	0	0.001	0	0.001	0	0	0	0	0.001	0	0	0	0.001	0	0	-0.001	0.001	0	0	0	-0.001	0	-0.001	-0.001	-0.001	0	0.09	0.096	0.091	0.083	0.078	0.066	0.067	0.074	0.087	0.085	0.029	0.027	0.027	0.026	0.026	0.023	0.016	0.06
04:50:06	290	0.001	0.001	0	0.001	0.001	0.001	0	0.001	0.001	0.001	0	0	0.001	0.001	0	0	0.001	0.001	0	0	0	0	0	0	0	0.001	0	0	-0.001	0	0.113	0.105	0.097	0.091	0.087	0.073	0.071	0.085	0.092	0.091	0.032	0.03	0.03	0.029	0.028	0.026	0.018	0.059
04:55:06	295	0.001	0.001	0.001	0.001	0.001	0.001	0	0.001	0.001	0.001	0	0	0.001	0.001	0	0	0.001	0.001	0.001	0	0	0	0	0	0	0.001	0	0	-0.001	0	0.11	0.111	0.106	0.098	0.095	0.085	0.087	0.095	0.102	0.105	0.036	0.034	0.034	0.033	0.033	0.029	0.02	0.067
05:00:06	300	0.001	0.001	0.001	0.001	0.001	0.001	0	0.001	0.001	0	0	0	0.001	0.001	0	0	0.001	0.001	0.001	0	0	0	0	0	0	0.001	0	0	-0.001	0	0.114	0.111	0.105	0.101	0.096	0.09	0.092	0.094	0.102	0.114	0.04	0.038	0.037	0.037	0.036	0.033	0.022	0.073
05:05:06	305	0.001	0.001	0.001	0.001	0.001	0.001	0	0.001	0.001	0.001	0	0	0.001	0.001	0	0	0.001	0.001	0.001	0	0	0	0	0	0	0.001	0	0	-0.001	0	0.136	0.132	0.126	0.119	0.114	0.112	0.111	0.113	0.122	0.119	0.045	0.043	0.042	0.042	0.042	0.037	0.025	0.088
05:10:06	310	0.001	0.001	0.001	0.001	0.001	0.001	0	0.001	0.001	0.001	0	0	0.001	0.001	0	0	0.001	0	0.001	0	0	0	0	0	0	0.001	0	0	-0.001	0	0.133	0.132	0.126	0.123	0.122	0.123	0.112	0.117	0.131	0.134	0.051	0.045	0.044	0.046	0.046	0.042	0.029	0.096
05:15:06	315	0.001	0.001	0.001	0.001	0.001	0.001	0	0.001	0.001	0.001	0	0	0.001	0.001	0	0	0.001	0.001	0.001	0	0	0	0.001	0	0	0.001	0	0	0	0.001	0.15	0.156	0.149	0.138	0.136	0.138	0.13	0.124	0.144	0.142	0.058	0.055	0.054	0.054	0.054	0.047	0.032	0.113
05:20:06	320	0.001	0.001	0.001	0.001	0.001	0.001	0.001	0.001	0.001	0.001	0	0	0.001	0.001	0	0	0.001	0.001	0.001	0	0	0	0.001	0	0	0.001	0	0	0	0.001	0.159	0.158	0.155	0.149	0.14	0.138	0.127	0.136	0.155	0.149	0.064	0.062	0.062	0.062	0.062	0.052	0.036	0.114
05:25:06	325	0.001	0.001	0.001	0.001	0.001	0.001	0	0.001	0.001	0.001	0	0.001	0.001	0.001	0	0	0.001	0.001	0.001	0	0.001	0	0.001	0	0	0.001	0	0	0	0.001	0.177	0.169	0.159	0.163	0.156	0.149	0.148	0.158	0.163	0.161	0.07	0.067	0.067	0.074	0.072	0.058	0.04	0.127
05:30:06	330	0.001	0.001	0.001	0.001	0.001	0.001	0.001	0.002	0.001	0.001	0	0	0.001	0.001	0	0	0.001	0.001	0.001	0	0	0.001	0.001	0	0	0.001	0	0	0	0.001	0.184	0.183	0.174	0.176	0.162	0.146	0.151	0.158	0.165	0.159	0.087	0.074	0.084	0.083	0.083	0.069	0.044	0.142
05:35:06	335	0.002	0.001	0.001	0.001	0.001	0.001	0.001	0.001	0.001	0.001	0	0.001	0.001	0.001	0	0.001	0.001	0.001	0.001	0	0.001	0.001	0.001	0.001	0	0.001	0	0	0	0.001	0.181	0.182	0.169	0.169	0.164	0.161	0.155	0.162	0.171	0.161	0.086	0.087	0.086	0.085	0.087	0.073	0.049	0.136
05:40:06	340	0.001	0.001	0.001	0.001	0.001	0.001	0	0.001	0.001	0.001	0.001	0	0.001	0.001	0	0	0.001	0.001	0.001	0	0.001	0.001	0.001	0	0	0.001	0	0	0	0.001	0.199	0.199	0.191	0.187	0.181	0.169	0.17	0.171	0.177	0.176	0.098	0.1	0.101	0.101	0.1	0.087	0.057	0.15
05:45:06	345	0.002	0.001	0.001	0.002	0.001	0.002	0.001	0.002	0.001	0.001	0	0.001	0.001	0.001	0.001	0	0.001	0.001	0.001	0	0	0.001	0.001	0	0	0.001	0	0	0	0.001	0.198	0.196	0.19	0.189	0.181	0.174	0.174	0.175	0.177	0.178	0.102	0.105	0.1	0.098	0.096	0.093	0.06	0.156
05:50:06	350	0.002	0.002	0.001	0.001	0.001	0.001	0.001	0.002	0.001	0.001	0.001	0.001	0.001	0.001	0.001	0	0.002	0.001	0.002	0.001	0.001	0.001	0.001	0.001	0	0.001	0	0	0	0.001	0.22	0.212	0.197	0.207	0.197	0.186	0.195	0.206	0.191	0.202	0.115	0.11	0.11	0.112	0.114	0.107	0.065	0.17
05:55:06	355	0.002	0.002	0.002	0.002	0.002	0.002	0.001	0.002	0.001	0.001	0.001	0.001	0.001	0.001	0	0.001	0.002	0.001	0.002	0.001	0	0.001	0.001	0.001	0.001	0.001	0	0	0	0.001	0.216	0.212	0.204	0.21	0.196	0.187	0.191	0.203	0.199	0.196	0.121	0.124	0.122	0.122	0.122	0.115	0.075	0.17
06:00:06	360	0.002	0.002	0.002	0.002	0.002	0.002	0.001	0.002	0.002	0.001	0.001	0.001	0.001	0.001	0.001	0.001	0.002	0.001	0.002	0.001	0.001	0.001	0.001	0.001	0	0.001	0	0	0	0.001	0.217	0.213	0.205	0.205	0.194	0.2	0.189	0.215	0.219	0.215	0.122	0.123	0.122	0.122	0.125	0.117	0.081	0.179
06:05:06	365	0.003	0.002	0.002	0.002	0.002	0.002	0.001	0.002	0.002	0.002	0.001	0.001	0.002	0.002	0.001	0.001	0.002	0.002	0.002	0.001	0.001	0.001	0.001	0.001	0.001	0.002	0.001	0.001	0	0.002	0.227	0.227	0.222	0.222	0.213	0.204	0.199	0.212	0.215	0.214	0.134	0.139	0.136	0.138	0.139	0.134	0.086	0.187
06:10:06	370	0.003	0.003	0.002	0.002	0.002	0.002	0.002	0.002	0.002	0.002	0.002	0.001	0.002	0.002	0.001	0.001	0.002	0.002	0.002	0.001	0.001	0.002	0.002	0.001	0.001	0.002	0.001	0.001	0	0.002	0.254	0.244	0.223	0.245	0.24	0.219	0.216	0.231	0.225	0.228	0.146	0.142	0.138	0.143	0.146	0.14	0.098	0.195
06:15:06	375	0.003	0.003	0.002	0.002	0.002	0.002	0.002	0.002	0.002	0.002	0.001	0.001	0.002	0.002	0.001	0.001	0.002	0.002	0.002	0.001	0.001	0.002	0.002	0.001	0.001	0.002	0.001	0.001	0.001	0.002	0.239	0.234	0.232	0.239	0.23	0.215	0.232	0.239	0.235	0.22	0.149	0.153	0.151	0.151	0.151	0.146	0.115	0.208
06:20:06	380	0.003	0.003	0.002	0.002	0.002	0.003	0.002	0.003	0.002	0.002	0.001	0.002	0.002	0.002	0.001	0.001	0.002	0.002	0.002	0.002	0.001	0.002	0.002	0.002	0.001	0.002	0.001	0.001	0.001	0.002	0.253	0.261	0.248	0.249	0.248	0.229	0.253	0.252	0.241	0.234	0.159	0.174	0.169	0.168	0.158	0.154	0.127	0.21
06:25:06	385	0.004	0.003	0.003	0.003	0.003	0.003	0.002	0.003	0.002	0.002	0.001	0.002	0.002	0.002	0.002	0.001	0.003	0.002	0.002	0.002	0.002	0.002	0.002	0.002	0.001	0.002	0.001	0.001	0.001	0.002	0.264	0.263	0.251	0.261	0.254	0.239	0.256	0.245	0.247	0.24	0.173	0.191	0.18	0.176	0.174	0.167	0.13	0.216
06:30:06	390	0.004	0.003	0.003	0.003	0.003	0.003	0.002	0.003	0.002	0.002	0.002	0.002	0.002	0.002	0.001	0.001	0.003	0.002	0.003	0.001	0.002	0.002	0.002	0.002	0.001	0.002	0.001	0.001	0.001	0.002	0.265	0.27	0.26	0.258	0.253	0.24	0.269	0.251	0.251	0.255	0.172	0.196	0.189	0.189	0.185	0.175	0.134	0.221
06:35:06	395	0.004	0.003	0.003	0.003	0.003	0.003	0.002	0.003	0.003	0.003	0.002	0.002	0.002	0.002	0.002	0.002	0.003	0.003	0.003	0.002	0.003	0.002	0.002	0.002	0.002	0.002	0.001	0.001	0.001	0.002	0.28	0.271	0.266	0.262	0.256	0.244	0.25	0.244	0.251	0.254	0.188	0.185	0.184	0.186	0.186	0.177	0.144	0.224
06:40:06	400	0.004	0.004	0.003	0.003	0.003	0.003	0.002	0.003	0.003	0.003	0.002	0.002	0.003	0.002	0.002	0.002	0.003	0.003	0.003	0.002	0.002	0.003	0.003	0.002	0.002	0.003	0.002	0.002	0.001	0.003	0.277	0.276	0.269	0.269	0.269	0.248	0.259	0.259	0.264	0.262	0.185	0.195	0.192	0.19	0.197	0.185	0.152	0.229
06:45:06	405	0.004	0.004	0.003	0.003	0.003	0.003	0.003	0.003	0.003	0.003	0.002	0.002	0.003	0.003	0.002	0.002	0.003	0.003	0.003	0.002	0.003	0.003	0.003	0.002	0.002	0.003	0.002	0.002	0.001	0.003	0.309	0.3	0.275	0.286	0.289	0.273	0.258	0.278	0.276	0.277	0.196	0.2	0.197	0.194	0.201	0.2	0.163	0.251
06:50:06	410	0.005	0.004	0.004	0.004	0.004	0.004	0.003	0.004	0.003	0.003	0.002	0.003	0.003	0.003	0.002	0.002	0.004	0.003	0.003	0.003	0.003	0.003	0.003	0.002	0.002	0.003	0.002	0.002	0.002	0.003	0.316	0.314	0.297	0.296	0.295	0.279	0.277	0.284	0.283	0.284	0.21	0.233	0.221	0.219	0.221	0.202	0.184	0.254
06:55:06	415	0.005	0.004	0.004	0.004	0.004	0.004	0.003	0.004	0.004	0.004	0.003	0.003	0.003	0.003	0.003	0.002	0.004	0.004	0.004	0.003	0.003	0.003	0.003	0.003	0.003	0.003	0.002	0.002	0.002	0.003	0.33	0.312	0.308	0.302	0.3	0.285	0.29	0.294	0.291	0.292	0.214	0.234	0.227	0.227	0.232	0.215	0.189	0.247
07:00:06	420	0.005	0.005	0.005	0.004	0.004	0.004	0.003	0.004	0.004	0.004	0.003	0.003	0.003	0.003	0.003	0.002	0.004	0.004	0.004	0.003	0.003	0.003	0.003	0.003	0.003	0.004	0.002	0.002	0.002	0.003	0.333	0.336	0.323	0.316	0.308	0.287	0.301	0.292	0.298	0.307	0.212	0.234	0.229	0.226	0.23	0.216	0.187	0.27
07:05:06	425	0.006	0.005	0.005	0.005	0.005	0.005	0.004	0.004	0.004	0.004	0.003	0.003	0.004	0.003	0.003	0.003	0.004	0.004	0.004	0.003	0.004	0.004	0.004	0.003	0.003	0.004	0.002	0.002	0.002	0.003	0.321	0.324	0.314	0.32	0.314	0.309	0.298	0.311	0.321	0.314	0.224	0.241	0.228	0.228	0.232	0.22	0.181	0.263
07:10:06	430	0.006	0.005	0.005	0.005	0.005	0.005	0.004	0.005	0.005	0.005	0.004	0.003	0.004	0.004	0.003	0.003	0.005	0.004	0.005	0.003	0.003	0.004	0.004	0.004	0.004	0.004	0.002	0.003	0.003	0.004	0.346	0.337	0.332	0.33	0.333	0.315	0.319	0.309	0.329	0.324	0.227	0.249	0.248	0.242	0.246	0.231	0.205	0.274
07:15:06	435	0.007	0.006	0.006	0.006	0.005	0.005	0.004	0.005	0.005	0.005	0.004	0.004	0.004	0.004	0.004	0.003	0.005	0.005	0.005	0.004	0.004	0.004	0.004	0.004	0.004	0.005	0.003	0.003	0.003	0.004	0.369	0.368	0.358	0.359	0.353	0.326	0.325	0.326	0.338	0.328	0.246	0.267	0.266	0.258	0.264	0.237	0.225	0.294
07:20:06	440	0.007	0.006	0.006	0.005	0.006	0.005	0.004	0.005	0.005	0.005	0.004	0.004	0.004	0.004	0.004	0.003	0.005	0.005	0.005	0.004	0.005	0.005	0.005	0.004	0.004	0.005	0.003	0.003	0.003	0.004	0.379	0.377	0.362	0.363	0.359	0.339	0.335	0.331	0.338	0.348	0.25	0.284	0.266	0.264	0.268	0.253	0.224	0.3
07:25:06	445	0.007	0.007	0.007	0.006	0.006	0.006	0.005	0.006	0.006	0.006	0.005	0.005	0.005	0.005	0.004	0.004	0.006	0.005	0.006	0.005	0.004	0.005	0.005	0.005	0.005	0.005	0.003	0.004	0.003	0.005	0.373	0.37	0.364	0.363	0.353	0.341	0.337	0.338	0.335	0.347	0.252	0.278	0.275	0.266	0.267	0.254	0.224	0.307
07:30:06	450	0.008	0.007	0.007	0.006	0.006	0.007	0.006	0.006	0.006	0.006	0.005	0.005	0.005	0.005	0.004	0.004	0.006	0.006	0.006	0.005	0.005	0.006	0.006	0.005	0.005	0.006	0.004	0.004	0.004	0.005	0.394	0.374	0.358	0.376	0.364	0.381	0.345	0.361	0.361	0.372	0.276	0.288	0.274	0.27	0.277	0.272	0.234	0.312
07:35:06	455	0.009	0.008	0.008	0.007	0.007	0.007	0.006	0.007	0.006	0.007	0.006	0.005	0.005	0.005	0.005	0.004	0.007	0.006	0.006	0.006	0.005	0.006	0.006	0.005	0.005	0.006	0.004	0.004	0.004	0.005	0.385	0.384	0.38	0.376	0.363	0.361	0.363	0.354	0.363	0.373	0.28	0.292	0.279	0.273	0.275	0.269	0.231	0.319
07:40:06	460	0.009	0.009	0.008	0.008	0.008	0.007	0.007	0.007	0.007	0.007	0.006	0.005	0.004	0.004	0.005	0.005	0.007	0.007	0.007	0.006	0.007	0.007	0.007	0.006	0.006	0.007	0.005	0.005	0.005	0.006	0.406	0.407	0.4	0.386	0.389	0.375	0.374	0.379	0.389	0.395	0.278	0.302	0.301	0.292	0.298	0.282	0.248	0.332
07:45:06	465	0.01	0.01	0.009	0.009	0.009	0.009	0.007	0.008	0.008	0.008	0.007	0.007	0.006	0.006	0.006	0.005	0.008	0.007	0.007	0.006	0.007	0.007	0.007	0.007	0.007	0.008	0.005	0.005	0.005	0.007	0.413	0.41	0.411	0.402	0.393	0.378	0.374	0.383	0.4	0.389	0.297	0.314	0.314	0.316	0.318	0.289	0.251	0.333
07:50:06	470	0.011	0.01	0.01	0.009	0.009	0.009	0.008	0.008	0.008	0.008	0.007	0.007	0.006	0.007	0.006	0.006	0.008	0.007	0.008	0.007	0.007	0.008	0.008	0.007	0.007	0.008	0.005	0.006	0.006	0.007	0.413	0.422	0.417	0.407	0.408	0.389	0.388	0.399	0.406	0.397	0.299	0.324	0.324	0.323	0.319	0.314	0.257	0.353
07:55:06	475	0.012	0.011	0.01	0.01	0.01	0.01	0.009	0.009	0.009	0.01	0.007	0.007	0.007	0.007	0.007	0.006	0.009	0.008	0.008	0.008	0.008	0.008	0.008	0.008	0.008	0.008	0.006	0.006	0.006	0.008	0.44	0.433	0.426	0.417	0.417	0.408	0.381	0.404	0.415	0.41	0.325	0.344	0.331	0.331	0.333	0.327	0.26	0.364
08:00:06	480	0.012	0.012	0.011	0.011	0.01	0.01	0.009	0.01	0.01	0.01	0.008	0.008	0.008	0.008	0.007	0.007	0.009	0.009	0.009	0.008	0.009	0.009	0.009	0.008	0.008	0.009	0.006	0.006	0.007	0.008	0.45	0.452	0.444	0.432	0.42	0.426	0.399	0.401	0.412	0.412	0.344	0.354	0.335	0.341	0.336	0.339	0.28	0.382
08:05:06	485	0.013	0.012	0.012	0.012	0.011	0.011	0.01	0.011	0.01	0.011	0.009	0.008	0.008	0.008	0.008	0.007	0.01	0.009	0.01	0.009	0.009	0.009	0.009	0.009	0.009	0.009	0.007	0.007	0.007	0.009	0.429	0.437	0.446	0.422	0.421	0.417	0.41	0.411	0.422	0.408	0.34	0.347	0.349	0.339	0.345	0.334	0.272	0.377
08:10:06	490	0.014	0.013	0.013	0.012	0.012	0.012	0.01	0.011	0.011	0.012	0.009	0.009	0.008	0.008	0.008	0.007	0.01	0.01	0.01	0.009	0.01	0.01	0.01	0.009	0.009	0.01	0.007	0.007	0.007	0.009	0.45	0.463	0.455	0.445	0.448	0.43	0.414	0.42	0.424	0.428	0.351	0.37	0.359	0.364	0.352	0.348	0.294	0.388
08:15:06	495	0.015	0.014	0.014	0.013	0.013	0.013	0.011	0.013	0.012	0.013	0.01	0.01	0.01	0.009	0.009	0.008	0.011	0.011	0.011	0.01	0.011	0.011	0.011	0.01	0.011	0.011	0.008	0.008	0.008	0.01	0.469	0.447	0.436	0.45	0.453	0.438	0.414	0.435	0.431	0.421	0.362	0.356	0.37	0.371	0.373	0.366	0.317	0.406
08:20:06	500	0.017	0.015	0.015	0.014	0.014	0.014	0.012	0.014	0.013	0.014	0.011	0.01	0.01	0.01	0.01	0.009	0.012	0.012	0.012	0.011	0.012	0.012	0.012	0.011	0.011	0.012	0.009	0.009	0.009	0.011	0.475	0.467	0.458	0.452	0.458	0.448	0.423	0.439	0.439	0.439	0.37	0.384	0.387	0.377	0.378	0.373	0.319	0.417
08:25:06	505	0.018	0.017	0.016	0.016	0.015	0.015	0.013	0.015	0.014	0.015	0.012	0.012	0.011	0.011	0.011	0.01	0.013	0.013	0.013	0.012	0.013	0.013	0.012	0.012	0.012	0.013	0.01	0.01	0.01	0.012	0.464	0.456	0.445	0.432	0.435	0.431	0.42	0.427	0.433	0.444	0.373	0.379	0.371	0.364	0.362	0.358	0.309	0.396
08:30:06	510	0.02	0.018	0.017	0.017	0.016	0.017	0.015	0.016	0.016	0.016	0.013	0.013	0.012	0.012	0.012	0.011	0.014	0.014	0.014	0.013	0.014	0.014	0.013	0.013	0.014	0.014	0.01	0.011	0.011	0.013	0.475	0.467	0.475	0.471	0.475	0.46	0.451	0.457	0.46	0.459	0.375	0.392	0.392	0.393	0.395	0.381	0.326	0.415
08:35:06	515	0.02	0.019	0.018	0.018	0.017	0.017	0.015	0.017	0.016	0.017	0.014	0.013	0.012	0.012	0.012	0.011	0.015	0.014	0.015	0.014	0.016	0.015	0.015	0.014	0.015	0.015	0.011	0.011	0.011	0.013	0.491	0.482	0.477	0.47	0.473	0.468	0.446	0.446	0.465	0.462	0.395	0.403	0.396	0.396	0.398	0.39	0.337	0.428
08:40:06	520	0.023	0.021	0.021	0.02	0.02	0.02	0.017	0.019	0.018	0.019	0.015	0.014	0.014	0.014	0.014	0.012	0.016	0.016	0.016	0.016	0.016	0.016	0.016	0.015	0.016	0.016	0.012	0.013	0.013	0.015	0.501	0.487	0.472	0.466	0.47	0.476	0.46	0.47	0.477	0.46	0.397	0.393	0.383	0.391	0.41	0.402	0.357	0.44
08:45:06	525	0.024	0.023	0.022	0.022	0.021	0.021	0.019	0.02	0.02	0.02	0.016	0.015	0.015	0.015	0.015	0.013	0.018	0.017	0.017	0.017	0.018	0.017	0.017	0.017	0.017	0.017	0.013	0.014	0.014	0.016	0.512	0.516	0.509	0.497	0.494	0.482	0.492	0.488	0.502	0.471	0.404	0.44	0.431	0.425	0.428	0.403	0.355	0.438
08:50:06	530	0.026	0.025	0.024	0.024	0.022	0.023	0.02	0.021	0.021	0.022	0.017	0.016	0.016	0.015	0.016	0.014	0.019	0.019	0.019	0.018	0.02	0.019	0.018	0.018	0.018	0.018	0.014	0.015	0.015	0.017	0.529	0.509	0.506	0.501	0.502	0.491	0.492	0.49	0.495	0.488	0.418	0.436	0.422	0.417	0.423	0.416	0.354	0.453
08:55:06	535	0.029	0.028	0.027	0.027	0.025	0.025	0.022	0.024	0.023	0.024	0.019	0.018	0.017	0.017	0.017	0.015	0.021	0.02	0.021	0.02	0.021	0.021	0.02	0.019	0.02	0.02	0.015	0.016	0.016	0.018	0.524	0.525	0.509	0.502	0.502	0.49	0.497	0.504	0.507	0.498	0.416	0.444	0.433	0.423	0.423	0.411	0.367	0.471
09:00:06	540	0.032	0.032	0.03	0.03	0.028	0.028	0.024	0.026	0.025	0.026	0.021	0.02	0.019	0.018	0.019	0.017	0.023	0.022	0.022	0.022	0.023	0.023	0.022	0.021	0.022	0.022	0.017	0.017	0.018	0.02	0.538	0.539	0.529	0.526	0.527	0.509	0.497	0.503	0.517	0.501	0.434	0.46	0.447	0.444	0.448	0.436	0.393	0.484
09:05:06	545	0.035	0.034	0.032	0.033	0.03	0.031	0.026	0.029	0.027	0.029	0.022	0.021	0.02	0.02	0.02	0.018	0.025	0.024	0.024	0.023	0.025	0.025	0.024	0.023	0.024	0.024	0.018	0.019	0.019	0.022	0.525	0.511	0.505	0.501	0.503	0.517	0.495	0.498	0.511	0.512	0.413	0.43	0.417	0.412	0.425	0.448	0.384	0.472
09:10:06	550	0.038	0.037	0.036	0.034	0.034	0.034	0.029	0.031	0.029	0.031	0.024	0.023	0.022	0.021	0.022	0.019	0.027	0.026	0.026	0.025	0.025	0.026	0.025	0.025	0.027	0.025	0.019	0.02	0.02	0.023	0.567	0.559	0.545	0.55	0.553	0.527	0.524	0.509	0.537	0.525	0.461	0.481	0.461	0.454	0.472	0.448	0.404	0.491
09:15:06	555	0.045	0.046	0.044	0.045	0.04	0.043	0.036	0.038	0.034	0.035	0.026	0.025	0.023	0.023	0.024	0.021	0.031	0.029	0.03	0.028	0.029	0.03	0.028	0.028	0.031	0.028	0.021	0.022	0.023	0.026	0.543	0.534	0.527	0.517	0.528	0.534	0.511	0.527	0.531	0.527	0.451	0.457	0.444	0.438	0.451	0.446	0.401	0.49
09:20:06	560	0.048	0.047	0.046	0.047	0.043	0.044	0.039	0.04	0.038	0.039	0.029	0.028	0.026	0.026	0.028	0.023	0.037	0.033	0.035	0.031	0.032	0.035	0.032	0.032	0.036	0.03	0.023	0.024	0.025	0.028	0.555	0.553	0.546	0.538	0.545	0.539	0.536	0.533	0.54	0.53	0.457	0.479	0.466	0.465	0.465	0.459	0.422	0.515
09:25:06	565	0.048	0.046	0.046	0.048	0.047	0.046	0.043	0.042	0.039	0.041	0.032	0.03	0.028	0.028	0.03	0.025	0.038	0.036	0.037	0.033	0.035	0.035	0.034	0.034	0.037	0.033	0.025	0.026	0.027	0.031	0.575	0.581	0.571	0.566	0.559	0.546	0.547	0.543	0.548	0.531	0.467	0.509	0.497	0.489	0.486	0.465	0.424	0.503
09:30:06	570	0.054	0.053	0.053	0.055	0.05	0.051	0.047	0.05	0.049	0.05	0.037	0.037	0.033	0.033	0.037	0.029	0.044	0.042	0.044	0.039	0.042	0.041	0.04	0.041	0.041	0.036	0.03	0.03	0.033	0.037	0.57	0.581	0.573	0.569	0.567	0.555	0.539	0.55	0.556	0.543	0.478	0.51	0.499	0.495	0.493	0.487	0.443	0.515
09:35:06	575	0.052	0.052	0.054	0.054	0.049	0.048	0.05	0.052	0.048	0.047	0.038	0.038	0.036	0.035	0.039	0.032	0.05	0.048	0.047	0.04	0.041	0.047	0.045	0.045	0.043	0.041	0.031	0.031	0.035	0.037	0.582	0.583	0.578	0.579	0.576	0.558	0.551	0.541	0.556	0.562	0.469	0.521	0.508	0.493	0.51	0.491	0.446	0.513
09:40:06	580	0.058	0.052	0.057	0.055	0.054	0.056	0.051	0.053	0.051	0.055	0.043	0.043	0.041	0.041	0.043	0.037	0.05	0.049	0.049	0.045	0.047	0.048	0.044	0.046	0.046	0.045	0.037	0.038	0.042	0.043	0.58	0.578	0.574	0.565	0.559	0.565	0.553	0.554	0.557	0.552	0.497	0.514	0.503	0.499	0.493	0.49	0.438	0.526
09:45:06	585	0.06	0.057	0.057	0.06	0.06	0.057	0.056	0.063	0.059	0.057	0.045	0.046	0.044	0.044	0.047	0.042	0.05	0.052	0.051	0.048	0.051	0.051	0.048	0.05	0.047	0.05	0.041	0.041	0.045	0.046	0.576	0.572	0.569	0.564	0.572	0.567	0.562	0.565	0.578	0.557	0.498	0.515	0.507	0.512	0.51	0.503	0.457	0.532
09:50:06	590	0.065	0.055	0.063	0.061	0.057	0.055	0.055	0.059	0.058	0.062	0.048	0.048	0.047	0.046	0.048	0.044	0.05	0.053	0.053	0.051	0.053	0.052	0.05	0.05	0.049	0.051	0.044	0.043	0.044	0.047	0.589	0.582	0.587	0.58	0.581	0.571	0.561	0.567	0.575	0.563	0.516	0.533	0.526	0.528	0.524	0.519	0.457	0.529
09:55:06	595	0.066	0.056	0.058	0.06	0.06	0.056	0.054	0.055	0.055	0.067	0.045	0.052	0.049	0.051	0.053	0.049	0.054	0.055	0.056	0.052	0.056	0.052	0.05	0.051	0.05	0.05	0.044	0.043	0.044	0.047	0.584	0.566	0.568	0.559	0.555	0.569	0.556	0.56	0.564	0.565	0.512	0.519	0.507	0.508	0.51	0.51	0.461	0.545
10:00:06	600	0.068	0.064	0.062	0.061	0.062	0.058	0.057	0.057	0.059	0.065	0.055	0.055	0.053	0.052	0.053	0.049	0.056	0.056	0.057	0.056	0.058	0.058	0.056	0.048	0.052	0.052	0.045	0.044	0.047	0.051	0.602	0.596	0.592	0.59	0.592	0.585	0.561	0.564	0.561	0.569	0.53	0.544	0.528	0.523	0.522	0.527	0.491	0.542
10:05:06	605	0.068	0.066	0.068	0.068	0.066	0.068	0.064	0.063	0.065	0.066	0.058	0.056	0.055	0.055	0.057	0.054	0.06	0.058	0.063	0.056	0.051	0.061	0.057	0.058	0.056	0.053	0.046	0.046	0.048	0.051	0.596	0.59	0.59	0.582	0.582	0.594	0.565	0.566	0.584	0.573	0.522	0.541	0.537	0.531	0.531	0.526	0.497	0.557
10:10:06	610	0.075	0.073	0.076	0.072	0.076	0.073	0.069	0.07	0.068	0.071	0.058	0.055	0.055	0.053	0.055	0.052	0.058	0.058	0.059	0.06	0.06	0.06	0.057	0.056	0.057	0.057	0.045	0.048	0.048	0.051	0.601	0.597	0.593	0.586	0.591	0.581	0.571	0.574	0.581	0.569	0.535	0.552	0.547	0.544	0.542	0.528	0.495	0.552
10:15:06	615	0.07	0.075	0.074	0.072	0.074	0.072	0.073	0.07	0.068	0.078	0.062	0.059	0.055	0.055	0.06	0.05	0.06	0.065	0.066	0.064	0.06	0.061	0.055	0.058	0.058	0.06	0.045	0.048	0.052	0.054	0.619	0.606	0.604	0.597	0.61	0.602	0.574	0.578	0.588	0.586	0.563	0.558	0.556	0.55	0.551	0.543	0.51	0.562
10:20:06	620	0.076	0.079	0.079	0.075	0.08	0.079	0.076	0.075	0.065	0.071	0.068	0.069	0.068	0.065	0.064	0.061	0.068	0.067	0.071	0.065	0.068	0.067	0.068	0.064	0.06	0.063	0.049	0.049	0.054	0.058	0.608	0.604	0.61	0.604	0.61	0.603	0.592	0.597	0.603	0.589	0.545	0.557	0.552	0.559	0.558	0.547	0.513	0.568
10:25:06	625	0.088	0.086	0.088	0.087	0.091	0.087	0.085	0.083	0.079	0.083	0.065	0.065	0.063	0.06	0.065	0.058	0.068	0.068	0.069	0.068	0.066	0.071	0.068	0.065	0.066	0.066	0.053	0.053	0.056	0.059	0.611	0.608	0.616	0.607	0.611	0.608	0.595	0.6	0.603	0.594	0.542	0.558	0.559	0.563	0.559	0.552	0.523	0.572
10:30:06	630	0.091	0.085	0.091	0.089	0.094	0.087	0.088	0.085	0.08	0.081	0.071	0.067	0.067	0.064	0.067	0.062	0.07	0.072	0.076	0.069	0.067	0.075	0.068	0.068	0.065	0.065	0.054	0.054	0.058	0.061	0.628	0.613	0.618	0.609	0.608	0.603	0.596	0.6	0.611	0.598	0.552	0.571	0.555	0.567	0.565	0.552	0.522	0.583
10:35:06	635	0.097	0.095	0.097	0.095	0.102	0.097	0.093	0.091	0.088	0.089	0.074	0.069	0.067	0.066	0.066	0.067	0.072	0.074	0.077	0.075	0.076	0.078	0.072	0.072	0.072	0.072	0.059	0.061	0.063	0.066	0.626	0.622	0.619	0.612	0.615	0.606	0.601	0.604	0.603	0.596	0.564	0.581	0.576	0.575	0.571	0.562	0.533	0.58
10:40:06	640	0.102	0.096	0.101	0.096	0.105	0.1	0.097	0.09	0.091	0.092	0.081	0.08	0.077	0.075	0.08	0.077	0.082	0.085	0.084	0.074	0.079	0.08	0.078	0.076	0.076	0.075	0.063	0.064	0.067	0.068	0.634	0.629	0.628	0.619	0.624	0.622	0.605	0.604	0.609	0.594	0.567	0.587	0.58	0.571	0.559	0.571	0.543	0.588
10:45:06	645	0.108	0.091	0.103	0.096	0.111	0.107	0.095	0.089	0.083	0.099	0.084	0.08	0.083	0.08	0.083	0.073	0.082	0.087	0.08	0.082	0.083	0.069	0.067	0.072	0.07	0.065	0.061	0.061	0.062	0.069	0.636	0.634	0.632	0.62	0.621	0.627	0.625	0.618	0.632	0.607	0.585	0.598	0.586	0.586	0.578	0.569	0.54	0.593
10:50:06	650	0.117	0.096	0.099	0.106	0.11	0.102	0.098	0.093	0.096	0.102	0.092	0.079	0.076	0.076	0.078	0.072	0.086	0.094	0.094	0.085	0.093	0.078	0.078	0.078	0.081	0.085	0.06	0.061	0.072	0.075	0.634	0.632	0.633	0.626	0.636	0.631	0.631	0.628	0.632	0.607	0.579	0.591	0.582	0.587	0.588	0.576	0.549	0.597
10:55:06	655	0.109	0.122	0.117	0.12	0.122	0.118	0.117	0.112	0.11	0.114	0.095	0.088	0.094	0.082	0.094	0.091	0.104	0.103	0.102	0.095	0.092	0.097	0.099	0.099	0.096	0.094	0.078	0.078	0.081	0.089	0.658	0.649	0.652	0.646	0.655	0.643	0.627	0.626	0.625	0.614	0.597	0.613	0.599	0.602	0.6	0.587	0.553	0.601
11:00:06	660	0.123	0.116	0.123	0.121	0.142	0.133	0.13	0.115	0.11	0.104	0.1	0.097	0.093	0.091	0.094	0.088	0.098	0.096	0.1	0.094	0.092	0.097	0.092	0.09	0.092	0.092	0.077	0.078	0.082	0.086	0.639	0.627	0.625	0.619	0.633	0.624	0.623	0.623	0.626	0.606	0.591	0.598	0.584	0.579	0.582	0.587	0.553	0.607
11:05:06	665	0.123	0.117	0.125	0.125	0.149	0.143	0.138	0.118	0.107	0.106	0.095	0.097	0.092	0.091	0.093	0.086	0.099	0.098	0.101	0.088	0.098	0.092	0.091	0.087	0.092	0.095	0.074	0.078	0.078	0.081	0.643	0.63	0.629	0.627	0.633	0.631	0.616	0.623	0.632	0.615	0.589	0.594	0.589	0.587	0.582	0.584	0.549	0.596
11:10:06	670	0.145	0.131	0.123	0.12	0.141	0.139	0.135	0.11	0.109	0.12	0.101	0.101	0.09	0.086	0.084	0.08	0.097	0.102	0.104	0.104	0.104	0.102	0.108	0.085	0.111	0.091	0.07	0.07	0.075	0.088	0.647	0.649	0.65	0.641	0.648	0.636	0.632	0.635	0.632	0.619	0.601	0.609	0.605	0.609	0.603	0.593	0.559	0.605
11:15:06	675	0.128	0.131	0.13	0.123	0.161	0.158	0.151	0.118	0.121	0.129	0.105	0.097	0.098	0.094	0.103	0.098	0.11	0.103	0.103	0.101	0.112	0.099	0.108	0.1	0.1	0.099	0.076	0.087	0.087	0.094	0.658	0.652	0.646	0.643	0.656	0.639	0.623	0.638	0.641	0.629	0.612	0.626	0.611	0.614	0.612	0.6	0.575	0.617
11:20:06	680	0.138	0.138	0.134	0.13	0.173	0.166	0.158	0.124	0.123	0.135	0.106	0.111	0.102	0.103	0.104	0.099	0.114	0.114	0.109	0.104	0.108	0.117	0.104	0.098	0.105	0.102	0.087	0.088	0.088	0.089	0.659	0.656	0.654	0.646	0.648	0.645	0.646	0.647	0.652	0.63	0.608	0.625	0.616	0.615	0.609	0.597	0.571	0.614
11:25:06	685	0.15	0.146	0.15	0.151	0.177	0.17	0.163	0.144	0.135	0.127	0.119	0.124	0.111	0.115	0.121	0.11	0.124	0.125	0.121	0.12	0.118	0.114	0.117	0.116	0.121	0.122	0.1	0.101	0.106	0.101	0.674	0.668	0.666	0.658	0.662	0.653	0.641	0.649	0.654	0.648	0.626	0.636	0.628	0.63	0.625	0.615	0.584	0.626
11:30:06	690	0.146	0.147	0.152	0.149	0.171	0.168	0.154	0.132	0.138	0.127	0.114	0.122	0.105	0.102	0.106	0.107	0.112	0.12	0.122	0.111	0.128	0.114	0.117	0.107	0.11	0.115	0.089	0.088	0.098	0.096	0.66	0.654	0.658	0.652	0.66	0.65	0.639	0.647	0.646	0.633	0.614	0.621	0.612	0.61	0.609	0.616	0.574	0.624
11:35:06	695	0.158	0.156	0.153	0.153	0.183	0.186	0.174	0.156	0.138	0.143	0.131	0.121	0.116	0.12	0.128	0.113	0.123	0.133	0.128	0.12	0.138	0.124	0.121	0.122	0.121	0.122	0.097	0.099	0.11	0.106	0.681	0.677	0.679	0.665	0.677	0.659	0.645	0.652	0.655	0.641	0.631	0.649	0.632	0.639	0.632	0.617	0.59	0.629
11:40:06	700	0.167	0.163	0.17	0.148	0.189	0.178	0.176	0.143	0.14	0.132	0.145	0.142	0.125	0.122	0.13	0.116	0.133	0.135	0.129	0.121	0.151	0.14	0.135	0.127	0.124	0.125	0.102	0.105	0.105	0.109	0.684	0.686	0.682	0.674	0.681	0.671	0.661	0.667	0.672	0.65	0.635	0.649	0.646	0.641	0.636	0.626	0.604	0.647
11:45:06	705	0.155	0.156	0.179	0.17	0.195	0.191	0.186	0.164	0.144	0.146	0.155	0.137	0.157	0.141	0.157	0.122	0.149	0.154	0.15	0.124	0.134	0.141	0.144	0.14	0.146	0.143	0.125	0.129	0.124	0.126	0.689	0.689	0.685	0.675	0.684	0.674	0.666	0.679	0.681	0.655	0.637	0.647	0.651	0.644	0.644	0.63	0.612	0.653
11:50:06	710	0.179	0.171	0.185	0.173	0.198	0.196	0.192	0.17	0.151	0.141	0.152	0.151	0.149	0.144	0.156	0.139	0.146	0.163	0.137	0.135	0.138	0.148	0.143	0.138	0.145	0.169	0.123	0.132	0.122	0.117	0.698	0.678	0.694	0.683	0.689	0.682	0.665	0.666	0.67	0.664	0.651	0.649	0.639	0.653	0.642	0.635	0.618	0.659
11:55:06	715	0.187	0.179	0.185	0.183	0.202	0.201	0.196	0.158	0.159	0.164	0.155	0.149	0.138	0.146	0.155	0.139	0.135	0.146	0.153	0.157	0.161	0.149	0.149	0.143	0.144	0.148	0.117	0.126	0.119	0.125	0.696	0.696	0.692	0.678	0.689	0.68	0.676	0.678	0.673	0.66	0.644	0.669	0.653	0.652	0.648	0.634	0.617	0.652
12:00:06	720	0.182	0.195	0.19	0.193	0.204	0.206	0.199	0.182	0.165	0.165	0.157	0.151	0.165	0.147	0.165	0.136	0.148	0.166	0.156	0.154	0.157	0.164	0.149	0.145	0.156	0.166	0.142	0.145	0.121	0.134	0.696	0.691	0.702	0.692	0.705	0.692	0.681	0.687	0.688	0.668	0.659	0.667	0.659	0.663	0.663	0.645	0.626	0.663
12:05:06	725	0.187	0.197	0.201	0.197	0.205	0.205	0.209	0.184	0.168	0.171	0.175	0.149	0.147	0.148	0.153	0.133	0.146	0.16	0.172	0.165	0.157	0.168	0.158	0.137	0.148	0.163	0.118	0.127	0.123	0.137	0.699	0.705	0.709	0.695	0.7	0.688	0.669	0.699	0.699	0.671	0.648	0.674	0.671	0.668	0.668	0.647	0.632	0.663
12:10:06	730	0.192	0.192	0.206	0.198	0.211	0.21	0.204	0.195	0.178	0.177	0.171	0.166	0.164	0.157	0.165	0.14	0.154	0.169	0.164	0.173	0.161	0.173	0.166	0.157	0.159	0.17	0.133	0.138	0.143	0.145	0.697	0.689	0.692	0.675	0.694	0.688	0.672	0.673	0.677	0.667	0.648	0.662	0.65	0.653	0.639	0.651	0.624	0.667
12:15:06	735	0.195	0.21	0.207	0.201	0.214	0.212	0.209	0.196	0.187	0.181	0.173	0.166	0.175	0.174	0.181	0.169	0.175	0.184	0.174	0.178	0.161	0.19	0.171	0.168	0.167	0.177	0.141	0.148	0.141	0.156	0.719	0.718	0.711	0.702	0.707	0.695	0.69	0.69	0.689	0.674	0.659	0.681	0.673	0.669	0.665	0.656	0.641	0.669
12:20:06	740	0.202	0.209	0.213	0.21	0.213	0.219	0.21	0.2	0.195	0.193	0.187	0.186	0.18	0.183	0.188	0.166	0.186	0.187	0.18	0.181	0.176	0.181	0.18	0.174	0.173	0.181	0.136	0.156	0.157	0.166	0.719	0.704	0.704	0.694	0.701	0.699	0.68	0.689	0.685	0.675	0.653	0.674	0.661	0.66	0.652	0.652	0.636	0.675
12:25:06	745	0.209	0.207	0.211	0.212	0.217	0.225	0.216	0.205	0.199	0.198	0.187	0.186	0.177	0.176	0.178	0.168	0.181	0.189	0.193	0.184	0.175	0.184	0.181	0.178	0.176	0.188	0.15	0.157	0.163	0.168	0.706	0.7	0.699	0.692	0.693	0.697	0.685	0.689	0.692	0.676	0.654	0.672	0.668	0.665	0.653	0.652	0.623	0.665
12:30:06	750	0.211	0.21	0.213	0.213	0.223	0.221	0.213	0.211	0.2	0.195	0.204	0.197	0.191	0.186	0.159	0.155	0.171	0.193	0.197	0.186	0.183	0.195	0.186	0.191	0.193	0.201	0.132	0.164	0.148	0.158	0.709	0.711	0.713	0.7	0.712	0.701	0.689	0.694	0.69	0.683	0.661	0.676	0.675	0.673	0.671	0.666	0.642	0.679
12:35:06	755	0.213	0.211	0.214	0.213	0.228	0.226	0.222	0.213	0.206	0.202	0.2	0.207	0.201	0.203	0.199	0.198	0.208	0.202	0.204	0.197	0.188	0.193	0.195	0.195	0.193	0.202	0.159	0.181	0.187	0.184	0.716	0.718	0.718	0.697	0.712	0.701	0.688	0.691	0.697	0.686	0.669	0.686	0.679	0.677	0.673	0.659	0.64	0.677
12:40:06	760	0.213	0.216	0.219	0.217	0.229	0.23	0.224	0.217	0.207	0.206	0.199	0.202	0.195	0.196	0.197	0.187	0.195	0.201	0.203	0.199	0.192	0.197	0.192	0.195	0.191	0.198	0.167	0.178	0.18	0.18	0.717	0.71	0.707	0.705	0.719	0.716	0.705	0.71	0.703	0.694	0.667	0.69	0.681	0.676	0.679	0.675	0.652	0.689
12:45:06	765	0.209	0.22	0.221	0.222	0.235	0.237	0.231	0.22	0.21	0.208	0.204	0.203	0.195	0.195	0.192	0.19	0.201	0.207	0.208	0.193	0.197	0.203	0.197	0.196	0.195	0.199	0.171	0.179	0.185	0.19	0.716	0.704	0.705	0.703	0.713	0.709	0.695	0.705	0.705	0.69	0.671	0.683	0.675	0.67	0.668	0.669	0.644	0.688
12:50:06	770	0.224	0.224	0.232	0.225	0.231	0.235	0.23	0.221	0.204	0.206	0.208	0.21	0.206	0.205	0.208	0.195	0.205	0.209	0.207	0.203	0.199	0.206	0.202	0.199	0.196	0.204	0.187	0.204	0.189	0.19	0.733	0.725	0.721	0.709	0.725	0.713	0.704	0.711	0.706	0.697	0.68	0.689	0.684	0.685	0.681	0.673	0.645	0.689
12:55:06	775	0.221	0.224	0.224	0.226	0.235	0.241	0.233	0.225	0.216	0.21	0.204	0.205	0.2	0.202	0.206	0.2	0.208	0.215	0.209	0.208	0.206	0.203	0.207	0.202	0.197	0.21	0.184	0.192	0.195	0.194	0.733	0.722	0.721	0.714	0.726	0.726	0.712	0.718	0.715	0.71	0.681	0.705	0.691	0.688	0.686	0.681	0.657	0.696
13:00:06	780	0.223	0.224	0.221	0.233	0.244	0.246	0.243	0.224	0.217	0.213	0.212	0.208	0.208	0.207	0.211	0.206	0.211	0.218	0.213	0.213	0.214	0.209	0.215	0.21	0.205	0.212	0.188	0.197	0.191	0.196	0.74	0.738	0.731	0.722	0.735	0.73	0.718	0.721	0.723	0.705	0.685	0.708	0.693	0.704	0.692	0.686	0.672	0.706
13:05:06	785	0.222	0.223	0.227	0.233	0.24	0.242	0.237	0.229	0.22	0.221	0.211	0.214	0.208	0.206	0.213	0.205	0.213	0.22	0.213	0.205	0.212	0.214	0.215	0.212	0.208	0.204	0.195	0.197	0.197	0.195	0.738	0.729	0.728	0.722	0.726	0.722	0.709	0.716	0.718	0.707	0.689	0.697	0.689	0.692	0.683	0.688	0.655	0.691
13:10:06	790	0.225	0.22	0.232	0.239	0.248	0.249	0.247	0.23	0.225	0.209	0.217	0.215	0.217	0.217	0.221	0.212	0.219	0.225	0.218	0.214	0.207	0.218	0.219	0.218	0.217	0.217	0.197	0.199	0.201	0.2	0.752	0.735	0.735	0.725	0.73	0.729	0.717	0.724	0.728	0.717	0.701	0.71	0.696	0.7	0.699	0.687	0.66	0.699
13:15:06	795	0.226	0.219	0.222	0.235	0.257	0.26	0.251	0.238	0.222	0.214	0.216	0.218	0.215	0.217	0.225	0.212	0.225	0.226	0.224	0.217	0.209	0.227	0.222	0.223	0.224	0.208	0.198	0.203	0.209	0.21	0.755	0.751	0.751	0.733	0.739	0.741	0.722	0.722	0.726	0.725	0.702	0.715	0.711	0.71	0.697	0.695	0.671	0.702
13:20:06	800	0.225	0.239	0.243	0.246	0.261	0.26	0.254	0.237	0.233	0.227	0.224	0.219	0.222	0.221	0.226	0.209	0.227	0.229	0.224	0.201	0.217	0.215	0.224	0.227	0.224	0.213	0.201	0.208	0.208	0.209	0.749	0.739	0.735	0.732	0.73	0.734	0.722	0.726	0.734	0.721	0.699	0.709	0.704	0.697	0.689	0.698	0.664	0.705
13:25:06	805	0.239	0.238	0.242	0.248	0.269	0.267	0.263	0.247	0.231	0.233	0.221	0.222	0.225	0.222	0.231	0.221	0.23	0.231	0.223	0.22	0.221	0.222	0.227	0.227	0.228	0.22	0.206	0.214	0.218	0.214	0.752	0.748	0.746	0.738	0.747	0.746	0.732	0.733	0.729	0.718	0.704	0.716	0.713	0.708	0.7	0.709	0.681	0.72
13:30:06	810	0.231	0.233	0.241	0.246	0.263	0.261	0.256	0.242	0.227	0.231	0.227	0.231	0.232	0.23	0.234	0.22	0.232	0.231	0.227	0.214	0.212	0.226	0.227	0.23	0.222	0.223	0.211	0.216	0.216	0.219	0.761	0.75	0.747	0.738	0.737	0.742	0.729	0.741	0.737	0.729	0.71	0.723	0.71	0.71	0.704	0.702	0.674	0.712
13:35:06	815	0.236	0.234	0.24	0.247	0.268	0.267	0.262	0.243	0.23	0.23	0.218	0.228	0.236	0.232	0.241	0.225	0.234	0.233	0.229	0.219	0.222	0.233	0.232	0.234	0.231	0.226	0.215	0.221	0.222	0.222	0.767	0.761	0.758	0.743	0.748	0.753	0.732	0.737	0.736	0.732	0.722	0.729	0.721	0.721	0.711	0.709	0.681	0.72
13:40:06	820	0.237	0.239	0.25	0.255	0.276	0.271	0.268	0.248	0.232	0.233	0.227	0.238	0.234	0.228	0.243	0.219	0.234	0.233	0.231	0.215	0.227	0.231	0.238	0.236	0.232	0.227	0.219	0.22	0.22	0.218	0.762	0.752	0.749	0.749	0.753	0.756	0.74	0.75	0.744	0.734	0.72	0.72	0.708	0.711	0.705	0.716	0.679	0.721
13:45:06	825	0.243	0.251	0.255	0.253	0.283	0.28	0.276	0.255	0.242	0.241	0.231	0.235	0.237	0.233	0.241	0.226	0.243	0.237	0.244	0.23	0.221	0.236	0.235	0.239	0.236	0.228	0.225	0.225	0.23	0.229	0.774	0.773	0.759	0.752	0.759	0.756	0.734	0.744	0.743	0.738	0.726	0.733	0.724	0.721	0.711	0.713	0.692	0.722
13:50:06	830	0.246	0.244	0.26	0.26	0.284	0.284	0.279	0.249	0.239	0.239	0.241	0.239	0.242	0.234	0.248	0.234	0.243	0.245	0.241	0.229	0.228	0.24	0.243	0.245	0.243	0.235	0.224	0.235	0.236	0.232	0.764	0.756	0.754	0.75	0.75	0.759	0.746	0.751	0.755	0.747	0.724	0.728	0.72	0.721	0.712	0.718	0.694	0.731
13:55:06	835	0.249	0.258	0.27	0.267	0.289	0.286	0.286	0.256	0.25	0.246	0.245	0.244	0.247	0.239	0.248	0.233	0.248	0.249	0.25	0.233	0.228	0.245	0.249	0.249	0.246	0.232	0.229	0.237	0.238	0.236	0.79	0.78	0.781	0.773	0.772	0.772	0.753	0.766	0.766	0.75	0.746	0.747	0.737	0.739	0.731	0.736	0.71	0.746
14:00:06	840	0.259	0.255	0.27	0.271	0.3	0.294	0.295	0.261	0.246	0.244	0.241	0.241	0.244	0.237	0.247	0.237	0.243	0.246	0.246	0.238	0.229	0.241	0.241	0.247	0.241	0.237	0.232	0.234	0.239	0.235	0.779	0.78	0.774	0.761	0.769	0.763	0.747	0.755	0.759	0.745	0.726	0.748	0.737	0.736	0.726	0.729	0.699	0.741
14:05:06	845	0.258	0.258	0.281	0.278	0.304	0.304	0.295	0.262	0.253	0.25	0.241	0.243	0.244	0.238	0.249	0.23	0.245	0.245	0.247	0.239	0.238	0.245	0.248	0.251	0.244	0.242	0.236	0.233	0.238	0.237	0.784	0.789	0.777	0.77	0.777	0.777	0.765	0.776	0.784	0.763	0.745	0.761	0.745	0.743	0.739	0.734	0.703	0.74
14:10:06	850	0.265	0.269	0.283	0.278	0.317	0.311	0.306	0.266	0.258	0.251	0.254	0.248	0.251	0.245	0.255	0.245	0.252	0.256	0.253	0.239	0.244	0.25	0.25	0.249	0.251	0.241	0.24	0.24	0.243	0.241	0.784	0.786	0.782	0.776	0.774	0.782	0.764	0.769	0.771	0.757	0.737	0.75	0.75	0.748	0.743	0.741	0.717	0.751
14:15:06	855	0.268	0.272	0.294	0.287	0.328	0.32	0.315	0.273	0.262	0.256	0.246	0.254	0.256	0.253	0.26	0.246	0.257	0.262	0.255	0.246	0.242	0.248	0.251	0.254	0.251	0.247	0.239	0.244	0.243	0.244	0.792	0.793	0.785	0.78	0.783	0.774	0.766	0.775	0.775	0.757	0.746	0.76	0.753	0.754	0.74	0.749	0.714	0.746
14:20:06	860	0.273	0.275	0.302	0.293	0.331	0.32	0.314	0.274	0.268	0.255	0.25	0.258	0.258	0.257	0.261	0.253	0.256	0.262	0.26	0.249	0.243	0.25	0.257	0.256	0.256	0.254	0.243	0.25	0.253	0.246	0.779	0.779	0.773	0.776	0.775	0.765	0.762	0.772	0.769	0.763	0.741	0.748	0.742	0.745	0.733	0.741	0.712	0.744
14:25:06	865	0.277	0.284	0.319	0.3	0.331	0.333	0.319	0.273	0.269	0.261	0.26	0.258	0.257	0.249	0.259	0.247	0.257	0.259	0.254	0.242	0.251	0.256	0.264	0.262	0.259	0.261	0.248	0.255	0.252	0.243	0.792	0.796	0.79	0.785	0.784	0.774	0.775	0.781	0.782	0.761	0.757	0.772	0.758	0.761	0.754	0.745	0.717	0.755
14:30:06	870	0.277	0.284	0.324	0.308	0.334	0.335	0.33	0.292	0.29	0.265	0.261	0.261	0.261	0.259	0.261	0.253	0.257	0.262	0.261	0.254	0.253	0.258	0.267	0.263	0.259	0.264	0.247	0.252	0.254	0.245	0.798	0.801	0.796	0.791	0.796	0.784	0.776	0.784	0.782	0.771	0.761	0.77	0.764	0.765	0.755	0.751	0.72	0.768
14:35:06	875	0.289	0.291	0.331	0.322	0.347	0.326	0.327	0.281	0.293	0.272	0.271	0.268	0.266	0.266	0.265	0.253	0.265	0.268	0.268	0.254	0.261	0.261	0.269	0.266	0.263	0.269	0.253	0.256	0.257	0.245	0.8	0.808	0.802	0.8	0.797	0.782	0.789	0.794	0.791	0.772	0.764	0.774	0.768	0.767	0.759	0.759	0.733	0.772
14:40:06	880	0.289	0.301	0.317	0.322	0.342	0.337	0.334	0.297	0.299	0.273	0.281	0.27	0.269	0.266	0.264	0.262	0.265	0.274	0.272	0.259	0.262	0.275	0.285	0.279	0.272	0.279	0.247	0.258	0.263	0.254	0.806	0.8	0.799	0.801	0.801	0.796	0.787	0.794	0.793	0.779	0.775	0.781	0.772	0.767	0.766	0.761	0.73	0.783
14:45:06	885	0.294	0.299	0.325	0.327	0.359	0.34	0.326	0.311	0.304	0.279	0.279	0.28	0.278	0.273	0.271	0.267	0.271	0.282	0.271	0.265	0.27	0.275	0.282	0.277	0.27	0.28	0.246	0.256	0.261	0.255	0.81	0.803	0.809	0.808	0.806	0.788	0.789	0.801	0.8	0.782	0.772	0.784	0.775	0.777	0.773	0.763	0.734	0.779
14:50:06	890	0.299	0.31	0.343	0.347	0.359	0.351	0.346	0.32	0.319	0.28	0.288	0.29	0.283	0.278	0.279	0.272	0.275	0.291	0.287	0.276	0.272	0.28	0.291	0.285	0.28	0.284	0.249	0.261	0.265	0.257	0.819	0.817	0.812	0.808	0.814	0.802	0.797	0.801	0.801	0.788	0.775	0.79	0.785	0.781	0.772	0.773	0.749	0.791
14:55:06	895	0.301	0.317	0.347	0.335	0.36	0.349	0.353	0.315	0.316	0.281	0.299	0.291	0.292	0.294	0.289	0.285	0.283	0.294	0.287	0.273	0.27	0.284	0.301	0.292	0.29	0.294	0.261	0.266	0.271	0.265	0.804	0.804	0.806	0.805	0.813	0.797	0.789	0.8	0.798	0.782	0.769	0.783	0.783	0.783	0.778	0.766	0.738	0.783
15:00:06	900	0.311	0.318	0.346	0.34	0.365	0.361	0.353	0.332	0.318	0.286	0.298	0.298	0.296	0.293	0.287	0.291	0.288	0.304	0.291	0.278	0.278	0.296	0.301	0.296	0.287	0.303	0.262	0.271	0.274	0.263	0.817	0.826	0.823	0.82	0.817	0.809	0.794	0.807	0.805	0.79	0.789	0.8	0.786	0.785	0.775	0.777	0.753	0.797
15:05:06	905	0.306	0.317	0.344	0.351	0.358	0.364	0.355	0.326	0.325	0.293	0.3	0.298	0.298	0.299	0.292	0.293	0.289	0.297	0.295	0.281	0.282	0.289	0.299	0.295	0.283	0.297	0.264	0.274	0.275	0.262	0.815	0.815	0.811	0.803	0.81	0.807	0.799	0.809	0.806	0.791	0.785	0.787	0.785	0.779	0.775	0.768	0.738	0.784
15:10:06	910	0.328	0.333	0.352	0.344	0.361	0.355	0.357	0.322	0.33	0.296	0.313	0.306	0.311	0.306	0.298	0.302	0.294	0.307	0.294	0.284	0.292	0.302	0.3	0.295	0.287	0.312	0.265	0.277	0.279	0.266	0.822	0.83	0.824	0.816	0.827	0.81	0.807	0.814	0.809	0.793	0.791	0.801	0.798	0.794	0.789	0.779	0.753	0.802
15:15:06	915	0.32	0.326	0.353	0.349	0.371	0.354	0.359	0.338	0.328	0.295	0.307	0.312	0.306	0.309	0.307	0.3	0.294	0.311	0.302	0.285	0.286	0.299	0.314	0.307	0.295	0.311	0.267	0.275	0.285	0.272	0.823	0.822	0.815	0.809	0.823	0.816	0.816	0.817	0.815	0.798	0.796	0.807	0.798	0.791	0.785	0.778	0.755	0.799
15:20:06	920	0.332	0.337	0.354	0.347	0.369	0.364	0.378	0.332	0.332	0.303	0.315	0.316	0.328	0.334	0.324	0.324	0.31	0.314	0.301	0.291	0.299	0.304	0.313	0.308	0.302	0.317	0.281	0.292	0.293	0.275	0.823	0.819	0.817	0.812	0.82	0.81	0.813	0.816	0.813	0.797	0.793	0.805	0.794	0.797	0.79	0.775	0.765	0.801
15:25:06	925	0.34	0.342	0.363	0.361	0.379	0.38	0.383	0.358	0.336	0.303	0.326	0.324	0.334	0.348	0.338	0.332	0.313	0.323	0.313	0.296	0.31	0.315	0.322	0.314	0.311	0.326	0.285	0.293	0.298	0.28	0.831	0.832	0.827	0.82	0.819	0.816	0.816	0.821	0.817	0.803	0.796	0.811	0.798	0.799	0.797	0.78	0.766	0.803
15:30:06	930	0.34	0.349	0.377	0.371	0.389	0.388	0.386	0.35	0.336	0.306	0.33	0.34	0.335	0.332	0.338	0.326	0.319	0.329	0.312	0.299	0.309	0.317	0.334	0.331	0.323	0.331	0.293	0.31	0.309	0.285	0.821	0.819	0.816	0.811	0.817	0.814	0.805	0.811	0.809	0.798	0.799	0.804	0.798	0.797	0.793	0.782	0.764	0.802
15:35:06	935	0.339	0.343	0.368	0.371	0.393	0.396	0.389	0.352	0.334	0.309	0.322	0.329	0.342	0.34	0.328	0.333	0.325	0.333	0.313	0.3	0.303	0.312	0.329	0.327	0.319	0.328	0.301	0.311	0.311	0.286	0.83	0.832	0.825	0.819	0.829	0.82	0.807	0.812	0.824	0.812	0.794	0.808	0.796	0.79	0.787	0.786	0.763	0.801
15:40:06	940	0.347	0.35	0.374	0.374	0.397	0.394	0.389	0.352	0.338	0.309	0.329	0.331	0.345	0.343	0.335	0.343	0.324	0.333	0.318	0.306	0.311	0.316	0.334	0.33	0.323	0.329	0.302	0.315	0.31	0.292	0.825	0.826	0.823	0.819	0.826	0.826	0.819	0.823	0.823	0.814	0.795	0.797	0.789	0.789	0.789	0.784	0.765	0.807
15:45:06	945	0.355	0.356	0.378	0.379	0.397	0.396	0.394	0.356	0.339	0.312	0.328	0.334	0.347	0.353	0.348	0.344	0.331	0.338	0.318	0.308	0.315	0.318	0.337	0.335	0.325	0.336	0.306	0.315	0.312	0.293	0.819	0.821	0.817	0.817	0.834	0.826	0.812	0.82	0.817	0.815	0.796	0.8	0.787	0.788	0.798	0.792	0.772	0.81
15:50:06	950	0.351	0.351	0.372	0.373	0.395	0.392	0.392	0.358	0.346	0.318	0.33	0.334	0.34	0.344	0.343	0.341	0.328	0.335	0.322	0.311	0.314	0.318	0.332	0.327	0.32	0.331	0.302	0.313	0.311	0.293	0.842	0.833	0.836	0.838	0.835	0.826	0.811	0.826	0.832	0.824	0.816	0.815	0.808	0.812	0.805	0.802	0.78	0.808
15:55:06	955	0.367	0.362	0.383	0.38	0.4	0.399	0.399	0.362	0.354	0.328	0.342	0.343	0.348	0.348	0.339	0.344	0.332	0.338	0.327	0.319	0.328	0.33	0.343	0.335	0.327	0.335	0.307	0.318	0.313	0.297	0.843	0.837	0.831	0.828	0.834	0.838	0.823	0.837	0.833	0.82	0.818	0.816	0.809	0.803	0.796	0.79	0.771	0.808
16:00:06	960	0.362	0.363	0.383	0.38	0.404	0.401	0.405	0.368	0.357	0.33	0.341	0.343	0.35	0.347	0.35	0.348	0.335	0.344	0.331	0.323	0.329	0.33	0.344	0.337	0.329	0.339	0.311	0.321	0.318	0.302	0.844	0.839	0.832	0.83	0.834	0.837	0.837	0.836	0.838	0.82	0.821	0.816	0.807	0.812	0.81	0.795	0.78	0.814
16:05:06	965	0.369	0.373	0.391	0.384	0.403	0.401	0.396	0.363	0.361	0.332	0.351	0.353	0.355	0.358	0.366	0.353	0.338	0.347	0.332	0.328	0.34	0.34	0.35	0.34	0.332	0.342	0.311	0.323	0.32	0.305	0.866	0.86	0.856	0.847	0.858	0.849	0.835	0.847	0.844	0.833	0.832	0.837	0.825	0.824	0.82	0.812	0.796	0.818
16:10:06	970	0.37	0.368	0.385	0.384	0.402	0.401	0.405	0.367	0.358	0.332	0.352	0.35	0.359	0.359	0.369	0.356	0.343	0.351	0.333	0.33	0.336	0.337	0.354	0.345	0.337	0.343	0.314	0.33	0.325	0.308	0.849	0.841	0.839	0.825	0.84	0.836	0.821	0.838	0.823	0.826	0.823	0.824	0.812	0.817	0.81	0.804	0.783	0.807
16:15:06	975	0.37	0.373	0.391	0.389	0.409	0.403	0.405	0.373	0.362	0.334	0.355	0.358	0.365	0.365	0.373	0.359	0.346	0.357	0.339	0.33	0.341	0.345	0.358	0.35	0.341	0.348	0.319	0.331	0.327	0.312	0.844	0.846	0.847	0.84	0.853	0.847	0.83	0.839	0.835	0.828	0.815	0.823	0.82	0.819	0.817	0.811	0.796	0.825
16:20:06	980	0.372	0.374	0.39	0.386	0.403	0.401	0.406	0.371	0.361	0.337	0.354	0.353	0.356	0.359	0.37	0.358	0.348	0.358	0.339	0.334	0.341	0.34	0.357	0.35	0.341	0.345	0.317	0.332	0.328	0.312	0.847	0.835	0.833	0.833	0.839	0.833	0.817	0.831	0.83	0.835	0.818	0.822	0.812	0.811	0.808	0.801	0.791	0.814
16:25:06	985	0.372	0.371	0.387	0.387	0.399	0.4	0.401	0.37	0.36	0.342	0.355	0.352	0.357	0.364	0.372	0.36	0.349	0.355	0.337	0.336	0.34	0.34	0.357	0.349	0.34	0.346	0.318	0.335	0.329	0.312	0.858	0.849	0.845	0.844	0.854	0.844	0.834	0.842	0.836	0.835	0.82	0.821	0.812	0.817	0.812	0.808	0.793	0.821
16:30:06	990	0.384	0.384	0.398	0.391	0.406	0.409	0.403	0.371	0.365	0.35	0.362	0.357	0.363	0.365	0.378	0.364	0.35	0.356	0.341	0.345	0.352	0.352	0.364	0.351	0.348	0.356	0.328	0.337	0.332	0.318	0.876	0.869	0.865	0.859	0.874	0.859	0.846	0.858	0.847	0.837	0.839	0.856	0.842	0.838	0.84	0.825	0.816	0.842
16:35:06	995	0.384	0.384	0.4	0.391	0.407	0.404	0.407	0.372	0.366	0.348	0.366	0.36	0.365	0.365	0.374	0.361	0.35	0.357	0.345	0.339	0.354	0.354	0.365	0.351	0.346	0.354	0.326	0.334	0.335	0.322	0.866	0.855	0.859	0.846	0.858	0.849	0.835	0.844	0.847	0.841	0.837	0.847	0.829	0.826	0.829	0.818	0.799	0.829
16:40:06	1000	0.387	0.386	0.403	0.392	0.407	0.405	0.407	0.376	0.371	0.351	0.37	0.364	0.366	0.37	0.378	0.367	0.351	0.361	0.351	0.348	0.359	0.354	0.37	0.356	0.347	0.357	0.327	0.334	0.331	0.323	0.876	0.874	0.87	0.863	0.871	0.857	0.852	0.852	0.846	0.842	0.838	0.847	0.833	0.845	0.842	0.825	0.813	0.845
16:45:06	1005	0.388	0.388	0.405	0.395	0.41	0.408	0.409	0.376	0.378	0.359	0.37	0.362	0.366	0.368	0.381	0.368	0.352	0.358	0.346	0.358	0.361	0.353	0.367	0.353	0.347	0.36	0.33	0.341	0.337	0.325	0.881	0.875	0.874	0.862	0.871	0.866	0.856	0.862	0.86	0.859	0.849	0.852	0.836	0.839	0.832	0.83	0.813	0.844
16:50:06	1010	0.39	0.386	0.407	0.4	0.412	0.41	0.413	0.384	0.379	0.357	0.373	0.364	0.372	0.377	0.39	0.374	0.363	0.37	0.357	0.357	0.359	0.355	0.371	0.362	0.355	0.36	0.333	0.347	0.344	0.333	0.87	0.858	0.855	0.85	0.86	0.852	0.846	0.853	0.851	0.85	0.835	0.836	0.822	0.824	0.819	0.818	0.805	0.831
16:55:06	1015	0.399	0.39	0.404	0.4	0.415	0.412	0.415	0.386	0.384	0.364	0.376	0.371	0.377	0.378	0.391	0.377	0.358	0.368	0.352	0.358	0.365	0.356	0.377	0.364	0.355	0.364	0.335	0.346	0.341	0.331	0.889	0.874	0.874	0.863	0.871	0.876	0.861	0.87	0.868	0.866	0.858	0.855	0.838	0.84	0.839	0.828	0.809	0.844
17:00:06	1020	0.397	0.395	0.409	0.4	0.42	0.414	0.417	0.386	0.381	0.363	0.378	0.368	0.377	0.378	0.403	0.376	0.359	0.371	0.362	0.366	0.371	0.363	0.375	0.363	0.36	0.368	0.342	0.347	0.346	0.338	0.886	0.874	0.88	0.865	0.88	0.871	0.857	0.862	0.859	0.86	0.853	0.869	0.851	0.85	0.848	0.833	0.822	0.853
17:05:06	1025	0.402	0.394	0.408	0.402	0.415	0.416	0.419	0.392	0.383	0.364	0.377	0.373	0.379	0.381	0.393	0.381	0.368	0.376	0.365	0.363	0.37	0.362	0.379	0.365	0.356	0.365	0.336	0.351	0.348	0.338	0.882	0.867	0.868	0.843	0.862	0.867	0.849	0.857	0.851	0.862	0.857	0.858	0.841	0.84	0.835	0.833	0.801	0.839
17:10:06	1030	0.399	0.398	0.409	0.405	0.415	0.418	0.421	0.394	0.39	0.37	0.381	0.372	0.38	0.385	0.401	0.382	0.369	0.379	0.37	0.371	0.374	0.363	0.38	0.366	0.363	0.366	0.344	0.348	0.351	0.341	0.89	0.89	0.888	0.866	0.884	0.88	0.868	0.876	0.874	0.87	0.86	0.867	0.856	0.857	0.852	0.843	0.828	0.857
17:15:06	1035	0.403	0.398	0.41	0.405	0.405	0.416	0.42	0.394	0.387	0.372	0.385	0.379	0.385	0.382	0.402	0.381	0.373	0.378	0.37	0.368	0.377	0.368	0.384	0.371	0.362	0.371	0.346	0.356	0.354	0.343	0.897	0.891	0.889	0.873	0.886	0.884	0.877	0.878	0.877	0.881	0.87	0.87	0.855	0.86	0.85	0.847	0.829	0.86
17:20:06	1040	0.412	0.404	0.415	0.41	0.399	0.427	0.431	0.401	0.393	0.375	0.389	0.382	0.384	0.394	0.404	0.39	0.38	0.389	0.377	0.38	0.382	0.37	0.385	0.379	0.369	0.375	0.348	0.362	0.359	0.349	0.896	0.876	0.875	0.873	0.88	0.88	0.873	0.885	0.876	0.871	0.872	0.866	0.848	0.851	0.855	0.841	0.824	0.864
17:25:06	1045	0.418	0.406	0.425	0.411	0.392	0.424	0.422	0.4	0.398	0.379	0.392	0.393	0.396	0.391	0.413	0.385	0.378	0.383	0.374	0.38	0.383	0.376	0.389	0.374	0.369	0.38	0.354	0.361	0.357	0.348	0.906	0.898	0.889	0.892	0.893	0.894	0.878	0.883	0.88	0.883	0.88	0.878	0.865	0.867	0.858	0.85	0.842	0.873
17:30:06	1050	0.42	0.407	0.425	0.413	0.383	0.423	0.423	0.398	0.388	0.373	0.394	0.387	0.392	0.394	0.408	0.39	0.38	0.387	0.378	0.373	0.385	0.375	0.39	0.378	0.37	0.379	0.35	0.364	0.362	0.349	0.909	0.893	0.893	0.885	0.893	0.888	0.877	0.881	0.881	0.883	0.881	0.884	0.86	0.868	0.863	0.85	0.838	0.871
17:35:06	1055	0.42	0.408	0.418	0.411	0.36	0.414	0.417	0.403	0.402	0.39	0.395	0.385	0.388	0.387	0.404	0.388	0.381	0.393	0.381	0.391	0.386	0.377	0.386	0.37	0.365	0.376	0.351	0.363	0.362	0.352	0.903	0.89	0.885	0.887	0.891	0.885	0.881	0.878	0.883	0.89	0.875	0.868	0.855	0.863	0.852	0.849	0.842	0.876
17:40:06	1060	0.416	0.406	0.413	0.413	0.35	0.415	0.416	0.405	0.403	0.388	0.391	0.387	0.39	0.394	0.417	0.395	0.383	0.392	0.387	0.385	0.388	0.378	0.392	0.377	0.371	0.381	0.352	0.369	0.365	0.356	0.895	0.893	0.892	0.879	0.888	0.89	0.874	0.887	0.881	0.886	0.879	0.877	0.862	0.867	0.861	0.849	0.838	0.862
17:45:06	1065	0.418	0.415	0.409	0.416	0.35	0.412	0.403	0.402	0.392	0.382	0.396	0.388	0.389	0.394	0.418	0.391	0.381	0.388	0.377	0.375	0.389	0.376	0.39	0.377	0.372	0.381	0.353	0.366	0.364	0.353	0.903	0.888	0.887	0.881	0.893	0.892	0.877	0.886	0.877	0.887	0.885	0.873	0.858	0.86	0.849	0.848	0.839	0.871
17:50:06	1070	0.417	0.423	0.412	0.428	0.357	0.404	0.404	0.407	0.399	0.387	0.403	0.396	0.402	0.401	0.42	0.396	0.386	0.392	0.384	0.39	0.396	0.386	0.398	0.383	0.375	0.39	0.36	0.367	0.366	0.356	0.914	0.901	0.903	0.888	0.896	0.898	0.882	0.892	0.886	0.887	0.895	0.886	0.87	0.876	0.867	0.857	0.838	0.874
17:55:06	1075	0.402	0.423	0.406	0.422	0.365	0.4	0.403	0.405	0.396	0.386	0.402	0.396	0.396	0.403	0.425	0.4	0.387	0.392	0.384	0.387	0.392	0.386	0.397	0.383	0.377	0.385	0.364	0.373	0.372	0.359	0.909	0.907	0.906	0.887	0.902	0.901	0.887	0.895	0.891	0.897	0.892	0.89	0.875	0.882	0.871	0.86	0.846	0.874
18:00:06	1080	0.391	0.419	0.401	0.42	0.364	0.392	0.396	0.403	0.402	0.389	0.404	0.396	0.398	0.402	0.423	0.4	0.39	0.396	0.379	0.387	0.401	0.382	0.393	0.384	0.378	0.387	0.359	0.373	0.373	0.358	0.903	0.892	0.888	0.883	0.891	0.892	0.877	0.89	0.883	0.891	0.876	0.874	0.861	0.856	0.857	0.856	0.839	0.875
18:05:06	1085	0.378	0.41	0.394	0.421	0.363	0.383	0.382	0.405	0.404	0.39	0.406	0.4	0.402	0.401	0.425	0.399	0.39	0.394	0.382	0.386	0.396	0.386	0.398	0.385	0.38	0.39	0.36	0.376	0.369	0.359	0.916	0.901	0.902	0.885	0.9	0.899	0.873	0.888	0.877	0.896	0.892	0.892	0.873	0.879	0.876	0.863	0.846	0.875
18:10:06	1090	0.369	0.406	0.385	0.419	0.364	0.362	0.366	0.408	0.401	0.395	0.405	0.398	0.401	0.403	0.429	0.397	0.388	0.395	0.385	0.399	0.4	0.393	0.397	0.388	0.381	0.392	0.368	0.373	0.373	0.362	0.925	0.913	0.91	0.894	0.904	0.907	0.891	0.901	0.893	0.912	0.899	0.896	0.877	0.885	0.878	0.874	0.853	0.876
18:15:06	1095	0.364	0.399	0.372	0.417	0.366	0.358	0.359	0.41	0.396	0.395	0.407	0.399	0.404	0.41	0.431	0.407	0.395	0.4	0.384	0.391	0.4	0.383	0.397	0.389	0.381	0.396	0.372	0.379	0.379	0.368	0.914	0.908	0.899	0.892	0.904	0.907	0.893	0.899	0.894	0.905	0.894	0.889	0.872	0.881	0.867	0.863	0.847	0.885
18:20:06	1100	0.363	0.395	0.365	0.405	0.361	0.361	0.359	0.41	0.382	0.396	0.412	0.398	0.401	0.4	0.427	0.397	0.39	0.394	0.383	0.39	0.398	0.391	0.4	0.387	0.38	0.386	0.365	0.373	0.373	0.361	0.93	0.919	0.921	0.906	0.92	0.913	0.895	0.901	0.896	0.906	0.908	0.906	0.883	0.888	0.882	0.88	0.865	0.89
18:25:06	1105	0.364	0.386	0.37	0.405	0.363	0.369	0.366	0.412	0.38	0.399	0.411	0.398	0.406	0.407	0.437	0.412	0.399	0.399	0.387	0.396	0.401	0.388	0.398	0.387	0.381	0.398	0.37	0.376	0.379	0.366	0.915	0.905	0.9	0.897	0.905	0.916	0.897	0.902	0.896	0.905	0.894	0.885	0.869	0.874	0.862	0.863	0.846	0.89
18:30:06	1110	0.365	0.386	0.374	0.402	0.359	0.366	0.363	0.422	0.379	0.41	0.416	0.406	0.41	0.413	0.434	0.406	0.397	0.404	0.394	0.406	0.413	0.398	0.412	0.395	0.389	0.404	0.376	0.383	0.387	0.372	0.934	0.915	0.915	0.906	0.919	0.924	0.901	0.905	0.905	0.909	0.907	0.905	0.89	0.896	0.886	0.877	0.861	0.891
18:35:06	1115	0.366	0.382	0.372	0.391	0.356	0.365	0.363	0.41	0.372	0.407	0.415	0.412	0.413	0.412	0.429	0.401	0.397	0.399	0.387	0.404	0.409	0.395	0.406	0.394	0.39	0.4	0.379	0.385	0.383	0.37	0.932	0.923	0.928	0.909	0.919	0.917	0.893	0.904	0.9	0.911	0.901	0.91	0.894	0.902	0.89	0.883	0.871	0.895
18:40:06	1120	0.36	0.367	0.363	0.376	0.354	0.368	0.364	0.41	0.365	0.405	0.41	0.411	0.41	0.412	0.429	0.4	0.398	0.401	0.391	0.403	0.408	0.4	0.41	0.393	0.387	0.398	0.377	0.384	0.386	0.374	0.937	0.921	0.924	0.905	0.914	0.914	0.902	0.908	0.896	0.916	0.908	0.908	0.892	0.903	0.893	0.884	0.867	0.892
18:45:06	1125	0.362	0.363	0.368	0.369	0.353	0.375	0.369	0.414	0.355	0.411	0.405	0.412	0.414	0.408	0.44	0.389	0.402	0.412	0.395	0.4	0.404	0.397	0.411	0.393	0.389	0.399	0.374	0.383	0.383	0.374	0.928	0.917	0.913	0.907	0.915	0.926	0.901	0.919	0.923	0.926	0.912	0.901	0.885	0.89	0.884	0.878	0.863	0.894
18:50:06	1130	0.359	0.364	0.367	0.374	0.348	0.371	0.366	0.405	0.353	0.414	0.405	0.42	0.413	0.41	0.434	0.387	0.404	0.409	0.397	0.384	0.407	0.403	0.419	0.395	0.393	0.397	0.385	0.384	0.386	0.378	0.941	0.931	0.929	0.911	0.929	0.929	0.917	0.921	0.918	0.922	0.92	0.917	0.902	0.902	0.897	0.887	0.873	0.898
18:55:06	1135	0.354	0.363	0.361	0.377	0.346	0.366	0.36	0.398	0.357	0.416	0.4	0.414	0.408	0.41	0.432	0.386	0.404	0.407	0.401	0.375	0.394	0.403	0.41	0.397	0.393	0.392	0.382	0.39	0.388	0.377	0.935	0.916	0.914	0.902	0.917	0.923	0.907	0.92	0.919	0.929	0.916	0.909	0.888	0.888	0.888	0.885	0.875	0.898
19:00:06	1140	0.358	0.366	0.362	0.379	0.345	0.367	0.359	0.389	0.359	0.413	0.392	0.414	0.41	0.407	0.436	0.38	0.406	0.409	0.399	0.368	0.386	0.407	0.412	0.398	0.393	0.391	0.387	0.389	0.392	0.379	0.939	0.928	0.927	0.912	0.926	0.929	0.91	0.913	0.914	0.935	0.922	0.909	0.897	0.903	0.892	0.887	0.869	0.896
19:05:06	1145	0.35	0.36	0.354	0.374	0.345	0.37	0.361	0.386	0.36	0.412	0.382	0.405	0.403	0.398	0.434	0.38	0.412	0.405	0.4	0.364	0.373	0.399	0.409	0.401	0.396	0.387	0.388	0.389	0.394	0.383	0.941	0.928	0.926	0.917	0.93	0.932	0.914	0.918	0.922	0.927	0.914	0.914	0.902	0.909	0.892	0.894	0.873	0.906
19:10:06	1150	0.355	0.362	0.356	0.373	0.341	0.368	0.359	0.382	0.36	0.41	0.382	0.402	0.402	0.39	0.425	0.368	0.41	0.407	0.408	0.355	0.363	0.403	0.407	0.4	0.391	0.382	0.383	0.387	0.388	0.379	0.941	0.925	0.928	0.924	0.93	0.933	0.925	0.927	0.929	0.932	0.924	0.909	0.896	0.908	0.901	0.893	0.881	0.905
19:15:06	1155	0.349	0.359	0.354	0.372	0.34	0.367	0.357	0.382	0.357	0.396	0.386	0.398	0.396	0.39	0.427	0.374	0.414	0.406	0.406	0.347	0.355	0.404	0.404	0.404	0.395	0.382	0.391	0.389	0.395	0.382	0.951	0.937	0.931	0.923	0.936	0.936	0.922	0.922	0.923	0.939	0.928	0.918	0.905	0.908	0.904	0.896	0.879	0.905
19:20:06	1160	0.352	0.361	0.353	0.371	0.337	0.359	0.352	0.389	0.355	0.377	0.39	0.398	0.391	0.386	0.43	0.382	0.412	0.401	0.402	0.35	0.351	0.403	0.404	0.404	0.401	0.387	0.386	0.389	0.394	0.384	0.956	0.946	0.942	0.934	0.939	0.943	0.925	0.927	0.928	0.937	0.928	0.926	0.914	0.92	0.913	0.902	0.886	0.907
19:25:06	1165	0.351	0.362	0.353	0.37	0.337	0.359	0.355	0.387	0.353	0.368	0.387	0.394	0.387	0.382	0.426	0.378	0.408	0.392	0.402	0.356	0.354	0.403	0.397	0.403	0.398	0.394	0.388	0.387	0.39	0.383	0.956	0.943	0.946	0.934	0.945	0.955	0.935	0.941	0.937	0.951	0.942	0.928	0.915	0.917	0.913	0.909	0.888	0.918
19:30:06	1170	0.354	0.36	0.351	0.37	0.338	0.357	0.352	0.378	0.353	0.37	0.374	0.379	0.385	0.374	0.427	0.372	0.408	0.383	0.399	0.357	0.356	0.401	0.395	0.402	0.402	0.388	0.39	0.39	0.395	0.385	0.959	0.934	0.933	0.933	0.946	0.948	0.935	0.94	0.938	0.954	0.951	0.927	0.912	0.914	0.908	0.913	0.88	0.92
19:35:06	1175	0.347	0.355	0.347	0.366	0.337	0.355	0.351	0.367	0.351	0.369	0.364	0.372	0.379	0.363	0.426	0.363	0.407	0.379	0.4	0.358	0.353	0.398	0.387	0.399	0.405	0.377	0.39	0.395	0.397	0.387	0.971	0.954	0.955	0.946	0.959	0.956	0.937	0.948	0.944	0.955	0.944	0.939	0.927	0.937	0.923	0.922	0.902	0.931
19:40:06	1180	0.345	0.354	0.345	0.366	0.338	0.354	0.349	0.363	0.348	0.363	0.363	0.373	0.375	0.359	0.427	0.358	0.404	0.378	0.399	0.356	0.357	0.398	0.388	0.398	0.405	0.366	0.393	0.395	0.405	0.391	0.961	0.949	0.952	0.938	0.951	0.951	0.931	0.938	0.938	0.956	0.946	0.942	0.927	0.935	0.919	0.915	0.893	0.925
19:45:06	1185	0.345	0.353	0.343	0.368	0.335	0.354	0.346	0.363	0.346	0.36	0.36	0.369	0.367	0.356	0.428	0.354	0.406	0.379	0.4	0.355	0.35	0.395	0.386	0.395	0.405	0.356	0.395	0.403	0.405	0.388	0.966	0.951	0.953	0.939	0.95	0.959	0.936	0.947	0.941	0.962	0.935	0.938	0.925	0.936	0.922	0.921	0.898	0.925
19:50:06	1190	0.346	0.354	0.344	0.364	0.334	0.353	0.346	0.36	0.347	0.362	0.361	0.372	0.369	0.357	0.423	0.351	0.4	0.38	0.393	0.353	0.351	0.395	0.392	0.393	0.4	0.341	0.397	0.401	0.401	0.394	0.957	0.951	0.941	0.93	0.94	0.944	0.926	0.933	0.931	0.959	0.951	0.931	0.922	0.926	0.915	0.908	0.886	0.916
19:55:06	1195	0.345	0.35	0.343	0.365	0.336	0.352	0.347	0.362	0.345	0.365	0.361	0.381	0.379	0.36	0.423	0.35	0.393	0.382	0.382	0.351	0.346	0.395	0.398	0.392	0.4	0.341	0.397	0.398	0.397	0.395	0.97	0.953	0.937	0.935	0.95	0.96	0.942	0.938	0.944	0.959	0.961	0.941	0.932	0.936	0.92	0.921	0.896	0.93
20:00:06	1200	0.348	0.353	0.343	0.364	0.333	0.356	0.348	0.364	0.349	0.372	0.361	0.389	0.384	0.354	0.425	0.347	0.394	0.384	0.385	0.351	0.349	0.392	0.398	0.394	0.394	0.341	0.398	0.395	0.399	0.4	0.972	0.96	0.952	0.938	0.955	0.961	0.947	0.949	0.951	0.968	0.954	0.948	0.93	0.939	0.925	0.915	0.894	0.922
20:05:06	1205	0.342	0.349	0.339	0.36	0.331	0.354	0.345	0.36	0.342	0.367	0.358	0.386	0.384	0.352	0.422	0.349	0.39	0.389	0.385	0.35	0.346	0.39	0.398	0.386	0.393	0.343	0.403	0.396	0.39	0.399	0.97	0.951	0.95	0.947	0.959	0.969	0.946	0.951	0.953	0.972	0.947	0.944	0.927	0.936	0.923	0.921	0.896	0.934
20:10:06	1210	0.344	0.35	0.342	0.359	0.331	0.352	0.345	0.363	0.345	0.37	0.359	0.383	0.38	0.354	0.414	0.348	0.39	0.391	0.393	0.35	0.348	0.393	0.396	0.383	0.391	0.345	0.403	0.396	0.388	0.401	0.975	0.964	0.961	0.95	0.963	0.965	0.952	0.953	0.96	0.976	0.964	0.945	0.937	0.95	0.929	0.925	0.905	0.94
20:15:06	1215	0.344	0.348	0.342	0.356	0.333	0.352	0.343	0.364	0.345	0.373	0.359	0.375	0.369	0.353	0.406	0.347	0.395	0.385	0.396	0.35	0.35	0.393	0.39	0.383	0.391	0.346	0.402	0.395	0.385	0.398	0.976	0.969	0.968	0.951	0.961	0.974	0.951	0.962	0.962	0.971	0.966	0.952	0.946	0.947	0.937	0.932	0.918	0.942
20:20:06	1220	0.338	0.344	0.337	0.35	0.333	0.352	0.346	0.358	0.341	0.369	0.355	0.365	0.359	0.354	0.397	0.345	0.399	0.372	0.395	0.347	0.344	0.394	0.382	0.386	0.388	0.347	0.406	0.392	0.386	0.387	0.976	0.964	0.96	0.95	0.964	0.97	0.952	0.957	0.961	0.971	0.963	0.947	0.939	0.944	0.93	0.931	0.915	0.943
20:25:06	1225	0.337	0.342	0.334	0.35	0.333	0.349	0.343	0.357	0.338	0.363	0.354	0.356	0.357	0.357	0.398	0.348	0.402	0.359	0.39	0.345	0.344	0.392	0.367	0.389	0.389	0.347	0.405	0.393	0.389	0.382	0.975	0.959	0.953	0.949	0.954	0.967	0.938	0.956	0.954	0.974	0.955	0.948	0.939	0.937	0.926	0.934	0.905	0.94
20:30:06	1230	0.338	0.345	0.335	0.352	0.329	0.348	0.34	0.357	0.338	0.362	0.353	0.354	0.356	0.358	0.391	0.345	0.404	0.354	0.385	0.343	0.345	0.388	0.359	0.392	0.389	0.346	0.402	0.388	0.391	0.379	0.975	0.959	0.96	0.955	0.961	0.969	0.955	0.96	0.966	0.981	0.96	0.95	0.938	0.946	0.936	0.935	0.915	0.942
20:35:06	1235	0.34	0.346	0.339	0.351	0.331	0.345	0.338	0.356	0.339	0.362	0.352	0.354	0.354	0.354	0.383	0.341	0.4	0.353	0.38	0.343	0.345	0.385	0.356	0.388	0.391	0.344	0.398	0.39	0.39	0.371	0.985	0.972	0.967	0.953	0.961	0.97	0.944	0.955	0.955	0.98	0.976	0.954	0.947	0.951	0.942	0.936	0.914	0.938
20:40:06	1240	0.339	0.344	0.337	0.349	0.329	0.344	0.337	0.355	0.338	0.361	0.351	0.354	0.354	0.353	0.383	0.341	0.398	0.356	0.373	0.343	0.346	0.38	0.356	0.383	0.392	0.344	0.396	0.394	0.391	0.371	0.984	0.975	0.975	0.956	0.961	0.97	0.951	0.961	0.96	0.984	0.968	0.966	0.938	0.951	0.947	0.938	0.924	0.949
20:45:06	1245	0.34	0.342	0.337	0.351	0.331	0.346	0.336	0.36	0.341	0.365	0.351	0.355	0.355	0.353	0.377	0.34	0.396	0.358	0.365	0.344	0.348	0.372	0.357	0.384	0.397	0.344	0.392	0.401	0.392	0.374	0.984	0.965	0.963	0.95	0.971	0.969	0.952	0.962	0.956	0.987	0.974	0.951	0.943	0.946	0.937	0.936	0.915	0.949
20:50:06	1250	0.334	0.339	0.333	0.345	0.33	0.347	0.342	0.352	0.336	0.359	0.349	0.354	0.355	0.352	0.377	0.336	0.392	0.356	0.356	0.339	0.342	0.362	0.357	0.374	0.397	0.341	0.387	0.401	0.402	0.378	0.982	0.972	0.971	0.961	0.966	0.977	0.96	0.97	0.971	1.002	0.978	0.96	0.948	0.951	0.946	0.932	0.917	0.949
20:55:06	1255	0.335	0.339	0.332	0.346	0.331	0.348	0.345	0.352	0.333	0.357	0.346	0.355	0.355	0.35	0.38	0.335	0.386	0.357	0.352	0.34	0.343	0.349	0.356	0.371	0.405	0.342	0.389	0.4	0.404	0.384	0.985	0.974	0.973	0.966	0.975	0.98	0.963	0.971	0.969	0.995	0.977	0.959	0.951	0.955	0.948	0.939	0.92	0.956
21:00:06	1260	0.331	0.337	0.33	0.343	0.329	0.348	0.343	0.352	0.333	0.356	0.343	0.353	0.353	0.348	0.385	0.336	0.374	0.358	0.354	0.339	0.34	0.344	0.355	0.364	0.406	0.339	0.388	0.395	0.402	0.384	0.981	0.976	0.973	0.96	0.98	0.973	0.962	0.971	0.968	0.996	0.972	0.964	0.952	0.956	0.954	0.946	0.926	0.959
21:05:06	1265	0.331	0.337	0.33	0.343	0.327	0.345	0.342	0.35	0.332	0.357	0.343	0.353	0.352	0.346	0.386	0.333	0.358	0.356	0.355	0.339	0.34	0.344	0.355	0.357	0.408	0.338	0.388	0.386	0.396	0.381	0.994	0.98	0.978	0.973	0.984	0.979	0.968	0.975	0.976	0.997	0.973	0.966	0.953	0.956	0.958	0.947	0.925	0.959
21:10:06	1270	0.332	0.339	0.333	0.346	0.327	0.346	0.339	0.35	0.333	0.357	0.344	0.353	0.352	0.345	0.386	0.332	0.352	0.357	0.358	0.339	0.344	0.347	0.355	0.354	0.405	0.335	0.389	0.377	0.393	0.377	0.993	0.982	0.983	0.966	0.986	0.977	0.967	0.975	0.974	1.001	0.987	0.976	0.959	0.97	0.965	0.949	0.934	0.96
21:15:06	1275	0.332	0.338	0.332	0.341	0.328	0.347	0.341	0.349	0.333	0.357	0.342	0.351	0.35	0.344	0.383	0.329	0.349	0.354	0.356	0.337	0.342	0.35	0.354	0.35	0.396	0.334	0.39	0.371	0.372	0.377	0.984	0.968	0.975	0.962	0.978	0.987	0.974	0.981	0.982	1	0.984	0.956	0.942	0.951	0.943	0.945	0.941	0.966
21:20:06	1280	0.332	0.337	0.33	0.34	0.33	0.346	0.34	0.349	0.334	0.355	0.342	0.351	0.349	0.343	0.385	0.33	0.353	0.355	0.359	0.339	0.341	0.351	0.352	0.35	0.384	0.332	0.393	0.362	0.381	0.375	0.989	0.977	0.985	0.972	0.987	0.986	0.969	0.972	0.975	1.005	0.988	0.969	0.96	0.97	0.96	0.945	0.94	0.963
21:25:06	1285	0.332	0.336	0.33	0.34	0.329	0.342	0.338	0.348	0.333	0.355	0.339	0.349	0.347	0.339	0.386	0.325	0.353	0.351	0.356	0.336	0.34	0.354	0.352	0.351	0.374	0.332	0.395	0.354	0.37	0.372	0.99	0.985	0.98	0.963	0.989	0.982	0.969	0.975	0.973	0.996	0.99	0.969	0.959	0.971	0.959	0.947	0.939	0.965
21:30:06	1290	0.331	0.336	0.33	0.342	0.329	0.339	0.334	0.346	0.331	0.354	0.338	0.349	0.346	0.343	0.386	0.329	0.358	0.352	0.358	0.337	0.339	0.351	0.347	0.35	0.368	0.33	0.402	0.351	0.356	0.365	0.992	0.985	0.985	0.968	0.993	0.984	0.969	0.978	0.977	1.005	0.985	0.966	0.96	0.968	0.961	0.953	0.939	0.968
21:35:06	1295	0.331	0.337	0.331	0.34	0.327	0.338	0.333	0.346	0.332	0.355	0.337	0.346	0.345	0.338	0.385	0.326	0.358	0.35	0.358	0.339	0.34	0.353	0.347	0.35	0.361	0.328	0.404	0.348	0.347	0.355	0.994	0.986	0.986	0.966	0.987	0.986	0.98	0.989	0.983	1.018	0.993	0.976	0.967	0.966	0.962	0.945	0.931	0.956
21:40:06	1300	0.33	0.337	0.33	0.341	0.329	0.343	0.337	0.345	0.331	0.355	0.334	0.345	0.341	0.336	0.384	0.325	0.358	0.348	0.355	0.336	0.338	0.351	0.345	0.351	0.358	0.327	0.403	0.347	0.346	0.347	0.988	0.986	0.977	0.965	0.985	0.981	0.981	0.982	0.983	1.013	0.984	0.969	0.961	0.964	0.952	0.947	0.923	0.963
21:45:06	1305	0.331	0.339	0.333	0.344	0.329	0.343	0.336	0.348	0.335	0.358	0.335	0.345	0.343	0.334	0.379	0.322	0.359	0.348	0.356	0.336	0.343	0.353	0.345	0.352	0.351	0.327	0.401	0.349	0.349	0.353	0.995	0.99	0.991	0.97	0.992	0.988	0.979	0.988	0.984	1.021	1.005	0.979	0.97	0.974	0.966	0.956	0.942	0.971
21:50:06	1310	0.328	0.338	0.332	0.341	0.33	0.343	0.338	0.345	0.333	0.353	0.335	0.344	0.342	0.334	0.377	0.322	0.359	0.347	0.355	0.335	0.339	0.352	0.343	0.35	0.348	0.325	0.397	0.348	0.349	0.351	0.997	0.989	0.99	0.974	0.998	0.98	0.986	0.987	0.986	1.018	1.002	0.979	0.971	0.974	0.965	0.952	0.943	0.969
21:55:06	1315	0.33	0.341	0.335	0.343	0.332	0.344	0.34	0.348	0.336	0.36	0.335	0.343	0.341	0.333	0.375	0.322	0.359	0.346	0.354	0.339	0.342	0.351	0.342	0.349	0.347	0.326	0.393	0.348	0.351	0.353	0.999	0.993	0.993	0.976	0.999	0.989	0.989	1.001	0.995	1.02	1.002	0.977	0.963	0.98	0.963	0.953	0.951	0.976
22:00:06	1320	0.328	0.339	0.332	0.341	0.329	0.34	0.337	0.344	0.334	0.354	0.332	0.341	0.339	0.331	0.374	0.319	0.358	0.343	0.35	0.335	0.34	0.35	0.343	0.349	0.352	0.324	0.384	0.35	0.351	0.356	0.994	0.993	0.989	0.973	0.996	0.982	0.982	0.983	0.986	1.012	1.007	0.979	0.955	0.969	0.966	0.956	0.952	0.971
22:05:06	1325	0.327	0.338	0.332	0.341	0.328	0.339	0.336	0.344	0.334	0.355	0.331	0.339	0.338	0.33	0.373	0.319	0.356	0.343	0.35	0.336	0.341	0.348	0.339	0.347	0.353	0.323	0.371	0.349	0.352	0.356	1.007	0.996	0.993	0.974	0.996	0.983	0.987	0.987	0.984	1.009	0.995	0.979	0.969	0.981	0.971	0.952	0.946	0.974
22:10:06	1330	0.327	0.338	0.331	0.341	0.328	0.339	0.334	0.344	0.334	0.356	0.33	0.338	0.336	0.329	0.371	0.318	0.355	0.34	0.347	0.335	0.342	0.349	0.338	0.347	0.352	0.322	0.359	0.348	0.35	0.356	1.007	1.007	1.002	0.98	1.001	0.991	0.994	0.995	0.995	1.02	1.008	0.985	0.974	0.985	0.973	0.964	0.95	0.975
22:15:06	1335	0.326	0.338	0.331	0.341	0.328	0.34	0.337	0.345	0.334	0.356	0.329	0.336	0.335	0.327	0.37	0.318	0.355	0.341	0.347	0.335	0.34	0.346	0.336	0.344	0.352	0.321	0.351	0.347	0.349	0.355	1.001	0.993	0.984	0.971	0.991	0.994	0.993	0.993	0.995	1.017	1.002	0.978	0.968	0.979	0.959	0.959	0.947	0.984
22:20:06	1340	0.325	0.337	0.33	0.341	0.327	0.339	0.334	0.343	0.332	0.355	0.33	0.337	0.335	0.328	0.368	0.319	0.355	0.34	0.346	0.336	0.338	0.345	0.335	0.344	0.351	0.32	0.348	0.346	0.348	0.353	1.014	1.003	0.997	0.976	1.003	1.001	0.997	0.997	0.996	1.02	1.003	0.987	0.971	0.983	0.975	0.969	0.96	0.987
22:25:06	1345	0.326	0.339	0.331	0.342	0.326	0.337	0.332	0.342	0.332	0.355	0.33	0.336	0.334	0.327	0.367	0.317	0.353	0.338	0.344	0.336	0.338	0.345	0.335	0.344	0.35	0.319	0.347	0.343	0.346	0.352	1.015	1.008	1.003	0.983	0.999	1.003	0.994	0.996	0.997	1.022	1.005	0.986	0.977	0.985	0.98	0.969	0.959	0.981
22:30:06	1350	0.323	0.339	0.331	0.341	0.327	0.339	0.335	0.345	0.335	0.358	0.329	0.334	0.332	0.325	0.365	0.316	0.351	0.337	0.343	0.337	0.34	0.343	0.333	0.341	0.349	0.319	0.346	0.343	0.346	0.352	1.011	1.001	1.002	0.984	1.002	0.999	0.999	1.003	1.001	1.02	1.011	0.99	0.982	0.989	0.984	0.97	0.965	0.989
22:35:06	1355	0.325	0.339	0.332	0.342	0.328	0.34	0.336	0.346	0.336	0.359	0.329	0.333	0.331	0.324	0.363	0.315	0.349	0.335	0.341	0.338	0.344	0.342	0.332	0.34	0.349	0.319	0.348	0.342	0.344	0.352	1.017	1.003	1.008	0.989	1.008	1.006	0.999	1.009	1.007	1.037	1.025	0.991	0.977	0.991	0.981	0.974	0.96	0.99
22:40:06	1360	0.323	0.338	0.33	0.341	0.328	0.34	0.337	0.345	0.335	0.358	0.328	0.333	0.33	0.323	0.363	0.315	0.348	0.335	0.34	0.337	0.339	0.342	0.332	0.339	0.348	0.32	0.349	0.34	0.343	0.351	1.009	1.009	1.009	0.992	1.003	0.992	1.001	1.003	1.005	1.027	1.014	0.988	0.983	0.991	0.987	0.974	0.969	0.993
22:45:06	1365	0.323	0.336	0.329	0.339	0.326	0.339	0.338	0.343	0.334	0.358	0.329	0.333	0.331	0.323	0.361	0.316	0.347	0.335	0.339	0.334	0.338	0.34	0.331	0.337	0.347	0.319	0.348	0.339	0.341	0.349	1.013	1	0.991	0.986	1.004	1.006	0.991	0.993	1.003	1.046	1.018	0.989	0.975	0.989	0.972	0.97	0.972	0.988
22:50:06	1370	0.325	0.34	0.331	0.342	0.328	0.34	0.337	0.345	0.335	0.358	0.329	0.331	0.329	0.323	0.36	0.315	0.346	0.333	0.338	0.335	0.342	0.338	0.329	0.336	0.346	0.317	0.349	0.337	0.341	0.346	1.018	1.002	1	0.985	0.995	0.998	1.004	1	0.999	1.038	1.027	0.99	0.982	0.985	0.98	0.966	0.968	0.985
22:55:06	1375	0.324	0.339	0.33	0.342	0.327	0.339	0.335	0.345	0.335	0.359	0.327	0.33	0.328	0.322	0.359	0.314	0.345	0.333	0.337	0.336	0.34	0.337	0.328	0.335	0.344	0.317	0.348	0.337	0.34	0.345	1.008	1.005	1.005	0.988	1.01	1.008	1.006	1.009	1.006	1.037	1.023	0.99	0.982	0.987	0.983	0.971	0.968	0.993
23:00:06	1380	0.324	0.338	0.329	0.341	0.327	0.338	0.333	0.345	0.335	0.358	0.327	0.33	0.327	0.321	0.358	0.314	0.344	0.331	0.335	0.337	0.338	0.336	0.328	0.334	0.343	0.317	0.348	0.335	0.338	0.345	1.026	1.011	1.01	0.99	1.008	1.01	1.003	1.007	1.005	1.035	1.038	0.995	0.986	0.985	0.985	0.975	0.959	0.987
23:05:06	1385	0.322	0.337	0.328	0.34	0.326	0.338	0.332	0.343	0.333	0.358	0.327	0.329	0.328	0.322	0.359	0.314	0.343	0.331	0.335	0.335	0.339	0.337	0.328	0.334	0.343	0.317	0.348	0.335	0.338	0.344	1.016	1.016	1.015	0.994	1.017	1.016	1.008	1.013	1.018	1.039	1.025	1.001	0.988	0.995	0.983	0.977	0.973	0.993
23:10:06	1390	0.321	0.337	0.328	0.34	0.326	0.337	0.333	0.342	0.331	0.356	0.326	0.329	0.327	0.321	0.358	0.314	0.342	0.33	0.333	0.332	0.339	0.334	0.326	0.333	0.341	0.316	0.346	0.332	0.336	0.341	1.025	1.012	1.009	0.996	1.006	1.01	1.003	1.008	1.015	1.034	1.03	1.001	0.992	0.996	0.986	0.971	0.971	0.992
23:15:06	1395	0.323	0.339	0.329	0.34	0.326	0.338	0.331	0.344	0.334	0.359	0.328	0.329	0.328	0.322	0.358	0.315	0.342	0.331	0.334	0.335	0.341	0.335	0.327	0.332	0.341	0.317	0.346	0.332	0.336	0.341	1.023	1.016	1.012	0.995	1.011	1.009	1.015	1.015	1.012	1.047	1.032	1.005	0.989	1	0.99	0.974	0.971	0.993
23:20:06	1400	0.324	0.34	0.33	0.343	0.328	0.339	0.334	0.346	0.336	0.36	0.327	0.329	0.328	0.321	0.357	0.314	0.341	0.329	0.332	0.335	0.339	0.334	0.325	0.331	0.339	0.316	0.344	0.331	0.333	0.338	1.029	1.014	1.021	0.999	1.018	1.006	1.014	1.018	1.015	1.053	1.035	1.005	0.997	1.004	0.993	0.982	0.988	0.996
23:25:06	1405	0.324	0.339	0.329	0.342	0.326	0.337	0.331	0.345	0.334	0.359	0.329	0.33	0.329	0.322	0.358	0.316	0.341	0.331	0.333	0.336	0.34	0.334	0.326	0.331	0.339	0.316	0.344	0.33	0.333	0.338	1.033	1.025	1.026	1.008	1.026	1.024	1.015	1.03	1.021	1.058	1.043	1.013	1.004	1.005	0.996	0.989	0.991	1.006
23:30:06	1410	0.321	0.336	0.325	0.338	0.326	0.336	0.331	0.343	0.332	0.357	0.328	0.33	0.328	0.322	0.358	0.315	0.341	0.33	0.333	0.336	0.337	0.333	0.325	0.329	0.338	0.316	0.342	0.329	0.332	0.337	1.031	1.014	1.027	1.002	1.015	1.011	1.008	1.018	1.013	1.059	1.041	1.002	0.994	1	0.983	0.979	0.986	1
23:35:06	1415	0.321	0.336	0.325	0.339	0.325	0.335	0.331	0.343	0.332	0.357	0.327	0.328	0.327	0.32	0.356	0.314	0.339	0.329	0.331	0.335	0.338	0.333	0.326	0.329	0.338	0.317	0.342	0.329	0.332	0.337	1.023	1.022	1.016	1.002	1.019	1.012	1.011	1.017	1.011	1.058	1.039	0.998	0.991	0.997	0.989	0.985	0.993	1
23:40:06	1420	0.322	0.337	0.327	0.341	0.325	0.335	0.33	0.344	0.333	0.358	0.327	0.328	0.327	0.321	0.355	0.314	0.338	0.329	0.33	0.335	0.339	0.332	0.324	0.328	0.337	0.315	0.341	0.328	0.33	0.335	1.029	1.018	1.024	1	1.019	1.013	1.008	1.015	1.017	1.049	1.045	1.012	0.997	1.005	0.992	0.986	0.981	1.005
23:45:06	1425	0.322	0.337	0.326	0.34	0.324	0.334	0.329	0.345	0.334	0.359	0.326	0.328	0.326	0.319	0.355	0.313	0.337	0.328	0.33	0.336	0.339	0.332	0.325	0.328	0.336	0.315	0.34	0.327	0.329	0.334	1.039	1.028	1.031	1.006	1.027	1.021	1.019	1.024	1.024	1.063	1.047	1.013	1.006	1.015	1.003	0.987	0.988	1.01
23:50:06	1430	0.321	0.336	0.325	0.339	0.325	0.335	0.331	0.345	0.333	0.359	0.325	0.327	0.326	0.319	0.355	0.312	0.337	0.328	0.33	0.336	0.338	0.332	0.325	0.329	0.336	0.316	0.34	0.327	0.33	0.336	1.03	1.03	1.031	1.01	1.027	1.02	1.018	1.021	1.017	1.061	1.045	1.006	1.005	1.007	0.998	0.98	0.983	1.005
23:55:06	1435	0.322	0.336	0.325	0.338	0.323	0.334	0.329	0.343	0.331	0.358	0.326	0.328	0.326	0.32	0.355	0.313	0.337	0.329	0.331	0.334	0.339	0.331	0.324	0.327	0.334	0.315	0.338	0.325	0.328	0.334	1.035	1.02	1.029	1.007	1.027	1.014	1.017	1.02	1.021	1.044	1.041	1	1.003	1.003	0.993	0.985	0.984	1.005
24:00:06	1440	0.32	0.334	0.324	0.338	0.323	0.334	0.328	0.343	0.331	0.358	0.325	0.327	0.326	0.319	0.354	0.312	0.336	0.328	0.329	0.334	0.34	0.331	0.326	0.329	0.335	0.316	0.339	0.325	0.328	0.334	1.03	1.019	1.016	1.008	1.018	1.004	1.012	1.018	1.01	1.053	1.044	1.009	0.997	1.004	0.991	0.99	0.994	1.009
To IMPORT
Info
Info
Time	TIME	PA 24h Min	PA 24h Min	PA 24h Min	PA 24h Min	PA 24h Min	PA 24h Min	PA 24h Min	PA 24h Min	PA 24h Min	PA 24h Min	PA48h Min	PA48h Min	PA48h Min	PA48h Min	PA48h Min	PA48h Min	PA48h Min	PA48h Min	PA48h Min	PA48h Min	PA72h Min	PA72h Min	PA72h Min	PA72h Min	PA72h Min	PA72h Min	PA72h Min	PA72h Min	PA72h Min	PA72h Min	PA 24h LB	PA 24h LB	PA 24h LB	PA 24h LB	PA 24h LB	PA 24h LB	PA 24h LB	PA 24h LB	PA 24h LB	PA 24h LB	PA 48h LB	PA 48h LB	PA 48h LB	PA 48h LB	PA 48h LB	PA 48h LB	PA 48h LB	PA 48h LB
00:00:00	5	0.02	0.021	0.021	0.02	0.02	0.02	0.02	0.02	0.02	0.02	0.02	0.02	0.02	0.02	0.02	0.021	0.021	0.02	0.021	0.02	0.02	0.021	0.02	0.021	0.02	0.02	0.021	0.02	0.02	0.02	0.02	0.021	0.021	0.02	0.021	0.02	0.02	0.021	0.02	0.021	0.02	0.022	0.021	0.021	0.021	0.021	0.02	0.021
00:05:06	10	0.02	0.023	0.022	0.022	0.021	0.021	0.022	0.021	0.021	0.022	0.022	0.021	0.022	0.021	0.022	0.023	0.023	0.022	0.022	0.022	0.021	0.023	0.022	0.023	0.022	0.022	0.023	0.022	0.023	0.022	0.022	0.023	0.024	0.022	0.024	0.022	0.022	0.024	0.023	0.024	0.023	0.024	0.023	0.023	0.022	0.023	0.022	0.023
00:10:06	15	0.023	0.025	0.024	0.024	0.022	0.023	0.024	0.024	0.023	0.024	0.024	0.023	0.023	0.023	0.024	0.025	0.025	0.024	0.024	0.023	0.023	0.025	0.024	0.025	0.024	0.024	0.025	0.024	0.025	0.023	0.025	0.026	0.026	0.025	0.027	0.025	0.025	0.027	0.026	0.027	0.025	0.027	0.027	0.026	0.026	0.026	0.025	0.026
00:15:06	20	0.024	0.028	0.027	0.027	0.025	0.025	0.026	0.026	0.025	0.026	0.026	0.025	0.026	0.026	0.028	0.029	0.027	0.026	0.026	0.025	0.025	0.026	0.025	0.028	0.027	0.025	0.03	0.026	0.027	0.026	0.027	0.029	0.029	0.028	0.03	0.028	0.028	0.029	0.029	0.03	0.029	0.03	0.03	0.029	0.028	0.029	0.029	0.029
00:20:06	25	0.026	0.032	0.03	0.03	0.028	0.028	0.029	0.029	0.027	0.029	0.029	0.028	0.028	0.028	0.03	0.032	0.031	0.029	0.03	0.028	0.025	0.03	0.028	0.032	0.031	0.028	0.031	0.03	0.033	0.028	0.031	0.033	0.033	0.031	0.034	0.031	0.031	0.033	0.032	0.034	0.032	0.034	0.034	0.033	0.033	0.033	0.032	0.033
00:25:06	30	0.029	0.034	0.032	0.033	0.03	0.031	0.036	0.031	0.029	0.031	0.031	0.03	0.033	0.033	0.037	0.037	0.037	0.033	0.035	0.031	0.029	0.035	0.032	0.034	0.036	0.03	0.037	0.031	0.035	0.031	0.035	0.036	0.037	0.035	0.038	0.035	0.036	0.037	0.036	0.038	0.036	0.038	0.037	0.037	0.036	0.037	0.036	0.036
00:30:06	35	0.032	0.037	0.036	0.034	0.034	0.034	0.039	0.038	0.034	0.035	0.035	0.037	0.036	0.035	0.039	0.042	0.038	0.036	0.037	0.033	0.032	0.035	0.034	0.041	0.037	0.033	0.041	0.038	0.042	0.037	0.039	0.04	0.041	0.039	0.042	0.039	0.039	0.041	0.04	0.043	0.04	0.043	0.042	0.042	0.042	0.042	0.04	0.04
00:35:06	40	0.035	0.046	0.044	0.045	0.04	0.043	0.043	0.04	0.038	0.039	0.039	0.038	0.041	0.041	0.043	0.044	0.044	0.042	0.044	0.039	0.035	0.041	0.04	0.045	0.041	0.036	0.044	0.041	0.045	0.037	0.044	0.046	0.044	0.043	0.044	0.043	0.044	0.044	0.045	0.048	0.045	0.045	0.044	0.046	0.046	0.047	0.044	0.045
00:40:06	45	0.038	0.047	0.046	0.047	0.043	0.044	0.047	0.042	0.039	0.041	0.041	0.043	0.044	0.044	0.047	0.049	0.05	0.048	0.047	0.04	0.042	0.047	0.045	0.046	0.043	0.041	0.044	0.043	0.044	0.043	0.05	0.049	0.048	0.045	0.046	0.048	0.048	0.048	0.049	0.054	0.051	0.055	0.054	0.054	0.054	0.052	0.049	0.052
00:45:06	50	0.045	0.046	0.046	0.048	0.047	0.046	0.05	0.05	0.049	0.05	0.05	0.046	0.047	0.046	0.048	0.049	0.05	0.049	0.049	0.045	0.041	0.048	0.044	0.05	0.046	0.045	0.045	0.043	0.044	0.046	0.059	0.063	0.053	0.047	0.059	0.053	0.05	0.054	0.053	0.061	0.058	0.062	0.062	0.062	0.062	0.058	0.057	0.06
00:50:06	55	0.048	0.053	0.053	0.055	0.05	0.051	0.051	0.052	0.048	0.047	0.047	0.048	0.049	0.051	0.053	0.054	0.05	0.052	0.051	0.048	0.047	0.051	0.048	0.05	0.047	0.05	0.046	0.044	0.047	0.047	0.064	0.069	0.066	0.061	0.069	0.057	0.058	0.068	0.066	0.067	0.064	0.067	0.067	0.074	0.072	0.069	0.06	0.059
00:55:06	60	0.048	0.052	0.054	0.054	0.049	0.048	0.056	0.053	0.051	0.055	0.055	0.052	0.053	0.052	0.053	0.052	0.05	0.053	0.053	0.051	0.051	0.052	0.05	0.051	0.049	0.051	0.045	0.046	0.048	0.047	0.073	0.068	0.079	0.07	0.078	0.066	0.067	0.074	0.078	0.073	0.07	0.074	0.084	0.083	0.083	0.073	0.065	0.067
01:00:06	65	0.054	0.052	0.057	0.055	0.054	0.056	0.055	0.063	0.059	0.057	0.057	0.055	0.055	0.055	0.057	0.05	0.054	0.055	0.056	0.052	0.053	0.052	0.05	0.048	0.05	0.05	0.045	0.048	0.048	0.051	0.071	0.08	0.091	0.083	0.087	0.073	0.071	0.085	0.087	0.085	0.087	0.087	0.086	0.085	0.087	0.087	0.075	0.073
01:05:06	70	0.052	0.057	0.057	0.06	0.06	0.057	0.054	0.059	0.058	0.062	0.062	0.056	0.055	0.053	0.055	0.061	0.056	0.056	0.057	0.056	0.056	0.058	0.056	0.058	0.052	0.052	0.049	0.048	0.052	0.051	0.082	0.096	0.097	0.091	0.095	0.085	0.087	0.095	0.092	0.091	0.086	0.1	0.101	0.101	0.1	0.093	0.081	0.088
01:10:06	75	0.058	0.055	0.063	0.061	0.057	0.055	0.057	0.055	0.055	0.067	0.067	0.055	0.055	0.055	0.06	0.058	0.06	0.058	0.063	0.056	0.058	0.061	0.057	0.056	0.056	0.053	0.053	0.049	0.054	0.051	0.09	0.105	0.106	0.098	0.096	0.09	0.092	0.094	0.102	0.105	0.098	0.105	0.1	0.098	0.096	0.107	0.086	0.096
01:15:06	80	0.06	0.056	0.058	0.06	0.06	0.056	0.064	0.057	0.059	0.065	0.065	0.059	0.068	0.065	0.064	0.062	0.058	0.058	0.059	0.06	0.051	0.06	0.057	0.058	0.057	0.057	0.054	0.053	0.056	0.054	0.113	0.111	0.105	0.101	0.114	0.112	0.111	0.113	0.102	0.114	0.102	0.11	0.11	0.112	0.114	0.115	0.098	0.113
01:20:06	85	0.065	0.064	0.062	0.061	0.062	0.058	0.069	0.063	0.065	0.066	0.066	0.069	0.063	0.06	0.065	0.067	0.06	0.065	0.066	0.064	0.06	0.061	0.055	0.064	0.058	0.06	0.059	0.054	0.058	0.058	0.11	0.111	0.126	0.119	0.122	0.123	0.112	0.117	0.122	0.119	0.115	0.124	0.122	0.122	0.122	0.117	0.115	0.114
01:25:06	90	0.066	0.066	0.068	0.068	0.066	0.068	0.073	0.07	0.068	0.071	0.071	0.065	0.067	0.064	0.067	0.077	0.068	0.067	0.071	0.065	0.06	0.067	0.068	0.065	0.06	0.063	0.063	0.061	0.063	0.059	0.114	0.132	0.126	0.123	0.136	0.138	0.13	0.124	0.131	0.134	0.121	0.123	0.122	0.122	0.125	0.134	0.127	0.127
01:30:06	95	0.068	0.073	0.076	0.072	0.076	0.073	0.076	0.07	0.068	0.078	0.078	0.067	0.067	0.066	0.066	0.073	0.068	0.068	0.069	0.068	0.068	0.071	0.068	0.068	0.066	0.066	0.061	0.064	0.067	0.061	0.136	0.132	0.149	0.138	0.14	0.138	0.127	0.136	0.144	0.142	0.122	0.139	0.136	0.138	0.139	0.14	0.13	0.142
01:35:06	100	0.068	0.075	0.074	0.072	0.074	0.072	0.085	0.075	0.065	0.071	0.071	0.069	0.077	0.075	0.08	0.072	0.07	0.072	0.076	0.069	0.066	0.075	0.068	0.072	0.065	0.065	0.06	0.061	0.062	0.066	0.133	0.156	0.155	0.149	0.156	0.149	0.148	0.158	0.155	0.149	0.134	0.142	0.138	0.143	0.146	0.146	0.134	0.136
01:40:06	105	0.075	0.079	0.079	0.075	0.08	0.079	0.088	0.083	0.079	0.083	0.083	0.08	0.083	0.08	0.083	0.091	0.072	0.074	0.077	0.075	0.067	0.078	0.072	0.076	0.072	0.072	0.078	0.061	0.072	0.068	0.15	0.158	0.159	0.163	0.162	0.146	0.151	0.158	0.163	0.161	0.146	0.153	0.151	0.151	0.151	0.154	0.144	0.15
01:45:06	110	0.07	0.086	0.088	0.087	0.091	0.087	0.093	0.085	0.08	0.081	0.081	0.08	0.076	0.076	0.078	0.088	0.082	0.085	0.084	0.074	0.076	0.08	0.078	0.072	0.076	0.075	0.077	0.078	0.081	0.069	0.159	0.169	0.174	0.176	0.164	0.161	0.155	0.162	0.165	0.159	0.149	0.174	0.169	0.168	0.158	0.167	0.152	0.156
01:50:06	115	0.076	0.085	0.091	0.089	0.094	0.087	0.097	0.091	0.088	0.089	0.089	0.079	0.094	0.082	0.094	0.086	0.082	0.087	0.08	0.082	0.079	0.069	0.067	0.078	0.07	0.065	0.074	0.078	0.082	0.075	0.177	0.183	0.169	0.169	0.181	0.169	0.17	0.171	0.171	0.161	0.159	0.191	0.18	0.176	0.174	0.175	0.163	0.17
01:55:06	120	0.088	0.095	0.097	0.095	0.102	0.097	0.095	0.09	0.091	0.092	0.092	0.088	0.093	0.091	0.094	0.08	0.086	0.094	0.094	0.085	0.083	0.078	0.078	0.099	0.081	0.085	0.07	0.078	0.078	0.089	0.184	0.182	0.191	0.187	0.181	0.174	0.174	0.175	0.177	0.176	0.173	0.196	0.189	0.189	0.185	0.177	0.184	0.17
02:00:06	125	0.091	0.096	0.101	0.096	0.105	0.1	0.098	0.089	0.083	0.099	0.099	0.097	0.092	0.091	0.093	0.098	0.104	0.103	0.102	0.095	0.093	0.097	0.099	0.09	0.096	0.094	0.076	0.07	0.075	0.086	0.181	0.199	0.19	0.189	0.197	0.186	0.195	0.206	0.177	0.178	0.172	0.185	0.184	0.186	0.186	0.185	0.189	0.179
02:05:06	130	0.097	0.091	0.103	0.096	0.111	0.107	0.117	0.093	0.096	0.102	0.102	0.097	0.09	0.086	0.084	0.099	0.098	0.096	0.1	0.094	0.092	0.097	0.092	0.087	0.092	0.092	0.087	0.087	0.087	0.081	0.199	0.196	0.197	0.207	0.196	0.187	0.191	0.203	0.191	0.202	0.188	0.195	0.192	0.19	0.197	0.2	0.187	0.187
02:10:06	135	0.102	0.096	0.099	0.106	0.11	0.102	0.13	0.112	0.11	0.114	0.114	0.101	0.098	0.094	0.103	0.11	0.099	0.098	0.101	0.088	0.092	0.092	0.091	0.085	0.092	0.095	0.1	0.088	0.088	0.088	0.198	0.212	0.204	0.21	0.194	0.2	0.189	0.215	0.199	0.196	0.185	0.2	0.197	0.194	0.201	0.202	0.181	0.195
02:15:06	140	0.108	0.122	0.117	0.12	0.122	0.118	0.138	0.115	0.11	0.104	0.104	0.097	0.102	0.103	0.104	0.107	0.097	0.102	0.104	0.104	0.098	0.102	0.108	0.1	0.111	0.091	0.089	0.101	0.106	0.094	0.22	0.212	0.205	0.205	0.213	0.204	0.199	0.212	0.219	0.215	0.196	0.233	0.221	0.219	0.221	0.215	0.205	0.208
02:20:06	145	0.117	0.116	0.123	0.121	0.142	0.133	0.135	0.118	0.107	0.106	0.106	0.111	0.111	0.115	0.121	0.113	0.11	0.103	0.103	0.101	0.104	0.099	0.108	0.098	0.1	0.099	0.097	0.088	0.098	0.089	0.216	0.213	0.222	0.222	0.24	0.219	0.216	0.231	0.215	0.214	0.21	0.234	0.227	0.227	0.232	0.216	0.225	0.21
02:25:06	150	0.109	0.117	0.125	0.125	0.149	0.143	0.151	0.11	0.109	0.12	0.12	0.124	0.105	0.102	0.106	0.116	0.114	0.114	0.109	0.104	0.112	0.117	0.104	0.116	0.105	0.102	0.102	0.099	0.11	0.101	0.217	0.227	0.223	0.245	0.23	0.215	0.232	0.239	0.225	0.228	0.214	0.234	0.229	0.226	0.23	0.22	0.224	0.216
02:30:06	155	0.123	0.131	0.123	0.12	0.141	0.139	0.158	0.118	0.121	0.129	0.129	0.122	0.116	0.12	0.128	0.122	0.124	0.125	0.121	0.12	0.108	0.114	0.117	0.107	0.121	0.122	0.125	0.105	0.105	0.096	0.227	0.244	0.232	0.239	0.248	0.229	0.253	0.252	0.235	0.22	0.212	0.241	0.228	0.228	0.232	0.231	0.224	0.221
02:35:06	160	0.123	0.131	0.13	0.123	0.161	0.158	0.163	0.124	0.123	0.135	0.135	0.121	0.125	0.122	0.13	0.139	0.112	0.12	0.122	0.111	0.118	0.114	0.117	0.122	0.11	0.115	0.123	0.129	0.124	0.106	0.254	0.234	0.248	0.249	0.254	0.239	0.256	0.245	0.241	0.234	0.224	0.249	0.248	0.242	0.246	0.237	0.234	0.224
02:40:06	165	0.145	0.138	0.134	0.13	0.173	0.166	0.154	0.144	0.135	0.127	0.127	0.142	0.157	0.141	0.157	0.139	0.123	0.133	0.128	0.12	0.128	0.124	0.121	0.127	0.121	0.122	0.117	0.132	0.122	0.109	0.239	0.261	0.251	0.261	0.253	0.24	0.269	0.251	0.247	0.24	0.227	0.267	0.266	0.258	0.264	0.253	0.231	0.229
02:45:06	170	0.128	0.146	0.15	0.151	0.177	0.17	0.174	0.132	0.138	0.127	0.127	0.137	0.149	0.144	0.156	0.136	0.133	0.135	0.129	0.121	0.138	0.14	0.135	0.14	0.124	0.125	0.142	0.126	0.119	0.126	0.253	0.263	0.26	0.258	0.256	0.244	0.25	0.244	0.251	0.255	0.246	0.284	0.266	0.264	0.268	0.254	0.248	0.251
02:50:06	175	0.138	0.147	0.152	0.149	0.171	0.168	0.176	0.156	0.138	0.143	0.143	0.151	0.138	0.146	0.155	0.133	0.149	0.154	0.15	0.124	0.151	0.141	0.144	0.138	0.146	0.143	0.118	0.145	0.121	0.117	0.264	0.27	0.266	0.262	0.269	0.248	0.259	0.259	0.251	0.254	0.25	0.278	0.275	0.266	0.267	0.272	0.251	0.254
02:55:06	180	0.15	0.156	0.153	0.153	0.183	0.186	0.186	0.143	0.14	0.132	0.132	0.149	0.165	0.147	0.165	0.14	0.146	0.163	0.137	0.135	0.134	0.148	0.143	0.143	0.145	0.169	0.133	0.127	0.123	0.125	0.265	0.271	0.269	0.269	0.289	0.273	0.258	0.278	0.264	0.262	0.252	0.288	0.274	0.27	0.277	0.269	0.257	0.247
03:00:06	185	0.146	0.163	0.17	0.148	0.189	0.178	0.192	0.164	0.144	0.146	0.146	0.151	0.147	0.148	0.153	0.169	0.135	0.146	0.153	0.157	0.138	0.149	0.149	0.145	0.144	0.148	0.141	0.138	0.143	0.134	0.28	0.276	0.275	0.286	0.295	0.279	0.277	0.284	0.276	0.277	0.276	0.292	0.279	0.273	0.275	0.282	0.26	0.27
03:05:06	190	0.158	0.156	0.179	0.17	0.195	0.191	0.196	0.17	0.151	0.141	0.141	0.149	0.164	0.157	0.165	0.166	0.148	0.166	0.156	0.154	0.161	0.164	0.149	0.137	0.156	0.166	0.136	0.148	0.141	0.137	0.277	0.3	0.297	0.296	0.3	0.285	0.29	0.294	0.283	0.284	0.28	0.302	0.301	0.292	0.298	0.289	0.28	0.263
03:10:06	195	0.167	0.171	0.185	0.173	0.198	0.196	0.199	0.158	0.159	0.164	0.164	0.166	0.175	0.174	0.181	0.168	0.146	0.16	0.172	0.165	0.157	0.168	0.158	0.157	0.148	0.163	0.15	0.156	0.157	0.145	0.309	0.314	0.308	0.302	0.308	0.287	0.301	0.292	0.291	0.292	0.278	0.314	0.314	0.316	0.318	0.314	0.272	0.274
03:15:06	200	0.155	0.179	0.185	0.183	0.202	0.201	0.209	0.182	0.165	0.165	0.165	0.166	0.18	0.183	0.188	0.155	0.154	0.169	0.164	0.173	0.157	0.173	0.166	0.168	0.159	0.17	0.132	0.157	0.163	0.156	0.316	0.312	0.323	0.316	0.314	0.309	0.298	0.311	0.298	0.307	0.297	0.324	0.324	0.323	0.319	0.327	0.294	0.294
03:20:06	205	0.179	0.195	0.19	0.193	0.204	0.206	0.204	0.184	0.168	0.171	0.171	0.186	0.177	0.176	0.178	0.198	0.175	0.184	0.174	0.178	0.161	0.19	0.171	0.174	0.167	0.177	0.159	0.164	0.148	0.166	0.33	0.336	0.314	0.32	0.333	0.315	0.319	0.309	0.321	0.314	0.299	0.344	0.331	0.331	0.333	0.339	0.317	0.3
03:25:06	210	0.187	0.197	0.201	0.197	0.205	0.205	0.209	0.195	0.178	0.177	0.177	0.186	0.191	0.186	0.159	0.187	0.186	0.187	0.18	0.181	0.161	0.181	0.18	0.178	0.173	0.181	0.167	0.181	0.187	0.168	0.333	0.324	0.332	0.33	0.353	0.326	0.325	0.326	0.329	0.324	0.325	0.354	0.335	0.341	0.336	0.334	0.319	0.307
03:30:06	215	0.182	0.192	0.206	0.198	0.211	0.21	0.21	0.196	0.187	0.181	0.181	0.197	0.201	0.203	0.199	0.19	0.181	0.189	0.193	0.184	0.176	0.184	0.181	0.191	0.176	0.188	0.171	0.178	0.18	0.158	0.321	0.337	0.358	0.359	0.359	0.339	0.335	0.331	0.338	0.328	0.344	0.347	0.349	0.339	0.345	0.348	0.309	0.312
03:35:06	220	0.187	0.21	0.207	0.201	0.214	0.212	0.216	0.2	0.195	0.193	0.193	0.207	0.195	0.196	0.197	0.195	0.171	0.193	0.197	0.186	0.175	0.195	0.186	0.195	0.193	0.201	0.187	0.179	0.185	0.184	0.346	0.368	0.362	0.363	0.353	0.341	0.337	0.338	0.338	0.348	0.34	0.37	0.359	0.364	0.352	0.366	0.326	0.319
03:40:06	225	0.192	0.209	0.213	0.21	0.213	0.219	0.213	0.205	0.199	0.198	0.198	0.202	0.195	0.195	0.192	0.2	0.208	0.202	0.204	0.197	0.183	0.193	0.195	0.195	0.193	0.202	0.184	0.204	0.189	0.18	0.369	0.377	0.364	0.363	0.364	0.381	0.345	0.361	0.335	0.347	0.351	0.356	0.37	0.371	0.373	0.373	0.337	0.332
03:45:06	230	0.195	0.207	0.211	0.212	0.217	0.225	0.222	0.211	0.2	0.195	0.195	0.203	0.206	0.205	0.208	0.206	0.195	0.201	0.203	0.199	0.188	0.197	0.192	0.196	0.191	0.198	0.188	0.192	0.195	0.19	0.379	0.37	0.358	0.376	0.363	0.361	0.363	0.354	0.361	0.372	0.362	0.384	0.387	0.377	0.378	0.358	0.357	0.333
03:50:06	235	0.202	0.21	0.213	0.213	0.223	0.221	0.224	0.213	0.206	0.202	0.202	0.21	0.2	0.202	0.206	0.205	0.201	0.207	0.208	0.193	0.192	0.203	0.197	0.199	0.195	0.199	0.195	0.197	0.191	0.19	0.373	0.374	0.38	0.376	0.389	0.375	0.374	0.379	0.363	0.373	0.37	0.379	0.371	0.364	0.362	0.381	0.355	0.353
03:55:06	240	0.209	0.211	0.214	0.213	0.228	0.226	0.231	0.217	0.207	0.206	0.206	0.205	0.208	0.207	0.211	0.212	0.205	0.209	0.207	0.203	0.197	0.206	0.202	0.202	0.196	0.204	0.197	0.197	0.197	0.194	0.394	0.384	0.4	0.386	0.393	0.378	0.374	0.383	0.389	0.395	0.373	0.392	0.392	0.393	0.395	0.39	0.354	0.364
04:00:06	245	0.211	0.216	0.219	0.217	0.229	0.23	0.23	0.22	0.21	0.208	0.208	0.208	0.208	0.206	0.213	0.212	0.208	0.215	0.209	0.208	0.199	0.203	0.207	0.21	0.197	0.21	0.198	0.199	0.201	0.196	0.385	0.407	0.411	0.402	0.408	0.389	0.388	0.399	0.4	0.389	0.375	0.403	0.396	0.396	0.398	0.402	0.367	0.382
04:05:06	250	0.213	0.22	0.221	0.222	0.235	0.237	0.233	0.221	0.204	0.206	0.206	0.214	0.217	0.217	0.221	0.209	0.211	0.218	0.213	0.213	0.206	0.209	0.215	0.212	0.205	0.212	0.201	0.203	0.209	0.195	0.406	0.41	0.417	0.407	0.417	0.408	0.381	0.404	0.406	0.397	0.395	0.393	0.383	0.391	0.41	0.403	0.393	0.377
04:10:06	255	0.213	0.224	0.232	0.225	0.231	0.235	0.243	0.225	0.216	0.21	0.21	0.215	0.215	0.217	0.225	0.221	0.213	0.22	0.213	0.205	0.214	0.214	0.215	0.218	0.208	0.204	0.206	0.208	0.208	0.2	0.413	0.422	0.426	0.417	0.42	0.426	0.399	0.401	0.415	0.41	0.397	0.44	0.431	0.425	0.428	0.416	0.384	0.388
04:15:06	260	0.209	0.224	0.224	0.226	0.235	0.241	0.237	0.224	0.217	0.213	0.213	0.218	0.222	0.221	0.226	0.22	0.219	0.225	0.218	0.214	0.212	0.218	0.219	0.223	0.217	0.217	0.211	0.214	0.218	0.21	0.413	0.433	0.444	0.432	0.421	0.417	0.41	0.411	0.412	0.412	0.404	0.436	0.422	0.417	0.423	0.411	0.404	0.406
04:20:06	265	0.224	0.224	0.221	0.233	0.244	0.246	0.247	0.229	0.22	0.221	0.221	0.219	0.225	0.222	0.231	0.225	0.225	0.226	0.224	0.217	0.207	0.227	0.222	0.227	0.224	0.208	0.215	0.216	0.216	0.209	0.44	0.452	0.446	0.422	0.448	0.43	0.414	0.42	0.422	0.408	0.418	0.444	0.433	0.423	0.423	0.436	0.401	0.417
04:25:06	270	0.221	0.223	0.227	0.233	0.24	0.242	0.251	0.23	0.225	0.209	0.209	0.222	0.232	0.23	0.234	0.219	0.227	0.229	0.224	0.201	0.209	0.215	0.224	0.227	0.224	0.213	0.219	0.221	0.222	0.214	0.45	0.437	0.455	0.445	0.453	0.438	0.414	0.435	0.424	0.428	0.416	0.46	0.447	0.444	0.448	0.448	0.422	0.396
04:30:06	275	0.223	0.22	0.232	0.239	0.248	0.249	0.254	0.238	0.222	0.214	0.214	0.231	0.236	0.232	0.241	0.226	0.23	0.231	0.223	0.22	0.217	0.222	0.227	0.23	0.228	0.22	0.225	0.22	0.22	0.219	0.429	0.463	0.436	0.45	0.458	0.448	0.423	0.439	0.431	0.421	0.434	0.43	0.417	0.412	0.425	0.448	0.424	0.415
04:35:06	280	0.222	0.219	0.222	0.235	0.257	0.26	0.263	0.237	0.233	0.227	0.227	0.228	0.234	0.228	0.243	0.234	0.232	0.231	0.227	0.214	0.221	0.226	0.227	0.234	0.222	0.223	0.224	0.225	0.23	0.222	0.45	0.447	0.458	0.452	0.435	0.431	0.42	0.427	0.439	0.439	0.413	0.481	0.461	0.454	0.472	0.446	0.443	0.428
04:40:06	285	0.225	0.239	0.243	0.246	0.261	0.26	0.256	0.247	0.231	0.233	0.233	0.238	0.237	0.233	0.241	0.233	0.234	0.233	0.229	0.219	0.212	0.233	0.232	0.236	0.231	0.226	0.229	0.235	0.236	0.218	0.469	0.467	0.445	0.432	0.475	0.46	0.451	0.457	0.433	0.444	0.461	0.457	0.444	0.438	0.451	0.459	0.446	0.44
04:45:06	290	0.226	0.238	0.242	0.248	0.269	0.267	0.262	0.242	0.227	0.231	0.231	0.235	0.242	0.234	0.248	0.237	0.234	0.233	0.231	0.215	0.222	0.231	0.238	0.239	0.232	0.227	0.232	0.237	0.238	0.229	0.475	0.456	0.475	0.471	0.473	0.468	0.446	0.446	0.46	0.459	0.451	0.479	0.466	0.465	0.465	0.465	0.438	0.438
04:50:06	295	0.225	0.233	0.241	0.246	0.263	0.261	0.268	0.243	0.23	0.23	0.23	0.239	0.247	0.239	0.248	0.23	0.243	0.237	0.244	0.23	0.227	0.236	0.235	0.245	0.236	0.228	0.236	0.234	0.239	0.232	0.464	0.467	0.477	0.47	0.47	0.476	0.46	0.47	0.465	0.462	0.457	0.509	0.497	0.489	0.486	0.487	0.457	0.453
04:55:06	300	0.239	0.234	0.24	0.247	0.268	0.267	0.276	0.248	0.232	0.233	0.233	0.244	0.244	0.237	0.247	0.245	0.243	0.245	0.241	0.229	0.221	0.24	0.243	0.249	0.243	0.235	0.24	0.233	0.238	0.236	0.475	0.482	0.472	0.466	0.494	0.482	0.492	0.488	0.477	0.46	0.467	0.51	0.499	0.495	0.493	0.491	0.457	0.471
05:00:06	305	0.231	0.239	0.25	0.255	0.276	0.271	0.279	0.255	0.242	0.241	0.241	0.241	0.244	0.238	0.249	0.246	0.248	0.249	0.25	0.233	0.228	0.245	0.249	0.247	0.246	0.232	0.239	0.24	0.243	0.235	0.491	0.487	0.509	0.497	0.502	0.491	0.492	0.49	0.502	0.471	0.478	0.521	0.508	0.493	0.51	0.49	0.461	0.484
05:05:06	310	0.236	0.251	0.255	0.253	0.283	0.28	0.286	0.249	0.239	0.239	0.239	0.243	0.251	0.245	0.255	0.253	0.243	0.246	0.246	0.238	0.228	0.241	0.241	0.251	0.241	0.237	0.243	0.244	0.243	0.237	0.501	0.516	0.506	0.501	0.502	0.49	0.497	0.504	0.495	0.488	0.469	0.514	0.503	0.499	0.493	0.503	0.491	0.472
05:10:06	315	0.237	0.244	0.26	0.26	0.284	0.284	0.295	0.256	0.25	0.246	0.246	0.248	0.256	0.253	0.26	0.247	0.245	0.245	0.247	0.239	0.229	0.245	0.248	0.249	0.244	0.242	0.248	0.25	0.253	0.241	0.512	0.509	0.509	0.502	0.527	0.509	0.497	0.503	0.507	0.498	0.497	0.515	0.507	0.512	0.51	0.519	0.497	0.491
05:15:06	320	0.243	0.258	0.27	0.267	0.289	0.286	0.295	0.261	0.246	0.244	0.244	0.254	0.258	0.257	0.261	0.253	0.252	0.256	0.253	0.239	0.238	0.25	0.25	0.254	0.251	0.241	0.247	0.255	0.252	0.244	0.529	0.525	0.529	0.526	0.503	0.517	0.495	0.498	0.517	0.501	0.498	0.533	0.526	0.528	0.524	0.51	0.495	0.49
05:20:06	325	0.246	0.255	0.27	0.271	0.3	0.294	0.306	0.262	0.253	0.25	0.25	0.258	0.257	0.249	0.259	0.253	0.257	0.262	0.255	0.246	0.244	0.248	0.251	0.256	0.251	0.247	0.253	0.252	0.254	0.246	0.524	0.539	0.505	0.501	0.553	0.527	0.524	0.509	0.511	0.512	0.516	0.519	0.507	0.508	0.51	0.527	0.51	0.515
05:25:06	330	0.249	0.258	0.281	0.278	0.304	0.304	0.315	0.266	0.258	0.251	0.251	0.258	0.261	0.259	0.261	0.262	0.256	0.262	0.26	0.249	0.242	0.25	0.257	0.262	0.256	0.254	0.247	0.256	0.257	0.243	0.538	0.511	0.545	0.55	0.528	0.534	0.511	0.527	0.537	0.525	0.512	0.544	0.528	0.523	0.522	0.526	0.513	0.503
05:30:06	335	0.259	0.269	0.283	0.278	0.317	0.311	0.314	0.273	0.262	0.256	0.256	0.261	0.266	0.266	0.265	0.267	0.257	0.259	0.254	0.242	0.243	0.256	0.264	0.263	0.259	0.261	0.246	0.258	0.263	0.245	0.525	0.559	0.527	0.517	0.545	0.539	0.536	0.533	0.531	0.527	0.53	0.541	0.537	0.531	0.531	0.528	0.523	0.515
05:35:06	340	0.258	0.272	0.294	0.287	0.328	0.32	0.319	0.274	0.268	0.255	0.255	0.268	0.269	0.266	0.264	0.272	0.257	0.262	0.261	0.254	0.251	0.258	0.267	0.266	0.259	0.264	0.249	0.256	0.261	0.245	0.567	0.534	0.546	0.538	0.559	0.546	0.547	0.543	0.54	0.53	0.522	0.552	0.547	0.544	0.542	0.543	0.522	0.513
05:40:06	345	0.265	0.275	0.302	0.293	0.331	0.32	0.33	0.273	0.269	0.261	0.261	0.27	0.278	0.273	0.271	0.285	0.265	0.268	0.268	0.254	0.253	0.261	0.269	0.279	0.263	0.269	0.261	0.261	0.265	0.254	0.543	0.553	0.571	0.566	0.567	0.555	0.539	0.55	0.548	0.531	0.535	0.558	0.556	0.55	0.551	0.547	0.533	0.526
05:45:06	350	0.268	0.284	0.319	0.3	0.331	0.333	0.327	0.292	0.29	0.265	0.265	0.28	0.283	0.278	0.279	0.291	0.265	0.274	0.272	0.259	0.261	0.275	0.285	0.277	0.272	0.279	0.262	0.266	0.271	0.255	0.555	0.581	0.573	0.569	0.576	0.558	0.551	0.541	0.556	0.543	0.563	0.557	0.552	0.559	0.558	0.552	0.543	0.532
05:50:06	355	0.273	0.284	0.324	0.308	0.334	0.335	0.334	0.281	0.293	0.272	0.272	0.29	0.292	0.294	0.289	0.293	0.271	0.282	0.271	0.265	0.262	0.275	0.282	0.285	0.27	0.28	0.264	0.271	0.274	0.257	0.575	0.581	0.578	0.579	0.559	0.565	0.553	0.554	0.556	0.562	0.545	0.558	0.559	0.563	0.559	0.552	0.54	0.529
05:55:06	360	0.277	0.291	0.331	0.322	0.347	0.326	0.326	0.297	0.299	0.273	0.273	0.291	0.296	0.293	0.287	0.302	0.275	0.291	0.287	0.276	0.27	0.28	0.291	0.292	0.28	0.284	0.265	0.274	0.275	0.265	0.57	0.583	0.574	0.565	0.572	0.567	0.562	0.565	0.557	0.552	0.542	0.571	0.555	0.567	0.565	0.562	0.549	0.545
06:00:06	365	0.277	0.301	0.317	0.322	0.342	0.337	0.346	0.311	0.304	0.279	0.279	0.298	0.298	0.299	0.292	0.3	0.283	0.294	0.287	0.273	0.272	0.284	0.301	0.296	0.29	0.294	0.267	0.277	0.279	0.263	0.582	0.578	0.569	0.564	0.581	0.571	0.561	0.567	0.578	0.557	0.552	0.581	0.576	0.575	0.571	0.571	0.553	0.542
06:05:06	370	0.289	0.299	0.325	0.327	0.359	0.34	0.353	0.32	0.319	0.28	0.28	0.298	0.311	0.306	0.298	0.324	0.288	0.304	0.291	0.278	0.27	0.296	0.301	0.295	0.287	0.303	0.281	0.275	0.285	0.262	0.58	0.572	0.587	0.58	0.555	0.569	0.556	0.56	0.575	0.563	0.564	0.587	0.58	0.571	0.559	0.569	0.553	0.557
06:10:06	375	0.289	0.31	0.343	0.347	0.359	0.351	0.353	0.315	0.316	0.281	0.281	0.306	0.306	0.309	0.307	0.332	0.289	0.297	0.295	0.281	0.278	0.289	0.299	0.295	0.283	0.297	0.285	0.292	0.293	0.266	0.576	0.582	0.568	0.559	0.592	0.585	0.561	0.564	0.564	0.565	0.567	0.598	0.586	0.586	0.578	0.576	0.549	0.552
06:15:06	380	0.294	0.317	0.347	0.335	0.36	0.349	0.355	0.332	0.318	0.286	0.286	0.312	0.328	0.334	0.324	0.326	0.294	0.307	0.294	0.284	0.282	0.302	0.3	0.307	0.287	0.312	0.293	0.293	0.298	0.272	0.589	0.566	0.592	0.59	0.582	0.594	0.565	0.566	0.561	0.569	0.585	0.591	0.582	0.587	0.588	0.587	0.559	0.562
06:20:06	385	0.299	0.318	0.346	0.34	0.365	0.361	0.357	0.326	0.325	0.293	0.293	0.316	0.334	0.348	0.338	0.333	0.294	0.311	0.302	0.285	0.292	0.299	0.314	0.308	0.295	0.311	0.301	0.31	0.309	0.275	0.584	0.596	0.59	0.582	0.591	0.581	0.571	0.574	0.584	0.573	0.579	0.613	0.599	0.602	0.6	0.587	0.575	0.568
06:25:06	390	0.301	0.317	0.344	0.351	0.358	0.364	0.359	0.322	0.33	0.296	0.296	0.324	0.335	0.332	0.338	0.343	0.31	0.314	0.301	0.291	0.286	0.304	0.313	0.314	0.302	0.317	0.302	0.311	0.311	0.28	0.602	0.59	0.593	0.586	0.61	0.602	0.574	0.578	0.581	0.569	0.597	0.598	0.584	0.579	0.582	0.584	0.571	0.572
06:30:06	395	0.311	0.333	0.352	0.344	0.361	0.355	0.378	0.338	0.328	0.295	0.295	0.34	0.342	0.34	0.328	0.344	0.313	0.323	0.313	0.296	0.299	0.315	0.322	0.331	0.311	0.326	0.306	0.315	0.31	0.285	0.596	0.597	0.604	0.597	0.61	0.603	0.592	0.597	0.588	0.586	0.591	0.594	0.589	0.587	0.582	0.593	0.584	0.583
06:35:06	400
06:40:06	405
06:45:06	410
06:50:06	415
06:55:06	420
07:00:06	425
07:05:06	430
07:10:06	435
07:15:06	440
07:20:06	445
07:25:06	450
07:30:06	455
07:35:06	460
07:40:06	465
07:45:06	470
07:50:06	475
07:55:06	480
08:00:06	485
08:05:06	490
08:10:06	495
08:15:06	500
08:20:06	505
08:25:06	510
08:30:06	515
08:35:06	520
08:40:06	525
08:45:06	530
08:50:06	535
08:55:06	540
09:00:06	545
09:05:06	550
09:10:06	555
09:15:06	560
09:20:06	565
09:25:06	570
09:30:06	575
09:35:06	580
09:40:06	585
09:45:06	590
09:50:06	595
09:55:06	600
10:00:06	605
10:05:06	610
10:10:06	615
10:15:06	620
10:20:06	625
10:25:06	630
10:30:06	635
10:35:06	640
10:40:06	645
10:45:06	650
10:50:06	655
10:55:06	660
11:00:06	665
11:05:06	670
11:10:06	675
11:15:06	680
11:20:06	685
11:25:06	690
11:30:06	695
11:35:06	700
11:40:06	705
11:45:06	710
11:50:06	715
11:55:06	720
12:00:06	725
12:05:06	730
12:10:06	735
12:15:06	740
12:20:06	745
12:25:06	750
12:30:06	755
12:35:06	760
12:40:06	765
12:45:06	770
12:50:06	775
12:55:06	780
13:00:06	785
13:05:06	790
13:10:06	795
13:15:06	800
13:20:06	805
13:25:06	810
13:30:06	815
13:35:06	820
13:40:06	825
13:45:06	830
13:50:06	835
13:55:06	840
14:00:06	845
14:05:06	850
14:10:06	855
14:15:06	860
14:20:06	865
14:25:06	870
14:30:06	875
14:35:06	880
14:40:06	885
14:45:06	890
14:50:06	895
14:55:06	900
15:00:06	905
15:05:06	910
15:10:06	915
15:15:06	920
15:20:06	925
15:25:06	930
15:30:06	935
15:35:06	940
15:40:06	945
15:45:06	950
15:50:06	955
15:55:06	960
16:00:06	965
16:05:06	970
16:10:06	975
16:15:06	980
16:20:06	985
16:25:06	990
16:30:06	995
16:35:06	1000
16:40:06	1005
16:45:06	1010
16:50:06	1015
16:55:06	1020
17:00:06	1025
17:05:06	1030
17:10:06	1035
17:15:06	1040
17:20:06	1045
17:25:06	1050
17:30:06	1055
17:35:06	1060
17:40:06	1065
17:45:06	1070
17:50:06	1075
17:55:06	1080
18:00:06	1085
18:05:06	1090
18:10:06	1095
18:15:06	1100
18:20:06	1105
18:25:06	1110
18:30:06	1115
18:35:06	1120
18:40:06	1125
18:45:06	1130
18:50:06	1135
18:55:06	1140
19:00:06	1145
19:05:06	1150
19:10:06	1155
19:15:06	1160
19:20:06	1165
19:25:06	1170
19:30:06	1175
19:35:06	1180
19:40:06	1185
19:45:06	1190
19:50:06	1195
19:55:06	1200
20:00:06	1205
20:05:06	1210
20:10:06	1215
20:15:06	1220
20:20:06	1225
20:25:06	1230
20:30:06	1235
20:35:06	1240
20:40:06	1245
20:45:06	1250
20:50:06	1255
20:55:06	1260
21:00:06	1265
21:05:06	1270
21:10:06	1275
21:15:06	1280
21:20:06	1285
21:25:06	1290
21:30:06	1295
21:35:06	1300
21:40:06	1305
21:45:06	1310
21:50:06	1315
21:55:06	1320
22:00:06	1325
22:05:06	1330
22:10:06	1335
22:15:06	1340
22:20:06	1345
22:25:06	1350
22:30:06	1355
22:35:06	1360
22:40:06	1365
22:45:06	1370
22:50:06	1375
22:55:06	1380
23:00:06	1385
23:05:06	1390
23:10:06	1395
23:15:06	1400
23:20:06	1405
23:25:06	1410
23:30:06	1415
23:35:06	1420
23:40:06	1425
23:45:06	1430
23:50:06	1435
23:55:06	1440
24:00:06	1445
[truncated: 152 more columns]

## Sheet: 031114_Age cultureBioscreen
GrowthRates v1.8 copyright 2013 Barry G. Hall and The Bellingham Research Institute.								Growth
							Well	Rate	Max OD	lag time (minutes)		PA	Culture		STD DEV
Tue Mar 11 14:46:18 2014							PA	0.02071	0.311	12.5			Min	LB	Min	LB	ANOVA	F(2,27)	p
Data file: /Users/Jeny/Desktop/G_DATA/031114_AgeCulture.txt.							PA	0.02276	0.333	7.7		24	0.022818	0.027913	0.000422986	0.001008	Minimal	0.09	0.914
*********************************************************							PA	0.02246	0.352	9.6		48	0.02312	0.025163	0.000541397	0.0010218	LB	2.03	0.151
Well PA 24h Min							PA	0.02416	0.351	9.3		72	0.022985	0.026541	0.00050818	0.000891649
6 points from 30 through 55 minutes were used to estimate the growth rate.							PA	0.02171	0.365	9.9
The growth rate +/- s.e. is 0.02071 +/-0.001164 per minute.							PA	0.02403	0.364	11.1
This is equivalent to a doubling time of 33.5 +/-1.88 minutes.							PA	0.02485	0.378	8.5
The correlation coefficient R is 0.99374							PA	0.02148	0.338	7.4
The maximum OD is 0.311							PA	0.02373	0.33	13.8
The lag time is 12.5 minutes							PA	0.02229	0.296	10.4
*********************************************************							PA48h	0.02229	0.296	10.4
							PA48h	0.02138	0.34	9.1
*********************************************************							PA48h	0.0222	0.342	8.6
Well PA 24h Min							PA48h	0.02172	0.348	8.2
5 points from 20 through 40 minutes were used to estimate the growth rate.							PA48h	0.02417	0.338	6.6
The growth rate +/- s.e. is 0.02276 +/-0.003031 per minute.							PA48h	0.02562	0.344	8
This is equivalent to a doubling time of 30.5 +/-4.06 minutes.							PA48h	0.02253	0.313	7.1
The correlation coefficient R is 0.97442							PA48h	0.02498	0.323	10.4
The maximum OD is 0.333							PA48h	0.02524	0.313	11.1
The lag time is 7.7 minutes							PA48h	0.02107	0.296	9.4
*********************************************************							PA72h	0.02451	0.299	15.7
							PA72h	0.02029	0.315	7
*********************************************************							PA72h	0.02325	0.322	10.5
Well PA 24h Min							PA72h	0.02368	0.331	7.8
6 points from 20 through 45 minutes were used to estimate the growth rate.							PA72h	0.02482	0.311	7.1
The growth rate +/- s.e. is 0.02246 +/-0.001873 per minute.							PA72h	0.02066	0.326	10.7
This is equivalent to a doubling time of 30.9 +/-2.57 minutes.							PA72h	0.02342	0.306	6.5
The correlation coefficient R is 0.98638							PA72h	0.02199	0.315	7.4
The maximum OD is 0.352							PA72h	0.0247	0.311	6.3
The lag time is 9.6 minutes							PA72h	0.02253	0.285	9.1
*********************************************************							PA	0.02492	0.602	7.9
							PA	0.0281	0.597	12.5
*********************************************************							PA	0.03357	0.604	21.1
Well PA 24h Min							PA	0.03066	0.597	19.6
5 points from 25 through 45 minutes were used to estimate the growth rate.							PA	0.02942	0.61	15.8
The growth rate +/- s.e. is 0.02416 +/-0.004273 per minute.							PA	0.02523	0.603	13.2
This is equivalent to a doubling time of 28.7 +/-5.07 minutes.							PA	0.02555	0.592	13.7
The correlation coefficient R is 0.95615							PA	0.02755	0.597	14.1
The maximum OD is 0.351							PA	0.03069	0.588	16.6
The lag time is 9.3 minutes							PA	0.02344	0.586	4.6
*********************************************************							PA	0.02419	0.597	6.3
							PA	0.02322	0.613	6.5
*********************************************************							PA	0.03018	0.599	14.8
Well PA 24h Min							PA	0.0284	0.602	11.5
7 points from 20 through 50 minutes were used to estimate the growth rate.							PA	0.02936	0.6	13.1
The growth rate +/- s.e. is 0.02171 +/-0.000940 per minute.							PA	0.02374	0.593	6.2
This is equivalent to a doubling time of 31.9 +/-1.38 minutes.							PA	0.02125	0.584	3.5
The correlation coefficient R is 0.99535							PA	0.02186	0.583	5.2
The maximum OD is 0.365							PA	0.0228	0.576	5
The lag time is 9.9 minutes							PA	0.02663	0.562	13
*********************************************************							PA	0.0228	0.576	5
							PA	0.02663	0.568	13.5
*********************************************************							PA	0.03128	0.588	20.1
Well PA 24h Min							PA	0.02839	0.586	13.8
6 points from 20 through 45 minutes were used to estimate the growth rate.							PA	0.02681	0.585	7.3
The growth rate +/- s.e. is 0.02403 +/-0.002135 per minute.							PA	0.02501	0.61	8.7
This is equivalent to a doubling time of 28.8 +/-2.56 minutes.							PA	0.02676	0.582	16.5
The correlation coefficient R is 0.98458							PA	0.02843	0.578	20.1
The maximum OD is 0.364							PA	0.02267	0.573	6.1
The lag time is 11.1 minutes							PA	0.02309	0.571	3.2
*********************************************************							EC	0.01734	0.146	19
							EC	0.01639	0.245	4.6		Ec	Culture		STD DEV			F(2,27)
*********************************************************							EC	0.01573	0.263	5.6			Min	LB	Min	LB	Minimal	990.88	<0.0001
Well PA 24h Min							EC	0.01733	0.248	8.3		200	0.016563	0.026506	0.000268299	0.000247562	LB	68.93	<0.0001
6 points from 15 through 40 minutes were used to estimate the growth rate.							EC	0.01673	0.248	4.5		300	0.017451	0.030659	0.00128867	0.00044263
The growth rate +/- s.e. is 0.02485 +/-0.001806 per minute.							EC	0.01503	0.257	2.9		350	0.014223	0.03232	0.000297	0.000364844
This is equivalent to a doubling time of 27.9 +/-2.03 minutes.							EC	0.0167	0.258	4
The correlation coefficient R is 0.98960							EC	0.01795	0.257	7.1
The maximum OD is 0.378							EC	0.01622	0.251	6.9
The lag time is 8.5 minutes							EC	0.01621	0.238	6.3
*********************************************************							EC350Min	0.01621	0.238	6.3
							EC350Min	0.01448	0.227	4.5
*********************************************************							EC350Min	0.01448	0.232	4.5
Well PA 24h Min							EC350Min	0.01363	0.225	6.3
6 points from 15 through 40 minutes were used to estimate the growth rate.							EC350Min	0.01357	0.233	5.9
The growth rate +/- s.e. is 0.02148 +/-0.001716 per minute.							EC350Min	0.01319	0.239	5.4
This is equivalent to a doubling time of 32.3 +/-2.58 minutes.							EC350Min	0.01518	0.223	7.8
The correlation coefficient R is 0.98748							EC350Min	0.01349	0.236	6.3
The maximum OD is 0.338							EC350Min	0.01352	0.229	7
The lag time is 7.4 minutes							EC350Min	0.01448	0.235	4.5
*********************************************************							EC200LB	0.0253	0.604	4.8
							EC200LB	0.0279	0.603	4.2
*********************************************************							EC200LB	0.02697	0.605	5.1
Well PA 24h Min							EC200LB	0.02634	0.601	5.3
5 points from 30 through 50 minutes were used to estimate the growth rate.							EC200LB	0.02743	0.596	5.1
The growth rate +/- s.e. is 0.02373 +/-0.003259 per minute.							EC200LB	0.02604	0.607	4.9
This is equivalent to a doubling time of 29.2 +/-4.01 minutes.							EC200LB	0.02687	0.584	4.8
The correlation coefficient R is 0.97284							EC200LB	0.02633	0.597	5.1
The maximum OD is 0.330							EC200LB	0.02595	0.571	4.1
The lag time is 13.8 minutes							EC200LB	0.02593	0.603	5.1
*********************************************************							EC350LB	0.03298	0.638	4.7
							EC350LB	0.03379	0.63	5.3
*********************************************************							EC350LB	0.03184	0.638	4.5
Well PA 24h Min							EC350LB	0.0327	0.633	4.9
5 points from 30 through 50 minutes were used to estimate the growth rate.							EC350LB	0.03305	0.631	5.1
The growth rate +/- s.e. is 0.02229 +/-0.002359 per minute.							EC350LB	0.03247	0.631	4.4
This is equivalent to a doubling time of 31.1 +/-3.29 minutes.							EC350LB	0.03352	0.635	4.5
The correlation coefficient R is 0.98360							EC350LB	0.03191	0.642	4.7
The maximum OD is 0.296							EC350LB	0.03046	0.641	5
The lag time is 10.4 minutes							EC350LB	0.03048	0.64	5.2
*********************************************************							SA 24h	0.02207	0.586	6.2		SA	Culture	STD DEV
							SA 24h	0.02187	0.597	4.1			MHII	MHII	F(2,27)	p
*********************************************************							SA 24h	0.02283	0.596	5.5		24	0.022514	0.000255043	1.2	0.317
Well PA48h Min							SA 24h	0.02374	0.594	4.7		48	0.02294	0.000330532
5 points from 30 through 50 minutes were used to estimate the growth rate.							SA 24h	0.02219	0.586	4.8		72	0.022342	0.000250988
The growth rate +/- s.e. is 0.02229 +/-0.002359 per minute.							SA 24h	0.02209	0.643	4.7
This is equivalent to a doubling time of 31.1 +/-3.29 minutes.							SA 24h	0.022	0.572	4.4
The correlation coefficient R is 0.98360							SA 24h	0.02351	0.575	4.7
The maximum OD is 0.296							SA 24h	0.02344	0.572	4.4
The lag time is 10.4 minutes							SA 24h	0.0214	0.584	5.1
*********************************************************							SA 48h	0.02407	0.566	5.4
							SA 48h	0.02231	0.549	5.2
*********************************************************							SA 48h	0.02439	0.552	4.7
Well PA48h Min							SA 48h	0.02374	0.552	4.7
7 points from 15 through 45 minutes were used to estimate the growth rate.							SA 48h	0.02252	0.546	5.3
The growth rate +/- s.e. is 0.02138 +/-0.001325 per minute.							SA 48h	0.02163	0.591	4.1
This is equivalent to a doubling time of 32.4 +/-2.01 minutes.							SA 48h	0.02116	0.545	4.9
The correlation coefficient R is 0.99054							SA 48h	0.02341	0.542	5.2
The maximum OD is 0.340							SA 48h	0.0233	0.548	4.7
The lag time is 9.1 minutes							SA 48h	0.02287	0.579	4.7
*********************************************************							SA 72h	0.02257	0.569	5.7
							SA 72h	0.02335	0.55	5.5
*********************************************************							SA 72h	0.02222	0.549	5.3
Well PA48h Min							SA 72h	0.02352	0.545	4.6
7 points from 15 through 45 minutes were used to estimate the growth rate.							SA 72h	0.02156	0.546	5.2
The growth rate +/- s.e. is 0.02220 +/-0.000815 per minute.							SA 72h	0.0217	0.58	4
This is equivalent to a doubling time of 31.2 +/-1.15 minutes.							SA 72h	0.02231	0.535	4.5
The correlation coefficient R is 0.99665							SA 72h	0.02306	0.548	5.3
The maximum OD is 0.342							SA 72h	0.02204	0.55	5.4
The lag time is 8.6 minutes							SA 72h	0.02109	0.561	4.2
*********************************************************							EC24hMin	0.02231	0.535	4.5
							EC24hMin	0.02306	0.548	5.3
*********************************************************							EC24hMin	0.02204	0.55	5.4
Well PA48h Min							EC24hMin	0.02109	0.561	4.2
8 points from 10 through 45 minutes were used to estimate the growth rate.							EC24hMin	0.01549	0.225	5.8
The growth rate +/- s.e. is 0.02172 +/-0.000702 per minute.							EC24hMin	0.01398	0.238	3.6		Ec	Culture		STD DEV
This is equivalent to a doubling time of 31.9 +/-1.03 minutes.							EC24hMin	0.01398	0.238	3.6			Min	LB	Min	LB		F(3.27)	p
The correlation coefficient R is 0.99688							EC24hMin	0.01436	0.234	5.4		24	0.017451	0.030659	0.00128867	0.00044263	Mimimal	4.54	0.02
The maximum OD is 0.348							EC24hMin	0.01436	0.229	7		48	0.014557	0.03144	0.000271919	0.000439388	LB	0.086	0.434
The lag time is 8.2 minutes							EC24hMin	0.01384	0.224	6		72	0.014636	0.031091	0.000247666	0.000384151
*********************************************************							Ec48h	0.01384	0.224	6
							Ec48h	0.01282	0.226	5.6
*********************************************************							Ec48h	0.0154	0.23	5.8
Well PA48h Min							Ec48h	0.01568	0.227	6.1
6 points from 10 through 35 minutes were used to estimate the growth rate.							Ec48h	0.0154	0.234	5.8
The growth rate +/- s.e. is 0.02417 +/-0.001708 per minute.							Ec48h	0.01478	0.23	5.8
This is equivalent to a doubling time of 28.7 +/-2.03 minutes.							Ec48h	0.01468	0.23	4.7
The correlation coefficient R is 0.99016							Ec48h	0.01447	0.235	5.7
The maximum OD is 0.338							Ec48h	0.01455	0.225	6.3
The lag time is 6.6 minutes							Ec48h	0.01395	0.225	4.1
*********************************************************							Ec72h	0.01406	0.233	6
							Ec72h	0.01549	0.228	4.6
*********************************************************							Ec72h	0.0154	0.224	5.8
Well PA48h Min							Ec72h	0.01412	0.229	7.3
5 points from 15 through 35 minutes were used to estimate the growth rate.							Ec72h	0.01412	0.221	7.3
The growth rate +/- s.e. is 0.02562 +/-0.000796 per minute.							Ec72h	0.01444	0.223	4
This is equivalent to a doubling time of 27.1 +/-0.84 minutes.							Ec72h	0.01478	0.224	5.8
The correlation coefficient R is 0.99856							Ec72h	0.01612	0.226	4.6
The maximum OD is 0.344							Ec72h	0.01406	0.226	5.8
The lag time is 8.0 minutes							Ec72h	0.01377	0.228	4.2
*********************************************************							Ec24h	0.0315	0.575	5.5
							Ec24h	0.02993	0.565	4.6
*********************************************************							Ec24h	0.03117	0.572	4.6
Well PA48h Min							Ec24h	0.03105	0.577	5.2
8 points from 10 through 45 minutes were used to estimate the growth rate.							Ec24h	0.03078	0.575	5.2
The growth rate +/- s.e. is 0.02253 +/-0.001008 per minute.							Ec24h	0.03368	0.567	4.8
This is equivalent to a doubling time of 30.8 +/-1.38 minutes.							Ec24h	0.02915	0.578	5
The correlation coefficient R is 0.99405							Ec24h	0.03098	0.571	4.4
The maximum OD is 0.313							Ec24h	0.02934	0.549	5.2
The lag time is 7.1 minutes							Ec24h	0.02901	0.528	4.6
*********************************************************							Ec48h	0.02926	0.572	5
							Ec48h	0.03032	0.57	5
*********************************************************							Ec48h	0.03289	0.569	5.2
Well PA48h Min							Ec48h	0.03289	0.574	5.2
5 points from 25 through 45 minutes were used to estimate the growth rate.							Ec48h	0.03217	0.574	4.3
The growth rate +/- s.e. is 0.02498 +/-0.001161 per minute.							Ec48h	0.03271	0.559	4.1
This is equivalent to a doubling time of 27.7 +/-1.29 minutes.							Ec48h	0.03105	0.582	5.2
The correlation coefficient R is 0.99677							Ec48h	0.03241	0.571	3.8
The maximum OD is 0.323							Ec48h	0.03123	0.567	3.9
The lag time is 10.4 minutes							Ec48h	0.02947	0.555	4.9
*********************************************************							Ec72h	0.03115	0.583	4.6
							Ec72h	0.03095	0.577	4.5
*********************************************************							Ec72h	0.03207	0.572	5
Well PA48h Min							Ec72h	0.03108	0.574	4.2
5 points from 20 through 40 minutes were used to estimate the growth rate.							Ec72h	0.03095	0.562	4.5
The growth rate +/- s.e. is 0.02524 +/-0.001918 per minute.							Ec72h	0.03388	0.551	4.3
This is equivalent to a doubling time of 27.5 +/-2.09 minutes.							Ec72h	0.02946	0.566	4.7
The correlation coefficient R is 0.99145							Ec72h	0.03105	0.573	5.2
The maximum OD is 0.313							Ec72h	0.02993	0.572	4.6
The lag time is 11.1 minutes							Ec72h	0.03039	0.552	5.2
*********************************************************
*********************************************************
Well PA48h Min
5 points from 20 through 40 minutes were used to estimate the growth rate.
The growth rate +/- s.e. is 0.02107 +/-0.001673 per minute.
This is equivalent to a doubling time of 32.9 +/-2.61 minutes.
The correlation coefficient R is 0.99068
The maximum OD is 0.296
The lag time is 9.4 minutes
*********************************************************
*********************************************************
Well PA72h Min
5 points from 25 through 45 minutes were used to estimate the growth rate.
The growth rate +/- s.e. is 0.02451 +/-0.001765 per minute.
This is equivalent to a doubling time of 28.3 +/-2.04 minutes.
The correlation coefficient R is 0.99231
The maximum OD is 0.299
The lag time is 15.7 minutes
*********************************************************
*********************************************************
Well PA72h Min
8 points from 10 through 45 minutes were used to estimate the growth rate.
The growth rate +/- s.e. is 0.02029 +/-0.001264 per minute.
This is equivalent to a doubling time of 34.2 +/-2.13 minutes.
The correlation coefficient R is 0.98855
The maximum OD is 0.315
The lag time is 7.0 minutes
*********************************************************
*********************************************************
Well PA72h Min
6 points from 20 through 45 minutes were used to estimate the growth rate.
The growth rate +/- s.e. is 0.02325 +/-0.001050 per minute.
This is equivalent to a doubling time of 29.8 +/-1.35 minutes.
The correlation coefficient R is 0.99595
The maximum OD is 0.322
The lag time is 10.5 minutes
*********************************************************
*********************************************************
Well PA72h Min
6 points from 15 through 40 minutes were used to estimate the growth rate.
The growth rate +/- s.e. is 0.02368 +/-0.001255 per minute.
This is equivalent to a doubling time of 29.3 +/-1.55 minutes.
The correlation coefficient R is 0.99443
The maximum OD is 0.331
The lag time is 7.8 minutes
*********************************************************
*********************************************************
Well PA72h Min
5 points from 10 through 30 minutes were used to estimate the growth rate.
The growth rate +/- s.e. is 0.02482 +/-0.001437 per minute.
This is equivalent to a doubling time of 27.9 +/-1.62 minutes.
The correlation coefficient R is 0.99501
The maximum OD is 0.311
The lag time is 7.1 minutes
*********************************************************
*********************************************************
Well PA72h Min
6 points from 30 through 55 minutes were used to estimate the growth rate.
The growth rate +/- s.e. is 0.02066 +/-0.000502 per minute.
This is equivalent to a doubling time of 33.6 +/-0.81 minutes.
The correlation coefficient R is 0.99882
The maximum OD is 0.326
The lag time is 10.7 minutes
*********************************************************
*********************************************************
Well PA72h Min
6 points from 10 through 35 minutes were used to estimate the growth rate.
The growth rate +/- s.e. is 0.02342 +/-0.001605 per minute.
This is equivalent to a doubling time of 29.6 +/-2.03 minutes.
The correlation coefficient R is 0.99074
The maximum OD is 0.306
The lag time is 6.5 minutes
*********************************************************
*********************************************************
Well PA72h Min
6 points from 15 through 40 minutes were used to estimate the growth rate.
The growth rate +/- s.e. is 0.02199 +/-0.001765 per minute.
This is equivalent to a doubling time of 31.5 +/-2.53 minutes.
The correlation coefficient R is 0.98736
The maximum OD is 0.315
The lag time is 7.4 minutes
*********************************************************
*********************************************************
Well PA72h Min
6 points from 15 through 40 minutes were used to estimate the growth rate.
The growth rate +/- s.e. is 0.02470 +/-0.001733 per minute.
This is equivalent to a doubling time of 28.1 +/-1.97 minutes.
The correlation coefficient R is 0.99030
The maximum OD is 0.311
The lag time is 6.3 minutes
*********************************************************
*********************************************************
Well PA72h Min
5 points from 15 through 35 minutes were used to estimate the growth rate.
The growth rate +/- s.e. is 0.02253 +/-0.001956 per minute.
This is equivalent to a doubling time of 30.8 +/-2.67 minutes.
The correlation coefficient R is 0.98889
The maximum OD is 0.285
The lag time is 9.1 minutes
*********************************************************
*********************************************************
Well PA 24h LB
7 points from 30 through 60 minutes were used to estimate the growth rate.
The growth rate +/- s.e. is 0.02492 +/-0.000661 per minute.
This is equivalent to a doubling time of 27.8 +/-0.74 minutes.
The correlation coefficient R is 0.99825
The maximum OD is 0.602
The lag time is 7.9 minutes
*********************************************************
*********************************************************
Well PA 24h LB
5 points from 35 through 55 minutes were used to estimate the growth rate.
The growth rate +/- s.e. is 0.02810 +/-0.002980 per minute.
This is equivalent to a doubling time of 24.7 +/-2.62 minutes.
The correlation coefficient R is 0.98355
The maximum OD is 0.597
The lag time is 12.5 minutes
*********************************************************
*********************************************************
Well PA 24h LB
5 points from 45 through 65 minutes were used to estimate the growth rate.
The growth rate +/- s.e. is 0.03357 +/-0.002011 per minute.
This is equivalent to a doubling time of 20.6 +/-1.24 minutes.
The correlation coefficient R is 0.99466
The maximum OD is 0.604
The lag time is 21.1 minutes
*********************************************************
*********************************************************
Well PA 24h LB
6 points from 45 through 70 minutes were used to estimate the growth rate.
The growth rate +/- s.e. is 0.03066 +/-0.002394 per minute.
This is equivalent to a doubling time of 22.6 +/-1.77 minutes.
The correlation coefficient R is 0.98802
The maximum OD is 0.597
The lag time is 19.6 minutes
*********************************************************
*********************************************************
Well PA 24h LB
6 points from 40 through 65 minutes were used to estimate the growth rate.
The growth rate +/- s.e. is 0.02942 +/-0.002298 per minute.
This is equivalent to a doubling time of 23.6 +/-1.84 minutes.
The correlation coefficient R is 0.98802
The maximum OD is 0.610
The lag time is 15.8 minutes
*********************************************************
*********************************************************
Well PA 24h LB
7 points from 60 through 90 minutes were used to estimate the growth rate.
The growth rate +/- s.e. is 0.02523 +/-0.001197 per minute.
This is equivalent to a doubling time of 27.5 +/-1.30 minutes.
The correlation coefficient R is 0.99442
The maximum OD is 0.603
The lag time is 13.2 minutes
*********************************************************
*********************************************************
Well PA 24h LB
7 points from 50 through 80 minutes were used to estimate the growth rate.
The growth rate +/- s.e. is 0.02555 +/-0.001288 per minute.
This is equivalent to a doubling time of 27.1 +/-1.37 minutes.
The correlation coefficient R is 0.99370
The maximum OD is 0.592
The lag time is 13.7 minutes
*********************************************************
*********************************************************
Well PA 24h LB
6 points from 40 through 65 minutes were used to estimate the growth rate.
The growth rate +/- s.e. is 0.02755 +/-0.001795 per minute.
This is equivalent to a doubling time of 25.2 +/-1.64 minutes.
The correlation coefficient R is 0.99162
The maximum OD is 0.597
The lag time is 14.1 minutes
*********************************************************
*********************************************************
Well PA 24h LB
5 points from 45 through 65 minutes were used to estimate the growth rate.
The growth rate +/- s.e. is 0.03069 +/-0.002438 per minute.
This is equivalent to a doubling time of 22.6 +/-1.79 minutes.
The correlation coefficient R is 0.99067
The maximum OD is 0.588
The lag time is 16.6 minutes
*********************************************************
*********************************************************
Well PA 24h LB
10 points from 5 through 50 minutes were used to estimate the growth rate.
The growth rate +/- s.e. is 0.02344 +/-0.000127 per minute.
This is equivalent to a doubling time of 29.6 +/-0.16 minutes.
The correlation coefficient R is 0.99988
The maximum OD is 0.586
The lag time is 4.6 minutes
*********************************************************
*********************************************************
Well PA 48h LB
8 points from 30 through 65 minutes were used to estimate the growth rate.
The growth rate +/- s.e. is 0.02419 +/-0.000906 per minute.
This is equivalent to a doubling time of 28.7 +/-1.07 minutes.
The correlation coefficient R is 0.99582
The maximum OD is 0.597
The lag time is 6.3 minutes
*********************************************************
*********************************************************
Well PA 48h LB
13 points from 15 through 75 minutes were used to estimate the growth rate.
The growth rate +/- s.e. is 0.02322 +/-0.000420 per minute.
This is equivalent to a doubling time of 29.8 +/-0.54 minutes.
The correlation coefficient R is 0.99820
The maximum OD is 0.613
The lag time is 6.5 minutes
*********************************************************
*********************************************************
Well PA 48h LB
5 points from 40 through 60 minutes were used to estimate the growth rate.
The growth rate +/- s.e. is 0.03018 +/-0.002644 per minute.
This is equivalent to a doubling time of 23.0 +/-2.01 minutes.
The correlation coefficient R is 0.98868
The maximum OD is 0.599
The lag time is 14.8 minutes
*********************************************************
*********************************************************
Well PA 48h LB
6 points from 35 through 60 minutes were used to estimate the growth rate.
The growth rate +/- s.e. is 0.02840 +/-0.001084 per minute.
This is equivalent to a doubling time of 24.4 +/-0.93 minutes.
The correlation coefficient R is 0.99710
The maximum OD is 0.602
The lag time is 11.5 minutes
*********************************************************
*********************************************************
Well PA 48h LB
5 points from 40 through 60 minutes were used to estimate the growth rate.
The growth rate +/- s.e. is 0.02936 +/-0.000375 per minute.
This is equivalent to a doubling time of 23.6 +/-0.30 minutes.
The correlation coefficient R is 0.99976
The maximum OD is 0.600
The lag time is 13.1 minutes
*********************************************************
*********************************************************
Well PA 48h LB
11 points from 15 through 65 minutes were used to estimate the growth rate.
The growth rate +/- s.e. is 0.02374 +/-0.000378 per minute.
This is equivalent to a doubling time of 29.2 +/-0.47 minutes.
The correlation coefficient R is 0.99886
The maximum OD is 0.593
The lag time is 6.2 minutes
*********************************************************
*********************************************************
Well PA 48h LB
18 points from 5 through 90 minutes were used to estimate the growth rate.
The growth rate +/- s.e. is 0.02125 +/-0.000281 per minute.
This is equivalent to a doubling time of 32.6 +/-0.43 minutes.
The correlation coefficient R is 0.99860
The maximum OD is 0.584
The lag time is 3.5 minutes
*********************************************************
*********************************************************
Well PA 48h LB
11 points from 30 through 80 minutes were used to estimate the growth rate.
The growth rate +/- s.e. is 0.02186 +/-0.000834 per minute.
This is equivalent to a doubling time of 31.7 +/-1.21 minutes.
The correlation coefficient R is 0.99351
The maximum OD is 0.583
The lag time is 5.2 minutes
*********************************************************
*********************************************************
Well PA 48h LB
14 points from 10 through 75 minutes were used to estimate the growth rate.
The growth rate +/- s.e. is 0.02280 +/-0.000359 per minute.
This is equivalent to a doubling time of 30.4 +/-0.48 minutes.
The correlation coefficient R is 0.99852
The maximum OD is 0.576
The lag time is 5.0 minutes
*********************************************************
*********************************************************
Well PA 48h LB
5 points from 55 through 75 minutes were used to estimate the growth rate.
The growth rate +/- s.e. is 0.02663 +/-0.001149 per minute.
This is equivalent to a doubling time of 26.0 +/-1.12 minutes.
The correlation coefficient R is 0.99722
The maximum OD is 0.562
The lag time is 13.0 minutes
*********************************************************
*********************************************************
Well PA 72h LB
14 points from 10 through 75 minutes were used to estimate the growth rate.
The growth rate +/- s.e. is 0.02280 +/-0.000359 per minute.
This is equivalent to a doubling time of 30.4 +/-0.48 minutes.
The correlation coefficient R is 0.99852
The maximum OD is 0.576
The lag time is 5.0 minutes
*********************************************************
*********************************************************
Well PA 72h LB
5 points from 50 through 70 minutes were used to estimate the growth rate.
The growth rate +/- s.e. is 0.02663 +/-0.001149 per minute.
This is equivalent to a doubling time of 26.0 +/-1.12 minutes.
The correlation coefficient R is 0.99722
The maximum OD is 0.568
The lag time is 13.5 minutes
*********************************************************
*********************************************************
Well PA 72h LB
5 points from 50 through 70 minutes were used to estimate the growth rate.
The growth rate +/- s.e. is 0.03128 +/-0.003154 per minute.
This is equivalent to a doubling time of 22.2 +/-2.23 minutes.
The correlation coefficient R is 0.98509
The maximum OD is 0.588
The lag time is 20.1 minutes
*********************************************************
*********************************************************
Well PA 72h LB
5 points from 50 through 70 minutes were used to estimate the growth rate.
The growth rate +/- s.e. is 0.02839 +/-0.002470 per minute.
This is equivalent to a doubling time of 24.4 +/-2.12 minutes.
The correlation coefficient R is 0.98884
The maximum OD is 0.586
The lag time is 13.8 minutes
*********************************************************
*********************************************************
Well PA 72h LB
6 points from 20 through 45 minutes were used to estimate the growth rate.
The growth rate +/- s.e. is 0.02681 +/-0.001103 per minute.
This is equivalent to a doubling time of 25.9 +/-1.06 minutes.
The correlation coefficient R is 0.99663
The maximum OD is 0.585
The lag time is 7.3 minutes
*********************************************************
*********************************************************
Well PA 72h LB
7 points from 35 through 65 minutes were used to estimate the growth rate.
The growth rate +/- s.e. is 0.02501 +/-0.001177 per minute.
This is equivalent to a doubling time of 27.7 +/-1.30 minutes.
The correlation coefficient R is 0.99451
The maximum OD is 0.610
The lag time is 8.7 minutes
*********************************************************
*********************************************************
Well PA 72h LB
6 points from 50 through 75 minutes were used to estimate the growth rate.
The growth rate +/- s.e. is 0.02676 +/-0.002698 per minute.
This is equivalent to a doubling time of 25.9 +/-2.61 minutes.
The correlation coefficient R is 0.98028
The maximum OD is 0.582
The lag time is 16.5 minutes
*********************************************************
*********************************************************
Well PA 72h LB
5 points from 55 through 75 minutes were used to estimate the growth rate.
The growth rate +/- s.e. is 0.02843 +/-0.002922 per minute.
This is equivalent to a doubling time of 24.4 +/-2.51 minutes.
The correlation coefficient R is 0.98452
The maximum OD is 0.578
The lag time is 20.1 minutes
*********************************************************
*********************************************************
Well PA 72h LB
12 points from 25 through 80 minutes were used to estimate the growth rate.
The growth rate +/- s.e. is 0.02267 +/-0.000743 per minute.
This is equivalent to a doubling time of 30.6 +/-1.00 minutes.
The correlation coefficient R is 0.99467
The maximum OD is 0.573
The lag time is 6.1 minutes
*********************************************************
*********************************************************
Well PA 72h LB
15 points from 5 through 75 minutes were used to estimate the growth rate.
The growth rate +/- s.e. is 0.02309 +/-0.000259 per minute.
This is equivalent to a doubling time of 30.0 +/-0.34 minutes.
The correlation coefficient R is 0.99918
The maximum OD is 0.571
The lag time is 3.2 minutes
*********************************************************
*********************************************************
Well EC Min200
5 points from 55 through 75 minutes were used to estimate the growth rate.
The growth rate +/- s.e. is 0.01734 +/-0.001159 per minute.
This is equivalent to a doubling time of 40.0 +/-2.67 minutes.
The correlation coefficient R is 0.99336
The maximum OD is 0.146
The lag time is 19.0 minutes
*********************************************************
*********************************************************
Well EC Min200
12 points from 15 through 70 minutes were used to estimate the growth rate.
The growth rate +/- s.e. is 0.01639 +/-0.000349 per minute.
This is equivalent to a doubling time of 42.3 +/-0.90 minutes.
The correlation coefficient R is 0.99774
The maximum OD is 0.245
The lag time is 4.6 minutes
*********************************************************
*********************************************************
Well EC Min200
13 points from 20 through 80 minutes were used to estimate the growth rate.
The growth rate +/- s.e. is 0.01573 +/-0.000209 per minute.
This is equivalent to a doubling time of 44.1 +/-0.59 minutes.
The correlation coefficient R is 0.99903
The maximum OD is 0.263
The lag time is 5.6 minutes
*********************************************************
*********************************************************
Well EC Min200
6 points from 40 through 65 minutes were used to estimate the growth rate.
The growth rate +/- s.e. is 0.01733 +/-0.000822 per minute.
This is equivalent to a doubling time of 40.0 +/-1.90 minutes.
The correlation coefficient R is 0.99552
The maximum OD is 0.248
The lag time is 8.3 minutes
*********************************************************
*********************************************************
Well EC Min200
7 points from 5 through 35 minutes were used to estimate the growth rate.
The growth rate +/- s.e. is 0.01673 +/-0.000339 per minute.
This is equivalent to a doubling time of 41.4 +/-0.84 minutes.
The correlation coefficient R is 0.99898
The maximum OD is 0.248
The lag time is 4.5 minutes
*********************************************************
*********************************************************
Well EC Min200
25 points from 5 through 125 minutes were used to estimate the growth rate.
The growth rate +/- s.e. is 0.01503 +/-0.000085 per minute.
This is equivalent to a doubling time of 46.1 +/-0.26 minutes.
The correlation coefficient R is 0.99964
The maximum OD is 0.257
The lag time is 2.9 minutes
*********************************************************
*********************************************************
Well EC Min200
13 points from 5 through 65 minutes were used to estimate the growth rate.
The growth rate +/- s.e. is 0.01670 +/-0.000215 per minute.
This is equivalent to a doubling time of 41.5 +/-0.53 minutes.
The correlation coefficient R is 0.99909
The maximum OD is 0.258
The lag time is 4.0 minutes
*********************************************************
*********************************************************
Well EC Min200
6 points from 15 through 40 minutes were used to estimate the growth rate.
The growth rate +/- s.e. is 0.01795 +/-0.000442 per minute.
This is equivalent to a doubling time of 38.6 +/-0.95 minutes.
The correlation coefficient R is 0.99879
The maximum OD is 0.257
The lag time is 7.1 minutes
*********************************************************
*********************************************************
Well EC Min200
16 points from 10 through 85 minutes were used to estimate the growth rate.
The growth rate +/- s.e. is 0.01622 +/-0.000071 per minute.
This is equivalent to a doubling time of 42.7 +/-0.19 minutes.
The correlation coefficient R is 0.99987
The maximum OD is 0.251
The lag time is 6.9 minutes
*********************************************************
*********************************************************
Well EC Min200
11 points from 10 through 60 minutes were used to estimate the growth rate.
The growth rate +/- s.e. is 0.01621 +/-0.000370 per minute.
This is equivalent to a doubling time of 42.8 +/-0.98 minutes.
The correlation coefficient R is 0.99767
The maximum OD is 0.238
The lag time is 6.3 minutes
*********************************************************
*********************************************************
Well EC350Min
11 points from 10 through 60 minutes were used to estimate the growth rate.
The growth rate +/- s.e. is 0.01621 +/-0.000370 per minute.
This is equivalent to a doubling time of 42.8 +/-0.98 minutes.
The correlation coefficient R is 0.99767
The maximum OD is 0.238
The lag time is 6.3 minutes
*********************************************************
*********************************************************
Well EC350Min
7 points from 5 through 35 minutes were used to estimate the growth rate.
The growth rate +/- s.e. is 0.01448 +/-0.000369 per minute.
This is equivalent to a doubling time of 47.9 +/-1.22 minutes.
The correlation coefficient R is 0.99838
The maximum OD is 0.227
The lag time is 4.5 minutes
*********************************************************
*********************************************************
Well EC350Min
7 points from 5 through 35 minutes were used to estimate the growth rate.
The growth rate +/- s.e. is 0.01448 +/-0.000369 per minute.
This is equivalent to a doubling time of 47.9 +/-1.22 minutes.
The correlation coefficient R is 0.99838
The maximum OD is 0.232
The lag time is 4.5 minutes
*********************************************************
*********************************************************
Well EC350Min
13 points from 10 through 70 minutes were used to estimate the growth rate.
The growth rate +/- s.e. is 0.01363 +/-0.000133 per minute.
This is equivalent to a doubling time of 50.9 +/-0.50 minutes.
The correlation coefficient R is 0.99948
The maximum OD is 0.225
The lag time is 6.3 minutes
*********************************************************
*********************************************************
Well EC350Min
11 points from 10 through 60 minutes were used to estimate the growth rate.
The growth rate +/- s.e. is 0.01357 +/-0.000226 per minute.
This is equivalent to a doubling time of 51.1 +/-0.85 minutes.
The correlation coefficient R is 0.99875
The maximum OD is 0.233
The lag time is 5.9 minutes
*********************************************************
*********************************************************
Well EC350Min
14 points from 10 through 75 minutes were used to estimate the growth rate.
The growth rate +/- s.e. is 0.01319 +/-0.000141 per minute.
This is equivalent to a doubling time of 52.5 +/-0.56 minutes.
The correlation coefficient R is 0.99931
The maximum OD is 0.239
The lag time is 5.4 minutes
*********************************************************
*********************************************************
Well EC350Min
5 points from 25 through 45 minutes were used to estimate the growth rate.
The growth rate +/- s.e. is 0.01518 +/-0.000549 per minute.
This is equivalent to a doubling time of 45.7 +/-1.65 minutes.
The correlation coefficient R is 0.99804
The maximum OD is 0.223
The lag time is 7.8 minutes
*********************************************************
*********************************************************
Well EC350Min
8 points from 25 through 60 minutes were used to estimate the growth rate.
The growth rate +/- s.e. is 0.01349 +/-0.000459 per minute.
This is equivalent to a doubling time of 51.4 +/-1.75 minutes.
The correlation coefficient R is 0.99655
The maximum OD is 0.236
The lag time is 6.3 minutes
*********************************************************
*********************************************************
Well EC350Min
11 points from 10 through 60 minutes were used to estimate the growth rate.
The growth rate +/- s.e. is 0.01352 +/-0.000241 per minute.
This is equivalent to a doubling time of 51.3 +/-0.92 minutes.
The correlation coefficient R is 0.99857
The maximum OD is 0.229
The lag time is 7.0 minutes
*********************************************************
*********************************************************
Well EC350Min
7 points from 5 through 35 minutes were used to estimate the growth rate.
The growth rate +/- s.e. is 0.01448 +/-0.000369 per minute.
This is equivalent to a doubling time of 47.9 +/-1.22 minutes.
The correlation coefficient R is 0.99838
The maximum OD is 0.235
The lag time is 4.5 minutes
*********************************************************
*********************************************************
Well EC200LB
10 points from 5 through 50 minutes were used to estimate the growth rate.
The growth rate +/- s.e. is 0.02530 +/-0.000191 per minute.
This is equivalent to a doubling time of 27.4 +/-0.21 minutes.
The correlation coefficient R is 0.99977
The maximum OD is 0.604
The lag time is 4.8 minutes
*********************************************************
*********************************************************
Well EC200LB
8 points from 5 through 40 minutes were used to estimate the growth rate.
The growth rate +/- s.e. is 0.02790 +/-0.000404 per minute.
This is equivalent to a doubling time of 24.8 +/-0.36 minutes.
The correlation coefficient R is 0.99937
The maximum OD is 0.603
The lag time is 4.2 minutes
*********************************************************
*********************************************************
Well EC200LB
7 points from 5 through 35 minutes were used to estimate the growth rate.
The growth rate +/- s.e. is 0.02697 +/-0.000426 per minute.
This is equivalent to a doubling time of 25.7 +/-0.41 minutes.
The correlation coefficient R is 0.99938
The maximum OD is 0.605
The lag time is 5.1 minutes
*********************************************************
*********************************************************
Well EC200LB
7 points from 20 through 50 minutes were used to estimate the growth rate.
The growth rate +/- s.e. is 0.02634 +/-0.000474 per minute.
This is equivalent to a doubling time of 26.3 +/-0.47 minutes.
The correlation coefficient R is 0.99919
The maximum OD is 0.601
The lag time is 5.3 minutes
*********************************************************
*********************************************************
Well EC200LB
8 points from 5 through 40 minutes were used to estimate the growth rate.
The growth rate +/- s.e. is 0.02743 +/-0.000184 per minute.
This is equivalent to a doubling time of 25.3 +/-0.17 minutes.
The correlation coefficient R is 0.99987
The maximum OD is 0.596
The lag time is 5.1 minutes
*********************************************************
*********************************************************
Well EC200LB
9 points from 5 through 45 minutes were used to estimate the growth rate.
The growth rate +/- s.e. is 0.02604 +/-0.000295 per minute.
This is equivalent to a doubling time of 26.6 +/-0.30 minutes.
The correlation coefficient R is 0.99955
The maximum OD is 0.607
The lag time is 4.9 minutes
*********************************************************
*********************************************************
Well EC200LB
10 points from 5 through 50 minutes were used to estimate the growth rate.
The growth rate +/- s.e. is 0.02687 +/-0.000337 per minute.
This is equivalent to a doubling time of 25.8 +/-0.32 minutes.
The correlation coefficient R is 0.99937
The maximum OD is 0.584
The lag time is 4.8 minutes
*********************************************************
*********************************************************
Well EC200LB
7 points from 15 through 45 minutes were used to estimate the growth rate.
The growth rate +/- s.e. is 0.02633 +/-0.000650 per minute.
This is equivalent to a doubling time of 26.3 +/-0.65 minutes.
The correlation coefficient R is 0.99848
The maximum OD is 0.597
The lag time is 5.1 minutes
*********************************************************
*********************************************************
Well EC200LB
10 points from 5 through 50 minutes were used to estimate the growth rate.
The growth rate +/- s.e. is 0.02595 +/-0.000419 per minute.
This is equivalent to a doubling time of 26.7 +/-0.43 minutes.
The correlation coefficient R is 0.99896
The maximum OD is 0.571
The lag time is 4.1 minutes
*********************************************************
*********************************************************
Well EC200LB
8 points from 10 through 45 minutes were used to estimate the growth rate.
The growth rate +/- s.e. is 0.02593 +/-0.000572 per minute.
This is equivalent to a doubling time of 26.7 +/-0.59 minutes.
The correlation coefficient R is 0.99854
The maximum OD is 0.603
The lag time is 5.1 minutes
*********************************************************
*********************************************************
Well EC350LB
6 points from 5 through 30 minutes were used to estimate the growth rate.
The growth rate +/- s.e. is 0.03298 +/-0.000524 per minute.
This is equivalent to a doubling time of 21.0 +/-0.33 minutes.
The correlation coefficient R is 0.99949
The maximum OD is 0.638
The lag time is 4.7 minutes
*********************************************************
*********************************************************
Well EC350LB
6 points from 5 through 30 minutes were used to estimate the growth rate.
The growth rate +/- s.e. is 0.03379 +/-0.000567 per minute.
This is equivalent to a doubling time of 20.5 +/-0.34 minutes.
The correlation coefficient R is 0.99944
The maximum OD is 0.630
The lag time is 5.3 minutes
*********************************************************
*********************************************************
Well EC350LB
9 points from 5 through 45 minutes were used to estimate the growth rate.
The growth rate +/- s.e. is 0.03184 +/-0.000383 per minute.
This is equivalent to a doubling time of 21.8 +/-0.26 minutes.
The correlation coefficient R is 0.99949
The maximum OD is 0.638
The lag time is 4.5 minutes
*********************************************************
*********************************************************
Well EC350LB
7 points from 5 through 35 minutes were used to estimate the growth rate.
The growth rate +/- s.e. is 0.03270 +/-0.000346 per minute.
This is equivalent to a doubling time of 21.2 +/-0.22 minutes.
The correlation coefficient R is 0.99972
The maximum OD is 0.633
The lag time is 4.9 minutes
*********************************************************
*********************************************************
Well EC350LB
7 points from 5 through 35 minutes were used to estimate the growth rate.
The growth rate +/- s.e. is 0.03305 +/-0.000374 per minute.
This is equivalent to a doubling time of 21.0 +/-0.24 minutes.
The correlation coefficient R is 0.99968
The maximum OD is 0.631
The lag time is 5.1 minutes
*********************************************************
*********************************************************
Well EC350LB
8 points from 5 through 40 minutes were used to estimate the growth rate.
The growth rate +/- s.e. is 0.03247 +/-0.000443 per minute.
This is equivalent to a doubling time of 21.3 +/-0.29 minutes.
The correlation coefficient R is 0.99944
The maximum OD is 0.631
The lag time is 4.4 minutes
*********************************************************
*********************************************************
Well EC350LB
7 points from 5 through 35 minutes were used to estimate the growth rate.
The growth rate +/- s.e. is 0.03352 +/-0.000750 per minute.
This is equivalent to a doubling time of 20.7 +/-0.46 minutes.
The correlation coefficient R is 0.99875
The maximum OD is 0.635
The lag time is 4.5 minutes
*********************************************************
*********************************************************
Well EC350LB
7 points from 5 through 35 minutes were used to estimate the growth rate.
The growth rate +/- s.e. is 0.03191 +/-0.000455 per minute.
This is equivalent to a doubling time of 21.7 +/-0.31 minutes.
The correlation coefficient R is 0.99949
The maximum OD is 0.642
The lag time is 4.7 minutes
*********************************************************
*********************************************************
Well EC350LB
8 points from 10 through 45 minutes were used to estimate the growth rate.
The growth rate +/- s.e. is 0.03046 +/-0.000331 per minute.
This is equivalent to a doubling time of 22.8 +/-0.25 minutes.
The correlation coefficient R is 0.99965
The maximum OD is 0.641
The lag time is 5.0 minutes
*********************************************************
*********************************************************
Well EC350LB
7 points from 20 through 50 minutes were used to estimate the growth rate.
The growth rate +/- s.e. is 0.03048 +/-0.000536 per minute.
This is equivalent to a doubling time of 22.7 +/-0.40 minutes.
The correlation coefficient R is 0.99923
The maximum OD is 0.640
The lag time is 5.2 minutes
*********************************************************
*********************************************************
Well SA 24h
7 points from 10 through 40 minutes were used to estimate the growth rate.
The growth rate +/- s.e. is 0.02207 +/-0.000362 per minute.
This is equivalent to a doubling time of 31.4 +/-0.52 minutes.
The correlation coefficient R is 0.99933
The maximum OD is 0.586
The lag time is 6.2 minutes
*********************************************************
*********************************************************
Well SA 24h
8 points from 5 through 40 minutes were used to estimate the growth rate.
The growth rate +/- s.e. is 0.02187 +/-0.000486 per minute.
This is equivalent to a doubling time of 31.7 +/-0.70 minutes.
The correlation coefficient R is 0.99852
The maximum OD is 0.597
The lag time is 4.1 minutes
*********************************************************
*********************************************************
Well SA 24h
7 points from 5 through 35 minutes were used to estimate the growth rate.
The growth rate +/- s.e. is 0.02283 +/-0.000364 per minute.
This is equivalent to a doubling time of 30.4 +/-0.48 minutes.
The correlation coefficient R is 0.99937
The maximum OD is 0.596
The lag time is 5.5 minutes
*********************************************************
*********************************************************
Well SA 24h
5 points from 5 through 25 minutes were used to estimate the growth rate.
The growth rate +/- s.e. is 0.02374 +/-0.000515 per minute.
This is equivalent to a doubling time of 29.2 +/-0.63 minutes.
The correlation coefficient R is 0.99929
The maximum OD is 0.594
The lag time is 4.7 minutes
*********************************************************
*********************************************************
Well SA 24h
7 points from 10 through 40 minutes were used to estimate the growth rate.
The growth rate +/- s.e. is 0.02219 +/-0.000471 per minute.
This is equivalent to a doubling time of 31.2 +/-0.66 minutes.
The correlation coefficient R is 0.99887
The maximum OD is 0.586
The lag time is 4.8 minutes
*********************************************************
*********************************************************
Well SA 24h
6 points from 10 through 35 minutes were used to estimate the growth rate.
The growth rate +/- s.e. is 0.02209 +/-0.000661 per minute.
This is equivalent to a doubling time of 31.4 +/-0.94 minutes.
The correlation coefficient R is 0.99821
The maximum OD is 0.643
The lag time is 4.7 minutes
*********************************************************
*********************************************************
Well SA 24h
8 points from 5 through 40 minutes were used to estimate the growth rate.
The growth rate +/- s.e. is 0.02200 +/-0.000408 per minute.
This is equivalent to a doubling time of 31.5 +/-0.58 minutes.
The correlation coefficient R is 0.99897
The maximum OD is 0.572
The lag time is 4.4 minutes
*********************************************************
*********************************************************
Well SA 24h
5 points from 5 through 25 minutes were used to estimate the growth rate.
The growth rate +/- s.e. is 0.02351 +/-0.000776 per minute.
This is equivalent to a doubling time of 29.5 +/-0.97 minutes.
The correlation coefficient R is 0.99837
The maximum OD is 0.575
The lag time is 4.7 minutes
*********************************************************
*********************************************************
Well SA 24h
5 points from 5 through 25 minutes were used to estimate the growth rate.
The growth rate +/- s.e. is 0.02344 +/-0.000940 per minute.
This is equivalent to a doubling time of 29.6 +/-1.19 minutes.
The correlation coefficient R is 0.99759
The maximum OD is 0.572
The lag time is 4.4 minutes
*********************************************************
*********************************************************
Well SA 24h
8 points from 5 through 40 minutes were used to estimate the growth rate.
The growth rate +/- s.e. is 0.02140 +/-0.000346 per minute.
This is equivalent to a doubling time of 32.4 +/-0.52 minutes.
The correlation coefficient R is 0.99922
The maximum OD is 0.584
The lag time is 5.1 minutes
*********************************************************
*********************************************************
Well SA 48h
6 points from 5 through 30 minutes were used to estimate the growth rate.
The growth rate +/- s.e. is 0.02407 +/-0.000685 per minute.
This is equivalent to a doubling time of 28.8 +/-0.82 minutes.
The correlation coefficient R is 0.99838
The maximum OD is 0.566
The lag time is 5.4 minutes
*********************************************************
*********************************************************
Well SA 48h
9 points from 5 through 45 minutes were used to estimate the growth rate.
The growth rate +/- s.e. is 0.02231 +/-0.000233 per minute.
This is equivalent to a doubling time of 31.1 +/-0.32 minutes.
The correlation coefficient R is 0.99962
The maximum OD is 0.549
The lag time is 5.2 minutes
*********************************************************
*********************************************************
Well SA 48h
5 points from 5 through 25 minutes were used to estimate the growth rate.
The growth rate +/- s.e. is 0.02439 +/-0.000828 per minute.
This is equivalent to a doubling time of 28.4 +/-0.96 minutes.
The correlation coefficient R is 0.99828
The maximum OD is 0.552
The lag time is 4.7 minutes
*********************************************************
*********************************************************
Well SA 48h
5 points from 5 through 25 minutes were used to estimate the growth rate.
The growth rate +/- s.e. is 0.02374 +/-0.000515 per minute.
This is equivalent to a doubling time of 29.2 +/-0.63 minutes.
The correlation coefficient R is 0.99929
The maximum OD is 0.552
The lag time is 4.7 minutes
*********************************************************
*********************************************************
Well SA 48h
6 points from 5 through 30 minutes were used to estimate the growth rate.
The growth rate +/- s.e. is 0.02252 +/-0.000374 per minute.
This is equivalent to a doubling time of 30.8 +/-0.51 minutes.
The correlation coefficient R is 0.99945
The maximum OD is 0.546
The lag time is 5.3 minutes
*********************************************************
*********************************************************
Well SA 48h
9 points from 5 through 45 minutes were used to estimate the growth rate.
The growth rate +/- s.e. is 0.02163 +/-0.000461 per minute.
This is equivalent to a doubling time of 32.1 +/-0.68 minutes.
The correlation coefficient R is 0.99842
The maximum OD is 0.591
The lag time is 4.1 minutes
*********************************************************
*********************************************************
Well SA 48h
10 points from 5 through 50 minutes were used to estimate the growth rate.
The growth rate +/- s.e. is 0.02116 +/-0.000382 per minute.
This is equivalent to a doubling time of 32.8 +/-0.59 minutes.
The correlation coefficient R is 0.99870
The maximum OD is 0.545
The lag time is 4.9 minutes
*********************************************************
*********************************************************
Well SA 48h
6 points from 5 through 30 minutes were used to estimate the growth rate.
The growth rate +/- s.e. is 0.02341 +/-0.000385 per minute.
This is equivalent to a doubling time of 29.6 +/-0.49 minutes.
The correlation coefficient R is 0.99946
The maximum OD is 0.542
The lag time is 5.2 minutes
*********************************************************
*********************************************************
Well SA 48h
6 points from 5 through 30 minutes were used to estimate the growth rate.
The growth rate +/- s.e. is 0.02330 +/-0.000691 per minute.
This is equivalent to a doubling time of 29.7 +/-0.88 minutes.
The correlation coefficient R is 0.99825
The maximum OD is 0.548
The lag time is 4.7 minutes
*********************************************************
*********************************************************
Well SA 48h
5 points from 5 through 25 minutes were used to estimate the growth rate.
The growth rate +/- s.e. is 0.02287 +/-0.000477 per minute.
This is equivalent to a doubling time of 30.3 +/-0.63 minutes.
The correlation coefficient R is 0.99935
The maximum OD is 0.579
The lag time is 4.7 minutes
*********************************************************
*********************************************************
Well SA 72h
7 points from 10 through 40 minutes were used to estimate the growth rate.
The growth rate +/- s.e. is 0.02257 +/-0.000518 per minute.
This is equivalent to a doubling time of 30.7 +/-0.71 minutes.
The correlation coefficient R is 0.99868
The maximum OD is 0.569
The lag time is 5.7 minutes
*********************************************************
*********************************************************
Well SA 72h
7 points from 5 through 35 minutes were used to estimate the growth rate.
The growth rate +/- s.e. is 0.02335 +/-0.000476 per minute.
This is equivalent to a doubling time of 29.7 +/-0.60 minutes.
The correlation coefficient R is 0.99896
The maximum OD is 0.550
The lag time is 5.5 minutes
*********************************************************
*********************************************************
Well SA 72h
8 points from 5 through 40 minutes were used to estimate the growth rate.
The growth rate +/- s.e. is 0.02222 +/-0.000333 per minute.
This is equivalent to a doubling time of 31.2 +/-0.47 minutes.
The correlation coefficient R is 0.99933
The maximum OD is 0.549
The lag time is 5.3 minutes
*********************************************************
*********************************************************
Well SA 72h
6 points from 5 through 30 minutes were used to estimate the growth rate.
The growth rate +/- s.e. is 0.02352 +/-0.000360 per minute.
This is equivalent to a doubling time of 29.5 +/-0.45 minutes.
The correlation coefficient R is 0.99953
The maximum OD is 0.545
The lag time is 4.6 minutes
*********************************************************
*********************************************************
Well SA 72h
10 points from 5 through 50 minutes were used to estimate the growth rate.
The growth rate +/- s.e. is 0.02156 +/-0.000176 per minute.
This is equivalent to a doubling time of 32.2 +/-0.26 minutes.
The correlation coefficient R is 0.99973
The maximum OD is 0.546
The lag time is 5.2 minutes
*********************************************************
*********************************************************
Well SA 72h
11 points from 5 through 55 minutes were used to estimate the growth rate.
The growth rate +/- s.e. is 0.02170 +/-0.000184 per minute.
This is equivalent to a doubling time of 31.9 +/-0.27 minutes.
The correlation coefficient R is 0.99968
The maximum OD is 0.580
The lag time is 4.0 minutes
*********************************************************
*********************************************************
Well SA 72h
7 points from 5 through 35 minutes were used to estimate the growth rate.
The growth rate +/- s.e. is 0.02231 +/-0.000327 per minute.
This is equivalent to a doubling time of 31.1 +/-0.46 minutes.
The correlation coefficient R is 0.99946
The maximum OD is 0.535
The lag time is 4.5 minutes
*********************************************************
*********************************************************
Well SA 72h
6 points from 5 through 30 minutes were used to estimate the growth rate.
The growth rate +/- s.e. is 0.02306 +/-0.000571 per minute.
This is equivalent to a doubling time of 30.1 +/-0.74 minutes.
The correlation coefficient R is 0.99878
The maximum OD is 0.548
The lag time is 5.3 minutes
*********************************************************
*********************************************************
Well SA 72h
9 points from 5 through 45 minutes were used to estimate the growth rate.
The growth rate +/- s.e. is 0.02204 +/-0.000244 per minute.
This is equivalent to a doubling time of 31.5 +/-0.35 minutes.
The correlation coefficient R is 0.99957
The maximum OD is 0.550
The lag time is 5.4 minutes
*********************************************************
*********************************************************
Well SA 72h
10 points from 5 through 50 minutes were used to estimate the growth rate.
The growth rate +/- s.e. is 0.02109 +/-0.000290 per minute.
This is equivalent to a doubling time of 32.9 +/-0.45 minutes.
The correlation coefficient R is 0.99924
The maximum OD is 0.561
The lag time is 4.2 minutes
*********************************************************
*********************************************************
Well EC24hMin
7 points from 5 through 35 minutes were used to estimate the growth rate.
The growth rate +/- s.e. is 0.02231 +/-0.000327 per minute.
This is equivalent to a doubling time of 31.1 +/-0.46 minutes.
The correlation coefficient R is 0.99946
The maximum OD is 0.535
The lag time is 4.5 minutes
*********************************************************
*********************************************************
Well EC24hMin
6 points from 5 through 30 minutes were used to estimate the growth rate.
The growth rate +/- s.e. is 0.02306 +/-0.000571 per minute.
This is equivalent to a doubling time of 30.1 +/-0.74 minutes.
The correlation coefficient R is 0.99878
The maximum OD is 0.548
The lag time is 5.3 minutes
*********************************************************
*********************************************************
Well EC24hMin
9 points from 5 through 45 minutes were used to estimate the growth rate.
The growth rate +/- s.e. is 0.02204 +/-0.000244 per minute.
This is equivalent to a doubling time of 31.5 +/-0.35 minutes.
The correlation coefficient R is 0.99957
The maximum OD is 0.550
The lag time is 5.4 minutes
*********************************************************
*********************************************************
Well EC24hMin
10 points from 5 through 50 minutes were used to estimate the growth rate.
The growth rate +/- s.e. is 0.02109 +/-0.000290 per minute.
This is equivalent to a doubling time of 32.9 +/-0.45 minutes.
The correlation coefficient R is 0.99924
The maximum OD is 0.561
The lag time is 4.2 minutes
*********************************************************
*********************************************************
Well EC24hMin
5 points from 5 through 25 minutes were used to estimate the growth rate.
The growth rate +/- s.e. is 0.01549 +/-0.000769 per minute.
This is equivalent to a doubling time of 44.7 +/-2.22 minutes.
The correlation coefficient R is 0.99633
The maximum OD is 0.225
The lag time is 5.8 minutes
*********************************************************
*********************************************************
Well EC24hMin
12 points from 5 through 60 minutes were used to estimate the growth rate.
The growth rate +/- s.e. is 0.01398 +/-0.000182 per minute.
This is equivalent to a doubling time of 49.6 +/-0.65 minutes.
The correlation coefficient R is 0.99915
The maximum OD is 0.238
The lag time is 3.6 minutes
*********************************************************
*********************************************************
Well EC24hMin
12 points from 5 through 60 minutes were used to estimate the growth rate.
The growth rate +/- s.e. is 0.01398 +/-0.000182 per minute.
This is equivalent to a doubling time of 49.6 +/-0.65 minutes.
The correlation coefficient R is 0.99915
The maximum OD is 0.238
The lag time is 3.6 minutes
*********************************************************
*********************************************************
Well EC24hMin
10 points from 15 through 60 minutes were used to estimate the growth rate.
The growth rate +/- s.e. is 0.01436 +/-0.000148 per minute.
This is equivalent to a doubling time of 48.3 +/-0.50 minutes.
The correlation coefficient R is 0.99957
The maximum OD is 0.234
The lag time is 5.4 minutes
*********************************************************
*********************************************************
Well EC24hMin
9 points from 20 through 60 minutes were used to estimate the growth rate.
The growth rate +/- s.e. is 0.01436 +/-0.000186 per minute.
This is equivalent to a doubling time of 48.3 +/-0.63 minutes.
The correlation coefficient R is 0.99941
The maximum OD is 0.229
The lag time is 7.0 minutes
*********************************************************
*********************************************************
Well EC24hMin
12 points from 10 through 65 minutes were used to estimate the growth rate.
The growth rate +/- s.e. is 0.01384 +/-0.000154 per minute.
This is equivalent to a doubling time of 50.1 +/-0.56 minutes.
The correlation coefficient R is 0.99938
The maximum OD is 0.224
The lag time is 6.0 minutes
*********************************************************
*********************************************************
Well Ec48h Min
12 points from 10 through 65 minutes were used to estimate the growth rate.
The growth rate +/- s.e. is 0.01384 +/-0.000154 per minute.
This is equivalent to a doubling time of 50.1 +/-0.56 minutes.
The correlation coefficient R is 0.99938
The maximum OD is 0.224
The lag time is 6.0 minutes
*********************************************************
*********************************************************
Well Ec48h Min
6 points from 35 through 60 minutes were used to estimate the growth rate.
The growth rate +/- s.e. is 0.01282 +/-0.000646 per minute.
This is equivalent to a doubling time of 54.1 +/-2.72 minutes.
The correlation coefficient R is 0.99497
The maximum OD is 0.226
The lag time is 5.6 minutes
*********************************************************
*********************************************************
Well Ec48h Min
6 points from 5 through 30 minutes were used to estimate the growth rate.
The growth rate +/- s.e. is 0.01540 +/-0.000506 per minute.
This is equivalent to a doubling time of 45.0 +/-1.48 minutes.
The correlation coefficient R is 0.99785
The maximum OD is 0.230
The lag time is 5.8 minutes
*********************************************************
*********************************************************
Well Ec48h Min
6 points from 15 through 40 minutes were used to estimate the growth rate.
The growth rate +/- s.e. is 0.01568 +/-0.000881 per minute.
This is equivalent to a doubling time of 44.2 +/-2.48 minutes.
The correlation coefficient R is 0.99375
The maximum OD is 0.227
The lag time is 6.1 minutes
*********************************************************
*********************************************************
Well Ec48h Min
6 points from 5 through 30 minutes were used to estimate the growth rate.
The growth rate +/- s.e. is 0.01540 +/-0.000506 per minute.
This is equivalent to a doubling time of 45.0 +/-1.48 minutes.
The correlation coefficient R is 0.99785
The maximum OD is 0.234
The lag time is 5.8 minutes
*********************************************************
*********************************************************
Well Ec48h Min
6 points from 5 through 30 minutes were used to estimate the growth rate.
The growth rate +/- s.e. is 0.01478 +/-0.000489 per minute.
This is equivalent to a doubling time of 46.9 +/-1.55 minutes.
The correlation coefficient R is 0.99782
The maximum OD is 0.230
The lag time is 5.8 minutes
*********************************************************
*********************************************************
Well Ec48h Min
9 points from 5 through 45 minutes were used to estimate the growth rate.
The growth rate +/- s.e. is 0.01468 +/-0.000253 per minute.
This is equivalent to a doubling time of 47.2 +/-0.81 minutes.
The correlation coefficient R is 0.99896
The maximum OD is 0.230
The lag time is 4.7 minutes
*********************************************************
*********************************************************
Well Ec48h Min
10 points from 20 through 65 minutes were used to estimate the growth rate.
The growth rate +/- s.e. is 0.01447 +/-0.000261 per minute.
This is equivalent to a doubling time of 47.9 +/-0.86 minutes.
The correlation coefficient R is 0.99870
The maximum OD is 0.235
The lag time is 5.7 minutes
*********************************************************
*********************************************************
Well Ec48h Min
8 points from 10 through 45 minutes were used to estimate the growth rate.
The growth rate +/- s.e. is 0.01455 +/-0.000393 per minute.
This is equivalent to a doubling time of 47.7 +/-1.29 minutes.
The correlation coefficient R is 0.99782
The maximum OD is 0.225
The lag time is 6.3 minutes
*********************************************************
*********************************************************
Well Ec48h Min
13 points from 5 through 65 minutes were used to estimate the growth rate.
The growth rate +/- s.e. is 0.01395 +/-0.000150 per minute.
This is equivalent to a doubling time of 49.7 +/-0.53 minutes.
The correlation coefficient R is 0.99937
The maximum OD is 0.225
The lag time is 4.1 minutes
*********************************************************
*********************************************************
Well Ec72h Min
10 points from 20 through 65 minutes were used to estimate the growth rate.
The growth rate +/- s.e. is 0.01406 +/-0.000254 per minute.
This is equivalent to a doubling time of 49.3 +/-0.89 minutes.
The correlation coefficient R is 0.99870
The maximum OD is 0.233
The lag time is 6.0 minutes
*********************************************************
*********************************************************
Well Ec72h Min
5 points from 5 through 25 minutes were used to estimate the growth rate.
The growth rate +/- s.e. is 0.01549 +/-0.000410 per minute.
This is equivalent to a doubling time of 44.8 +/-1.19 minutes.
The correlation coefficient R is 0.99895
The maximum OD is 0.228
The lag time is 4.6 minutes
*********************************************************
*********************************************************
Well Ec72h Min
6 points from 5 through 30 minutes were used to estimate the growth rate.
The growth rate +/- s.e. is 0.01540 +/-0.000506 per minute.
This is equivalent to a doubling time of 45.0 +/-1.48 minutes.
The correlation coefficient R is 0.99785
The maximum OD is 0.224
The lag time is 5.8 minutes
*********************************************************
*********************************************************
Well Ec72h Min
7 points from 30 through 60 minutes were used to estimate the growth rate.
The growth rate +/- s.e. is 0.01412 +/-0.000356 per minute.
This is equivalent to a doubling time of 49.1 +/-1.24 minutes.
The correlation coefficient R is 0.99841
The maximum OD is 0.229
The lag time is 7.3 minutes
*********************************************************
*********************************************************
Well Ec72h Min
7 points from 30 through 60 minutes were used to estimate the growth rate.
The growth rate +/- s.e. is 0.01412 +/-0.000356 per minute.
This is equivalent to a doubling time of 49.1 +/-1.24 minutes.
The correlation coefficient R is 0.99841
The maximum OD is 0.221
The lag time is 7.3 minutes
*********************************************************
*********************************************************
Well Ec72h Min
10 points from 5 through 50 minutes were used to estimate the growth rate.
The growth rate +/- s.e. is 0.01444 +/-0.000265 per minute.
This is equivalent to a doubling time of 48.0 +/-0.88 minutes.
The correlation coefficient R is 0.99866
The maximum OD is 0.223
The lag time is 4.0 minutes
*********************************************************
*********************************************************
Well Ec72h Min
6 points from 5 through 30 minutes were used to estimate the growth rate.
The growth rate +/- s.e. is 0.01478 +/-0.000489 per minute.
This is equivalent to a doubling time of 46.9 +/-1.55 minutes.
The correlation coefficient R is 0.99782
The maximum OD is 0.224
The lag time is 5.8 minutes
*********************************************************
*********************************************************
Well Ec72h Min
5 points from 5 through 25 minutes were used to estimate the growth rate.
The growth rate +/- s.e. is 0.01612 +/-0.000444 per minute.
This is equivalent to a doubling time of 43.0 +/-1.19 minutes.
The correlation coefficient R is 0.99886
The maximum OD is 0.226
The lag time is 4.6 minutes
*********************************************************
*********************************************************
Well Ec72h Min
11 points from 10 through 60 minutes were used to estimate the growth rate.
The growth rate +/- s.e. is 0.01406 +/-0.000225 per minute.
This is equivalent to a doubling time of 49.3 +/-0.79 minutes.
The correlation coefficient R is 0.99885
The maximum OD is 0.226
The lag time is 5.8 minutes
*********************************************************
*********************************************************
Well Ec72h Min
16 points from 5 through 80 minutes were used to estimate the growth rate.
The growth rate +/- s.e. is 0.01377 +/-0.000107 per minute.
This is equivalent to a doubling time of 50.3 +/-0.39 minutes.
The correlation coefficient R is 0.99958
The maximum OD is 0.228
The lag time is 4.2 minutes
*********************************************************
*********************************************************
Well Ec24h LB
7 points from 5 through 35 minutes were used to estimate the growth rate.
The growth rate +/- s.e. is 0.03150 +/-0.000433 per minute.
This is equivalent to a doubling time of 22.0 +/-0.30 minutes.
The correlation coefficient R is 0.99953
The maximum OD is 0.575
The lag time is 5.5 minutes
*********************************************************
*********************************************************
Well Ec24h LB
7 points from 5 through 35 minutes were used to estimate the growth rate.
The growth rate +/- s.e. is 0.02993 +/-0.000366 per minute.
This is equivalent to a doubling time of 23.2 +/-0.28 minutes.
The correlation coefficient R is 0.99963
The maximum OD is 0.565
The lag time is 4.6 minutes
*********************************************************
*********************************************************
Well Ec24h LB
6 points from 5 through 30 minutes were used to estimate the growth rate.
The growth rate +/- s.e. is 0.03117 +/-0.000606 per minute.
This is equivalent to a doubling time of 22.2 +/-0.43 minutes.
The correlation coefficient R is 0.99924
The maximum OD is 0.572
The lag time is 4.6 minutes
*********************************************************
*********************************************************
Well Ec24h LB
6 points from 5 through 30 minutes were used to estimate the growth rate.
The growth rate +/- s.e. is 0.03105 +/-0.000639 per minute.
This is equivalent to a doubling time of 22.3 +/-0.46 minutes.
The correlation coefficient R is 0.99915
The maximum OD is 0.577
The lag time is 5.2 minutes
*********************************************************
*********************************************************
Well Ec24h LB
7 points from 5 through 35 minutes were used to estimate the growth rate.
The growth rate +/- s.e. is 0.03078 +/-0.000616 per minute.
This is equivalent to a doubling time of 22.5 +/-0.45 minutes.
The correlation coefficient R is 0.99900
The maximum OD is 0.575
The lag time is 5.2 minutes
*********************************************************
*********************************************************
Well Ec24h LB
5 points from 5 through 25 minutes were used to estimate the growth rate.
The growth rate +/- s.e. is 0.03368 +/-0.000933 per minute.
This is equivalent to a doubling time of 20.6 +/-0.57 minutes.
The correlation coefficient R is 0.99885
The maximum OD is 0.567
The lag time is 4.8 minutes
*********************************************************
*********************************************************
Well Ec24h LB
9 points from 5 through 45 minutes were used to estimate the growth rate.
The growth rate +/- s.e. is 0.02915 +/-0.000301 per minute.
This is equivalent to a doubling time of 23.8 +/-0.25 minutes.
The correlation coefficient R is 0.99963
The maximum OD is 0.578
The lag time is 5.0 minutes
*********************************************************
*********************************************************
Well Ec24h LB
5 points from 5 through 25 minutes were used to estimate the growth rate.
The growth rate +/- s.e. is 0.03098 +/-0.001323 per minute.
This is equivalent to a doubling time of 22.4 +/-0.96 minutes.
The correlation coefficient R is 0.99727
The maximum OD is 0.571
The lag time is 4.4 minutes
*********************************************************
*********************************************************
Well Ec24h LB
9 points from 5 through 45 minutes were used to estimate the growth rate.
The growth rate +/- s.e. is 0.02934 +/-0.000323 per minute.
This is equivalent to a doubling time of 23.6 +/-0.26 minutes.
The correlation coefficient R is 0.99958
The maximum OD is 0.549
The lag time is 5.2 minutes
*********************************************************
*********************************************************
Well Ec24h LB
9 points from 5 through 45 minutes were used to estimate the growth rate.
The growth rate +/- s.e. is 0.02901 +/-0.000291 per minute.
This is equivalent to a doubling time of 23.9 +/-0.24 minutes.
The correlation coefficient R is 0.99965
The maximum OD is 0.528
The lag time is 4.6 minutes
*********************************************************
*********************************************************
Well Ec48h LB
9 points from 5 through 45 minutes were used to estimate the growth rate.
The growth rate +/- s.e. is 0.02926 +/-0.000167 per minute.
This is equivalent to a doubling time of 23.7 +/-0.14 minutes.
The correlation coefficient R is 0.99989
The maximum OD is 0.572
The lag time is 5.0 minutes
*********************************************************
*********************************************************
Well Ec48h LB
6 points from 5 through 30 minutes were used to estimate the growth rate.
The growth rate +/- s.e. is 0.03032 +/-0.000636 per minute.
This is equivalent to a doubling time of 22.9 +/-0.48 minutes.
The correlation coefficient R is 0.99912
The maximum OD is 0.570
The lag time is 5.0 minutes
*********************************************************
*********************************************************
Well Ec48h LB
5 points from 5 through 25 minutes were used to estimate the growth rate.
The growth rate +/- s.e. is 0.03289 +/-0.001061 per minute.
This is equivalent to a doubling time of 21.1 +/-0.68 minutes.
The correlation coefficient R is 0.99844
The maximum OD is 0.569
The lag time is 5.2 minutes
*********************************************************
*********************************************************
Well Ec48h LB
5 points from 5 through 25 minutes were used to estimate the growth rate.
The growth rate +/- s.e. is 0.03289 +/-0.001061 per minute.
This is equivalent to a doubling time of 21.1 +/-0.68 minutes.
The correlation coefficient R is 0.99844
The maximum OD is 0.574
The lag time is 5.2 minutes
*********************************************************
*********************************************************
Well Ec48h LB
5 points from 5 through 25 minutes were used to estimate the growth rate.
The growth rate +/- s.e. is 0.03217 +/-0.001437 per minute.
This is equivalent to a doubling time of 21.5 +/-0.96 minutes.
The correlation coefficient R is 0.99702
The maximum OD is 0.574
The lag time is 4.3 minutes
*********************************************************
*********************************************************
Well Ec48h LB
5 points from 5 through 25 minutes were used to estimate the growth rate.
The growth rate +/- s.e. is 0.03271 +/-0.001888 per minute.
This is equivalent to a doubling time of 21.2 +/-1.22 minutes.
The correlation coefficient R is 0.99504
The maximum OD is 0.559
The lag time is 4.1 minutes
*********************************************************
*********************************************************
Well Ec48h LB
6 points from 5 through 30 minutes were used to estimate the growth rate.
The growth rate +/- s.e. is 0.03105 +/-0.000639 per minute.
This is equivalent to a doubling time of 22.3 +/-0.46 minutes.
The correlation coefficient R is 0.99915
The maximum OD is 0.582
The lag time is 5.2 minutes
*********************************************************
*********************************************************
Well Ec48h LB
5 points from 5 through 25 minutes were used to estimate the growth rate.
The growth rate +/- s.e. is 0.03241 +/-0.002199 per minute.
This is equivalent to a doubling time of 21.4 +/-1.45 minutes.
The correlation coefficient R is 0.99317
The maximum OD is 0.571
The lag time is 3.8 minutes
*********************************************************
*********************************************************
Well Ec48h LB
5 points from 5 through 25 minutes were used to estimate the growth rate.
The growth rate +/- s.e. is 0.03123 +/-0.002052 per minute.
This is equivalent to a doubling time of 22.2 +/-1.46 minutes.
The correlation coefficient R is 0.99358
The maximum OD is 0.567
The lag time is 3.9 minutes
*********************************************************
*********************************************************
Well Ec48h LB
7 points from 5 through 35 minutes were used to estimate the growth rate.
The growth rate +/- s.e. is 0.02947 +/-0.000403 per minute.
This is equivalent to a doubling time of 23.5 +/-0.32 minutes.
The correlation coefficient R is 0.99953
The maximum OD is 0.555
The lag time is 4.9 minutes
*********************************************************
*********************************************************
Well Ec72h LB
7 points from 5 through 35 minutes were used to estimate the growth rate.
The growth rate +/- s.e. is 0.03115 +/-0.000516 per minute.
This is equivalent to a doubling time of 22.2 +/-0.37 minutes.
The correlation coefficient R is 0.99931
The maximum OD is 0.583
The lag time is 4.6 minutes
*********************************************************
*********************************************************
Well Ec72h LB
6 points from 5 through 30 minutes were used to estimate the growth rate.
The growth rate +/- s.e. is 0.03095 +/-0.000735 per minute.
This is equivalent to a doubling time of 22.4 +/-0.53 minutes.
The correlation coefficient R is 0.99887
The maximum OD is 0.577
The lag time is 4.5 minutes
*********************************************************
*********************************************************
Well Ec72h LB
6 points from 5 through 30 minutes were used to estimate the growth rate.
The growth rate +/- s.e. is 0.03207 +/-0.000841 per minute.
This is equivalent to a doubling time of 21.6 +/-0.57 minutes.
The correlation coefficient R is 0.99863
The maximum OD is 0.572
The lag time is 5.0 minutes
*********************************************************
*********************************************************
Well Ec72h LB
7 points from 5 through 35 minutes were used to estimate the growth rate.
The growth rate +/- s.e. is 0.03108 +/-0.000610 per minute.
This is equivalent to a doubling time of 22.3 +/-0.44 minutes.
The correlation coefficient R is 0.99904
The maximum OD is 0.574
The lag time is 4.2 minutes
*********************************************************
*********************************************************
Well Ec72h LB
6 points from 5 through 30 minutes were used to estimate the growth rate.
The growth rate +/- s.e. is 0.03095 +/-0.000735 per minute.
This is equivalent to a doubling time of 22.4 +/-0.53 minutes.
The correlation coefficient R is 0.99887
The maximum OD is 0.562
The lag time is 4.5 minutes
*********************************************************
*********************************************************
Well Ec72h LB
5 points from 5 through 25 minutes were used to estimate the growth rate.
The growth rate +/- s.e. is 0.03388 +/-0.001464 per minute.
This is equivalent to a doubling time of 20.5 +/-0.88 minutes.
The correlation coefficient R is 0.99721
The maximum OD is 0.551
The lag time is 4.3 minutes
*********************************************************
*********************************************************
Well Ec72h LB
7 points from 5 through 35 minutes were used to estimate the growth rate.
The growth rate +/- s.e. is 0.02946 +/-0.000575 per minute.
This is equivalent to a doubling time of 23.5 +/-0.46 minutes.
The correlation coefficient R is 0.99905
The maximum OD is 0.566
The lag time is 4.7 minutes
*********************************************************
*********************************************************
Well Ec72h LB
6 points from 5 through 30 minutes were used to estimate the growth rate.
The growth rate +/- s.e. is 0.03105 +/-0.000639 per minute.
This is equivalent to a doubling time of 22.3 +/-0.46 minutes.
The correlation coefficient R is 0.99915
The maximum OD is 0.573
The lag time is 5.2 minutes
*********************************************************
*********************************************************
Well Ec72h LB
7 points from 5 through 35 minutes were used to estimate the growth rate.
The growth rate +/- s.e. is 0.02993 +/-0.000366 per minute.
This is equivalent to a doubling time of 23.2 +/-0.28 minutes.
The correlation coefficient R is 0.99963
The maximum OD is 0.572
The lag time is 4.6 minutes
*********************************************************
*********************************************************
Well Ec72h LB
7 points from 5 through 35 minutes were used to estimate the growth rate.
The growth rate +/- s.e. is 0.03039 +/-0.000420 per minute.
This is equivalent to a doubling time of 22.8 +/-0.32 minutes.
The correlation coefficient R is 0.99952
The maximum OD is 0.552
The lag time is 5.2 minutes
*********************************************************

## Sheet: AgeC BioTek
BioTek	1	2	3	4	5	6	7	8	9	10	11	12
A	PA 24hMin	PA 24hMin	PA 24hMin	PA 24hMin	PA 24hMin	PA 24hMin	PA 48h Min	PA 48h Min	PA 48h Min	PA 48h Min	PA 48h Min	PA 48h Min
B	PA 72h Min	PA 72h Min	PA 72h Min	PA 72h Min	PA 72h Min	PA 72h Min	PA 24hMin	PA 24hMin	PA 24hMin	PA 24hMin	PA 24hMin	PA 24hMin								[Table:TABLE M 630 ]
C	PA 48h Min	PA 48h Min	PA 48h Min	PA 48h Min	PA 48h Min	PA 48h Min	PA 72h Min	PA 72h Min	PA 72h Min	PA 72h Min	PA 72h Min	PA 72h Min								Time	TIME	PA 24hMin	PA 24hMin	PA 24hMin	PA 24hMin	PA 24hMin	PA 24hMin	PA 48h Min	PA 48h Min	PA 48h Min	PA 48h Min	PA 48h Min	PA 48h Min	PA 72h Min	PA 72h Min	PA 72h Min	PA 72h Min	PA 72h Min	PA 72h Min	PA 24hMin	PA 24hMin	PA 24hMin	PA 24hMin	PA 24hMin	PA 24hMin	PA 48h Min	PA 48h Min	PA 48h Min	PA 48h Min
D	SA 24h	SA 24h	SA 24h	SA 24h	SA 24h	SA 24h	SA 48h	SA 48h	SA 48h	SA 48h	SA 48h	SA 48h								1899-12-31	0	0.083	0.082	0.083	0.083	0.084	0.083	0.082	0.084	0.084	0.083	0.082	0.083	0.083	0.084	0.085	0.085	0.086	0.086	0.083	0.082	0.083	0.082	0.082	0.082	0.081	0.081	0.083	0.081
E	SA 72 h	SA 72 h	SA 72 h	SA 72 h	SA 72 h	SA 72 h	Ec 24hMin	Ec 24hMin	Ec 24hMin	Ec 24hMin	Ec 24hMin	Ec 24hMin								1899-12-31 00:05:00	5	0.082	0.082	0.082	0.082	0.083	0.082	0.082	0.084	0.083	0.082	0.082	0.083	0.083	0.084	0.084	0.084	0.085	0.085	0.088	0.082	0.082	0.082	0.081	0.081	0.08	0.08	0.082	0.081
F	Ec 48h Min	Ec 48h Min	Ec 48h Min	Ec 48h Min	Ec 48h Min	Ec 48h Min	Ec 72h Min	Ec 72h Min	Ec 72h Min	Ec 72h Min	Ec 72h Min	Ec 72h Min								1899-12-31 00:10:00	10	0.082	0.082	0.082	0.082	0.083	0.082	0.082	0.083	0.083	0.082	0.082	0.083	0.083	0.083	0.084	0.084	0.085	0.085	0.087	0.081	0.082	0.082	0.081	0.081	0.081	0.081	0.082	0.081
G	Ec 24h LB	Ec 24h LB	Ec 24h LB	Ec 24h LB	Ec 24h LB	Ec 24h LB	Ec 48h LB	Ec 48h LB	Ec 48h LB	Ec 48h LB	Ec 48h LB	Ec 48h LB								1899-12-31 00:15:00	15	0.082	0.082	0.082	0.082	0.084	0.082	0.082	0.084	0.083	0.082	0.082	0.083	0.083	0.084	0.084	0.084	0.085	0.085	0.088	0.082	0.082	0.082	0.081	0.081	0.08	0.08	0.082	0.081
H	Ec 72h LB	Ec 72h LB	Ec 72h LB	Ec 72h LB	Ec 72h LB	Ec 72h LB														1899-12-31 00:20:00	20	0.082	0.082	0.082	0.082	0.083	0.082	0.082	0.084	0.083	0.082	0.082	0.083	0.083	0.083	0.084	0.084	0.084	0.085	0.087	0.082	0.082	0.082	0.081	0.081	0.08	0.08	0.082	0.081
																				1899-12-31 00:25:00	25	0.082	0.082	0.082	0.082	0.083	0.082	0.082	0.084	0.083	0.082	0.085	0.083	0.083	0.084	0.084	0.084	0.085	0.085	0.088	0.082	0.085	0.082	0.081	0.081	0.081	0.081	0.082	0.081
														PA	Culture		STD DEV			1899-12-31 00:30:00	30	0.082	0.082	0.082	0.082	0.083	0.082	0.082	0.084	0.083	0.082	0.085	0.083	0.083	0.084	0.084	0.084	0.085	0.085	0.088	0.082	0.085	0.082	0.081	0.081	0.08	0.08	0.082	0.081
															LB	Min	Min			1899-12-31 00:35:00	35	0.082	0.082	0.082	0.082	0.083	0.082	0.082	0.083	0.083	0.082	0.085	0.083	0.083	0.083	0.084	0.084	0.084	0.085	0.088	0.082	0.084	0.082	0.081	0.08	0.08	0.08	0.082	0.081
GrowthRates v1.8 copyright 2013 Barry G. Hall and The Bellingham Research Institute.							Growth							24	0.016305	0.012995	0.000171673	0.00102418		1899-12-31 00:40:00	40	0.082	0.082	0.083	0.082	0.084	0.082	0.082	0.084	0.083	0.082	0.085	0.083	0.083	0.083	0.084	0.084	0.085	0.085	0.088	0.082	0.086	0.082	0.081	0.081	0.08	0.08	0.082	0.081
							Well	Rate	Max OD	lag time (minutes)		AVERAGE		48	0.0166033	0.0127133	0.000357917	0.000511362		1899-12-31 00:45:00	45	0.082	0.082	0.082	0.082	0.083	0.082	0.082	0.084	0.083	0.082	0.085	0.083	0.083	0.083	0.084	0.084	0.084	0.085	0.088	0.082	0.085	0.082	0.081	0.081	0.08	0.08	0.082	0.081
Sat Mar 29 11:51:13 2014							PA	0.0158	0.189	0.8				72	0.0176267	0.01227	9.77298e-05	0.000332966		1899-12-31 00:50:00	50	0.082	0.082	0.082	0.082	0.083	0.082	0.082	0.084	0.083	0.082	0.085	0.083	0.083	0.083	0.084	0.084	0.084	0.085	0.088	0.082	0.084	0.082	0.081	0.081	0.08	0.081	0.082	0.081
Data file: /Users/Jeny/Desktop/G_DATA/AgeCultureBiotek.txt.							PA	0.01683	0.181	2.1										1899-12-31 00:55:00	55	0.082	0.082	0.082	0.082	0.083	0.082	0.082	0.083	0.083	0.082	0.084	0.083	0.082	0.083	0.083	0.084	0.084	0.084	0.088	0.081	0.085	0.081	0.081	0.08	0.08	0.08	0.082	0.081
*********************************************************							PA	0.01639	0.189	1.3										1899-12-31 01:00:00	60	0.083	0.082	0.083	0.082	0.084	0.082	0.082	0.084	0.083	0.082	0.085	0.083	0.083	0.083	0.084	0.084	0.085	0.085	0.088	0.082	0.084	0.082	0.081	0.081	0.081	0.081	0.082	0.081
Well PA 24hMin							PA	0.01658	0.18	1										1899-12-31 01:05:00	65	0.083	0.082	0.083	0.082	0.084	0.082	0.082	0.083	0.083	0.082	0.085	0.083	0.083	0.083	0.084	0.084	0.085	0.085	0.088	0.082	0.085	0.082	0.081	0.081	0.08	0.081	0.082	0.081
11 points from 15 through 65 minutes were used to estimate the growth rate.							PA	0.0158	0.186	0.6										1899-12-31 01:10:00	70	0.083	0.082	0.083	0.082	0.084	0.082	0.082	0.083	0.083	0.082	0.084	0.083	0.082	0.083	0.083	0.084	0.084	0.084	0.088	0.081	0.085	0.081	0.081	0.081	0.08	0.08	0.082	0.081
The growth rate +/- s.e. is 0.01580 +/-0.000187 per minute.							PA	0.01643	0.177	-0.5		0.016305								1899-12-31 01:15:00	75	0.083	0.082	0.083	0.082	0.084	0.082	0.082	0.083	0.083	0.082	0.084	0.083	0.082	0.083	0.083	0.084	0.084	0.084	0.088	0.081	0.084	0.082	0.081	0.08	0.08	0.08	0.082	0.081
This is equivalent to a doubling time of 43.9 +/-0.52 minutes.							PA	0.0164	0.173	-0.6										1899-12-31 01:20:00	80	0.083	0.082	0.083	0.083	0.084	0.083	0.082	0.083	0.083	0.082	0.084	0.083	0.082	0.083	0.083	0.084	0.084	0.084	0.088	0.082	0.085	0.082	0.081	0.081	0.08	0.08	0.082	0.081
The correlation coefficient R is 0.99937							PA	0.01683	0.174	0										1899-12-31 01:25:00	85	0.083	0.082	0.083	0.083	0.084	0.083	0.082	0.084	0.083	0.082	0.085	0.083	0.083	0.083	0.084	0.084	0.085	0.085	0.088	0.082	0.085	0.082	0.081	0.081	0.081	0.081	0.082	0.081
The maximum OD is 0.189							PA	0.01713	0.184	-1.5										1899-12-31 01:30:00	90	0.084	0.083	0.083	0.083	0.084	0.083	0.082	0.084	0.083	0.082	0.085	0.083	0.083	0.083	0.084	0.084	0.084	0.085	0.088	0.082	0.085	0.082	0.081	0.081	0.08	0.08	0.082	0.081
The lag time is 0.8 minutes							PA	0.01777	0.174	1.3										1899-12-31 01:35:00	95	0.084	0.083	0.083	0.083	0.085	0.083	0.082	0.084	0.083	0.082	0.085	0.083	0.083	0.083	0.084	0.084	0.084	0.085	0.088	0.082	0.085	0.082	0.081	0.081	0.08	0.08	0.082	0.081
*********************************************************							PA	0.01518	0.182	1.8										1899-12-31 01:40:00	100	0.084	0.083	0.083	0.083	0.085	0.083	0.082	0.084	0.083	0.082	0.085	0.083	0.083	0.083	0.083	0.084	0.084	0.085	0.088	0.082	0.085	0.082	0.081	0.081	0.08	0.08	0.082	0.081
							PA	0.01631	0.184	6.3		0.0166033								1899-12-31 01:45:00	105	0.084	0.083	0.084	0.084	0.085	0.084	0.082	0.084	0.083	0.082	0.085	0.083	0.083	0.083	0.084	0.084	0.084	0.085	0.088	0.082	0.085	0.082	0.081	0.081	0.08	0.081	0.082	0.081
*********************************************************							PA	0.01748	0.19	0										1899-12-31 01:50:00	110	0.084	0.083	0.084	0.084	0.085	0.084	0.082	0.084	0.083	0.082	0.085	0.083	0.083	0.083	0.084	0.084	0.085	0.085	0.088	0.082	0.085	0.082	0.082	0.081	0.08	0.081	0.082	0.081
Well PA 24hMin							PA	0.01741	0.186	-0.1										1899-12-31 01:55:00	115	0.085	0.084	0.084	0.084	0.085	0.084	0.082	0.084	0.083	0.082	0.085	0.083	0.082	0.083	0.083	0.084	0.084	0.085	0.088	0.082	0.085	0.082	0.081	0.08	0.08	0.08	0.082	0.081
7 points from 15 through 45 minutes were used to estimate the growth rate.							PA	0.01777	0.18	1.3										1899-12-31 02:00:00	120	0.085	0.084	0.085	0.084	0.086	0.084	0.082	0.084	0.083	0.082	0.085	0.083	0.083	0.083	0.084	0.084	0.084	0.085	0.089	0.082	0.085	0.082	0.081	0.081	0.08	0.08	0.082	0.081
The growth rate +/- s.e. is 0.01683 +/-0.000291 per minute.							PA	0.01796	0.185	2.5										1899-12-31 02:05:00	125	0.086	0.084	0.085	0.085	0.086	0.084	0.082	0.084	0.083	0.082	0.085	0.083	0.083	0.083	0.084	0.084	0.085	0.085	0.089	0.082	0.084	0.082	0.081	0.081	0.08	0.081	0.082	0.081
This is equivalent to a doubling time of 41.2 +/-0.71 minutes.							PA	0.01737	0.182	0										1899-12-31 02:10:00	130	0.086	0.084	0.085	0.085	0.086	0.085	0.082	0.084	0.083	0.082	0.085	0.083	0.083	0.083	0.084	0.084	0.085	0.085	0.089	0.082	0.086	0.082	0.081	0.081	0.081	0.081	0.082	0.081
The correlation coefficient R is 0.99925							PA	0.01777	0.181	2		0.0176267								1899-12-31 02:15:00	135	0.087	0.085	0.086	0.085	0.087	0.085	0.082	0.084	0.083	0.082	0.085	0.083	0.083	0.083	0.083	0.084	0.084	0.085	0.088	0.082	0.086	0.082	0.081	0.08	0.08	0.081	0.082	0.081
The maximum OD is 0.181							PA	0.01777	0.181	2										1899-12-31 02:20:00	140	0.088	0.085	0.086	0.086	0.087	0.085	0.082	0.084	0.083	0.082	0.085	0.083	0.083	0.083	0.084	0.084	0.084	0.085	0.088	0.082	0.085	0.082	0.081	0.081	0.08	0.08	0.082	0.081
The lag time is 2.1 minutes							PA	0.01058	0.119	5.2										1899-12-31 02:25:00	145	0.088	0.086	0.086	0.086	0.088	0.086	0.082	0.084	0.083	0.082	0.085	0.083	0.083	0.083	0.084	0.084	0.084	0.085	0.088	0.082	0.086	0.082	0.081	0.081	0.08	0.08	0.082	0.081
*********************************************************							PA	0.01247	0.1	1.2										1899-12-31 02:30:00	150	0.089	0.086	0.087	0.086	0.088	0.086	0.082	0.084	0.083	0.082	0.085	0.083	0.083	0.083	0.084	0.084	0.084	0.085	0.088	0.082	0.085	0.082	0.081	0.081	0.08	0.08	0.082	0.081
							PA	0.01141	0.119	1.6										1899-12-31 02:35:00	155	0.09	0.087	0.088	0.087	0.089	0.087	0.082	0.084	0.083	0.082	0.085	0.083	0.083	0.083	0.084	0.084	0.085	0.085	0.089	0.082	0.084	0.082	0.081	0.081	0.081	0.081	0.082	0.081
*********************************************************							PA	0.01296	0.106	3.9										1899-12-31 02:40:00	160	0.09	0.087	0.088	0.088	0.089	0.087	0.082	0.084	0.083	0.082	0.085	0.084	0.083	0.083	0.084	0.084	0.084	0.085	0.089	0.082	0.085	0.082	0.081	0.081	0.08	0.081	0.082	0.081
Well PA 24hMin							PA	0.01278	0.133	3.3		0.012995								1899-12-31 02:45:00	165	0.091	0.088	0.089	0.088	0.09	0.088	0.082	0.084	0.083	0.082	0.085	0.083	0.082	0.083	0.083	0.084	0.084	0.084	0.088	0.081	0.086	0.081	0.081	0.081	0.081	0.08	0.082	0.081
11 points from 10 through 60 minutes were used to estimate the growth rate.							PA	0.01275	0.106	0.9										1899-12-31 02:50:00	170	0.092	0.089	0.09	0.089	0.091	0.089	0.082	0.084	0.083	0.082	0.085	0.084	0.083	0.083	0.084	0.084	0.085	0.085	0.089	0.082	0.086	0.082	0.081	0.081	0.081	0.081	0.082	0.081
The growth rate +/- s.e. is 0.01639 +/-0.000227 per minute.							PA	0.01208	0.109	1.1										1899-12-31 02:55:00	175	0.093	0.089	0.09	0.09	0.092	0.089	0.082	0.084	0.083	0.082	0.085	0.084	0.083	0.083	0.084	0.084	0.084	0.085	0.089	0.082	0.085	0.082	0.081	0.081	0.08	0.081	0.082	0.081
This is equivalent to a doubling time of 42.3 +/-0.59 minutes.							PA	0.01204	0.122	1.1										1899-12-31 03:00:00	180	0.094	0.09	0.091	0.091	0.093	0.09	0.082	0.084	0.084	0.083	0.085	0.084	0.083	0.083	0.084	0.084	0.085	0.085	0.089	0.082	0.085	0.082	0.081	0.081	0.081	0.08	0.082	0.081
The correlation coefficient R is 0.99914							PA	0.01206	0.112	1.2										1899-12-31 03:05:00	185	0.094	0.091	0.092	0.091	0.093	0.091	0.082	0.084	0.083	0.082	0.085	0.084	0.082	0.083	0.084	0.084	0.084	0.084	0.089	0.082	0.085	0.082	0.081	0.081	0.08	0.08	0.082	0.081
The maximum OD is 0.189							PA	0.01214	0.107	1.7										1899-12-31 03:10:00	190	0.096	0.092	0.093	0.092	0.094	0.092	0.082	0.084	0.084	0.083	0.085	0.084	0.083	0.084	0.084	0.084	0.085	0.085	0.089	0.082	0.086	0.082	0.081	0.081	0.081	0.081	0.082	0.081
The lag time is 1.3 minutes							PA	0.01521	0.138	5.5		0.0127133								1899-12-31 03:15:00	195	0.097	0.093	0.095	0.094	0.096	0.093	0.083	0.084	0.084	0.083	0.085	0.084	0.083	0.083	0.084	0.084	0.085	0.085	0.089	0.082	0.085	0.082	0.081	0.081	0.081	0.081	0.082	0.081
*********************************************************							PA	0.01368	0.13	5.6										1899-12-31 03:20:00	200	0.098	0.095	0.096	0.095	0.097	0.095	0.083	0.084	0.084	0.083	0.086	0.084	0.083	0.083	0.084	0.084	0.085	0.085	0.089	0.082	0.085	0.082	0.082	0.081	0.081	0.081	0.082	0.081
							PA	0.01174	0.102	1.2										1899-12-31 03:25:00	205	0.099	0.096	0.097	0.096	0.098	0.096	0.083	0.084	0.084	0.083	0.086	0.084	0.083	0.083	0.084	0.084	0.084	0.085	0.089	0.082	0.085	0.082	0.081	0.081	0.08	0.08	0.082	0.081
*********************************************************							PA	0.012	0.118	1.7										1899-12-31 03:30:00	210	0.101	0.097	0.099	0.097	0.099	0.097	0.083	0.084	0.084	0.083	0.086	0.085	0.083	0.083	0.084	0.084	0.084	0.085	0.089	0.082	0.085	0.082	0.081	0.081	0.081	0.081	0.082	0.081
Well PA 24hMin							PA	0.01274	0.111	2.2										1899-12-31 03:35:00	215	0.102	0.098	0.1	0.099	0.101	0.098	0.083	0.085	0.084	0.083	0.086	0.085	0.083	0.083	0.084	0.084	0.084	0.085	0.089	0.082	0.085	0.082	0.081	0.081	0.081	0.081	0.082	0.081
7 points from 0 through 30 minutes were used to estimate the growth rate.							PA	0.01143	0.121	1.6				SA	Culture	STD DEV				1899-12-31 03:40:00	220	0.104	0.1	0.102	0.1	0.103	0.1	0.083	0.085	0.084	0.083	0.086	0.085	0.083	0.083	0.084	0.084	0.085	0.085	0.089	0.082	0.085	0.082	0.081	0.081	0.081	0.081	0.082	0.081
The growth rate +/- s.e. is 0.01658 +/-0.000636 per minute.							PA	0.01203	0.102	2.6		0.01227			MHII	MHII				1899-12-31 03:45:00	225	0.106	0.102	0.104	0.102	0.105	0.102	0.083	0.085	0.085	0.084	0.086	0.085	0.083	0.084	0.084	0.084	0.085	0.085	0.089	0.082	0.085	0.082	0.081	0.081	0.08	0.08	0.082	0.081
This is equivalent to a doubling time of 41.8 +/-1.60 minutes.							SA	0.02675	0.247	4.8				24	0.027795	0.000386202				1899-12-31 03:50:00	230	0.108	0.104	0.106	0.104	0.107	0.103	0.083	0.085	0.085	0.084	0.086	0.086	0.083	0.084	0.084	0.084	0.085	0.085	0.089	0.082	0.086	0.082	0.082	0.081	0.081	0.081	0.082	0.081
The correlation coefficient R is 0.99634							SA	0.0271	0.245	0				48	0.02605	0.00132538				1899-12-31 03:55:00	235	0.109	0.105	0.107	0.105	0.108	0.105	0.084	0.085	0.085	0.084	0.086	0.086	0.083	0.084	0.084	0.084	0.085	0.085	0.089	0.082	0.086	0.082	0.082	0.081	0.081	0.081	0.082	0.081
The maximum OD is 0.180							SA	0.02816	0.229	-0.1				72	0.0278417	0.000361731				1899-12-31 04:00:00	240	0.112	0.107	0.109	0.107	0.11	0.107	0.084	0.085	0.085	0.084	0.087	0.086	0.083	0.084	0.084	0.084	0.085	0.085	0.089	0.082	0.086	0.082	0.081	0.081	0.081	0.081	0.082	0.081
The lag time is 1.0 minutes							SA	0.02706	0.21	0										1899-12-31 04:05:00	245	0.114	0.109	0.112	0.11	0.113	0.109	0.084	0.086	0.085	0.084	0.087	0.087	0.083	0.084	0.084	0.084	0.085	0.085	0.089	0.082	0.086	0.082	0.082	0.081	0.081	0.081	0.082	0.081
*********************************************************							SA	0.02885	0.209	-0.5										1899-12-31 04:10:00	250	0.116	0.111	0.114	0.112	0.115	0.111	0.084	0.086	0.086	0.084	0.087	0.087	0.083	0.084	0.084	0.084	0.085	0.085	0.089	0.082	0.085	0.082	0.081	0.081	0.08	0.08	0.082	0.081
							SA	0.02885	0.203	-0.5		0.027795								1899-12-31 04:15:00	255	0.119	0.114	0.117	0.114	0.117	0.113	0.084	0.086	0.086	0.085	0.088	0.088	0.083	0.084	0.084	0.084	0.085	0.085	0.089	0.082	0.086	0.082	0.081	0.081	0.081	0.08	0.082	0.081
*********************************************************							SA	0.02779	0.205	-0.3										1899-12-31 04:20:00	260	0.122	0.117	0.12	0.117	0.12	0.116	0.085	0.086	0.086	0.085	0.088	0.088	0.083	0.084	0.084	0.084	0.085	0.085	0.089	0.082	0.086	0.082	0.082	0.081	0.081	0.081	0.082	0.081
Well PA 24hMin							SA	0.02898	0.244	-0.1										1899-12-31 04:25:00	265	0.125	0.12	0.122	0.12	0.123	0.119	0.085	0.087	0.087	0.085	0.088	0.089	0.083	0.084	0.084	0.085	0.085	0.085	0.089	0.082	0.085	0.082	0.082	0.081	0.081	0.081	0.082	0.082
13 points from 5 through 65 minutes were used to estimate the growth rate.							SA	0.0209	0.286	-0.9										1899-12-31 04:30:00	270	0.129	0.123	0.126	0.123	0.126	0.122	0.085	0.087	0.087	0.086	0.089	0.09	0.083	0.084	0.084	0.084	0.085	0.085	0.089	0.082	0.086	0.082	0.081	0.081	0.081	0.081	0.082	0.081
The growth rate +/- s.e. is 0.01580 +/-0.000175 per minute.							SA	0.02927	0.249	-0.5										1899-12-31 04:35:00	275	0.132	0.126	0.129	0.126	0.13	0.125	0.086	0.087	0.087	0.086	0.089	0.09	0.083	0.084	0.084	0.084	0.085	0.085	0.088	0.082	0.085	0.082	0.081	0.081	0.08	0.08	0.082	0.081
This is equivalent to a doubling time of 43.9 +/-0.49 minutes.							SA	0.02421	0.297	1.5										1899-12-31 04:40:00	280	0.137	0.13	0.134	0.13	0.134	0.129	0.086	0.088	0.088	0.087	0.09	0.092	0.083	0.084	0.084	0.085	0.085	0.086	0.089	0.082	0.086	0.082	0.082	0.081	0.081	0.081	0.082	0.081
The correlation coefficient R is 0.99933							SA	0.02515	0.242	0.3		0.02605								1899-12-31 04:45:00	285	0.141	0.134	0.138	0.134	0.138	0.133	0.087	0.089	0.089	0.087	0.09	0.093	0.084	0.084	0.085	0.085	0.085	0.086	0.089	0.082	0.086	0.082	0.082	0.081	0.081	0.081	0.083	0.082
The maximum OD is 0.186							SA	0.02898	0.229	-0.1										1899-12-31 04:50:00	290	0.145	0.138	0.142	0.138	0.142	0.137	0.087	0.089	0.089	0.088	0.091	0.094	0.084	0.084	0.085	0.085	0.085	0.086	0.089	0.082	0.085	0.082	0.082	0.081	0.081	0.081	0.082	0.081
The lag time is 0.6 minutes							SA	0.02779	0.251	-0.3										1899-12-31 04:55:00	295	0.15	0.142	0.146	0.142	0.147	0.14	0.088	0.09	0.089	0.088	0.091	0.095	0.084	0.084	0.085	0.085	0.085	0.086	0.089	0.082	0.086	0.082	0.082	0.081	0.081	0.081	0.082	0.081
*********************************************************							SA	0.0273	0.228	-0.2										1899-12-31 05:00:00	300	0.153	0.146	0.151	0.146	0.151	0.144	0.088	0.09	0.09	0.089	0.092	0.096	0.084	0.084	0.085	0.085	0.085	0.086	0.089	0.082	0.086	0.082	0.082	0.081	0.081	0.081	0.082	0.081
							SA	0.02683	0.198	-0.2										1899-12-31 05:05:00	305	0.158	0.15	0.155	0.149	0.155	0.148	0.089	0.091	0.091	0.09	0.093	0.097	0.084	0.084	0.085	0.085	0.086	0.086	0.089	0.082	0.086	0.082	0.082	0.081	0.081	0.081	0.082	0.081
*********************************************************							SA	0.0273	0.197	-0.2										1899-12-31 05:10:00	310	0.162	0.154	0.159	0.153	0.159	0.151	0.09	0.092	0.092	0.091	0.094	0.099	0.084	0.085	0.085	0.085	0.086	0.086	0.089	0.082	0.086	0.082	0.082	0.081	0.081	0.081	0.083	0.082
Well PA 24hMin							SA	0.02885	0.199	-0.5		0.0278417								1899-12-31 05:15:00	315	0.166	0.157	0.163	0.157	0.163	0.155	0.091	0.093	0.093	0.092	0.095	0.1	0.084	0.085	0.085	0.086	0.086	0.087	0.089	0.082	0.085	0.082	0.082	0.081	0.081	0.081	0.083	0.082
13 points from 0 through 60 minutes were used to estimate the growth rate.							Ec	0.02885	0.199	-0.5										1899-12-31 05:20:00	320	0.17	0.161	0.167	0.161	0.167	0.159	0.092	0.094	0.094	0.093	0.096	0.101	0.084	0.085	0.085	0.086	0.086	0.087	0.089	0.082	0.086	0.082	0.082	0.081	0.081	0.081	0.082	0.081
The growth rate +/- s.e. is 0.01643 +/-0.000101 per minute.							Ec	0.02716	0.123	12.3										1899-12-31 05:25:00	325	0.174	0.165	0.171	0.165	0.171	0.163	0.093	0.095	0.095	0.094	0.097	0.103	0.085	0.085	0.086	0.086	0.086	0.087	0.089	0.082	0.085	0.082	0.082	0.081	0.081	0.081	0.083	0.082
This is equivalent to a doubling time of 42.2 +/-0.26 minutes.							Ec	0.01767	0.125	2.4										1899-12-31 05:30:00	330	0.177	0.169	0.175	0.169	0.175	0.167	0.094	0.096	0.096	0.095	0.099	0.105	0.085	0.085	0.086	0.086	0.087	0.087	0.089	0.082	0.086	0.082	0.082	0.081	0.081	0.081	0.083	0.081
The correlation coefficient R is 0.99979							Ec	0.02186	0.124	8.9										1899-12-31 05:35:00	335	0.181	0.173	0.178	0.173	0.179	0.17	0.095	0.097	0.098	0.096	0.1	0.107	0.085	0.086	0.086	0.087	0.087	0.088	0.089	0.082	0.086	0.082	0.082	0.081	0.081	0.081	0.083	0.081
The maximum OD is 0.177							Ec	0.02182	0.12	13.6										1899-12-31 05:40:00	340	0.184	0.176	0.182	0.176	0.182	0.173	0.096	0.099	0.099	0.098	0.102	0.108	0.086	0.086	0.087	0.087	0.087	0.088	0.089	0.082	0.086	0.082	0.082	0.081	0.081	0.081	0.083	0.081
The lag time is -0.5 minutes							Ec	0.01949	0.118	5.8		0.0228083								1899-12-31 05:45:00	345	0.187	0.179	0.185	0.179	0.186	0.176	0.098	0.1	0.101	0.099	0.103	0.11	0.086	0.087	0.087	0.088	0.088	0.089	0.089	0.082	0.086	0.082	0.082	0.081	0.081	0.081	0.083	0.082
*********************************************************							Ec	0.01949	0.118	5.8										1899-12-31 05:50:00	350	0.19	0.182	0.188	0.182	0.188	0.179	0.099	0.101	0.102	0.101	0.105	0.111	0.086	0.087	0.087	0.088	0.088	0.089	0.089	0.082	0.086	0.082	0.082	0.081	0.081	0.081	0.082	0.081
							Ec	0.02227	0.12	8.9										1899-12-31 05:55:00	355	0.193	0.185	0.191	0.184	0.191	0.182	0.1	0.103	0.103	0.102	0.106	0.113	0.087	0.087	0.088	0.088	0.088	0.089	0.089	0.082	0.086	0.082	0.082	0.081	0.081	0.081	0.083	0.081
*********************************************************							Ec	0.02392	0.127	12										1899-12-31 06:00:00	360	0.196	0.188	0.194	0.188	0.195	0.185	0.102	0.105	0.105	0.104	0.108	0.115	0.087	0.088	0.088	0.089	0.089	0.09	0.089	0.082	0.086	0.082	0.082	0.081	0.081	0.081	0.083	0.082
Well PA 48h Min							Ec	0.02354	0.121	10.4										1899-12-31 06:05:00	365	0.2	0.191	0.197	0.191	0.198	0.188	0.104	0.107	0.108	0.106	0.111	0.118	0.088	0.088	0.089	0.089	0.089	0.09	0.09	0.082	0.087	0.082	0.082	0.082	0.081	0.081	0.083	0.082
11 points from 0 through 50 minutes were used to estimate the growth rate.							Ec	0.02267	0.126	11.5		0.0232333								1899-12-31 06:10:00	370	0.203	0.194	0.2	0.193	0.201	0.191	0.106	0.109	0.11	0.108	0.113	0.12	0.089	0.089	0.089	0.09	0.09	0.091	0.09	0.082	0.086	0.082	0.083	0.081	0.081	0.081	0.083	0.082
The growth rate +/- s.e. is 0.01640 +/-0.000141 per minute.							Ec	0.02751	0.116	12.5										1899-12-31 06:15:00	375	0.206	0.197	0.203	0.196	0.203	0.193	0.108	0.111	0.112	0.11	0.115	0.124	0.089	0.089	0.09	0.09	0.09	0.092	0.09	0.082	0.086	0.082	0.082	0.082	0.081	0.081	0.083	0.082
This is equivalent to a doubling time of 42.3 +/-0.36 minutes.							Ec	0.02583	0.115	14.8										1899-12-31 06:20:00	380	0.209	0.199	0.206	0.198	0.206	0.196	0.11	0.113	0.114	0.112	0.118	0.127	0.09	0.09	0.091	0.091	0.091	0.092	0.09	0.082	0.086	0.082	0.083	0.081	0.081	0.081	0.083	0.082
The correlation coefficient R is 0.99967							Ec	0.02583	0.115	14.8										1899-12-31 06:25:00	385	0.212	0.202	0.209	0.201	0.209	0.198	0.112	0.116	0.117	0.115	0.12	0.131	0.091	0.091	0.091	0.092	0.092	0.093	0.09	0.082	0.086	0.083	0.083	0.081	0.081	0.081	0.083	0.082
The maximum OD is 0.173							Ec	0.02491	0.115	12										1899-12-31 06:30:00	390	0.215	0.205	0.212	0.204	0.212	0.201	0.115	0.119	0.12	0.118	0.123	0.135	0.092	0.092	0.093	0.093	0.093	0.094	0.09	0.083	0.087	0.083	0.083	0.082	0.081	0.081	0.083	0.082
The lag time is -0.6 minutes							Ec	0.02024	0.113	10.6										1899-12-31 06:35:00	395	0.218	0.208	0.215	0.207	0.215	0.203	0.118	0.122	0.123	0.121	0.127	0.14	0.093	0.092	0.093	0.094	0.093	0.095	0.09	0.082	0.087	0.083	0.083	0.082	0.081	0.081	0.083	0.082
*********************************************************							Ec	0.02812	0.114	16.3										1899-12-31 06:40:00	400	0.22	0.21	0.218	0.209	0.217	0.205	0.121	0.125	0.127	0.125	0.13	0.144	0.094	0.093	0.094	0.095	0.094	0.096	0.09	0.083	0.087	0.083	0.083	0.082	0.081	0.081	0.083	0.082
							Ec	0.0226	0.117	12.5		0.0245883								1899-12-31 06:45:00	405	0.223	0.213	0.22	0.212	0.22	0.207	0.124	0.128	0.13	0.128	0.134	0.148	0.095	0.094	0.096	0.096	0.096	0.097	0.09	0.083	0.087	0.083	0.084	0.082	0.081	0.082	0.083	0.082
*********************************************************							Ec	0.02009	0.108	6.1										1899-12-31 06:50:00	410	0.225	0.215	0.223	0.214	0.222	0.209	0.128	0.132	0.134	0.132	0.139	0.153	0.096	0.095	0.097	0.097	0.096	0.098	0.09	0.083	0.087	0.083	0.083	0.082	0.081	0.082	0.083	0.082
Well PA 48h Min							Ec	0.02007	0.215	-1				Ec	Culture		STD DEV			1899-12-31 06:55:00	415	0.228	0.217	0.225	0.217	0.225	0.212	0.131	0.136	0.138	0.136	0.143	0.157	0.098	0.097	0.098	0.098	0.098	0.099	0.09	0.083	0.087	0.083	0.083	0.082	0.081	0.081	0.084	0.082
7 points from 10 through 40 minutes were used to estimate the growth rate.							Ec	0.01805	0.215	-1.8					LB	Min	LB	Min		1899-12-31 07:00:00	420	0.231	0.22	0.228	0.219	0.227	0.214	0.135	0.14	0.142	0.139	0.147	0.162	0.099	0.098	0.099	0.1	0.099	0.101	0.09	0.083	0.087	0.083	0.083	0.082	0.081	0.082	0.084	0.082
The growth rate +/- s.e. is 0.01683 +/-0.000291 per minute.							Ec	0.02104	0.214	-0.1				24	0.0228083	0.0195067	0.00177697	0.00053232		1899-12-31 07:05:00	425	0.233	0.222	0.23	0.221	0.23	0.216	0.139	0.143	0.146	0.143	0.151	0.167	0.101	0.099	0.101	0.101	0.1	0.102	0.09	0.083	0.087	0.083	0.084	0.082	0.081	0.081	0.084	0.082
This is equivalent to a doubling time of 41.2 +/-0.71 minutes.							Ec	0.01775	0.217	-1.8				48	0.0232333	0.0204267	0.00106635	0.000629358		1899-12-31 07:10:00	430	0.235	0.225	0.233	0.224	0.232	0.218	0.142	0.147	0.15	0.147	0.155	0.171	0.102	0.101	0.102	0.103	0.102	0.104	0.091	0.083	0.087	0.083	0.084	0.082	0.082	0.082	0.084	0.082
The correlation coefficient R is 0.99925							Ec	0.02004	0.207	-1.3		0.0195067		72	0.0245883	0.0197083	0.00113315	0.00120791		1899-12-31 07:15:00	435	0.238	0.227	0.235	0.226	0.235	0.221	0.145	0.151	0.154	0.151	0.158	0.174	0.104	0.102	0.104	0.105	0.103	0.106	0.091	0.083	0.088	0.083	0.084	0.083	0.082	0.082	0.084	0.082
The maximum OD is 0.174							Ec	0.01761	0.196	0.3										1899-12-31 07:20:00	440	0.241	0.23	0.238	0.228	0.237	0.223	0.149	0.154	0.158	0.154	0.162	0.178	0.106	0.104	0.106	0.106	0.105	0.108	0.091	0.083	0.087	0.084	0.085	0.083	0.082	0.082	0.084	0.083
The lag time is 0.0 minutes							Ec	0.02063	0.206	-0.9										1899-12-31 07:25:00	445	0.243	0.232	0.24	0.231	0.239	0.226	0.152	0.158	0.162	0.158	0.166	0.182	0.108	0.106	0.108	0.108	0.107	0.109	0.091	0.084	0.087	0.084	0.085	0.082	0.082	0.082	0.084	0.083
*********************************************************							Ec	0.02131	0.211	-0.6										1899-12-31 07:30:00	450	0.246	0.235	0.243	0.233	0.242	0.228	0.156	0.161	0.165	0.161	0.169	0.186	0.11	0.108	0.11	0.11	0.109	0.111	0.091	0.084	0.088	0.084	0.085	0.083	0.082	0.082	0.084	0.083
							Ec	0.02063	0.219	-0.9										1899-12-31 07:35:00	455	0.249	0.237	0.245	0.236	0.244	0.231	0.159	0.164	0.169	0.165	0.173	0.19	0.113	0.11	0.112	0.112	0.111	0.114	0.091	0.084	0.088	0.084	0.085	0.083	0.082	0.082	0.084	0.083
*********************************************************							Ec	0.02217	0.215	-0.9										1899-12-31 07:40:00	460	0.251	0.24	0.248	0.238	0.247	0.233	0.162	0.167	0.172	0.168	0.176	0.193	0.115	0.112	0.114	0.115	0.113	0.116	0.092	0.084	0.088	0.084	0.085	0.083	0.082	0.082	0.084	0.083
Well PA 48h Min							Ec	0.02021	0.2	-0.1		0.0204267								1899-12-31 07:45:00	465	0.254	0.242	0.25	0.241	0.249	0.236	0.165	0.171	0.175	0.171	0.179	0.196	0.119	0.115	0.117	0.118	0.116	0.119	0.092	0.084	0.088	0.084	0.086	0.083	0.082	0.082	0.085	0.083
9 points from 0 through 40 minutes were used to estimate the growth rate.							Ec	0.01805	0.198	-1.3										1899-12-31 07:50:00	470	0.257	0.245	0.253	0.243	0.252	0.238	0.168	0.173	0.178	0.174	0.182	0.2	0.122	0.118	0.12	0.121	0.118	0.122	0.092	0.084	0.089	0.084	0.086	0.083	0.082	0.082	0.085	0.083
The growth rate +/- s.e. is 0.01713 +/-0.000398 per minute.							Ec	0.0189	0.205	-0.4										1899-12-31 07:55:00	475	0.259	0.247	0.255	0.245	0.254	0.241	0.17	0.176	0.181	0.177	0.185	0.203	0.125	0.121	0.123	0.124	0.121	0.125	0.092	0.084	0.089	0.084	0.086	0.083	0.082	0.082	0.085	0.083
This is equivalent to a doubling time of 40.5 +/-0.94 minutes.							Ec	0.01708	0.201	0.5										1899-12-31 08:00:00	480	0.262	0.25	0.258	0.248	0.257	0.243	0.173	0.179	0.184	0.18	0.188	0.206	0.129	0.124	0.127	0.127	0.125	0.129	0.093	0.084	0.089	0.085	0.086	0.084	0.083	0.083	0.085	0.084
The correlation coefficient R is 0.99812							Ec	0.01734	0.202	1.8										1899-12-31 08:05:00	485	0.264	0.252	0.261	0.251	0.26	0.246	0.176	0.182	0.187	0.183	0.191	0.209	0.133	0.128	0.13	0.131	0.128	0.133	0.093	0.085	0.089	0.085	0.086	0.084	0.083	0.083	0.085	0.084
The maximum OD is 0.184							Ec	0.02344	0.2	-0.6										1899-12-31 08:10:00	490	0.267	0.255	0.264	0.253	0.262	0.249	0.179	0.184	0.19	0.185	0.194	0.211	0.137	0.132	0.134	0.135	0.132	0.136	0.093	0.085	0.09	0.085	0.087	0.084	0.083	0.083	0.086	0.084
The lag time is -1.5 minutes							Ec	0.02344	0.2	-0.3										1899-12-31 08:15:00	495	0.27	0.258	0.266	0.256	0.265	0.252	0.182	0.187	0.193	0.188	0.197	0.213	0.141	0.136	0.138	0.14	0.136	0.141	0.093	0.085	0.09	0.086	0.087	0.084	0.083	0.083	0.086	0.084
*********************************************************																				1899-12-31 08:20:00	500	0.272	0.261	0.269	0.258	0.268	0.255	0.185	0.19	0.196	0.19	0.201	0.216	0.145	0.14	0.141	0.143	0.14	0.144	0.094	0.085	0.09	0.086	0.088	0.084	0.083	0.084	0.086	0.084
																				1899-12-31 08:25:00	505	0.275	0.263	0.272	0.26	0.27	0.257	0.187	0.192	0.198	0.192	0.203	0.217	0.148	0.144	0.145	0.147	0.143	0.148	0.094	0.085	0.09	0.086	0.088	0.085	0.083	0.084	0.086	0.084
*********************************************************																				1899-12-31 08:30:00	510	0.278	0.265	0.274	0.263	0.273	0.26	0.19	0.195	0.201	0.195	0.206	0.22	0.152	0.147	0.148	0.151	0.147	0.152	0.094	0.085	0.091	0.086	0.088	0.084	0.083	0.084	0.086	0.084
Well PA 48h Min																				1899-12-31 08:35:00	515	0.28	0.268	0.277	0.266	0.276	0.263	0.193	0.198	0.204	0.198	0.209	0.222	0.156	0.151	0.152	0.155	0.151	0.155	0.095	0.086	0.091	0.086	0.089	0.085	0.084	0.084	0.087	0.085
6 points from 15 through 40 minutes were used to estimate the growth rate.																				1899-12-31 08:40:00	520	0.283	0.271	0.28	0.268	0.279	0.265	0.196	0.2	0.207	0.201	0.212	0.224	0.16	0.155	0.155	0.159	0.155	0.159	0.095	0.086	0.092	0.087	0.089	0.085	0.084	0.084	0.087	0.085
The growth rate +/- s.e. is 0.01777 +/-0.000352 per minute.																				1899-12-31 08:45:00	525	0.286	0.274	0.283	0.271	0.282	0.268	0.198	0.203	0.21	0.203	0.215	0.227	0.163	0.159	0.158	0.162	0.158	0.162	0.096	0.086	0.092	0.087	0.09	0.085	0.084	0.084	0.087	0.085
This is equivalent to a doubling time of 39.0 +/-0.77 minutes.																				1899-12-31 08:50:00	530	0.289	0.277	0.285	0.274	0.284	0.271	0.201	0.205	0.212	0.205	0.218	0.229	0.166	0.162	0.162	0.165	0.161	0.166	0.096	0.087	0.092	0.087	0.09	0.086	0.084	0.085	0.088	0.086
The correlation coefficient R is 0.99922																				1899-12-31 08:55:00	535	0.292	0.28	0.288	0.277	0.287	0.274	0.203	0.208	0.215	0.208	0.22	0.231	0.169	0.165	0.165	0.169	0.165	0.169	0.097	0.087	0.093	0.088	0.091	0.086	0.085	0.085	0.088	0.086
The maximum OD is 0.174																				1899-12-31 09:00:00	540	0.295	0.282	0.291	0.28	0.29	0.277	0.206	0.211	0.217	0.21	0.223	0.234	0.172	0.169	0.168	0.172	0.168	0.172	0.097	0.088	0.094	0.088	0.092	0.087	0.085	0.085	0.089	0.086
The lag time is 1.3 minutes																				1899-12-31 09:05:00	545	0.298	0.285	0.294	0.283	0.293	0.28	0.208	0.213	0.22	0.213	0.226	0.236	0.175	0.172	0.171	0.175	0.17	0.175	0.098	0.088	0.095	0.089	0.093	0.087	0.085	0.086	0.089	0.087
*********************************************************																				1899-12-31 09:10:00	550	0.301	0.288	0.297	0.285	0.296	0.283	0.21	0.215	0.222	0.214	0.228	0.239	0.178	0.175	0.173	0.177	0.173	0.178	0.098	0.088	0.095	0.089	0.093	0.087	0.085	0.086	0.089	0.087
																				1899-12-31 09:15:00	555	0.304	0.291	0.3	0.288	0.299	0.287	0.213	0.217	0.225	0.217	0.231	0.241	0.181	0.178	0.176	0.18	0.176	0.18	0.099	0.089	0.096	0.089	0.094	0.087	0.086	0.086	0.089	0.087
*********************************************************																				1899-12-31 09:20:00	560	0.307	0.294	0.303	0.291	0.301	0.29	0.215	0.22	0.227	0.219	0.233	0.244	0.183	0.181	0.179	0.182	0.178	0.183	0.099	0.089	0.096	0.089	0.094	0.088	0.086	0.086	0.09	0.087
Well PA 48h Min																				1899-12-31 09:25:00	565	0.31	0.297	0.306	0.294	0.305	0.294	0.217	0.222	0.23	0.222	0.236	0.246	0.187	0.184	0.182	0.186	0.181	0.186	0.101	0.09	0.097	0.091	0.095	0.089	0.086	0.087	0.091	0.088
14 points from 10 through 75 minutes were used to estimate the growth rate.																				1899-12-31 09:30:00	570	0.314	0.3	0.31	0.297	0.308	0.297	0.22	0.225	0.233	0.224	0.239	0.249	0.19	0.187	0.185	0.188	0.184	0.189	0.101	0.091	0.098	0.091	0.096	0.089	0.087	0.087	0.091	0.089
The growth rate +/- s.e. is 0.01518 +/-0.000169 per minute.																				1899-12-31 09:35:00	575	0.317	0.303	0.312	0.3	0.311	0.3	0.222	0.227	0.235	0.226	0.241	0.252	0.193	0.19	0.188	0.191	0.187	0.191	0.102	0.091	0.099	0.091	0.097	0.09	0.087	0.088	0.092	0.089
This is equivalent to a doubling time of 45.7 +/-0.51 minutes.																				1899-12-31 09:40:00	580	0.32	0.307	0.316	0.303	0.314	0.304	0.225	0.229	0.237	0.229	0.244	0.254	0.195	0.193	0.191	0.194	0.19	0.194	0.102	0.092	0.099	0.092	0.098	0.09	0.088	0.088	0.092	0.09
The correlation coefficient R is 0.99926																				1899-12-31 09:45:00	585	0.324	0.31	0.319	0.307	0.317	0.307	0.227	0.231	0.24	0.231	0.246	0.257	0.198	0.196	0.194	0.198	0.193	0.197	0.104	0.092	0.101	0.093	0.099	0.091	0.088	0.089	0.093	0.09
The maximum OD is 0.182																				1899-12-31 09:50:00	590	0.327	0.313	0.322	0.31	0.32	0.311	0.229	0.234	0.242	0.233	0.249	0.259	0.201	0.199	0.197	0.201	0.196	0.199	0.105	0.093	0.101	0.094	0.1	0.091	0.088	0.089	0.093	0.091
The lag time is 1.8 minutes																				1899-12-31 09:55:00	595	0.331	0.316	0.325	0.313	0.323	0.315	0.231	0.236	0.245	0.236	0.251	0.262	0.204	0.202	0.199	0.204	0.199	0.202	0.105	0.094	0.103	0.094	0.101	0.092	0.089	0.09	0.094	0.091
*********************************************************																				1899-12-31 10:00:00	600	0.334	0.32	0.328	0.316	0.327	0.319	0.234	0.239	0.247	0.238	0.254	0.264	0.207	0.205	0.203	0.207	0.202	0.205	0.107	0.095	0.104	0.095	0.103	0.093	0.09	0.091	0.095	0.092
																				1899-12-31 10:05:00	605	0.338	0.323	0.331	0.319	0.33	0.323	0.236	0.241	0.25	0.24	0.256	0.267	0.209	0.208	0.205	0.21	0.204	0.208	0.108	0.095	0.105	0.096	0.104	0.093	0.09	0.091	0.096	0.093
*********************************************************																				1899-12-31 10:10:00	610	0.342	0.326	0.335	0.323	0.333	0.326	0.238	0.243	0.252	0.242	0.259	0.27	0.213	0.211	0.208	0.213	0.207	0.21	0.109	0.096	0.106	0.097	0.105	0.094	0.091	0.092	0.096	0.093
Well PA 48h Min																				1899-12-31 10:15:00	615	0.346	0.33	0.338	0.326	0.336	0.33	0.241	0.246	0.255	0.245	0.261	0.272	0.216	0.214	0.211	0.217	0.21	0.213	0.11	0.097	0.108	0.098	0.106	0.095	0.091	0.092	0.097	0.094
8 points from 40 through 75 minutes were used to estimate the growth rate.																				1899-12-31 10:20:00	620	0.349	0.333	0.342	0.33	0.339	0.334	0.244	0.248	0.257	0.247	0.264	0.275	0.219	0.217	0.214	0.219	0.213	0.216	0.112	0.098	0.109	0.099	0.108	0.096	0.092	0.093	0.099	0.095
The growth rate +/- s.e. is 0.01631 +/-0.000286 per minute.																				1899-12-31 10:25:00	625	0.354	0.337	0.345	0.334	0.343	0.338	0.246	0.251	0.26	0.25	0.266	0.278	0.222	0.22	0.216	0.222	0.216	0.219	0.113	0.099	0.11	0.1	0.11	0.097	0.093	0.094	0.099	0.096
This is equivalent to a doubling time of 42.5 +/-0.74 minutes.																				1899-12-31 10:30:00	630	0.358	0.34	0.349	0.337	0.347	0.342	0.249	0.253	0.262	0.252	0.269	0.281	0.225	0.223	0.219	0.225	0.219	0.222	0.115	0.1	0.113	0.101	0.112	0.098	0.094	0.095	0.1	0.097
The correlation coefficient R is 0.99908																				1899-12-31 10:35:00	635	0.361	0.344	0.352	0.341	0.35	0.346	0.252	0.255	0.265	0.254	0.271	0.283	0.228	0.225	0.222	0.228	0.221	0.225	0.117	0.101	0.114	0.103	0.113	0.099	0.094	0.095	0.101	0.098
The maximum OD is 0.184																				1899-12-31 10:40:00	640	0.366	0.348	0.356	0.345	0.354	0.35	0.255	0.258	0.268	0.257	0.274	0.286	0.231	0.229	0.224	0.231	0.225	0.228	0.119	0.103	0.116	0.104	0.115	0.1	0.096	0.097	0.103	0.099
The lag time is 6.3 minutes																				1899-12-31 10:45:00	645	0.371	0.352	0.36	0.349	0.357	0.354	0.257	0.261	0.27	0.26	0.277	0.289	0.234	0.231	0.227	0.233	0.227	0.23	0.121	0.104	0.118	0.105	0.117	0.102	0.096	0.098	0.104	0.1
*********************************************************																				1899-12-31 10:50:00	650	0.375	0.355	0.364	0.352	0.361	0.359	0.26	0.263	0.273	0.262	0.279	0.292	0.236	0.234	0.23	0.236	0.229	0.233	0.122	0.105	0.12	0.107	0.119	0.103	0.097	0.099	0.105	0.101
																				1899-12-31 10:55:00	655	0.379	0.359	0.368	0.356	0.365	0.363	0.263	0.266	0.276	0.265	0.282	0.295	0.239	0.237	0.233	0.239	0.232	0.236	0.125	0.107	0.122	0.108	0.122	0.105	0.099	0.099	0.107	0.102
*********************************************************																				1899-12-31 11:00:00	660	0.384	0.364	0.373	0.36	0.368	0.367	0.265	0.269	0.278	0.268	0.285	0.298	0.242	0.239	0.235	0.241	0.235	0.238	0.127	0.109	0.124	0.11	0.124	0.106	0.1	0.101	0.108	0.104
Well PA 72h Min																				1899-12-31 11:05:00	665	0.388	0.368	0.376	0.363	0.372	0.372	0.268	0.272	0.281	0.27	0.288	0.301	0.244	0.242	0.237	0.244	0.237	0.241	0.129	0.11	0.126	0.111	0.127	0.107	0.101	0.102	0.11	0.105
10 points from 0 through 45 minutes were used to estimate the growth rate.																				1899-12-31 11:10:00	670	0.394	0.372	0.381	0.368	0.375	0.377	0.271	0.275	0.284	0.274	0.291	0.305	0.247	0.244	0.24	0.246	0.239	0.243	0.131	0.112	0.129	0.113	0.13	0.109	0.102	0.103	0.111	0.106
The growth rate +/- s.e. is 0.01748 +/-0.000211 per minute.																				1899-12-31 11:15:00	675	0.399	0.375	0.385	0.372	0.379	0.383	0.275	0.278	0.287	0.277	0.294	0.308	0.25	0.247	0.243	0.249	0.242	0.246	0.134	0.114	0.132	0.116	0.133	0.111	0.103	0.105	0.113	0.108
This is equivalent to a doubling time of 39.6 +/-0.48 minutes.																				1899-12-31 11:20:00	680	0.404	0.38	0.39	0.377	0.384	0.388	0.276	0.28	0.289	0.28	0.297	0.312	0.253	0.25	0.245	0.252	0.245	0.248	0.137	0.116	0.135	0.118	0.135	0.113	0.105	0.106	0.115	0.109
The correlation coefficient R is 0.99942																				1899-12-31 11:25:00	685	0.409	0.384	0.393	0.381	0.387	0.391	0.28	0.283	0.292	0.283	0.3	0.316	0.255	0.252	0.248	0.254	0.247	0.251	0.141	0.118	0.137	0.12	0.138	0.115	0.107	0.108	0.117	0.111
The maximum OD is 0.190																				1899-12-31 11:30:00	690	0.415	0.389	0.397	0.386	0.392	0.395	0.283	0.286	0.295	0.286	0.303	0.32	0.258	0.255	0.25	0.257	0.25	0.254	0.144	0.121	0.14	0.122	0.142	0.117	0.108	0.109	0.119	0.113
The lag time is 0.0 minutes																				1899-12-31 11:35:00	695	0.421	0.394	0.402	0.389	0.396	0.4	0.286	0.289	0.298	0.288	0.306	0.323	0.261	0.257	0.253	0.26	0.252	0.256	0.146	0.123	0.143	0.124	0.145	0.119	0.11	0.111	0.121	0.115
*********************************************************																				1899-12-31 11:40:00	700	0.427	0.398	0.407	0.394	0.399	0.406	0.289	0.292	0.301	0.292	0.31	0.328	0.264	0.26	0.255	0.262	0.255	0.259	0.149	0.126	0.145	0.127	0.149	0.122	0.112	0.113	0.124	0.117
																				1899-12-31 11:45:00	705	0.432	0.403	0.411	0.399	0.404	0.412	0.292	0.295	0.303	0.295	0.313	0.331	0.267	0.263	0.258	0.264	0.258	0.262	0.153	0.128	0.149	0.13	0.152	0.124	0.114	0.115	0.126	0.119
*********************************************************																				1899-12-31 11:50:00	710	0.438	0.407	0.415	0.403	0.408	0.418	0.296	0.298	0.307	0.298	0.315	0.335	0.27	0.265	0.261	0.267	0.26	0.264	0.156	0.131	0.152	0.133	0.156	0.127	0.116	0.117	0.129	0.121
Well PA 72h Min																				1899-12-31 11:55:00	715	0.444	0.41	0.42	0.407	0.411	0.422	0.299	0.301	0.31	0.302	0.318	0.339	0.273	0.268	0.263	0.27	0.263	0.267	0.157	0.134	0.156	0.136	0.16	0.13	0.118	0.12	0.131	0.124
10 points from 10 through 55 minutes were used to estimate the growth rate.																				1899-12-31 12:00:00	720	0.45	0.414	0.425	0.411	0.415	0.427	0.302	0.304	0.312	0.304	0.321	0.343	0.275	0.27	0.265	0.272	0.265	0.269	0.16	0.137	0.158	0.139	0.162	0.132	0.12	0.121	0.134	0.126
The growth rate +/- s.e. is 0.01741 +/-0.000145 per minute.																				1899-12-31 12:05:00	725	0.457	0.42	0.43	0.417	0.419	0.432	0.306	0.307	0.316	0.308	0.325	0.348	0.279	0.273	0.268	0.275	0.268	0.272	0.161	0.14	0.162	0.143	0.167	0.136	0.122	0.124	0.137	0.129
This is equivalent to a doubling time of 39.8 +/-0.33 minutes.																				1899-12-31 12:10:00	730	0.465	0.427	0.435	0.422	0.424	0.438	0.31	0.311	0.319	0.312	0.328	0.352	0.282	0.276	0.271	0.278	0.271	0.275	0.165	0.144	0.165	0.146	0.17	0.139	0.125	0.127	0.14	0.132
The correlation coefficient R is 0.99972																				1899-12-31 12:15:00	735	0.473	0.433	0.44	0.428	0.429	0.444	0.314	0.314	0.322	0.315	0.332	0.357	0.285	0.278	0.274	0.281	0.273	0.278	0.165	0.147	0.168	0.15	0.174	0.143	0.128	0.13	0.144	0.135
The maximum OD is 0.186																				1899-12-31 12:20:00	740	0.481	0.437	0.447	0.434	0.434	0.451	0.317	0.318	0.326	0.318	0.335	0.361	0.288	0.281	0.277	0.283	0.276	0.281	0.178	0.15	0.171	0.153	0.177	0.146	0.131	0.133	0.147	0.138
The lag time is -0.1 minutes																				1899-12-31 12:25:00	745	0.489	0.444	0.452	0.44	0.439	0.459	0.322	0.321	0.329	0.322	0.339	0.366	0.291	0.284	0.28	0.286	0.279	0.283	0.173	0.154	0.174	0.157	0.181	0.149	0.133	0.135	0.15	0.141
*********************************************************																				1899-12-31 12:30:00	750	0.498	0.451	0.459	0.447	0.444	0.465	0.326	0.325	0.333	0.326	0.343	0.371	0.295	0.287	0.282	0.289	0.282	0.287	0.177	0.157	0.176	0.16	0.185	0.153	0.137	0.139	0.154	0.145
																				1899-12-31 12:35:00	755	0.506	0.458	0.466	0.452	0.449	0.47	0.33	0.328	0.336	0.33	0.346	0.376	0.298	0.289	0.285	0.292	0.284	0.289	0.18	0.16	0.176	0.163	0.187	0.156	0.139	0.141	0.156	0.147
*********************************************************																				1899-12-31 12:40:00	760	0.512	0.463	0.471	0.455	0.454	0.473	0.335	0.332	0.34	0.333	0.35	0.38	0.302	0.292	0.288	0.295	0.287	0.292	0.185	0.163	0.179	0.167	0.191	0.159	0.143	0.146	0.16	0.151
Well PA 72h Min																				1899-12-31 12:45:00	765	0.52	0.467	0.476	0.458	0.458	0.477	0.339	0.336	0.343	0.338	0.354	0.385	0.306	0.295	0.291	0.298	0.29	0.295	0.188	0.167	0.181	0.171	0.195	0.163	0.147	0.149	0.164	0.155
6 points from 15 through 40 minutes were used to estimate the growth rate.																				1899-12-31 12:50:00	770	0.527	0.471	0.48	0.463	0.462	0.481	0.343	0.34	0.347	0.342	0.358	0.389	0.309	0.298	0.294	0.301	0.292	0.298	0.197	0.17	0.184	0.174	0.198	0.166	0.15	0.152	0.167	0.158
The growth rate +/- s.e. is 0.01777 +/-0.000352 per minute.																				1899-12-31 12:55:00	775	0.534	0.476	0.485	0.466	0.465	0.485	0.348	0.344	0.35	0.346	0.362	0.393	0.313	0.301	0.297	0.305	0.295	0.301	0.195	0.174	0.188	0.178	0.201	0.17	0.153	0.155	0.171	0.162
This is equivalent to a doubling time of 39.0 +/-0.77 minutes.																				1899-12-31 13:00:00	780	0.541	0.481	0.49	0.469	0.467	0.49	0.352	0.348	0.354	0.351	0.366	0.398	0.317	0.304	0.3	0.307	0.298	0.304	0.197	0.177	0.191	0.181	0.204	0.173	0.156	0.158	0.174	0.165
The correlation coefficient R is 0.99922																				1899-12-31 13:05:00	785	0.55	0.487	0.497	0.474	0.47	0.493	0.357	0.353	0.358	0.356	0.371	0.403	0.322	0.307	0.304	0.31	0.301	0.307	0.2	0.18	0.194	0.184	0.208	0.177	0.159	0.162	0.178	0.169
The maximum OD is 0.180																				1899-12-31 13:10:00	790	0.557	0.493	0.502	0.48	0.473	0.496	0.362	0.358	0.362	0.36	0.375	0.408	0.326	0.31	0.307	0.313	0.304	0.311	0.201	0.181	0.197	0.187	0.211	0.18	0.163	0.165	0.181	0.172
The lag time is 1.3 minutes																				1899-12-31 13:15:00	795	0.566	0.498	0.508	0.484	0.477	0.501	0.367	0.363	0.365	0.365	0.379	0.412	0.33	0.313	0.31	0.316	0.307	0.314	0.201	0.182	0.2	0.188	0.214	0.181	0.166	0.169	0.185	0.175
*********************************************************																				1899-12-31 13:20:00	800	0.573	0.504	0.515	0.487	0.481	0.506	0.373	0.368	0.37	0.37	0.384	0.419	0.334	0.317	0.314	0.32	0.311	0.317	0.2	0.182	0.202	0.187	0.215	0.181	0.169	0.172	0.188	0.178
																				1899-12-31 13:25:00	805	0.581	0.51	0.521	0.489	0.484	0.51	0.377	0.373	0.374	0.375	0.389	0.424	0.339	0.321	0.318	0.323	0.314	0.321	0.2	0.181	0.202	0.187	0.215	0.181	0.173	0.176	0.192	0.182
*********************************************************																				1899-12-31 13:30:00	810	0.584	0.514	0.528	0.492	0.487	0.514	0.383	0.376	0.378	0.38	0.394	0.429	0.343	0.324	0.321	0.327	0.317	0.324	0.199	0.18	0.202	0.186	0.214	0.18	0.176	0.179	0.195	0.185
Well PA 72h Min																				1899-12-31 13:35:00	815	0.591	0.521	0.533	0.499	0.49	0.517	0.386	0.38	0.381	0.384	0.397	0.434	0.348	0.327	0.324	0.329	0.32	0.327	0.199	0.18	0.202	0.185	0.213	0.179	0.179	0.182	0.198	0.188
7 points from 10 through 40 minutes were used to estimate the growth rate.																				1899-12-31 13:40:00	820	0.597	0.527	0.539	0.504	0.495	0.521	0.392	0.387	0.386	0.39	0.402	0.439	0.353	0.33	0.328	0.333	0.324	0.33	0.2	0.18	0.202	0.185	0.213	0.179	0.182	0.186	0.202	0.192
The growth rate +/- s.e. is 0.01796 +/-0.000305 per minute.																				1899-12-31 13:45:00	825	0.604	0.531	0.547	0.507	0.499	0.524	0.398	0.391	0.391	0.395	0.407	0.444	0.357	0.334	0.332	0.337	0.327	0.334	0.201	0.179	0.202	0.185	0.212	0.179	0.185	0.189	0.203	0.193
This is equivalent to a doubling time of 38.6 +/-0.65 minutes.																				1899-12-31 13:50:00	830	0.609	0.535	0.552	0.509	0.503	0.527	0.404	0.396	0.395	0.4	0.411	0.45	0.362	0.337	0.336	0.34	0.331	0.338	0.199	0.179	0.202	0.185	0.212	0.179	0.187	0.19	0.205	0.193
The correlation coefficient R is 0.99928																				1899-12-31 13:55:00	835	0.616	0.538	0.557	0.513	0.507	0.53	0.408	0.4	0.399	0.405	0.416	0.456	0.366	0.341	0.339	0.343	0.334	0.341	0.197	0.179	0.201	0.184	0.211	0.179	0.187	0.19	0.204	0.192
The maximum OD is 0.185																				1899-12-31 14:00:00	840	0.623	0.544	0.563	0.518	0.512	0.537	0.414	0.406	0.405	0.41	0.422	0.462	0.372	0.345	0.344	0.347	0.338	0.345	0.202	0.179	0.202	0.184	0.211	0.179	0.186	0.189	0.203	0.192
The lag time is 2.5 minutes																				1899-12-31 14:05:00	845	0.629	0.553	0.57	0.521	0.517	0.542	0.417	0.41	0.41	0.415	0.427	0.468	0.377	0.349	0.348	0.351	0.341	0.349	0.199	0.179	0.202	0.184	0.211	0.179	0.186	0.188	0.202	0.191
*********************************************************																				1899-12-31 14:10:00	850	0.637	0.557	0.576	0.524	0.521	0.545	0.422	0.415	0.416	0.421	0.434	0.476	0.382	0.352	0.352	0.354	0.345	0.353	0.196	0.179	0.201	0.184	0.21	0.178	0.186	0.188	0.202	0.191
																				1899-12-31 14:15:00	855	0.645	0.562	0.583	0.529	0.526	0.549	0.427	0.42	0.422	0.427	0.44	0.483	0.387	0.356	0.356	0.358	0.349	0.356	0.195	0.178	0.201	0.184	0.21	0.178	0.185	0.188	0.201	0.19
*********************************************************																				1899-12-31 14:20:00	860	0.65	0.565	0.589	0.533	0.529	0.553	0.435	0.423	0.427	0.434	0.445	0.487	0.393	0.36	0.36	0.361	0.352	0.36	0.195	0.178	0.201	0.184	0.209	0.178	0.185	0.187	0.201	0.19
Well PA 72h Min																				1899-12-31 14:25:00	865	0.654	0.568	0.594	0.535	0.532	0.557	0.442	0.429	0.433	0.44	0.45	0.492	0.398	0.363	0.364	0.366	0.356	0.364	0.194	0.178	0.201	0.184	0.209	0.178	0.185	0.187	0.201	0.19
11 points from 0 through 50 minutes were used to estimate the growth rate.																				1899-12-31 14:30:00	870	0.658	0.572	0.6	0.541	0.537	0.559	0.448	0.433	0.438	0.448	0.454	0.495	0.403	0.367	0.368	0.369	0.359	0.368	0.194	0.178	0.201	0.183	0.209	0.178	0.185	0.187	0.2	0.19
The growth rate +/- s.e. is 0.01737 +/-0.000155 per minute.																				1899-12-31 14:35:00	875	0.664	0.574	0.605	0.544	0.542	0.561	0.454	0.441	0.445	0.457	0.46	0.5	0.408	0.371	0.373	0.373	0.364	0.372	0.194	0.178	0.201	0.184	0.209	0.178	0.185	0.187	0.2	0.19
This is equivalent to a doubling time of 39.9 +/-0.36 minutes.																				1899-12-31 14:40:00	880	0.669	0.579	0.61	0.546	0.546	0.564	0.461	0.447	0.452	0.466	0.466	0.506	0.412	0.375	0.377	0.377	0.367	0.376	0.193	0.178	0.201	0.183	0.208	0.178	0.185	0.187	0.2	0.189
The correlation coefficient R is 0.99964																				1899-12-31 14:45:00	885	0.675	0.583	0.616	0.55	0.551	0.568	0.471	0.456	0.458	0.477	0.473	0.51	0.418	0.378	0.381	0.381	0.372	0.381	0.193	0.177	0.201	0.183	0.208	0.178	0.185	0.187	0.2	0.189
The maximum OD is 0.182																				1899-12-31 14:50:00	890	0.68	0.59	0.622	0.555	0.555	0.573	0.48	0.463	0.465	0.487	0.481	0.514	0.423	0.383	0.386	0.385	0.376	0.385	0.193	0.177	0.201	0.183	0.208	0.178	0.185	0.187	0.2	0.189
The lag time is 0.0 minutes																				1899-12-31 14:55:00	895	0.687	0.594	0.63	0.559	0.562	0.578	0.491	0.471	0.471	0.497	0.489	0.519	0.43	0.387	0.391	0.389	0.381	0.39	0.193	0.177	0.201	0.183	0.208	0.178	0.185	0.187	0.199	0.189
*********************************************************																				1899-12-31 15:00:00	900	0.693	0.597	0.635	0.565	0.566	0.581	0.497	0.481	0.476	0.506	0.499	0.523	0.435	0.392	0.397	0.393	0.386	0.395	0.193	0.177	0.201	0.183	0.208	0.178	0.185	0.187	0.2	0.189
																				1899-12-31 15:05:00	905	0.699	0.606	0.641	0.574	0.571	0.586	0.506	0.489	0.483	0.514	0.507	0.527	0.441	0.395	0.401	0.397	0.389	0.399	0.193	0.177	0.201	0.183	0.208	0.178	0.184	0.186	0.199	0.188
*********************************************************																				1899-12-31 15:10:00	910	0.705	0.609	0.647	0.574	0.577	0.589	0.511	0.493	0.49	0.52	0.512	0.531	0.447	0.399	0.406	0.402	0.394	0.404	0.193	0.176	0.201	0.183	0.208	0.178	0.184	0.186	0.199	0.188
Well PA 72h Min																				1899-12-31 15:15:00	915	0.709	0.614	0.654	0.575	0.583	0.591	0.518	0.496	0.496	0.525	0.514	0.535	0.453	0.405	0.41	0.405	0.398	0.408	0.193	0.176	0.201	0.183	0.208	0.178	0.184	0.186	0.199	0.188
9 points from 10 through 50 minutes were used to estimate the growth rate.																				1899-12-31 15:20:00	920	0.713	0.619	0.661	0.578	0.587	0.594	0.521	0.5	0.503	0.53	0.518	0.539	0.459	0.409	0.415	0.411	0.403	0.413	0.193	0.177	0.201	0.183	0.208	0.178	0.185	0.186	0.199	0.188
The growth rate +/- s.e. is 0.01777 +/-0.000201 per minute.																				1899-12-31 15:25:00	925	0.716	0.622	0.664	0.579	0.59	0.596	0.525	0.505	0.507	0.534	0.521	0.543	0.464	0.413	0.421	0.414	0.407	0.418	0.192	0.176	0.201	0.183	0.208	0.177	0.184	0.186	0.198	0.188
This is equivalent to a doubling time of 39.0 +/-0.44 minutes.																				1899-12-31 15:30:00	930	0.721	0.628	0.669	0.588	0.593	0.599	0.531	0.509	0.512	0.538	0.528	0.548	0.471	0.417	0.427	0.419	0.411	0.423	0.192	0.176	0.201	0.183	0.208	0.177	0.184	0.186	0.198	0.188
The correlation coefficient R is 0.99955																				1899-12-31 15:35:00	935	0.73	0.631	0.675	0.593	0.599	0.603	0.536	0.515	0.517	0.544	0.536	0.554	0.478	0.422	0.431	0.423	0.417	0.428	0.192	0.176	0.201	0.183	0.208	0.178	0.184	0.186	0.198	0.188
The maximum OD is 0.181																				1899-12-31 15:40:00	940	0.734	0.636	0.681	0.597	0.606	0.607	0.542	0.52	0.522	0.55	0.544	0.558	0.487	0.427	0.435	0.428	0.422	0.434	0.192	0.176	0.201	0.183	0.208	0.178	0.184	0.186	0.198	0.188
The lag time is 2.0 minutes																				1899-12-31 15:45:00	945	0.738	0.64	0.685	0.603	0.61	0.612	0.553	0.524	0.524	0.556	0.551	0.561	0.495	0.432	0.44	0.434	0.427	0.439	0.193	0.176	0.201	0.183	0.208	0.178	0.184	0.186	0.198	0.188
*********************************************************																				1899-12-31 15:50:00	950	0.742	0.647	0.692	0.604	0.616	0.616	0.559	0.529	0.525	0.562	0.557	0.563	0.503	0.437	0.446	0.438	0.432	0.444	0.192	0.176	0.2	0.183	0.208	0.177	0.184	0.186	0.198	0.188
																				1899-12-31 15:55:00	955	0.745	0.653	0.696	0.603	0.62	0.619	0.561	0.536	0.526	0.566	0.563	0.566	0.512	0.441	0.456	0.443	0.437	0.45	0.192	0.176	0.201	0.183	0.208	0.178	0.184	0.186	0.198	0.188
*********************************************************																				1899-12-31 16:00:00	960	0.751	0.657	0.702	0.607	0.625	0.621	0.564	0.543	0.529	0.57	0.569	0.568	0.519	0.447	0.464	0.447	0.444	0.456	0.192	0.176	0.2	0.183	0.208	0.177	0.184	0.186	0.198	0.188
Well PA 24hMin																				1899-12-31 16:05:00	965	0.757	0.663	0.707	0.61	0.632	0.622	0.569	0.545	0.532	0.573	0.575	0.572	0.527	0.452	0.469	0.453	0.449	0.463	0.192	0.176	0.2	0.183	0.208	0.178	0.184	0.186	0.198	0.188
9 points from 10 through 50 minutes were used to estimate the growth rate.																				1899-12-31 16:10:00	970	0.763	0.668	0.713	0.621	0.637	0.625	0.574	0.548	0.535	0.576	0.582	0.575	0.533	0.459	0.472	0.458	0.455	0.469	0.192	0.176	0.2	0.183	0.208	0.177	0.184	0.186	0.198	0.188
The growth rate +/- s.e. is 0.01777 +/-0.000201 per minute.																				1899-12-31 16:15:00	975	0.768	0.673	0.718	0.626	0.643	0.63	0.582	0.551	0.539	0.579	0.589	0.581	0.543	0.465	0.476	0.463	0.462	0.473	0.192	0.176	0.2	0.183	0.208	0.178	0.184	0.186	0.199	0.188
This is equivalent to a doubling time of 39.0 +/-0.44 minutes.																				1899-12-31 16:20:00	980	0.771	0.676	0.722	0.627	0.648	0.634	0.585	0.554	0.546	0.582	0.596	0.585	0.546	0.471	0.482	0.468	0.466	0.477	0.192	0.175	0.2	0.182	0.208	0.177	0.184	0.186	0.198	0.188
The correlation coefficient R is 0.99955																				1899-12-31 16:25:00	985	0.771	0.678	0.726	0.631	0.654	0.635	0.586	0.558	0.55	0.583	0.603	0.589	0.551	0.477	0.49	0.471	0.47	0.481	0.192	0.175	0.2	0.183	0.208	0.177	0.184	0.186	0.198	0.188
The maximum OD is 0.181																				1899-12-31 16:30:00	990	0.774	0.679	0.728	0.634	0.659	0.636	0.587	0.562	0.552	0.586	0.61	0.592	0.554	0.482	0.494	0.473	0.473	0.486	0.192	0.175	0.2	0.182	0.208	0.178	0.184	0.186	0.199	0.188
The lag time is 2.0 minutes																				1899-12-31 16:35:00	995	0.78	0.687	0.734	0.641	0.662	0.637	0.594	0.565	0.553	0.589	0.616	0.596	0.559	0.488	0.498	0.476	0.478	0.489	0.192	0.175	0.2	0.183	0.208	0.178	0.184	0.186	0.198	0.188
*********************************************************																				1899-12-31 16:40:00	1000	0.784	0.689	0.737	0.644	0.666	0.641	0.602	0.57	0.556	0.593	0.62	0.6	0.566	0.491	0.501	0.481	0.483	0.493	0.192	0.175	0.2	0.182	0.208	0.177	0.184	0.186	0.198	0.188
																				1899-12-31 16:45:00	1005	0.784	0.694	0.737	0.644	0.667	0.642	0.608	0.572	0.558	0.597	0.623	0.601	0.571	0.495	0.507	0.484	0.489	0.496	0.191	0.175	0.199	0.182	0.207	0.177	0.184	0.185	0.198	0.187
*********************************************************																				1899-12-31 16:50:00	1010	0.786	0.698	0.74	0.646	0.672	0.646	0.612	0.573	0.56	0.6	0.628	0.604	0.575	0.502	0.514	0.487	0.493	0.499	0.192	0.175	0.2	0.182	0.207	0.177	0.184	0.186	0.198	0.187
Well PA 24hMin																				1899-12-31 16:55:00	1015	0.789	0.702	0.746	0.645	0.678	0.648	0.613	0.579	0.566	0.603	0.636	0.606	0.581	0.508	0.518	0.492	0.498	0.503	0.192	0.175	0.2	0.182	0.207	0.177	0.184	0.186	0.198	0.187
14 points from 40 through 105 minutes were used to estimate the growth rate.																				1899-12-31 17:00:00	1020	0.791	0.704	0.747	0.648	0.683	0.647	0.612	0.586	0.574	0.605	0.643	0.609	0.583	0.513	0.522	0.497	0.502	0.507	0.192	0.175	0.2	0.182	0.207	0.177	0.184	0.185	0.197	0.187
The growth rate +/- s.e. is 0.01058 +/-0.000150 per minute.																				1899-12-31 17:05:00	1025	0.793	0.707	0.75	0.651	0.689	0.649	0.616	0.587	0.581	0.611	0.651	0.614	0.588	0.517	0.525	0.501	0.505	0.512	0.192	0.174	0.2	0.182	0.208	0.177	0.184	0.186	0.198	0.187
This is equivalent to a doubling time of 65.5 +/-0.93 minutes.																				1899-12-31 17:10:00	1030	0.799	0.711	0.755	0.654	0.693	0.654	0.618	0.591	0.586	0.62	0.657	0.619	0.594	0.523	0.529	0.503	0.508	0.517	0.192	0.174	0.2	0.182	0.207	0.177	0.184	0.185	0.197	0.187
The correlation coefficient R is 0.99880																				1899-12-31 17:15:00	1035	0.803	0.717	0.755	0.659	0.696	0.657	0.621	0.592	0.589	0.629	0.662	0.622	0.6	0.528	0.536	0.506	0.511	0.523	0.192	0.175	0.2	0.182	0.208	0.177	0.184	0.185	0.197	0.187
The maximum OD is 0.119																				1899-12-31 17:20:00	1040	0.807	0.721	0.761	0.662	0.7	0.662	0.625	0.593	0.592	0.637	0.668	0.624	0.603	0.534	0.542	0.51	0.514	0.529	0.192	0.175	0.2	0.182	0.208	0.177	0.184	0.185	0.197	0.187
The lag time is 5.2 minutes																				1899-12-31 17:25:00	1045	0.808	0.724	0.762	0.671	0.702	0.662	0.631	0.597	0.598	0.643	0.676	0.628	0.607	0.539	0.543	0.513	0.516	0.534	0.191	0.174	0.2	0.181	0.207	0.177	0.183	0.185	0.197	0.187
*********************************************************																				1899-12-31 17:30:00	1050	0.812	0.731	0.767	0.676	0.707	0.663	0.641	0.604	0.605	0.65	0.687	0.633	0.614	0.544	0.547	0.517	0.52	0.538	0.191	0.174	0.2	0.182	0.207	0.177	0.184	0.185	0.197	0.187
																				1899-12-31 17:35:00	1055	0.817	0.736	0.771	0.682	0.713	0.667	0.643	0.61	0.612	0.655	0.694	0.636	0.622	0.549	0.55	0.522	0.525	0.544	0.191	0.174	0.199	0.181	0.207	0.176	0.184	0.185	0.197	0.186
*********************************************************																				1899-12-31 17:40:00	1060	0.816	0.737	0.77	0.685	0.717	0.668	0.642	0.612	0.619	0.657	0.699	0.637	0.626	0.555	0.556	0.528	0.531	0.546	0.192	0.174	0.2	0.181	0.207	0.176	0.184	0.185	0.197	0.186
Well PA 24hMin																				1899-12-31 17:45:00	1065	0.821	0.74	0.774	0.69	0.72	0.671	0.64	0.618	0.625	0.661	0.705	0.64	0.629	0.559	0.56	0.531	0.538	0.549	0.191	0.174	0.2	0.181	0.207	0.176	0.184	0.185	0.197	0.186
13 points from 0 through 60 minutes were used to estimate the growth rate.																				1899-12-31 17:50:00	1070	0.822	0.744	0.779	0.695	0.726	0.671	0.642	0.621	0.632	0.665	0.713	0.644	0.632	0.564	0.566	0.536	0.545	0.552	0.191	0.174	0.2	0.182	0.207	0.176	0.184	0.185	0.197	0.186
The growth rate +/- s.e. is 0.01247 +/-0.000152 per minute.																				1899-12-31 17:55:00	1075	0.829	0.751	0.784	0.699	0.731	0.674	0.645	0.622	0.639	0.667	0.72	0.647	0.636	0.571	0.57	0.541	0.549	0.555	0.191	0.174	0.199	0.181	0.208	0.176	0.183	0.185	0.197	0.186
This is equivalent to a doubling time of 55.6 +/-0.68 minutes.																				1899-12-31 18:00:00	1080	0.831	0.752	0.791	0.705	0.737	0.679	0.655	0.625	0.645	0.672	0.726	0.649	0.641	0.576	0.577	0.546	0.553	0.56	0.191	0.174	0.199	0.181	0.207	0.176	0.184	0.185	0.196	0.186
The correlation coefficient R is 0.99918																				1899-12-31 18:05:00	1085	0.838	0.76	0.797	0.707	0.744	0.68	0.665	0.629	0.653	0.678	0.731	0.65	0.648	0.582	0.583	0.553	0.556	0.565	0.191	0.174	0.2	0.181	0.208	0.176	0.184	0.185	0.196	0.186
The maximum OD is 0.100																				1899-12-31 18:10:00	1090	0.832	0.757	0.795	0.71	0.744	0.68	0.667	0.63	0.658	0.682	0.735	0.651	0.653	0.588	0.587	0.557	0.559	0.57	0.191	0.174	0.2	0.181	0.207	0.176	0.184	0.185	0.196	0.186
The lag time is 1.2 minutes																				1899-12-31 18:15:00	1095	0.833	0.759	0.796	0.711	0.747	0.682	0.667	0.635	0.663	0.687	0.74	0.652	0.655	0.591	0.594	0.561	0.562	0.573	0.191	0.174	0.2	0.181	0.207	0.176	0.183	0.185	0.196	0.186
*********************************************************																				1899-12-31 18:20:00	1100	0.834	0.765	0.796	0.715	0.752	0.684	0.665	0.641	0.666	0.693	0.743	0.655	0.657	0.596	0.597	0.563	0.565	0.577	0.191	0.174	0.2	0.181	0.207	0.176	0.183	0.185	0.196	0.186
																				1899-12-31 18:25:00	1105	0.836	0.762	0.798	0.722	0.755	0.682	0.666	0.646	0.669	0.697	0.748	0.656	0.659	0.6	0.6	0.566	0.569	0.58	0.191	0.174	0.2	0.181	0.207	0.176	0.183	0.185	0.196	0.186
*********************************************************																				1899-12-31 18:30:00	1110	0.838	0.765	0.802	0.722	0.758	0.681	0.671	0.647	0.671	0.703	0.753	0.656	0.662	0.603	0.605	0.569	0.573	0.584	0.191	0.173	0.199	0.181	0.207	0.176	0.183	0.185	0.196	0.186
Well PA 24hMin																				1899-12-31 18:35:00	1115	0.841	0.766	0.803	0.722	0.763	0.685	0.679	0.65	0.675	0.709	0.758	0.657	0.665	0.608	0.611	0.573	0.578	0.589	0.191	0.174	0.2	0.181	0.207	0.176	0.183	0.185	0.196	0.186
15 points from 15 through 85 minutes were used to estimate the growth rate.																				1899-12-31 18:40:00	1120	0.847	0.772	0.808	0.726	0.767	0.687	0.681	0.652	0.681	0.712	0.762	0.658	0.668	0.614	0.614	0.579	0.582	0.594	0.191	0.173	0.2	0.181	0.207	0.176	0.183	0.185	0.196	0.186
The growth rate +/- s.e. is 0.01141 +/-0.000146 per minute.																				1899-12-31 18:45:00	1125	0.843	0.776	0.808	0.722	0.768	0.685	0.679	0.656	0.688	0.712	0.767	0.659	0.671	0.619	0.616	0.585	0.585	0.597	0.19	0.173	0.199	0.18	0.207	0.176	0.183	0.184	0.196	0.185
This is equivalent to a doubling time of 60.8 +/-0.78 minutes.																				1899-12-31 18:50:00	1130	0.841	0.773	0.807	0.727	0.773	0.687	0.678	0.662	0.693	0.712	0.771	0.661	0.674	0.623	0.62	0.59	0.589	0.6	0.191	0.173	0.2	0.18	0.207	0.176	0.183	0.184	0.196	0.186
The correlation coefficient R is 0.99893																				1899-12-31 18:55:00	1135	0.848	0.778	0.812	0.735	0.775	0.69	0.682	0.668	0.698	0.713	0.775	0.663	0.679	0.628	0.627	0.593	0.593	0.605	0.191	0.173	0.2	0.181	0.207	0.176	0.183	0.184	0.196	0.186
The maximum OD is 0.119																				1899-12-31 19:00:00	1140	0.843	0.783	0.812	0.74	0.782	0.689	0.691	0.67	0.704	0.715	0.777	0.666	0.682	0.631	0.628	0.596	0.598	0.609	0.191	0.173	0.2	0.18	0.207	0.175	0.183	0.184	0.196	0.186
The lag time is 1.6 minutes																				1899-12-31 19:05:00	1145	0.851	0.781	0.817	0.743	0.786	0.693	0.693	0.673	0.71	0.716	0.778	0.669	0.683	0.636	0.628	0.599	0.601	0.613	0.191	0.173	0.2	0.18	0.207	0.175	0.183	0.184	0.196	0.186
*********************************************************																				1899-12-31 19:10:00	1150	0.851	0.784	0.822	0.742	0.785	0.695	0.69	0.674	0.717	0.718	0.782	0.672	0.687	0.639	0.632	0.603	0.607	0.617	0.19	0.173	0.2	0.18	0.207	0.175	0.183	0.184	0.196	0.186
																				1899-12-31 19:15:00	1155	0.856	0.791	0.825	0.747	0.789	0.697	0.69	0.678	0.722	0.719	0.783	0.673	0.69	0.644	0.635	0.608	0.611	0.62	0.191	0.173	0.2	0.18	0.207	0.175	0.183	0.184	0.195	0.185
*********************************************************																				1899-12-31 19:20:00	1160	0.856	0.79	0.83	0.752	0.793	0.697	0.692	0.684	0.725	0.724	0.787	0.677	0.695	0.648	0.641	0.612	0.616	0.624	0.191	0.173	0.2	0.181	0.207	0.176	0.183	0.184	0.196	0.186
Well PA 24hMin																				1899-12-31 19:25:00	1165	0.861	0.792	0.831	0.758	0.796	0.697	0.698	0.692	0.728	0.728	0.793	0.683	0.699	0.652	0.647	0.616	0.619	0.627	0.19	0.173	0.2	0.18	0.207	0.176	0.183	0.184	0.196	0.186
6 points from 25 through 50 minutes were used to estimate the growth rate.																				1899-12-31 19:30:00	1170	0.861	0.795	0.829	0.764	0.799	0.697	0.706	0.695	0.731	0.732	0.796	0.688	0.703	0.656	0.651	0.62	0.623	0.631	0.19	0.173	0.199	0.18	0.206	0.175	0.183	0.184	0.195	0.185
The growth rate +/- s.e. is 0.01296 +/-0.000710 per minute.																				1899-12-31 19:35:00	1175	0.859	0.797	0.832	0.761	0.805	0.704	0.706	0.696	0.735	0.736	0.8	0.691	0.705	0.66	0.657	0.624	0.628	0.636	0.19	0.173	0.2	0.18	0.207	0.175	0.183	0.184	0.195	0.185
This is equivalent to a doubling time of 53.5 +/-2.93 minutes.																				1899-12-31 19:40:00	1180	0.86	0.792	0.83	0.767	0.801	0.702	0.706	0.694	0.736	0.74	0.803	0.692	0.702	0.663	0.656	0.627	0.63	0.638	0.19	0.173	0.2	0.18	0.206	0.175	0.183	0.184	0.196	0.186
The correlation coefficient R is 0.99405																				1899-12-31 19:45:00	1185	0.854	0.789	0.827	0.762	0.799	0.7	0.702	0.693	0.735	0.742	0.804	0.692	0.701	0.663	0.658	0.63	0.631	0.64	0.19	0.173	0.2	0.18	0.206	0.175	0.183	0.184	0.195	0.186
The maximum OD is 0.106																				1899-12-31 19:50:00	1190	0.864	0.8	0.832	0.767	0.802	0.704	0.706	0.698	0.741	0.749	0.814	0.692	0.703	0.669	0.662	0.633	0.636	0.643	0.19	0.173	0.2	0.18	0.206	0.176	0.183	0.184	0.195	0.185
The lag time is 3.9 minutes																				1899-12-31 19:55:00	1195	0.865	0.801	0.834	0.776	0.801	0.706	0.711	0.703	0.746	0.753	0.821	0.692	0.707	0.675	0.665	0.637	0.64	0.647	0.19	0.173	0.199	0.18	0.206	0.175	0.183	0.184	0.195	0.185
*********************************************************																				1899-12-31 20:00:00	1200	0.866	0.799	0.838	0.77	0.804	0.707	0.71	0.704	0.749	0.755	0.825	0.691	0.709	0.678	0.669	0.64	0.643	0.648	0.19	0.173	0.199	0.18	0.206	0.175	0.182	0.184	0.195	0.185
																				1899-12-31 20:05:00	1205	0.862	0.801	0.836	0.767	0.811	0.707	0.706	0.705	0.749	0.759	0.828	0.692	0.71	0.679	0.668	0.642	0.644	0.65	0.19	0.173	0.199	0.18	0.206	0.175	0.182	0.183	0.195	0.185
*********************************************************																				1899-12-31 20:10:00	1210	0.855	0.8	0.83	0.768	0.808	0.703	0.705	0.705	0.747	0.76	0.825	0.693	0.708	0.678	0.669	0.643	0.644	0.651	0.19	0.173	0.2	0.18	0.206	0.175	0.183	0.184	0.195	0.185
Well PA 24hMin																				1899-12-31 20:15:00	1215	0.856	0.794	0.83	0.762	0.805	0.704	0.71	0.708	0.743	0.762	0.822	0.695	0.705	0.676	0.67	0.645	0.644	0.652	0.19	0.172	0.2	0.18	0.206	0.175	0.182	0.184	0.195	0.185
6 points from 10 through 35 minutes were used to estimate the growth rate.																				1899-12-31 20:20:00	1220	0.861	0.802	0.835	0.766	0.81	0.711	0.719	0.715	0.747	0.769	0.823	0.697	0.709	0.679	0.672	0.649	0.649	0.654	0.19	0.172	0.2	0.18	0.206	0.175	0.182	0.184	0.195	0.185
The growth rate +/- s.e. is 0.01278 +/-0.000707 per minute.																				1899-12-31 20:25:00	1225	0.867	0.797	0.837	0.775	0.815	0.707	0.713	0.715	0.753	0.776	0.824	0.699	0.711	0.683	0.677	0.653	0.652	0.657	0.19	0.172	0.2	0.18	0.206	0.175	0.183	0.184	0.195	0.185
This is equivalent to a doubling time of 54.2 +/-3.00 minutes.																				1899-12-31 20:30:00	1230	0.863	0.802	0.838	0.775	0.815	0.704	0.707	0.716	0.756	0.778	0.823	0.7	0.713	0.685	0.678	0.656	0.655	0.66	0.189	0.172	0.199	0.179	0.206	0.175	0.182	0.184	0.195	0.185
The correlation coefficient R is 0.99393																				1899-12-31 20:35:00	1235	0.87	0.802	0.842	0.784	0.825	0.71	0.708	0.722	0.761	0.786	0.828	0.703	0.715	0.691	0.682	0.66	0.659	0.664	0.19	0.172	0.2	0.18	0.206	0.175	0.183	0.184	0.195	0.185
The maximum OD is 0.133																				1899-12-31 20:40:00	1240	0.871	0.806	0.845	0.785	0.828	0.715	0.713	0.726	0.765	0.793	0.83	0.708	0.718	0.693	0.688	0.663	0.662	0.669	0.189	0.172	0.199	0.179	0.206	0.175	0.182	0.183	0.195	0.185
The lag time is 3.3 minutes																				1899-12-31 20:45:00	1245	0.873	0.801	0.845	0.789	0.828	0.714	0.719	0.729	0.764	0.795	0.832	0.71	0.72	0.696	0.691	0.667	0.665	0.671	0.189	0.172	0.199	0.18	0.206	0.175	0.182	0.183	0.194	0.185
*********************************************************																				1899-12-31 20:50:00	1250	0.873	0.808	0.841	0.795	0.833	0.712	0.722	0.731	0.765	0.792	0.837	0.712	0.721	0.699	0.691	0.671	0.667	0.673	0.189	0.172	0.199	0.179	0.205	0.175	0.182	0.183	0.195	0.185
																				1899-12-31 20:55:00	1255	0.879	0.811	0.85	0.794	0.838	0.713	0.724	0.741	0.769	0.79	0.846	0.713	0.722	0.705	0.696	0.672	0.671	0.677	0.189	0.172	0.199	0.18	0.206	0.175	0.182	0.183	0.194	0.185
*********************************************************																				1899-12-31 21:00:00	1260	0.874	0.809	0.848	0.8	0.838	0.716	0.728	0.742	0.769	0.792	0.845	0.714	0.725	0.709	0.7	0.676	0.675	0.681	0.189	0.172	0.199	0.179	0.205	0.175	0.182	0.183	0.194	0.184
Well PA 48h Min																				1899-12-31 21:05:00	1265	0.884	0.816	0.854	0.799	0.84	0.717	0.731	0.745	0.772	0.796	0.845	0.712	0.728	0.713	0.701	0.678	0.677	0.684	0.189	0.172	0.199	0.179	0.206	0.175	0.182	0.183	0.194	0.185
10 points from 0 through 45 minutes were used to estimate the growth rate.																				1899-12-31 21:10:00	1270	0.883	0.817	0.856	0.798	0.845	0.715	0.734	0.751	0.775	0.802	0.846	0.714	0.736	0.716	0.705	0.68	0.681	0.686	0.189	0.172	0.199	0.179	0.206	0.175	0.182	0.183	0.194	0.185
The growth rate +/- s.e. is 0.01275 +/-0.000247 per minute.																				1899-12-31 21:15:00	1275	0.886	0.818	0.856	0.805	0.848	0.715	0.735	0.755	0.777	0.804	0.848	0.717	0.739	0.719	0.708	0.685	0.682	0.689	0.189	0.172	0.199	0.179	0.205	0.175	0.182	0.183	0.194	0.184
This is equivalent to a doubling time of 54.4 +/-1.05 minutes.																				1899-12-31 21:20:00	1280	0.886	0.822	0.859	0.812	0.856	0.719	0.738	0.751	0.781	0.806	0.856	0.717	0.742	0.723	0.714	0.686	0.687	0.693	0.189	0.172	0.199	0.179	0.205	0.175	0.182	0.183	0.194	0.184
The correlation coefficient R is 0.99850																				1899-12-31 21:25:00	1285	0.896	0.824	0.867	0.813	0.861	0.722	0.741	0.758	0.789	0.813	0.865	0.719	0.745	0.727	0.717	0.689	0.692	0.698	0.189	0.172	0.199	0.179	0.205	0.175	0.182	0.183	0.194	0.184
The maximum OD is 0.106																				1899-12-31 21:30:00	1290	0.892	0.827	0.866	0.817	0.858	0.723	0.741	0.76	0.794	0.817	0.871	0.721	0.75	0.731	0.721	0.694	0.693	0.699	0.189	0.172	0.199	0.179	0.205	0.175	0.182	0.183	0.194	0.184
The lag time is 0.9 minutes																				1899-12-31 21:35:00	1295	0.892	0.828	0.867	0.814	0.861	0.719	0.747	0.762	0.798	0.821	0.871	0.721	0.75	0.731	0.722	0.691	0.695	0.7	0.189	0.171	0.199	0.179	0.205	0.174	0.182	0.183	0.193	0.184
*********************************************************																				1899-12-31 21:40:00	1300	0.894	0.824	0.866	0.823	0.863	0.721	0.746	0.768	0.803	0.826	0.872	0.722	0.752	0.733	0.724	0.694	0.698	0.704	0.189	0.172	0.199	0.179	0.205	0.175	0.182	0.183	0.193	0.184
																				1899-12-31 21:45:00	1305	0.903	0.836	0.873	0.827	0.866	0.729	0.747	0.774	0.811	0.832	0.872	0.725	0.756	0.738	0.732	0.7	0.702	0.709	0.189	0.172	0.199	0.179	0.205	0.175	0.182	0.183	0.193	0.184
*********************************************************																				1899-12-31 21:50:00	1310	0.897	0.827	0.875	0.822	0.865	0.729	0.745	0.769	0.815	0.833	0.871	0.726	0.757	0.741	0.732	0.697	0.703	0.71	0.189	0.172	0.199	0.179	0.205	0.174	0.182	0.183	0.193	0.184
Well PA 48h Min																				1899-12-31 21:55:00	1315	0.901	0.834	0.873	0.828	0.866	0.727	0.746	0.771	0.818	0.833	0.871	0.726	0.756	0.744	0.733	0.703	0.706	0.712	0.189	0.172	0.199	0.179	0.205	0.175	0.182	0.183	0.193	0.184
16 points from 5 through 80 minutes were used to estimate the growth rate.																				1899-12-31 22:00:00	1320	0.904	0.834	0.88	0.825	0.879	0.725	0.75	0.775	0.824	0.835	0.873	0.728	0.758	0.748	0.736	0.705	0.709	0.716	0.189	0.172	0.199	0.179	0.205	0.174	0.182	0.183	0.193	0.184
The growth rate +/- s.e. is 0.01208 +/-0.000107 per minute.																				1899-12-31 22:05:00	1325	0.899	0.829	0.879	0.835	0.882	0.725	0.754	0.784	0.826	0.839	0.874	0.729	0.757	0.751	0.74	0.705	0.713	0.719	0.189	0.172	0.199	0.179	0.205	0.175	0.182	0.183	0.193	0.184
This is equivalent to a doubling time of 57.4 +/-0.51 minutes.																				1899-12-31 22:10:00	1330	0.903	0.828	0.877	0.832	0.88	0.729	0.754	0.788	0.83	0.84	0.874	0.73	0.761	0.753	0.743	0.71	0.715	0.722	0.189	0.172	0.199	0.179	0.205	0.175	0.182	0.183	0.193	0.184
The correlation coefficient R is 0.99945																				1899-12-31 22:15:00	1335	0.894	0.836	0.881	0.836	0.888	0.734	0.757	0.784	0.832	0.842	0.874	0.731	0.761	0.756	0.744	0.71	0.717	0.723	0.189	0.172	0.199	0.179	0.205	0.174	0.182	0.183	0.193	0.184
The maximum OD is 0.109																				1899-12-31 22:20:00	1340	0.905	0.826	0.88	0.834	0.889	0.731	0.761	0.785	0.835	0.848	0.881	0.731	0.762	0.759	0.748	0.714	0.72	0.724	0.189	0.172	0.199	0.179	0.205	0.175	0.182	0.183	0.193	0.184
The lag time is 1.1 minutes																				1899-12-31 22:25:00	1345	0.903	0.83	0.878	0.831	0.885	0.731	0.762	0.781	0.835	0.854	0.885	0.731	0.765	0.76	0.748	0.715	0.722	0.727	0.189	0.171	0.199	0.179	0.204	0.174	0.182	0.183	0.193	0.184
*********************************************************																				1899-12-31 22:30:00	1350	0.898	0.821	0.877	0.836	0.882	0.731	0.763	0.779	0.833	0.856	0.886	0.73	0.764	0.76	0.749	0.718	0.723	0.727	0.188	0.171	0.199	0.178	0.205	0.174	0.182	0.183	0.193	0.183
																				1899-12-31 22:35:00	1355	0.901	0.836	0.881	0.839	0.888	0.736	0.768	0.792	0.837	0.863	0.892	0.731	0.765	0.764	0.756	0.723	0.729	0.73	0.188	0.171	0.199	0.179	0.204	0.174	0.181	0.182	0.192	0.183
*********************************************************																				1899-12-31 22:40:00	1360	0.897	0.832	0.882	0.841	0.893	0.737	0.768	0.796	0.839	0.867	0.893	0.731	0.768	0.765	0.76	0.724	0.731	0.731	0.189	0.172	0.199	0.178	0.204	0.174	0.182	0.183	0.192	0.183
Well PA 48h Min																				1899-12-31 22:45:00	1365	0.904	0.835	0.884	0.842	0.892	0.734	0.77	0.791	0.84	0.869	0.897	0.731	0.771	0.766	0.762	0.729	0.733	0.733	0.189	0.172	0.198	0.179	0.205	0.174	0.182	0.183	0.192	0.183
14 points from 5 through 70 minutes were used to estimate the growth rate.																				1899-12-31 22:50:00	1370	0.909	0.845	0.894	0.845	0.908	0.736	0.775	0.796	0.846	0.873	0.904	0.733	0.776	0.773	0.768	0.732	0.738	0.739	0.188	0.171	0.198	0.178	0.204	0.174	0.181	0.182	0.192	0.183
The growth rate +/- s.e. is 0.01204 +/-0.000111 per minute.																				1899-12-31 22:55:00	1375	0.91	0.844	0.897	0.852	0.906	0.742	0.773	0.795	0.847	0.877	0.911	0.735	0.777	0.779	0.771	0.737	0.741	0.741	0.188	0.172	0.198	0.178	0.204	0.175	0.181	0.182	0.192	0.183
This is equivalent to a doubling time of 57.5 +/-0.53 minutes.																				1899-12-31 23:00:00	1380	0.914	0.84	0.891	0.847	0.908	0.743	0.772	0.798	0.847	0.878	0.912	0.736	0.775	0.779	0.772	0.735	0.742	0.742	0.188	0.171	0.198	0.178	0.204	0.174	0.181	0.182	0.192	0.183
The correlation coefficient R is 0.99949																				1899-12-31 23:05:00	1385	0.91	0.847	0.896	0.851	0.91	0.742	0.774	0.806	0.851	0.882	0.913	0.737	0.778	0.781	0.775	0.738	0.742	0.746	0.188	0.172	0.198	0.178	0.204	0.174	0.181	0.182	0.192	0.183
The maximum OD is 0.122																				1899-12-31 23:10:00	1390	0.915	0.844	0.9	0.849	0.913	0.741	0.771	0.812	0.857	0.885	0.912	0.739	0.781	0.785	0.776	0.742	0.75	0.75	0.188	0.172	0.198	0.178	0.204	0.175	0.181	0.183	0.192	0.183
The lag time is 1.1 minutes																				1899-12-31 23:15:00	1395	0.904	0.844	0.898	0.853	0.919	0.745	0.774	0.813	0.859	0.884	0.915	0.74	0.781	0.788	0.778	0.742	0.749	0.751	0.188	0.171	0.198	0.178	0.204	0.174	0.181	0.183	0.192	0.183
*********************************************************																				1899-12-31 23:20:00	1400	0.908	0.85	0.9	0.849	0.923	0.75	0.774	0.817	0.863	0.884	0.925	0.742	0.783	0.792	0.78	0.749	0.75	0.755	0.188	0.171	0.198	0.178	0.204	0.174	0.181	0.182	0.192	0.183
																				1899-12-31 23:25:00	1405	0.909	0.844	0.906	0.851	0.922	0.748	0.777	0.807	0.867	0.886	0.933	0.743	0.783	0.793	0.781	0.748	0.754	0.76	0.188	0.171	0.198	0.178	0.204	0.174	0.181	0.183	0.192	0.183
*********************************************************																				1899-12-31 23:30:00	1410	0.908	0.848	0.903	0.854	0.924	0.747	0.782	0.809	0.871	0.89	0.936	0.744	0.784	0.796	0.784	0.754	0.755	0.762	0.188	0.171	0.198	0.178	0.204	0.174	0.181	0.182	0.192	0.182
Well PA 48h Min																				1899-12-31 23:35:00	1415	0.911	0.844	0.909	0.856	0.927	0.748	0.785	0.817	0.877	0.897	0.942	0.745	0.787	0.801	0.79	0.755	0.759	0.766	0.188	0.172	0.198	0.178	0.204	0.174	0.181	0.183	0.192	0.183
7 points from 20 through 50 minutes were used to estimate the growth rate.																				1899-12-31 23:40:00	1420	0.909	0.849	0.908	0.86	0.933	0.751	0.785	0.824	0.881	0.899	0.944	0.744	0.791	0.805	0.793	0.758	0.764	0.77	0.188	0.171	0.198	0.178	0.204	0.174	0.181	0.182	0.192	0.182
The growth rate +/- s.e. is 0.01206 +/-0.000301 per minute.																				1899-12-31 23:45:00	1425	0.913	0.855	0.912	0.854	0.94	0.752	0.789	0.83	0.886	0.9	0.944	0.743	0.789	0.808	0.794	0.762	0.765	0.776	0.188	0.171	0.198	0.178	0.204	0.174	0.181	0.182	0.192	0.182
This is equivalent to a doubling time of 57.5 +/-1.43 minutes.																				1899-12-31 23:50:00	1430	0.912	0.853	0.91	0.857	0.932	0.751	0.791	0.833	0.89	0.9	0.946	0.743	0.793	0.809	0.796	0.761	0.767	0.779	0.188	0.171	0.198	0.177	0.204	0.174	0.181	0.182	0.191	0.182
The correlation coefficient R is 0.99845																				1899-12-31 23:55:00	1435	0.921	0.858	0.918	0.869	0.942	0.757	0.791	0.837	0.899	0.906	0.952	0.746	0.792	0.813	0.801	0.77	0.774	0.782	0.188	0.171	0.198	0.178	0.204	0.174	0.181	0.182	0.191	0.182
The maximum OD is 0.112																				1900-01-01	1440	0.915	0.856	0.909	0.865	0.947	0.758	0.788	0.831	0.904	0.907	0.951	0.747	0.795	0.813	0.8	0.766	0.773	0.78	0.188	0.171	0.197	0.177	0.204	0.174	0.181	0.182	0.191	0.182
The lag time is 1.2 minutes
*********************************************************
*********************************************************																				NORMALIZED
Well PA 48h Min																					TIME	PA 24hMin	PA 24hMin	PA 24hMin	PA 24hMin	PA 24hMin	PA 24hMin	PA 48h Min	PA 48h Min	PA 48h Min	PA 48h Min	PA 48h Min	PA 48h Min	PA 72h Min	PA 72h Min	PA 72h Min	PA 72h Min	PA 72h Min	PA 72h Min	PA 24hMin	PA 24hMin	PA 24hMin	PA 24hMin	PA 24hMin	PA 24hMin	PA 48h Min	PA 48h Min	PA 48h Min	PA 48h Min
10 points from 10 through 55 minutes were used to estimate the growth rate.																					0	0	0	0	0	0	0	0	0	0	0	0	0	0	0	0	0	0	0	0	0	0	0	0	0	0	0	0	0
The growth rate +/- s.e. is 0.01214 +/-0.000281 per minute.																					5	-0.001	0	-0.001	-0.001	-0.001	-0.001	0	0	-0.001	-0.001	0	0	0	0	-0.001	-0.001	-0.001	-0.001	0.005	0	-0.001	0	-0.001	-0.001	-0.001	-0.001	-0.001	0
This is equivalent to a doubling time of 57.1 +/-1.32 minutes.																					10	-0.001	0	-0.001	-0.001	-0.001	-0.001	0	-0.001	-0.001	-0.001	0	0	0	-0.001	-0.001	-0.001	-0.001	-0.001	0.004	-0.001	-0.001	0	-0.001	-0.001	0	0	-0.001	0
The correlation coefficient R is 0.99786																					15	-0.001	0	-0.001	-0.001	0	-0.001	0	0	-0.001	-0.001	0	0	0	0	-0.001	-0.001	-0.001	-0.001	0.005	0	-0.001	0	-0.001	-0.001	-0.001	-0.001	-0.001	0
The maximum OD is 0.107																					20	-0.001	0	-0.001	-0.001	-0.001	-0.001	0	0	-0.001	-0.001	0	0	0	-0.001	-0.001	-0.001	-0.002	-0.001	0.004	0	-0.001	0	-0.001	-0.001	-0.001	-0.001	-0.001	0
The lag time is 1.7 minutes																					25	-0.001	0	-0.001	-0.001	-0.001	-0.001	0	0	-0.001	-0.001	0.003	0	0	0	-0.001	-0.001	-0.001	-0.001	0.005	0	0.002	0	-0.001	-0.001	0	0	-0.001	0
*********************************************************																					30	-0.001	0	-0.001	-0.001	-0.001	-0.001	0	0	-0.001	-0.001	0.003	0	0	0	-0.001	-0.001	-0.001	-0.001	0.005	0	0.002	0	-0.001	-0.001	-0.001	-0.001	-0.001	0
																					35	-0.001	0	-0.001	-0.001	-0.001	-0.001	0	-0.001	-0.001	-0.001	0.003	0	0	-0.001	-0.001	-0.001	-0.002	-0.001	0.005	0	0.001	0	-0.001	-0.002	-0.001	-0.001	-0.001	0
*********************************************************																					40	-0.001	0	0	-0.001	0	-0.001	0	0	-0.001	-0.001	0.003	0	0	-0.001	-0.001	-0.001	-0.001	-0.001	0.005	0	0.003	0	-0.001	-0.001	-0.001	-0.001	-0.001	0
Well PA 48h Min																					45	-0.001	0	-0.001	-0.001	-0.001	-0.001	0	0	-0.001	-0.001	0.003	0	0	-0.001	-0.001	-0.001	-0.002	-0.001	0.005	0	0.002	0	-0.001	-0.001	-0.001	-0.001	-0.001	0
6 points from 25 through 50 minutes were used to estimate the growth rate.																					50	-0.001	0	-0.001	-0.001	-0.001	-0.001	0	0	-0.001	-0.001	0.003	0	0	-0.001	-0.001	-0.001	-0.002	-0.001	0.005	0	0.001	0	-0.001	-0.001	-0.001	0	-0.001	0
The growth rate +/- s.e. is 0.01521 +/-0.000504 per minute.																					55	-0.001	0	-0.001	-0.001	-0.001	-0.001	0	-0.001	-0.001	-0.001	0.002	0	-0.001	-0.001	-0.002	-0.001	-0.002	-0.002	0.005	-0.001	0.002	-0.001	-0.001	-0.002	-0.001	-0.001	-0.001	0
This is equivalent to a doubling time of 45.6 +/-1.51 minutes.																					60	0	0	0	-0.001	0	-0.001	0	0	-0.001	-0.001	0.003	0	0	-0.001	-0.001	-0.001	-0.001	-0.001	0.005	0	0.001	0	-0.001	-0.001	0	0	-0.001	0
The correlation coefficient R is 0.99782																					65	0	0	0	-0.001	0	-0.001	0	-0.001	-0.001	-0.001	0.003	0	0	-0.001	-0.001	-0.001	-0.001	-0.001	0.005	0	0.002	0	-0.001	-0.001	-0.001	0	-0.001	0
The maximum OD is 0.138																					70	0	0	0	-0.001	0	-0.001	0	-0.001	-0.001	-0.001	0.002	0	-0.001	-0.001	-0.002	-0.001	-0.002	-0.002	0.005	-0.001	0.002	-0.001	-0.001	-0.001	-0.001	-0.001	-0.001	0
The lag time is 5.5 minutes																					75	0	0	0	-0.001	0	-0.001	0	-0.001	-0.001	-0.001	0.002	0	-0.001	-0.001	-0.002	-0.001	-0.002	-0.002	0.005	-0.001	0.001	0	-0.001	-0.002	-0.001	-0.001	-0.001	0
*********************************************************																					80	0	0	0	0	0	0	0	-0.001	-0.001	-0.001	0.002	0	-0.001	-0.001	-0.002	-0.001	-0.002	-0.002	0.005	0	0.002	0	-0.001	-0.001	-0.001	-0.001	-0.001	0
																					85	0	0	0	0	0	0	0	0	-0.001	-0.001	0.003	0	0	-0.001	-0.001	-0.001	-0.001	-0.001	0.005	0	0.002	0	-0.001	-0.001	0	0	-0.001	0
*********************************************************																					90	0.001	0.001	0	0	0	0	0	0	-0.001	-0.001	0.003	0	0	-0.001	-0.001	-0.001	-0.002	-0.001	0.005	0	0.002	0	-0.001	-0.001	-0.001	-0.001	-0.001	0
Well PA 72h Min																					95	0.001	0.001	0	0	0.001	0	0	0	-0.001	-0.001	0.003	0	0	-0.001	-0.001	-0.001	-0.002	-0.001	0.005	0	0.002	0	-0.001	-0.001	-0.001	-0.001	-0.001	0
6 points from 15 through 40 minutes were used to estimate the growth rate.																					100	0.001	0.001	0	0	0.001	0	0	0	-0.001	-0.001	0.003	0	0	-0.001	-0.002	-0.001	-0.002	-0.001	0.005	0	0.002	0	-0.001	-0.001	-0.001	-0.001	-0.001	0
The growth rate +/- s.e. is 0.01368 +/-0.000458 per minute.																					105	0.001	0.001	0.001	0.001	0.001	0.001	0	0	-0.001	-0.001	0.003	0	0	-0.001	-0.001	-0.001	-0.002	-0.001	0.005	0	0.002	0	-0.001	-0.001	-0.001	0	-0.001	0
This is equivalent to a doubling time of 50.7 +/-1.70 minutes.																					110	0.001	0.001	0.001	0.001	0.001	0.001	0	0	-0.001	-0.001	0.003	0	0	-0.001	-0.001	-0.001	-0.001	-0.001	0.005	0	0.002	0	0	-0.001	-0.001	0	-0.001	0
The correlation coefficient R is 0.99777																					115	0.002	0.002	0.001	0.001	0.001	0.001	0	0	-0.001	-0.001	0.003	0	-0.001	-0.001	-0.002	-0.001	-0.002	-0.001	0.005	0	0.002	0	-0.001	-0.002	-0.001	-0.001	-0.001	0
The maximum OD is 0.130																					120	0.002	0.002	0.002	0.001	0.002	0.001	0	0	-0.001	-0.001	0.003	0	0	-0.001	-0.001	-0.001	-0.002	-0.001	0.006	0	0.002	0	-0.001	-0.001	-0.001	-0.001	-0.001	0
The lag time is 5.6 minutes																					125	0.003	0.002	0.002	0.002	0.002	0.001	0	0	-0.001	-0.001	0.003	0	0	-0.001	-0.001	-0.001	-0.001	-0.001	0.006	0	0.001	0	-0.001	-0.001	-0.001	0	-0.001	0
*********************************************************																					130	0.003	0.002	0.002	0.002	0.002	0.002	0	0	-0.001	-0.001	0.003	0	0	-0.001	-0.001	-0.001	-0.001	-0.001	0.006	0	0.003	0	-0.001	-0.001	0	0	-0.001	0
																					135	0.004	0.003	0.003	0.002	0.003	0.002	0	0	-0.001	-0.001	0.003	0	0	-0.001	-0.002	-0.001	-0.002	-0.001	0.005	0	0.003	0	-0.001	-0.002	-0.001	0	-0.001	0
*********************************************************																					140	0.005	0.003	0.003	0.003	0.003	0.002	0	0	-0.001	-0.001	0.003	0	0	-0.001	-0.001	-0.001	-0.002	-0.001	0.005	0	0.002	0	-0.001	-0.001	-0.001	-0.001	-0.001	0
Well PA 72h Min																					145	0.005	0.004	0.003	0.003	0.004	0.003	0	0	-0.001	-0.001	0.003	0	0	-0.001	-0.001	-0.001	-0.002	-0.001	0.005	0	0.003	0	-0.001	-0.001	-0.001	-0.001	-0.001	0
13 points from 10 through 70 minutes were used to estimate the growth rate.																					150	0.006	0.004	0.004	0.003	0.004	0.003	0	0	-0.001	-0.001	0.003	0	0	-0.001	-0.001	-0.001	-0.002	-0.001	0.005	0	0.002	0	-0.001	-0.001	-0.001	-0.001	-0.001	0
The growth rate +/- s.e. is 0.01174 +/-0.000157 per minute.																					155	0.007	0.005	0.005	0.004	0.005	0.004	0	0	-0.001	-0.001	0.003	0	0	-0.001	-0.001	-0.001	-0.001	-0.001	0.006	0	0.001	0	-0.001	-0.001	0	0	-0.001	0
This is equivalent to a doubling time of 59.1 +/-0.79 minutes.																					160	0.007	0.005	0.005	0.005	0.005	0.004	0	0	-0.001	-0.001	0.003	0.001	0	-0.001	-0.001	-0.001	-0.002	-0.001	0.006	0	0.002	0	-0.001	-0.001	-0.001	0	-0.001	0
The correlation coefficient R is 0.99902																					165	0.008	0.006	0.006	0.005	0.006	0.005	0	0	-0.001	-0.001	0.003	0	-0.001	-0.001	-0.002	-0.001	-0.002	-0.002	0.005	-0.001	0.003	-0.001	-0.001	-0.001	0	-0.001	-0.001	0
The maximum OD is 0.102																					170	0.009	0.007	0.007	0.006	0.007	0.006	0	0	-0.001	-0.001	0.003	0.001	0	-0.001	-0.001	-0.001	-0.001	-0.001	0.006	0	0.003	0	-0.001	-0.001	0	0	-0.001	0
The lag time is 1.2 minutes																					175	0.01	0.007	0.007	0.007	0.008	0.006	0	0	-0.001	-0.001	0.003	0.001	0	-0.001	-0.001	-0.001	-0.002	-0.001	0.006	0	0.002	0	-0.001	-0.001	-0.001	0	-0.001	0
*********************************************************																					180	0.011	0.008	0.008	0.008	0.009	0.007	0	0	0	0	0.003	0.001	0	-0.001	-0.001	-0.001	-0.001	-0.001	0.006	0	0.002	0	-0.001	-0.001	0	-0.001	-0.001	0
																					185	0.011	0.009	0.009	0.008	0.009	0.008	0	0	-0.001	-0.001	0.003	0.001	-0.001	-0.001	-0.001	-0.001	-0.002	-0.002	0.006	0	0.002	0	-0.001	-0.001	-0.001	-0.001	-0.001	0
*********************************************************																					190	0.013	0.01	0.01	0.009	0.01	0.009	0	0	0	0	0.003	0.001	0	0	-0.001	-0.001	-0.001	-0.001	0.006	0	0.003	0	-0.001	-0.001	0	0	-0.001	0
Well PA 72h Min																					195	0.014	0.011	0.012	0.011	0.012	0.01	0.001	0	0	0	0.003	0.001	0	-0.001	-0.001	-0.001	-0.001	-0.001	0.006	0	0.002	0	-0.001	-0.001	0	0	-0.001	0
12 points from 5 through 60 minutes were used to estimate the growth rate.																					200	0.015	0.013	0.013	0.012	0.013	0.012	0.001	0	0	0	0.004	0.001	0	-0.001	-0.001	-0.001	-0.001	-0.001	0.006	0	0.002	0	0	-0.001	0	0	-0.001	0
The growth rate +/- s.e. is 0.01200 +/-0.000216 per minute.																					205	0.016	0.014	0.014	0.013	0.014	0.013	0.001	0	0	0	0.004	0.001	0	-0.001	-0.001	-0.001	-0.002	-0.001	0.006	0	0.002	0	-0.001	-0.001	-0.001	-0.001	-0.001	0
This is equivalent to a doubling time of 57.7 +/-1.04 minutes.																					210	0.018	0.015	0.016	0.014	0.015	0.014	0.001	0	0	0	0.004	0.002	0	-0.001	-0.001	-0.001	-0.002	-0.001	0.006	0	0.002	0	-0.001	-0.001	0	0	-0.001	0
The correlation coefficient R is 0.99839																					215	0.019	0.016	0.017	0.016	0.017	0.015	0.001	0.001	0	0	0.004	0.002	0	-0.001	-0.001	-0.001	-0.002	-0.001	0.006	0	0.002	0	-0.001	-0.001	0	0	-0.001	0
The maximum OD is 0.118																					220	0.021	0.018	0.019	0.017	0.019	0.017	0.001	0.001	0	0	0.004	0.002	0	-0.001	-0.001	-0.001	-0.001	-0.001	0.006	0	0.002	0	-0.001	-0.001	0	0	-0.001	0
The lag time is 1.7 minutes																					225	0.023	0.02	0.021	0.019	0.021	0.019	0.001	0.001	0.001	0.001	0.004	0.002	0	0	-0.001	-0.001	-0.001	-0.001	0.006	0	0.002	0	-0.001	-0.001	-0.001	-0.001	-0.001	0
*********************************************************																					230	0.025	0.022	0.023	0.021	0.023	0.02	0.001	0.001	0.001	0.001	0.004	0.003	0	0	-0.001	-0.001	-0.001	-0.001	0.006	0	0.003	0	0	-0.001	0	0	-0.001	0
																					235	0.026	0.023	0.024	0.022	0.024	0.022	0.002	0.001	0.001	0.001	0.004	0.003	0	0	-0.001	-0.001	-0.001	-0.001	0.006	0	0.003	0	0	-0.001	0	0	-0.001	0
*********************************************************																					240	0.029	0.025	0.026	0.024	0.026	0.024	0.002	0.001	0.001	0.001	0.005	0.003	0	0	-0.001	-0.001	-0.001	-0.001	0.006	0	0.003	0	-0.001	-0.001	0	0	-0.001	0
Well PA 72h Min																					245	0.031	0.027	0.029	0.027	0.029	0.026	0.002	0.002	0.001	0.001	0.005	0.004	0	0	-0.001	-0.001	-0.001	-0.001	0.006	0	0.003	0	0	-0.001	0	0	-0.001	0
6 points from 15 through 40 minutes were used to estimate the growth rate.																					250	0.033	0.029	0.031	0.029	0.031	0.028	0.002	0.002	0.002	0.001	0.005	0.004	0	0	-0.001	-0.001	-0.001	-0.001	0.006	0	0.002	0	-0.001	-0.001	-0.001	-0.001	-0.001	0
The growth rate +/- s.e. is 0.01274 +/-0.000432 per minute.																					255	0.036	0.032	0.034	0.031	0.033	0.03	0.002	0.002	0.002	0.002	0.006	0.005	0	0	-0.001	-0.001	-0.001	-0.001	0.006	0	0.003	0	-0.001	-0.001	0	-0.001	-0.001	0
This is equivalent to a doubling time of 54.4 +/-1.84 minutes.																					260	0.039	0.035	0.037	0.034	0.036	0.033	0.003	0.002	0.002	0.002	0.006	0.005	0	0	-0.001	-0.001	-0.001	-0.001	0.006	0	0.003	0	0	-0.001	0	0	-0.001	0
The correlation coefficient R is 0.99771																					265	0.042	0.038	0.039	0.037	0.039	0.036	0.003	0.003	0.003	0.002	0.006	0.006	0	0	-0.001	0	-0.001	-0.001	0.006	0	0.002	0	0	-0.001	0	0	-0.001	0.001
The maximum OD is 0.111																					270	0.046	0.041	0.043	0.04	0.042	0.039	0.003	0.003	0.003	0.003	0.007	0.007	0	0	-0.001	-0.001	-0.001	-0.001	0.006	0	0.003	0	-0.001	-0.001	0	0	-0.001	0
The lag time is 2.2 minutes																					275	0.049	0.044	0.046	0.043	0.046	0.042	0.004	0.003	0.003	0.003	0.007	0.007	0	0	-0.001	-0.001	-0.001	-0.001	0.005	0	0.002	0	-0.001	-0.001	-0.001	-0.001	-0.001	0
*********************************************************																					280	0.054	0.048	0.051	0.047	0.05	0.046	0.004	0.004	0.004	0.004	0.008	0.009	0	0	-0.001	0	-0.001	0	0.006	0	0.003	0	0	-0.001	0	0	-0.001	0
																					285	0.058	0.052	0.055	0.051	0.054	0.05	0.005	0.005	0.005	0.004	0.008	0.01	0.001	0	0	0	-0.001	0	0.006	0	0.003	0	0	-0.001	0	0	0	0.001
*********************************************************																					290	0.062	0.056	0.059	0.055	0.058	0.054	0.005	0.005	0.005	0.005	0.009	0.011	0.001	0	0	0	-0.001	0	0.006	0	0.002	0	0	-0.001	0	0	-0.001	0
Well PA 72h Min																					295	0.067	0.06	0.063	0.059	0.063	0.057	0.006	0.006	0.005	0.005	0.009	0.012	0.001	0	0	0	-0.001	0	0.006	0	0.003	0	0	-0.001	0	0	-0.001	0
18 points from 10 through 95 minutes were used to estimate the growth rate.																					300	0.07	0.064	0.068	0.063	0.067	0.061	0.006	0.006	0.006	0.006	0.01	0.013	0.001	0	0	0	-0.001	0	0.006	0	0.003	0	0	-0.001	0	0	-0.001	0
The growth rate +/- s.e. is 0.01143 +/-0.000066 per minute.																					305	0.075	0.068	0.072	0.066	0.071	0.065	0.007	0.007	0.007	0.007	0.011	0.014	0.001	0	0	0	0	0	0.006	0	0.003	0	0	-0.001	0	0	-0.001	0
This is equivalent to a doubling time of 60.6 +/-0.35 minutes.																					310	0.079	0.072	0.076	0.07	0.075	0.068	0.008	0.008	0.008	0.008	0.012	0.016	0.001	0.001	0	0	0	0	0.006	0	0.003	0	0	-0.001	0	0	0	0.001
The correlation coefficient R is 0.99973																					315	0.083	0.075	0.08	0.074	0.079	0.072	0.009	0.009	0.009	0.009	0.013	0.017	0.001	0.001	0	0.001	0	0.001	0.006	0	0.002	0	0	-0.001	0	0	0	0.001
The maximum OD is 0.121																					320	0.087	0.079	0.084	0.078	0.083	0.076	0.01	0.01	0.01	0.01	0.014	0.018	0.001	0.001	0	0.001	0	0.001	0.006	0	0.003	0	0	-0.001	0	0	-0.001	0
The lag time is 1.6 minutes																					325	0.091	0.083	0.088	0.082	0.087	0.08	0.011	0.011	0.011	0.011	0.015	0.02	0.002	0.001	0.001	0.001	0	0.001	0.006	0	0.002	0	0	-0.001	0	0	0	0.001
*********************************************************																					330	0.094	0.087	0.092	0.086	0.091	0.084	0.012	0.012	0.012	0.012	0.017	0.022	0.002	0.001	0.001	0.001	0.001	0.001	0.006	0	0.003	0	0	-0.001	0	0	0	0
																					335	0.098	0.091	0.095	0.09	0.095	0.087	0.013	0.013	0.014	0.013	0.018	0.024	0.002	0.002	0.001	0.002	0.001	0.002	0.006	0	0.003	0	0	-0.001	0	0	0	0
*********************************************************																					340	0.101	0.094	0.099	0.093	0.098	0.09	0.014	0.015	0.015	0.015	0.02	0.025	0.003	0.002	0.002	0.002	0.001	0.002	0.006	0	0.003	0	0	-0.001	0	0	0	0
Well PA 72h Min																					345	0.104	0.097	0.102	0.096	0.102	0.093	0.016	0.016	0.017	0.016	0.021	0.027	0.003	0.003	0.002	0.003	0.002	0.003	0.006	0	0.003	0	0	-0.001	0	0	0	0.001
10 points from 15 through 60 minutes were used to estimate the growth rate.																					350	0.107	0.1	0.105	0.099	0.104	0.096	0.017	0.017	0.018	0.018	0.023	0.028	0.003	0.003	0.002	0.003	0.002	0.003	0.006	0	0.003	0	0	-0.001	0	0	-0.001	0
The growth rate +/- s.e. is 0.01203 +/-0.000258 per minute.																					355	0.11	0.103	0.108	0.101	0.107	0.099	0.018	0.019	0.019	0.019	0.024	0.03	0.004	0.003	0.003	0.003	0.002	0.003	0.006	0	0.003	0	0	-0.001	0	0	0	0
This is equivalent to a doubling time of 57.6 +/-1.24 minutes.																					360	0.113	0.106	0.111	0.105	0.111	0.102	0.02	0.021	0.021	0.021	0.026	0.032	0.004	0.004	0.003	0.004	0.003	0.004	0.006	0	0.003	0	0	-0.001	0	0	0	0.001
The correlation coefficient R is 0.99817																					365	0.117	0.109	0.114	0.108	0.114	0.105	0.022	0.023	0.024	0.023	0.029	0.035	0.005	0.004	0.004	0.004	0.003	0.004	0.007	0	0.004	0	0	0	0	0	0	0.001
The maximum OD is 0.102																					370	0.12	0.112	0.117	0.11	0.117	0.108	0.024	0.025	0.026	0.025	0.031	0.037	0.006	0.005	0.004	0.005	0.004	0.005	0.007	0	0.003	0	0.001	-0.001	0	0	0	0.001
The lag time is 2.6 minutes																					375	0.123	0.115	0.12	0.113	0.119	0.11	0.026	0.027	0.028	0.027	0.033	0.041	0.006	0.005	0.005	0.005	0.004	0.006	0.007	0	0.003	0	0	0	0	0	0	0.001
*********************************************************																					380	0.126	0.117	0.123	0.115	0.122	0.113	0.028	0.029	0.03	0.029	0.036	0.044	0.007	0.006	0.006	0.006	0.005	0.006	0.007	0	0.003	0	0.001	-0.001	0	0	0	0.001
																					385	0.129	0.12	0.126	0.118	0.125	0.115	0.03	0.032	0.033	0.032	0.038	0.048	0.008	0.007	0.006	0.007	0.006	0.007	0.007	0	0.003	0.001	0.001	-0.001	0	0	0	0.001
*********************************************************																					390	0.132	0.123	0.129	0.121	0.128	0.118	0.033	0.035	0.036	0.035	0.041	0.052	0.009	0.008	0.008	0.008	0.007	0.008	0.007	0.001	0.004	0.001	0.001	0	0	0	0	0.001
Well SA 24h																					395	0.135	0.126	0.132	0.124	0.131	0.12	0.036	0.038	0.039	0.038	0.045	0.057	0.01	0.008	0.008	0.009	0.007	0.009	0.007	0	0.004	0.001	0.001	0	0	0	0	0.001
5 points from 10 through 30 minutes were used to estimate the growth rate.																					400	0.137	0.128	0.135	0.126	0.133	0.122	0.039	0.041	0.043	0.042	0.048	0.061	0.011	0.009	0.009	0.01	0.008	0.01	0.007	0.001	0.004	0.001	0.001	0	0	0	0	0.001
The growth rate +/- s.e. is 0.02675 +/-0.001799 per minute.																					405	0.14	0.131	0.137	0.129	0.136	0.124	0.042	0.044	0.046	0.045	0.052	0.065	0.012	0.01	0.011	0.011	0.01	0.011	0.007	0.001	0.004	0.001	0.002	0	0	0.001	0	0.001
This is equivalent to a doubling time of 25.9 +/-1.74 minutes.																					410	0.142	0.133	0.14	0.131	0.138	0.126	0.046	0.048	0.05	0.049	0.057	0.07	0.013	0.011	0.012	0.012	0.01	0.012	0.007	0.001	0.004	0.001	0.001	0	0	0.001	0	0.001
The correlation coefficient R is 0.99328																					415	0.145	0.135	0.142	0.134	0.141	0.129	0.049	0.052	0.054	0.053	0.061	0.074	0.015	0.013	0.013	0.013	0.012	0.013	0.007	0.001	0.004	0.001	0.001	0	0	0	0.001	0.001
The maximum OD is 0.247																					420	0.148	0.138	0.145	0.136	0.143	0.131	0.053	0.056	0.058	0.056	0.065	0.079	0.016	0.014	0.014	0.015	0.013	0.015	0.007	0.001	0.004	0.001	0.001	0	0	0.001	0.001	0.001
The lag time is 4.8 minutes																					425	0.15	0.14	0.147	0.138	0.146	0.133	0.057	0.059	0.062	0.06	0.069	0.084	0.018	0.015	0.016	0.016	0.014	0.016	0.007	0.001	0.004	0.001	0.002	0	0	0	0.001	0.001
*********************************************************																					430	0.152	0.143	0.15	0.141	0.148	0.135	0.06	0.063	0.066	0.064	0.073	0.088	0.019	0.017	0.017	0.018	0.016	0.018	0.008	0.001	0.004	0.001	0.002	0	0.001	0.001	0.001	0.001
																					435	0.155	0.145	0.152	0.143	0.151	0.138	0.063	0.067	0.07	0.068	0.076	0.091	0.021	0.018	0.019	0.02	0.017	0.02	0.008	0.001	0.005	0.001	0.002	0.001	0.001	0.001	0.001	0.001
*********************************************************																					440	0.158	0.148	0.155	0.145	0.153	0.14	0.067	0.07	0.074	0.071	0.08	0.095	0.023	0.02	0.021	0.021	0.019	0.022	0.008	0.001	0.004	0.002	0.003	0.001	0.001	0.001	0.001	0.002
Well SA 24h																					445	0.16	0.15	0.157	0.148	0.155	0.143	0.07	0.074	0.078	0.075	0.084	0.099	0.025	0.022	0.023	0.023	0.021	0.023	0.008	0.002	0.004	0.002	0.003	0	0.001	0.001	0.001	0.002
6 points from 0 through 25 minutes were used to estimate the growth rate.																					450	0.163	0.153	0.16	0.15	0.158	0.145	0.074	0.077	0.081	0.078	0.087	0.103	0.027	0.024	0.025	0.025	0.023	0.025	0.008	0.002	0.005	0.002	0.003	0.001	0.001	0.001	0.001	0.002
The growth rate +/- s.e. is 0.02710 +/-0.000533 per minute.																					455	0.166	0.155	0.162	0.153	0.16	0.148	0.077	0.08	0.085	0.082	0.091	0.107	0.03	0.026	0.027	0.027	0.025	0.028	0.008	0.002	0.005	0.002	0.003	0.001	0.001	0.001	0.001	0.002
This is equivalent to a doubling time of 25.6 +/-0.50 minutes.																					460	0.168	0.158	0.165	0.155	0.163	0.15	0.08	0.083	0.088	0.085	0.094	0.11	0.032	0.028	0.029	0.03	0.027	0.03	0.009	0.002	0.005	0.002	0.003	0.001	0.001	0.001	0.001	0.002
The correlation coefficient R is 0.99923																					465	0.171	0.16	0.167	0.158	0.165	0.153	0.083	0.087	0.091	0.088	0.097	0.113	0.036	0.031	0.032	0.033	0.03	0.033	0.009	0.002	0.005	0.002	0.004	0.001	0.001	0.001	0.002	0.002
The maximum OD is 0.245																					470	0.174	0.163	0.17	0.16	0.168	0.155	0.086	0.089	0.094	0.091	0.1	0.117	0.039	0.034	0.035	0.036	0.032	0.036	0.009	0.002	0.006	0.002	0.004	0.001	0.001	0.001	0.002	0.002
The lag time is -0.0 minutes																					475	0.176	0.165	0.172	0.162	0.17	0.158	0.088	0.092	0.097	0.094	0.103	0.12	0.042	0.037	0.038	0.039	0.035	0.039	0.009	0.002	0.006	0.002	0.004	0.001	0.001	0.001	0.002	0.002
*********************************************************																					480	0.179	0.168	0.175	0.165	0.173	0.16	0.091	0.095	0.1	0.097	0.106	0.123	0.046	0.04	0.042	0.042	0.039	0.043	0.01	0.002	0.006	0.003	0.004	0.002	0.002	0.002	0.002	0.003
																					485	0.181	0.17	0.178	0.168	0.176	0.163	0.094	0.098	0.103	0.1	0.109	0.126	0.05	0.044	0.045	0.046	0.042	0.047	0.01	0.003	0.006	0.003	0.004	0.002	0.002	0.002	0.002	0.003
*********************************************************																					490	0.184	0.173	0.181	0.17	0.178	0.166	0.097	0.1	0.106	0.102	0.112	0.128	0.054	0.048	0.049	0.05	0.046	0.05	0.01	0.003	0.007	0.003	0.005	0.002	0.002	0.002	0.003	0.003
Well SA 24h																					495	0.187	0.176	0.183	0.173	0.181	0.169	0.1	0.103	0.109	0.105	0.115	0.13	0.058	0.052	0.053	0.055	0.05	0.055	0.01	0.003	0.007	0.004	0.005	0.002	0.002	0.002	0.003	0.003
6 points from 0 through 25 minutes were used to estimate the growth rate.																					500	0.189	0.179	0.186	0.175	0.184	0.172	0.103	0.106	0.112	0.107	0.119	0.133	0.062	0.056	0.056	0.058	0.054	0.058	0.011	0.003	0.007	0.004	0.006	0.002	0.002	0.003	0.003	0.003
The growth rate +/- s.e. is 0.02816 +/-0.000764 per minute.																					505	0.192	0.181	0.189	0.177	0.186	0.174	0.105	0.108	0.114	0.109	0.121	0.134	0.065	0.06	0.06	0.062	0.057	0.062	0.011	0.003	0.007	0.004	0.006	0.003	0.002	0.003	0.003	0.003
This is equivalent to a doubling time of 24.6 +/-0.67 minutes.																					510	0.195	0.183	0.191	0.18	0.189	0.177	0.108	0.111	0.117	0.112	0.124	0.137	0.069	0.063	0.063	0.066	0.061	0.066	0.011	0.003	0.008	0.004	0.006	0.002	0.002	0.003	0.003	0.003
The correlation coefficient R is 0.99853																					515	0.197	0.186	0.194	0.183	0.192	0.18	0.111	0.114	0.12	0.115	0.127	0.139	0.073	0.067	0.067	0.07	0.065	0.069	0.012	0.004	0.008	0.004	0.007	0.003	0.003	0.003	0.004	0.004
The maximum OD is 0.229																					520	0.2	0.189	0.197	0.185	0.195	0.182	0.114	0.116	0.123	0.118	0.13	0.141	0.077	0.071	0.07	0.074	0.069	0.073	0.012	0.004	0.009	0.005	0.007	0.003	0.003	0.003	0.004	0.004
The lag time is -0.1 minutes																					525	0.203	0.192	0.2	0.188	0.198	0.185	0.116	0.119	0.126	0.12	0.133	0.144	0.08	0.075	0.073	0.077	0.072	0.076	0.013	0.004	0.009	0.005	0.008	0.003	0.003	0.003	0.004	0.004
*********************************************************																					530	0.206	0.195	0.202	0.191	0.2	0.188	0.119	0.121	0.128	0.122	0.136	0.146	0.083	0.078	0.077	0.08	0.075	0.08	0.013	0.005	0.009	0.005	0.008	0.004	0.003	0.004	0.005	0.005
																					535	0.209	0.198	0.205	0.194	0.203	0.191	0.121	0.124	0.131	0.125	0.138	0.148	0.086	0.081	0.08	0.084	0.079	0.083	0.014	0.005	0.01	0.006	0.009	0.004	0.004	0.004	0.005	0.005
*********************************************************																					540	0.212	0.2	0.208	0.197	0.206	0.194	0.124	0.127	0.133	0.127	0.141	0.151	0.089	0.085	0.083	0.087	0.082	0.086	0.014	0.006	0.011	0.006	0.01	0.005	0.004	0.004	0.006	0.005
Well SA 24h																					545	0.215	0.203	0.211	0.2	0.209	0.197	0.126	0.129	0.136	0.13	0.144	0.153	0.092	0.088	0.086	0.09	0.084	0.089	0.015	0.006	0.012	0.007	0.011	0.005	0.004	0.005	0.006	0.006
6 points from 0 through 25 minutes were used to estimate the growth rate.																					550	0.218	0.206	0.214	0.202	0.212	0.2	0.128	0.131	0.138	0.131	0.146	0.156	0.095	0.091	0.088	0.092	0.087	0.092	0.015	0.006	0.012	0.007	0.011	0.005	0.004	0.005	0.006	0.006
The growth rate +/- s.e. is 0.02706 +/-0.000298 per minute.																					555	0.221	0.209	0.217	0.205	0.215	0.204	0.131	0.133	0.141	0.134	0.149	0.158	0.098	0.094	0.091	0.095	0.09	0.094	0.016	0.007	0.013	0.007	0.012	0.005	0.005	0.005	0.006	0.006
This is equivalent to a doubling time of 25.6 +/-0.28 minutes.																					560	0.224	0.212	0.22	0.208	0.217	0.207	0.133	0.136	0.143	0.136	0.151	0.161	0.1	0.097	0.094	0.097	0.092	0.097	0.016	0.007	0.013	0.007	0.012	0.006	0.005	0.005	0.007	0.006
The correlation coefficient R is 0.99976																					565	0.227	0.215	0.223	0.211	0.221	0.211	0.135	0.138	0.146	0.139	0.154	0.163	0.104	0.1	0.097	0.101	0.095	0.1	0.018	0.008	0.014	0.009	0.013	0.007	0.005	0.006	0.008	0.007
The maximum OD is 0.210																					570	0.231	0.218	0.227	0.214	0.224	0.214	0.138	0.141	0.149	0.141	0.157	0.166	0.107	0.103	0.1	0.103	0.098	0.103	0.018	0.009	0.015	0.009	0.014	0.007	0.006	0.006	0.008	0.008
The lag time is 0.0 minutes																					575	0.234	0.221	0.229	0.217	0.227	0.217	0.14	0.143	0.151	0.143	0.159	0.169	0.11	0.106	0.103	0.106	0.101	0.105	0.019	0.009	0.016	0.009	0.015	0.008	0.006	0.007	0.009	0.008
*********************************************************																					580	0.237	0.225	0.233	0.22	0.23	0.221	0.143	0.145	0.153	0.146	0.162	0.171	0.112	0.109	0.106	0.109	0.104	0.108	0.019	0.01	0.016	0.01	0.016	0.008	0.007	0.007	0.009	0.009
																					585	0.241	0.228	0.236	0.224	0.233	0.224	0.145	0.147	0.156	0.148	0.164	0.174	0.115	0.112	0.109	0.113	0.107	0.111	0.021	0.01	0.018	0.011	0.017	0.009	0.007	0.008	0.01	0.009
*********************************************************																					590	0.244	0.231	0.239	0.227	0.236	0.228	0.147	0.15	0.158	0.15	0.167	0.176	0.118	0.115	0.112	0.116	0.11	0.113	0.022	0.011	0.018	0.012	0.018	0.009	0.007	0.008	0.01	0.01
Well SA 24h																					595	0.248	0.234	0.242	0.23	0.239	0.232	0.149	0.152	0.161	0.153	0.169	0.179	0.121	0.118	0.114	0.119	0.113	0.116	0.022	0.012	0.02	0.012	0.019	0.01	0.008	0.009	0.011	0.01
5 points from 0 through 20 minutes were used to estimate the growth rate.																					600	0.251	0.238	0.245	0.233	0.243	0.236	0.152	0.155	0.163	0.155	0.172	0.181	0.124	0.121	0.118	0.122	0.116	0.119	0.024	0.013	0.021	0.013	0.021	0.011	0.009	0.01	0.012	0.011
The growth rate +/- s.e. is 0.02885 +/-0.001144 per minute.																					605	0.255	0.241	0.248	0.236	0.246	0.24	0.154	0.157	0.166	0.157	0.174	0.184	0.126	0.124	0.12	0.125	0.118	0.122	0.025	0.013	0.022	0.014	0.022	0.011	0.009	0.01	0.013	0.012
This is equivalent to a doubling time of 24.0 +/-0.95 minutes.																					610	0.259	0.244	0.252	0.24	0.249	0.243	0.156	0.159	0.168	0.159	0.177	0.187	0.13	0.127	0.123	0.128	0.121	0.124	0.026	0.014	0.023	0.015	0.023	0.012	0.01	0.011	0.013	0.012
The correlation coefficient R is 0.99765																					615	0.263	0.248	0.255	0.243	0.252	0.247	0.159	0.162	0.171	0.162	0.179	0.189	0.133	0.13	0.126	0.132	0.124	0.127	0.027	0.015	0.025	0.016	0.024	0.013	0.01	0.011	0.014	0.013
The maximum OD is 0.209																					620	0.266	0.251	0.259	0.247	0.255	0.251	0.162	0.164	0.173	0.164	0.182	0.192	0.136	0.133	0.129	0.134	0.127	0.13	0.029	0.016	0.026	0.017	0.026	0.014	0.011	0.012	0.016	0.014
The lag time is -0.5 minutes																					625	0.271	0.255	0.262	0.251	0.259	0.255	0.164	0.167	0.176	0.167	0.184	0.195	0.139	0.136	0.131	0.137	0.13	0.133	0.03	0.017	0.027	0.018	0.028	0.015	0.012	0.013	0.016	0.015
*********************************************************																					630	0.275	0.258	0.266	0.254	0.263	0.259	0.167	0.169	0.178	0.169	0.187	0.198	0.142	0.139	0.134	0.14	0.133	0.136	0.032	0.018	0.03	0.019	0.03	0.016	0.013	0.014	0.017	0.016
																					635	0.278	0.262	0.269	0.258	0.266	0.263	0.17	0.171	0.181	0.171	0.189	0.2	0.145	0.141	0.137	0.143	0.135	0.139	0.034	0.019	0.031	0.021	0.031	0.017	0.013	0.014	0.018	0.017
*********************************************************																					640	0.283	0.266	0.273	0.262	0.27	0.267	0.173	0.174	0.184	0.174	0.192	0.203	0.148	0.145	0.139	0.146	0.139	0.142	0.036	0.021	0.033	0.022	0.033	0.018	0.015	0.016	0.02	0.018
Well SA 24h																					645	0.288	0.27	0.277	0.266	0.273	0.271	0.175	0.177	0.186	0.177	0.195	0.206	0.151	0.147	0.142	0.148	0.141	0.144	0.038	0.022	0.035	0.023	0.035	0.02	0.015	0.017	0.021	0.019
5 points from 0 through 20 minutes were used to estimate the growth rate.																					650	0.292	0.273	0.281	0.269	0.277	0.276	0.178	0.179	0.189	0.179	0.197	0.209	0.153	0.15	0.145	0.151	0.143	0.147	0.039	0.023	0.037	0.025	0.037	0.021	0.016	0.018	0.022	0.02
The growth rate +/- s.e. is 0.02885 +/-0.001144 per minute.																					655	0.296	0.277	0.285	0.273	0.281	0.28	0.181	0.182	0.192	0.182	0.2	0.212	0.156	0.153	0.148	0.154	0.146	0.15	0.042	0.025	0.039	0.026	0.04	0.023	0.018	0.018	0.024	0.021
This is equivalent to a doubling time of 24.0 +/-0.95 minutes.																					660	0.301	0.282	0.29	0.277	0.284	0.284	0.183	0.185	0.194	0.185	0.203	0.215	0.159	0.155	0.15	0.156	0.149	0.152	0.044	0.027	0.041	0.028	0.042	0.024	0.019	0.02	0.025	0.023
The correlation coefficient R is 0.99765																					665	0.305	0.286	0.293	0.28	0.288	0.289	0.186	0.188	0.197	0.187	0.206	0.218	0.161	0.158	0.152	0.159	0.151	0.155	0.046	0.028	0.043	0.029	0.045	0.025	0.02	0.021	0.027	0.024
The maximum OD is 0.203																					670	0.311	0.29	0.298	0.285	0.291	0.294	0.189	0.191	0.2	0.191	0.209	0.222	0.164	0.16	0.155	0.161	0.153	0.157	0.048	0.03	0.046	0.031	0.048	0.027	0.021	0.022	0.028	0.025
The lag time is -0.5 minutes																					675	0.316	0.293	0.302	0.289	0.295	0.3	0.193	0.194	0.203	0.194	0.212	0.225	0.167	0.163	0.158	0.164	0.156	0.16	0.051	0.032	0.049	0.034	0.051	0.029	0.022	0.024	0.03	0.027
*********************************************************																					680	0.321	0.298	0.307	0.294	0.3	0.305	0.194	0.196	0.205	0.197	0.215	0.229	0.17	0.166	0.16	0.167	0.159	0.162	0.054	0.034	0.052	0.036	0.053	0.031	0.024	0.025	0.032	0.028
																					685	0.326	0.302	0.31	0.298	0.303	0.308	0.198	0.199	0.208	0.2	0.218	0.233	0.172	0.168	0.163	0.169	0.161	0.165	0.058	0.036	0.054	0.038	0.056	0.033	0.026	0.027	0.034	0.03
*********************************************************																					690	0.332	0.307	0.314	0.303	0.308	0.312	0.201	0.202	0.211	0.203	0.221	0.237	0.175	0.171	0.165	0.172	0.164	0.168	0.061	0.039	0.057	0.04	0.06	0.035	0.027	0.028	0.036	0.032
Well SA 48h																					695	0.338	0.312	0.319	0.306	0.312	0.317	0.204	0.205	0.214	0.205	0.224	0.24	0.178	0.173	0.168	0.175	0.166	0.17	0.063	0.041	0.06	0.042	0.063	0.037	0.029	0.03	0.038	0.034
6 points from 0 through 25 minutes were used to estimate the growth rate.																					700	0.344	0.316	0.324	0.311	0.315	0.323	0.207	0.208	0.217	0.209	0.228	0.245	0.181	0.176	0.17	0.177	0.169	0.173	0.066	0.044	0.062	0.045	0.067	0.04	0.031	0.032	0.041	0.036
The growth rate +/- s.e. is 0.02779 +/-0.000589 per minute.																					705	0.349	0.321	0.328	0.316	0.32	0.329	0.21	0.211	0.219	0.212	0.231	0.248	0.184	0.179	0.173	0.179	0.172	0.176	0.07	0.046	0.066	0.048	0.07	0.042	0.033	0.034	0.043	0.038
This is equivalent to a doubling time of 24.9 +/-0.53 minutes.																					710	0.355	0.325	0.332	0.32	0.324	0.335	0.214	0.214	0.223	0.215	0.233	0.252	0.187	0.181	0.176	0.182	0.174	0.178	0.073	0.049	0.069	0.051	0.074	0.045	0.035	0.036	0.046	0.04
The correlation coefficient R is 0.99910																					715	0.361	0.328	0.337	0.324	0.327	0.339	0.217	0.217	0.226	0.219	0.236	0.256	0.19	0.184	0.178	0.185	0.177	0.181	0.074	0.052	0.073	0.054	0.078	0.048	0.037	0.039	0.048	0.043
The maximum OD is 0.205																					720	0.367	0.332	0.342	0.328	0.331	0.344	0.22	0.22	0.228	0.221	0.239	0.26	0.192	0.186	0.18	0.187	0.179	0.183	0.077	0.055	0.075	0.057	0.08	0.05	0.039	0.04	0.051	0.045
The lag time is -0.3 minutes																					725	0.374	0.338	0.347	0.334	0.335	0.349	0.224	0.223	0.232	0.225	0.243	0.265	0.196	0.189	0.183	0.19	0.182	0.186	0.078	0.058	0.079	0.061	0.085	0.054	0.041	0.043	0.054	0.048
*********************************************************																					730	0.382	0.345	0.352	0.339	0.34	0.355	0.228	0.227	0.235	0.229	0.246	0.269	0.199	0.192	0.186	0.193	0.185	0.189	0.082	0.062	0.082	0.064	0.088	0.057	0.044	0.046	0.057	0.051
																					735	0.39	0.351	0.357	0.345	0.345	0.361	0.232	0.23	0.238	0.232	0.25	0.274	0.202	0.194	0.189	0.196	0.187	0.192	0.082	0.065	0.085	0.068	0.092	0.061	0.047	0.049	0.061	0.054
[truncated: 448 more rows]
[truncated: 69 more columns]

## Sheet: 032814 AgeC Bioscreen
DATE: 03/28/14
Label
[truncated: 876 more rows]
[truncated: 151 more columns]

## Sheet: 0328_Age cultureBioscreen (2)
GrowthRates v1.8 copyright 2013 Barry G. Hall and The Bellingham Research Institute.								Growth
							Well	Rate	Max OD	lag time (minutes)		PA	Culture		STD DEV
[truncated: 1,730 more rows]

## Sheet: SA EC PA 0403
2014-03-04
[truncated: 28 more rows]

## Sheet: Raw data 0403
2014-04-03
Info
[truncated: 743 more rows]
[truncated: 52 more columns]

[truncated: 6 more sheets: 04-3 Grothrates, 050314_ageExp, 050314_Age analysis, ALL GROWTH RATES, 062814_Age analysis, 062814_Age Barrys]
