# Supplementary material for: Malthusian Parameters as Estimators of the Fitness of Microbes: A Cautionary Tale about the Low Side of High Throughput
Source: PLoS One. 2015 Jun 26;10(6):e0126915. doi: 10.1371/journal.pone.0126915 (PMC4482697; doi:10.1371/journal.pone.0126915)
Supplement: S2 Supporting Information — Raw data files for this study. (ZIP) [file pone.0126915.s002.zip › F3-SA_GrowthRate.xlsx]

## Sheet: ANALYSIS
BIOSCREEN						BIOTEK_150 ul							BIOSCREEN_300 ul
		AVERAGE	SE				Growth
SA1-1	0.02473	0.024932	9.00222e-05			Well	Rate	Max OD	lag time (minutes)	AVERAGE	SE		Date: 07/03/14
SA1-2	0.02516					SA	0.02113	0.44	-0.1	0.019195	0.000793521			Growth															BIOTEK_300 ul
SA1-3	0.02501					SA	0.01802	0.4	0.6				Well	Rate	Max OD	lag time (minutes)
SA1-4	0.02505					SA	0.01985	0.375	-0.1				Sa	0.02122	0.278	0.3													Date: 07/03/14
SA1-5	0.02471					SA	0.01778	0.403	0.7				Sa	0.02095	0.269	-0.7
Fu3-1	0.02302	0.022974	0.00019436			CIP	0.01691	0.393	-0.2	0.017035	0.000830868		Sa	0.02157	0.256	-0.9						BS	MAX OD	STD ERR M	RELATIONSHIP
Fu3-2	0.02226					CIP	0.01728	0.377	2.1				Sa	0.02074	0.255	-1						Sa	0.260417	0.00329016	0.0126342						Growth
Fu3-3	0.02313					CIP	0.01495	0.381	-1.3				Sa	0.02055	0.261	0.2						SaCip	0.287667	0.00545551	0.0189647					Well	Rate	Max OD	lag time (minutes)		AVERAGE	Standard Deviation
Fu3-4	0.02344					CIP	0.019	0.397	3.7				Sa	0.02231	0.259	-0.5						SaFus	0.240167	0.00443443	0.018464					SA	0.02088	0.513	0.1		0.020035	0.000553444				AVERAGE		SE
Fu3-5	0.02302					fus	0.0168	0.371	4.6	0.016355	0.000330694		Sa	0.02057	0.251	0														SA	0.01858	0.518	-0.2							Bioscreen	BioTek	Bioscreen	BioTek
Cip14-1	0.02683	0.025304	0.000454341			fus	0.01642	0.364	2.9				Sa	0.02114	0.248	0														SA	0.01998	0.514	-0.2						SA	0.024932	0.020035	9.00222e-05	0.000553444		BT	RATE AVE	STD ERR M	RELATIONSHIP
Cip14-2	0.02502					fus	0.0168	0.356	-0.4				Sa	0.02178	0.248	-0.2														SA	0.02146	0.514	-0.6						CIP	0.025304	0.0216175	0.00019436	0.000536462		Sa	0.020035	0.000553444	0.0276239
Cip14-3	0.02564					fus	0.0154	0.373	1.6				Sa	0.01831	0.249	-0.4														SA	0.01998	0.506	-0.2						FUS	0.022974	0.0178817	0.000454341	0.000640669		SaCip	0.0216175	0.000536462	0.0248161
Cip14-4	0.02494												Sa	0.02254	0.278	-0.6	BS	RATE AVE	STD ERR M	RELATIONSHIP		BS	LAG AVE	STD ERR M	RELATIONSHIP					SA	0.01596	0.336	0												SaFus	0.0178817	0.000640669	0.0358283
Cip14-5	0.02409												Sa	0.02116	0.273	-0.8	Sa	0.02107	0.000310783	0.01475		Sa	-0.383333	0.126631	-0.330341					SA	0.01762	0.362	-0.2						RELATIVE
													SaCip	0.02186	0.297	-0.6	SaCip	0.0242208	0.000662519	0.0273533		SaCip	-0.233333	0.122061	-0.52312					SA	0.02257	0.528	0.5							Bioscreen	BioTek
													SaCip	0.02256	0.287	0	SaFus	0.0191067	0.000326623	0.0170947		SaFus	-0.166667	0.147881	-0.887284					SA	0.02215	0.5	-0.5						CIP	1.01492	1.07899
													SaCip	0.02088	0.281	0.1														SA	0.01935	0.51	-0.9						FUS	0.921466	0.892521
	AVERAGE		SE										SaCip	0.02335	0.266	-0.7														SA	0.02117	0.519	0.8
	Bioscreen	BioTek	Bioscreen	BioTek									SaCip	0.02535	0.288	-0.3														SA	0.02072	0.614	0.2
SA	0.024932	0.019195	9.00222e-05	0.000793521									SaCip	0.02531	0.301	0.6			AVERAGE		SE									SACIP	0.02407	0.632	0.4		0.0216175	0.000536462
CIP	0.025304	0.017035	0.00019436	0.000830868									SaCip	0.02467	0.274	-0.3			Bioscreen	BioTek	Bioscreen	BioTek								SACIP	0.02116	0.763	-0.6
FUS	0.022974	0.016355	0.000454341	0.000330694									SaCip	0.02346	0.268	-0.6		SA	0.024932	0.02107	9.00222e-05	0.000310783								SACIP	0.02207	0.748	0.6
													SaCip	0.02278	0.272	-0.5		SA CIP	0.025304	0.0242208	0.00019436	0.000662519								SACIP	0.01998	0.758	0.2
													SaCip	0.02586	0.297	-0.3		SA FUS	0.022974	0.0191067	0.000454341	0.000326623								SACIP	0.02136	0.603	0.1
													SaCip	0.02962	0.286	-0.6														SACIP	0.01943	0.39	-1
CIP	1.01492	0.887471											SaCip	0.02495	0.335	0.4		RELATIVE												SACIP	0.01787	0.429	-0.2
FUS	0.921466	0.852045											SaFus	0.01805	0.249	-1.3			Bioscreen	BioTek										SACIP	0.02138	0.61	0.2
													SaFus	0.01781	0.24	0.6		CIP	1.01492	1.14954										SACIP	0.02407	0.613	0.4
													SaFus	0.0185	0.223	0.3		FUS	0.921466	0.906819										SACIP	0.02222	0.598	0.1
													SaFus	0.01822	0.222	-0.6														SACIP	0.02254	0.653	-0.6
													SaFus	0.02088	0.236	-0.2														SACIP	0.02326	0.689	-0.5
													SaFus	0.0202	0.26	0.4														SAFUS	0.0185	0.595	-1		0.0178817	0.000640669
													SaFus	0.01833	0.233	-0.4														SAFUS	0.02146	0.624	-0.6
													SaFus	0.01836	0.221	-0.5														SAFUS	0.01686	0.613	1.7
													SaFus	0.01833	0.228	-0.3														SAFUS	0.01901	0.612	2
													SaFus	0.0207	0.25	0														SAFUS	0.01782	0.507	-0.2
													SaFus	0.01977	0.256	-0.1														SAFUS	0.01612	0.37	-0.4
													SaFus	0.02013	0.264	0.1														SAFUS	0.01273	0.33	5.2
																														SAFUS	0.01796	0.489	0.2
																														SAFUS	0.01678	0.473	-0.3
																														SAFUS	0.01819	0.465	0
																														SAFUS	0.02057	0.643	0.4
						99% Confidence interval																								SAFUS	0.01858	0.565	0.1
								BioTek		Bioscreen
						Staphylococcus aureus
						SA CIP / SA	0.766848	1.01657		0.902502	0.938267
						SA FUS / SA	0.769981	0.935444		0.977098	1.05856
													99% CI 1000 simulations
													SA
Stock graph
													BioTek_SA_Cip/BioTek_SA BioScreen_SA_Cip/BioscreenSA
	HIGH	LOW	VALUE										99% CI {1.0794, 1.25733} 99% CI {0.977139, 1.05846} Y
CIP BS	1.06103	0.97733	1.01492
CIP BT	1.01657	0.766848	0.887471										BioTek_SA_Fus/BioTek_SA Bio_Screen_SA_Fus/BioscreenSA
FUS BS	0.937612	0.899026	0.921466										99% CI {0.862553, 0.965516} 99% CI {0.90034, 0.938779} N
FUS BT	0.935444	0.769981	0.852045
	I replaced these with Howie's latest 7/3
99% CI 1000 simulations													Stock graph
SA
														HIGH	LOW	VALUE
Biotech_SA_Cip/Biotech_SA BioScreen_SA_Cip/BioscreenSA													CIP BS	1.05846	0.977139	1.01492
99% CI 0.766848, 1.01657} 99% CI {0.902502, 0.938267}													CIP BT	1.25733	1.0794	1.14954
													FUS BS	0.938779	0.90034	0.921466
Biotech_SA_Fus/Biotech_SA Bio_Screen_SA_Fus/BioscreenSA ***													FUS BT	0.965516	0.862553	0.906819
99% CI {0.769981, 0.935444} 99% CI {0.977098, 1.05856}
[truncated: 4 more columns]

## Sheet: SA Bioscreen
GrowthRates v1.8 copyright 2013 Barry G. Hall and The Bellingham Research Institute.								Growth
							Well	Rate	Rate AVE (g/min)	Rate AVE		Max OD	lag time (minutes)
Mon Jan 20 20:34:46 2014							SA1-1	0.02473	0.024932	1.49592	gen/hr	0.814	-0.1		SA	RATE	MAX OD	LAG TIME
Data file: /Users/Jeny/Desktop/G_DATA/GD_SA_10000Folds.txt.							SA1-2	0.02516		40.1091	doubling time	0.808	1.3		AVERAGE	0.0001696	0.8052
*********************************************************							SA1-3	0.02501				0.801	-0.2		STDEV
Well SA1-1							SA1-4	0.02505				0.799	0.1		RELATIONSHIP
11 points from 0 through 50 minutes were used to estimate the growth rate.							SA1-5	0.02471				0.804	1.4
The growth rate +/- s.e. is 0.02473 +/-0.000364 per minute.							MuR1	0.01959	0.019812	1.18872	gen/hr	0.674	-0.5
This is equivalent to a doubling time of 28.0 +/-0.41 minutes.							MuR2	0.01937		50.4745	doubling time	0.654	1.8
The correlation coefficient R is 0.99903							MuR3	0.01985				0.657	0.2		CIP9	RATE	MAX OD	LAG TIME
The maximum OD is 0.814							MuR4	0.02088				0.654	0.1		AVERAGE
The lag time is -0.1 minutes							MuR5	0.01937				0.654	0.1		STDEV
*********************************************************							Fu19-1	0.02057	0.02102	1.2612	gen/hr	0.584	-0.3		RELATIONSHIP
							Fu19-2	0.02146		47.5737	doubling time	0.578	-0.6
*********************************************************							Fu19-3	0.02088				0.567	0.1
Well SA1-2							Fu19-4	0.02088				0.581	0.1		CIP14	RATE	MAX OD	LAG TIME
10 points from 5 through 50 minutes were used to estimate the growth rate.							Fu19-5	0.02131				0.613	-0.9		AVERAGE
The growth rate +/- s.e. is 0.02516 +/-0.000115 per minute.							Far1-1	0.02162	0.022062	1.32372	gen/hr	0.763	-0.3		STDEV
This is equivalent to a doubling time of 27.5 +/-0.13 minutes.							Far1-2	0.0214		45.3268	doubling time	0.698	-0.4		RELATIONSHIP
The correlation coefficient R is 0.99992							Far1-3	0.02263				0.691	-0.9
The maximum OD is 0.808							Far1-4	0.02309				0.697	0.7
The lag time is 1.3 minutes							Far1-5	0.02157				0.687	-0.9
*********************************************************							Fu3-1	0.02302	0.022974	1.37844	gen/hr	0.746	-0.4
							Fu3-2	0.02226		43.5275	doubling time	0.756	0
*********************************************************							Fu3-3	0.02313				0.738	1
Well SA1-3							Fu3-4	0.02344				0.74	-0.3
10 points from 0 through 45 minutes were used to estimate the growth rate.							Fu3-5	0.02302				0.741	-0.2
The growth rate +/- s.e. is 0.02501 +/-0.000163 per minute.							SaMup1	0.01679	0.017566	1.05396	gen/hr	0.369	2.2
This is equivalent to a doubling time of 27.7 +/-0.18 minutes.							SaMup2	0.01896		56.9282	doubling time	0.349	-0.4
The correlation coefficient R is 0.99983							SaMup3	0.01596				0.351	0.6
The maximum OD is 0.801							SaMup4	0.01716				0.343	1.4
The lag time is -0.2 minutes							SaMup5	0.01896				0.349	0
*********************************************************							SaR1	0.02555	0.021722	1.30332	gen/hr	0.727	-0.3
							SaR2	0.02099		46.0363	doubling time	0.707	-0.8
*********************************************************							SaR3	0.02048				0.693	0.9
Well SA1-4							SaR4	0.01997				0.69	0.8
10 points from 5 through 50 minutes were used to estimate the growth rate.							SaR5	0.02162				0.698	1.3
The growth rate +/- s.e. is 0.02505 +/-0.000312 per minute.							Cip9-1		0.0251467	1.5088	gen/hr	0.786	2.9
This is equivalent to a doubling time of 27.7 +/-0.34 minutes.							Cip9-2			39.7667	doubling time	0.751	3
The correlation coefficient R is 0.99938							Cip9-3	0.02414				0.79	0.3
The maximum OD is 0.799							Cip9-4	0.02636				0.781	-0.1
The lag time is 0.1 minutes							Cip9-5	0.02494				0.769	-0.1
*********************************************************							Cip14-1	0.02683	0.025304	1.51824	gen/hr	0.789	-0.2
							Cip14-2	0.02502		39.5194	doubling time	0.803	-0.2
*********************************************************							Cip14-3	0.02564				0.787	-0.5
Well SA1-5							Cip14-4	0.02494				0.794	-0.2
9 points from 5 through 45 minutes were used to estimate the growth rate.							Cip14-5	0.02409				0.771	0.2
The growth rate +/- s.e. is 0.02471 +/-0.000225 per minute.
This is equivalent to a doubling time of 28.1 +/-0.26 minutes.
The correlation coefficient R is 0.99971
The maximum OD is 0.804							Strain	g/min	SE	Doubling Time		Rel growth
The lag time is 1.4 minutes							SA1	0.024932	9.00222e-05	40		1.13009
*********************************************************							MuR	0.019812	0.000281254	50		0.898015	Sa - Fus3	1.08523
							Fu19	0.02102	0.000161152	47.6		0.952769	Sa - Cip14	0.985299
*********************************************************							Far1	0.022062	0.000335789	45		1	Sa - Sa Mup	1.41933
Well MuR1							Fu3	0.022974	0.00019436	43.5		1.04134	Sa- SaRif	1.14778
13 points from 0 through 60 minutes were used to estimate the growth rate.							SaMup	0.017566	0.000601362	56.9		0.796211	SaRi/SamuRif	1.23659
The growth rate +/- s.e. is 0.01959 +/-0.000144 per minute.							SaR1	0.021722	0.000995286	46		0.984589
This is equivalent to a doubling time of 35.4 +/-0.26 minutes.							Cip9	0.0251467	0.000649136	39.8		1.13982
The correlation coefficient R is 0.99970							Cip14	0.025304	0.000454341	39.5		1.14695

## Sheet: SA BioTek
GrowthRates v1.8 copyright 2013 Barry G. Hall and The Bellingham Research Institute.								Growth
							Well	Rate	Max OD	lag time (minutes)
Wed Jun 18 20:39:23 2014							SA	0.02113	0.44	-0.1
Data file: /Users/Jeny/Desktop/G_DATA/SA BioTek 0418.txt.							SA	0.01802	0.4	0.6
*********************************************************							SA	0.01985	0.375	-0.1
Well SA							SA	0.01778	0.403	0.7
6 points from 0 through 25 minutes were used to estimate the growth rate.							CIP	0.01691	0.393	-0.2
The growth rate +/- s.e. is 0.02113 +/-0.000725 per minute.							CIP	0.01728	0.377	2.1
This is equivalent to a doubling time of 32.8 +/-1.13 minutes.							CIP	0.01495	0.381	-1.3
The correlation coefficient R is 0.99765							CIP	0.019	0.397	3.7
The maximum OD is 0.440							fus	0.0168	0.371	4.6
The lag time is -0.1 minutes							fus	0.01642	0.364	2.9
*********************************************************							fus	0.0168	0.356	-0.4
							fus	0.0154	0.373	1.6
*********************************************************
Well SA
10 points from 15 through 60 minutes were used to estimate the growth rate.
The growth rate +/- s.e. is 0.01802 +/-0.000266 per minute.
This is equivalent to a doubling time of 38.5 +/-0.57 minutes.
The correlation coefficient R is 0.99913
The maximum OD is 0.400
The lag time is 0.6 minutes
*********************************************************
*********************************************************
Well SA
6 points from 0 through 25 minutes were used to estimate the growth rate.
The growth rate +/- s.e. is 0.01985 +/-0.000823 per minute.
This is equivalent to a doubling time of 34.9 +/-1.45 minutes.
The correlation coefficient R is 0.99658
The maximum OD is 0.375
The lag time is -0.1 minutes
*********************************************************
*********************************************************
Well SA
13 points from 0 through 60 minutes were used to estimate the growth rate.
The growth rate +/- s.e. is 0.01778 +/-0.000211 per minute.
This is equivalent to a doubling time of 39.0 +/-0.46 minutes.
The correlation coefficient R is 0.99923
The maximum OD is 0.403
The lag time is 0.7 minutes
*********************************************************
*********************************************************
Well CIP
13 points from 0 through 60 minutes were used to estimate the growth rate.
The growth rate +/- s.e. is 0.01691 +/-0.000106 per minute.
This is equivalent to a doubling time of 41.0 +/-0.26 minutes.
The correlation coefficient R is 0.99978
The maximum OD is 0.393
The lag time is -0.2 minutes
*********************************************************
*********************************************************
Well CIP
9 points from 20 through 60 minutes were used to estimate the growth rate.
The growth rate +/- s.e. is 0.01728 +/-0.000301 per minute.
This is equivalent to a doubling time of 40.1 +/-0.70 minutes.
The correlation coefficient R is 0.99894
The maximum OD is 0.377
The lag time is 2.1 minutes
*********************************************************
*********************************************************
Well CIP
9 points from 0 through 40 minutes were used to estimate the growth rate.
The growth rate +/- s.e. is 0.01495 +/-0.000384 per minute.
This is equivalent to a doubling time of 46.4 +/-1.19 minutes.
The correlation coefficient R is 0.99770
The maximum OD is 0.381
The lag time is -1.3 minutes
*********************************************************
*********************************************************
Well CIP
5 points from 30 through 50 minutes were used to estimate the growth rate.
The growth rate +/- s.e. is 0.01900 +/-0.000349 per minute.
This is equivalent to a doubling time of 36.5 +/-0.67 minutes.
The correlation coefficient R is 0.99950
The maximum OD is 0.397
The lag time is 3.7 minutes
*********************************************************
*********************************************************
Well fus 3
5 points from 5 through 25 minutes were used to estimate the growth rate.
The growth rate +/- s.e. is 0.01680 +/-0.000483 per minute.
This is equivalent to a doubling time of 41.3 +/-1.19 minutes.
The correlation coefficient R is 0.99876
The maximum OD is 0.371
The lag time is 4.6 minutes
*********************************************************
*********************************************************
Well fus 3
7 points from 35 through 65 minutes were used to estimate the growth rate.
The growth rate +/- s.e. is 0.01642 +/-0.000323 per minute.
This is equivalent to a doubling time of 42.2 +/-0.83 minutes.
The correlation coefficient R is 0.99904
The maximum OD is 0.364
The lag time is 2.9 minutes
*********************************************************
*********************************************************
Well fus 3
5 points from 0 through 20 minutes were used to estimate the growth rate.
The growth rate +/- s.e. is 0.01680 +/-0.000483 per minute.
This is equivalent to a doubling time of 41.3 +/-1.19 minutes.
The correlation coefficient R is 0.99876
The maximum OD is 0.356
The lag time is -0.4 minutes
*********************************************************
*********************************************************
Well fus 3
12 points from 5 through 60 minutes were used to estimate the growth rate.
The growth rate +/- s.e. is 0.01540 +/-0.000200 per minute.
This is equivalent to a doubling time of 45.0 +/-0.59 minutes.
The correlation coefficient R is 0.99915
The maximum OD is 0.373
The lag time is 1.6 minutes
*********************************************************
