# Supplementary material for: Malthusian Parameters as Estimators of the Fitness of Microbes: A Cautionary Tale about the Low Side of High Throughput
Source: PLoS One. 2015 Jun 26;10(6):e0126915. doi: 10.1371/journal.pone.0126915 (PMC4482697; doi:10.1371/journal.pone.0126915)
Supplement: S2 Supporting Information — Raw data files for this study. (ZIP) [file pone.0126915.s002.zip › F4-PA_GrowthRate.xlsx]

## Sheet: ANALYSIS
		MEDIA		LB																										BIOTEK_300 ul																			BIOTEK_300 ul
		MEDIA		MIN																										*** For these experiments, I used 300 ul of culture in each well																			*** For these experiments, I used 300 ul of culture in each well
BIOSCREEN			AVERAGE	SE				BIOTEK_150 ul					BIOTEK_300 ul																	JCA																			BL
	PaWTMin	0.01781	0.022859	0.00105899						AVERAGE	SE		*** For these experiments, I used 300 ul of culture in each well
	PaWTMin	0.02094						PaWTMin	0.02242	0.0219737			BRL																																				2015-07-05
	PaWTMin	0.0212						PaWTMin	0.02496
	PaWTMin	0.0224						PaWTMin	0.02513																					DATE: 07/03/14
	PaWTMin	0.02218						PaWTMin	0.02324																																								Well
	PaWTMin	0.0305						PaWTMin	0.02331				DATE: 07/04/14																																				PALB
	PaWTMin	0.02102						PaWTMin	0.02282																						Growth																		PALB
	PaWTMin	0.02345						PaWTMin	0.01439				Well	Rate	Max OD	lag time (minutes)			Average	Standard Deviation										Well	Rate	Max OD	lag time (minutes)																PALB
	PaWTMin	0.02403						PaWTMin	0.01952				PA14LB	0.02138	0.407	0.2			0.0185867	0.00193761										PALB	0.01805	0.359	-1.3																PALB
	PaWTMin	0.02506						PaWTLB	0.02169	0.0210338			PA14LB	0.00261	0.262	-76.6														PALB	0.01781	0.353	0.6																PALB
	PAWTLB	0.02579	0.026169	0.000667247				PaWTLB	0.02169				PA14LB	0.02634	0.261	-1.3							Bioscreen	BioTek 300	BS SE	BT SE				PALB	0.0185	0.307	0.3																PALB
	PAWTLB	0.02646						PaWTLB	0.02021				PA14LB	0.02909	0.272	-1.5						WT Min	0.022859	0.0313492	0.00105899	0.00332972				PALB	0.01822	0.302	-0.6				AVERAGE	SE											PALB
	PAWTLB	0.02901						PaWTLB	0.02169				PA14LB	0.02049	0.259	-2.1						CIP Min	0.0167613	0.0198508	0.00157821	0.00573044				PALB	0.02088	0.31	-0.2			PALB	0.0197125	0.000577803											PALB
	PAWTLB	0.02742						PaWTLB	0.02068				PA14LB	0.0232	0.22	-0.9						WT LB	0.026169	0.0185867	0.000667247	0.00193761				PALB	0.0202	0.325	0.4			PACipLB	0.0239442	0.000391296											PALB
	PAWTLB	0.0277						PaWTLB	0.02119				PA14LB	0.01555	0.241	190						CIP LB	0.025844	0.022905	0.000315845	0.000553481				PALB	0.01833	0.304	-0.4			PAMin	0.0154283	0.000536003											PALB
	PAWTLB	0.02274						PaWTLB	0.02081				PA14LB	0.01761	0.347	100.3														PALB	0.01836	0.306	-0.5			PACipMin	0.0152542	0.000989											PALB
	PAWTLB	0.02513						PaWTLB	0.02031				PA14LB	0.01604	0.398	40.3														PALB	0.01833	0.302	-0.3																PALB
	PAWTLB	0.02521						PaCipmin	0.02135	0.0167613			PA14LB	0.01585	0.355	98						RELATIVE	MIN		LB					PALB	0.02241	0.255	-0.8																PAMIN
	PAWTLB	0.02877						PaCipmin	0.01977				PA14LB	0.01516	0.477	89.3							Bioscreen	BioTek	Bioscreen	BioTek				PALB	0.02352	0.268	-0.4										Bioscreen	BioTek					PAMIN
	PAWTLB	0.02346						PaCipmin	0.02037				PA14LB	0.01972	0.417	0						CIP	0.733245	0.633217	0.987581	1.23234				PALB	0.02194	0.263	0.9				Bioscreen	BioTek	BS SE	BT SE		CIP LB	0.987581	1.21467					PAMIN
	PACIPMin	0.01598	0.016827	0.00157821				PaCipmin	0.01858				PA14MIN	0.01795	0.124	-2.8			0.0313492	0.00332972										PAMin	0.01755	0.224	0.1			PA Min	0.022859	0.0154283	0.00105899	0.000536003		CIP MIN	0.733245	0.988711					PAMIN
	PACIPMin	0.0234						PaCipmin	0.01517				PA14MIN	0.01248	0.143	333							Bioscreen	BioTek						PAMin	0.01017	0.156	-21.4			PA CIP Min	0.0167613	0.0152542	0.00157821	0.000989									PAMIN
	PACIPMin	0.00997						PaCipmin	0.01165				PA14MIN	0.02521	0.139	-0.8						CIP LB	0.987581	1.23234						PAMin	0.0154	0.212	1.4			PA LB	0.026169	0.0197125	0.000667247	0.000577803									PAMIN
	PACIPMin	0.01809						PaCipmin	0.01428				PA14MIN	0.04531	0.186	-1						CIP MIN	0.733245	0.633217						PAMin	0.01475	0.206	0.5			PA CIP LB	0.025844	0.0239442	0.000315845	0.000391296									PAMIN
	PACIPMin	0.0202						PaCipmin	0.01292				PA14MIN	0.04252	0.174	-1.3														PAMin	0.01645	0.158	1.5																PAMIN
	PACIPMin	0.02059						PaCipLB	0.01608	0.016915			PA14MIN	0.04055	0.146	-1.1														PAMin	0.01686	0.179	2.1																PAMIN
	PACIPMin	0.0207						PaCipLB	0.01604				PA14MIN	0.03014	0.148	-0.8														PAMin	0.01591	0.188	-0.4																PAMIN
	PACIPMin	0.0096						PaCipLB	0.01488				PA14MIN	0.03663	0.165	-1.3														PAMin	0.01595	0.193	-0.5																PAMIN
	PACIPMin	0.01882						PaCipLB	0.01456				PA14MIN	0.03728	0.182	-1.4														PAMin	0.01663	0.191	-0.5																PAMIN
	PACIPMin	0.01092						PaCipLB	0.01603				PA14MIN	0.03513	0.178	-1.2														PAMin	0.01498	0.209	1.3																PACIPLB
	PaCIPLB	0.02552	0.025844	0.000315845				PaCipLB	0.01885				PA14MIN	0.03991	0.213	-1.2														PAMin	0.01527	0.198	3																PACIPLB
	PaCIPLB	0.02633						PaCipLB	0.01944				PA14MIN	0.01308	0.224	39.7														PAMin	0.01522	0.2	1.1																PACIPLB
	PaCIPLB	0.02582						PaCipLB	0.01944				PACIPLB	0.02284	0.448	-0.1			0.022905	0.000553481										PACIpLB	0.02278	0.237	0.5																PACIPLB
	PaCIPLB	0.02496											PACIPLB	0.02477	0.464	-0.3														PACIpLB	0.02535	0.273	-0.3																PACIPLB
	PaCIPLB	0.02575											PACIPLB	0.02319	0.456	-0.3														PACIpLB	0.02333	0.231	0.2																PACIPLB
	PaCIPLB	0.02668											PACIPLB	0.02386	0.433	0.5														PACIpLB	0.02425	0.237	0.1																PACIPLB
	PaCIPLB	0.02782											PACIPLB	0.02341	0.398	0.3														PACIpLB	0.02546	0.237	-0.3																PACIPLB
	PaCIPLB	0.02627											PACIPLB	0.0189	0.343	-0.4														PACIpLB	0.02477	0.218	-0.7																PACIPLB
	PaCIPLB	0.02495											PACIPLB	0.01956	0.353	3.9														PACIpLB	0.02446	0.239	0.7																PACIPLB
	PaCIPLB	0.02434											PACIPLB	0.02494	0.408	-0.2														PACIpLB	0.02442	0.246	-0.7																PACIPLB
								MIN		LB			PACIPLB	0.0241	0.377	-0.2														PACIpLB	0.02351	0.233	-0.1																PACIPLB
	Stock graph							Bioscreen	BioTek 150	Bioscreen	BioTek 150		PACIPLB	0.02283	0.408	0.5														PACIpLB	0.02338	0.22	-0.4																PACIPMIN
							WT	0.022859	0.0219737	0.026169	0.0210338		PACIPLB	0.02439	0.443	-0.4				t										PACIpLB	0.02503	0.237	0.3																PACIPMIN
		HIGH	LOW	VALUE			CIP	0.016827	0.0167613	0.025844	0.016915		PACIPLB	0.02207	0.371	0.6														PACIpLB	0.02059	0.215	-0.2																PACIPMIN
	CIP MIN	0.945963	0.562741	0.736121	CIP BS								PACIPMIN	0.02224	0.231	-0.2			0.0198508	0.00573044										PACipMin	0.0149	0.175	3.2																PACIPMIN
	CIP MIN	1.00524	0.621738	0.762785	CIP BT								PACIPMIN	0.02235	0.224	-0.1														PACipMin	0.01431	0.159	2.9																PACIPMIN
	CIP LB	1.07293	0.931851	0.987581	CIP BS		RELATIVE	MIN		LB			PACIPMIN	0.02186	0.228	-0.9														PACipMin	0.0156	0.159	2.3																PACIPMIN
	CIP LB	0.88797	0.728621	0.804184	CIP BT			Bioscreen	BioTek	Bioscreen	BioTek		PACIPMIN	0.02052	0.23	-0.9														PACipMin	0.01473	0.163	-0.5																PACIPMIN
							CIP	0.736121	0.762785	0.987581	0.804184		PACIPMIN	0.01945	0.23	0														PACipMin	0.01302	0.146	1.6		BioTek_PA_Cip_min/Biotech_PA_min BioScreen_PA_Cip_min/Bioscreen_PA_min N														PACIPMIN
													PACIPMIN	0.01818	0.214	5.8														PACipMin	0.02592	0.114	16.6		99% CI {0.868437, 1.25216} 99% CI {0.557593, 0.944931}														PACIPMIN
													PACIPMIN	0.01538	0.209	0.9														PACipMin	0.01462	0.157	1.3																PACIPMIN
								Bioscreen	BioTek				PACIPMIN	0.02336	0.21	1.5														PACipMin	0.01397	0.159	-0.1		BioTek_PA_Cip_lb/Biotech_PA_lb BioScreen_PA_Cip_lb/Bioscreen_PA_lb N														PACIPMIN
							CIP LB	0.736121	0.762785				PACIPMIN	0.01703	0.218	-0.2														PACipMin	0.01401	0.145	2.8		99% CI {1.12912, 1.31097} 99% CI {1.11109, 1.31795}														PACIPMIN
							CIP MIN	0.987581	0.804184				PACIPMIN	0.01987	0.216	-0.6														PACipMin	0.01352	0.148	3.1
													PACIPMIN	0.01931	0.215	-0.1														PACipMin	0.01456	0.161	2.4
													PACIPMIN	0.01866	0.228	-1														PACipMin	0.01389	0.17	1.9		Stock graph
																																				HIGH	LOW	VALUE
Biotech_PA_Cip_min/Biotech_PA_min BioScreen_PA_Cip_min/Bioscreen_PA_min																																			CIP MIN	0.944931	0.557593	0.733245	CIP BS
99% CI {0.621738, 1.00524} 99% CI {0.562741, 0.945963}													99% CI 1000 simulations																						CIP MIN	1.25216	0.868437	0.988711	CIP BT
													PA																						CIP LB	1.31795	1.11109	0.987581	CIP BS
Biotech_PA_Cip_lb/Biotech_PA_lb BioScreen_PA_Cip_lb/Bioscreen_PA_lb ***																																			CIP LB	1.31097	1.12912	1.21467	CIP BT
99% CI {0.728621, 0.882797} 99% CI {0.931851, 1.07293}													BioTek_PA_Cip_min/BioTek_PA_min BioScreen_PA_Cip_min/Bioscreen_PA_min N
													99% CI {0.533442, 1.06352} 99% CI {0.569215, 0.933253}
													BioTek_PA_Cip_lb/BioTek_PA_lb BioScreen_PA_Cip_lb/Bioscreen_PA_lb
													99% CI {1.02799, 3.85943} 99% CI {1.01366, 3.8295} N
[truncated: 8 more columns]

## Sheet: 021114
2013-02-11
There are two primary goals to these experiments
1- To estimate the growth rates of the Staph, Pseudomonas and E. coli strains we are using for the pairwise competition experiments
2- To evaluate the absolute and relative growth rates obtained in the Bioscreen and BioTek
2013-02-11
1. Dilute overnight cultures to 10 5
	in LB for E. coli and Pseudomonas
	in MHII for Sa
	in Minimal glucose 500µg/ml for Pseudomonas and E. coli
	EcAP -	E coli B Ara+		EcJen	E coli B Ara- Jeny Plasmid
	EcR4	E. coli B ara-Nal with pR4
Bioscreen
	PaWTLB	PACIP LB	PAWTMin	PACIPMin	SA	SaCIP	SaFus	ECAPmin	EcR4 Min	EcJenMin
	PaWTLB	PACIP LB	PAWTMin	PACIPMin	SA	SaCIP	SaFus	ECAPmin	EcR4 Min	EcJenMin
	PaWTLB	PACIP LB	PAWTMin	PACIPMin	SA	SaCIP	SaFus	ECAPmin	EcR4 Min	EcJenMin
	PaWTLB	PACIP LB	PAWTMin	PACIPMin	SA	SaCIP	SaFus	ECAPmin	EcR4 Min	EcJenMin
	PaWTLB	PACIP LB	PAWTMin	PACIPMin	SA	SaCIP	SaFus	ECAPmin	EcR4 Min	EcJenMin
	PaWTLB	PACIP LB	PAWTMin	PACIPMin	SA	SaCIP	SaFus	ECAPLB	EcR4LB	EcJenLB
	PaWTLB	PACIP LB	PAWTMin	PACIPMin	SA	SaCIP	SaFus	ECAPLB	EcR4LB	EcJenLB
	PaWTLB	PACIP LB	PAWTMin	PACIPMin	SA	SaCIP	SaFus	ECAPLB	EcR4LB	EcJenLB
	PaWTLB	PACIP LB	PAWTMin	PACIPMin	SA	SaCIP	SaFus	ECAPLB	EcR4LB	EcJenLB
	PaWTLB	PACIP LB	PAWTMin	PACIPMin	SA	SaCIP	SaFus	ECAPLB	EcR4LB	EcJenLB
	1-10	11-20	21-30	31-40	41-50	51-60	61-70	71-80	81-90	91-100
BioTek
	1	2	3	4	5	6	7	8	9	10	11	12
A	PAWTLB	PAWTLB	PAWTLB	PAWTLB	PAWTLB	PAWTLB	PAWTLB	PAWTLB	PACipLB	PACipLB	PACipLB	PACipLB
B	PACIPLB	PACIPLB	PACIPLB	PACIPLB	PAWTMin	PAWTMin	PAWTMin	PAWTMin	PAWTMin	PAWTMin	PAWTMin	PAWTMin
C	PACiPMin	PACiPMin	PACiPMin	PACiPMin	PACiPMin	PACiPMin	PACiPMin	PACiPMin	Sa	Sa	Sa	Sa
D	Sa	Sa	Sa	Sa	SaCip	SaCip	SaCip	SaCip	SaCip	SaCip	SaCip	SaCip
E	SaFus	SaFus	SaFus	SaFus	SaFus	SaFus	SaFus	SaFus	ECAPMin	ECAPMin	ECAPMin	ECAPMin
F	EcAP min	EcAP min	EcAP min	EcAP min	EcJen Min	EcJen Min	EcJen Min	EcJen Min	EcJen Min	EcJen Min	EcJen Min	EcJen Min
G	EcAPLB	EcAPLB	EcAPLB	EcAPLB	EcAPLB	EcAPLB	EcJenLB	EcJenLB	EcJenLB	EcJenLB	EcJenLB	EcJenLB
H	EcR4min	EcR4min	EcR4min	EcR4min	EcR4min	EcR4min	EcR4LB	EcR4LB	EcR4LB	EcR4LB	EcR4LB	EcR4LB
	Bioscreen
min	PAWTLB	PAWTLB	PAWTLB	PAWTLB	PAWTLB	PAWTLB	PAWTLB	PAWTLB	PAWTLB	PAWTLB	PACIPLB	PACIPLB	PACIPLB	PACIPLB	PACIPLB	PACIPLB	PACIPLB	PACIPLB	PACIPLB	PACIPLB	Min	SA	SA	SA	SA	SA	SA	SA	SA	SA	SA	SaCIP	SaCIP	SaCIP	SaCIP	SaCIP	SaCIP	SaCIP	SaCIP	SaCIP	SaCIP	SAFus	SAFus	SAFus	SAFus	SAFus	SAFus	SAFus	SAFus
0	0.022	0.021	0.02	0.02	0.02	0.021	0.02	0.02	0.021	0.02	0.02	0.019	0.019	0.02	0.019	0.02	0.02	0.02	0.02	0.021	0	0.021	0.02	0.02	0.019	0.021	0.02	0.02	0.02	0.021	0.021	0.019	0.019	0.018	0.018	0.019	0.015	0.019	0.019	0.019	0.02	0.021	0.02	0.02	0.02	0.02	0.017	0.02	0.02
5	0.024	0.023	0.022	0.023	0.023	0.024	0.022	0.023	0.023	0.023	0.023	0.021	0.021	0.022	0.021	0.022	0.022	0.022	0.022	0.023	5	0.024	0.023	0.022	0.022	0.024	0.023	0.023	0.023	0.024	0.024	0.022	0.022	0.021	0.021	0.021	0.018	0.022	0.022	0.022	0.023	0.024	0.023	0.023	0.023	0.023	0.019	0.023	0.022
10	0.028	0.026	0.025	0.025	0.025	0.027	0.025	0.025	0.026	0.026	0.025	0.023	0.023	0.025	0.023	0.024	0.024	0.024	0.024	0.026	10	0.027	0.026	0.025	0.024	0.027	0.026	0.025	0.026	0.026	0.027	0.025	0.025	0.024	0.024	0.025	0.021	0.025	0.026	0.026	0.026	0.027	0.025	0.025	0.025	0.025	0.021	0.026	0.025
15	0.031	0.029	0.028	0.029	0.028	0.031	0.029	0.028	0.03	0.029	0.029	0.027	0.027	0.028	0.026	0.028	0.028	0.028	0.028	0.029	15	0.031	0.03	0.029	0.028	0.03	0.03	0.029	0.029	0.03	0.031	0.028	0.029	0.028	0.027	0.028	0.023	0.028	0.028	0.028	0.029	0.03	0.029	0.029	0.028	0.029	0.024	0.03	0.028
20	0.035	0.033	0.031	0.031	0.031	0.034	0.031	0.032	0.033	0.032	0.032	0.03	0.03	0.031	0.029	0.031	0.03	0.031	0.031	0.033	20	0.035	0.034	0.033	0.031	0.034	0.033	0.032	0.032	0.034	0.034	0.033	0.033	0.031	0.031	0.032	0.027	0.032	0.032	0.032	0.032	0.034	0.032	0.032	0.032	0.032	0.027	0.033	0.031
25	0.038	0.036	0.034	0.035	0.034	0.037	0.035	0.035	0.036	0.037	0.036	0.033	0.033	0.034	0.032	0.034	0.033	0.034	0.034	0.036	25	0.04	0.038	0.037	0.036	0.039	0.039	0.037	0.037	0.038	0.039	0.037	0.037	0.036	0.035	0.036	0.031	0.036	0.037	0.037	0.037	0.037	0.035	0.035	0.035	0.035	0.03	0.036	0.035
30	0.044	0.042	0.04	0.04	0.04	0.043	0.041	0.041	0.042	0.041	0.04	0.037	0.037	0.038	0.035	0.037	0.037	0.038	0.039	0.041	30	0.044	0.043	0.041	0.04	0.044	0.043	0.042	0.042	0.044	0.043	0.042	0.042	0.04	0.04	0.04	0.035	0.041	0.041	0.041	0.042	0.041	0.04	0.039	0.039	0.04	0.033	0.04	0.039
35	0.049	0.046	0.045	0.045	0.044	0.048	0.045	0.045	0.046	0.046	0.046	0.041	0.041	0.042	0.039	0.04	0.041	0.041	0.042	0.046	35	0.049	0.048	0.046	0.044	0.048	0.048	0.047	0.046	0.048	0.048	0.047	0.047	0.045	0.045	0.046	0.04	0.046	0.047	0.046	0.047	0.045	0.044	0.044	0.043	0.044	0.037	0.044	0.043
40	0.054	0.052	0.049	0.05	0.049	0.053	0.05	0.05	0.052	0.052	0.051	0.047	0.047	0.047	0.044	0.047	0.047	0.048	0.049	0.051	40	0.055	0.053	0.051	0.049	0.053	0.052	0.051	0.051	0.053	0.053	0.053	0.053	0.051	0.051	0.051	0.045	0.052	0.053	0.052	0.053	0.05	0.049	0.048	0.047	0.049	0.041	0.049	0.047
45	0.061	0.058	0.055	0.056	0.055	0.06	0.057	0.057	0.06	0.058	0.059	0.053	0.055	0.053	0.05	0.054	0.051	0.053	0.055	0.058	45	0.061	0.059	0.057	0.055	0.059	0.059	0.057	0.057	0.059	0.059	0.059	0.06	0.058	0.057	0.058	0.05	0.059	0.06	0.06	0.06	0.055	0.054	0.053	0.052	0.053	0.046	0.054	0.052
50	0.069	0.066	0.063	0.065	0.065	0.071	0.068	0.066	0.066	0.066	0.069	0.062	0.064	0.064	0.058	0.062	0.059	0.061	0.064	0.066	50	0.067	0.065	0.062	0.061	0.065	0.064	0.062	0.062	0.065	0.065	0.066	0.067	0.065	0.064	0.065	0.057	0.065	0.067	0.067	0.067	0.061	0.059	0.058	0.057	0.058	0.05	0.058	0.056
55	0.08	0.074	0.071	0.07	0.073	0.078	0.076	0.069	0.072	0.075	0.078	0.067	0.076	0.072	0.07	0.075	0.073	0.075	0.073	0.075	55	0.073	0.071	0.068	0.066	0.071	0.07	0.068	0.068	0.07	0.071	0.072	0.073	0.07	0.069	0.07	0.063	0.072	0.075	0.075	0.075	0.066	0.063	0.062	0.062	0.063	0.055	0.063	0.062
60	0.088	0.082	0.081	0.081	0.079	0.085	0.077	0.081	0.086	0.085	0.088	0.075	0.079	0.079	0.079	0.08	0.078	0.081	0.081	0.077	60	0.08	0.077	0.075	0.074	0.078	0.077	0.075	0.075	0.077	0.078	0.078	0.08	0.08	0.078	0.078	0.07	0.08	0.082	0.082	0.083	0.072	0.069	0.069	0.067	0.069	0.06	0.069	0.067
																					65	0.088	0.086	0.083	0.081	0.086	0.085	0.083	0.083	0.086	0.085	0.088	0.088	0.086	0.085	0.087	0.078	0.087	0.089	0.089	0.09	0.078	0.075	0.075	0.074	0.076	0.066	0.075	0.073
		Growth																			70	0.096	0.092	0.088	0.087	0.092	0.091	0.09	0.09	0.092	0.092	0.096	0.096	0.094	0.093	0.094	0.084	0.092	0.095	0.095	0.098	0.085	0.082	0.081	0.08	0.081	0.071	0.081	0.079
	Well	Rate	Max OD	lag time (minutes)																	75	0.104	0.099	0.096	0.095	0.1	0.099	0.098	0.097	0.1	0.1	0.106	0.106	0.104	0.102	0.103	0.093	0.104	0.106	0.107	0.107	0.091	0.088	0.086	0.085	0.087	0.077	0.087	0.085
	PAWTLB	0.02417	0.088	2.4																	80	0.112	0.107	0.104	0.103	0.106	0.106	0.104	0.104	0.106	0.106	0.115	0.115	0.112	0.11	0.111	0.101	0.112	0.113	0.113	0.117	0.098	0.095	0.093	0.091	0.094	0.083	0.093	0.091
	PAWTLB	0.02305	0.082	0.7																	85	0.119	0.115	0.112	0.111	0.115	0.115	0.113	0.113	0.115	0.115	0.127	0.125	0.122	0.119	0.12	0.11	0.122	0.126	0.124	0.127	0.106	0.102	0.1	0.098	0.101	0.09	0.1	0.097
	PAWTLB	0.02362	0.081	1.4																	90	0.131	0.125	0.123	0.121	0.125	0.124	0.123	0.123	0.126	0.126	0.135	0.134	0.132	0.129	0.13	0.119	0.133	0.136	0.135	0.138	0.113	0.11	0.108	0.106	0.108	0.097	0.108	0.105
	PAWTLB	0.0237	0.081	1.2
	PAWTLB	0.02451	0.079	3
	PAWTLB	0.02338	0.085	-0.5																		Growth
	PAWTLB	0.02711	0.077	5.7																	Well	Rate	Max OD	lag time (minutes)
	PAWTLB	0.02333	0.081	0.3																	SA	0.025	0.131	-0.3
	PAWTLB	0.02385	0.086	1.8																	SA	0.02586	0.125	-0.3
	PAWTLB	0.02404	0.085	0.2	PWTLB	0.024076	0.000363588														SA	0.02538	0.123	0.6
	PACIPLB	0.0266	0.088	4	PCIP	0.02746	0.000706071	ANOVA													SA	0.02482	0.121	-0.2
	PACIPLB	0.02474	0.075	3.4				F(1,18)= 18.16 p=0.00047													SA	0.02392	0.125	-0.3
	PACIPLB	0.03086	0.079	10.4																	SA	0.02565	0.124	-0.3
	PACIPLB	0.02644	0.079	7.2																	SA	0.02522	0.123	0.8
	PACIPLB	0.02898	0.079	10.9																	SA	0.02342	0.123	-0.7
	PACIPLB	0.03068	0.08	12.4																	SA	0.02577	0.126	1.5
	PACIPLB	0.02676	0.078	8.6																	SA	0.02394	0.126	-0.5	Sa	0.024898	0.000288336
	PACIPLB	0.02791	0.081	9.3																	SaCIP	0.02641	0.135	-0.3	SaCIP	0.025881	0.000384544
	PACIPLB	0.02745	0.081	7.8																	SaCIP	0.02684	0.134	-0.3	SAFus	0.02313	0.000444783
	PACIPLB	0.02418	0.077	2.7																	SaCIP	0.02736	0.132	-0.4
																					SaCIP	0.02597	0.129	-0.7
		Same data starting at a lower value																			SaCIP	0.02613	0.13	0.2			F(2,27)= 14.7, p<0.0001
	PAWTLB	PAWTLB	PAWTLB	PAWTLB	PAWTLB	PAWTLB	PAWTLB	PAWTLB	PAWTLB	PAWTLB	PACIPLB	PACIPLB	PACIPLB	PACIPLB	PACIPLB	PACIPLB	PACIPLB	PACIPLB	PACIPLB	PACIPLB	SaCIP	0.02743	0.119	-1.1			Two way ANOVa Da vs SaCIp barely significant , p~0.05
0	0.011	0.01	0.01	0.01	0.009	0.011	0.01	0.01	0.01	0.01	0.01	0.009	0.01	0.011	0.009	0.009	0.01	0.009	0.009	0.01	SaCIP	0.02488	0.133	-0.7
5	0.012	0.011	0.011	0.011	0.011	0.012	0.011	0.011	0.012	0.011	0.011	0.011	0.01	0.012	0.01	0.011	0.011	0.01	0.011	0.011	SaCIP	0.02497	0.136	-1
10	0.014	0.013	0.012	0.013	0.012	0.013	0.013	0.013	0.013	0.012	0.013	0.012	0.012	0.014	0.012	0.013	0.013	0.013	0.013	0.013	SaCIP	0.02466	0.135	-1.2
15	0.015	0.015	0.014	0.014	0.014	0.015	0.014	0.014	0.015	0.014	0.014	0.013	0.013	0.015	0.013	0.014	0.013	0.013	0.013	0.014	SaCIP	0.02416	0.138	-0.4
20	0.017	0.016	0.015	0.015	0.015	0.016	0.015	0.015	0.016	0.016	0.016	0.015	0.015	0.017	0.015	0.015	0.015	0.015	0.015	0.016	SAFus	0.02374	0.113	-0.3
25	0.02	0.018	0.018	0.018	0.018	0.019	0.018	0.018	0.019	0.018	0.018	0.017	0.017	0.019	0.017	0.017	0.017	0.017	0.017	0.018	SAFus	0.02261	0.11	-0.5
30	0.022	0.021	0.02	0.02	0.02	0.021	0.02	0.02	0.021	0.02	0.02	0.019	0.019	0.02	0.019	0.02	0.02	0.02	0.02	0.021	SAFus	0.02344	0.108	-0.3
35	0.024	0.023	0.022	0.023	0.023	0.024	0.022	0.023	0.023	0.023	0.023	0.021	0.021	0.022	0.021	0.022	0.022	0.022	0.022	0.023	SAFus	0.02207	0.106	-0.5
40	0.028	0.026	0.025	0.025	0.025	0.027	0.025	0.025	0.026	0.026	0.025	0.023	0.023	0.025	0.023	0.024	0.024	0.024	0.024	0.026	SAFus	0.02261	0.108	-0.5
45	0.031	0.029	0.028	0.029	0.028	0.031	0.029	0.028	0.03	0.029	0.029	0.027	0.027	0.028	0.026	0.028	0.028	0.028	0.028	0.029	SAFus	0.02253	0.097	0
50	0.035	0.033	0.031	0.031	0.031	0.034	0.031	0.032	0.033	0.032	0.032	0.03	0.03	0.031	0.029	0.031	0.03	0.031	0.031	0.033	SAFus	0.02535	0.108	-0.3
55	0.038	0.036	0.034	0.035	0.034	0.037	0.035	0.035	0.036	0.037	0.036	0.033	0.033	0.034	0.032	0.034	0.033	0.034	0.034	0.036	SAFus	0.02222	0.105	0.1
60	0.044	0.042	0.04	0.04	0.04	0.043	0.041	0.041	0.042	0.041	0.04	0.037	0.037	0.038	0.035	0.037	0.037	0.038	0.039	0.041	SAFus	0.02535	0.109	-0.3
65	0.049	0.046	0.045	0.045	0.044	0.048	0.045	0.045	0.046	0.046	0.046	0.041	0.041	0.042	0.039	0.04	0.041	0.041	0.042	0.046	SAFus	0.02138	0.109	0.2
70	0.054	0.052	0.049	0.05	0.049	0.053	0.05	0.05	0.052	0.052	0.051	0.047	0.047	0.047	0.044	0.047	0.047	0.048	0.049	0.051
75	0.061	0.058	0.055	0.056	0.055	0.06	0.057	0.057	0.06	0.058	0.059	0.053	0.055	0.053	0.05	0.054	0.051	0.053	0.055	0.058
80	0.069	0.066	0.063	0.065	0.065	0.071	0.068	0.066	0.066	0.066	0.069	0.062	0.064	0.064	0.058	0.062	0.059	0.061	0.064	0.066
85	0.08	0.074	0.071	0.07	0.073	0.078	0.076	0.069	0.072	0.075	0.078	0.067	0.076	0.072	0.07	0.075	0.073	0.075	0.073	0.075
90	0.088	0.082	0.081	0.081	0.079	0.085	0.077	0.081	0.086	0.085	0.088	0.075	0.079	0.079	0.079	0.08	0.078	0.081	0.081	0.077
	This set starts with a lower initial value ~0.01 rather than 0.02 - Set 2
		Growth
	Well	Rate	Max OD	lag time (minutes)
	PAWTLB	0.02322	0.088	0.6
	PAWTLB	0.02339	0.082	-0.6
	PAWTLB	0.02338	0.081	1.3
	PAWTLB	0.0245	0.081	1.8
	PAWTLB	0.02361	0.079	-2.7
	PAWTLB	0.02375	0.085	2.7				PWTLB-1	0.024076	0.000363588
	PAWTLB	0.02711	0.077	10.1				PWTLB-2	0.024053	0.00037244
	PAWTLB	0.0245	0.081	1.8				PCIPLB-1	0.02746	0.000706071
	PAWTLB	0.02313	0.086	-1.6				PCIPLB-2	0.026648	0.000920075
	PAWTLB	0.02394	0.085	0.9		0.024053	0.00037244
	PACIPLB	0.0266	0.088	8
	PACIPLB	0.02474	0.075	3.2		F(1,18)	6.83, p=0.0176
	PACIPLB	0.03086	0.079	19.6
	PACIPLB	0.02644	0.079	14.6
	PACIPLB	0.02898	0.079	15.1
	PACIPLB	0.03068	0.08	16.4
	PACIPLB	0.02308	0.078	2.2
	PACIPLB	0.02791	0.081	10.6
	PACIPLB	0.02382	0.081	-1.7
	PACIPLB	0.02337	0.077	-0.5		0.026648	0.000920075
Bioscreen
	Miminal Medium
min	PAWTMin	PAWTMin	PAWTMin	PAWTMin	PAWTMin	PAWTMin	PAWTMin	PAWTMin	PAWTMin	PAWTMin	PACIPMIN	PACIPMIN	PACIPMIN	PACIPMIN	PACIPMIN	PACIPMIN	PACIPMIN	PACIPMIN	PACIPMIN	PACIPMIN	ECAPMin	ECAPMin	ECAPMin	ECAPMin	ECAPMin	ECR4Min	ECR4Min	ECR4Min	ECR4Min	ECR4Min	EcJenMin	EcJenMin	EcJenMin	EcJenMin	EcJenMin
0	0.02	0.019	0.02	0.019	0.02	0.02	0.019	0.018	0.018	0.018	0.02	0.019	0.019	0.019	0.019	0.021	0.018	0.018	0.018	0.02	0.019	0.017	0.02	0.021	0.024	0.019	0.02	0.018	0.021	0.019	0.019	0.019	0.022	0.018	0.022
5	0.019	0.02	0.021	0.02	0.022	0.021	0.02	0.021	0.021	0.02	0.022	0.02	0.02	0.02	0.02	0.024	0.019	0.02	0.02	0.021	0.02	0.019	0.022	0.023	0.026	0.019	0.021	0.019	0.022	0.021	0.02	0.021	0.024	0.019	0.024
10	0.02	0.022	0.023	0.022	0.024	0.023	0.022	0.022	0.022	0.021	0.023	0.022	0.022	0.022	0.022	0.025	0.021	0.021	0.021	0.022	0.021	0.02	0.023	0.025	0.027	0.02	0.022	0.02	0.024	0.022	0.022	0.022	0.026	0.021	0.026
15	0.022	0.024	0.025	0.024	0.026	0.025	0.023	0.023	0.023	0.023	0.025	0.024	0.023	0.023	0.024	0.028	0.022	0.023	0.023	0.025	0.023	0.021	0.025	0.027	0.029	0.022	0.023	0.021	0.025	0.023	0.023	0.024	0.028	0.023	0.028
20	0.023	0.026	0.027	0.026	0.028	0.027	0.025	0.025	0.025	0.025	0.028	0.026	0.025	0.025	0.026	0.03	0.024	0.024	0.025	0.026	0.024	0.023	0.027	0.028	0.031	0.023	0.025	0.022	0.026	0.024	0.025	0.026	0.03	0.024	0.03
25	0.024	0.028	0.029	0.028	0.03	0.029	0.027	0.027	0.027	0.027	0.03	0.027	0.027	0.027	0.028	0.033	0.026	0.027	0.027	0.028	0.026	0.024	0.028	0.03	0.034	0.024	0.026	0.024	0.028	0.026	0.026	0.028	0.032	0.026	0.032
30	0.027	0.03	0.031	0.031	0.034	0.032	0.03	0.03	0.029	0.029	0.032	0.029	0.029	0.029	0.029	0.035	0.028	0.028	0.028	0.031	0.028	0.026	0.031	0.033	0.036	0.026	0.028	0.025	0.03	0.027	0.029	0.03	0.034	0.028	0.035
35	0.029	0.033	0.034	0.034	0.037	0.034	0.032	0.032	0.032	0.031	0.035	0.032	0.032	0.032	0.032	0.039	0.03	0.03	0.031	0.033	0.031	0.028	0.032	0.035	0.038	0.027	0.029	0.026	0.031	0.029	0.031	0.032	0.037	0.03	0.037
40	0.032	0.036	0.037	0.036	0.04	0.038	0.035	0.035	0.035	0.034	0.035	0.034	0.034	0.034	0.035	0.041	0.033	0.034	0.034	0.036	0.032	0.03	0.035	0.038	0.041	0.029	0.031	0.027	0.033	0.031	0.033	0.034	0.04	0.033	0.04
45	0.035	0.038	0.04	0.04	0.043	0.042	0.037	0.037	0.038	0.039	0.037	0.037	0.037	0.038	0.038	0.043	0.036	0.036	0.037	0.04	0.034	0.032	0.038	0.04	0.044	0.03	0.033	0.029	0.035	0.032	0.035	0.037	0.043	0.035	0.043
50	0.038	0.042	0.043	0.043	0.047	0.046	0.041	0.041	0.041	0.042	0.041	0.04	0.04	0.04	0.041	0.047	0.039	0.039	0.039	0.043	0.036	0.034	0.04	0.043	0.047	0.032	0.034	0.031	0.037	0.035	0.038	0.04	0.046	0.038	0.047
55	0.042	0.046	0.048	0.048	0.052	0.048	0.044	0.044	0.044	0.046	0.042	0.043	0.043	0.043	0.043	0.051	0.042	0.042	0.043	0.046	0.039	0.037	0.043	0.046	0.05	0.034	0.037	0.033	0.039	0.036	0.041	0.043	0.05	0.04	0.051
60	0.046	0.049	0.052	0.052	0.056	0.052	0.048	0.048	0.048	0.048	0.046	0.046	0.046	0.046	0.047	0.058	0.045	0.045	0.045	0.05	0.041	0.039	0.046	0.048	0.053	0.036	0.038	0.034	0.041	0.038	0.044	0.046	0.054	0.044	0.055
65	0.051	0.055	0.056	0.056	0.061	0.053	0.052	0.053	0.053	0.052	0.047	0.05	0.05	0.049	0.051	0.055	0.048	0.049	0.048	0.054	0.046	0.042	0.049	0.052	0.057	0.037	0.041	0.036	0.043	0.04	0.047	0.051	0.059	0.046	0.058
70	0.056	0.062	0.061	0.062	0.062	0.061	0.056	0.057	0.056	0.056	0.049	0.053	0.054	0.052	0.052	0.06	0.051	0.053	0.052	0.057	0.046	0.045	0.052	0.055	0.06	0.04	0.043	0.038	0.045	0.043	0.051	0.053	0.062	0.05	0.063
75	0.059	0.063	0.066	0.065	0.066	0.065	0.061	0.062	0.061	0.057	0.057	0.058	0.058	0.058	0.057	0.066	0.054	0.056	0.058	0.062	0.05	0.048	0.055	0.058	0.065	0.041	0.045	0.041	0.048	0.045	0.054	0.058	0.067	0.053	0.067
80	0.059	0.068	0.071	0.072	0.076	0.072	0.069	0.068	0.069	0.065	0.056	0.061	0.061	0.06	0.062	0.07	0.06	0.062	0.061	0.066	0.053	0.051	0.059	0.062	0.069	0.044	0.048	0.043	0.051	0.047	0.058	0.062	0.072	0.058	0.072
85	0.067	0.073	0.076	0.077	0.081	0.074	0.072	0.071	0.072	0.067	0.061	0.066	0.065	0.062	0.063	0.073	0.061	0.066	0.067	0.069	0.056	0.054	0.062	0.067	0.074	0.046	0.05	0.045	0.053	0.05	0.063	0.065	0.076	0.061	0.077
90	0.071	0.077	0.082	0.081	0.086	0.085	0.078	0.079	0.078	0.075	0.062	0.069	0.069	0.065	0.065	0.075	0.065	0.073	0.07	0.074	0.059	0.058	0.066	0.071	0.079	0.049	0.052	0.048	0.056	0.053	0.067	0.07	0.081	0.068	0.085
95	0.078	0.086	0.091	0.087	0.09	0.087	0.083	0.084	0.083	0.08	0.07	0.075	0.074	0.073	0.075	0.085	0.069	0.077	0.076	0.081	0.063	0.062	0.071	0.076	0.084	0.052	0.055	0.051	0.059	0.055	0.073	0.074	0.088	0.071	0.09
100	0.081	0.095	0.099	0.101	0.106	0.089	0.089	0.089	0.089	0.084	0.078	0.086	0.082	0.08	0.079	0.093	0.081	0.084	0.08	0.08	0.067	0.065	0.075	0.08	0.089	0.056	0.059	0.053	0.061	0.059	0.078	0.08	0.095	0.077	0.096
105	0.088	0.096	0.103	0.103	0.102	0.1	0.096	0.095	0.095	0.089	0.081	0.081	0.083	0.077	0.081	0.096	0.08	0.084	0.089	0.084	0.072	0.07	0.079	0.085	0.094	0.058	0.062	0.056	0.065	0.061	0.083	0.086	0.101	0.081	0.103
110	0.094	0.106	0.105	0.105	0.103	0.107	0.109	0.111	0.106	0.094	0.078	0.083	0.085	0.083	0.085	0.097	0.081	0.087	0.086	0.097	0.076	0.074	0.085	0.09	0.1	0.06	0.064	0.058	0.067	0.064	0.09	0.092	0.108	0.086	0.11
115	0.098	0.108	0.108	0.117	0.111	0.113	0.111	0.113	0.11	0.103	0.083	0.099	0.097	0.097	0.102	0.098	0.087	0.089	0.092	0.099	0.081	0.079	0.09	0.096	0.106	0.063	0.068	0.061	0.071	0.067	0.096	0.099	0.117	0.092	0.117
120	0.108	0.125	0.124	0.131	0.136	0.115	0.116	0.116	0.117	0.105	0.09	0.102	0.102	0.099	0.104	0.108	0.102	0.096	0.099	0.105	0.086	0.084	0.096	0.102	0.113	0.066	0.071	0.065	0.075	0.071	0.103	0.106	0.124	0.098	0.126
	Growth
Well	Rate	Max OD	lag time (minutes)
PAWTMin	0.01852	0.108	14.8
PAWTMin	0.01915	0.125	9.1
PAWTMin	0.01633	0.124	2.4
PAWTMin	0.01725	0.131	1.9
PAWTMin	0.01737	0.136	0.3
PAWTMin	0.01848	0.115	5.1
PAWTMin	0.01637	0.116	3.2
PAWTMin	0.01653	0.116	0.2
PAWTMin	0.01643	0.117	0.1
PAWTMin	0.01917	0.105	5.9	PAWTMin	0.01756	0.000369492
PACIPMIN	0.01596	0.09	0	PACIPMin	0.015773	0.000178295
PACIPMIN	0.01472	0.102	0.1
PACIPMIN	0.01577	0.102	2.7
PACIPMIN	0.01609	0.099	3.1
PACIPMIN	0.01555	0.104	0.8
PACIPMIN	0.0159	0.108	-2.1
PACIPMIN	0.01631	0.102	2.9
PACIPMIN	0.01559	0.096	0.9
PACIPMIN	0.01515	0.099	-1.1
PACIPMIN	0.01669	0.105	4.4
ECAPMin	0.01349	0.086	1.4
ECAPMin	0.01362	0.084	-1.4
ECAPMin	0.01371	0.096	-0.8
ECAPMin	0.01431	0.102	-1.1
ECAPMin	0.01469	0.113	2.1	ECAPMn	0.013964	0.0002296
ECR4Min	0.01099	0.066	3.2	EcR4Min	0.01138	0.000175727
ECR4Min	0.01135	0.071	1.6	ECJenyMin	0.014654	0.000117796
ECR4Min	0.01125	0.065	2.7
ECR4Min	0.01127	0.075	-0.2
ECR4Min	0.01204	0.071	0.1
EcJenMin	0.0143	0.103	1.5
EcJenMin	0.01472	0.106	-0.7
EcJenMin	0.01476	0.124	-0.6
EcJenMin	0.0145	0.098	-0.4
EcJenMin	0.01499	0.126	-0.5
[truncated: 18 more columns]

## Sheet: 021414 key
There are two primary goals to these experiments
1- To estimate the growth rates of Pseudomonas and E. coli strains we are using for the pairwise competition experiments
2- To evaluate the absolute and relative growth rates obtained in the Bioscreen and BioTek
2013-02-14
1. Dilute overnight cultures to 10 5
Bioscreen
	ECAPmin	ECAPLB	EcAM Nal min	EcAM Nal LB	EcT2 min	EcT2 LB	PA wt min	PA wt LB	PA CIP MIN	PA CIP LB
	ECAPmin	ECAPLB	EcAM Nal min	EcAM Nal LB	EcT2 min	EcT2 LB	PA wt min	PA wt LB	PA CIP MIN	PA CIP LB
	ECAPmin	ECAPLB	EcAM Nal min	EcAM Nal LB	EcT2 min	EcT2 LB	PA wt min	PA wt LB	PA CIP MIN	PA CIP LB
	ECAPmin	ECAPLB	EcAM Nal min	EcAM Nal LB	EcT2 min	EcT2 LB	PA wt min	PA wt LB	PA CIP MIN	PA CIP LB
	ECAPmin	ECAPLB	EcAM Nal min	EcAM Nal LB	EcT2 min	EcT2 LB	PA wt min	PA wt LB	PA CIP MIN	PA CIP LB
	ECAPmin	ECAPLB	EcAM Nal min	EcAM Nal LB	EcT2 min	EcT2 LB	PA wt min	PA wt LB	PA CIP MIN	PA CIP LB
	ECAPmin	ECAPLB	EcAM Nal min	EcAM Nal LB	EcT2 min	EcT2 LB	PA wt min	PA wt LB	PA CIP MIN	PA CIP LB
	ECAPmin	ECAPLB	EcAM Nal min	EcAM Nal LB	EcT2 min	EcT2 LB	PA wt min	PA wt LB	PA CIP MIN	PA CIP LB
	ECAPmin	ECAPLB	EcAM Nal min	EcAM Nal LB	EcT2 min	EcT2 LB	PA wt min	PA wt LB	PA CIP MIN	PA CIP LB
	ECAPmin	ECAPLB	EcAM Nal min	EcAM Nal LB	EcT2 min	EcT2 LB	PA wt min	PA wt LB	PA CIP MIN	PA CIP LB
	1-10	11-20	21-30	31-40	41-50	51-60	61-70	71-80	81-90	91-100
BioTek
	1	2	3	4	5	6	7	8	9	10	11	12
A	ECAPmin	ECAPmin	ECAPmin	ECAPmin	ECAPmin	ECAPmin	ECAPmin	ECAPmin	ECAPLB	ECAPLB	ECAPLB	ECAPLB
B	ECAPLB	ECAPLB	ECAPLB	ECAPLB	EcAM Nal min	EcAM Nal min	EcAM Nal min	EcAM Nal min	EcAM Nal min	EcAM Nal min	EcAM Nal min	EcAM Nal min
C	EcAM Nal LB	EcAM Nal LB	EcAM Nal LB	EcAM Nal LB	EcAM Nal LB	EcAM Nal LB	EcAM Nal LB	EcAM Nal LB	EcT2 min	EcT2 min	EcT2 min	EcT2 min
D	EcT2 min	EcT2 min	EcT2 min	EcT2 min	EcT2 LB	EcT2 LB	EcT2 LB	EcT2 LB	EcT2 LB	EcT2 LB	EcT2 LB	EcT2 LB
E	PA wt min	PA wt min	PA wt min	PA wt min	PA wt min	PA wt min	PA wt min	PA wt min	PA wt LB	PA wt LB	PA wt LB	PA wt LB
F	PA wt LB	PA wt LB	PA wt LB	PA wt LB	PA CIP MIN	PA CIP MIN	PA CIP MIN	PA CIP MIN	PA CIP MIN	PA CIP MIN	PA CIP MIN	PA CIP MIN
G	PA CIP LB	PA CIP LB	PA CIP LB	PA CIP LB	PA CIP LB	PA CIP LB
H

## Sheet: 021414 Bioscreen Raw Data
Bioscreen
		EcAPMIN	EcAPMIN	EcAPMIN	EcAPMIN	EcAPMIN	EcAPMIN	EcAPMIN	EcAPMIN	EcAPMIN	EcAPMIN	EcAPLB	EcAPLB	EcAPLB	EcAPLB	EcAPLB	EcAPLB	EcAPLB	EcAPLB	EcAPLB	EcAPLB	EcAMNalM	EcAMNalM	EcAMNalM	EcAMNalM	EcAMNalM	EcAMNalM	EcAMNalM	EcAMNalM	EcAMNalM	EcAMNalM	EcAMNalL	EcAMNalL	EcAMNalL	EcAMNalL	EcAMNalL	EcAMNalL	EcAMNalL	EcAMNalL	EcAMNalL	EcAMNalL	ECTAMin	ECTAMin	ECTAMin	ECTAMin	ECTAMin	ECTAMin	ECTAMin	ECTAMin
		0	0	0	0	0	0	0	0	0	0	0	0	0	0	0	0	0	0	0	0	0	0	0	0	0	0	0	0	0	0	0	0	0	0	0	0	0	0	0	0	0	0	0	0	0	0	0	0
		0	0	0	0	0	0	0	0	-0.001	-0.001	-0.001	-0.001	-0.001	-0.001	-0.001	0	-0.001	0	0	-0.001	0	0	-0.001	0	0	0	-0.001	-0.001	0	0	-0.002	-0.002	-0.001	-0.001	-0.001	0	0	0	-0.001	0	-0.001	-0.001	-0.001	-0.001	-0.001	-0.001	-0.001	-0.001
		0	0	-0.001	0	0	0	0	0	0	0	-0.001	-0.002	-0.001	-0.001	-0.001	0	0	0	0	-0.001	0	0	0	0	0	0	-0.001	-0.001	0	0	-0.002	-0.002	-0.001	-0.001	-0.001	-0.001	0	0	-0.001	0	-0.001	0	-0.001	-0.001	-0.001	-0.001	-0.001	0
		0	0	0	0	0	0	0	0	0	-0.001	-0.001	-0.002	-0.001	-0.001	-0.001	0	-0.001	0	-0.001	-0.001	0	0	0	0	0	0	-0.001	-0.001	0	0	-0.002	-0.002	-0.001	-0.001	-0.001	0	0	0	-0.001	0	0	0	-0.001	-0.001	-0.001	0	-0.001	0
		0	0	0	0	0	0	-0.001	0	-0.001	-0.001	-0.001	-0.002	-0.001	-0.001	-0.002	-0.001	-0.001	-0.001	-0.001	-0.001	0	0	0	0	0	0	-0.001	-0.001	-0.001	0	-0.002	-0.002	-0.002	-0.001	-0.001	-0.001	-0.001	-0.001	-0.001	-0.001	-0.001	0	-0.001	-0.001	-0.001	-0.001	-0.001	0
		0	-0.001	-0.001	0	0	0	0	0	0	-0.001	-0.001	-0.002	-0.001	-0.001	-0.002	-0.001	-0.001	-0.001	-0.001	-0.001	0	0	0	0	0	0	-0.001	-0.001	-0.001	-0.001	-0.002	-0.002	-0.001	-0.001	-0.001	-0.001	-0.001	-0.001	-0.001	-0.001	-0.001	-0.001	-0.001	-0.001	-0.001	-0.001	-0.001	0
		0.001	0	0	0	0	0	0	0	-0.001	-0.001	-0.001	-0.001	-0.001	-0.001	-0.002	-0.001	-0.001	-0.001	-0.001	-0.001	0	0	0	0	0	0	-0.001	-0.001	0	0	-0.001	-0.002	-0.001	-0.001	-0.001	-0.001	-0.001	-0.001	-0.001	-0.002	0	0	0	-0.001	0	0	-0.001	0
		0.001	0	0	0	0	0	0	0	0	-0.001	-0.001	-0.001	-0.001	-0.001	-0.001	-0.001	-0.001	-0.001	-0.001	-0.001	0	0	0	0	0	0	-0.001	-0.001	0	0	-0.001	-0.002	-0.001	-0.001	0	-0.001	-0.001	-0.001	-0.001	-0.001	0	-0.001	0	-0.001	0	0	-0.001	0
		0	0	0	0	0	0	0	0	0	0	-0.001	-0.002	-0.001	-0.001	-0.002	-0.001	-0.001	-0.001	-0.001	0	0	0	0	0	0	0	-0.001	-0.001	0	0	-0.002	-0.001	-0.001	0	0	0	0	0	0	0	0	0	0	0	0	0	-0.001	0
		0	0	0	0	0	0	0	-0.001	0	0	-0.001	-0.001	-0.001	-0.001	-0.001	0	-0.001	0	-0.001	-0.001	0	0	0	0	0	0	-0.001	-0.001	0	0	-0.002	-0.002	-0.001	0	0	0	0	0	0	0	0	-0.001	0	0	0	0	-0.001	0
		0	0	0	0	0	0	0	0	0	0	-0.001	-0.001	-0.001	-0.001	-0.001	-0.001	-0.001	0	-0.001	-0.001	0	0	0	0	0	0	-0.001	-0.001	0	0	0	-0.001	-0.001	0	-0.001	0	0	0	-0.001	-0.001	0	0.001	0	0	0	0	0	0
		0.001	0	0	0	0	0	0	0	0	0	-0.001	-0.001	-0.001	-0.001	-0.001	0	0	0	-0.001	0	0.001	0.001	0	0	0	0	0	-0.001	0	0	-0.002	-0.001	-0.001	0	0	0	0	0.001	0	0	0	0.001	0	0	0	0	-0.001	0
		0	0	0	0	0	0	0	0	-0.001	0	-0.001	-0.002	-0.001	-0.001	-0.002	-0.001	-0.001	-0.001	-0.001	-0.001	0.001	0.001	0	0	0	0	-0.001	-0.001	0	0	-0.002	-0.002	-0.001	-0.001	-0.001	-0.001	0	-0.001	-0.001	-0.001	0	0.001	0	0	0	0	-0.001	0
		0.001	0	0	0	0	0	0	0	0	0	-0.001	-0.001	-0.001	-0.001	-0.001	0	-0.001	0	-0.001	-0.001	0.001	0	0	0	0	0	-0.001	-0.001	0	0	-0.002	-0.001	0	0	0	0	0	0	0.001	0	0	0	0	0	0	0	-0.001	0
		0	0	-0.001	0	0	0	0	0	0	0	-0.001	-0.002	-0.001	-0.001	-0.002	0	0	0	-0.001	-0.001	0	0	0	0	0	0	-0.001	-0.001	0	0	-0.002	-0.002	-0.001	0	0	0	0	0	0	0	0	0	0	-0.001	0	0	-0.001	0
		0.001	0	0	0	0	0	0	0	0	0	-0.001	-0.001	-0.001	-0.001	-0.001	0	0	0	-0.001	0	0	0	0	0	0	0	-0.001	-0.001	0	0	-0.002	-0.002	-0.001	0	0	0	0	0	0	0	0	0	0	-0.001	0	0	-0.001	0
		0.001	0	0	0	0	0	0	0	0	0	0	-0.001	-0.001	-0.001	-0.001	0	0	0	-0.001	-0.001	0.001	0	0	0	0	0	-0.001	-0.001	0	0	-0.002	-0.001	-0.001	0	0	0	0	0	0	0	0	0	0	0	0	0	-0.001	0
		0.001	0	0	0	0	0	0	0	0	0	-0.001	-0.001	-0.001	-0.001	-0.001	0	0	0	0	0	0.001	0	0	0	0	0	-0.001	-0.001	0	0	-0.001	-0.001	-0.001	0	0	0	0	0	-0.001	0	0	0	0	-0.001	0	0	-0.001	-0.001
		0.001	0	0	0	0	0	0	0	0	-0.001	0	-0.001	0	-0.001	-0.001	0	0	0	0	0	0	0	0	0	0	0	-0.001	-0.001	0	0	-0.001	-0.001	0	0	0	0	0	0	-0.001	-0.001	0	0	-0.001	-0.001	0	0	-0.001	0
		0.001	0	0	0	0	0	0	0	0	0	0	-0.001	0	0	-0.001	0	0	0	0	0	0	0	0	0	0	0	-0.001	-0.001	0	0	-0.001	-0.001	0	0	0.001	0.001	0.001	0.001	0	0	0	0	0	0	0	0	-0.001	0
		0	0	0	0	0	0	0	0	0	0	0	-0.001	0	0	-0.001	0	0	0	0	0	0	0	0	0	0	0	-0.001	-0.001	0	0	-0.001	-0.001	0	0	0.001	0.001	0	0.001	0.001	0	0	0	0	0	0	0	-0.001	0
		0.001	0	0	0	0	0	0	0	0	0	0	-0.001	0	0	0	0.001	0	0.001	0.001	0	0	0	0	0	0	0	-0.001	-0.001	0	0	-0.001	-0.001	0	0	0.001	0	0.001	0.001	0.001	0	0	0	0	-0.001	0	0	-0.001	0
		0.001	0	0	0	0.001	0	0	0	0	0	0	-0.001	0	0	0	0.001	0.001	0.001	0.001	0.001	0	0	0	0	0.001	0	0	-0.001	0	0	-0.001	0	0	0.001	0.001	0.001	0.001	0.001	0.001	0	0	0	0	0	0	0	-0.001	0
		0.001	0	0	0	0	0	0	0	0	0	0	-0.001	0	0	0	0.001	0.001	0.001	0.001	0.001	0	0	0	0	0	0	-0.001	-0.001	0	0	0	0	0	0.001	0.001	0	0	0.001	0.001	0	0	0	0	0	0	0	-0.001	0
		0.001	0	0	0	0	0	0	0	0	0	0.001	0	0.001	0	0	0.001	0.001	0.001	0.001	0.001	0.001	0.001	0	0	0	0	-0.001	0	0	0	-0.001	0	0.001	0.001	0.002	0.001	0.001	0.001	0.001	0	0	0	0	0	0	0	-0.001	0
		0.001	0	0	0	0.001	0	0	0	0	0	0.001	0	0.001	0.001	0	0.001	0.001	0.001	0.001	0.001	0.001	0	0	0	0	0	-0.001	-0.001	0	0	0	0.001	0.001	0.001	0.002	0.001	0.001	0.001	0.001	0.001	0	0.001	0	0	0	0	-0.001	0
		0.001	0	0	0	0	0	0	0	0	0	0.001	0	0.001	0.001	0	0.001	0.002	0.001	0.002	0.002	0.001	0	0	0	0	0	-0.001	0	0	0	0	0.001	0.001	0.002	0.002	0.001	0.002	0.002	0.001	0.001	0	0.001	0	0	0	0	-0.001	0
		0.001	0	0	0	0	0	0	0	0	0	0.001	0.001	0.001	0.001	0	0.002	0.002	0.002	0.001	0.001	0	0	0	0	0	0	-0.001	-0.001	0	0	0.001	0.001	0.001	0.002	0.002	0.001	0.001	0.001	0.001	0.001	0	0.001	0	0	0	0	0	0
		0.001	0	0	0	0	0	0	0	0	-0.001	0.002	0.001	0.001	0.001	0.001	0.002	0.002	0.002	0.002	0.002	0	0	0	0	0	0	-0.001	-0.001	0	0	0.001	0.001	0.002	0.002	0.003	0.002	0.002	0.002	0.001	0.001	0	0	0	0	0	0	-0.001	0
		0	0	0	0	0	0	0	0	0	0	0.002	0.001	0.002	0.001	0.001	0.003	0.002	0.002	0.002	0.002	0	0	0	0	0	0	-0.001	-0.001	0	0	0.003	0.002	0.002	0.003	0.002	0.002	0.002	0.001	0.001	0.001	-0.001	-0.001	0	-0.001	0	0	-0.001	0
		0.001	0	0	0	0.001	0	0	0	0	0	0.003	0.002	0.003	0.002	0.002	0.004	0.003	0.003	0.003	0.003	0.001	0	0	0	0	0	0	-0.001	0	0	0.002	0.003	0.003	0.004	0.004	0.003	0.003	0.003	0.003	0.003	0	0.001	0	0	0	0	0	0
		0	0	0	0	0	0	0	0	0	0	0.004	0.002	0.003	0.003	0.002	0.004	0.004	0.004	0.004	0.004	0	0	0	0	0	0	-0.001	-0.001	0	0	0.003	0.004	0.004	0.004	0.004	0.003	0.003	0.003	0.003	0.003	0	0	0	0	0	0	0	0
		0	0	0	0	0	0	0	0	0	0	0.004	0.003	0.003	0.003	0.002	0.005	0.004	0.004	0.004	0.004	0	0	0	0	0	0	-0.001	-0.001	0	0	0.003	0.004	0.004	0.005	0.005	0.003	0.003	0.003	0.003	0.004	0	0	0	0	0	0	-0.001	0
		0.001	0	0	0	0.001	0	0	0	0	0	0.005	0.004	0.004	0.004	0.004	0.006	0.006	0.006	0.006	0.005	0.001	0	0	0	0	0	-0.001	-0.001	0	0	0.005	0.006	0.006	0.006	0.006	0.004	0.004	0.004	0.005	0.005	0	0	0	0	0	0	-0.001	0
		0	0	0	0	0	0	0	0	0	-0.001	0.006	0.005	0.005	0.005	0.004	0.007	0.007	0.007	0.007	0.006	0	0	0	0	0	0	-0.001	-0.001	0	0	0.007	0.007	0.006	0.007	0.007	0.004	0.004	0.004	0.005	0.005	0	0	0	0	0	0	-0.001	0
		0	0	0	0	0	0	0	0	0	0	0.008	0.006	0.006	0.006	0.005	0.008	0.008	0.008	0.008	0.008	0.001	0	0	0	0	0	-0.001	-0.001	0	0	0.008	0.008	0.008	0.008	0.008	0.005	0.005	0.005	0.006	0.006	0	-0.001	0	0	0	0	-0.001	0
		0.001	0	0	0	0.001	0	0	0	0	0	0.009	0.007	0.008	0.007	0.007	0.01	0.01	0.01	0.01	0.009	0.001	0.001	0	0	0.001	0	-0.001	0	0	0	0.01	0.009	0.01	0.01	0.01	0.007	0.007	0.007	0.008	0.008	0	0.001	0	0	0	0	0	0
		0.001	0	0	0	0	0	0	0	0	-0.001	0.011	0.009	0.009	0.008	0.008	0.012	0.012	0.012	0.012	0.011	0.001	0	0	0	0	0	-0.001	-0.001	0	0	0.012	0.012	0.011	0.011	0.012	0.007	0.008	0.008	0.009	0.01	0	0	0	0	0	0	-0.001	0
		0.001	0	0	0	0	0	0	0	0	0	0.013	0.011	0.011	0.01	0.01	0.014	0.014	0.014	0.014	0.014	0	0	0	0	0	0	-0.001	-0.001	0	0	0.014	0.014	0.014	0.014	0.014	0.009	0.01	0.01	0.011	0.012	0	0	0	0	0	0	-0.001	0
		0	0	0	0	0	0	0	0	0	0	0.016	0.013	0.013	0.012	0.011	0.017	0.017	0.016	0.017	0.016	0	0	0	0	0	0	-0.001	-0.001	0	0	0.016	0.017	0.016	0.017	0.017	0.011	0.012	0.012	0.012	0.014	0	0.002	0	0	0	0	0	0
		0.002	0	0	0	0	0	0	0	0	0	0.019	0.017	0.016	0.015	0.015	0.02	0.02	0.02	0.02	0.019	0	0.001	0	0	0.001	0.001	0	0	0	0	0.02	0.02	0.02	0.02	0.02	0.013	0.014	0.014	0.015	0.017	0	0	0	0	0	0	-0.001	0
		0.001	0	0	0	0	0	0	0	0	0	0.022	0.019	0.018	0.017	0.017	0.024	0.023	0.023	0.023	0.023	0	0	0	0	0	0	-0.001	-0.001	0	0	0.024	0.024	0.023	0.023	0.024	0.016	0.016	0.016	0.018	0.02	0	0	0	0	0	0	-0.001	0
		0.001	0	0	0	0.001	0	0	0	0	0	0.027	0.023	0.022	0.021	0.021	0.028	0.028	0.028	0.028	0.027	0.001	0.001	0.001	0	0.001	0	0	0	0	0	0.029	0.029	0.028	0.028	0.029	0.019	0.02	0.02	0.022	0.025	0	-0.001	0	0	0	0	-0.001	0
		0	0	0	0	0	0	0	0	0	0	0.031	0.027	0.026	0.025	0.024	0.033	0.032	0.032	0.032	0.031	0	0	0	0	0	0	-0.001	-0.001	0	0	0.034	0.034	0.032	0.032	0.033	0.022	0.023	0.023	0.025	0.029	0	0.001	0	0	0	0	-0.001	0
		0.001	0	0	0	0	0	0	0	0	0	0.037	0.033	0.03	0.029	0.029	0.038	0.038	0.038	0.038	0.037	0.001	0	0	0	0.001	0	-0.001	-0.001	0	0	0.04	0.04	0.039	0.038	0.039	0.026	0.027	0.027	0.03	0.034	0	0	0	0	0	0	-0.001	0
		0.002	0	0	0	0	0	0	0	0	0	0.043	0.038	0.036	0.034	0.033	0.045	0.044	0.044	0.045	0.044	0.001	0	0	0	0	0	-0.001	-0.001	0	0	0.046	0.046	0.045	0.043	0.045	0.03	0.031	0.032	0.035	0.04	0	0	0	0	0	0	-0.001	0
		0.001	0	0	0	0	0	0	0	0	0	0.05	0.044	0.042	0.04	0.039	0.051	0.051	0.05	0.051	0.051	0	0.001	0	0	0.001	0.001	-0.001	-0.001	0	0	0.054	0.053	0.052	0.051	0.051	0.035	0.036	0.037	0.04	0.047	0	0	0	0	0	0	-0.001	0
		0.001	0	0	0	0	0	0	0	0	0	0.059	0.051	0.048	0.046	0.046	0.059	0.059	0.058	0.059	0.059	0	0	0	0	0.001	0	-0.001	-0.001	0	0	0.063	0.062	0.059	0.059	0.059	0.041	0.042	0.043	0.047	0.054	0	0	0	0	0	0	0	0
		0.001	0	0	0	0.001	0	0	0	0	0	0.068	0.06	0.056	0.053	0.053	0.069	0.069	0.068	0.07	0.069	0	0.001	0	0	0.001	0.001	0	-0.001	0	0.001	0.072	0.071	0.069	0.068	0.07	0.048	0.049	0.05	0.054	0.063	0	-0.001	0	0	0	0	-0.001	0
		0.001	0	0	0	0.001	0	0	0	0	0	0.08	0.07	0.066	0.063	0.062	0.08	0.079	0.079	0.081	0.081	0.001	0	0	0	0.001	0	-0.001	0	0	0	0.085	0.084	0.081	0.079	0.081	0.056	0.057	0.059	0.063	0.074	0	0.001	0	0	0	0	-0.001	0
		0.001	0	0	0	0.001	0	0	0	0	0	0.092	0.08	0.076	0.073	0.071	0.091	0.091	0.091	0.094	0.093	0.001	0.001	0	0	0.001	0.001	0	-0.001	0	0	0.097	0.096	0.093	0.09	0.092	0.065	0.066	0.068	0.073	0.086	0	0.002	0	0	0	0	0	0
		0.001	0	0	0	0	0	0	0	0	0	0.105	0.092	0.086	0.083	0.082	0.104	0.103	0.103	0.106	0.107	0.001	0	0	0	0.001	0	0	-0.001	0	0	0.111	0.108	0.105	0.103	0.105	0.074	0.076	0.078	0.084	0.098	0	0	0	0	0	0	0	0
		0.001	0	0	0	0	0	0	0	0	0	0.12	0.106	0.099	0.095	0.094	0.118	0.118	0.118	0.122	0.123	0	0	0	0	0	0.001	-0.001	0	0	0	0.126	0.123	0.119	0.117	0.121	0.087	0.087	0.09	0.096	0.113	0	0.001	0	0	0	0	0	0
		0	0	0	0	0.001	0	0	0	0	0	0.135	0.121	0.113	0.108	0.106	0.132	0.133	0.133	0.137	0.138	0.001	0	0.001	0	0.001	0.001	0	-0.001	0	0	0.141	0.139	0.136	0.131	0.136	0.099	0.1	0.103	0.109	0.129	0	0.001	0	0	0	0	0	0
		0.001	0	0	0	0.001	0.001	0	0.001	0.001	0	0.15	0.137	0.127	0.123	0.121	0.148	0.149	0.149	0.152	0.152	0	0	0.001	0.001	0.001	0.001	0	0	0	0.001	0.156	0.154	0.15	0.147	0.15	0.112	0.113	0.117	0.124	0.145	0	0.001	0	0	0	0	0	0
		0.001	0	0	0	0.001	0	0	0	0	0	0.163	0.149	0.141	0.137	0.134	0.159	0.16	0.16	0.164	0.163	0	0	0	0	0	0	-0.001	-0.001	0	0	0.17	0.166	0.164	0.158	0.164	0.125	0.127	0.132	0.138	0.158	0	0	0	0	0	0	0	0
		0.001	0	0	0	0.001	0	0	0	0	0	0.175	0.161	0.154	0.151	0.149	0.17	0.171	0.171	0.177	0.177	0.001	0	0	0	0	0	-0.001	0	0	0.001	0.184	0.179	0.177	0.171	0.176	0.143	0.142	0.147	0.153	0.17	0	0.001	0	0	0	0	0	0
		0.001	0	0	0	0.001	0	0	0	0	0	0.189	0.175	0.167	0.163	0.161	0.185	0.186	0.186	0.192	0.189	0	0	0	0	0	0	0	0	0	0	0.201	0.194	0.192	0.186	0.191	0.156	0.155	0.161	0.165	0.182	0	0	0	0	0	0	-0.001	0
		0.001	0	0	0	0.001	0.001	0	0	0	0	0.204	0.189	0.182	0.176	0.174	0.197	0.2	0.2	0.205	0.204	0	0.001	0	0	0.001	0.001	0	-0.001	0	0	0.217	0.209	0.207	0.201	0.206	0.17	0.168	0.174	0.177	0.199	0	0.001	0	0	0	0	-0.001	0
		0.001	0	0	0	0.001	0	0	0	0	0	0.217	0.201	0.194	0.189	0.186	0.211	0.214	0.214	0.22	0.219	0	0.001	0.001	0.001	0.001	0.001	0	0	0	0.001	0.23	0.224	0.221	0.214	0.218	0.183	0.183	0.187	0.192	0.212	0	0	0	0	0	0	-0.001	0
		0.001	0	0	0	0.001	0	0	0	0	0	0.229	0.213	0.209	0.202	0.201	0.222	0.227	0.228	0.233	0.228	0	0	0.001	0.001	0.001	0.001	0	0	0	0	0.243	0.239	0.235	0.227	0.23	0.196	0.194	0.2	0.205	0.223	0	0.001	0	0	0	0	0	0
		0.001	0	0	0	0.001	0	0	0	0	0	0.24	0.225	0.22	0.215	0.213	0.233	0.237	0.238	0.245	0.24	0	0	0	0	0.001	0	0	0	0	0	0.257	0.252	0.248	0.241	0.243	0.21	0.208	0.212	0.219	0.234	0	0.001	0	0	0	0	0	0
		0	0	0	0	0.001	0	0	0	0	0	0.252	0.238	0.231	0.226	0.223	0.246	0.249	0.25	0.258	0.253	0	0.001	0	0	0	0	0	0	0	0.001	0.272	0.266	0.262	0.257	0.258	0.224	0.221	0.226	0.235	0.25	0	0.001	0	0	0	0	0	0
		0.001	0	0	0	0.001	0	0	0	0	0	0.271	0.255	0.247	0.24	0.237	0.262	0.265	0.267	0.275	0.271	0	0	0	0	0.001	0.001	0	-0.001	0	0.001	0.29	0.283	0.281	0.274	0.278	0.24	0.235	0.242	0.249	0.265	0	0.001	0	0	0	0	0	0
		0.002	0	0	0	0.001	0	0	0	0	0	0.286	0.269	0.262	0.254	0.251	0.277	0.28	0.282	0.291	0.286	0	0.001	0	0	0.001	0.001	0	0	0	0.001	0.308	0.3	0.297	0.29	0.294	0.256	0.251	0.256	0.264	0.282	0	0	0	0	0	0	0	0
		0.001	0	0	0	0.001	0.001	0	0	0	0	0.302	0.284	0.276	0.269	0.263	0.289	0.294	0.295	0.305	0.3	0.001	0.001	0	0	0.001	0.001	0	0	0	0.001	0.325	0.314	0.312	0.305	0.308	0.272	0.265	0.271	0.279	0.298	0	0	0	0	0	0	0	0
		0.001	0	0	0	0.001	0	0	0	0	0	0.316	0.299	0.29	0.284	0.279	0.305	0.31	0.311	0.32	0.316	0	0.001	0.001	0	0.001	0.001	0	0	0	0.001	0.339	0.328	0.326	0.32	0.324	0.285	0.283	0.285	0.293	0.317	0	0.002	0.001	0	0	0	0	0
		0.001	0	0	0	0.001	0.001	0.001	0	0	0	0.332	0.313	0.304	0.297	0.294	0.319	0.324	0.324	0.335	0.329	0.001	0.001	0.001	0	0.001	0.001	0	0	0	0.001	0.354	0.344	0.342	0.334	0.339	0.301	0.295	0.298	0.309	0.33	0	0.001	0	0	0	0	0	0
		0.001	0	0.001	0	0.001	0.001	0	0.001	0	0	0.348	0.329	0.317	0.31	0.308	0.334	0.338	0.34	0.35	0.345	0.001	0.001	0.001	0.001	0.001	0.001	0	0	0.001	0.001	0.37	0.359	0.358	0.35	0.356	0.319	0.312	0.313	0.328	0.346	0	0	0.001	0	0.001	0.001	0	0
		0.001	0.001	0	0	0.001	0.001	0	0.001	0	0	0.362	0.344	0.332	0.324	0.322	0.346	0.352	0.354	0.365	0.361	0.001	0.001	0.001	0.001	0.001	0.001	0	0	0.001	0.001	0.382	0.371	0.37	0.364	0.37	0.332	0.326	0.327	0.341	0.362	0	0.001	0.001	0	0.001	0	0	0
		0.001	0	0	0	0.001	0.001	0.001	0.001	0	0	0.375	0.359	0.347	0.339	0.337	0.358	0.365	0.366	0.378	0.371	0.001	0.001	0.001	0.001	0.001	0.001	0	0	0.001	0.001	0.393	0.383	0.382	0.375	0.383	0.346	0.342	0.343	0.356	0.377	0	0	0.001	0	0.001	0	0	0
		0.001	0.001	0.001	0.001	0.001	0.001	0.001	0.001	0	0	0.384	0.37	0.361	0.354	0.352	0.365	0.372	0.374	0.385	0.379	0.001	0.001	0.001	0.001	0.001	0.001	0	0	0.001	0.001	0.402	0.391	0.392	0.385	0.394	0.364	0.36	0.359	0.37	0.386	0.001	0.001	0.001	0.001	0.001	0.001	0	0.001
		0.001	0.001	0.001	0.001	0.001	0.001	0	0.001	0	0	0.39	0.378	0.368	0.365	0.362	0.371	0.377	0.379	0.39	0.384	0.001	0.001	0.001	0.001	0.001	0.001	0	0	0.001	0.001	0.41	0.4	0.398	0.395	0.399	0.377	0.374	0.37	0.382	0.394	0	0.002	0.001	0	0.001	0	0	0
		0.001	0.001	0.001	0	0.001	0.001	0.001	0.001	0	0	0.399	0.386	0.376	0.371	0.371	0.378	0.385	0.388	0.399	0.392	0.001	0.001	0.001	0.001	0.001	0.001	0	0	0.001	0.001	0.418	0.406	0.407	0.402	0.408	0.388	0.384	0.381	0.389	0.403	0.001	0.001	0.001	0	0.001	0	0	0
		0.001	0.001	0.001	0	0.001	0.001	0.001	0.001	0	0	0.406	0.393	0.384	0.379	0.379	0.384	0.393	0.395	0.406	0.398	0.001	0.001	0.001	0.001	0.001	0.001	0	0	0.001	0.001	0.424	0.414	0.414	0.409	0.416	0.398	0.392	0.389	0.396	0.409	0.001	0.001	0.001	0.001	0.001	0	0	0.001
		0.001	0.001	0.001	0	0.001	0.001	0.001	0.001	0.001	0	0.412	0.398	0.39	0.384	0.385	0.391	0.4	0.402	0.413	0.404	0.001	0.001	0.001	0.001	0.001	0.001	0	0	0.001	0.001	0.432	0.421	0.422	0.416	0.424	0.405	0.4	0.396	0.404	0.416	0.001	0.001	0.001	0.001	0.001	0.001	0	0.001
		0.001	0.001	0.001	0.001	0.001	0.001	0.001	0.001	0.001	0.001	0.418	0.405	0.396	0.39	0.392	0.397	0.406	0.407	0.42	0.408	0.001	0.001	0.001	0.001	0.001	0.001	0	0	0.001	0.001	0.439	0.428	0.429	0.423	0.43	0.412	0.405	0.405	0.411	0.424	0.001	0.001	0.001	0.001	0.001	0.001	0	0.001
		0.002	0.001	0.001	0.001	0.001	0.001	0.001	0.001	0.001	0.001	0.425	0.411	0.402	0.396	0.395	0.401	0.41	0.413	0.425	0.414	0.001	0.001	0.001	0.001	0.001	0.001	0	0	0.001	0.001	0.444	0.433	0.434	0.43	0.437	0.419	0.412	0.409	0.416	0.429	0.001	0.001	0.001	0.001	0.001	0.001	0	0.001
		0.002	0.001	0.001	0.001	0.001	0.001	0.001	0.001	0.001	0.001	0.432	0.419	0.408	0.402	0.404	0.408	0.417	0.42	0.433	0.422	0.002	0.001	0.001	0.001	0.001	0.001	0	0	0.001	0.001	0.451	0.439	0.44	0.437	0.444	0.425	0.418	0.416	0.423	0.437	0.001	0.002	0.001	0.001	0.001	0.001	0	0.001
		0.002	0.001	0.001	0.001	0.002	0.001	0.001	0.001	0.001	0.001	0.438	0.424	0.414	0.408	0.408	0.412	0.422	0.426	0.437	0.425	0.001	0.001	0.002	0.001	0.002	0.001	0	0.001	0.001	0.002	0.458	0.446	0.447	0.443	0.449	0.43	0.425	0.422	0.429	0.44	0.001	0.002	0.001	0.001	0.001	0.001	0	0.001
		0.002	0.001	0.001	0.001	0.002	0.001	0.001	0.001	0.001	0.001	0.442	0.429	0.419	0.413	0.412	0.418	0.428	0.432	0.445	0.435	0.001	0.002	0.002	0.001	0.002	0.001	0.001	0	0.001	0.002	0.464	0.452	0.452	0.449	0.456	0.436	0.431	0.427	0.436	0.45	0.001	0.002	0.002	0.001	0.001	0.001	0	0.001
		0.002	0.002	0.001	0.001	0.002	0.002	0.001	0.001	0.001	0.001	0.448	0.433	0.425	0.418	0.418	0.423	0.434	0.438	0.45	0.437	0.001	0.001	0.002	0.001	0.002	0.002	0.001	0.001	0.001	0.002	0.47	0.457	0.459	0.454	0.463	0.443	0.437	0.433	0.442	0.452	0.001	0.002	0.002	0.001	0.001	0.001	0	0.001
		0.003	0.002	0.001	0.001	0.002	0.002	0.001	0.001	0.001	0.001	0.454	0.441	0.431	0.425	0.426	0.43	0.441	0.445	0.457	0.447	0.001	0.002	0.002	0.002	0.002	0.002	0.001	0.001	0.001	0.002	0.476	0.465	0.466	0.46	0.469	0.452	0.446	0.442	0.45	0.46	0.001	0.003	0.002	0.001	0.002	0.001	0.001	0.001
		0.002	0.002	0.001	0.001	0.002	0.002	0.001	0.001	0.001	0.001	0.46	0.445	0.438	0.431	0.431	0.435	0.446	0.45	0.463	0.448	0.002	0.002	0.002	0.002	0.002	0.002	0.001	0.001	0.002	0.002	0.481	0.47	0.472	0.466	0.475	0.457	0.451	0.447	0.452	0.465	0.001	0.003	0.002	0.002	0.002	0.001	0.001	0.001
		0.002	0.002	0.001	0.001	0.002	0.002	0.001	0.001	0.001	0.001	0.468	0.454	0.443	0.435	0.436	0.44	0.451	0.455	0.468	0.455	0.001	0.001	0.002	0.001	0.002	0.001	0	0	0.001	0.002	0.486	0.474	0.477	0.471	0.48	0.463	0.455	0.451	0.459	0.469	0.001	0.001	0.001	0.001	0.002	0.001	0	0.001
		0.003	0.002	0.002	0.001	0.002	0.002	0.002	0.001	0.001	0.001	0.471	0.457	0.448	0.441	0.439	0.444	0.456	0.46	0.473	0.461	0.002	0.002	0.002	0.002	0.002	0.002	0.001	0.001	0.002	0.002	0.492	0.479	0.481	0.475	0.484	0.468	0.462	0.457	0.463	0.474	0.001	0.003	0.002	0.002	0.002	0.001	0.001	0.001
		0.002	0.002	0.002	0.002	0.002	0.002	0.002	0.002	0.002	0.002	0.479	0.464	0.454	0.447	0.444	0.45	0.461	0.467	0.478	0.465	0.002	0.002	0.002	0.002	0.002	0.002	0.001	0.001	0.002	0.002	0.498	0.484	0.489	0.482	0.491	0.474	0.469	0.464	0.47	0.479	0.002	0.002	0.002	0.002	0.002	0.001	0.001	0.001
		0.003	0.002	0.002	0.002	0.002	0.002	0.002	0.002	0.002	0.002	0.483	0.468	0.459	0.452	0.449	0.455	0.467	0.471	0.483	0.471	0.002	0.002	0.002	0.002	0.002	0.002	0.001	0.001	0.002	0.002	0.503	0.489	0.493	0.488	0.496	0.479	0.473	0.469	0.478	0.487	0.002	0.003	0.002	0.002	0.002	0.001	0.001	0.001
		0.003	0.002	0.002	0.002	0.002	0.002	0.002	0.002	0.002	0.002	0.489	0.476	0.465	0.457	0.455	0.46	0.472	0.478	0.49	0.478	0.002	0.002	0.002	0.002	0.002	0.002	0.001	0.001	0.002	0.003	0.51	0.494	0.499	0.495	0.502	0.485	0.48	0.476	0.482	0.491	0.002	0.003	0.002	0.002	0.002	0.002	0.001	0.002
		0.003	0.002	0.002	0.002	0.003	0.002	0.002	0.002	0.002	0.002	0.492	0.478	0.47	0.462	0.458	0.465	0.477	0.48	0.493	0.483	0.002	0.002	0.003	0.002	0.003	0.002	0.001	0.001	0.002	0.003	0.514	0.497	0.504	0.498	0.505	0.49	0.482	0.48	0.489	0.497	0.002	0.002	0.003	0.002	0.003	0.002	0.001	0.002
		0.01	0.003	0.002	0.002	0.003	0.003	0.002	0.003	0.002	0.003	0.501	0.487	0.475	0.467	0.463	0.47	0.482	0.488	0.501	0.491	0.002	0.003	0.003	0.002	0.003	0.002	0.001	0.002	0.002	0.003	0.521	0.506	0.509	0.503	0.511	0.495	0.49	0.487	0.493	0.503	0.003	0.004	0.003	0.003	0.003	0.002	0.002	0.002
		0.003	0.003	0.002	0.003	0.003	0.003	0.003	0.003	0.003	0.003	0.506	0.491	0.479	0.472	0.469	0.476	0.487	0.49	0.504	0.49	0.002	0.003	0.003	0.003	0.003	0.002	0.001	0.002	0.003	0.003	0.524	0.51	0.514	0.508	0.515	0.499	0.493	0.489	0.499	0.507	0.003	0.003	0.003	0.003	0.003	0.002	0.001	0.002
		0.003	0.003	0.003	0.003	0.003	0.003	0.003	0.003	0.003	0.003	0.51	0.496	0.485	0.479	0.476	0.482	0.493	0.496	0.51	0.498	0.002	0.003	0.003	0.003	0.003	0.002	0.002	0.002	0.003	0.004	0.53	0.514	0.519	0.513	0.521	0.506	0.5	0.496	0.503	0.511	0.003	0.003	0.003	0.003	0.003	0.002	0.002	0.002
		0.004	0.003	0.003	0.003	0.003	0.003	0.003	0.003	0.003	0.003	0.517	0.502	0.49	0.483	0.48	0.485	0.498	0.502	0.515	0.503	0.002	0.003	0.003	0.003	0.003	0.002	0.002	0.002	0.003	0.004	0.535	0.52	0.523	0.519	0.524	0.508	0.503	0.499	0.509	0.515	0.003	0.002	0.003	0.003	0.003	0.002	0.001	0.002
		0.004	0.003	0.003	0.003	0.003	0.003	0.003	0.003	0.003	0.003	0.522	0.506	0.497	0.489	0.485	0.488	0.502	0.505	0.519	0.508	0.003	0.003	0.003	0.003	0.003	0.002	0.002	0.002	0.003	0.004	0.541	0.524	0.529	0.524	0.531	0.515	0.508	0.506	0.514	0.523	0.003	0.004	0.004	0.003	0.004	0.002	0.002	0.002
		0.004	0.004	0.003	0.003	0.004	0.004	0.004	0.003	0.004	0.004	0.526	0.51	0.502	0.492	0.488	0.492	0.505	0.509	0.523	0.514	0.003	0.004	0.004	0.003	0.004	0.003	0.002	0.002	0.003	0.004	0.545	0.529	0.534	0.529	0.536	0.519	0.515	0.512	0.521	0.528	0.003	0.003	0.004	0.004	0.004	0.003	0.002	0.002
		0.004	0.004	0.004	0.004	0.004	0.004	0.004	0.004	0.004	0.004	0.529	0.513	0.505	0.495	0.491	0.494	0.507	0.512	0.525	0.517	0.003	0.003	0.004	0.003	0.004	0.003	0.002	0.002	0.003	0.004	0.549	0.533	0.536	0.533	0.538	0.522	0.519	0.513	0.524	0.534	0.004	0.005	0.004	0.004	0.004	0.003	0.002	0.003
		0.005	0.004	0.004	0.004	0.005	0.004	0.004	0.004	0.004	0.004	0.534	0.518	0.51	0.5	0.494	0.498	0.511	0.515	0.529	0.519	0.004	0.004	0.004	0.004	0.004	0.003	0.003	0.003	0.004	0.005	0.554	0.539	0.543	0.536	0.544	0.529	0.523	0.518	0.529	0.537	0.005	0.005	0.005	0.004	0.005	0.003	0.002	0.003
		0.005	0.004	0.004	0.004	0.005	0.005	0.005	0.004	0.004	0.005	0.538	0.522	0.512	0.504	0.5	0.503	0.516	0.519	0.533	0.524	0.004	0.004	0.005	0.004	0.005	0.004	0.003	0.003	0.004	0.005	0.559	0.543	0.546	0.54	0.547	0.535	0.529	0.524	0.534	0.539	0.005	0.005	0.005	0.005	0.005	0.003	0.003	0.003
		0.005	0.005	0.005	0.005	0.005	0.005	0.005	0.005	0.005	0.005	0.54	0.525	0.515	0.506	0.505	0.507	0.519	0.523	0.536	0.527	0.004	0.005	0.005	0.005	0.005	0.004	0.003	0.003	0.004	0.006	0.562	0.547	0.55	0.543	0.551	0.54	0.532	0.527	0.537	0.542	0.005	0.006	0.006	0.005	0.006	0.004	0.003	0.004
		0.006	0.005	0.005	0.005	0.005	0.005	0.005	0.005	0.005	0.005	0.543	0.529	0.519	0.511	0.507	0.509	0.522	0.526	0.538	0.529	0.004	0.005	0.005	0.005	0.005	0.004	0.003	0.003	0.004	0.006	0.565	0.551	0.551	0.548	0.555	0.541	0.537	0.532	0.538	0.548	0.005	0.006	0.005	0.005	0.006	0.004	0.003	0.003
		0.006	0.005	0.005	0.005	0.006	0.006	0.006	0.005	0.006	0.006	0.547	0.533	0.523	0.515	0.512	0.514	0.526	0.53	0.543	0.533	0.004	0.005	0.006	0.005	0.005	0.004	0.004	0.004	0.005	0.006	0.568	0.552	0.554	0.552	0.557	0.546	0.54	0.536	0.544	0.551	0.006	0.006	0.006	0.006	0.006	0.004	0.003	0.004
		0.006	0.006	0.005	0.006	0.006	0.006	0.006	0.006	0.006	0.006	0.551	0.536	0.527	0.52	0.514	0.516	0.529	0.533	0.546	0.538	0.005	0.005	0.006	0.005	0.006	0.005	0.004	0.004	0.005	0.007	0.572	0.557	0.558	0.555	0.561	0.548	0.544	0.54	0.546	0.557	0.006	0.007	0.006	0.006	0.006	0.004	0.003	0.004
		0.008	0.006	0.006	0.006	0.007	0.007	0.006	0.006	0.006	0.006	0.554	0.54	0.53	0.521	0.518	0.52	0.533	0.537	0.549	0.542	0.005	0.006	0.007	0.006	0.006	0.005	0.004	0.004	0.005	0.007	0.573	0.56	0.562	0.558	0.565	0.553	0.548	0.544	0.55	0.559	0.007	0.007	0.007	0.007	0.007	0.005	0.004	0.004
		0.007	0.006	0.006	0.007	0.007	0.007	0.007	0.007	0.007	0.007	0.557	0.542	0.533	0.525	0.52	0.522	0.537	0.54	0.553	0.543	0.005	0.006	0.007	0.006	0.007	0.005	0.004	0.005	0.006	0.008	0.578	0.563	0.563	0.561	0.566	0.554	0.55	0.546	0.554	0.562	0.007	0.008	0.007	0.007	0.007	0.005	0.004	0.004
		0.008	0.007	0.007	0.007	0.008	0.008	0.008	0.008	0.007	0.008	0.562	0.548	0.537	0.529	0.527	0.528	0.541	0.544	0.557	0.547	0.006	0.007	0.008	0.007	0.007	0.006	0.005	0.005	0.006	0.009	0.58	0.567	0.568	0.565	0.571	0.559	0.554	0.552	0.558	0.566	0.008	0.008	0.008	0.008	0.008	0.005	0.005	0.005
		0.008	0.008	0.007	0.008	0.008	0.008	0.008	0.008	0.008	0.008	0.564	0.551	0.54	0.532	0.53	0.53	0.544	0.547	0.56	0.55	0.006	0.007	0.008	0.007	0.008	0.006	0.005	0.006	0.007	0.009	0.584	0.57	0.572	0.568	0.573	0.564	0.557	0.555	0.562	0.566	0.008	0.008	0.008	0.008	0.009	0.006	0.005	0.005
		0.009	0.008	0.008	0.008	0.009	0.009	0.009	0.008	0.008	0.009	0.568	0.554	0.544	0.536	0.532	0.533	0.547	0.549	0.562	0.554	0.007	0.007	0.009	0.008	0.008	0.006	0.006	0.006	0.007	0.009	0.588	0.575	0.575	0.572	0.578	0.565	0.56	0.558	0.564	0.573	0.008	0.009	0.009	0.009	0.009	0.006	0.005	0.006
		0.01	0.009	0.009	0.009	0.01	0.01	0.009	0.009	0.009	0.009	0.571	0.557	0.547	0.538	0.535	0.537	0.549	0.553	0.565	0.554	0.008	0.008	0.01	0.008	0.009	0.007	0.006	0.006	0.008	0.01	0.59	0.578	0.579	0.575	0.581	0.569	0.566	0.561	0.568	0.575	0.009	0.01	0.01	0.01	0.01	0.007	0.006	0.007
		0.011	0.01	0.009	0.01	0.01	0.01	0.01	0.01	0.01	0.01	0.575	0.559	0.552	0.543	0.54	0.541	0.555	0.555	0.568	0.558	0.008	0.009	0.01	0.009	0.009	0.008	0.007	0.007	0.008	0.011	0.592	0.58	0.58	0.578	0.582	0.57	0.567	0.563	0.57	0.579	0.009	0.01	0.01	0.01	0.011	0.007	0.006	0.007
		0.011	0.01	0.01	0.01	0.011	0.011	0.011	0.011	0.011	0.011	0.578	0.564	0.553	0.545	0.542	0.543	0.556	0.558	0.571	0.563	0.008	0.009	0.011	0.01	0.01	0.008	0.007	0.008	0.009	0.012	0.596	0.583	0.585	0.581	0.585	0.575	0.57	0.565	0.574	0.58	0.01	0.01	0.011	0.011	0.011	0.007	0.006	0.007
		0.012	0.011	0.011	0.011	0.012	0.012	0.012	0.012	0.011	0.012	0.581	0.565	0.557	0.548	0.546	0.546	0.559	0.56	0.574	0.565	0.009	0.01	0.012	0.01	0.011	0.008	0.008	0.009	0.01	0.013	0.599	0.586	0.586	0.585	0.588	0.578	0.575	0.571	0.577	0.582	0.011	0.012	0.012	0.012	0.012	0.008	0.007	0.008
		0.013	0.012	0.012	0.012	0.013	0.013	0.013	0.013	0.012	0.013	0.583	0.57	0.558	0.55	0.546	0.547	0.561	0.562	0.576	0.568	0.01	0.011	0.012	0.011	0.012	0.009	0.009	0.009	0.01	0.014	0.602	0.589	0.589	0.588	0.591	0.581	0.578	0.573	0.578	0.585	0.012	0.012	0.013	0.013	0.013	0.009	0.008	0.008
		0.014	0.013	0.013	0.013	0.014	0.014	0.013	0.014	0.013	0.014	0.586	0.573	0.56	0.552	0.549	0.55	0.562	0.563	0.579	0.569	0.01	0.011	0.014	0.012	0.012	0.01	0.009	0.01	0.011	0.015	0.603	0.592	0.591	0.588	0.593	0.583	0.579	0.574	0.583	0.587	0.013	0.013	0.013	0.014	0.014	0.009	0.008	0.009
		0.014	0.014	0.013	0.014	0.015	0.015	0.014	0.014	0.014	0.015	0.589	0.575	0.562	0.555	0.551	0.553	0.566	0.567	0.58	0.571	0.011	0.012	0.015	0.013	0.013	0.01	0.01	0.011	0.012	0.016	0.607	0.594	0.594	0.59	0.596	0.586	0.582	0.577	0.585	0.591	0.013	0.014	0.015	0.015	0.015	0.01	0.009	0.01
		0.015	0.015	0.015	0.015	0.016	0.016	0.016	0.015	0.015	0.016	0.589	0.575	0.566	0.558	0.554	0.555	0.569	0.568	0.581	0.575	0.011	0.013	0.015	0.014	0.014	0.011	0.011	0.011	0.013	0.017	0.609	0.595	0.594	0.592	0.596	0.586	0.583	0.577	0.586	0.593	0.014	0.015	0.015	0.015	0.016	0.011	0.01	0.01
		0.016	0.016	0.016	0.016	0.017	0.017	0.016	0.016	0.016	0.017	0.593	0.579	0.569	0.561	0.556	0.557	0.571	0.572	0.584	0.578	0.012	0.014	0.016	0.015	0.015	0.012	0.011	0.012	0.014	0.018	0.612	0.598	0.598	0.595	0.601	0.59	0.587	0.583	0.588	0.598	0.015	0.017	0.017	0.017	0.017	0.011	0.01	0.011
		0.018	0.017	0.017	0.017	0.018	0.018	0.018	0.018	0.017	0.018	0.596	0.582	0.57	0.562	0.56	0.56	0.575	0.574	0.587	0.581	0.013	0.015	0.018	0.016	0.016	0.013	0.012	0.013	0.015	0.019	0.615	0.6	0.6	0.597	0.602	0.592	0.589	0.584	0.591	0.6	0.016	0.019	0.018	0.018	0.018	0.012	0.012	0.012
		0.019	0.018	0.018	0.018	0.019	0.02	0.019	0.019	0.019	0.019	0.599	0.585	0.573	0.565	0.563	0.563	0.577	0.576	0.589	0.585	0.014	0.016	0.019	0.017	0.017	0.014	0.013	0.014	0.016	0.021	0.616	0.603	0.604	0.6	0.606	0.595	0.591	0.589	0.593	0.601	0.018	0.019	0.019	0.019	0.02	0.013	0.012	0.013
		0.021	0.02	0.019	0.02	0.021	0.021	0.02	0.02	0.02	0.021	0.599	0.585	0.575	0.567	0.564	0.564	0.58	0.58	0.592	0.586	0.015	0.017	0.02	0.018	0.019	0.015	0.014	0.015	0.017	0.022	0.619	0.605	0.605	0.604	0.609	0.598	0.595	0.592	0.594	0.605	0.019	0.02	0.021	0.021	0.021	0.014	0.013	0.014
		0.021	0.021	0.02	0.021	0.022	0.023	0.022	0.022	0.022	0.022	0.602	0.59	0.578	0.571	0.569	0.568	0.582	0.582	0.596	0.588	0.016	0.019	0.022	0.019	0.02	0.016	0.015	0.016	0.018	0.024	0.622	0.607	0.609	0.607	0.612	0.602	0.598	0.594	0.598	0.605	0.02	0.023	0.022	0.022	0.023	0.015	0.014	0.015
		0.022	0.022	0.022	0.023	0.023	0.024	0.023	0.023	0.023	0.023	0.605	0.593	0.58	0.573	0.572	0.571	0.584	0.585	0.597	0.59	0.017	0.02	0.023	0.021	0.021	0.017	0.016	0.017	0.019	0.025	0.625	0.611	0.611	0.609	0.613	0.604	0.6	0.596	0.6	0.608	0.022	0.023	0.023	0.023	0.024	0.016	0.015	0.015
		0.024	0.024	0.024	0.024	0.025	0.026	0.025	0.025	0.025	0.025	0.607	0.595	0.584	0.576	0.571	0.572	0.585	0.586	0.598	0.591	0.018	0.021	0.025	0.022	0.023	0.018	0.017	0.019	0.021	0.027	0.628	0.614	0.614	0.612	0.615	0.605	0.601	0.597	0.604	0.608	0.023	0.024	0.025	0.025	0.026	0.017	0.016	0.017
		0.026	0.026	0.025	0.026	0.027	0.027	0.027	0.027	0.026	0.027	0.609	0.597	0.585	0.577	0.575	0.575	0.588	0.589	0.601	0.593	0.019	0.023	0.027	0.024	0.025	0.019	0.019	0.02	0.022	0.029	0.63	0.616	0.618	0.615	0.617	0.61	0.604	0.601	0.607	0.61	0.025	0.027	0.027	0.027	0.027	0.018	0.017	0.018
		0.028	0.028	0.027	0.028	0.029	0.03	0.029	0.029	0.029	0.029	0.613	0.6	0.587	0.579	0.577	0.577	0.589	0.591	0.602	0.594	0.02	0.025	0.029	0.026	0.026	0.021	0.02	0.022	0.024	0.031	0.633	0.619	0.621	0.616	0.622	0.611	0.608	0.605	0.609	0.611	0.026	0.028	0.029	0.029	0.03	0.02	0.018	0.019
		0.03	0.03	0.029	0.03	0.031	0.032	0.031	0.031	0.031	0.031	0.615	0.602	0.589	0.581	0.579	0.579	0.593	0.593	0.606	0.6	0.022	0.026	0.031	0.027	0.028	0.022	0.022	0.023	0.025	0.033	0.635	0.621	0.623	0.62	0.622	0.613	0.609	0.606	0.612	0.617	0.029	0.031	0.031	0.031	0.031	0.021	0.02	0.02
		0.033	0.032	0.031	0.032	0.033	0.034	0.033	0.034	0.033	0.033	0.618	0.605	0.593	0.585	0.583	0.583	0.598	0.6	0.61	0.603	0.024	0.028	0.033	0.029	0.03	0.024	0.023	0.025	0.027	0.036	0.638	0.626	0.625	0.623	0.627	0.618	0.612	0.61	0.614	0.621	0.03	0.032	0.033	0.033	0.034	0.022	0.021	0.022
		0.035	0.035	0.034	0.035	0.035	0.037	0.036	0.036	0.035	0.036	0.621	0.607	0.596	0.587	0.585	0.584	0.599	0.6	0.612	0.603	0.025	0.031	0.035	0.031	0.032	0.026	0.025	0.026	0.029	0.039	0.64	0.628	0.628	0.624	0.629	0.619	0.615	0.613	0.616	0.622	0.032	0.034	0.035	0.035	0.036	0.024	0.022	0.024
		0.038	0.037	0.036	0.037	0.038	0.039	0.038	0.039	0.038	0.038	0.622	0.608	0.597	0.589	0.586	0.586	0.601	0.601	0.613	0.605	0.027	0.032	0.038	0.034	0.034	0.027	0.027	0.028	0.031	0.041	0.642	0.629	0.629	0.626	0.631	0.621	0.616	0.614	0.616	0.623	0.035	0.037	0.038	0.038	0.039	0.026	0.024	0.025
		0.04	0.039	0.039	0.04	0.04	0.041	0.041	0.041	0.04	0.041	0.623	0.609	0.599	0.592	0.588	0.59	0.602	0.604	0.615	0.606	0.029	0.035	0.04	0.036	0.037	0.029	0.029	0.031	0.033	0.044	0.644	0.632	0.631	0.629	0.632	0.622	0.619	0.617	0.62	0.626	0.037	0.039	0.04	0.04	0.041	0.027	0.026	0.027
		0.042	0.042	0.041	0.043	0.043	0.044	0.043	0.044	0.043	0.043	0.625	0.61	0.601	0.594	0.589	0.591	0.603	0.604	0.617	0.608	0.03	0.037	0.043	0.039	0.039	0.032	0.031	0.033	0.036	0.046	0.646	0.633	0.633	0.632	0.634	0.625	0.621	0.619	0.62	0.628	0.039	0.042	0.043	0.043	0.044	0.029	0.028	0.029
		0.045	0.045	0.044	0.046	0.046	0.047	0.047	0.047	0.046	0.047	0.628	0.615	0.604	0.597	0.592	0.592	0.607	0.607	0.618	0.611	0.032	0.04	0.045	0.041	0.041	0.033	0.033	0.035	0.038	0.049	0.649	0.636	0.635	0.633	0.635	0.628	0.623	0.622	0.625	0.628	0.042	0.044	0.045	0.045	0.046	0.031	0.03	0.031
		0.048	0.048	0.047	0.048	0.049	0.05	0.05	0.05	0.049	0.05	0.631	0.618	0.607	0.599	0.596	0.596	0.61	0.611	0.623	0.615	0.034	0.042	0.048	0.043	0.044	0.035	0.035	0.037	0.04	0.053	0.652	0.64	0.64	0.637	0.641	0.631	0.627	0.625	0.627	0.634	0.045	0.047	0.048	0.048	0.049	0.033	0.032	0.033
		0.051	0.051	0.051	0.052	0.053	0.054	0.053	0.054	0.052	0.053	0.634	0.622	0.61	0.603	0.599	0.599	0.613	0.613	0.625	0.618	0.036	0.045	0.051	0.046	0.047	0.038	0.038	0.04	0.043	0.056	0.654	0.642	0.641	0.639	0.642	0.633	0.627	0.625	0.631	0.634	0.048	0.051	0.052	0.052	0.052	0.036	0.034	0.035
		0.055	0.055	0.054	0.056	0.056	0.057	0.056	0.057	0.056	0.056	0.636	0.623	0.612	0.605	0.602	0.602	0.615	0.616	0.626	0.619	0.038	0.047	0.055	0.049	0.05	0.04	0.04	0.042	0.046	0.059	0.656	0.643	0.642	0.641	0.643	0.636	0.63	0.629	0.634	0.635	0.051	0.054	0.055	0.055	0.056	0.038	0.036	0.038
		0.059	0.058	0.058	0.059	0.06	0.061	0.06	0.061	0.059	0.061	0.637	0.624	0.615	0.608	0.605	0.605	0.617	0.618	0.629	0.623	0.042	0.051	0.058	0.053	0.053	0.043	0.043	0.046	0.049	0.064	0.658	0.647	0.645	0.643	0.648	0.638	0.633	0.632	0.633	0.641	0.054	0.059	0.058	0.059	0.06	0.041	0.039	0.04
		0.062	0.062	0.061	0.063	0.063	0.065	0.064	0.065	0.063	0.064	0.639	0.628	0.618	0.61	0.605	0.605	0.618	0.619	0.632	0.622	0.044	0.054	0.062	0.056	0.057	0.046	0.046	0.048	0.052	0.068	0.659	0.649	0.648	0.645	0.649	0.641	0.635	0.634	0.636	0.642	0.058	0.061	0.062	0.062	0.063	0.043	0.041	0.043
		0.066	0.066	0.066	0.067	0.067	0.07	0.068	0.069	0.067	0.068	0.641	0.628	0.62	0.612	0.607	0.608	0.621	0.622	0.632	0.619	0.047	0.057	0.067	0.06	0.061	0.049	0.049	0.052	0.055	0.071	0.663	0.649	0.65	0.647	0.65	0.641	0.636	0.634	0.64	0.644	0.061	0.065	0.066	0.066	0.067	0.046	0.044	0.045
		0.07	0.07	0.07	0.071	0.072	0.074	0.072	0.074	0.071	0.073	0.645	0.633	0.623	0.615	0.61	0.611	0.624	0.625	0.634	0.627	0.05	0.06	0.07	0.064	0.064	0.052	0.052	0.055	0.059	0.075	0.666	0.653	0.653	0.65	0.654	0.645	0.64	0.638	0.643	0.645	0.064	0.069	0.07	0.07	0.071	0.048	0.047	0.048
		0.075	0.075	0.075	0.076	0.077	0.079	0.077	0.079	0.076	0.078	0.645	0.635	0.625	0.616	0.611	0.611	0.625	0.627	0.636	0.628	0.053	0.065	0.075	0.068	0.069	0.056	0.056	0.059	0.062	0.081	0.668	0.655	0.655	0.652	0.655	0.647	0.641	0.639	0.645	0.646	0.069	0.073	0.075	0.074	0.076	0.052	0.05	0.051
		0.08	0.08	0.08	0.082	0.082	0.084	0.082	0.084	0.081	0.083	0.648	0.636	0.626	0.618	0.613	0.613	0.626	0.628	0.636	0.624	0.057	0.069	0.08	0.073	0.073	0.059	0.06	0.063	0.067	0.085	0.67	0.658	0.657	0.654	0.657	0.649	0.643	0.641	0.647	0.65	0.073	0.078	0.079	0.079	0.08	0.055	0.053	0.055
		0.085	0.086	0.086	0.087	0.087	0.09	0.087	0.089	0.086	0.088	0.652	0.639	0.63	0.622	0.616	0.618	0.63	0.631	0.64	0.631	0.06	0.073	0.085	0.077	0.077	0.063	0.064	0.066	0.071	0.09	0.674	0.661	0.661	0.658	0.661	0.653	0.648	0.647	0.649	0.649	0.077	0.082	0.084	0.083	0.084	0.058	0.056	0.058
		0.09	0.091	0.091	0.092	0.092	0.095	0.092	0.095	0.091	0.093	0.653	0.642	0.632	0.624	0.62	0.621	0.633	0.634	0.644	0.636	0.064	0.077	0.09	0.082	0.082	0.067	0.068	0.071	0.075	0.094	0.675	0.663	0.664	0.66	0.663	0.655	0.65	0.648	0.651	0.656	0.081	0.086	0.089	0.088	0.089	0.062	0.06	0.062
		0.096	0.097	0.097	0.098	0.097	0.101	0.098	0.1	0.096	0.098	0.655	0.644	0.635	0.626	0.621	0.621	0.634	0.636	0.646	0.636	0.068	0.081	0.095	0.087	0.086	0.071	0.072	0.075	0.079	0.1	0.678	0.665	0.666	0.662	0.665	0.657	0.652	0.649	0.654	0.655	0.086	0.092	0.094	0.093	0.094	0.066	0.064	0.066
		0.103	0.104	0.103	0.104	0.104	0.107	0.104	0.107	0.103	0.105	0.657	0.646	0.64	0.63	0.624	0.624	0.635	0.637	0.646	0.633	0.072	0.087	0.101	0.092	0.092	0.075	0.076	0.08	0.084	0.106	0.681	0.668	0.668	0.664	0.668	0.659	0.654	0.653	0.654	0.661	0.092	0.098	0.1	0.099	0.099	0.07	0.068	0.07
		0.109	0.11	0.11	0.111	0.11	0.113	0.11	0.113	0.109	0.111	0.656	0.647	0.638	0.63	0.626	0.626	0.637	0.638	0.646	0.633	0.076	0.091	0.107	0.097	0.096	0.08	0.081	0.084	0.089	0.111	0.681	0.668	0.667	0.664	0.668	0.658	0.654	0.652	0.656	0.66	0.096	0.103	0.105	0.104	0.104	0.074	0.072	0.074
		0.115	0.116	0.116	0.117	0.116	0.12	0.116	0.119	0.115	0.117	0.665	0.653	0.643	0.635	0.629	0.63	0.641	0.642	0.65	0.641	0.081	0.096	0.113	0.103	0.102	0.085	0.086	0.089	0.094	0.118	0.683	0.672	0.673	0.669	0.673	0.665	0.659	0.657	0.661	0.662	0.101	0.108	0.111	0.109	0.11	0.078	0.076	0.078
		0.122	0.123	0.123	0.123	0.122	0.126	0.122	0.125	0.122	0.123	0.665	0.653	0.645	0.636	0.631	0.632	0.643	0.644	0.652	0.642	0.086	0.102	0.12	0.109	0.108	0.089	0.091	0.095	0.099	0.124	0.687	0.676	0.675	0.672	0.675	0.667	0.661	0.659	0.663	0.664	0.107	0.115	0.117	0.115	0.115	0.083	0.081	0.083
		0.129	0.131	0.131	0.13	0.129	0.133	0.129	0.133	0.129	0.13	0.666	0.655	0.648	0.638	0.635	0.634	0.645	0.648	0.657	0.647	0.092	0.109	0.126	0.115	0.114	0.095	0.097	0.101	0.105	0.131	0.687	0.677	0.675	0.674	0.677	0.668	0.662	0.661	0.664	0.666	0.114	0.121	0.123	0.121	0.121	0.087	0.086	0.088
		0.137	0.138	0.139	0.137	0.136	0.141	0.137	0.14	0.136	0.137	0.668	0.658	0.65	0.641	0.636	0.637	0.648	0.649	0.658	0.648	0.097	0.115	0.135	0.122	0.12	0.1	0.103	0.107	0.111	0.137	0.69	0.68	0.679	0.676	0.68	0.671	0.665	0.664	0.664	0.67	0.12	0.128	0.13	0.127	0.127	0.092	0.091	0.093
		0.144	0.146	0.147	0.145	0.143	0.148	0.144	0.147	0.143	0.143	0.668	0.658	0.651	0.642	0.636	0.638	0.648	0.648	0.658	0.648	0.103	0.121	0.143	0.129	0.127	0.106	0.109	0.113	0.117	0.144	0.692	0.68	0.68	0.676	0.681	0.672	0.665	0.663	0.667	0.671	0.126	0.134	0.137	0.134	0.133	0.097	0.096	0.098
		0.154	0.154	0.154	0.152	0.15	0.155	0.15	0.154	0.151	0.151	0.676	0.664	0.654	0.646	0.641	0.642	0.653	0.654	0.663	0.654	0.109	0.128	0.151	0.136	0.134	0.112	0.115	0.119	0.123	0.152	0.695	0.685	0.684	0.68	0.685	0.675	0.67	0.668	0.669	0.676	0.134	0.141	0.145	0.141	0.14	0.103	0.101	0.103
		0.162	0.162	0.162	0.159	0.157	0.162	0.157	0.161	0.159	0.159	0.675	0.665	0.657	0.649	0.644	0.644	0.655	0.656	0.664	0.654	0.114	0.134	0.159	0.144	0.142	0.119	0.122	0.127	0.13	0.16	0.698	0.688	0.686	0.682	0.686	0.676	0.67	0.669	0.671	0.677	0.141	0.149	0.152	0.148	0.147	0.108	0.107	0.109
		0.172	0.17	0.17	0.166	0.164	0.17	0.165	0.169	0.166	0.167	0.676	0.666	0.657	0.649	0.643	0.644	0.656	0.657	0.666	0.655	0.121	0.142	0.169	0.152	0.149	0.126	0.129	0.133	0.137	0.167	0.698	0.69	0.689	0.686	0.689	0.679	0.674	0.673	0.672	0.68	0.149	0.157	0.16	0.156	0.154	0.114	0.112	0.114
		0.182	0.179	0.179	0.175	0.172	0.178	0.172	0.177	0.175	0.176	0.679	0.669	0.66	0.652	0.646	0.645	0.658	0.66	0.669	0.659	0.127	0.149	0.178	0.16	0.156	0.133	0.136	0.141	0.145	0.175	0.7	0.691	0.691	0.688	0.688	0.681	0.674	0.674	0.678	0.679	0.156	0.165	0.169	0.163	0.161	0.12	0.118	0.12
		0.192	0.187	0.186	0.183	0.18	0.186	0.18	0.185	0.184	0.185	0.68	0.67	0.663	0.653	0.65	0.649	0.66	0.661	0.67	0.659	0.135	0.158	0.188	0.17	0.165	0.14	0.144	0.148	0.153	0.183	0.702	0.694	0.692	0.688	0.691	0.683	0.677	0.676	0.678	0.679	0.165	0.174	0.177	0.172	0.169	0.126	0.125	0.127
		0.203	0.195	0.193	0.191	0.188	0.194	0.188	0.192	0.191	0.194	0.682	0.673	0.666	0.657	0.652	0.651	0.662	0.663	0.674	0.662	0.143	0.167	0.197	0.177	0.173	0.148	0.152	0.157	0.162	0.191	0.704	0.696	0.695	0.693	0.693	0.687	0.679	0.679	0.682	0.684	0.174	0.183	0.185	0.18	0.177	0.132	0.131	0.133
		0.212	0.203	0.2	0.197	0.194	0.2	0.193	0.199	0.198	0.202	0.684	0.673	0.666	0.656	0.652	0.652	0.663	0.665	0.675	0.663	0.149	0.173	0.204	0.184	0.181	0.155	0.159	0.163	0.169	0.198	0.703	0.694	0.696	0.693	0.696	0.69	0.682	0.682	0.683	0.685	0.182	0.189	0.192	0.187	0.184	0.138	0.138	0.141
		0.222	0.212	0.209	0.206	0.203	0.208	0.201	0.207	0.207	0.211	0.689	0.679	0.67	0.662	0.658	0.657	0.668	0.67	0.678	0.667	0.159	0.184	0.213	0.193	0.189	0.163	0.167	0.171	0.177	0.206	0.708	0.7	0.7	0.697	0.699	0.691	0.684	0.684	0.686	0.688	0.191	0.198	0.2	0.195	0.192	0.145	0.145	0.147
		0.229	0.219	0.216	0.213	0.209	0.214	0.207	0.212	0.213	0.218	0.688	0.675	0.67	0.661	0.653	0.655	0.666	0.669	0.677	0.666	0.166	0.19	0.219	0.199	0.196	0.171	0.174	0.178	0.184	0.213	0.708	0.699	0.699	0.697	0.699	0.692	0.685	0.685	0.688	0.687	0.198	0.206	0.207	0.202	0.199	0.151	0.152	0.154
		0.239	0.226	0.222	0.219	0.215	0.217	0.212	0.216	0.219	0.224	0.692	0.682	0.675	0.665	0.661	0.66	0.669	0.671	0.68	0.668	0.176	0.201	0.228	0.208	0.204	0.178	0.182	0.185	0.192	0.22	0.711	0.703	0.702	0.7	0.702	0.694	0.687	0.687	0.688	0.692	0.206	0.213	0.214	0.209	0.206	0.159	0.159	0.162
		0.245	0.231	0.226	0.222	0.22	0.218	0.214	0.217	0.221	0.225	0.691	0.681	0.674	0.664	0.661	0.66	0.671	0.673	0.682	0.67	0.185	0.209	0.234	0.215	0.212	0.185	0.189	0.192	0.199	0.225	0.712	0.704	0.705	0.702	0.704	0.697	0.69	0.691	0.693	0.694	0.215	0.219	0.218	0.213	0.211	0.166	0.167	0.17
		0.245	0.231	0.226	0.223	0.219	0.217	0.214	0.218	0.221	0.224	0.694	0.683	0.676	0.669	0.663	0.663	0.673	0.676	0.684	0.672	0.193	0.217	0.235	0.22	0.219	0.193	0.198	0.201	0.208	0.225	0.716	0.707	0.706	0.705	0.705	0.698	0.692	0.691	0.694	0.693	0.22	0.221	0.217	0.213	0.211	0.174	0.175	0.177
		0.244	0.23	0.225	0.222	0.219	0.218	0.213	0.218	0.22	0.224	0.695	0.686	0.679	0.67	0.665	0.664	0.674	0.677	0.685	0.674	0.203	0.221	0.234	0.221	0.221	0.201	0.205	0.208	0.214	0.225	0.716	0.709	0.707	0.707	0.707	0.702	0.695	0.694	0.697	0.696	0.224	0.22	0.217	0.213	0.211	0.181	0.182	0.185
		0.244	0.23	0.226	0.223	0.22	0.218	0.214	0.217	0.22	0.223	0.698	0.686	0.679	0.671	0.667	0.666	0.676	0.679	0.689	0.677	0.212	0.222	0.234	0.222	0.221	0.209	0.212	0.214	0.217	0.225	0.718	0.711	0.708	0.707	0.709	0.703	0.695	0.695	0.699	0.701	0.222	0.221	0.217	0.213	0.211	0.188	0.19	0.191
		0.243	0.229	0.226	0.222	0.219	0.218	0.213	0.217	0.22	0.222	0.699	0.69	0.682	0.674	0.67	0.669	0.678	0.682	0.691	0.68	0.219	0.221	0.234	0.221	0.22	0.215	0.216	0.216	0.216	0.224	0.721	0.713	0.711	0.709	0.713	0.705	0.697	0.697	0.699	0.702	0.222	0.221	0.217	0.213	0.211	0.195	0.196	0.198
		0.242	0.23	0.226	0.223	0.219	0.218	0.214	0.216	0.22	0.221	0.701	0.692	0.684	0.676	0.671	0.67	0.68	0.683	0.691	0.682	0.227	0.222	0.233	0.222	0.221	0.219	0.218	0.217	0.217	0.224	0.72	0.715	0.713	0.71	0.714	0.707	0.699	0.7	0.702	0.705	0.222	0.221	0.218	0.213	0.211	0.203	0.204	0.205
		0.242	0.229	0.226	0.222	0.219	0.217	0.213	0.216	0.219	0.22	0.703	0.693	0.685	0.676	0.672	0.671	0.679	0.683	0.692	0.684	0.234	0.224	0.235	0.222	0.221	0.219	0.219	0.217	0.217	0.225	0.725	0.716	0.716	0.712	0.718	0.709	0.703	0.701	0.704	0.709	0.221	0.221	0.218	0.213	0.211	0.211	0.21	0.209
		0.242	0.229	0.225	0.222	0.218	0.216	0.212	0.216	0.219	0.22	0.705	0.695	0.688	0.678	0.674	0.673	0.682	0.687	0.695	0.684	0.234	0.224	0.235	0.223	0.221	0.219	0.219	0.218	0.217	0.225	0.726	0.718	0.717	0.714	0.718	0.711	0.704	0.704	0.705	0.709	0.222	0.221	0.219	0.214	0.211	0.214	0.213	0.21
		0.241	0.229	0.226	0.222	0.218	0.216	0.212	0.216	0.218	0.219	0.708	0.698	0.689	0.679	0.675	0.674	0.684	0.687	0.697	0.687	0.233	0.223	0.234	0.222	0.221	0.219	0.219	0.218	0.218	0.224	0.729	0.722	0.72	0.717	0.721	0.712	0.705	0.705	0.708	0.71	0.221	0.222	0.219	0.214	0.211	0.214	0.213	0.21
		0.24	0.228	0.225	0.221	0.217	0.215	0.211	0.215	0.218	0.219	0.706	0.695	0.69	0.68	0.674	0.675	0.685	0.689	0.697	0.689	0.233	0.224	0.234	0.222	0.221	0.219	0.219	0.217	0.218	0.223	0.729	0.723	0.718	0.717	0.721	0.714	0.706	0.706	0.709	0.714	0.221	0.222	0.219	0.214	0.211	0.214	0.213	0.21
		0.239	0.228	0.225	0.22	0.216	0.215	0.211	0.214	0.217	0.218	0.71	0.699	0.696	0.684	0.679	0.679	0.688	0.694	0.701	0.693	0.232	0.223	0.233	0.221	0.221	0.219	0.219	0.217	0.217	0.223	0.733	0.725	0.721	0.72	0.724	0.717	0.709	0.708	0.711	0.717	0.221	0.222	0.219	0.214	0.211	0.214	0.213	0.21
		0.238	0.227	0.224	0.22	0.216	0.215	0.211	0.213	0.218	0.218	0.716	0.704	0.698	0.687	0.681	0.68	0.689	0.697	0.703	0.694	0.232	0.223	0.233	0.221	0.22	0.219	0.219	0.218	0.217	0.223	0.738	0.73	0.727	0.725	0.726	0.719	0.711	0.712	0.713	0.718	0.22	0.221	0.219	0.214	0.211	0.215	0.213	0.211
		0.237	0.226	0.224	0.22	0.214	0.213	0.21	0.212	0.217	0.216	0.715	0.703	0.7	0.685	0.68	0.68	0.691	0.699	0.702	0.692	0.231	0.222	0.231	0.22	0.219	0.218	0.217	0.217	0.216	0.222	0.739	0.731	0.729	0.726	0.728	0.72	0.712	0.713	0.714	0.719	0.219	0.221	0.219	0.213	0.211	0.214	0.213	0.21
		0.236	0.225	0.224	0.219	0.214	0.213	0.21	0.212	0.216	0.216	0.719	0.707	0.703	0.688	0.682	0.683	0.693	0.701	0.705	0.694	0.231	0.222	0.231	0.22	0.218	0.218	0.217	0.217	0.216	0.221	0.742	0.732	0.73	0.728	0.732	0.722	0.715	0.715	0.715	0.719	0.218	0.22	0.218	0.213	0.211	0.214	0.213	0.211
		0.235	0.225	0.224	0.219	0.214	0.213	0.209	0.212	0.216	0.215	0.724	0.713	0.707	0.693	0.686	0.688	0.698	0.704	0.711	0.701	0.23	0.222	0.231	0.22	0.218	0.217	0.217	0.216	0.215	0.221	0.744	0.734	0.733	0.73	0.736	0.724	0.717	0.721	0.719	0.722	0.218	0.22	0.218	0.213	0.21	0.214	0.212	0.21
		0.235	0.225	0.223	0.218	0.214	0.213	0.209	0.212	0.216	0.215	0.725	0.714	0.707	0.697	0.688	0.692	0.701	0.706	0.714	0.709	0.23	0.223	0.231	0.221	0.218	0.217	0.217	0.216	0.215	0.22	0.745	0.735	0.734	0.731	0.738	0.726	0.72	0.723	0.72	0.726	0.217	0.221	0.219	0.213	0.21	0.214	0.213	0.21
		0.234	0.224	0.223	0.218	0.213	0.212	0.209	0.211	0.216	0.215	0.726	0.715	0.709	0.699	0.69	0.693	0.703	0.708	0.715	0.712	0.23	0.224	0.231	0.221	0.218	0.216	0.216	0.215	0.214	0.22	0.748	0.737	0.736	0.733	0.74	0.727	0.719	0.723	0.722	0.727	0.217	0.22	0.218	0.212	0.209	0.214	0.213	0.211
		0.234	0.224	0.223	0.218	0.213	0.212	0.208	0.211	0.216	0.215	0.728	0.714	0.709	0.699	0.689	0.695	0.704	0.709	0.718	0.715	0.229	0.223	0.231	0.221	0.218	0.217	0.216	0.215	0.215	0.22	0.75	0.736	0.733	0.733	0.74	0.731	0.722	0.726	0.726	0.727	0.217	0.221	0.219	0.213	0.21	0.214	0.213	0.211
		0.232	0.223	0.223	0.217	0.213	0.211	0.208	0.21	0.215	0.214	0.73	0.717	0.71	0.7	0.693	0.695	0.707	0.712	0.721	0.718	0.228	0.223	0.231	0.221	0.218	0.217	0.216	0.215	0.215	0.219	0.748	0.738	0.737	0.736	0.742	0.734	0.723	0.728	0.731	0.731	0.216	0.219	0.218	0.212	0.209	0.213	0.212	0.211
		0.232	0.223	0.223	0.218	0.213	0.212	0.208	0.21	0.215	0.214	0.731	0.717	0.712	0.703	0.692	0.696	0.707	0.713	0.72	0.718	0.227	0.224	0.232	0.222	0.218	0.217	0.216	0.215	0.215	0.219	0.754	0.741	0.74	0.737	0.744	0.737	0.726	0.728	0.729	0.734	0.215	0.22	0.218	0.212	0.209	0.213	0.212	0.211
		0.231	0.223	0.223	0.217	0.212	0.211	0.208	0.21	0.215	0.213	0.732	0.717	0.712	0.702	0.693	0.698	0.706	0.712	0.72	0.715	0.227	0.223	0.231	0.222	0.218	0.217	0.216	0.215	0.215	0.217	0.755	0.739	0.741	0.737	0.745	0.738	0.729	0.73	0.735	0.734	0.215	0.22	0.218	0.211	0.208	0.212	0.212	0.21
		0.231	0.223	0.222	0.216	0.211	0.211	0.207	0.209	0.215	0.212	0.735	0.723	0.716	0.709	0.7	0.702	0.711	0.716	0.724	0.72	0.226	0.225	0.232	0.222	0.218	0.217	0.216	0.215	0.215	0.218	0.759	0.743	0.742	0.74	0.745	0.741	0.73	0.732	0.736	0.74	0.214	0.22	0.218	0.212	0.209	0.213	0.211	0.21
		0.232	0.222	0.222	0.216	0.211	0.21	0.206	0.209	0.214	0.211	0.735	0.72	0.714	0.705	0.701	0.701	0.712	0.718	0.726	0.723	0.226	0.226	0.232	0.223	0.219	0.217	0.216	0.215	0.216	0.217	0.759	0.742	0.741	0.74	0.746	0.741	0.734	0.734	0.737	0.743	0.213	0.22	0.218	0.212	0.209	0.212	0.212	0.21
		0.23	0.222	0.222	0.215	0.211	0.21	0.206	0.208	0.214	0.211	0.736	0.722	0.714	0.707	0.703	0.703	0.713	0.718	0.727	0.725	0.226	0.226	0.232	0.223	0.219	0.217	0.217	0.216	0.216	0.217	0.757	0.744	0.743	0.741	0.747	0.744	0.736	0.737	0.742	0.746	0.214	0.219	0.218	0.211	0.208	0.212	0.211	0.21
		0.23	0.222	0.222	0.216	0.211	0.209	0.206	0.208	0.213	0.21	0.737	0.724	0.716	0.707	0.704	0.703	0.712	0.717	0.725	0.719	0.225	0.226	0.233	0.224	0.219	0.218	0.218	0.216	0.216	0.217	0.76	0.744	0.745	0.741	0.75	0.745	0.739	0.737	0.739	0.747	0.213	0.219	0.218	0.211	0.208	0.212	0.211	0.21
		0.229	0.221	0.221	0.215	0.21	0.209	0.205	0.207	0.213	0.21	0.741	0.725	0.719	0.711	0.707	0.706	0.715	0.72	0.728	0.726	0.224	0.226	0.232	0.224	0.219	0.217	0.217	0.215	0.216	0.216	0.761	0.748	0.747	0.746	0.75	0.747	0.739	0.738	0.742	0.754	0.212	0.219	0.218	0.211	0.208	0.211	0.21	0.209
		0.229	0.222	0.222	0.214	0.21	0.209	0.206	0.208	0.213	0.209	0.743	0.73	0.723	0.715	0.71	0.707	0.716	0.721	0.731	0.726	0.224	0.227	0.233	0.224	0.22	0.218	0.218	0.216	0.217	0.216	0.762	0.751	0.749	0.747	0.753	0.748	0.742	0.74	0.743	0.755	0.212	0.219	0.218	0.211	0.208	0.211	0.21	0.21
		0.228	0.222	0.221	0.214	0.21	0.209	0.205	0.206	0.212	0.208	0.744	0.732	0.723	0.716	0.713	0.71	0.719	0.724	0.733	0.728	0.224	0.228	0.234	0.225	0.221	0.218	0.219	0.217	0.217	0.217	0.763	0.752	0.75	0.747	0.755	0.75	0.743	0.74	0.744	0.756	0.212	0.22	0.218	0.211	0.208	0.211	0.21	0.209
		0.228	0.221	0.221	0.214	0.209	0.208	0.205	0.206	0.212	0.208	0.743	0.728	0.72	0.714	0.711	0.709	0.718	0.723	0.732	0.729	0.224	0.228	0.233	0.225	0.22	0.218	0.218	0.216	0.217	0.216	0.764	0.75	0.749	0.747	0.753	0.75	0.743	0.743	0.748	0.756	0.212	0.22	0.218	0.211	0.208	0.21	0.21	0.209
		0.227	0.221	0.221	0.214	0.209	0.208	0.204	0.206	0.211	0.207	0.746	0.733	0.727	0.718	0.715	0.711	0.72	0.725	0.733	0.73	0.223	0.229	0.233	0.226	0.221	0.219	0.219	0.217	0.218	0.216	0.765	0.754	0.752	0.752	0.757	0.754	0.747	0.745	0.748	0.758	0.212	0.219	0.217	0.21	0.207	0.21	0.21	0.209
		0.227	0.221	0.221	0.214	0.208	0.208	0.204	0.205	0.211	0.207	0.746	0.731	0.725	0.716	0.715	0.712	0.721	0.726	0.735	0.732	0.224	0.229	0.234	0.227	0.222	0.22	0.22	0.218	0.219	0.216	0.769	0.753	0.753	0.75	0.758	0.755	0.749	0.746	0.751	0.761	0.211	0.22	0.219	0.211	0.208	0.21	0.21	0.209
		0.226	0.22	0.22	0.212	0.208	0.207	0.203	0.205	0.209	0.206	0.746	0.733	0.726	0.719	0.718	0.713	0.723	0.728	0.737	0.735	0.224	0.23	0.234	0.227	0.221	0.22	0.22	0.218	0.218	0.215	0.77	0.756	0.754	0.751	0.76	0.756	0.748	0.748	0.752	0.762	0.211	0.22	0.218	0.211	0.207	0.21	0.209	0.208
		0.225	0.22	0.221	0.213	0.208	0.207	0.203	0.204	0.21	0.206	0.747	0.731	0.724	0.716	0.715	0.712	0.722	0.724	0.734	0.734	0.224	0.231	0.235	0.228	0.222	0.221	0.22	0.218	0.219	0.215	0.771	0.753	0.753	0.751	0.76	0.757	0.75	0.748	0.752	0.763	0.211	0.221	0.219	0.211	0.208	0.21	0.209	0.208
		0.225	0.22	0.22	0.212	0.208	0.206	0.203	0.204	0.208	0.205	0.75	0.736	0.728	0.721	0.72	0.716	0.725	0.729	0.739	0.736	0.224	0.232	0.235	0.229	0.223	0.222	0.222	0.219	0.22	0.216	0.771	0.758	0.756	0.755	0.761	0.758	0.751	0.751	0.754	0.764	0.211	0.22	0.218	0.211	0.208	0.209	0.209	0.209
		0.224	0.219	0.22	0.212	0.207	0.206	0.203	0.204	0.208	0.205	0.753	0.736	0.729	0.721	0.718	0.716	0.724	0.731	0.741	0.737	0.223	0.233	0.236	0.23	0.223	0.222	0.222	0.22	0.22	0.216	0.775	0.759	0.759	0.758	0.763	0.76	0.755	0.752	0.756	0.766	0.211	0.22	0.219	0.212	0.208	0.21	0.209	0.209
		0.224	0.22	0.219	0.212	0.207	0.206	0.203	0.204	0.208	0.205	0.75	0.737	0.729	0.72	0.719	0.716	0.727	0.731	0.741	0.738	0.223	0.233	0.236	0.23	0.224	0.223	0.223	0.22	0.221	0.215	0.775	0.76	0.759	0.757	0.765	0.76	0.754	0.752	0.757	0.767	0.21	0.221	0.219	0.212	0.208	0.21	0.209	0.209
		0.224	0.22	0.22	0.212	0.207	0.206	0.203	0.203	0.208	0.205	0.754	0.739	0.729	0.722	0.723	0.718	0.729	0.734	0.743	0.741	0.223	0.234	0.237	0.23	0.224	0.223	0.224	0.221	0.222	0.215	0.774	0.761	0.757	0.756	0.764	0.762	0.755	0.755	0.76	0.77	0.21	0.221	0.219	0.212	0.209	0.21	0.209	0.209
		0.223	0.219	0.219	0.211	0.206	0.205	0.202	0.203	0.208	0.204	0.755	0.739	0.731	0.724	0.721	0.716	0.725	0.731	0.743	0.736	0.224	0.234	0.237	0.231	0.224	0.223	0.224	0.221	0.222	0.215	0.778	0.761	0.762	0.761	0.764	0.763	0.757	0.756	0.759	0.771	0.21	0.221	0.22	0.212	0.208	0.21	0.209	0.209
		0.221	0.217	0.218	0.211	0.206	0.205	0.202	0.202	0.207	0.204	0.757	0.742	0.732	0.724	0.724	0.72	0.731	0.735	0.746	0.741	0.223	0.235	0.237	0.231	0.225	0.224	0.224	0.222	0.223	0.215	0.781	0.765	0.764	0.76	0.767	0.764	0.758	0.757	0.76	0.773	0.21	0.221	0.221	0.212	0.209	0.21	0.21	0.21
		0.22	0.218	0.219	0.211	0.206	0.206	0.203	0.203	0.207	0.204	0.759	0.745	0.736	0.727	0.726	0.721	0.732	0.737	0.748	0.744	0.224	0.236	0.238	0.232	0.226	0.225	0.225	0.223	0.223	0.215	0.78	0.767	0.765	0.762	0.769	0.765	0.76	0.759	0.762	0.774	0.21	0.222	0.221	0.213	0.209	0.21	0.21	0.21
		0.22	0.217	0.218	0.21	0.205	0.205	0.202	0.203	0.207	0.203	0.76	0.745	0.737	0.727	0.726	0.723	0.733	0.738	0.748	0.745	0.223	0.238	0.239	0.233	0.227	0.225	0.226	0.223	0.224	0.215	0.782	0.767	0.766	0.763	0.77	0.766	0.761	0.759	0.763	0.776	0.21	0.223	0.222	0.213	0.209	0.21	0.209	0.209
		0.219	0.217	0.217	0.21	0.205	0.205	0.202	0.202	0.206	0.203	0.762	0.745	0.735	0.727	0.727	0.723	0.735	0.739	0.749	0.743	0.223	0.238	0.239	0.233	0.227	0.226	0.227	0.224	0.224	0.215	0.782	0.767	0.766	0.762	0.771	0.767	0.76	0.762	0.767	0.773	0.209	0.222	0.221	0.212	0.209	0.21	0.209	0.21
		0.218	0.217	0.217	0.21	0.205	0.204	0.202	0.202	0.207	0.203	0.762	0.745	0.736	0.728	0.727	0.724	0.734	0.74	0.75	0.742	0.223	0.239	0.239	0.234	0.227	0.226	0.227	0.224	0.225	0.215	0.783	0.769	0.767	0.764	0.772	0.768	0.761	0.763	0.765	0.779	0.209	0.223	0.222	0.213	0.21	0.211	0.21	0.21
		0.218	0.217	0.217	0.21	0.205	0.205	0.202	0.202	0.207	0.203	0.761	0.748	0.739	0.729	0.731	0.727	0.737	0.741	0.75	0.743	0.224	0.241	0.241	0.235	0.229	0.228	0.229	0.225	0.226	0.215	0.786	0.771	0.771	0.767	0.773	0.77	0.766	0.763	0.767	0.779	0.209	0.223	0.223	0.214	0.21	0.211	0.21	0.211
		0.22	0.217	0.216	0.21	0.205	0.204	0.202	0.202	0.206	0.202	0.765	0.75	0.74	0.733	0.732	0.728	0.739	0.744	0.755	0.751	0.223	0.24	0.241	0.236	0.229	0.228	0.229	0.226	0.226	0.215	0.787	0.772	0.772	0.77	0.774	0.773	0.765	0.765	0.771	0.781	0.209	0.224	0.224	0.214	0.21	0.211	0.211	0.211
		0.22	0.217	0.217	0.21	0.205	0.205	0.203	0.202	0.207	0.202	0.767	0.753	0.743	0.734	0.733	0.729	0.741	0.745	0.756	0.752	0.223	0.243	0.243	0.237	0.231	0.23	0.231	0.227	0.227	0.216	0.791	0.778	0.774	0.773	0.778	0.773	0.767	0.769	0.772	0.785	0.209	0.224	0.224	0.214	0.211	0.211	0.211	0.212
		0.22	0.217	0.217	0.209	0.205	0.204	0.203	0.203	0.207	0.202	0.769	0.754	0.744	0.737	0.732	0.728	0.741	0.745	0.756	0.748	0.223	0.244	0.243	0.237	0.231	0.23	0.231	0.228	0.227	0.216	0.791	0.777	0.774	0.773	0.779	0.774	0.769	0.77	0.77	0.786	0.209	0.225	0.225	0.214	0.211	0.212	0.212	0.212
		0.219	0.217	0.216	0.209	0.205	0.204	0.203	0.202	0.206	0.202	0.77	0.755	0.745	0.737	0.734	0.731	0.742	0.749	0.759	0.756	0.223	0.245	0.243	0.238	0.232	0.231	0.232	0.228	0.228	0.217	0.793	0.779	0.776	0.775	0.781	0.775	0.77	0.771	0.771	0.787	0.209	0.225	0.225	0.215	0.211	0.212	0.212	0.213
		0.219	0.217	0.216	0.209	0.205	0.205	0.203	0.202	0.206	0.202	0.771	0.756	0.746	0.735	0.734	0.732	0.744	0.748	0.759	0.753	0.224	0.246	0.244	0.24	0.233	0.232	0.233	0.229	0.229	0.217	0.793	0.778	0.776	0.774	0.78	0.777	0.77	0.775	0.775	0.786	0.209	0.225	0.225	0.215	0.212	0.212	0.212	0.213
		0.218	0.216	0.215	0.208	0.204	0.204	0.202	0.201	0.205	0.201	0.773	0.759	0.749	0.741	0.739	0.735	0.747	0.751	0.763	0.76	0.223	0.248	0.245	0.24	0.233	0.232	0.233	0.229	0.23	0.218	0.795	0.781	0.781	0.777	0.786	0.779	0.775	0.776	0.776	0.789	0.208	0.226	0.227	0.216	0.213	0.212	0.213	0.213
		0.218	0.216	0.215	0.209	0.204	0.204	0.202	0.201	0.205	0.201	0.773	0.757	0.746	0.738	0.737	0.733	0.746	0.75	0.761	0.761	0.223	0.248	0.246	0.241	0.234	0.233	0.234	0.23	0.23	0.217	0.796	0.779	0.779	0.779	0.786	0.78	0.774	0.779	0.779	0.79	0.208	0.229	0.229	0.217	0.213	0.213	0.214	0.214
		0.218	0.216	0.215	0.208	0.204	0.204	0.202	0.201	0.204	0.2	0.775	0.762	0.751	0.742	0.741	0.737	0.748	0.755	0.763	0.759	0.223	0.248	0.246	0.241	0.235	0.234	0.235	0.232	0.231	0.216	0.797	0.785	0.782	0.782	0.787	0.783	0.775	0.78	0.783	0.789	0.209	0.229	0.23	0.217	0.214	0.213	0.214	0.216
		0.218	0.216	0.214	0.208	0.204	0.204	0.202	0.201	0.204	0.199	0.779	0.763	0.754	0.743	0.741	0.738	0.75	0.757	0.765	0.76	0.224	0.251	0.247	0.243	0.236	0.235	0.236	0.231	0.232	0.218	0.797	0.786	0.784	0.782	0.79	0.783	0.776	0.78	0.783	0.795	0.208	0.229	0.23	0.218	0.214	0.214	0.214	0.215
		0.217	0.215	0.214	0.208	0.203	0.203	0.202	0.201	0.204	0.2	0.777	0.762	0.752	0.74	0.74	0.736	0.749	0.758	0.767	0.754	0.224	0.25	0.247	0.243	0.237	0.236	0.237	0.233	0.232	0.217	0.801	0.785	0.784	0.782	0.789	0.785	0.777	0.781	0.783	0.79	0.208	0.23	0.23	0.218	0.214	0.214	0.215	0.217
		0.216	0.214	0.213	0.208	0.203	0.203	0.202	0.2	0.202	0.198	0.781	0.764	0.755	0.744	0.745	0.74	0.753	0.761	0.77	0.764	0.224	0.253	0.248	0.244	0.237	0.236	0.238	0.232	0.233	0.218	0.801	0.788	0.787	0.784	0.794	0.787	0.779	0.785	0.787	0.796	0.208	0.231	0.232	0.219	0.215	0.215	0.216	0.216
		0.215	0.215	0.214	0.208	0.203	0.203	0.202	0.2	0.202	0.198	0.786	0.769	0.757	0.747	0.746	0.742	0.755	0.761	0.772	0.767	0.224	0.253	0.249	0.245	0.238	0.238	0.24	0.234	0.234	0.218	0.804	0.79	0.788	0.788	0.795	0.791	0.781	0.787	0.789	0.799	0.208	0.233	0.233	0.22	0.216	0.215	0.217	0.219
		0.215	0.215	0.213	0.208	0.203	0.203	0.201	0.2	0.202	0.198	0.783	0.768	0.756	0.745	0.745	0.743	0.756	0.762	0.773	0.767	0.224	0.253	0.249	0.246	0.239	0.239	0.24	0.235	0.235	0.217	0.807	0.789	0.788	0.789	0.794	0.792	0.784	0.787	0.791	0.797	0.208	0.233	0.234	0.221	0.217	0.216	0.217	0.219
		0.215	0.215	0.214	0.208	0.203	0.203	0.202	0.2	0.202	0.198	0.785	0.767	0.758	0.747	0.747	0.742	0.756	0.762	0.773	0.765	0.225	0.254	0.25	0.247	0.24	0.239	0.241	0.236	0.235	0.217	0.806	0.789	0.79	0.788	0.795	0.792	0.783	0.788	0.79	0.8	0.209	0.234	0.234	0.221	0.217	0.216	0.218	0.22
		0.215	0.215	0.214	0.208	0.203	0.204	0.202	0.2	0.202	0.197	0.786	0.771	0.759	0.747	0.746	0.742	0.757	0.763	0.775	0.768	0.224	0.255	0.251	0.247	0.24	0.24	0.242	0.236	0.236	0.217	0.809	0.793	0.792	0.789	0.795	0.792	0.785	0.79	0.791	0.799	0.208	0.235	0.236	0.222	0.218	0.216	0.218	0.22
		0.214	0.215	0.213	0.207	0.203	0.203	0.202	0.2	0.201	0.196	0.791	0.774	0.763	0.751	0.749	0.745	0.759	0.763	0.776	0.771	0.224	0.257	0.251	0.248	0.241	0.24	0.243	0.237	0.237	0.218	0.81	0.795	0.794	0.791	0.799	0.796	0.788	0.79	0.792	0.802	0.208	0.236	0.237	0.223	0.219	0.217	0.219	0.222
		0.214	0.216	0.215	0.209	0.204	0.204	0.203	0.201	0.202	0.197	0.791	0.776	0.766	0.755	0.751	0.749	0.762	0.767	0.779	0.774	0.224	0.258	0.253	0.25	0.242	0.243	0.244	0.239	0.238	0.218	0.812	0.797	0.796	0.795	0.8	0.799	0.791	0.793	0.797	0.804	0.209	0.238	0.239	0.225	0.22	0.218	0.221	0.223
		0.214	0.216	0.215	0.209	0.204	0.204	0.203	0.201	0.202	0.196	0.792	0.777	0.767	0.757	0.751	0.75	0.765	0.768	0.781	0.779	0.225	0.26	0.254	0.251	0.244	0.244	0.247	0.241	0.24	0.219	0.81	0.799	0.799	0.796	0.805	0.8	0.792	0.796	0.797	0.808	0.209	0.239	0.239	0.226	0.221	0.219	0.221	0.224
		0.214	0.216	0.214	0.208	0.204	0.204	0.203	0.201	0.201	0.196	0.799	0.783	0.772	0.761	0.756	0.755	0.767	0.772	0.785	0.784	0.224	0.261	0.255	0.252	0.245	0.245	0.247	0.241	0.24	0.219	0.817	0.802	0.802	0.797	0.807	0.801	0.795	0.797	0.798	0.81	0.208	0.241	0.241	0.227	0.223	0.221	0.223	0.225
		0.213	0.215	0.213	0.208	0.204	0.204	0.203	0.201	0.201	0.196	0.795	0.78	0.769	0.76	0.755	0.755	0.768	0.773	0.786	0.789	0.225	0.262	0.256	0.254	0.246	0.245	0.247	0.241	0.241	0.22	0.812	0.799	0.801	0.797	0.806	0.8	0.794	0.796	0.8	0.809	0.208	0.242	0.243	0.228	0.224	0.222	0.224	0.226
		0.213	0.216	0.213	0.208	0.204	0.204	0.204	0.2	0.2	0.195	0.797	0.781	0.771	0.761	0.758	0.757	0.77	0.774	0.787	0.785	0.225	0.264	0.256	0.254	0.246	0.246	0.249	0.242	0.242	0.221	0.815	0.801	0.802	0.798	0.808	0.802	0.796	0.799	0.802	0.812	0.209	0.243	0.244	0.229	0.224	0.222	0.225	0.227
		0.213	0.216	0.213	0.208	0.204	0.204	0.203	0.2	0.199	0.195	0.799	0.783	0.774	0.763	0.757	0.757	0.769	0.773	0.786	0.785	0.225	0.265	0.257	0.256	0.247	0.247	0.25	0.244	0.243	0.22	0.817	0.803	0.805	0.8	0.81	0.805	0.799	0.8	0.803	0.815	0.209	0.245	0.246	0.231	0.226	0.223	0.226	0.229
		0.213	0.217	0.213	0.208	0.204	0.205	0.204	0.201	0.2	0.195	0.8	0.784	0.773	0.763	0.76	0.759	0.771	0.775	0.787	0.788	0.224	0.264	0.258	0.256	0.247	0.248	0.251	0.244	0.243	0.22	0.818	0.804	0.804	0.8	0.809	0.805	0.8	0.8	0.803	0.813	0.209	0.246	0.247	0.232	0.227	0.225	0.228	0.231
		0.213	0.217	0.213	0.208	0.204	0.205	0.204	0.2	0.199	0.195	0.803	0.786	0.774	0.764	0.762	0.762	0.774	0.777	0.791	0.791	0.225	0.268	0.26	0.259	0.249	0.249	0.252	0.245	0.245	0.222	0.822	0.807	0.806	0.802	0.813	0.808	0.803	0.802	0.806	0.815	0.21	0.246	0.246	0.232	0.227	0.225	0.228	0.232
		0.212	0.217	0.213	0.209	0.204	0.205	0.204	0.201	0.199	0.195	0.801	0.785	0.776	0.765	0.762	0.76	0.774	0.777	0.789	0.793	0.224	0.268	0.259	0.258	0.249	0.25	0.253	0.246	0.245	0.221	0.822	0.807	0.807	0.803	0.812	0.806	0.803	0.804	0.809	0.819	0.21	0.248	0.249	0.234	0.229	0.227	0.23	0.235
		0.212	0.217	0.212	0.208	0.204	0.204	0.204	0.2	0.198	0.194	0.802	0.787	0.777	0.767	0.765	0.763	0.777	0.78	0.793	0.793	0.226	0.27	0.261	0.26	0.251	0.252	0.254	0.247	0.246	0.222	0.825	0.808	0.809	0.803	0.814	0.808	0.805	0.806	0.808	0.821	0.21	0.248	0.249	0.234	0.228	0.226	0.229	0.232
		0.212	0.216	0.213	0.209	0.204	0.205	0.204	0.2	0.198	0.194	0.806	0.786	0.775	0.766	0.764	0.764	0.776	0.779	0.791	0.797	0.225	0.269	0.262	0.261	0.252	0.253	0.254	0.248	0.247	0.222	0.825	0.808	0.809	0.805	0.812	0.81	0.805	0.806	0.811	0.819	0.21	0.249	0.249	0.234	0.229	0.228	0.231	0.235
		0.212	0.217	0.213	0.209	0.204	0.205	0.204	0.201	0.198	0.194	0.805	0.789	0.775	0.768	0.767	0.765	0.777	0.78	0.794	0.798	0.226	0.27	0.263	0.262	0.253	0.254	0.255	0.249	0.249	0.222	0.82	0.807	0.808	0.807	0.812	0.811	0.807	0.808	0.813	0.821	0.21	0.251	0.252	0.237	0.231	0.228	0.232	0.235
		0.211	0.217	0.212	0.209	0.204	0.205	0.204	0.2	0.197	0.194	0.804	0.787	0.778	0.769	0.767	0.765	0.778	0.782	0.795	0.798	0.225	0.27	0.263	0.263	0.254	0.255	0.256	0.25	0.249	0.222	0.825	0.81	0.811	0.807	0.812	0.811	0.809	0.808	0.814	0.823	0.209	0.251	0.252	0.237	0.232	0.229	0.233	0.236
		0.211	0.217	0.213	0.209	0.205	0.205	0.205	0.2	0.197	0.194	0.81	0.793	0.781	0.772	0.772	0.766	0.78	0.783	0.797	0.798	0.226	0.273	0.263	0.263	0.254	0.255	0.258	0.25	0.25	0.223	0.827	0.811	0.813	0.808	0.815	0.815	0.81	0.81	0.816	0.826	0.212	0.252	0.251	0.237	0.231	0.23	0.233	0.238
		0.211	0.217	0.213	0.209	0.205	0.205	0.205	0.2	0.197	0.193	0.811	0.795	0.783	0.774	0.773	0.769	0.782	0.785	0.798	0.802	0.228	0.276	0.266	0.266	0.256	0.258	0.259	0.252	0.251	0.224	0.829	0.816	0.815	0.811	0.819	0.816	0.813	0.813	0.815	0.829	0.212	0.254	0.254	0.238	0.233	0.231	0.234	0.238
		0.211	0.217	0.212	0.209	0.205	0.205	0.205	0.201	0.197	0.193	0.808	0.794	0.782	0.773	0.774	0.768	0.782	0.786	0.798	0.799	0.227	0.276	0.265	0.266	0.256	0.257	0.26	0.252	0.252	0.225	0.829	0.816	0.815	0.812	0.819	0.815	0.813	0.811	0.813	0.827	0.212	0.254	0.254	0.238	0.233	0.231	0.234	0.238
		0.211	0.218	0.213	0.209	0.205	0.206	0.206	0.201	0.197	0.194	0.813	0.798	0.785	0.775	0.777	0.772	0.787	0.789	0.802	0.806	0.228	0.277	0.267	0.268	0.257	0.258	0.261	0.253	0.253	0.225	0.83	0.815	0.817	0.813	0.822	0.818	0.818	0.814	0.816	0.832	0.212	0.255	0.255	0.24	0.234	0.232	0.235	0.239
		0.211	0.218	0.213	0.209	0.205	0.206	0.206	0.201	0.198	0.193	0.811	0.797	0.784	0.775	0.774	0.77	0.785	0.788	0.801	0.802	0.226	0.276	0.266	0.267	0.257	0.26	0.261	0.254	0.253	0.224	0.832	0.818	0.818	0.812	0.821	0.816	0.815	0.814	0.817	0.833	0.213	0.256	0.256	0.241	0.235	0.233	0.237	0.243
		0.21	0.218	0.213	0.209	0.205	0.206	0.206	0.201	0.198	0.194	0.811	0.797	0.786	0.778	0.777	0.772	0.785	0.788	0.8	0.806	0.226	0.277	0.266	0.267	0.258	0.26	0.262	0.255	0.254	0.224	0.83	0.817	0.818	0.812	0.82	0.82	0.817	0.814	0.817	0.832	0.213	0.258	0.258	0.243	0.235	0.234	0.238	0.241
		0.21	0.218	0.213	0.209	0.205	0.206	0.206	0.201	0.197	0.193	0.814	0.797	0.786	0.774	0.775	0.77	0.786	0.789	0.802	0.805	0.227	0.277	0.267	0.268	0.259	0.261	0.262	0.254	0.254	0.225	0.835	0.818	0.817	0.816	0.821	0.819	0.816	0.817	0.819	0.836	0.212	0.257	0.258	0.242	0.236	0.234	0.238	0.243
		0.21	0.219	0.212	0.21	0.206	0.206	0.207	0.201	0.197	0.193	0.815	0.8	0.789	0.779	0.781	0.776	0.791	0.793	0.807	0.809	0.226	0.279	0.268	0.269	0.259	0.261	0.264	0.256	0.255	0.225	0.836	0.82	0.822	0.815	0.824	0.82	0.818	0.817	0.82	0.837	0.212	0.258	0.258	0.242	0.235	0.234	0.238	0.242
		0.21	0.219	0.213	0.21	0.206	0.206	0.207	0.202	0.198	0.193	0.817	0.803	0.792	0.782	0.781	0.775	0.791	0.795	0.806	0.811	0.226	0.279	0.269	0.27	0.261	0.263	0.265	0.257	0.256	0.226	0.838	0.822	0.823	0.817	0.825	0.822	0.82	0.819	0.822	0.835	0.213	0.261	0.261	0.245	0.238	0.236	0.24	0.246
		0.21	0.219	0.213	0.21	0.206	0.206	0.207	0.202	0.197	0.193	0.815	0.803	0.792	0.783	0.783	0.777	0.792	0.794	0.808	0.812	0.227	0.281	0.269	0.271	0.261	0.264	0.266	0.257	0.257	0.226	0.836	0.822	0.822	0.817	0.824	0.823	0.821	0.82	0.823	0.838	0.213	0.261	0.261	0.246	0.238	0.237	0.241	0.246
		0.21	0.22	0.214	0.21	0.206	0.207	0.208	0.202	0.198	0.193	0.817	0.804	0.791	0.781	0.783	0.779	0.793	0.796	0.807	0.812	0.227	0.282	0.27	0.272	0.262	0.265	0.266	0.258	0.257	0.226	0.838	0.821	0.823	0.816	0.826	0.823	0.822	0.819	0.823	0.838	0.212	0.262	0.262	0.246	0.239	0.237	0.241	0.245
		0.21	0.22	0.214	0.211	0.207	0.208	0.209	0.203	0.199	0.193	0.821	0.807	0.794	0.784	0.787	0.781	0.796	0.8	0.813	0.815	0.228	0.284	0.272	0.274	0.264	0.266	0.268	0.259	0.259	0.228	0.841	0.824	0.827	0.821	0.83	0.825	0.825	0.822	0.824	0.842	0.214	0.265	0.265	0.249	0.241	0.239	0.244	0.249
		0.209	0.221	0.214	0.21	0.207	0.207	0.209	0.203	0.197	0.192	0.82	0.807	0.794	0.786	0.788	0.782	0.797	0.799	0.813	0.816	0.229	0.287	0.273	0.274	0.264	0.267	0.269	0.26	0.26	0.229	0.841	0.825	0.826	0.82	0.83	0.825	0.826	0.822	0.825	0.844	0.212	0.264	0.264	0.248	0.24	0.239	0.243	0.247
		0.208	0.221	0.214	0.211	0.207	0.208	0.209	0.203	0.197	0.192	0.821	0.807	0.794	0.785	0.787	0.781	0.795	0.799	0.813	0.813	0.229	0.287	0.274	0.275	0.265	0.267	0.27	0.261	0.261	0.229	0.839	0.824	0.826	0.82	0.829	0.825	0.826	0.821	0.826	0.839	0.211	0.265	0.264	0.249	0.24	0.239	0.243	0.247
	Max	0.245	0.231	0.226	0.223	0.22	0.218	0.214	0.218	0.221	0.225	0.821	0.807	0.794	0.786	0.788	0.782	0.797	0.8	0.813	0.816	0.234	0.287	0.274	0.275	0.265	0.267	0.27	0.261	0.261	0.229	0.841	0.825	0.827	0.821	0.83	0.825	0.826	0.822	0.826	0.844	0.224	0.265	0.265	0.249	0.241	0.239	0.244	0.249
	Mean SE	0.2241	0.00277469									0.8004	0.00424578									0.2623	0.00568634									0.8287	0.00244063									0.2419	0.00515849
		EcAPMin	0.2241	0.00277469
		ECAMNMin	0.2623	0.00568634
		EcAMTamin	0.2623	0.00568634
		ECAPLB	0.8004	0.00424578
		EcAMNLB	0.8287	0.00244063
		EcANTaLB	0.8287	0.00244063
	Min	EcAPMIN	EcAPMIN	EcAPMIN	EcAPMIN	EcAPMIN	EcAPMIN	EcAPMIN	EcAPMIN	EcAPMIN	EcAPMIN	EcAPLB	EcAPLB	EcAPLB	EcAPLB	EcAPLB	EcAPLB	EcAPLB	EcAPLB	EcAPLB	EcAPLB	EcAMNalM	EcAMNalM	EcAMNalM	EcAMNalM	EcAMNalM	EcAMNalM	EcAMNalM	EcAMNalM	EcAMNalM	EcAMNalM	EcAMNalL	EcAMNalL	EcAMNalL	EcAMNalL	EcAMNalL	EcAMNalL	EcAMNalL	EcAMNalL	EcAMNalL	EcAMNalL	ECTAMin	ECTAMin	ECTAMin	ECTAMin	ECTAMin	ECTAMin	ECTAMin	ECTAMin
	0	0.019	0.018	0.018	0.018	0.019	0.02	0.019	0.019	0.019	0.019	0.019	0.017	0.016	0.015	0.015	0.02	0.02	0.02	0.02	0.019	0.018	0.021	0.025	0.022	0.023	0.018	0.017	0.019	0.021	0.019	0.02	0.02	0.02	0.02	0.02	0.019	0.02	0.02	0.022	0.02	0.019	0.02	0.021	0.021	0.021	0.018	0.017	0.018
	5	0.021	0.02	0.019	0.02	0.021	0.021	0.02	0.02	0.02	0.021	0.022	0.019	0.018	0.017	0.017	0.024	0.023	0.023	0.023	0.023	0.019	0.023	0.027	0.024	0.025	0.019	0.019	0.02	0.022	0.021	0.024	0.024	0.023	0.023	0.024	0.022	0.023	0.023	0.025	0.025	0.02	0.023	0.022	0.022	0.023	0.02	0.018	0.019
	10	0.021	0.021	0.02	0.021	0.022	0.023	0.022	0.022	0.022	0.022	0.027	0.023	0.022	0.021	0.021	0.028	0.028	0.028	0.028	0.027	0.02	0.025	0.029	0.026	0.026	0.021	0.02	0.022	0.024	0.022	0.029	0.029	0.028	0.028	0.029	0.026	0.027	0.027	0.03	0.029	0.022	0.023	0.023	0.023	0.024	0.021	0.02	0.02
	15	0.022	0.022	0.022	0.023	0.023	0.024	0.023	0.023	0.023	0.023	0.031	0.027	0.026	0.025	0.024	0.033	0.032	0.032	0.032	0.031	0.022	0.026	0.031	0.027	0.028	0.022	0.022	0.023	0.025	0.024	0.034	0.034	0.032	0.032	0.033	0.03	0.031	0.032	0.035	0.034	0.023	0.024	0.025	0.025	0.026	0.022	0.021	0.022
	20	0.024	0.024	0.024	0.024	0.025	0.026	0.025	0.025	0.025	0.025	0.037	0.033	0.03	0.029	0.029	0.038	0.038	0.038	0.038	0.037	0.024	0.028	0.033	0.029	0.03	0.024	0.023	0.025	0.027	0.025	0.04	0.04	0.039	0.038	0.039	0.035	0.036	0.037	0.04	0.04	0.025	0.027	0.027	0.027	0.027	0.024	0.022	0.024
	25	0.026	0.026	0.025	0.026	0.027	0.027	0.027	0.027	0.026	0.027	0.043	0.038	0.036	0.034	0.033	0.045	0.044	0.044	0.045	0.044	0.025	0.031	0.035	0.031	0.032	0.026	0.025	0.026	0.029	0.027	0.046	0.046	0.045	0.043	0.045	0.041	0.042	0.043	0.047	0.047	0.026	0.028	0.029	0.029	0.03	0.026	0.024	0.025
	30	0.028	0.028	0.027	0.028	0.029	0.03	0.029	0.029	0.029	0.029	0.05	0.044	0.042	0.04	0.039	0.051	0.051	0.05	0.051	0.051	0.027	0.032	0.038	0.034	0.034	0.027	0.027	0.028	0.031	0.029	0.054	0.053	0.052	0.051	0.051	0.048	0.049	0.05	0.054	0.054	0.029	0.031	0.031	0.031	0.031	0.027	0.026	0.027
	35	0.03	0.03	0.029	0.03	0.031	0.032	0.031	0.031	0.031	0.031	0.059	0.051	0.048	0.046	0.046	0.059	0.059	0.058	0.059	0.059	0.029	0.035	0.04	0.036	0.037	0.029	0.029	0.031	0.033	0.031	0.063	0.062	0.059	0.059	0.059	0.056	0.057	0.059	0.063	0.063	0.03	0.032	0.033	0.033	0.034	0.029	0.028	0.029
	40	0.033	0.032	0.031	0.032	0.033	0.034	0.033	0.034	0.033	0.033	0.068	0.06	0.056	0.053	0.053	0.069	0.069	0.068	0.07	0.069	0.03	0.037	0.043	0.039	0.039	0.032	0.031	0.033	0.036	0.033	0.072	0.071	0.069	0.068	0.07	0.065	0.066	0.068	0.073	0.074	0.032	0.034	0.035	0.035	0.036	0.031	0.03	0.031
	45	0.035	0.035	0.034	0.035	0.035	0.037	0.036	0.036	0.035	0.036	0.08	0.07	0.066	0.063	0.062	0.08	0.079	0.079	0.081	0.081	0.032	0.04	0.045	0.041	0.041	0.033	0.033	0.035	0.038	0.036	0.085	0.084	0.081	0.079	0.081	0.074	0.076	0.078	0.084	0.086	0.035	0.037	0.038	0.038	0.039	0.033	0.032	0.033
	50	0.038	0.037	0.036	0.037	0.038	0.039	0.038	0.039	0.038	0.038	0.092	0.08	0.076	0.073	0.071	0.091	0.091	0.091	0.094	0.093	0.034	0.042	0.048	0.043	0.044	0.035	0.035	0.037	0.04	0.039	0.097	0.096	0.093	0.09	0.092	0.087	0.087	0.09	0.096	0.098	0.037	0.039	0.04	0.04	0.041	0.036	0.034	0.035
	55	0.04	0.039	0.039	0.04	0.04	0.041	0.041	0.041	0.04	0.041	0.105	0.092	0.086	0.083	0.082	0.104	0.103	0.103	0.106	0.107	0.036	0.045	0.051	0.046	0.047	0.038	0.038	0.04	0.043	0.041	0.111	0.108	0.105	0.103	0.105	0.099	0.1	0.103	0.109	0.113	0.039	0.042	0.043	0.043	0.044	0.038	0.036	0.038
	60	0.042	0.042	0.041	0.043	0.043	0.044	0.043	0.044	0.043	0.043	0.12	0.106	0.099	0.095	0.094	0.118	0.118	0.118	0.122	0.123	0.038	0.047	0.055	0.049	0.05	0.04	0.04	0.042	0.046	0.044	0.126	0.123	0.119	0.117	0.121	0.112	0.113	0.117	0.124	0.129	0.042	0.044	0.045	0.045	0.046	0.041	0.039	0.04
	65	0.045	0.045	0.044	0.046	0.046	0.047	0.047	0.047	0.046	0.047	0.135	0.121	0.113	0.108	0.106	0.132	0.133	0.133	0.137	0.138	0.042	0.051	0.058	0.053	0.053	0.043	0.043	0.046	0.049	0.046	0.141	0.139	0.136	0.131	0.136	0.125	0.127	0.132	0.138	0.145	0.045	0.047	0.048	0.048	0.049	0.043	0.041	0.043
	70	0.048	0.048	0.047	0.048	0.049	0.05	0.05	0.05	0.049	0.05	0.15	0.137	0.127	0.123	0.121	0.148	0.149	0.149	0.152	0.152	0.044	0.054	0.062	0.056	0.057	0.046	0.046	0.048	0.052	0.049	0.156	0.154	0.15	0.147	0.15	0.143	0.142	0.147	0.153	0.158	0.048	0.051	0.052	0.052	0.052	0.046	0.044	0.045
	75	0.051	0.051	0.051	0.052	0.053	0.054	0.053	0.054	0.052	0.053	0.163	0.149	0.141	0.137	0.134	0.159	0.16	0.16	0.164	0.163	0.047	0.057	0.067	0.06	0.061	0.049	0.049	0.052	0.055	0.053	0.17	0.166	0.164	0.158	0.164	0.156	0.155	0.161	0.165	0.17	0.051	0.054	0.055	0.055	0.056	0.048	0.047	0.048
	80	0.055	0.055	0.054	0.056	0.056	0.057	0.056	0.057	0.056	0.056	0.175	0.161	0.154	0.151	0.149	0.17	0.171	0.171	0.177	0.177	0.05	0.06	0.07	0.064	0.064	0.052	0.052	0.055	0.059	0.056	0.184	0.179	0.177	0.171	0.176	0.17	0.168	0.174	0.177	0.182	0.054	0.059	0.058	0.059	0.06	0.052	0.05	0.051
	85	0.059	0.058	0.058	0.059	0.06	0.061	0.06	0.061	0.059	0.061	0.189	0.175	0.167	0.163	0.161	0.185	0.186	0.186	0.192	0.189	0.053	0.065	0.075	0.068	0.069	0.056	0.056	0.059	0.062	0.059	0.201	0.194	0.192	0.186	0.191	0.183	0.183	0.187	0.192	0.199	0.058	0.061	0.062	0.062	0.063	0.055	0.053	0.055
	90	0.062	0.062	0.061	0.063	0.063	0.065	0.064	0.065	0.063	0.064	0.204	0.189	0.182	0.176	0.174	0.197	0.2	0.2	0.205	0.204	0.057	0.069	0.08	0.073	0.073	0.059	0.06	0.063	0.067	0.064	0.217	0.209	0.207	0.201	0.206	0.196	0.194	0.2	0.205	0.212	0.061	0.065	0.066	0.066	0.067	0.058	0.056	0.058
	95	0.066	0.066	0.066	0.067	0.067	0.07	0.068	0.069	0.067	0.068	0.217	0.201	0.194	0.189	0.186	0.211	0.214	0.214	0.22	0.219	0.06	0.073	0.085	0.077	0.077	0.063	0.064	0.066	0.071	0.068	0.23	0.224	0.221	0.214	0.218	0.21	0.208	0.212	0.219	0.223	0.064	0.069	0.07	0.07	0.071	0.062	0.06	0.062
	100	0.07	0.07	0.07	0.071	0.072	0.074	0.072	0.074	0.071	0.073	0.229	0.213	0.209	0.202	0.201	0.222	0.227	0.228	0.233	0.228	0.064	0.077	0.09	0.082	0.082	0.067	0.068	0.071	0.075	0.071	0.243	0.239	0.235	0.227	0.23	0.224	0.221	0.226	0.235	0.234	0.069	0.073	0.075	0.074	0.076	0.066	0.064	0.066
	105	0.075	0.075	0.075	0.076	0.077	0.079	0.077	0.079	0.076	0.078	0.24	0.225	0.22	0.215	0.213	0.233	0.237	0.238	0.245	0.24	0.068	0.081	0.095	0.087	0.086	0.071	0.072	0.075	0.079	0.075	0.257	0.252	0.248	0.241	0.243	0.24	0.235	0.242	0.249	0.25	0.073	0.078	0.079	0.079	0.08	0.07	0.068	0.07
	110	0.08	0.08	0.08	0.082	0.082	0.084	0.082	0.084	0.081	0.083	0.252	0.238	0.231	0.226	0.223	0.246	0.249	0.25	0.258	0.253	0.072	0.087	0.101	0.092	0.092	0.075	0.076	0.08	0.084	0.081	0.272	0.266	0.262	0.257	0.258	0.256	0.251	0.256	0.264	0.265	0.077	0.082	0.084	0.083	0.084	0.074	0.072	0.074
	115	0.085	0.086	0.086	0.087	0.087	0.09	0.087	0.089	0.086	0.088	0.271	0.255	0.247	0.24	0.237	0.262	0.265	0.267	0.275	0.271	0.076	0.091	0.107	0.097	0.096	0.08	0.081	0.084	0.089	0.085	0.29	0.283	0.281	0.274	0.278	0.272	0.265	0.271	0.279	0.282	0.081	0.086	0.089	0.088	0.089	0.078	0.076	0.078
	120	0.09	0.091	0.091	0.092	0.092	0.095	0.092	0.095	0.091	0.093	0.286	0.269	0.262	0.254	0.251	0.277	0.28	0.282	0.291	0.286	0.081	0.096	0.113	0.103	0.102	0.085	0.086	0.089	0.094	0.09	0.308	0.3	0.297	0.29	0.294	0.285	0.283	0.285	0.293	0.298	0.086	0.092	0.094	0.093	0.094	0.083	0.081	0.083
	125	0.096	0.097	0.097	0.098	0.097	0.101	0.098	0.1	0.096	0.098	0.302	0.284	0.276	0.269	0.263	0.289	0.294	0.295	0.305	0.3	0.086	0.102	0.12	0.109	0.108	0.089	0.091	0.095	0.099	0.094	0.325	0.314	0.312	0.305	0.308	0.301	0.295	0.298	0.309	0.317	0.092	0.098	0.1	0.099	0.099	0.087	0.086	0.088
	130	0.103	0.104	0.103	0.104	0.104	0.107	0.104	0.107	0.103	0.105	0.316	0.299	0.29	0.284	0.279	0.305	0.31	0.311	0.32	0.316	0.092	0.109	0.126	0.115	0.114	0.095	0.097	0.101	0.105	0.1	0.339	0.328	0.326	0.32	0.324	0.319	0.312	0.313	0.328	0.33	0.096	0.103	0.105	0.104	0.104	0.092	0.091	0.093
	135	0.109	0.11	0.11	0.111	0.11	0.113	0.11	0.113	0.109	0.111	0.332	0.313	0.304	0.297	0.294	0.319	0.324	0.324	0.335	0.329	0.097	0.115	0.135	0.122	0.12	0.1	0.103	0.107	0.111	0.106	0.354	0.344	0.342	0.334	0.339	0.332	0.326	0.327	0.341	0.346	0.101	0.108	0.111	0.109	0.11	0.097	0.096	0.098
	140	0.115	0.116	0.116	0.117	0.116	0.12	0.116	0.119	0.115	0.117	0.348	0.329	0.317	0.31	0.308	0.334	0.338	0.34	0.35	0.345	0.103	0.121	0.143	0.129	0.127	0.106	0.109	0.113	0.117	0.111	0.37	0.359	0.358	0.35	0.356	0.346	0.342	0.343	0.356	0.362	0.107	0.115	0.117	0.115	0.115	0.103	0.101	0.103
	145	0.122	0.123	0.123	0.123	0.122	0.126	0.122	0.125	0.122	0.123	0.362	0.344	0.332	0.324	0.322	0.346	0.352	0.354	0.365	0.361	0.109	0.128	0.151	0.136	0.134	0.112	0.115	0.119	0.123	0.118	0.382	0.371	0.37	0.364	0.37	0.364	0.36	0.359	0.37	0.377	0.114	0.121	0.123	0.121	0.121	0.108	0.107	0.109
	150	0.129	0.131	0.131	0.13	0.129	0.133	0.129	0.133	0.129	0.13	0.375	0.359	0.347	0.339	0.337	0.358	0.365	0.366	0.378	0.371	0.114	0.134	0.159	0.144	0.142	0.119	0.122	0.127	0.13	0.124	0.393	0.383	0.382	0.375	0.383	0.377	0.374	0.37	0.382	0.386	0.12	0.128	0.13	0.127	0.127	0.114	0.112	0.114
	155	0.137	0.138	0.139	0.137	0.136	0.141	0.137	0.14	0.136	0.137	0.384	0.37	0.361	0.354	0.352	0.365	0.372	0.374	0.385	0.379	0.121	0.142	0.169	0.152	0.149	0.126	0.129	0.133	0.137	0.131	0.402	0.391	0.392	0.385	0.394	0.388	0.384	0.381	0.389	0.394	0.126	0.134	0.137	0.134	0.133	0.12	0.118	0.12
	160	0.144	0.146	0.147	0.145	0.143	0.148	0.144	0.147	0.143	0.143	0.39	0.378	0.368	0.365	0.362	0.371	0.377	0.379	0.39	0.384	0.127	0.149	0.178	0.16	0.156	0.133	0.136	0.141	0.145	0.137	0.41	0.4	0.398	0.395	0.399	0.398	0.392	0.389	0.396	0.403	0.134	0.141	0.145	0.141	0.14	0.126	0.125	0.127
	165	0.154	0.154	0.154	0.152	0.15	0.155	0.15	0.154	0.151	0.151	0.399	0.386	0.376	0.371	0.371	0.378	0.385	0.388	0.399	0.392	0.135	0.158	0.188	0.17	0.165	0.14	0.144	0.148	0.153	0.144	0.418	0.406	0.407	0.402	0.408	0.405	0.4	0.396	0.404	0.409	0.141	0.149	0.152	0.148	0.147	0.132	0.131	0.133
	170	0.162	0.162	0.162	0.159	0.157	0.162	0.157	0.161	0.159	0.159	0.406	0.393	0.384	0.379	0.379	0.384	0.393	0.395	0.406	0.398	0.143	0.167	0.197	0.177	0.173	0.148	0.152	0.157	0.162	0.152	0.424	0.414	0.414	0.409	0.416	0.412	0.405	0.405	0.411	0.416	0.149	0.157	0.16	0.156	0.154	0.138	0.138	0.141
	175	0.172	0.17	0.17	0.166	0.164	0.17	0.165	0.169	0.166	0.167	0.412	0.398	0.39	0.384	0.385	0.391	0.4	0.402	0.413	0.404	0.149	0.173	0.204	0.184	0.181	0.155	0.159	0.163	0.169	0.16	0.432	0.421	0.422	0.416	0.424	0.419	0.412	0.409	0.416	0.424	0.156	0.165	0.169	0.163	0.161	0.145	0.145	0.147
	180	0.182	0.179	0.179	0.175	0.172	0.178	0.172	0.177	0.175	0.176	0.418	0.405	0.396	0.39	0.392	0.397	0.406	0.407	0.42	0.408	0.159	0.184	0.213	0.193	0.189	0.163	0.167	0.171	0.177	0.167	0.439	0.428	0.429	0.423	0.43	0.425	0.418	0.416	0.423	0.429	0.165	0.174	0.177	0.172	0.169	0.151	0.152	0.154
	185	0.192	0.187	0.186	0.183	0.18	0.186	0.18	0.185	0.184	0.185	0.425	0.411	0.402	0.396	0.395	0.401	0.41	0.413	0.425	0.414	0.166	0.19	0.219	0.199	0.196	0.171	0.174	0.178	0.184	0.175	0.444	0.433	0.434	0.43	0.437	0.43	0.425	0.422	0.429	0.437	0.174	0.183	0.185	0.18	0.177	0.159	0.159	0.162
	190	0.203	0.195	0.193	0.191	0.188	0.194	0.188	0.192	0.191	0.194	0.432	0.419	0.408	0.402	0.404	0.408	0.417	0.42	0.433	0.422	0.176	0.201	0.228	0.208	0.204	0.178	0.182	0.185	0.192	0.183	0.451	0.439	0.44	0.437	0.444	0.436	0.431	0.427	0.436	0.44	0.182	0.189	0.192	0.187	0.184	0.166	0.167	0.17
	195	0.212	0.203	0.2	0.197	0.194	0.2	0.193	0.199	0.198	0.202	0.438	0.424	0.414	0.408	0.408	0.412	0.422	0.426	0.437	0.425	0.185	0.209	0.234	0.215	0.212	0.185	0.189	0.192	0.199	0.191	0.458	0.446	0.447	0.443	0.449	0.443	0.437	0.433	0.442	0.45	0.191	0.198	0.2	0.195	0.192	0.174	0.175	0.177
	200	0.222	0.212	0.209	0.206	0.203	0.208	0.201	0.207	0.207	0.211	0.442	0.429	0.419	0.413	0.412	0.418	0.428	0.432	0.445	0.435	0.193	0.217	0.235	0.22	0.219	0.193	0.198	0.201	0.208	0.198	0.464	0.452	0.452	0.449	0.456	0.452	0.446	0.442	0.45	0.452	0.198	0.206	0.207	0.202	0.199	0.181	0.182	0.185
	205	0.229	0.219	0.216	0.213	0.209	0.214	0.207	0.212	0.213	0.218	0.448	0.433	0.425	0.418	0.418	0.423	0.434	0.438	0.45	0.437	0.203	0.221	0.234	0.221	0.221	0.201	0.205	0.208	0.214	0.206	0.47	0.457	0.459	0.454	0.463	0.457	0.451	0.447	0.452	0.46	0.206	0.213	0.214	0.209	0.206	0.188	0.19	0.191
	210	0.239	0.226	0.222	0.219	0.215	0.217	0.212	0.216	0.219	0.224	0.454	0.441	0.431	0.425	0.426	0.43	0.441	0.445	0.457	0.447	0.212	0.222	0.234	0.222	0.221	0.209	0.212	0.214	0.217	0.213	0.476	0.465	0.466	0.46	0.469	0.463	0.455	0.451	0.459	0.465	0.215	0.219	0.218	0.213	0.211	0.195	0.196	0.198
	215	0.245	0.231	0.226	0.222	0.22	0.218	0.214	0.217	0.221	0.225	0.46	0.445	0.438	0.431	0.431	0.435	0.446	0.45	0.463	0.448	0.219	0.221	0.234	0.221	0.22	0.215	0.216	0.216	0.216	0.22	0.481	0.47	0.472	0.466	0.475	0.468	0.462	0.457	0.463	0.469	0.22	0.221	0.217	0.213	0.211	0.203	0.204	0.205
	220	0.245	0.231	0.226	0.223	0.219	0.217	0.214	0.218	0.221	0.224	0.468	0.454	0.443	0.435	0.436	0.44	0.451	0.455	0.468	0.455	0.227	0.222	0.233	0.222	0.221	0.219	0.218	0.217	0.217	0.225	0.486	0.474	0.477	0.471	0.48	0.474	0.469	0.464	0.47	0.474	0.224	0.22	0.217	0.213	0.211	0.211	0.21	0.209
	225	0.244	0.23	0.225	0.222	0.219	0.218	0.213	0.218	0.22	0.224	0.471	0.457	0.448	0.441	0.439	0.444	0.456	0.46	0.473	0.461	0.234	0.224	0.235	0.222	0.221	0.219	0.219	0.217	0.217	0.225	0.492	0.479	0.481	0.475	0.484	0.479	0.473	0.469	0.478	0.479	0.222	0.221	0.217	0.213	0.211	0.214	0.213	0.21
	230	0.244	0.23	0.226	0.223	0.22	0.218	0.214	0.217	0.22	0.223	0.479	0.464	0.454	0.447	0.444	0.45	0.461	0.467	0.478	0.465	0.234	0.224	0.235	0.223	0.221	0.219	0.219	0.218	0.217	0.225	0.498	0.484	0.489	0.482	0.491	0.485	0.48	0.476	0.482	0.487	0.222	0.221	0.217	0.213	0.211	0.214	0.213	0.21
	235	0.243	0.229	0.226	0.222	0.219	0.218	0.213	0.217	0.22	0.222	0.483	0.468	0.459	0.452	0.449	0.455	0.467	0.471	0.483	0.471	0.233	0.223	0.234	0.222	0.221	0.219	0.219	0.218	0.218	0.225	0.503	0.489	0.493	0.488	0.496	0.49	0.482	0.48	0.489	0.491	0.222	0.221	0.218	0.213	0.211	0.214	0.213	0.21
	240	0.242	0.23	0.226	0.223	0.219	0.218	0.214	0.216	0.22	0.221	0.489	0.476	0.465	0.457	0.455	0.46	0.472	0.478	0.49	0.478	0.233	0.224	0.234	0.222	0.221	0.219	0.219	0.217	0.218	0.224	0.51	0.494	0.499	0.495	0.502	0.495	0.49	0.487	0.493	0.497	0.221	0.221	0.218	0.213	0.211	0.214	0.213	0.21
	245	0.242	0.229	0.226	0.222	0.219	0.217	0.213	0.216	0.219	0.22	0.492	0.478	0.47	0.462	0.458	0.465	0.477	0.48	0.493	0.483	0.232	0.223	0.233	0.221	0.221	0.219	0.219	0.217	0.217	0.224	0.514	0.497	0.504	0.498	0.505	0.499	0.493	0.489	0.499	0.503	0.222	0.221	0.219	0.214	0.211	0.215	0.213	0.211
	250	0.242	0.229	0.225	0.222	0.218	0.216	0.212	0.216	0.219	0.22	0.501	0.487	0.475	0.467	0.463	0.47	0.482	0.488	0.501	0.491	0.232	0.223	0.233	0.221	0.22	0.219	0.219	0.218	0.217	0.225	0.521	0.506	0.509	0.503	0.511	0.506	0.5	0.496	0.503	0.507	0.221	0.222	0.219	0.214	0.211	0.214	0.213	0.21
	255	0.241	0.229	0.226	0.222	0.218	0.216	0.212	0.216	0.218	0.219	0.506	0.491	0.479	0.472	0.469	0.476	0.487	0.49	0.504	0.49	0.231	0.222	0.231	0.22	0.219	0.218	0.217	0.217	0.216	0.225	0.524	0.51	0.514	0.508	0.515	0.508	0.503	0.499	0.509	0.511	0.221	0.222	0.219	0.214	0.211	0.214	0.213	0.211
	260	0.24	0.228	0.225	0.221	0.217	0.215	0.211	0.215	0.218	0.219	0.51	0.496	0.485	0.479	0.476	0.482	0.493	0.496	0.51	0.498	0.231	0.222	0.231	0.22	0.218	0.218	0.217	0.217	0.216	0.224	0.53	0.514	0.519	0.513	0.521	0.515	0.508	0.506	0.514	0.515	0.221	0.222	0.219	0.214	0.211	0.214	0.212	0.21
	265	0.239	0.228	0.225	0.22	0.216	0.215	0.211	0.214	0.217	0.218	0.517	0.502	0.49	0.483	0.48	0.485	0.498	0.502	0.515	0.503	0.23	0.222	0.231	0.22	0.218	0.217	0.217	0.216	0.215	0.223	0.535	0.52	0.523	0.519	0.524	0.519	0.515	0.512	0.521	0.523	0.22	0.221	0.219	0.214	0.211	0.214	0.213	0.21
	270	0.238	0.227	0.224	0.22	0.216	0.215	0.211	0.213	0.218	0.218	0.522	0.506	0.497	0.489	0.485	0.488	0.502	0.505	0.519	0.508	0.23	0.223	0.231	0.221	0.218	0.217	0.217	0.216	0.215	0.223	0.541	0.524	0.529	0.524	0.531	0.522	0.519	0.513	0.524	0.528	0.219	0.221	0.219	0.213	0.211	0.214	0.213	0.211
	275	0.237	0.226	0.224	0.22	0.214	0.213	0.21	0.212	0.217	0.216	0.526	0.51	0.502	0.492	0.488	0.492	0.505	0.509	0.523	0.514	0.23	0.224	0.231	0.221	0.218	0.216	0.216	0.215	0.214	0.223	0.545	0.529	0.534	0.529	0.536	0.529	0.523	0.518	0.529	0.534	0.218	0.22	0.218	0.213	0.211	0.214	0.213	0.211
	280	0.236	0.225	0.224	0.219	0.214	0.213	0.21	0.212	0.216	0.216	0.529	0.513	0.505	0.495	0.491	0.494	0.507	0.512	0.525	0.517	0.229	0.223	0.231	0.221	0.218	0.217	0.216	0.215	0.215	0.222	0.549	0.533	0.536	0.533	0.538	0.535	0.529	0.524	0.534	0.537	0.218	0.22	0.218	0.213	0.21	0.213	0.212	0.211
	285	0.235	0.225	0.224	0.219	0.214	0.213	0.209	0.212	0.216	0.215	0.534	0.518	0.51	0.5	0.494	0.498	0.511	0.515	0.529	0.519	0.228	0.223	0.231	0.221	0.218	0.217	0.216	0.215	0.215	0.221	0.554	0.539	0.543	0.536	0.544	0.54	0.532	0.527	0.537	0.539	0.217	0.221	0.219	0.213	0.21	0.213	0.212	0.211
	Bioscree								Bio-TeK
	Well	Rate	Max OD	lag time (minutes)						Growth							WT		CIP
	EcAPMIN	0.01515	0.245	4.4					Well	Rate	Max OD	lag time (minutes)					ECAPMin	-1.9108	EcAMNMin	-1.91901
	EcAPMIN	0.01478	0.231	0.4					ECAPMin	0.01228	0.122	-1					ECAPMin	-1.85981	EcAMNMin	-1.923
	EcAPMIN	0.01422	0.226	1.1					ECAPMin	0.01381	0.103	4.2					ECAPMin	-1.8824	EcAMNMin	-1.89654
	EcAPMIN	0.01421	0.223	-1.1					ECAPMin	0.01311	0.114	4.1					ECAPMin	-1.88506	EcAMNMin	-1.90833
	EcAPMIN	0.01421	0.22	0.5					ECAPMin	0.01303	0.104	4.1					ECAPMin	-1.90205	EcAMNMin	-1.92227
	EcAPMIN	0.01432	0.218	2.4					ECAPMin	0.01253	0.098	1.1					ECAPMin	-1.89381	EcAMNMin	-1.93592
	EcAPMIN	0.01448	0.214	1					ECAPMin	0.01277	0.1	2.3					ECAPMin	-1.89517	EcAMNMin	-1.94006
	EcAPMIN	0.0147	0.218	1.2					ECAPMin	0.01273	0.108	1.3					ECAPMin	-1.8729	EcAMNMin	-1.92775
	EcAPMIN	0.01422	0.221	1.3					ECAPMin	0.0134	0.104	2.5	BTApMin	0.0129575	0.000173192
	EcAPMIN	0.01421	0.225	0.5	EcApMin	0.01445	0.000103161		EcAPLB	0.02899	0.193	0	BSApMin	0.01445	0.000103161			t(14)=4.44	p=0.00056
	EcAPLB	0.03304	0.534	0	EcApLB	0.032557	0.000190082		EcAPLB	0.02779	0.19	-0.3	BTAmnMin	0.0119837	0.000138795
	EcAPLB	0.03336	0.518	0.8	ECAMnmin	0.014047	0.000242995		EcAPLB	0.03072	0.202	-0.5	BSAmNmin	0.014047	0.000242995
	EcAPLB	0.0328	0.51	0.5	EcAMnalLB	0.032206	0.000591449		EcAPLB	0.02491	0.198	0	BTAmTaMin	0.0114313	0.000200334
	EcAPLB	0.03353	0.5	0.3	EcTJAMin	0.014012	0.00022194		EcAPLB	0.0275	0.201	-0.8	BSAmTamin	0.014012	0.00022194
	EcAPLB	0.03224	0.494	0.2	EcTJaLB	0.033104	0.000317267		EcAPLB	0.02801	0.205	0.5	BTAmnLB	0.0281863	0.0005926
	EcAPLB	0.03199	0.498	-0.4					EcAPLB	0.02829	0.199	-0.4	BSApLB	0.032557	0.000190082
	EcAPLB	0.0319	0.511	0.1					EcAPLB	0.02928	0.2	-0.5	BTAmNLB	0.02835	0.000764668
	EcAPLB	0.0319	0.515	0.1					EcAMNMin	0.01205	0.112	1.4	BSAmnLB	0.032206	0.000591449
	EcAPLB	0.03254	0.529	0.2					EcAMNMin	0.01194	0.106	-2.3	BTamTaLB	0.0269425	0.00052817
	EcAPLB	0.03227	0.519	-0.5					EcAMNMin	0.01269	0.104	0.3	BSAmTaLB	0.033104	0.000317267
	EcAMNalM	0.01391	0.234	0.8					EcAMNMin	0.01235	0.101	-2.7
	EcAMNalM	0.01416	0.224	-0.9					EcAMNMin	0.01196	0.104	1
	EcAMNalM	0.01282	0.235	-1.3					EcAMNMin	0.01159	0.112	-2.2
	EcAMNalM	0.01474	0.223	1.2					EcAMNMin	0.01148	0.104	-0.9
	EcAMNalM	0.0129	0.221	-0.4					EcAMNMin	0.01181	0.109	3.2
	EcAMNalM	0.01522	0.219	1					EcAMNLB	0.0285	0.194	-0.5
	EcAMNalM	0.01467	0.219	-1.3					EcAMNLB	0.03142	0.204	-0.2
	EcAMNalM	0.01428	0.218	1.8					EcAMNLB	0.02962	0.2	-0.6
	EcAMNalM	0.01365	0.218	1.4					EcAMNLB	0.02977	0.184	-0.8
	EcAMNalM	0.01412	0.225	0.2					EcAMNLB	0.02948	0.205	-0.2
	EcAMNalL	0.03469	0.554	-0.2					EcAMNLB	0.02494	0.199	-0.2
	EcAMNalL	0.03469	0.539	-0.2					EcAMNLB	0.02683	0.208	-0.2
	EcAMNalL	0.03299	0.543	0.2					EcAMNLB	0.02624	0.207	0.6
	EcAMNalL	0.03124	0.536	-0.1					EcJTaMin	0.01105	0.105	-0.2
	EcAMNalL	0.03308	0.544	-0.4					EcJTaMin	0.01107	0.105	3.4
	EcAMNalL	0.03087	0.54	0.1					EcJTaMin	0.01063	0.11	0.7
	EcAMNalL	0.02989	0.532	0.1					EcJTaMin	0.01103	0.102	0.3
	EcAMNalL	0.03059	0.527	0					EcJTaMin	0.01152	0.102	4.7
	EcAMNalL	0.03014	0.537	0.1					EcJTaMin	0.0121	0.11	2.5
	EcAMNalL	0.03388	0.539	-0.7					EcJTaMin	0.01209	0.111	2.4
	ECTAMin	0.01323	0.224	0					EcJTaMin	0.01196	0.107	1
	ECTAMin	0.01317	0.222	-0.9					EcJTaLB	0.03003	0.211	-0.2
	ECTAMin	0.01421	0.219	2.5					EcJTaLB	0.02779	0.209	-0.3
	ECTAMin	0.01421	0.214	2.5					EcJTaLB	0.0271	0.207	0
	ECTAMin	0.01349	0.211	-0.1					EcJTaLB	0.02636	0.206	-0.1
	ECTAMin	0.01334	0.215	-1.2					EcJTaLB	0.025	0.206	-0.3
	ECTAMin	0.01478	0.213	1.5					EcJTaLB	0.02683	0.21	-0.2
	ECTAMin	0.01391	0.211	0.8					EcJTaLB	0.0265	0.205	-0.7
	ECTAMin	0.0146	0.21	-0.4					EcJTaLB	0.02593	0.21	-0.2
	ECTAMin	0.01518	0.216	2					PaWTMin	0.02242	0.109	3.6
	ECTALB	0.03186	0.556	-0.1					PaWTMin	0.02496	0.119	13.4
	ECTALB	0.03268	0.552	0.3					PaWTMin	0.02513	0.122	11
	ECTALB	0.03268	0.543	-0.6					PaWTMin	0.02324	0.121	11
	ECTALB	0.03378	0.536	-0.1					PaWTMin	0.02331	0.125	11.8
	ECTALB	0.0337	0.526	0					PaWTMin	0.02282	0.126	9.8
	ECTALB	0.03381	0.533	-0.3					PaWTMin	0.01439	0.119	0.6
	ECTALB	0.03344	0.524	0.6					PaWTMin	0.01952	0.124	7.9
	ECTALB	0.03288	0.536	-0.4					PaWTLB	0.02169	0.229	0
	ECTALB	0.03142	0.538	0.1					PaWTLB	0.02169	0.237	0
	ECTALB	0.03479	0.523	-1					PaWTLB	0.02021	0.235	-0.1
	PaWTMin	0.01781	0.308	6.1					PaWTLB	0.02169	0.206	0
	PaWTMin	0.02094	0.305	4					PaWTLB	0.02068	0.198	-0.5							Biotek	Bioscreen	SE BT	SE BS				Biotek	Bioscreen	SE BT	SE BS
	PaWTMin	0.0212	0.296	3.6					PaWTLB	0.02119	0.206	-0.1	BTWtMin	0.0219737	0.0012444			WT Min	0.0219737	0.022859	0.0012444	0.00105899			BTWtMin	0.0219737	0.022859	0.0012444	0.00105899
	PaWTMin	0.0224	0.299	5.7					PaWTLB	0.02081	0.223	0.4	BSWTMin	0.022859	0.00105899			CIP Min	0.0167613	0.016827	0.00130937	0.00157821			BTCipMin	0.022859	0.016827	0.00130937	0.00157821
	PaWTMin	0.02218	0.303	3.2					PaWTLB	0.02031	0.216	-0.1	BTCipMin	0.0167613	0.00130937			WT LB	0.0210338	0.026169	0.000219333	0.000667247			BTWTLB	0.0210338	0.026169	0.000219333	0.000667247
	PaWTMin	0.0305	0.303	8.4					PaCipmin	0.02135	0.111	10.6	BSCipMin	0.016827	0.00157821			CIP LB	0.016915	0.025844	0.000712501	0.000315845			BTCipLB	0.016915	0.025844	0.000712501	0.000315845
	PaWTMin	0.02102	0.3	5.2					PaCipmin	0.01977	0.105	9	BTWTLB	0.0210338	0.000219333
	PaWTMin	0.02345	0.29	8					PaCipmin	0.02037	0.101	9.4	BSWTLB	0.026169	0.000667247				Biotek	Bioscreen
	PaWTMin	0.02403	0.298	45.6					PaCipmin	0.01858	0.103	8.8	BTCipLB	0.016915	0.000712501			MIN	0.762785	0.736121
	PaWTMin	0.02506	0.3	45.7	PaWTMin	0.022859	0.00105899		PaCipmin	0.01517	0.104	0.3	BSCipLB	0.025844	0.000315845			LB	0.804184	0.987581
	PAWTLB	0.02579	0.509	2.3	PWTLB	0.026169	0.000667247		PaCipmin	0.01165	0.098	-0.3
	PAWTLB	0.02646	0.504	4.4	PaCIPmin	0.016827	0.00157821		PaCipmin	0.01428	0.1	4
	PAWTLB	0.02901	0.485	6.6	PaCIpLB	0.025844	0.000315845		PaCipmin	0.01292	0.098	3.7
	PAWTLB	0.02742	0.463	4.3					PaCipLB	0.01608	0.156	-1.3
	PAWTLB	0.0277	0.452	4.3					PaCipLB	0.01604	0.163	-1.1
	PAWTLB	0.02274	0.457	-2.6					PaCipLB	0.01488	0.163	-1.2
	PAWTLB	0.02513	0.463	-0.8					PaCipLB	0.01456	0.157	-2.6
	PAWTLB	0.02521	0.482	-0.7					PaCipLB	0.01603	0.157	-1.3
	PAWTLB	0.02877	0.492	6					PaCipLB	0.01885	0.161	-1.5
	PAWTLB	0.02346	0.442	-1					PaCipLB	0.01944	0.163	0.1
	PACIPMin	0.01598	0.239	1.3					PaCipLB	0.01944	0.162	0.3
	PACIPMin	0.0234	0.241	52.7
	PACIPMin	0.00997	0.247	-22.7
	PACIPMin	0.01809	0.253	2.2
	PACIPMin	0.0202	0.257	25.2
	PACIPMin	0.02059	0.25	27.4
	PACIPMin	0.0207	0.246	9.2
	PACIPMin	0.0096	0.22	-31.6
	PACIPMin	0.01882	0.214	6.6
	PACIPMin	0.01092	0.213	-10.5
	PaCIPLB	0.02552	0.352	1.6
	PaCIPLB	0.02633	0.365	1.4
	PaCIPLB	0.02582	0.367	0.8
	PaCIPLB	0.02496	0.373	-1
	PaCIPLB	0.02575	0.364	0.5
	PaCIPLB	0.02668	0.361	1.3
	PaCIPLB	0.02782	0.364	4.4
	PaCIPLB	0.02627	0.363	2
	PaCIPLB	0.02495	0.361	2
	PaCIPLB	0.02434	0.334	1.7
[truncated: 52 more columns]

## Sheet: 021414 Biotek Raw Data
	1	2	3	4	5	6	7	8	9	10	11	12
	ECAPmin	ECAPmin	ECAPmin	ECAPmin	ECAPmin	ECAPmin	ECAPmin	ECAPmin	ECAPLB	ECAPLB	ECAPLB	ECAPLB
	ECAPLB	ECAPLB	ECAPLB	ECAPLB	EcAM Nal min	EcAM Nal min	EcAM Nal min	EcAM Nal min	EcAM Nal min	EcAM Nal min	EcAM Nal min	EcAM Nal min
	EcAM Nal LB	EcAM Nal LB	EcAM Nal LB	EcAM Nal LB	EcAM Nal LB	EcAM Nal LB	EcAM Nal LB	EcAM Nal LB	EcT2 min	EcT2 min	EcT2 min	EcT2 min
	EcT2 min	EcT2 min	EcT2 min	EcT2 min	EcT2 LB	EcT2 LB	EcT2 LB	EcT2 LB	EcT2 LB	EcT2 LB	EcT2 LB	EcT2 LB
	PA wt min	PA wt min	PA wt min	PA wt min	PA wt min	PA wt min	PA wt min	PA wt min	PA wt LB	PA wt LB	PA wt LB	PA wt LB
	PA wt LB	PA wt LB	PA wt LB	PA wt LB	PA CIP MIN	PA CIP MIN	PA CIP MIN	PA CIP MIN	PA CIP MIN	PA CIP MIN	PA CIP MIN	PA CIP MIN
	PA CIP LB	PA CIP LB	PA CIP LB	PA CIP LB	PA CIP LB	PA CIP LB
[Table:TABLE M 630 ]																																																	1
Time	ECAPMin	ECAPMin	ECAPMin	ECAPMin	ECAPMin	ECAPMin	ECAPMin	ECAPMin	EcAPLB	EcAPLB	EcAPLB	EcAPLB	EcAPLB	EcAPLB	EcAPLB	EcAPLB	EcAMNMin	EcAMNMin	EcAMNMin	EcAMNMin	EcAMNMin	EcAMNMin	EcAMNMin	EcAMNMin	EcAMNLB	EcAMNLB	EcAMNLB	EcAMNLB	EcAMNLB	EcAMNLB	EcAMNLB	EcAMNLB	EcJTaMin	EcJTaMin	EcJTaMin	EcJTaMin	EcJTaMin	EcJTaMin	EcJTaMin	EcJTaMin	EcJTaLB	EcJTaLB	EcJTaLB	EcJTaLB	EcJTaLB	EcJTaLB	EcJTaLB	EcJTaLB	PaWTMin
00:00:00	0.079	0.079	0.083	0.08	0.079	0.078	0.078	0.078	0.083	0.084	0.083	0.084	0.085	0.084	0.084	0.083	0.08	0.08	0.08	0.079	0.08	0.079	0.079	0.078	0.084	0.084	0.084	0.085	0.085	0.084	0.084	0.084	0.081	0.079	0.08	0.079	0.083	0.083	0.084	0.083	0.088	0.087	0.087	0.087	0.087	0.088	0.089	0.089	0.086
00:05:00	0.08	0.08	0.084	0.081	0.08	0.079	0.079	0.079	0.084	0.084	0.084	0.085	0.086	0.085	0.085	0.084	0.081	0.08	0.081	0.08	0.08	0.081	0.08	0.079	0.085	0.085	0.084	0.085	0.086	0.085	0.085	0.085	0.081	0.08	0.08	0.08	0.084	0.084	0.085	0.085	0.088	0.088	0.088	0.088	0.088	0.089	0.09	0.089	0.08
00:10:00	0.08	0.08	0.083	0.08	0.08	0.079	0.078	0.079	0.084	0.084	0.083	0.085	0.086	0.085	0.085	0.084	0.081	0.08	0.08	0.08	0.08	0.081	0.08	0.079	0.085	0.085	0.085	0.085	0.086	0.085	0.085	0.085	0.081	0.08	0.08	0.08	0.084	0.084	0.085	0.084	0.088	0.088	0.088	0.088	0.088	0.089	0.09	0.089	0.08
00:15:00	0.081	0.08	0.084	0.081	0.08	0.079	0.079	0.079	0.084	0.085	0.084	0.085	0.086	0.085	0.085	0.084	0.081	0.08	0.08	0.08	0.08	0.081	0.08	0.079	0.085	0.085	0.085	0.085	0.085	0.085	0.085	0.085	0.081	0.08	0.081	0.08	0.084	0.084	0.085	0.084	0.088	0.088	0.088	0.088	0.088	0.089	0.09	0.089	0.08
00:20:00	0.081	0.08	0.084	0.081	0.08	0.079	0.079	0.079	0.084	0.084	0.084	0.085	0.086	0.085	0.085	0.084	0.081	0.08	0.08	0.08	0.08	0.081	0.08	0.079	0.085	0.085	0.085	0.085	0.085	0.085	0.085	0.085	0.081	0.08	0.081	0.08	0.084	0.084	0.085	0.084	0.088	0.088	0.088	0.088	0.088	0.089	0.09	0.089	0.08
00:25:00	0.081	0.079	0.083	0.08	0.08	0.079	0.079	0.079	0.084	0.084	0.083	0.085	0.086	0.085	0.085	0.084	0.081	0.08	0.08	0.08	0.08	0.081	0.08	0.079	0.085	0.085	0.084	0.085	0.085	0.085	0.085	0.085	0.081	0.08	0.08	0.08	0.084	0.084	0.085	0.084	0.088	0.088	0.088	0.088	0.088	0.089	0.09	0.089	0.08
00:30:00	0.081	0.079	0.083	0.08	0.08	0.079	0.079	0.079	0.084	0.084	0.083	0.085	0.086	0.085	0.085	0.084	0.081	0.08	0.08	0.08	0.08	0.081	0.08	0.079	0.085	0.085	0.084	0.085	0.085	0.085	0.085	0.085	0.083	0.08	0.08	0.08	0.084	0.084	0.085	0.084	0.088	0.088	0.088	0.088	0.088	0.089	0.09	0.089	0.08
00:35:00	0.081	0.08	0.084	0.081	0.081	0.079	0.079	0.079	0.084	0.085	0.084	0.085	0.086	0.085	0.085	0.084	0.081	0.08	0.08	0.08	0.081	0.081	0.08	0.079	0.085	0.085	0.084	0.085	0.085	0.085	0.085	0.085	0.081	0.08	0.081	0.08	0.084	0.084	0.085	0.084	0.088	0.088	0.088	0.088	0.088	0.089	0.09	0.089	0.08
00:40:00	0.081	0.08	0.084	0.081	0.081	0.079	0.079	0.079	0.084	0.085	0.084	0.085	0.086	0.085	0.085	0.084	0.081	0.08	0.08	0.08	0.081	0.081	0.08	0.08	0.085	0.085	0.085	0.085	0.085	0.085	0.085	0.085	0.081	0.08	0.081	0.08	0.084	0.084	0.085	0.084	0.088	0.088	0.088	0.088	0.088	0.089	0.09	0.089	0.08
00:45:00	0.081	0.079	0.083	0.08	0.08	0.078	0.079	0.078	0.084	0.084	0.083	0.085	0.086	0.085	0.085	0.084	0.081	0.08	0.08	0.08	0.08	0.08	0.08	0.08	0.085	0.085	0.084	0.085	0.085	0.085	0.085	0.085	0.081	0.08	0.08	0.08	0.084	0.084	0.085	0.084	0.088	0.088	0.088	0.088	0.088	0.089	0.09	0.089	0.08
00:50:00	0.08	0.079	0.083	0.08	0.08	0.078	0.078	0.078	0.084	0.084	0.083	0.085	0.086	0.085	0.085	0.084	0.081	0.08	0.08	0.08	0.08	0.08	0.08	0.079	0.085	0.085	0.084	0.085	0.085	0.085	0.085	0.085	0.081	0.08	0.08	0.08	0.084	0.084	0.085	0.083	0.088	0.088	0.088	0.088	0.088	0.089	0.09	0.089	0.08
00:55:00	0.081	0.079	0.083	0.08	0.081	0.079	0.079	0.079	0.084	0.085	0.084	0.085	0.086	0.085	0.085	0.084	0.081	0.08	0.08	0.08	0.081	0.081	0.08	0.08	0.085	0.085	0.085	0.086	0.086	0.085	0.085	0.085	0.081	0.08	0.081	0.08	0.084	0.084	0.085	0.084	0.089	0.089	0.089	0.089	0.088	0.09	0.09	0.09	0.08
01:00:00	0.081	0.08	0.083	0.08	0.081	0.079	0.079	0.079	0.084	0.085	0.084	0.085	0.086	0.085	0.085	0.084	0.081	0.08	0.08	0.08	0.081	0.081	0.081	0.08	0.085	0.085	0.085	0.086	0.086	0.085	0.085	0.085	0.081	0.08	0.081	0.08	0.084	0.084	0.085	0.084	0.089	0.089	0.089	0.089	0.088	0.089	0.09	0.09	0.08
01:05:00	0.081	0.079	0.083	0.08	0.08	0.078	0.078	0.079	0.084	0.084	0.084	0.085	0.086	0.085	0.085	0.084	0.081	0.08	0.08	0.08	0.08	0.08	0.08	0.079	0.085	0.085	0.084	0.085	0.085	0.085	0.085	0.085	0.081	0.08	0.08	0.08	0.084	0.084	0.085	0.084	0.088	0.088	0.088	0.088	0.088	0.089	0.09	0.089	0.08
01:10:00	0.081	0.079	0.083	0.081	0.08	0.079	0.079	0.079	0.084	0.085	0.084	0.086	0.086	0.086	0.085	0.085	0.081	0.08	0.08	0.08	0.081	0.08	0.081	0.08	0.085	0.085	0.085	0.086	0.086	0.085	0.085	0.085	0.081	0.08	0.08	0.08	0.084	0.084	0.085	0.084	0.089	0.089	0.089	0.088	0.088	0.089	0.09	0.09	0.08
01:15:00	0.081	0.079	0.083	0.08	0.08	0.079	0.079	0.079	0.084	0.085	0.084	0.086	0.086	0.086	0.086	0.085	0.081	0.08	0.08	0.08	0.08	0.08	0.081	0.08	0.085	0.085	0.085	0.086	0.086	0.085	0.086	0.085	0.081	0.08	0.081	0.08	0.084	0.084	0.085	0.084	0.089	0.089	0.089	0.089	0.089	0.09	0.091	0.09	0.08
01:20:00	0.081	0.079	0.083	0.08	0.081	0.079	0.079	0.079	0.084	0.085	0.084	0.086	0.087	0.086	0.086	0.085	0.081	0.08	0.08	0.08	0.08	0.081	0.081	0.08	0.085	0.085	0.085	0.086	0.086	0.085	0.086	0.086	0.081	0.08	0.081	0.08	0.084	0.084	0.085	0.084	0.089	0.089	0.089	0.089	0.089	0.09	0.091	0.09	0.08
01:25:00	0.081	0.08	0.084	0.081	0.08	0.079	0.079	0.079	0.084	0.085	0.084	0.086	0.087	0.086	0.086	0.085	0.081	0.08	0.08	0.08	0.08	0.08	0.08	0.08	0.085	0.085	0.085	0.086	0.086	0.085	0.086	0.085	0.081	0.08	0.08	0.08	0.084	0.084	0.085	0.084	0.089	0.089	0.089	0.089	0.089	0.09	0.091	0.09	0.08
01:30:00	0.081	0.079	0.083	0.08	0.08	0.079	0.079	0.079	0.084	0.085	0.084	0.086	0.087	0.086	0.086	0.085	0.081	0.08	0.08	0.08	0.08	0.08	0.08	0.08	0.086	0.086	0.085	0.086	0.086	0.086	0.086	0.086	0.081	0.08	0.081	0.08	0.084	0.084	0.085	0.084	0.089	0.089	0.089	0.089	0.089	0.09	0.091	0.091	0.08
01:35:00	0.081	0.079	0.083	0.08	0.08	0.078	0.078	0.079	0.084	0.085	0.084	0.086	0.087	0.086	0.086	0.085	0.081	0.08	0.08	0.08	0.08	0.08	0.08	0.08	0.086	0.086	0.085	0.086	0.086	0.086	0.086	0.086	0.083	0.08	0.08	0.08	0.084	0.084	0.085	0.084	0.089	0.089	0.089	0.089	0.089	0.09	0.091	0.09	0.08
01:40:00	0.081	0.08	0.084	0.081	0.081	0.079	0.079	0.079	0.085	0.086	0.085	0.087	0.087	0.086	0.086	0.085	0.081	0.08	0.08	0.08	0.08	0.08	0.08	0.08	0.086	0.086	0.085	0.086	0.086	0.086	0.086	0.086	0.081	0.08	0.08	0.08	0.084	0.084	0.085	0.084	0.089	0.089	0.089	0.089	0.089	0.09	0.091	0.091	0.08
01:45:00	0.081	0.079	0.083	0.08	0.08	0.078	0.078	0.079	0.085	0.086	0.084	0.087	0.087	0.086	0.086	0.085	0.081	0.08	0.08	0.08	0.08	0.08	0.08	0.079	0.086	0.086	0.085	0.086	0.086	0.086	0.086	0.086	0.081	0.08	0.08	0.08	0.084	0.084	0.085	0.084	0.089	0.089	0.089	0.089	0.089	0.09	0.091	0.091	0.08
01:50:00	0.08	0.079	0.083	0.08	0.08	0.078	0.078	0.079	0.085	0.086	0.085	0.087	0.088	0.086	0.087	0.085	0.081	0.08	0.08	0.08	0.08	0.08	0.08	0.08	0.086	0.086	0.086	0.087	0.087	0.086	0.087	0.087	0.081	0.08	0.08	0.08	0.084	0.084	0.085	0.084	0.09	0.09	0.09	0.09	0.09	0.091	0.092	0.091	0.08
01:55:00	0.081	0.079	0.083	0.08	0.08	0.079	0.079	0.079	0.085	0.086	0.085	0.088	0.088	0.087	0.087	0.086	0.081	0.08	0.08	0.08	0.08	0.08	0.08	0.08	0.087	0.087	0.086	0.087	0.087	0.087	0.087	0.087	0.081	0.08	0.081	0.08	0.084	0.084	0.086	0.084	0.09	0.09	0.09	0.09	0.09	0.091	0.092	0.092	0.08
02:00:00	0.081	0.079	0.083	0.08	0.08	0.078	0.078	0.079	0.085	0.086	0.085	0.088	0.088	0.087	0.087	0.086	0.081	0.08	0.08	0.08	0.08	0.08	0.08	0.079	0.087	0.087	0.086	0.087	0.087	0.087	0.087	0.087	0.081	0.08	0.08	0.08	0.084	0.084	0.085	0.084	0.09	0.09	0.09	0.09	0.09	0.091	0.092	0.092	0.08
02:05:00	0.081	0.079	0.084	0.081	0.08	0.079	0.079	0.079	0.086	0.087	0.086	0.089	0.089	0.087	0.088	0.086	0.081	0.08	0.08	0.08	0.08	0.08	0.08	0.08	0.087	0.087	0.087	0.088	0.088	0.088	0.088	0.088	0.081	0.08	0.081	0.08	0.084	0.084	0.085	0.084	0.091	0.091	0.091	0.091	0.091	0.092	0.093	0.093	0.08
02:10:00	0.081	0.079	0.084	0.081	0.081	0.079	0.079	0.079	0.086	0.088	0.086	0.089	0.089	0.088	0.088	0.087	0.081	0.08	0.08	0.08	0.08	0.08	0.08	0.08	0.088	0.088	0.087	0.088	0.089	0.088	0.088	0.089	0.081	0.08	0.081	0.08	0.084	0.084	0.085	0.084	0.091	0.092	0.091	0.092	0.092	0.093	0.094	0.093	0.08
02:15:00	0.081	0.079	0.083	0.08	0.08	0.078	0.078	0.079	0.086	0.088	0.086	0.09	0.09	0.088	0.089	0.087	0.081	0.08	0.08	0.08	0.08	0.08	0.08	0.079	0.088	0.088	0.087	0.089	0.089	0.088	0.089	0.089	0.081	0.08	0.08	0.08	0.084	0.084	0.085	0.084	0.091	0.092	0.092	0.092	0.092	0.093	0.094	0.094	0.08
02:20:00	0.081	0.079	0.083	0.08	0.08	0.079	0.079	0.079	0.087	0.089	0.087	0.091	0.091	0.089	0.089	0.088	0.081	0.08	0.08	0.08	0.08	0.08	0.08	0.08	0.089	0.089	0.088	0.089	0.09	0.089	0.09	0.09	0.081	0.08	0.081	0.08	0.084	0.084	0.085	0.084	0.092	0.093	0.093	0.093	0.093	0.094	0.095	0.095	0.08
02:25:00	0.081	0.08	0.084	0.081	0.081	0.079	0.079	0.079	0.088	0.09	0.088	0.092	0.091	0.09	0.09	0.089	0.081	0.08	0.08	0.08	0.08	0.08	0.08	0.08	0.089	0.09	0.089	0.09	0.09	0.09	0.091	0.091	0.081	0.08	0.08	0.08	0.084	0.084	0.085	0.084	0.093	0.093	0.093	0.093	0.094	0.095	0.096	0.095	0.08
02:30:00	0.081	0.08	0.084	0.081	0.081	0.079	0.079	0.079	0.089	0.091	0.088	0.093	0.092	0.09	0.091	0.089	0.081	0.08	0.08	0.08	0.08	0.08	0.08	0.08	0.09	0.09	0.089	0.091	0.091	0.091	0.091	0.092	0.081	0.08	0.08	0.08	0.084	0.084	0.085	0.084	0.093	0.094	0.094	0.094	0.095	0.096	0.097	0.096	0.08
02:35:00	0.081	0.079	0.083	0.08	0.08	0.078	0.078	0.079	0.089	0.091	0.089	0.094	0.093	0.091	0.092	0.09	0.081	0.08	0.08	0.08	0.08	0.08	0.08	0.08	0.091	0.091	0.09	0.092	0.092	0.092	0.092	0.092	0.081	0.08	0.08	0.08	0.084	0.084	0.085	0.084	0.094	0.095	0.095	0.095	0.095	0.097	0.098	0.097	0.08
02:40:00	0.081	0.079	0.083	0.08	0.08	0.079	0.079	0.079	0.09	0.093	0.09	0.095	0.094	0.092	0.093	0.091	0.081	0.08	0.08	0.08	0.08	0.08	0.08	0.08	0.092	0.092	0.091	0.093	0.093	0.093	0.094	0.094	0.081	0.08	0.08	0.08	0.084	0.084	0.085	0.084	0.095	0.096	0.096	0.096	0.097	0.098	0.099	0.099	0.084
02:45:00	0.081	0.08	0.083	0.081	0.081	0.079	0.079	0.079	0.091	0.094	0.091	0.097	0.096	0.093	0.094	0.092	0.081	0.08	0.08	0.08	0.08	0.08	0.08	0.08	0.093	0.093	0.092	0.094	0.095	0.094	0.095	0.096	0.081	0.081	0.081	0.08	0.085	0.084	0.085	0.084	0.097	0.098	0.097	0.098	0.098	0.1	0.101	0.101	0.081
02:50:00	0.081	0.079	0.084	0.081	0.08	0.079	0.079	0.079	0.092	0.096	0.092	0.099	0.097	0.094	0.096	0.093	0.081	0.08	0.08	0.08	0.08	0.08	0.08	0.08	0.094	0.094	0.093	0.095	0.096	0.095	0.097	0.097	0.081	0.08	0.08	0.08	0.084	0.084	0.085	0.084	0.098	0.099	0.099	0.099	0.1	0.101	0.102	0.102	0.08
02:55:00	0.081	0.079	0.083	0.08	0.08	0.078	0.078	0.079	0.093	0.097	0.093	0.101	0.099	0.095	0.097	0.094	0.081	0.08	0.08	0.08	0.08	0.08	0.08	0.079	0.095	0.096	0.095	0.097	0.097	0.097	0.098	0.098	0.081	0.08	0.08	0.08	0.084	0.084	0.085	0.084	0.099	0.101	0.1	0.101	0.101	0.103	0.104	0.104	0.08
03:00:00	0.081	0.079	0.083	0.08	0.08	0.079	0.079	0.079	0.095	0.099	0.095	0.104	0.101	0.097	0.099	0.096	0.081	0.08	0.08	0.08	0.08	0.08	0.08	0.08	0.097	0.098	0.097	0.099	0.099	0.099	0.1	0.101	0.081	0.08	0.081	0.08	0.084	0.084	0.086	0.084	0.101	0.103	0.102	0.103	0.103	0.105	0.106	0.107	0.081
03:05:00	0.081	0.079	0.083	0.081	0.08	0.079	0.079	0.079	0.097	0.102	0.096	0.107	0.103	0.099	0.101	0.098	0.081	0.08	0.08	0.08	0.08	0.08	0.08	0.08	0.099	0.1	0.099	0.101	0.102	0.101	0.103	0.103	0.081	0.08	0.081	0.08	0.084	0.084	0.085	0.084	0.103	0.105	0.105	0.105	0.105	0.107	0.108	0.109	0.08
03:10:00	0.081	0.079	0.083	0.08	0.08	0.079	0.078	0.079	0.099	0.104	0.098	0.11	0.105	0.101	0.103	0.099	0.081	0.08	0.08	0.079	0.08	0.08	0.08	0.079	0.101	0.101	0.1	0.102	0.103	0.103	0.105	0.105	0.081	0.08	0.08	0.08	0.084	0.084	0.085	0.083	0.105	0.107	0.107	0.107	0.108	0.109	0.11	0.111	0.08
03:15:00	0.081	0.079	0.083	0.08	0.08	0.078	0.078	0.079	0.101	0.107	0.101	0.113	0.109	0.103	0.106	0.102	0.081	0.08	0.08	0.08	0.08	0.08	0.08	0.079	0.103	0.104	0.103	0.105	0.107	0.106	0.108	0.108	0.081	0.08	0.08	0.08	0.084	0.084	0.085	0.084	0.108	0.11	0.11	0.11	0.111	0.112	0.114	0.114	0.08
03:20:00	0.081	0.079	0.083	0.08	0.08	0.078	0.079	0.079	0.105	0.111	0.104	0.118	0.112	0.106	0.11	0.105	0.081	0.08	0.08	0.08	0.08	0.08	0.08	0.08	0.106	0.107	0.106	0.109	0.11	0.11	0.111	0.112	0.082	0.08	0.08	0.08	0.084	0.084	0.085	0.084	0.111	0.114	0.113	0.113	0.114	0.116	0.117	0.118	0.08
03:25:00	0.081	0.08	0.085	0.081	0.081	0.079	0.079	0.079	0.108	0.115	0.107	0.122	0.116	0.11	0.114	0.108	0.081	0.081	0.081	0.08	0.081	0.081	0.081	0.08	0.11	0.111	0.11	0.112	0.114	0.114	0.115	0.116	0.081	0.08	0.081	0.08	0.084	0.084	0.085	0.084	0.115	0.118	0.117	0.117	0.118	0.12	0.121	0.122	0.081
03:30:00	0.081	0.079	0.083	0.08	0.08	0.078	0.078	0.079	0.111	0.119	0.111	0.127	0.12	0.113	0.117	0.112	0.081	0.08	0.08	0.08	0.08	0.08	0.08	0.08	0.113	0.114	0.114	0.116	0.118	0.118	0.119	0.12	0.081	0.08	0.08	0.08	0.084	0.084	0.085	0.084	0.119	0.122	0.122	0.121	0.122	0.124	0.125	0.126	0.08
03:35:00	0.081	0.079	0.084	0.081	0.08	0.079	0.079	0.079	0.116	0.124	0.115	0.132	0.125	0.118	0.122	0.116	0.081	0.08	0.08	0.08	0.08	0.08	0.08	0.08	0.117	0.119	0.118	0.121	0.122	0.122	0.123	0.125	0.081	0.08	0.081	0.08	0.084	0.084	0.085	0.084	0.123	0.127	0.126	0.126	0.127	0.129	0.13	0.131	0.08
03:40:00	0.081	0.079	0.084	0.08	0.081	0.079	0.079	0.079	0.12	0.128	0.119	0.136	0.13	0.122	0.127	0.12	0.081	0.08	0.08	0.08	0.08	0.08	0.08	0.08	0.122	0.123	0.123	0.125	0.127	0.127	0.128	0.129	0.081	0.08	0.081	0.08	0.084	0.084	0.085	0.085	0.128	0.132	0.131	0.131	0.131	0.133	0.135	0.136	0.08
03:45:00	0.081	0.079	0.083	0.08	0.08	0.078	0.078	0.079	0.124	0.133	0.123	0.141	0.134	0.126	0.131	0.124	0.081	0.08	0.08	0.079	0.08	0.08	0.08	0.079	0.126	0.127	0.127	0.129	0.131	0.131	0.132	0.133	0.081	0.08	0.08	0.08	0.084	0.084	0.085	0.083	0.132	0.136	0.136	0.135	0.135	0.137	0.139	0.14	0.08
03:50:00	0.081	0.08	0.084	0.081	0.081	0.079	0.079	0.079	0.128	0.137	0.128	0.147	0.139	0.131	0.136	0.129	0.081	0.081	0.081	0.08	0.081	0.081	0.081	0.08	0.13	0.131	0.131	0.134	0.136	0.135	0.136	0.138	0.081	0.08	0.081	0.08	0.084	0.084	0.085	0.084	0.137	0.141	0.141	0.14	0.14	0.142	0.143	0.145	0.08
03:55:00	0.081	0.079	0.083	0.08	0.08	0.079	0.079	0.079	0.131	0.141	0.131	0.151	0.143	0.135	0.139	0.133	0.081	0.08	0.08	0.08	0.08	0.08	0.08	0.08	0.134	0.134	0.135	0.137	0.139	0.139	0.139	0.141	0.081	0.08	0.08	0.08	0.084	0.084	0.085	0.084	0.141	0.144	0.144	0.143	0.144	0.146	0.147	0.149	0.08
04:00:00	0.081	0.079	0.083	0.08	0.08	0.079	0.079	0.079	0.135	0.145	0.135	0.155	0.147	0.139	0.143	0.137	0.081	0.08	0.08	0.08	0.08	0.08	0.08	0.08	0.137	0.138	0.139	0.141	0.143	0.143	0.144	0.146	0.081	0.08	0.08	0.08	0.084	0.084	0.085	0.084	0.145	0.149	0.149	0.148	0.148	0.15	0.151	0.153	0.08
04:05:00	0.081	0.08	0.084	0.081	0.081	0.079	0.079	0.079	0.14	0.15	0.14	0.159	0.151	0.143	0.148	0.141	0.081	0.08	0.08	0.08	0.08	0.08	0.08	0.08	0.142	0.143	0.143	0.146	0.147	0.148	0.148	0.151	0.081	0.08	0.081	0.08	0.085	0.084	0.085	0.084	0.15	0.153	0.154	0.152	0.153	0.155	0.156	0.158	0.081
04:10:00	0.081	0.079	0.083	0.08	0.08	0.078	0.078	0.079	0.144	0.153	0.144	0.163	0.155	0.147	0.152	0.145	0.081	0.08	0.08	0.08	0.08	0.08	0.08	0.079	0.146	0.146	0.147	0.15	0.151	0.152	0.152	0.155	0.081	0.08	0.08	0.08	0.084	0.084	0.085	0.084	0.154	0.158	0.158	0.156	0.157	0.159	0.16	0.162	0.08
04:15:00	0.081	0.08	0.084	0.081	0.081	0.079	0.079	0.079	0.149	0.158	0.149	0.168	0.16	0.152	0.157	0.15	0.081	0.08	0.08	0.08	0.08	0.08	0.08	0.08	0.151	0.151	0.152	0.155	0.156	0.157	0.157	0.16	0.083	0.08	0.081	0.08	0.084	0.084	0.085	0.084	0.16	0.163	0.163	0.162	0.162	0.164	0.165	0.167	0.081
04:20:00	0.081	0.08	0.084	0.081	0.081	0.079	0.079	0.079	0.153	0.162	0.153	0.172	0.165	0.157	0.161	0.154	0.081	0.08	0.08	0.08	0.08	0.08	0.08	0.08	0.155	0.155	0.157	0.159	0.159	0.161	0.161	0.164	0.081	0.08	0.081	0.08	0.084	0.084	0.085	0.084	0.164	0.167	0.167	0.166	0.166	0.169	0.169	0.171	0.084
04:25:00	0.08	0.079	0.083	0.08	0.08	0.078	0.078	0.079	0.157	0.166	0.157	0.177	0.168	0.161	0.165	0.158	0.081	0.08	0.08	0.079	0.08	0.08	0.08	0.079	0.159	0.159	0.161	0.163	0.163	0.166	0.165	0.168	0.081	0.08	0.08	0.08	0.084	0.084	0.085	0.083	0.169	0.171	0.172	0.17	0.17	0.173	0.174	0.176	0.08
04:30:00	0.081	0.08	0.084	0.081	0.081	0.079	0.079	0.079	0.162	0.171	0.162	0.182	0.173	0.166	0.17	0.163	0.081	0.081	0.08	0.08	0.08	0.081	0.081	0.08	0.165	0.164	0.166	0.169	0.168	0.171	0.171	0.174	0.082	0.081	0.081	0.08	0.085	0.084	0.086	0.084	0.174	0.177	0.177	0.176	0.176	0.178	0.179	0.182	0.081
04:35:00	0.081	0.08	0.084	0.081	0.081	0.079	0.079	0.079	0.167	0.175	0.167	0.186	0.178	0.171	0.175	0.168	0.081	0.081	0.08	0.08	0.08	0.081	0.081	0.08	0.171	0.169	0.171	0.174	0.173	0.176	0.176	0.179	0.084	0.08	0.081	0.08	0.084	0.084	0.085	0.084	0.18	0.182	0.182	0.18	0.181	0.183	0.184	0.187	0.081
04:40:00	0.081	0.08	0.084	0.081	0.081	0.079	0.079	0.079	0.172	0.18	0.172	0.191	0.183	0.176	0.18	0.173	0.081	0.08	0.08	0.08	0.08	0.08	0.08	0.08	0.176	0.174	0.177	0.179	0.178	0.182	0.181	0.185	0.081	0.08	0.081	0.08	0.084	0.084	0.085	0.084	0.185	0.188	0.188	0.186	0.186	0.189	0.189	0.192	0.081
04:45:00	0.081	0.08	0.084	0.081	0.081	0.079	0.079	0.079	0.177	0.186	0.178	0.197	0.188	0.181	0.185	0.178	0.081	0.081	0.081	0.08	0.081	0.081	0.081	0.08	0.181	0.18	0.183	0.185	0.183	0.188	0.187	0.191	0.082	0.081	0.081	0.08	0.084	0.084	0.085	0.084	0.191	0.194	0.194	0.192	0.192	0.194	0.194	0.198	0.081
04:50:00	0.081	0.08	0.084	0.081	0.08	0.079	0.079	0.079	0.183	0.19	0.183	0.202	0.193	0.187	0.19	0.184	0.081	0.08	0.08	0.08	0.08	0.08	0.08	0.08	0.187	0.185	0.189	0.191	0.189	0.194	0.192	0.197	0.081	0.08	0.081	0.08	0.084	0.084	0.085	0.084	0.197	0.199	0.2	0.197	0.197	0.2	0.2	0.204	0.081
04:55:00	0.081	0.079	0.083	0.08	0.08	0.078	0.079	0.079	0.188	0.196	0.189	0.207	0.199	0.192	0.196	0.19	0.081	0.08	0.08	0.08	0.08	0.08	0.08	0.08	0.193	0.19	0.195	0.196	0.194	0.2	0.198	0.203	0.081	0.08	0.08	0.08	0.084	0.084	0.085	0.084	0.204	0.206	0.206	0.203	0.203	0.206	0.205	0.211	0.081
05:00:00	0.081	0.079	0.083	0.08	0.08	0.079	0.079	0.079	0.194	0.201	0.196	0.213	0.204	0.199	0.202	0.196	0.081	0.08	0.08	0.08	0.08	0.08	0.08	0.079	0.199	0.196	0.201	0.203	0.2	0.207	0.205	0.21	0.081	0.08	0.08	0.08	0.084	0.084	0.085	0.084	0.21	0.212	0.212	0.21	0.209	0.212	0.212	0.217	0.081
05:05:00	0.081	0.08	0.084	0.081	0.081	0.079	0.079	0.079	0.2	0.207	0.202	0.219	0.211	0.206	0.208	0.203	0.081	0.081	0.08	0.08	0.08	0.081	0.08	0.08	0.207	0.203	0.209	0.21	0.207	0.214	0.212	0.216	0.081	0.08	0.081	0.08	0.084	0.084	0.085	0.084	0.218	0.22	0.22	0.217	0.217	0.22	0.219	0.224	0.081
05:10:00	0.081	0.079	0.083	0.08	0.08	0.079	0.079	0.079	0.207	0.214	0.209	0.225	0.217	0.212	0.215	0.208	0.081	0.08	0.08	0.08	0.08	0.08	0.08	0.08	0.212	0.208	0.213	0.215	0.211	0.218	0.215	0.22	0.081	0.08	0.081	0.08	0.084	0.084	0.085	0.084	0.223	0.225	0.225	0.223	0.222	0.225	0.225	0.23	0.081
05:15:00	0.081	0.079	0.084	0.081	0.08	0.079	0.079	0.079	0.211	0.217	0.213	0.229	0.223	0.217	0.219	0.212	0.081	0.08	0.08	0.08	0.08	0.08	0.08	0.08	0.216	0.211	0.217	0.218	0.214	0.221	0.218	0.224	0.083	0.08	0.081	0.08	0.084	0.084	0.085	0.084	0.226	0.228	0.228	0.226	0.225	0.229	0.229	0.234	0.081
05:20:00	0.081	0.079	0.083	0.08	0.081	0.079	0.079	0.079	0.213	0.22	0.216	0.232	0.226	0.22	0.221	0.215	0.081	0.08	0.08	0.08	0.08	0.08	0.08	0.08	0.219	0.214	0.22	0.221	0.216	0.224	0.221	0.227	0.081	0.08	0.081	0.08	0.084	0.084	0.085	0.084	0.229	0.231	0.231	0.229	0.228	0.232	0.232	0.237	0.082
05:25:00	0.081	0.08	0.084	0.081	0.081	0.079	0.079	0.079	0.217	0.222	0.219	0.234	0.229	0.223	0.225	0.218	0.081	0.081	0.08	0.08	0.08	0.081	0.08	0.08	0.222	0.217	0.223	0.224	0.219	0.227	0.224	0.23	0.083	0.081	0.081	0.08	0.085	0.084	0.085	0.084	0.233	0.234	0.234	0.232	0.231	0.235	0.234	0.24	0.082
05:30:00	0.081	0.079	0.084	0.081	0.08	0.079	0.079	0.079	0.219	0.224	0.221	0.235	0.231	0.226	0.226	0.221	0.081	0.08	0.08	0.08	0.08	0.08	0.08	0.08	0.225	0.22	0.226	0.226	0.221	0.229	0.226	0.232	0.081	0.08	0.081	0.08	0.084	0.084	0.085	0.084	0.235	0.236	0.237	0.234	0.233	0.237	0.236	0.242	0.082
05:35:00	0.081	0.079	0.084	0.081	0.08	0.079	0.079	0.079	0.221	0.226	0.224	0.237	0.234	0.229	0.229	0.223	0.081	0.08	0.08	0.08	0.08	0.08	0.08	0.08	0.228	0.222	0.229	0.229	0.223	0.232	0.228	0.235	0.081	0.08	0.081	0.08	0.084	0.084	0.085	0.084	0.238	0.239	0.239	0.237	0.236	0.24	0.239	0.244	0.082
05:40:00	0.081	0.08	0.084	0.081	0.081	0.079	0.079	0.079	0.224	0.228	0.227	0.239	0.236	0.232	0.232	0.226	0.081	0.081	0.08	0.08	0.081	0.081	0.08	0.08	0.232	0.225	0.232	0.232	0.225	0.235	0.231	0.238	0.082	0.081	0.081	0.08	0.085	0.084	0.086	0.084	0.241	0.242	0.242	0.24	0.239	0.243	0.242	0.246	0.082
05:45:00	0.081	0.08	0.084	0.081	0.081	0.079	0.079	0.079	0.226	0.23	0.23	0.241	0.238	0.235	0.234	0.229	0.081	0.081	0.08	0.08	0.08	0.081	0.08	0.08	0.235	0.228	0.235	0.234	0.227	0.238	0.233	0.24	0.081	0.08	0.081	0.08	0.084	0.084	0.085	0.084	0.244	0.244	0.245	0.242	0.241	0.245	0.244	0.249	0.082
05:50:00	0.081	0.08	0.084	0.081	0.081	0.079	0.079	0.08	0.229	0.232	0.233	0.244	0.241	0.238	0.237	0.233	0.082	0.081	0.081	0.08	0.081	0.081	0.081	0.08	0.239	0.231	0.238	0.238	0.23	0.241	0.237	0.244	0.082	0.081	0.081	0.081	0.085	0.085	0.086	0.084	0.248	0.248	0.248	0.246	0.245	0.249	0.247	0.252	0.083
05:55:00	0.081	0.08	0.084	0.081	0.081	0.079	0.079	0.079	0.232	0.234	0.236	0.245	0.243	0.241	0.239	0.236	0.081	0.081	0.08	0.08	0.08	0.081	0.08	0.08	0.242	0.233	0.241	0.24	0.232	0.244	0.239	0.246	0.082	0.081	0.081	0.08	0.085	0.084	0.085	0.084	0.251	0.251	0.251	0.249	0.248	0.252	0.25	0.256	0.083
06:00:00	0.082	0.08	0.084	0.081	0.081	0.079	0.079	0.08	0.235	0.237	0.24	0.248	0.246	0.245	0.242	0.24	0.082	0.081	0.081	0.081	0.081	0.081	0.081	0.08	0.245	0.237	0.245	0.243	0.235	0.247	0.242	0.249	0.082	0.081	0.081	0.081	0.085	0.085	0.086	0.084	0.254	0.254	0.254	0.252	0.251	0.255	0.253	0.259	0.083
06:05:00	0.082	0.08	0.084	0.081	0.081	0.079	0.079	0.08	0.239	0.239	0.243	0.25	0.248	0.247	0.245	0.242	0.082	0.081	0.08	0.08	0.081	0.081	0.081	0.08	0.248	0.239	0.247	0.246	0.237	0.249	0.244	0.252	0.082	0.081	0.081	0.08	0.085	0.084	0.086	0.084	0.257	0.257	0.257	0.255	0.254	0.258	0.256	0.262	0.084
06:10:00	0.081	0.08	0.084	0.081	0.081	0.079	0.079	0.079	0.241	0.241	0.246	0.252	0.251	0.251	0.248	0.246	0.081	0.081	0.08	0.08	0.08	0.08	0.081	0.08	0.25	0.242	0.25	0.248	0.239	0.252	0.247	0.255	0.082	0.081	0.081	0.08	0.084	0.084	0.086	0.084	0.26	0.259	0.259	0.258	0.256	0.261	0.259	0.265	0.083
06:15:00	0.082	0.08	0.084	0.081	0.081	0.079	0.079	0.08	0.244	0.244	0.249	0.254	0.254	0.254	0.251	0.249	0.082	0.081	0.081	0.081	0.081	0.081	0.081	0.08	0.254	0.245	0.253	0.251	0.242	0.255	0.25	0.258	0.082	0.081	0.082	0.081	0.085	0.085	0.086	0.085	0.263	0.263	0.262	0.261	0.26	0.264	0.262	0.268	0.085
06:20:00	0.081	0.08	0.084	0.081	0.081	0.079	0.079	0.079	0.246	0.245	0.251	0.256	0.256	0.257	0.253	0.251	0.082	0.081	0.081	0.08	0.081	0.081	0.081	0.08	0.256	0.247	0.255	0.253	0.243	0.257	0.252	0.26	0.082	0.081	0.081	0.08	0.084	0.084	0.085	0.085	0.265	0.264	0.264	0.263	0.261	0.266	0.264	0.27	0.084
06:25:00	0.081	0.08	0.084	0.081	0.081	0.079	0.079	0.08	0.249	0.248	0.254	0.258	0.259	0.259	0.256	0.254	0.081	0.081	0.08	0.08	0.081	0.081	0.081	0.08	0.259	0.249	0.258	0.256	0.246	0.26	0.255	0.263	0.082	0.081	0.081	0.08	0.084	0.084	0.086	0.084	0.268	0.267	0.266	0.265	0.264	0.269	0.266	0.272	0.084
06:30:00	0.081	0.08	0.084	0.081	0.081	0.079	0.079	0.079	0.251	0.25	0.257	0.26	0.261	0.262	0.258	0.257	0.082	0.081	0.081	0.08	0.081	0.081	0.081	0.08	0.262	0.252	0.261	0.259	0.248	0.263	0.258	0.266	0.082	0.081	0.081	0.081	0.085	0.085	0.086	0.084	0.271	0.27	0.269	0.268	0.267	0.272	0.269	0.275	0.085
06:35:00	0.082	0.08	0.084	0.081	0.081	0.079	0.079	0.08	0.254	0.252	0.26	0.262	0.264	0.265	0.261	0.26	0.082	0.081	0.081	0.08	0.081	0.081	0.081	0.08	0.266	0.256	0.265	0.262	0.25	0.266	0.261	0.27	0.082	0.081	0.082	0.081	0.085	0.085	0.086	0.085	0.274	0.273	0.272	0.271	0.27	0.275	0.272	0.278	0.096
06:40:00	0.081	0.08	0.084	0.081	0.081	0.079	0.079	0.079	0.256	0.254	0.263	0.263	0.266	0.268	0.263	0.263	0.082	0.081	0.081	0.08	0.081	0.081	0.081	0.08	0.27	0.258	0.268	0.264	0.252	0.269	0.263	0.272	0.082	0.081	0.081	0.081	0.085	0.085	0.086	0.084	0.276	0.275	0.274	0.273	0.272	0.277	0.274	0.28	0.085
06:45:00	0.081	0.08	0.084	0.081	0.081	0.079	0.079	0.079	0.259	0.256	0.267	0.265	0.268	0.271	0.266	0.266	0.082	0.081	0.081	0.08	0.081	0.081	0.081	0.08	0.273	0.26	0.271	0.266	0.254	0.271	0.266	0.275	0.082	0.081	0.081	0.08	0.084	0.084	0.086	0.084	0.278	0.277	0.276	0.275	0.274	0.279	0.276	0.282	0.085
06:50:00	0.082	0.081	0.085	0.082	0.081	0.08	0.08	0.08	0.262	0.259	0.271	0.268	0.271	0.275	0.269	0.27	0.082	0.082	0.081	0.081	0.081	0.082	0.081	0.081	0.276	0.264	0.274	0.269	0.257	0.276	0.27	0.279	0.083	0.082	0.082	0.081	0.085	0.085	0.086	0.085	0.282	0.28	0.279	0.278	0.277	0.282	0.279	0.285	0.086
06:55:00	0.082	0.081	0.085	0.081	0.081	0.08	0.08	0.08	0.265	0.261	0.273	0.27	0.273	0.278	0.271	0.272	0.082	0.081	0.081	0.081	0.081	0.081	0.081	0.081	0.278	0.267	0.276	0.272	0.259	0.279	0.272	0.281	0.082	0.081	0.082	0.081	0.085	0.085	0.086	0.085	0.285	0.282	0.281	0.28	0.28	0.285	0.281	0.287	0.087
07:00:00	0.082	0.081	0.085	0.082	0.081	0.08	0.08	0.08	0.268	0.264	0.276	0.272	0.276	0.281	0.274	0.274	0.082	0.082	0.081	0.081	0.082	0.081	0.081	0.081	0.281	0.27	0.279	0.275	0.261	0.28	0.275	0.283	0.085	0.082	0.082	0.081	0.085	0.085	0.086	0.085	0.287	0.285	0.284	0.283	0.282	0.287	0.283	0.29	0.088
07:05:00	0.082	0.081	0.085	0.082	0.081	0.08	0.08	0.08	0.27	0.266	0.278	0.275	0.279	0.283	0.277	0.277	0.082	0.082	0.081	0.081	0.082	0.082	0.081	0.081	0.283	0.272	0.281	0.278	0.264	0.283	0.277	0.286	0.084	0.082	0.082	0.081	0.085	0.085	0.087	0.085	0.29	0.287	0.286	0.285	0.285	0.29	0.286	0.292	0.088
07:10:00	0.082	0.081	0.085	0.082	0.082	0.08	0.08	0.08	0.273	0.269	0.281	0.277	0.281	0.285	0.28	0.279	0.083	0.082	0.081	0.081	0.082	0.082	0.082	0.081	0.286	0.274	0.284	0.281	0.266	0.285	0.279	0.288	0.083	0.082	0.083	0.082	0.086	0.086	0.087	0.086	0.293	0.29	0.289	0.288	0.287	0.292	0.288	0.295	0.089
07:15:00	0.082	0.081	0.085	0.082	0.082	0.08	0.08	0.08	0.274	0.271	0.282	0.28	0.284	0.287	0.282	0.281	0.083	0.082	0.081	0.081	0.082	0.082	0.082	0.081	0.288	0.277	0.286	0.283	0.268	0.287	0.281	0.291	0.086	0.082	0.083	0.082	0.086	0.086	0.087	0.086	0.296	0.293	0.292	0.291	0.29	0.295	0.291	0.297	0.09
07:20:00	0.082	0.081	0.085	0.082	0.082	0.08	0.08	0.081	0.276	0.274	0.285	0.282	0.286	0.289	0.283	0.283	0.083	0.082	0.081	0.081	0.082	0.082	0.082	0.081	0.29	0.278	0.288	0.285	0.269	0.289	0.283	0.292	0.083	0.082	0.083	0.082	0.086	0.086	0.087	0.086	0.299	0.296	0.294	0.293	0.293	0.298	0.294	0.299	0.091
07:25:00	0.083	0.081	0.085	0.082	0.082	0.08	0.08	0.081	0.278	0.276	0.287	0.285	0.288	0.291	0.285	0.285	0.083	0.082	0.082	0.081	0.082	0.082	0.082	0.081	0.293	0.281	0.29	0.287	0.271	0.291	0.286	0.295	0.084	0.082	0.083	0.082	0.086	0.086	0.088	0.086	0.301	0.298	0.297	0.296	0.296	0.301	0.297	0.302	0.091
07:30:00	0.082	0.081	0.085	0.082	0.082	0.08	0.08	0.081	0.279	0.277	0.289	0.286	0.289	0.293	0.287	0.286	0.083	0.082	0.081	0.081	0.082	0.082	0.082	0.081	0.294	0.282	0.291	0.288	0.272	0.293	0.287	0.296	0.083	0.082	0.083	0.082	0.086	0.086	0.087	0.086	0.303	0.301	0.299	0.298	0.298	0.303	0.298	0.304	0.092
07:35:00	0.083	0.081	0.086	0.082	0.082	0.081	0.081	0.081	0.281	0.279	0.292	0.288	0.291	0.295	0.289	0.289	0.083	0.083	0.082	0.081	0.083	0.082	0.082	0.082	0.296	0.285	0.294	0.291	0.274	0.295	0.289	0.299	0.084	0.083	0.084	0.082	0.086	0.086	0.088	0.086	0.307	0.304	0.302	0.301	0.301	0.306	0.301	0.307	0.093
07:40:00	0.083	0.081	0.086	0.082	0.082	0.08	0.08	0.081	0.283	0.28	0.293	0.289	0.292	0.297	0.29	0.29	0.083	0.082	0.081	0.081	0.082	0.082	0.082	0.081	0.298	0.286	0.295	0.292	0.275	0.297	0.291	0.3	0.084	0.082	0.083	0.082	0.086	0.086	0.087	0.086	0.309	0.306	0.304	0.303	0.303	0.308	0.303	0.309	0.094
07:45:00	0.083	0.082	0.086	0.083	0.083	0.081	0.081	0.081	0.285	0.282	0.296	0.291	0.294	0.3	0.292	0.293	0.084	0.083	0.082	0.082	0.083	0.083	0.083	0.082	0.301	0.289	0.298	0.294	0.277	0.299	0.293	0.303	0.084	0.083	0.084	0.083	0.086	0.087	0.088	0.087	0.312	0.309	0.307	0.306	0.306	0.312	0.306	0.312	0.095
07:50:00	0.083	0.082	0.086	0.083	0.083	0.081	0.081	0.081	0.286	0.283	0.298	0.292	0.296	0.301	0.293	0.295	0.084	0.083	0.082	0.082	0.083	0.083	0.083	0.082	0.303	0.29	0.3	0.296	0.278	0.301	0.295	0.304	0.084	0.083	0.084	0.083	0.086	0.087	0.088	0.086	0.315	0.312	0.309	0.308	0.308	0.314	0.308	0.314	0.096
07:55:00	0.083	0.082	0.086	0.083	0.082	0.081	0.081	0.081	0.288	0.284	0.3	0.293	0.297	0.303	0.295	0.297	0.084	0.083	0.082	0.082	0.083	0.083	0.083	0.082	0.305	0.292	0.302	0.298	0.279	0.303	0.297	0.306	0.084	0.083	0.084	0.083	0.086	0.087	0.088	0.087	0.317	0.314	0.312	0.311	0.311	0.316	0.311	0.316	0.098
08:00:00	0.083	0.082	0.086	0.083	0.083	0.081	0.081	0.082	0.29	0.286	0.302	0.294	0.299	0.305	0.296	0.298	0.084	0.083	0.082	0.082	0.083	0.083	0.082	0.082	0.307	0.294	0.304	0.3	0.281	0.304	0.298	0.308	0.084	0.083	0.084	0.083	0.086	0.087	0.088	0.087	0.32	0.317	0.314	0.313	0.314	0.319	0.313	0.318	0.099
08:05:00	0.084	0.082	0.087	0.083	0.083	0.081	0.081	0.082	0.291	0.287	0.304	0.296	0.3	0.307	0.298	0.3	0.084	0.083	0.082	0.082	0.083	0.083	0.083	0.082	0.309	0.296	0.306	0.302	0.282	0.307	0.3	0.31	0.084	0.083	0.085	0.083	0.087	0.087	0.089	0.087	0.322	0.319	0.316	0.316	0.316	0.321	0.316	0.321	0.102
08:10:00	0.084	0.082	0.087	0.083	0.083	0.081	0.082	0.083	0.293	0.288	0.306	0.297	0.302	0.309	0.3	0.302	0.084	0.084	0.083	0.082	0.084	0.083	0.083	0.082	0.311	0.298	0.308	0.304	0.284	0.309	0.302	0.312	0.085	0.084	0.085	0.083	0.087	0.088	0.089	0.087	0.325	0.321	0.319	0.318	0.319	0.324	0.318	0.324	0.102
08:15:00	0.084	0.083	0.087	0.084	0.083	0.082	0.082	0.083	0.295	0.29	0.308	0.298	0.303	0.311	0.302	0.304	0.085	0.084	0.083	0.083	0.084	0.084	0.084	0.083	0.313	0.3	0.31	0.305	0.284	0.31	0.304	0.314	0.085	0.084	0.085	0.083	0.087	0.088	0.089	0.087	0.327	0.323	0.321	0.32	0.321	0.326	0.32	0.326	0.103
08:20:00	0.085	0.083	0.087	0.084	0.084	0.082	0.082	0.083	0.296	0.291	0.31	0.299	0.305	0.313	0.303	0.306	0.085	0.084	0.083	0.083	0.084	0.084	0.084	0.083	0.314	0.302	0.312	0.307	0.286	0.312	0.305	0.316	0.086	0.084	0.085	0.084	0.087	0.088	0.09	0.088	0.329	0.325	0.323	0.323	0.323	0.328	0.322	0.328	0.105
08:25:00	0.084	0.083	0.087	0.084	0.083	0.082	0.082	0.083	0.297	0.292	0.312	0.3	0.306	0.315	0.304	0.307	0.085	0.084	0.083	0.082	0.084	0.084	0.084	0.083	0.316	0.303	0.313	0.309	0.287	0.314	0.307	0.317	0.085	0.084	0.085	0.084	0.087	0.088	0.09	0.088	0.331	0.327	0.325	0.325	0.325	0.329	0.324	0.33	0.11
08:30:00	0.085	0.083	0.088	0.084	0.084	0.082	0.083	0.083	0.299	0.294	0.314	0.301	0.308	0.317	0.306	0.31	0.085	0.085	0.083	0.083	0.085	0.084	0.084	0.083	0.318	0.305	0.316	0.311	0.288	0.316	0.309	0.32	0.086	0.085	0.086	0.084	0.087	0.088	0.09	0.088	0.333	0.329	0.327	0.327	0.327	0.332	0.326	0.332	0.109
08:35:00	0.086	0.084	0.088	0.085	0.084	0.083	0.083	0.084	0.3	0.295	0.316	0.302	0.309	0.319	0.308	0.312	0.086	0.085	0.084	0.083	0.085	0.085	0.085	0.084	0.321	0.307	0.318	0.313	0.291	0.318	0.311	0.322	0.086	0.085	0.087	0.085	0.088	0.089	0.091	0.089	0.336	0.331	0.328	0.329	0.329	0.334	0.328	0.334	0.112
08:40:00	0.085	0.084	0.088	0.085	0.084	0.083	0.083	0.084	0.301	0.296	0.317	0.303	0.31	0.321	0.309	0.313	0.086	0.085	0.084	0.083	0.085	0.085	0.084	0.084	0.322	0.309	0.319	0.314	0.291	0.319	0.312	0.323	0.086	0.085	0.086	0.084	0.088	0.089	0.091	0.088	0.337	0.333	0.33	0.33	0.33	0.335	0.329	0.335	0.115
08:45:00	0.086	0.084	0.089	0.085	0.085	0.083	0.083	0.084	0.303	0.297	0.319	0.304	0.312	0.323	0.311	0.315	0.086	0.086	0.084	0.084	0.086	0.085	0.085	0.084	0.325	0.311	0.321	0.316	0.292	0.321	0.314	0.325	0.087	0.085	0.087	0.085	0.088	0.089	0.092	0.089	0.339	0.335	0.332	0.332	0.333	0.337	0.331	0.337	0.118
08:50:00	0.086	0.085	0.089	0.086	0.085	0.084	0.084	0.085	0.305	0.299	0.321	0.305	0.314	0.325	0.313	0.317	0.087	0.086	0.085	0.084	0.086	0.086	0.085	0.084	0.327	0.313	0.323	0.318	0.294	0.324	0.317	0.327	0.087	0.086	0.088	0.086	0.089	0.09	0.092	0.09	0.341	0.337	0.334	0.334	0.335	0.339	0.333	0.339	0.123
08:55:00	0.087	0.085	0.09	0.086	0.086	0.084	0.084	0.085	0.306	0.3	0.323	0.307	0.315	0.327	0.315	0.319	0.087	0.087	0.085	0.084	0.087	0.086	0.086	0.085	0.329	0.314	0.325	0.32	0.295	0.325	0.318	0.329	0.088	0.086	0.088	0.086	0.089	0.09	0.093	0.09	0.343	0.339	0.336	0.336	0.336	0.341	0.335	0.341	0.126
09:00:00	0.087	0.086	0.09	0.087	0.086	0.085	0.085	0.086	0.307	0.301	0.326	0.308	0.316	0.329	0.316	0.32	0.087	0.087	0.085	0.085	0.087	0.086	0.086	0.085	0.331	0.316	0.327	0.321	0.297	0.327	0.319	0.331	0.088	0.087	0.089	0.086	0.089	0.091	0.093	0.09	0.345	0.341	0.338	0.338	0.339	0.343	0.337	0.342	0.128
09:05:00	0.088	0.086	0.09	0.087	0.086	0.084	0.085	0.086	0.309	0.302	0.327	0.308	0.317	0.33	0.317	0.322	0.088	0.087	0.085	0.085	0.087	0.087	0.086	0.085	0.332	0.318	0.329	0.322	0.298	0.328	0.321	0.332	0.088	0.087	0.089	0.086	0.089	0.091	0.093	0.091	0.347	0.342	0.339	0.34	0.34	0.344	0.338	0.344	0.13
09:10:00	0.088	0.086	0.091	0.087	0.087	0.085	0.085	0.086	0.31	0.303	0.329	0.309	0.319	0.332	0.319	0.323	0.088	0.088	0.086	0.085	0.088	0.087	0.087	0.086	0.334	0.319	0.33	0.324	0.299	0.33	0.323	0.334	0.089	0.087	0.089	0.087	0.09	0.091	0.094	0.091	0.349	0.345	0.34	0.342	0.342	0.346	0.339	0.345	0.131
09:15:00	0.088	0.087	0.091	0.087	0.087	0.085	0.086	0.087	0.311	0.304	0.33	0.31	0.32	0.334	0.32	0.325	0.089	0.088	0.086	0.086	0.088	0.087	0.087	0.086	0.336	0.321	0.332	0.326	0.3	0.332	0.324	0.336	0.089	0.088	0.09	0.087	0.09	0.092	0.094	0.092	0.351	0.346	0.342	0.343	0.344	0.348	0.341	0.347	0.135
09:20:00	0.089	0.087	0.092	0.088	0.088	0.086	0.086	0.088	0.312	0.306	0.332	0.311	0.322	0.335	0.322	0.327	0.089	0.089	0.087	0.086	0.089	0.088	0.088	0.087	0.338	0.323	0.334	0.328	0.302	0.334	0.326	0.338	0.09	0.088	0.09	0.088	0.091	0.092	0.095	0.092	0.353	0.348	0.344	0.345	0.345	0.35	0.343	0.349	0.137
09:25:00	0.09	0.088	0.093	0.089	0.088	0.086	0.087	0.088	0.313	0.306	0.333	0.312	0.323	0.337	0.324	0.329	0.09	0.089	0.087	0.087	0.089	0.089	0.088	0.087	0.34	0.324	0.335	0.329	0.303	0.335	0.327	0.339	0.091	0.089	0.091	0.088	0.091	0.093	0.095	0.093	0.355	0.35	0.346	0.347	0.347	0.352	0.344	0.35	0.138
09:30:00	0.09	0.088	0.094	0.089	0.088	0.087	0.087	0.089	0.315	0.308	0.335	0.313	0.324	0.339	0.325	0.33	0.09	0.09	0.088	0.087	0.09	0.089	0.089	0.087	0.341	0.325	0.337	0.33	0.304	0.337	0.328	0.341	0.091	0.089	0.092	0.089	0.091	0.093	0.096	0.093	0.357	0.352	0.347	0.349	0.349	0.354	0.346	0.352	0.151
09:35:00	0.091	0.089	0.094	0.089	0.089	0.087	0.088	0.089	0.315	0.308	0.336	0.314	0.325	0.341	0.326	0.331	0.091	0.09	0.088	0.087	0.09	0.089	0.089	0.088	0.343	0.326	0.338	0.332	0.305	0.338	0.33	0.342	0.091	0.09	0.092	0.089	0.092	0.094	0.096	0.094	0.359	0.353	0.349	0.35	0.35	0.355	0.347	0.353	0.144
09:40:00	0.091	0.089	0.094	0.09	0.089	0.088	0.089	0.09	0.317	0.31	0.338	0.315	0.326	0.342	0.327	0.333	0.091	0.091	0.088	0.088	0.091	0.09	0.09	0.088	0.345	0.328	0.34	0.333	0.306	0.34	0.331	0.344	0.092	0.09	0.093	0.089	0.092	0.094	0.097	0.094	0.361	0.355	0.351	0.352	0.352	0.357	0.349	0.355	0.147
09:45:00	0.093	0.09	0.096	0.091	0.091	0.089	0.09	0.091	0.318	0.311	0.34	0.316	0.328	0.344	0.329	0.335	0.093	0.092	0.09	0.089	0.092	0.091	0.091	0.089	0.347	0.33	0.342	0.335	0.308	0.342	0.333	0.346	0.093	0.091	0.093	0.09	0.093	0.095	0.098	0.095	0.363	0.358	0.353	0.354	0.354	0.359	0.35	0.357	0.148
09:50:00	0.093	0.091	0.096	0.092	0.091	0.089	0.09	0.091	0.319	0.312	0.341	0.316	0.329	0.347	0.331	0.337	0.093	0.093	0.09	0.09	0.093	0.092	0.092	0.09	0.348	0.331	0.344	0.337	0.309	0.343	0.335	0.349	0.095	0.092	0.094	0.091	0.093	0.096	0.098	0.097	0.365	0.359	0.355	0.356	0.356	0.361	0.352	0.359	0.151
09:55:00	0.094	0.092	0.097	0.093	0.092	0.09	0.091	0.093	0.32	0.313	0.343	0.318	0.331	0.348	0.332	0.339	0.094	0.094	0.091	0.09	0.093	0.092	0.092	0.091	0.35	0.333	0.345	0.338	0.31	0.345	0.337	0.35	0.095	0.093	0.095	0.092	0.094	0.097	0.1	0.097	0.367	0.361	0.356	0.358	0.358	0.363	0.354	0.361	0.163
10:00:00	0.095	0.092	0.098	0.093	0.092	0.091	0.092	0.093	0.321	0.314	0.344	0.318	0.331	0.35	0.333	0.341	0.095	0.094	0.091	0.09	0.094	0.093	0.093	0.091	0.351	0.334	0.347	0.339	0.311	0.347	0.338	0.352	0.095	0.093	0.096	0.092	0.094	0.097	0.1	0.097	0.369	0.363	0.358	0.36	0.36	0.364	0.355	0.362	0.155
10:05:00	0.096	0.094	0.099	0.095	0.093	0.092	0.093	0.095	0.323	0.315	0.346	0.319	0.333	0.352	0.335	0.343	0.096	0.096	0.092	0.091	0.095	0.094	0.094	0.092	0.352	0.336	0.349	0.341	0.312	0.348	0.34	0.354	0.096	0.094	0.097	0.093	0.095	0.098	0.101	0.098	0.371	0.365	0.359	0.362	0.362	0.366	0.357	0.364	0.158
10:10:00	0.096	0.094	0.1	0.095	0.094	0.092	0.093	0.095	0.324	0.315	0.347	0.319	0.333	0.353	0.335	0.344	0.096	0.096	0.092	0.092	0.095	0.094	0.094	0.092	0.354	0.337	0.35	0.342	0.313	0.35	0.341	0.355	0.098	0.094	0.097	0.093	0.095	0.098	0.101	0.099	0.373	0.366	0.36	0.363	0.362	0.367	0.358	0.365	0.16
10:15:00	0.098	0.096	0.101	0.096	0.095	0.094	0.095	0.097	0.325	0.317	0.349	0.321	0.335	0.355	0.337	0.346	0.098	0.097	0.094	0.093	0.097	0.096	0.095	0.093	0.356	0.339	0.352	0.344	0.315	0.352	0.343	0.358	0.098	0.096	0.099	0.095	0.097	0.1	0.103	0.1	0.376	0.369	0.363	0.366	0.366	0.37	0.36	0.367	0.164
10:20:00	0.099	0.097	0.103	0.098	0.096	0.095	0.096	0.098	0.326	0.318	0.351	0.322	0.336	0.357	0.339	0.348	0.099	0.098	0.095	0.094	0.098	0.097	0.096	0.094	0.358	0.341	0.354	0.346	0.316	0.354	0.345	0.36	0.099	0.097	0.1	0.096	0.097	0.101	0.104	0.101	0.378	0.371	0.365	0.367	0.367	0.372	0.362	0.369	0.165
10:25:00	0.101	0.098	0.104	0.099	0.097	0.096	0.097	0.099	0.328	0.319	0.353	0.322	0.337	0.359	0.34	0.35	0.1	0.1	0.096	0.095	0.099	0.098	0.097	0.095	0.359	0.342	0.356	0.348	0.317	0.356	0.347	0.361	0.1	0.098	0.101	0.097	0.098	0.102	0.106	0.102	0.38	0.373	0.367	0.369	0.37	0.374	0.364	0.371	0.17
10:30:00	0.102	0.099	0.105	0.1	0.098	0.097	0.098	0.1	0.329	0.319	0.354	0.322	0.339	0.36	0.341	0.351	0.101	0.1	0.097	0.095	0.1	0.098	0.098	0.096	0.361	0.344	0.357	0.349	0.318	0.357	0.348	0.363	0.101	0.099	0.102	0.097	0.099	0.103	0.106	0.103	0.381	0.374	0.368	0.371	0.37	0.375	0.365	0.372	0.169
10:35:00	0.103	0.1	0.106	0.101	0.099	0.098	0.099	0.102	0.329	0.32	0.356	0.323	0.34	0.362	0.343	0.353	0.102	0.102	0.098	0.097	0.101	0.1	0.099	0.097	0.363	0.345	0.359	0.35	0.32	0.359	0.349	0.365	0.104	0.1	0.103	0.098	0.1	0.104	0.108	0.104	0.383	0.376	0.369	0.373	0.373	0.377	0.366	0.374	0.171
10:40:00	0.105	0.101	0.108	0.102	0.101	0.099	0.101	0.103	0.331	0.321	0.358	0.324	0.341	0.363	0.344	0.354	0.103	0.103	0.099	0.098	0.102	0.101	0.101	0.098	0.365	0.346	0.36	0.352	0.32	0.36	0.351	0.366	0.103	0.101	0.104	0.099	0.101	0.105	0.109	0.105	0.385	0.378	0.371	0.374	0.374	0.379	0.368	0.376	0.173
10:45:00	0.107	0.103	0.11	0.104	0.102	0.101	0.103	0.105	0.332	0.322	0.359	0.325	0.343	0.366	0.346	0.357	0.105	0.105	0.101	0.099	0.104	0.102	0.102	0.099	0.366	0.348	0.362	0.353	0.322	0.362	0.352	0.368	0.105	0.102	0.106	0.1	0.102	0.106	0.11	0.107	0.387	0.38	0.372	0.377	0.376	0.381	0.369	0.377	0.176
10:50:00	0.108	0.105	0.111	0.105	0.103	0.102	0.104	0.107	0.333	0.323	0.361	0.325	0.343	0.367	0.348	0.358	0.106	0.106	0.102	0.1	0.105	0.104	0.103	0.1	0.369	0.349	0.364	0.355	0.323	0.364	0.354	0.37	0.106	0.103	0.107	0.101	0.103	0.108	0.112	0.108	0.389	0.382	0.374	0.378	0.378	0.383	0.371	0.379	0.179
10:55:00	0.11	0.107	0.113	0.107	0.105	0.104	0.106	0.109	0.334	0.324	0.363	0.326	0.345	0.369	0.349	0.36	0.108	0.108	0.103	0.102	0.107	0.105	0.105	0.102	0.37	0.351	0.366	0.356	0.325	0.366	0.356	0.372	0.108	0.105	0.109	0.103	0.104	0.109	0.114	0.11	0.391	0.384	0.376	0.38	0.38	0.385	0.373	0.381	0.19
11:00:00	0.112	0.108	0.115	0.109	0.107	0.106	0.107	0.111	0.335	0.325	0.365	0.327	0.346	0.371	0.351	0.362	0.11	0.11	0.105	0.103	0.108	0.107	0.106	0.103	0.372	0.353	0.367	0.358	0.326	0.368	0.357	0.374	0.109	0.106	0.11	0.104	0.105	0.111	0.115	0.111	0.393	0.385	0.377	0.382	0.382	0.387	0.374	0.382	0.183
11:05:00	0.114	0.11	0.117	0.11	0.108	0.107	0.109	0.112	0.336	0.326	0.366	0.327	0.347	0.372	0.352	0.363	0.111	0.111	0.106	0.104	0.109	0.108	0.107	0.104	0.374	0.354	0.369	0.359	0.327	0.369	0.358	0.375	0.11	0.107	0.111	0.105	0.106	0.111	0.116	0.113	0.394	0.387	0.378	0.384	0.383	0.389	0.375	0.384	0.184
11:10:00	0.116	0.112	0.12	0.113	0.11	0.109	0.111	0.115	0.337	0.327	0.367	0.328	0.349	0.374	0.354	0.366	0.114	0.113	0.108	0.106	0.111	0.11	0.11	0.106	0.376	0.356	0.371	0.361	0.328	0.371	0.36	0.378	0.112	0.109	0.113	0.107	0.108	0.114	0.119	0.114	0.397	0.389	0.381	0.386	0.386	0.391	0.377	0.386	0.185
11:15:00	0.119	0.115	0.122	0.115	0.113	0.112	0.114	0.118	0.339	0.328	0.37	0.329	0.35	0.376	0.355	0.368	0.116	0.116	0.11	0.108	0.113	0.112	0.111	0.108	0.378	0.357	0.373	0.363	0.33	0.373	0.362	0.38	0.114	0.111	0.116	0.109	0.109	0.115	0.121	0.116	0.399	0.391	0.382	0.388	0.387	0.393	0.379	0.387	0.187
11:20:00	0.121	0.117	0.125	0.117	0.114	0.113	0.116	0.12	0.34	0.329	0.371	0.329	0.351	0.378	0.356	0.37	0.118	0.117	0.112	0.11	0.115	0.114	0.113	0.109	0.38	0.359	0.375	0.364	0.331	0.374	0.364	0.382	0.116	0.113	0.117	0.11	0.11	0.117	0.123	0.118	0.402	0.393	0.384	0.39	0.39	0.395	0.38	0.389	0.186
11:25:00	0.124	0.119	0.127	0.12	0.117	0.116	0.118	0.122	0.341	0.329	0.372	0.33	0.352	0.379	0.357	0.373	0.12	0.119	0.114	0.111	0.116	0.115	0.115	0.111	0.381	0.359	0.375	0.365	0.331	0.376	0.365	0.383	0.117	0.114	0.119	0.112	0.111	0.118	0.124	0.119	0.404	0.394	0.386	0.391	0.391	0.396	0.381	0.39	0.187
11:30:00	0.127	0.122	0.13	0.122	0.119	0.118	0.121	0.126	0.342	0.33	0.374	0.331	0.353	0.381	0.359	0.376	0.122	0.122	0.116	0.114	0.119	0.118	0.117	0.113	0.383	0.361	0.377	0.367	0.333	0.378	0.367	0.386	0.12	0.116	0.121	0.114	0.114	0.121	0.127	0.121	0.407	0.396	0.388	0.393	0.393	0.398	0.383	0.392	0.187
11:35:00	0.13	0.125	0.134	0.126	0.122	0.121	0.124	0.129	0.343	0.331	0.376	0.331	0.354	0.383	0.361	0.379	0.125	0.125	0.119	0.116	0.121	0.12	0.119	0.115	0.386	0.363	0.379	0.368	0.335	0.379	0.368	0.388	0.122	0.119	0.124	0.116	0.115	0.123	0.129	0.124	0.41	0.399	0.39	0.396	0.395	0.4	0.385	0.394	0.189
11:40:00	0.133	0.128	0.138	0.128	0.125	0.124	0.127	0.132	0.344	0.332	0.377	0.332	0.356	0.384	0.362	0.382	0.128	0.127	0.121	0.118	0.123	0.123	0.121	0.118	0.388	0.364	0.38	0.369	0.336	0.381	0.37	0.39	0.124	0.121	0.126	0.118	0.117	0.125	0.131	0.126	0.412	0.4	0.391	0.397	0.397	0.402	0.386	0.396	0.19
11:45:00	0.137	0.131	0.14	0.132	0.128	0.127	0.131	0.135	0.346	0.333	0.38	0.333	0.357	0.387	0.364	0.385	0.131	0.13	0.124	0.121	0.125	0.126	0.124	0.12	0.391	0.365	0.382	0.371	0.337	0.383	0.372	0.392	0.126	0.123	0.128	0.12	0.119	0.127	0.133	0.128	0.415	0.402	0.393	0.399	0.399	0.404	0.388	0.398	0.191
11:50:00	0.14	0.134	0.143	0.135	0.13	0.13	0.133	0.138	0.347	0.334	0.382	0.333	0.358	0.388	0.365	0.385	0.133	0.132	0.127	0.123	0.127	0.128	0.126	0.122	0.394	0.367	0.384	0.373	0.338	0.385	0.373	0.394	0.128	0.125	0.131	0.122	0.121	0.13	0.136	0.131	0.419	0.405	0.396	0.402	0.401	0.406	0.389	0.401	0.191
11:55:00	0.143	0.137	0.147	0.139	0.134	0.133	0.136	0.141	0.349	0.335	0.384	0.334	0.359	0.391	0.366	0.387	0.137	0.135	0.13	0.126	0.13	0.131	0.129	0.125	0.396	0.368	0.387	0.374	0.34	0.387	0.375	0.396	0.131	0.128	0.133	0.125	0.123	0.132	0.139	0.133	0.422	0.407	0.398	0.404	0.402	0.409	0.391	0.403	0.192
12:00:00	0.147	0.141	0.15	0.142	0.137	0.136	0.14	0.145	0.35	0.336	0.386	0.334	0.361	0.394	0.367	0.388	0.14	0.138	0.133	0.129	0.133	0.134	0.131	0.128	0.399	0.37	0.389	0.377	0.341	0.39	0.377	0.398	0.134	0.13	0.136	0.127	0.126	0.135	0.142	0.136	0.425	0.411	0.401	0.407	0.405	0.411	0.393	0.405	0.192
12:05:00	0.15	0.144	0.153	0.145	0.14	0.139	0.143	0.148	0.352	0.337	0.388	0.335	0.362	0.397	0.369	0.389	0.143	0.14	0.136	0.132	0.135	0.137	0.134	0.131	0.401	0.372	0.391	0.379	0.343	0.393	0.379	0.401	0.137	0.133	0.139	0.13	0.128	0.138	0.145	0.139	0.427	0.413	0.403	0.41	0.407	0.414	0.395	0.408	0.195
12:10:00	0.154	0.147	0.157	0.149	0.143	0.142	0.146	0.151	0.354	0.338	0.391	0.336	0.363	0.399	0.37	0.39	0.146	0.143	0.139	0.135	0.138	0.14	0.137	0.134	0.404	0.374	0.394	0.381	0.344	0.395	0.381	0.404	0.14	0.136	0.142	0.133	0.131	0.141	0.148	0.142	0.428	0.415	0.406	0.413	0.41	0.416	0.397	0.411	0.193
12:15:00	0.157	0.151	0.16	0.153	0.147	0.146	0.15	0.154	0.356	0.339	0.394	0.336	0.364	0.402	0.372	0.392	0.149	0.146	0.143	0.138	0.141	0.144	0.139	0.137	0.405	0.377	0.396	0.383	0.347	0.398	0.384	0.407	0.142	0.139	0.145	0.136	0.134	0.144	0.151	0.145	0.43	0.419	0.409	0.416	0.413	0.419	0.4	0.414	0.195
12:20:00	0.16	0.154	0.163	0.156	0.15	0.149	0.153	0.157	0.357	0.339	0.394	0.336	0.365	0.405	0.373	0.392	0.152	0.147	0.145	0.141	0.143	0.146	0.141	0.139	0.407	0.378	0.397	0.385	0.348	0.4	0.385	0.409	0.144	0.141	0.148	0.138	0.136	0.146	0.154	0.147	0.43	0.422	0.412	0.418	0.415	0.421	0.402	0.415	0.195
12:25:00	0.164	0.157	0.167	0.16	0.153	0.153	0.157	0.161	0.36	0.34	0.396	0.338	0.367	0.407	0.376	0.394	0.156	0.151	0.149	0.145	0.147	0.15	0.144	0.143	0.408	0.381	0.399	0.388	0.35	0.404	0.388	0.412	0.147	0.144	0.151	0.141	0.139	0.15	0.157	0.151	0.432	0.424	0.414	0.422	0.418	0.424	0.405	0.416	0.197
12:30:00	0.168	0.161	0.17	0.163	0.156	0.156	0.16	0.164	0.362	0.341	0.397	0.338	0.368	0.409	0.378	0.394	0.159	0.154	0.153	0.148	0.15	0.153	0.147	0.147	0.409	0.384	0.4	0.39	0.352	0.406	0.39	0.416	0.151	0.148	0.154	0.144	0.143	0.153	0.161	0.154	0.434	0.426	0.415	0.424	0.422	0.428	0.408	0.417	0.198
12:35:00	0.172	0.164	0.174	0.167	0.16	0.159	0.163	0.168	0.364	0.342	0.398	0.339	0.37	0.411	0.381	0.396	0.163	0.157	0.156	0.151	0.153	0.157	0.15	0.15	0.412	0.386	0.401	0.392	0.355	0.408	0.394	0.419	0.154	0.151	0.157	0.148	0.146	0.157	0.164	0.158	0.435	0.428	0.417	0.426	0.425	0.432	0.411	0.418	0.201
12:40:00	0.175	0.167	0.178	0.17	0.163	0.162	0.166	0.171	0.364	0.343	0.398	0.339	0.371	0.411	0.382	0.397	0.166	0.16	0.159	0.154	0.156	0.16	0.152	0.153	0.411	0.387	0.401	0.393	0.357	0.409	0.396	0.422	0.157	0.154	0.16	0.15	0.148	0.159	0.167	0.161	0.436	0.429	0.418	0.427	0.427	0.434	0.412	0.419	0.2
12:45:00	0.178	0.17	0.182	0.173	0.166	0.165	0.17	0.174	0.365	0.344	0.399	0.34	0.372	0.412	0.385	0.398	0.169	0.163	0.163	0.157	0.159	0.164	0.155	0.157	0.412	0.388	0.402	0.394	0.359	0.41	0.397	0.423	0.16	0.157	0.163	0.153	0.152	0.162	0.17	0.164	0.437	0.43	0.419	0.429	0.429	0.435	0.414	0.42	0.201
12:50:00	0.182	0.174	0.185	0.177	0.169	0.169	0.173	0.178	0.366	0.345	0.4	0.341	0.374	0.414	0.388	0.4	0.173	0.167	0.166	0.16	0.162	0.167	0.159	0.16	0.414	0.389	0.403	0.395	0.361	0.412	0.399	0.424	0.164	0.161	0.167	0.157	0.155	0.166	0.173	0.168	0.439	0.432	0.42	0.43	0.43	0.437	0.415	0.421	0.2
12:55:00	0.186	0.177	0.189	0.18	0.172	0.172	0.176	0.18	0.366	0.345	0.401	0.341	0.376	0.415	0.39	0.4	0.177	0.17	0.169	0.163	0.166	0.171	0.162	0.163	0.414	0.389	0.404	0.395	0.361	0.412	0.4	0.425	0.17	0.164	0.169	0.16	0.158	0.169	0.176	0.171	0.44	0.433	0.421	0.43	0.432	0.438	0.416	0.422	0.2
13:00:00	0.19	0.18	0.192	0.183	0.175	0.175	0.179	0.181	0.366	0.346	0.401	0.341	0.378	0.415	0.392	0.402	0.18	0.173	0.173	0.167	0.169	0.174	0.165	0.167	0.415	0.39	0.404	0.396	0.363	0.414	0.401	0.427	0.17	0.167	0.172	0.163	0.161	0.172	0.179	0.174	0.441	0.434	0.422	0.432	0.433	0.44	0.417	0.423	0.201
13:05:00	0.193	0.182	0.193	0.184	0.177	0.177	0.183	0.182	0.367	0.347	0.402	0.342	0.38	0.416	0.393	0.403	0.184	0.176	0.176	0.17	0.172	0.178	0.168	0.17	0.416	0.391	0.406	0.397	0.364	0.415	0.402	0.429	0.176	0.17	0.176	0.166	0.164	0.175	0.183	0.178	0.443	0.436	0.424	0.433	0.435	0.441	0.418	0.424	0.202
13:10:00	0.196	0.182	0.195	0.184	0.177	0.178	0.184	0.182	0.368	0.348	0.403	0.343	0.382	0.417	0.393	0.405	0.187	0.18	0.18	0.173	0.176	0.182	0.171	0.173	0.417	0.392	0.406	0.398	0.364	0.416	0.402	0.43	0.177	0.173	0.179	0.169	0.167	0.178	0.186	0.181	0.444	0.436	0.424	0.434	0.436	0.442	0.419	0.424	0.203
13:15:00	0.199	0.182	0.195	0.184	0.177	0.178	0.185	0.181	0.368	0.349	0.404	0.343	0.384	0.419	0.394	0.406	0.19	0.183	0.181	0.176	0.179	0.186	0.175	0.177	0.419	0.393	0.407	0.399	0.366	0.418	0.404	0.431	0.18	0.177	0.182	0.172	0.171	0.182	0.189	0.185	0.446	0.438	0.425	0.435	0.437	0.444	0.42	0.426	0.205
13:20:00	0.2	0.182	0.195	0.184	0.177	0.178	0.185	0.182	0.369	0.351	0.405	0.344	0.385	0.42	0.395	0.408	0.192	0.185	0.183	0.179	0.182	0.189	0.178	0.181	0.42	0.394	0.408	0.4	0.367	0.419	0.405	0.432	0.184	0.181	0.186	0.176	0.174	0.185	0.193	0.188	0.448	0.439	0.427	0.437	0.438	0.445	0.421	0.427	0.206
13:25:00	0.2	0.182	0.195	0.184	0.177	0.178	0.185	0.181	0.369	0.352	0.405	0.344	0.386	0.421	0.395	0.409	0.191	0.185	0.183	0.18	0.184	0.19	0.18	0.184	0.42	0.394	0.408	0.4	0.367	0.419	0.405	0.433	0.184	0.182	0.188	0.178	0.176	0.188	0.193	0.189	0.448	0.44	0.428	0.438	0.439	0.446	0.422	0.427	0.207
13:30:00	0.2	0.182	0.195	0.183	0.177	0.178	0.185	0.181	0.369	0.353	0.406	0.345	0.387	0.422	0.396	0.411	0.192	0.186	0.183	0.18	0.184	0.191	0.182	0.186	0.421	0.395	0.409	0.401	0.368	0.42	0.407	0.436	0.183	0.184	0.19	0.18	0.18	0.191	0.195	0.189	0.451	0.442	0.429	0.44	0.441	0.448	0.423	0.429	0.208
13:35:00	0.201	0.182	0.195	0.184	0.177	0.178	0.185	0.182	0.371	0.355	0.407	0.346	0.387	0.423	0.397	0.412	0.192	0.186	0.183	0.18	0.184	0.19	0.182	0.187	0.423	0.396	0.41	0.402	0.368	0.421	0.408	0.437	0.183	0.184	0.19	0.181	0.183	0.193	0.195	0.189	0.452	0.443	0.43	0.44	0.442	0.45	0.425	0.43	0.21
13:40:00	0.201	0.182	0.195	0.184	0.177	0.178	0.185	0.182	0.371	0.358	0.407	0.346	0.388	0.424	0.398	0.413	0.191	0.186	0.183	0.18	0.184	0.191	0.182	0.187	0.424	0.397	0.411	0.403	0.369	0.422	0.409	0.438	0.183	0.184	0.19	0.181	0.184	0.192	0.194	0.19	0.454	0.445	0.432	0.442	0.443	0.45	0.426	0.43	0.21
13:45:00	0.2	0.182	0.195	0.183	0.177	0.178	0.185	0.181	0.371	0.359	0.408	0.346	0.388	0.425	0.399	0.414	0.191	0.186	0.183	0.18	0.184	0.19	0.182	0.187	0.425	0.397	0.411	0.403	0.369	0.423	0.41	0.44	0.182	0.183	0.189	0.18	0.184	0.192	0.194	0.189	0.455	0.445	0.432	0.443	0.444	0.452	0.427	0.431	0.209
13:50:00	0.201	0.182	0.197	0.183	0.177	0.178	0.186	0.181	0.372	0.36	0.409	0.348	0.39	0.427	0.4	0.415	0.191	0.186	0.184	0.18	0.184	0.191	0.182	0.187	0.427	0.398	0.413	0.405	0.37	0.424	0.411	0.441	0.183	0.184	0.189	0.181	0.185	0.192	0.194	0.19	0.456	0.448	0.434	0.444	0.446	0.453	0.428	0.432	0.21
13:55:00	0.2	0.182	0.195	0.183	0.176	0.178	0.185	0.181	0.372	0.36	0.409	0.347	0.39	0.427	0.4	0.416	0.191	0.186	0.183	0.18	0.184	0.19	0.182	0.187	0.427	0.398	0.414	0.405	0.371	0.425	0.412	0.443	0.183	0.183	0.189	0.18	0.184	0.191	0.193	0.19	0.457	0.448	0.435	0.445	0.447	0.454	0.429	0.434	0.21
14:00:00	0.2	0.182	0.195	0.183	0.176	0.178	0.185	0.181	0.373	0.361	0.41	0.348	0.39	0.428	0.401	0.417	0.191	0.186	0.183	0.18	0.184	0.19	0.182	0.187	0.428	0.399	0.414	0.406	0.372	0.426	0.413	0.444	0.183	0.183	0.188	0.18	0.184	0.191	0.193	0.19	0.458	0.45	0.436	0.446	0.448	0.456	0.43	0.435	0.212
14:05:00	0.2	0.181	0.195	0.183	0.176	0.177	0.185	0.181	0.373	0.361	0.411	0.349	0.39	0.429	0.401	0.417	0.191	0.186	0.183	0.18	0.184	0.19	0.182	0.187	0.43	0.4	0.415	0.407	0.373	0.428	0.414	0.446	0.186	0.183	0.188	0.18	0.184	0.191	0.193	0.189	0.459	0.451	0.438	0.448	0.45	0.457	0.43	0.436	0.213
14:10:00	0.2	0.181	0.195	0.182	0.176	0.177	0.184	0.181	0.374	0.361	0.411	0.35	0.391	0.431	0.402	0.418	0.19	0.185	0.183	0.18	0.184	0.19	0.182	0.186	0.431	0.401	0.416	0.408	0.373	0.429	0.415	0.446	0.183	0.183	0.188	0.18	0.184	0.191	0.193	0.19	0.46	0.452	0.439	0.45	0.451	0.458	0.432	0.437	0.214
14:15:00	0.2	0.182	0.195	0.183	0.176	0.178	0.185	0.181	0.375	0.361	0.412	0.351	0.392	0.432	0.403	0.419	0.191	0.186	0.183	0.18	0.184	0.19	0.183	0.187	0.432	0.402	0.417	0.409	0.374	0.43	0.416	0.448	0.183	0.183	0.188	0.18	0.184	0.191	0.193	0.19	0.462	0.454	0.44	0.451	0.453	0.46	0.434	0.439	0.215
14:20:00	0.2	0.181	0.196	0.182	0.176	0.177	0.184	0.181	0.375	0.361	0.413	0.352	0.392	0.433	0.404	0.42	0.19	0.186	0.183	0.18	0.184	0.19	0.183	0.187	0.432	0.403	0.418	0.41	0.374	0.432	0.417	0.45	0.183	0.183	0.188	0.18	0.184	0.191	0.193	0.19	0.463	0.456	0.442	0.453	0.454	0.462	0.435	0.44	0.215
14:25:00	0.2	0.181	0.195	0.182	0.176	0.177	0.184	0.18	0.376	0.361	0.414	0.353	0.392	0.435	0.405	0.42	0.19	0.185	0.183	0.18	0.184	0.19	0.183	0.187	0.432	0.403	0.419	0.411	0.375	0.433	0.418	0.452	0.183	0.183	0.187	0.179	0.184	0.191	0.193	0.19	0.464	0.458	0.443	0.454	0.456	0.463	0.437	0.441	0.217
14:30:00	0.2	0.181	0.195	0.182	0.176	0.177	0.184	0.18	0.377	0.362	0.415	0.354	0.393	0.437	0.406	0.421	0.19	0.186	0.183	0.18	0.184	0.19	0.183	0.187	0.433	0.405	0.419	0.413	0.376	0.435	0.42	0.453	0.183	0.183	0.187	0.18	0.184	0.19	0.193	0.19	0.465	0.459	0.444	0.455	0.458	0.465	0.438	0.442	0.225
14:35:00	0.2	0.181	0.195	0.182	0.175	0.177	0.184	0.18	0.377	0.361	0.416	0.356	0.393	0.437	0.406	0.422	0.189	0.185	0.182	0.18	0.183	0.189	0.182	0.186	0.433	0.405	0.419	0.413	0.376	0.435	0.42	0.455	0.182	0.182	0.187	0.179	0.184	0.19	0.192	0.189	0.464	0.46	0.444	0.456	0.458	0.466	0.438	0.442	0.23
14:40:00	0.2	0.181	0.195	0.182	0.175	0.177	0.184	0.18	0.378	0.362	0.416	0.357	0.393	0.439	0.407	0.422	0.19	0.185	0.182	0.18	0.183	0.189	0.182	0.186	0.434	0.406	0.42	0.414	0.377	0.437	0.422	0.455	0.183	0.183	0.187	0.179	0.184	0.19	0.192	0.189	0.466	0.461	0.445	0.457	0.46	0.467	0.44	0.443	0.237
14:45:00	0.2	0.181	0.195	0.182	0.176	0.178	0.184	0.18	0.38	0.362	0.417	0.358	0.394	0.441	0.408	0.423	0.19	0.185	0.183	0.18	0.184	0.189	0.183	0.186	0.436	0.407	0.421	0.415	0.379	0.438	0.424	0.458	0.183	0.183	0.187	0.179	0.184	0.19	0.193	0.19	0.467	0.462	0.447	0.459	0.462	0.469	0.441	0.444	0.249
14:50:00	0.2	0.181	0.195	0.183	0.176	0.177	0.184	0.18	0.38	0.363	0.418	0.358	0.395	0.442	0.409	0.424	0.19	0.185	0.183	0.18	0.184	0.189	0.183	0.186	0.437	0.408	0.421	0.416	0.38	0.44	0.425	0.459	0.183	0.183	0.187	0.179	0.184	0.19	0.192	0.19	0.468	0.463	0.448	0.46	0.463	0.47	0.442	0.445	0.254
14:55:00	0.2	0.181	0.195	0.182	0.175	0.177	0.184	0.18	0.38	0.362	0.418	0.358	0.394	0.443	0.41	0.425	0.189	0.184	0.182	0.179	0.183	0.189	0.182	0.185	0.437	0.409	0.421	0.416	0.38	0.441	0.426	0.46	0.182	0.183	0.186	0.179	0.184	0.19	0.192	0.189	0.469	0.464	0.448	0.461	0.463	0.471	0.443	0.445	0.256
15:00:00	0.2	0.181	0.195	0.183	0.176	0.177	0.184	0.181	0.382	0.363	0.419	0.358	0.396	0.444	0.411	0.426	0.19	0.185	0.183	0.18	0.184	0.19	0.183	0.186	0.439	0.41	0.422	0.417	0.383	0.442	0.427	0.461	0.183	0.183	0.187	0.179	0.184	0.19	0.192	0.19	0.47	0.466	0.449	0.462	0.465	0.472	0.444	0.447	0.255
15:05:00	0.2	0.181	0.195	0.182	0.175	0.177	0.184	0.18	0.382	0.363	0.419	0.357	0.396	0.444	0.412	0.426	0.189	0.184	0.182	0.179	0.183	0.189	0.182	0.185	0.439	0.41	0.422	0.417	0.382	0.442	0.427	0.462	0.182	0.182	0.186	0.178	0.183	0.189	0.192	0.189	0.47	0.466	0.449	0.462	0.466	0.473	0.444	0.447	0.253
15:10:00	0.2	0.181	0.195	0.182	0.175	0.177	0.184	0.18	0.382	0.363	0.419	0.358	0.396	0.445	0.413	0.427	0.189	0.184	0.182	0.179	0.183	0.189	0.182	0.185	0.439	0.41	0.422	0.418	0.382	0.444	0.428	0.464	0.182	0.183	0.186	0.179	0.184	0.19	0.192	0.189	0.472	0.468	0.451	0.464	0.467	0.474	0.445	0.448	0.252
15:15:00	0.2	0.181	0.195	0.182	0.176	0.177	0.184	0.181	0.383	0.363	0.421	0.358	0.397	0.447	0.415	0.428	0.19	0.185	0.183	0.18	0.184	0.189	0.183	0.186	0.441	0.412	0.423	0.418	0.383	0.445	0.43	0.466	0.183	0.183	0.186	0.179	0.184	0.19	0.192	0.19	0.473	0.47	0.451	0.465	0.469	0.476	0.446	0.45	0.253
15:20:00	0.2	0.181	0.195	0.182	0.175	0.177	0.184	0.18	0.383	0.363	0.42	0.357	0.397	0.448	0.415	0.428	0.189	0.185	0.182	0.179	0.183	0.188	0.183	0.185	0.441	0.412	0.423	0.419	0.384	0.446	0.431	0.466	0.183	0.183	0.186	0.178	0.184	0.189	0.192	0.189	0.474	0.47	0.452	0.466	0.47	0.476	0.447	0.45	0.251
15:25:00	0.2	0.181	0.195	0.182	0.175	0.177	0.184	0.18	0.384	0.363	0.421	0.357	0.397	0.448	0.416	0.43	0.19	0.185	0.182	0.18	0.183	0.189	0.183	0.185	0.441	0.413	0.424	0.419	0.384	0.447	0.432	0.468	0.183	0.183	0.186	0.179	0.184	0.19	0.192	0.189	0.476	0.471	0.453	0.467	0.471	0.478	0.447	0.452	0.251
15:30:00	0.201	0.181	0.196	0.182	0.175	0.177	0.184	0.18	0.384	0.363	0.421	0.357	0.398	0.45	0.417	0.431	0.189	0.185	0.182	0.18	0.184	0.189	0.183	0.185	0.443	0.414	0.425	0.42	0.385	0.448	0.432	0.468	0.184	0.183	0.186	0.179	0.184	0.19	0.192	0.189	0.477	0.472	0.454	0.467	0.471	0.478	0.448	0.452	0.25
15:35:00	0.2	0.181	0.195	0.182	0.175	0.177	0.184	0.18	0.384	0.363	0.421	0.357	0.398	0.45	0.418	0.432	0.189	0.185	0.182	0.179	0.183	0.189	0.183	0.185	0.442	0.414	0.425	0.42	0.384	0.448	0.433	0.469	0.183	0.183	0.186	0.178	0.183	0.189	0.192	0.189	0.478	0.473	0.454	0.468	0.472	0.48	0.448	0.453	0.249
15:40:00	0.2	0.181	0.195	0.182	0.175	0.177	0.183	0.18	0.385	0.363	0.422	0.357	0.399	0.451	0.418	0.433	0.189	0.185	0.182	0.179	0.183	0.189	0.183	0.185	0.443	0.415	0.425	0.421	0.385	0.448	0.433	0.47	0.182	0.183	0.185	0.178	0.183	0.189	0.191	0.19	0.478	0.475	0.456	0.469	0.473	0.481	0.449	0.454	0.248
15:45:00	0.2	0.18	0.195	0.182	0.175	0.177	0.184	0.18	0.384	0.363	0.422	0.357	0.4	0.452	0.419	0.434	0.189	0.185	0.182	0.18	0.183	0.189	0.183	0.185	0.444	0.415	0.426	0.421	0.386	0.45	0.434	0.471	0.183	0.183	0.186	0.178	0.183	0.189	0.191	0.189	0.479	0.475	0.457	0.47	0.475	0.481	0.45	0.455	0.247
15:50:00	0.2	0.181	0.195	0.182	0.175	0.177	0.183	0.18	0.385	0.363	0.422	0.356	0.4	0.453	0.42	0.435	0.189	0.185	0.182	0.18	0.183	0.189	0.183	0.185	0.445	0.415	0.426	0.422	0.386	0.451	0.435	0.473	0.182	0.183	0.185	0.178	0.183	0.189	0.191	0.189	0.48	0.476	0.457	0.471	0.475	0.483	0.45	0.455	0.246
15:55:00	0.2	0.18	0.195	0.181	0.175	0.177	0.183	0.18	0.385	0.363	0.423	0.357	0.4	0.453	0.42	0.436	0.189	0.184	0.182	0.179	0.183	0.19	0.183	0.184	0.445	0.416	0.426	0.423	0.386	0.451	0.436	0.474	0.182	0.183	0.185	0.178	0.183	0.189	0.191	0.189	0.481	0.477	0.458	0.472	0.476	0.483	0.451	0.456	0.245
16:00:00	0.201	0.181	0.196	0.182	0.175	0.177	0.184	0.18	0.386	0.363	0.423	0.357	0.401	0.455	0.421	0.437	0.189	0.185	0.182	0.18	0.183	0.19	0.183	0.185	0.446	0.416	0.427	0.423	0.387	0.453	0.437	0.476	0.183	0.183	0.185	0.178	0.183	0.189	0.192	0.189	0.482	0.478	0.46	0.473	0.478	0.485	0.452	0.458	0.246
16:05:00	0.2	0.18	0.196	0.181	0.175	0.176	0.183	0.179	0.386	0.363	0.424	0.356	0.402	0.455	0.421	0.438	0.188	0.184	0.182	0.179	0.183	0.189	0.183	0.184	0.446	0.417	0.427	0.423	0.387	0.453	0.437	0.475	0.182	0.182	0.185	0.177	0.183	0.188	0.191	0.189	0.483	0.478	0.46	0.473	0.478	0.485	0.452	0.458	0.243
16:10:00	0.201	0.181	0.196	0.182	0.175	0.177	0.184	0.18	0.387	0.364	0.424	0.356	0.403	0.457	0.423	0.44	0.189	0.185	0.182	0.18	0.184	0.189	0.184	0.185	0.447	0.417	0.427	0.424	0.388	0.455	0.438	0.478	0.183	0.183	0.185	0.178	0.183	0.189	0.192	0.19	0.484	0.48	0.461	0.475	0.48	0.486	0.453	0.459	0.244
16:15:00	0.201	0.181	0.196	0.182	0.175	0.177	0.184	0.18	0.387	0.364	0.425	0.356	0.403	0.458	0.423	0.44	0.189	0.185	0.182	0.18	0.183	0.189	0.184	0.185	0.448	0.418	0.428	0.425	0.388	0.455	0.439	0.478	0.182	0.183	0.185	0.178	0.183	0.189	0.191	0.189	0.485	0.481	0.462	0.476	0.481	0.488	0.454	0.46	0.243
16:20:00	0.201	0.181	0.196	0.182	0.175	0.177	0.184	0.18	0.387	0.364	0.425	0.356	0.402	0.459	0.424	0.441	0.189	0.184	0.182	0.18	0.183	0.189	0.184	0.185	0.448	0.418	0.428	0.425	0.388	0.456	0.44	0.48	0.183	0.183	0.185	0.178	0.183	0.189	0.191	0.189	0.486	0.482	0.462	0.477	0.482	0.489	0.455	0.46	0.242
16:25:00	0.201	0.181	0.196	0.182	0.175	0.177	0.184	0.18	0.388	0.365	0.425	0.356	0.403	0.459	0.424	0.441	0.189	0.184	0.182	0.18	0.183	0.189	0.184	0.185	0.449	0.419	0.429	0.426	0.389	0.457	0.441	0.48	0.184	0.183	0.185	0.178	0.183	0.189	0.191	0.189	0.487	0.483	0.463	0.478	0.482	0.489	0.456	0.462	0.242
16:30:00	0.201	0.18	0.196	0.181	0.175	0.176	0.183	0.179	0.388	0.365	0.425	0.355	0.403	0.459	0.425	0.442	0.188	0.184	0.181	0.179	0.183	0.189	0.183	0.184	0.449	0.419	0.428	0.426	0.389	0.457	0.441	0.481	0.182	0.182	0.184	0.178	0.182	0.188	0.191	0.188	0.487	0.484	0.463	0.478	0.483	0.49	0.456	0.462	0.241
16:35:00	0.201	0.181	0.196	0.182	0.175	0.177	0.184	0.18	0.388	0.366	0.426	0.355	0.403	0.461	0.426	0.443	0.188	0.184	0.182	0.18	0.183	0.189	0.183	0.185	0.45	0.42	0.429	0.427	0.389	0.458	0.443	0.483	0.182	0.183	0.185	0.178	0.183	0.189	0.191	0.189	0.489	0.486	0.464	0.479	0.485	0.491	0.457	0.463	0.24
16:40:00	0.201	0.181	0.196	0.182	0.175	0.177	0.184	0.18	0.389	0.365	0.426	0.355	0.404	0.462	0.426	0.444	0.189	0.184	0.182	0.18	0.183	0.189	0.183	0.185	0.45	0.421	0.429	0.427	0.389	0.459	0.443	0.484	0.183	0.182	0.184	0.178	0.183	0.189	0.191	0.189	0.489	0.487	0.465	0.48	0.486	0.493	0.458	0.465	0.24
16:45:00	0.201	0.181	0.196	0.182	0.175	0.177	0.184	0.18	0.389	0.366	0.426	0.355	0.403	0.463	0.427	0.446	0.189	0.184	0.182	0.18	0.183	0.189	0.183	0.184	0.45	0.421	0.43	0.428	0.39	0.46	0.444	0.485	0.182	0.183	0.185	0.178	0.183	0.189	0.191	0.188	0.49	0.487	0.466	0.481	0.487	0.494	0.459	0.465	0.239
16:50:00	0.201	0.18	0.196	0.181	0.175	0.177	0.183	0.179	0.389	0.365	0.426	0.355	0.404	0.463	0.427	0.446	0.188	0.184	0.181	0.179	0.182	0.188	0.182	0.184	0.45	0.421	0.429	0.427	0.39	0.46	0.444	0.486	0.181	0.182	0.184	0.177	0.182	0.188	0.19	0.188	0.491	0.488	0.466	0.481	0.487	0.494	0.458	0.466	0.238
16:55:00	0.201	0.181	0.196	0.181	0.175	0.177	0.184	0.179	0.389	0.365	0.426	0.355	0.404	0.464	0.428	0.447	0.188	0.184	0.181	0.179	0.183	0.189	0.183	0.184	0.451	0.422	0.43	0.429	0.391	0.461	0.446	0.486	0.182	0.182	0.184	0.177	0.182	0.188	0.19	0.188	0.492	0.489	0.467	0.482	0.488	0.495	0.459	0.466	0.239
17:00:00	0.201	0.181	0.197	0.182	0.175	0.177	0.184	0.18	0.389	0.366	0.427	0.355	0.404	0.466	0.429	0.448	0.188	0.185	0.182	0.18	0.183	0.19	0.183	0.185	0.451	0.422	0.431	0.429	0.391	0.462	0.446	0.488	0.183	0.182	0.184	0.177	0.182	0.188	0.19	0.188	0.493	0.49	0.468	0.483	0.489	0.496	0.46	0.467	0.238
17:05:00	0.201	0.18	0.196	0.181	0.175	0.176	0.184	0.179	0.389	0.365	0.428	0.354	0.404	0.466	0.429	0.449	0.188	0.184	0.181	0.179	0.182	0.189	0.183	0.184	0.451	0.422	0.431	0.429	0.391	0.462	0.446	0.489	0.181	0.182	0.184	0.177	0.182	0.188	0.19	0.188	0.493	0.49	0.468	0.484	0.49	0.498	0.461	0.468	0.237
17:10:00	0.201	0.18	0.196	0.181	0.175	0.176	0.183	0.179	0.389	0.365	0.427	0.354	0.404	0.466	0.43	0.45	0.187	0.184	0.181	0.179	0.182	0.19	0.183	0.184	0.452	0.423	0.431	0.43	0.391	0.463	0.447	0.49	0.181	0.182	0.184	0.177	0.182	0.188	0.19	0.188	0.494	0.491	0.469	0.485	0.491	0.498	0.461	0.469	0.237
17:15:00	0.202	0.181	0.196	0.182	0.175	0.177	0.184	0.179	0.39	0.365	0.428	0.354	0.405	0.468	0.431	0.451	0.188	0.184	0.181	0.179	0.183	0.189	0.183	0.184	0.453	0.424	0.431	0.43	0.392	0.464	0.448	0.49	0.182	0.182	0.184	0.177	0.182	0.188	0.19	0.188	0.496	0.493	0.471	0.486	0.492	0.499	0.462	0.47	0.237
17:20:00	0.202	0.181	0.197	0.181	0.175	0.176	0.183	0.179	0.39	0.365	0.428	0.354	0.405	0.468	0.431	0.452	0.187	0.184	0.181	0.179	0.182	0.19	0.183	0.184	0.453	0.424	0.432	0.431	0.393	0.464	0.448	0.491	0.181	0.182	0.184	0.177	0.182	0.188	0.19	0.188	0.496	0.493	0.471	0.487	0.493	0.499	0.462	0.47	0.236
17:25:00	0.201	0.18	0.197	0.181	0.175	0.176	0.183	0.179	0.391	0.365	0.429	0.354	0.405	0.469	0.432	0.453	0.187	0.184	0.181	0.179	0.183	0.189	0.183	0.184	0.454	0.425	0.432	0.431	0.393	0.465	0.449	0.492	0.181	0.182	0.184	0.177	0.182	0.188	0.19	0.188	0.497	0.494	0.472	0.488	0.494	0.5	0.463	0.471	0.236
17:30:00	0.202	0.18	0.197	0.181	0.175	0.176	0.183	0.179	0.391	0.364	0.429	0.353	0.405	0.47	0.432	0.454	0.187	0.184	0.181	0.179	0.182	0.19	0.183	0.184	0.455	0.425	0.432	0.431	0.393	0.467	0.449	0.494	0.181	0.182	0.184	0.177	0.182	0.188	0.19	0.188	0.498	0.496	0.472	0.488	0.496	0.502	0.463	0.472	0.235
17:35:00	0.202	0.18	0.196	0.181	0.175	0.176	0.183	0.179	0.391	0.364	0.429	0.353	0.404	0.471	0.433	0.454	0.187	0.184	0.181	0.179	0.182	0.188	0.183	0.184	0.456	0.425	0.432	0.431	0.393	0.466	0.45	0.494	0.181	0.182	0.183	0.177	0.182	0.187	0.19	0.187	0.498	0.496	0.473	0.489	0.496	0.502	0.464	0.472	0.234
17:40:00	0.202	0.18	0.196	0.181	0.175	0.176	0.183	0.179	0.391	0.364	0.43	0.353	0.405	0.471	0.433	0.456	0.187	0.184	0.181	0.179	0.182	0.189	0.183	0.184	0.456	0.425	0.433	0.432	0.393	0.467	0.45	0.495	0.181	0.182	0.183	0.177	0.182	0.187	0.19	0.188	0.499	0.497	0.473	0.49	0.497	0.503	0.464	0.473	0.234
17:45:00	0.202	0.18	0.197	0.181	0.175	0.176	0.183	0.179	0.392	0.363	0.43	0.353	0.405	0.471	0.433	0.457	0.187	0.184	0.181	0.179	0.182	0.189	0.183	0.183	0.456	0.426	0.433	0.432	0.394	0.469	0.451	0.496	0.181	0.182	0.183	0.177	0.182	0.187	0.19	0.187	0.5	0.498	0.474	0.491	0.498	0.505	0.465	0.473	0.233
17:50:00	0.201	0.18	0.197	0.181	0.174	0.176	0.183	0.179	0.393	0.363	0.431	0.352	0.405	0.472	0.434	0.458	0.187	0.184	0.181	0.179	0.182	0.189	0.183	0.184	0.457	0.426	0.433	0.433	0.394	0.469	0.451	0.496	0.181	0.182	0.183	0.177	0.182	0.187	0.19	0.187	0.501	0.498	0.475	0.491	0.499	0.505	0.465	0.474	0.233
17:55:00	0.202	0.18	0.197	0.181	0.175	0.176	0.183	0.179	0.393	0.363	0.431	0.352	0.406	0.473	0.435	0.459	0.186	0.183	0.18	0.179	0.182	0.19	0.183	0.183	0.458	0.426	0.434	0.433	0.395	0.47	0.452	0.497	0.182	0.182	0.183	0.177	0.182	0.187	0.19	0.187	0.502	0.5	0.475	0.492	0.5	0.506	0.467	0.475	0.232
18:00:00	0.201	0.18	0.197	0.181	0.174	0.176	0.183	0.179	0.393	0.363	0.431	0.352	0.405	0.474	0.436	0.46	0.186	0.183	0.181	0.179	0.182	0.189	0.183	0.183	0.457	0.425	0.434	0.433	0.395	0.47	0.453	0.499	0.181	0.182	0.183	0.177	0.182	0.187	0.19	0.187	0.503	0.5	0.476	0.492	0.5	0.507	0.467	0.475	0.232
18:05:00	0.201	0.18	0.197	0.181	0.174	0.176	0.183	0.179	0.393	0.363	0.432	0.352	0.405	0.475	0.435	0.46	0.186	0.183	0.18	0.178	0.182	0.188	0.182	0.183	0.458	0.426	0.434	0.433	0.395	0.47	0.453	0.499	0.18	0.182	0.183	0.177	0.181	0.187	0.189	0.188	0.503	0.501	0.476	0.493	0.501	0.507	0.467	0.476	0.231
18:10:00	0.202	0.18	0.197	0.181	0.174	0.176	0.183	0.179	0.394	0.363	0.433	0.352	0.406	0.476	0.436	0.461	0.186	0.183	0.18	0.179	0.182	0.19	0.182	0.183	0.459	0.427	0.435	0.434	0.395	0.471	0.454	0.501	0.182	0.182	0.183	0.177	0.182	0.187	0.189	0.187	0.504	0.501	0.477	0.494	0.502	0.508	0.467	0.477	0.231
18:15:00	0.202	0.18	0.197	0.181	0.174	0.176	0.183	0.179	0.394	0.362	0.433	0.352	0.406	0.477	0.437	0.463	0.187	0.184	0.181	0.179	0.182	0.189	0.183	0.183	0.459	0.427	0.435	0.435	0.396	0.472	0.454	0.502	0.181	0.182	0.183	0.177	0.182	0.187	0.19	0.187	0.505	0.502	0.477	0.495	0.503	0.509	0.468	0.478	0.231
18:20:00	0.202	0.18	0.197	0.181	0.174	0.176	0.183	0.179	0.394	0.362	0.434	0.352	0.406	0.477	0.438	0.463	0.186	0.183	0.181	0.179	0.182	0.19	0.183	0.183	0.459	0.428	0.436	0.435	0.396	0.473	0.455	0.502	0.181	0.182	0.183	0.177	0.182	0.187	0.19	0.187	0.506	0.503	0.478	0.496	0.504	0.51	0.468	0.479	0.231
18:25:00	0.202	0.18	0.197	0.181	0.174	0.176	0.183	0.179	0.394	0.362	0.435	0.352	0.406	0.477	0.438	0.464	0.186	0.183	0.18	0.179	0.182	0.189	0.183	0.183	0.46	0.428	0.436	0.435	0.396	0.474	0.455	0.503	0.181	0.182	0.183	0.177	0.182	0.187	0.19	0.187	0.507	0.504	0.479	0.496	0.504	0.511	0.469	0.479	0.23
18:30:00	0.202	0.18	0.197	0.181	0.174	0.176	0.183	0.179	0.395	0.362	0.436	0.352	0.406	0.479	0.438	0.465	0.186	0.183	0.18	0.179	0.182	0.19	0.183	0.183	0.461	0.428	0.436	0.435	0.396	0.474	0.456	0.504	0.181	0.182	0.183	0.177	0.182	0.187	0.19	0.187	0.508	0.504	0.48	0.497	0.506	0.511	0.469	0.48	0.23
18:35:00	0.202	0.18	0.197	0.181	0.174	0.176	0.183	0.179	0.395	0.362	0.436	0.352	0.405	0.479	0.439	0.466	0.186	0.183	0.18	0.179	0.182	0.19	0.183	0.183	0.46	0.428	0.437	0.436	0.397	0.475	0.457	0.504	0.18	0.182	0.183	0.177	0.182	0.187	0.19	0.187	0.508	0.505	0.48	0.498	0.507	0.512	0.47	0.481	0.229
18:40:00	0.202	0.18	0.197	0.181	0.174	0.176	0.183	0.179	0.396	0.361	0.436	0.352	0.405	0.48	0.439	0.467	0.186	0.183	0.18	0.179	0.182	0.189	0.183	0.183	0.46	0.427	0.438	0.436	0.397	0.475	0.457	0.505	0.181	0.182	0.183	0.177	0.182	0.187	0.19	0.187	0.509	0.506	0.48	0.499	0.508	0.513	0.47	0.481	0.229
18:45:00	0.202	0.18	0.197	0.181	0.174	0.176	0.183	0.179	0.396	0.361	0.436	0.352	0.405	0.48	0.44	0.468	0.186	0.183	0.18	0.178	0.182	0.19	0.183	0.183	0.461	0.428	0.438	0.437	0.397	0.476	0.458	0.506	0.181	0.182	0.183	0.177	0.182	0.187	0.19	0.187	0.51	0.508	0.481	0.5	0.508	0.513	0.471	0.482	0.228
18:50:00	0.202	0.18	0.197	0.181	0.174	0.176	0.183	0.179	0.396	0.361	0.437	0.351	0.406	0.481	0.441	0.469	0.186	0.183	0.18	0.179	0.182	0.19	0.183	0.183	0.461	0.429	0.438	0.437	0.397	0.477	0.458	0.507	0.18	0.182	0.183	0.177	0.182	0.187	0.19	0.187	0.51	0.508	0.482	0.5	0.509	0.514	0.471	0.483	0.228
18:55:00	0.202	0.18	0.197	0.181	0.174	0.176	0.182	0.178	0.396	0.36	0.437	0.351	0.405	0.481	0.44	0.47	0.185	0.183	0.18	0.178	0.181	0.189	0.182	0.182	0.462	0.428	0.438	0.437	0.397	0.477	0.458	0.507	0.18	0.181	0.182	0.176	0.181	0.186	0.189	0.187	0.511	0.509	0.482	0.5	0.51	0.514	0.472	0.483	0.227
19:00:00	0.202	0.18	0.197	0.181	0.174	0.176	0.183	0.179	0.397	0.36	0.437	0.35	0.405	0.483	0.441	0.471	0.185	0.183	0.18	0.178	0.182	0.189	0.182	0.183	0.462	0.429	0.438	0.437	0.398	0.478	0.459	0.509	0.18	0.182	0.182	0.176	0.181	0.187	0.19	0.187	0.511	0.509	0.483	0.501	0.51	0.516	0.472	0.484	0.227
19:05:00	0.202	0.18	0.197	0.181	0.174	0.176	0.183	0.179	0.398	0.36	0.438	0.35	0.405	0.483	0.442	0.472	0.185	0.183	0.18	0.178	0.182	0.189	0.183	0.183	0.462	0.429	0.439	0.438	0.398	0.479	0.459	0.509	0.18	0.182	0.183	0.177	0.182	0.187	0.189	0.187	0.512	0.509	0.484	0.502	0.512	0.516	0.473	0.485	0.227
19:10:00	0.202	0.18	0.197	0.181	0.174	0.176	0.183	0.179	0.398	0.36	0.438	0.35	0.405	0.483	0.442	0.473	0.185	0.183	0.18	0.178	0.181	0.188	0.182	0.183	0.463	0.43	0.439	0.438	0.398	0.48	0.46	0.511	0.18	0.182	0.183	0.177	0.182	0.187	0.19	0.187	0.513	0.511	0.485	0.503	0.512	0.518	0.474	0.486	0.227
19:15:00	0.202	0.18	0.197	0.181	0.174	0.176	0.183	0.179	0.399	0.36	0.438	0.35	0.406	0.484	0.443	0.474	0.185	0.183	0.18	0.178	0.182	0.188	0.182	0.183	0.463	0.43	0.44	0.439	0.398	0.48	0.461	0.511	0.181	0.182	0.183	0.177	0.182	0.187	0.19	0.187	0.513	0.512	0.485	0.504	0.513	0.518	0.475	0.486	0.227
19:20:00	0.201	0.18	0.197	0.181	0.174	0.176	0.182	0.178	0.399	0.36	0.438	0.349	0.405	0.484	0.442	0.475	0.185	0.182	0.179	0.178	0.181	0.188	0.182	0.182	0.463	0.43	0.439	0.438	0.398	0.48	0.461	0.512	0.18	0.181	0.182	0.176	0.181	0.186	0.19	0.187	0.514	0.512	0.485	0.504	0.514	0.518	0.474	0.486	0.226
19:25:00	0.202	0.18	0.197	0.181	0.174	0.176	0.182	0.178	0.399	0.36	0.438	0.349	0.406	0.485	0.443	0.476	0.185	0.183	0.18	0.178	0.181	0.189	0.182	0.183	0.464	0.43	0.44	0.439	0.4	0.481	0.461	0.514	0.18	0.182	0.182	0.176	0.181	0.187	0.19	0.187	0.515	0.513	0.486	0.505	0.515	0.519	0.475	0.487	0.225
19:30:00	0.201	0.18	0.197	0.18	0.174	0.176	0.182	0.178	0.399	0.359	0.438	0.348	0.404	0.485	0.443	0.477	0.184	0.183	0.18	0.178	0.181	0.188	0.182	0.182	0.464	0.429	0.439	0.439	0.399	0.481	0.462	0.514	0.182	0.181	0.182	0.176	0.181	0.186	0.189	0.187	0.516	0.514	0.487	0.505	0.515	0.52	0.475	0.488	0.225
19:35:00	0.202	0.18	0.197	0.181	0.174	0.176	0.182	0.178	0.4	0.359	0.438	0.348	0.405	0.486	0.444	0.478	0.185	0.183	0.18	0.178	0.181	0.188	0.182	0.182	0.465	0.431	0.44	0.439	0.399	0.482	0.462	0.515	0.18	0.182	0.182	0.176	0.181	0.186	0.189	0.186	0.516	0.514	0.488	0.506	0.516	0.521	0.476	0.489	0.225
	ECAPMin	ECAPMin	ECAPMin	ECAPMin	ECAPMin	ECAPMin	ECAPMin	ECAPMin	EcAPLB	EcAPLB	EcAPLB	EcAPLB	EcAPLB	EcAPLB	EcAPLB	EcAPLB	EcAMNMin	EcAMNMin	EcAMNMin	EcAMNMin	EcAMNMin	EcAMNMin	EcAMNMin	EcAMNMin	EcAMNLB	EcAMNLB	EcAMNLB	EcAMNLB	EcAMNLB	EcAMNLB	EcAMNLB	EcAMNLB	EcJTaMin	EcJTaMin	EcJTaMin	EcJTaMin	EcJTaMin	EcJTaMin	EcJTaMin	EcJTaMin	EcJTaLB	EcJTaLB	EcJTaLB	EcJTaLB	EcJTaLB	EcJTaLB	EcJTaLB	EcJTaLB	PaWTMin
	0	0	0	0	0	0	0	0	0	0	0	0	0	0	0	0	0	0	0	0	0	0	0	0	0	0	0	0	0	0	0	0	0	0	0	0	0	0	0	0	0	0	0	0	0	0	0	0	0
	0.001	0.001	0.001	0.001	0.001	0.001	0.001	0.001	0.001	0	0.001	0.001	0.001	0.001	0.001	0.001	0.001	0	0.001	0.001	0	0.002	0.001	0.001	0.001	0.001	0	0	0.001	0.001	0.001	0.001	0	0.001	0	0.001	0.001	0.001	0.001	0.002	0	0.001	0.001	0.001	0.001	0.001	0.001	0	-0.006
	0.001	0.001	0	0	0.001	0.001	0	0.001	0.001	0	0	0.001	0.001	0.001	0.001	0.001	0.001	0	0	0.001	0	0.002	0.001	0.001	0.001	0.001	0.001	0	0.001	0.001	0.001	0.001	0	0.001	0	0.001	0.001	0.001	0.001	0.001	0	0.001	0.001	0.001	0.001	0.001	0.001	0	-0.006
	0.002	0.001	0.001	0.001	0.001	0.001	0.001	0.001	0.001	0.001	0.001	0.001	0.001	0.001	0.001	0.001	0.001	0	0	0.001	0	0.002	0.001	0.001	0.001	0.001	0.001	0	0	0.001	0.001	0.001	0	0.001	0.001	0.001	0.001	0.001	0.001	0.001	0	0.001	0.001	0.001	0.001	0.001	0.001	0	-0.006
	0.002	0.001	0.001	0.001	0.001	0.001	0.001	0.001	0.001	0	0.001	0.001	0.001	0.001	0.001	0.001	0.001	0	0	0.001	0	0.002	0.001	0.001	0.001	0.001	0.001	0	0	0.001	0.001	0.001	0	0.001	0.001	0.001	0.001	0.001	0.001	0.001	0	0.001	0.001	0.001	0.001	0.001	0.001	0	-0.006
	0.002	0	0	0	0.001	0.001	0.001	0.001	0.001	0	0	0.001	0.001	0.001	0.001	0.001	0.001	0	0	0.001	0	0.002	0.001	0.001	0.001	0.001	0	0	0	0.001	0.001	0.001	0	0.001	0	0.001	0.001	0.001	0.001	0.001	0	0.001	0.001	0.001	0.001	0.001	0.001	0	-0.006
	0.002	0	0	0	0.001	0.001	0.001	0.001	0.001	0	0	0.001	0.001	0.001	0.001	0.001	0.001	0	0	0.001	0	0.002	0.001	0.001	0.001	0.001	0	0	0	0.001	0.001	0.001	0.002	0.001	0	0.001	0.001	0.001	0.001	0.001	0	0.001	0.001	0.001	0.001	0.001	0.001	0	-0.006
	0.002	0.001	0.001	0.001	0.002	0.001	0.001	0.001	0.001	0.001	0.001	0.001	0.001	0.001	0.001	0.001	0.001	0	0	0.001	0.001	0.002	0.001	0.001	0.001	0.001	0	0	0	0.001	0.001	0.001	0	0.001	0.001	0.001	0.001	0.001	0.001	0.001	0	0.001	0.001	0.001	0.001	0.001	0.001	0	-0.006
	0.002	0.001	0.001	0.001	0.002	0.001	0.001	0.001	0.001	0.001	0.001	0.001	0.001	0.001	0.001	0.001	0.001	0	0	0.001	0.001	0.002	0.001	0.002	0.001	0.001	0.001	0	0	0.001	0.001	0.001	0	0.001	0.001	0.001	0.001	0.001	0.001	0.001	0	0.001	0.001	0.001	0.001	0.001	0.001	0	-0.006
	0.002	0	0	0	0.001	0	0.001	0	0.001	0	0	0.001	0.001	0.001	0.001	0.001	0.001	0	0	0.001	0	0.001	0.001	0.002	0.001	0.001	0	0	0	0.001	0.001	0.001	0	0.001	0	0.001	0.001	0.001	0.001	0.001	0	0.001	0.001	0.001	0.001	0.001	0.001	0	-0.006
	0.001	0	0	0	0.001	0	0	0	0.001	0	0	0.001	0.001	0.001	0.001	0.001	0.001	0	0	0.001	0	0.001	0.001	0.001	0.001	0.001	0	0	0	0.001	0.001	0.001	0	0.001	0	0.001	0.001	0.001	0.001	0	0	0.001	0.001	0.001	0.001	0.001	0.001	0	-0.006
	0.002	0	0	0	0.002	0.001	0.001	0.001	0.001	0.001	0.001	0.001	0.001	0.001	0.001	0.001	0.001	0	0	0.001	0.001	0.002	0.001	0.002	0.001	0.001	0.001	0.001	0.001	0.001	0.001	0.001	0	0.001	0.001	0.001	0.001	0.001	0.001	0.001	0.001	0.002	0.002	0.002	0.001	0.002	0.001	0.001	-0.006
	0.002	0.001	0	0	0.002	0.001	0.001	0.001	0.001	0.001	0.001	0.001	0.001	0.001	0.001	0.001	0.001	0	0	0.001	0.001	0.002	0.002	0.002	0.001	0.001	0.001	0.001	0.001	0.001	0.001	0.001	0	0.001	0.001	0.001	0.001	0.001	0.001	0.001	0.001	0.002	0.002	0.002	0.001	0.001	0.001	0.001	-0.006
	0.002	0	0	0	0.001	0	0	0.001	0.001	0	0.001	0.001	0.001	0.001	0.001	0.001	0.001	0	0	0.001	0	0.001	0.001	0.001	0.001	0.001	0	0	0	0.001	0.001	0.001	0	0.001	0	0.001	0.001	0.001	0.001	0.001	0	0.001	0.001	0.001	0.001	0.001	0.001	0	-0.006
	0.002	0	0	0.001	0.001	0.001	0.001	0.001	0.001	0.001	0.001	0.002	0.001	0.002	0.001	0.002	0.001	0	0	0.001	0.001	0.001	0.002	0.002	0.001	0.001	0.001	0.001	0.001	0.001	0.001	0.001	0	0.001	0	0.001	0.001	0.001	0.001	0.001	0.001	0.002	0.002	0.001	0.001	0.001	0.001	0.001	-0.006
	0.002	0	0	0	0.001	0.001	0.001	0.001	0.001	0.001	0.001	0.002	0.001	0.002	0.002	0.002	0.001	0	0	0.001	0	0.001	0.002	0.002	0.001	0.001	0.001	0.001	0.001	0.001	0.002	0.001	0	0.001	0.001	0.001	0.001	0.001	0.001	0.001	0.001	0.002	0.002	0.002	0.002	0.002	0.002	0.001	-0.006
	0.002	0	0	0	0.002	0.001	0.001	0.001	0.001	0.001	0.001	0.002	0.002	0.002	0.002	0.002	0.001	0	0	0.001	0	0.002	0.002	0.002	0.001	0.001	0.001	0.001	0.001	0.001	0.002	0.002	0	0.001	0.001	0.001	0.001	0.001	0.001	0.001	0.001	0.002	0.002	0.002	0.002	0.002	0.002	0.001	-0.006
	0.002	0.001	0.001	0.001	0.001	0.001	0.001	0.001	0.001	0.001	0.001	0.002	0.002	0.002	0.002	0.002	0.001	0	0	0.001	0	0.001	0.001	0.002	0.001	0.001	0.001	0.001	0.001	0.001	0.002	0.001	0	0.001	0	0.001	0.001	0.001	0.001	0.001	0.001	0.002	0.002	0.002	0.002	0.002	0.002	0.001	-0.006
	0.002	0	0	0	0.001	0.001	0.001	0.001	0.001	0.001	0.001	0.002	0.002	0.002	0.002	0.002	0.001	0	0	0.001	0	0.001	0.001	0.002	0.002	0.002	0.001	0.001	0.001	0.002	0.002	0.002	0	0.001	0.001	0.001	0.001	0.001	0.001	0.001	0.001	0.002	0.002	0.002	0.002	0.002	0.002	0.002	-0.006
	0.002	0	0	0	0.001	0	0	0.001	0.001	0.001	0.001	0.002	0.002	0.002	0.002	0.002	0.001	0	0	0.001	0	0.001	0.001	0.002	0.002	0.002	0.001	0.001	0.001	0.002	0.002	0.002	0.002	0.001	0	0.001	0.001	0.001	0.001	0.001	0.001	0.002	0.002	0.002	0.002	0.002	0.002	0.001	-0.006
	0.002	0.001	0.001	0.001	0.002	0.001	0.001	0.001	0.002	0.002	0.002	0.003	0.002	0.002	0.002	0.002	0.001	0	0	0.001	0	0.001	0.001	0.002	0.002	0.002	0.001	0.001	0.001	0.002	0.002	0.002	0	0.001	0	0.001	0.001	0.001	0.001	0.001	0.001	0.002	0.002	0.002	0.002	0.002	0.002	0.002	-0.006
	0.002	0	0	0	0.001	0	0	0.001	0.002	0.002	0.001	0.003	0.002	0.002	0.002	0.002	0.001	0	0	0.001	0	0.001	0.001	0.001	0.002	0.002	0.001	0.001	0.001	0.002	0.002	0.002	0	0.001	0	0.001	0.001	0.001	0.001	0.001	0.001	0.002	0.002	0.002	0.002	0.002	0.002	0.002	-0.006
	0.001	0	0	0	0.001	0	0	0.001	0.002	0.002	0.002	0.003	0.003	0.002	0.003	0.002	0.001	0	0	0.001	0	0.001	0.001	0.002	0.002	0.002	0.002	0.002	0.002	0.002	0.003	0.003	0	0.001	0	0.001	0.001	0.001	0.001	0.001	0.002	0.003	0.003	0.003	0.003	0.003	0.003	0.002	-0.006
	0.002	0	0	0	0.001	0.001	0.001	0.001	0.002	0.002	0.002	0.004	0.003	0.003	0.003	0.003	0.001	0	0	0.001	0	0.001	0.001	0.002	0.003	0.003	0.002	0.002	0.002	0.003	0.003	0.003	0	0.001	0.001	0.001	0.001	0.001	0.002	0.001	0.002	0.003	0.003	0.003	0.003	0.003	0.003	0.003	-0.006
	0.002	0	0	0	0.001	0	0	0.001	0.002	0.002	0.002	0.004	0.003	0.003	0.003	0.003	0.001	0	0	0.001	0	0.001	0.001	0.001	0.003	0.003	0.002	0.002	0.002	0.003	0.003	0.003	0	0.001	0	0.001	0.001	0.001	0.001	0.001	0.002	0.003	0.003	0.003	0.003	0.003	0.003	0.003	-0.006
	0.002	0	0.001	0.001	0.001	0.001	0.001	0.001	0.003	0.003	0.003	0.005	0.004	0.003	0.004	0.003	0.001	0	0	0.001	0	0.001	0.001	0.002	0.003	0.003	0.003	0.003	0.003	0.004	0.004	0.004	0	0.001	0.001	0.001	0.001	0.001	0.001	0.001	0.003	0.004	0.004	0.004	0.004	0.004	0.004	0.004	-0.006
	0.002	0	0.001	0.001	0.002	0.001	0.001	0.001	0.003	0.004	0.003	0.005	0.004	0.004	0.004	0.004	0.001	0	0	0.001	0	0.001	0.001	0.002	0.004	0.004	0.003	0.003	0.004	0.004	0.004	0.005	0	0.001	0.001	0.001	0.001	0.001	0.001	0.001	0.003	0.005	0.004	0.005	0.005	0.005	0.005	0.004	-0.006
	0.002	0	0	0	0.001	0	0	0.001	0.003	0.004	0.003	0.006	0.005	0.004	0.005	0.004	0.001	0	0	0.001	0	0.001	0.001	0.001	0.004	0.004	0.003	0.004	0.004	0.004	0.005	0.005	0	0.001	0	0.001	0.001	0.001	0.001	0.001	0.003	0.005	0.005	0.005	0.005	0.005	0.005	0.005	-0.006
	0.002	0	0	0	0.001	0.001	0.001	0.001	0.004	0.005	0.004	0.007	0.006	0.005	0.005	0.005	0.001	0	0	0.001	0	0.001	0.001	0.002	0.005	0.005	0.004	0.004	0.005	0.005	0.006	0.006	0	0.001	0.001	0.001	0.001	0.001	0.001	0.001	0.004	0.006	0.006	0.006	0.006	0.006	0.006	0.006	-0.006
	0.002	0.001	0.001	0.001	0.002	0.001	0.001	0.001	0.005	0.006	0.005	0.008	0.006	0.006	0.006	0.006	0.001	0	0	0.001	0	0.001	0.001	0.002	0.005	0.006	0.005	0.005	0.005	0.006	0.007	0.007	0	0.001	0	0.001	0.001	0.001	0.001	0.001	0.005	0.006	0.006	0.006	0.007	0.007	0.007	0.006	-0.006
	0.002	0.001	0.001	0.001	0.002	0.001	0.001	0.001	0.006	0.007	0.005	0.009	0.007	0.006	0.007	0.006	0.001	0	0	0.001	0	0.001	0.001	0.002	0.006	0.006	0.005	0.006	0.006	0.007	0.007	0.008	0	0.001	0	0.001	0.001	0.001	0.001	0.001	0.005	0.007	0.007	0.007	0.008	0.008	0.008	0.007	-0.006
	0.002	0	0	0	0.001	0	0	0.001	0.006	0.007	0.006	0.01	0.008	0.007	0.008	0.007	0.001	0	0	0.001	0	0.001	0.001	0.002	0.007	0.007	0.006	0.007	0.007	0.008	0.008	0.008	0	0.001	0	0.001	0.001	0.001	0.001	0.001	0.006	0.008	0.008	0.008	0.008	0.009	0.009	0.008	-0.006
	0.002	0	0	0	0.001	0.001	0.001	0.001	0.007	0.009	0.007	0.011	0.009	0.008	0.009	0.008	0.001	0	0	0.001	0	0.001	0.001	0.002	0.008	0.008	0.007	0.008	0.008	0.009	0.01	0.01	0	0.001	0	0.001	0.001	0.001	0.001	0.001	0.007	0.009	0.009	0.009	0.01	0.01	0.01	0.01	-0.002
	0.002	0.001	0	0.001	0.002	0.001	0.001	0.001	0.008	0.01	0.008	0.013	0.011	0.009	0.01	0.009	0.001	0	0	0.001	0	0.001	0.001	0.002	0.009	0.009	0.008	0.009	0.01	0.01	0.011	0.012	0	0.002	0.001	0.001	0.002	0.001	0.001	0.001	0.009	0.011	0.01	0.011	0.011	0.012	0.012	0.012	-0.005
	0.002	0	0.001	0.001	0.001	0.001	0.001	0.001	0.009	0.012	0.009	0.015	0.012	0.01	0.012	0.01	0.001	0	0	0.001	0	0.001	0.001	0.002	0.01	0.01	0.009	0.01	0.011	0.011	0.013	0.013	0	0.001	0	0.001	0.001	0.001	0.001	0.001	0.01	0.012	0.012	0.012	0.013	0.013	0.013	0.013	-0.006
	0.002	0	0	0	0.001	0	0	0.001	0.01	0.013	0.01	0.017	0.014	0.011	0.013	0.011	0.001	0	0	0.001	0	0.001	0.001	0.001	0.011	0.012	0.011	0.012	0.012	0.013	0.014	0.014	0	0.001	0	0.001	0.001	0.001	0.001	0.001	0.011	0.014	0.013	0.014	0.014	0.015	0.015	0.015	-0.006
	0.002	0	0	0	0.001	0.001	0.001	0.001	0.012	0.015	0.012	0.02	0.016	0.013	0.015	0.013	0.001	0	0	0.001	0	0.001	0.001	0.002	0.013	0.014	0.013	0.014	0.014	0.015	0.016	0.017	0	0.001	0.001	0.001	0.001	0.001	0.002	0.001	0.013	0.016	0.015	0.016	0.016	0.017	0.017	0.018	-0.005
	0.002	0	0	0.001	0.001	0.001	0.001	0.001	0.014	0.018	0.013	0.023	0.018	0.015	0.017	0.015	0.001	0	0	0.001	0	0.001	0.001	0.002	0.015	0.016	0.015	0.016	0.017	0.017	0.019	0.019	0	0.001	0.001	0.001	0.001	0.001	0.001	0.001	0.015	0.018	0.018	0.018	0.018	0.019	0.019	0.02	-0.006
	0.002	0	0	0	0.001	0.001	0	0.001	0.016	0.02	0.015	0.026	0.02	0.017	0.019	0.016	0.001	0	0	0	0	0.001	0.001	0.001	0.017	0.017	0.016	0.017	0.018	0.019	0.021	0.021	0	0.001	0	0.001	0.001	0.001	0.001	0	0.017	0.02	0.02	0.02	0.021	0.021	0.021	0.022	-0.006
	0.002	0	0	0	0.001	0	0	0.001	0.018	0.023	0.018	0.029	0.024	0.019	0.022	0.019	0.001	0	0	0.001	0	0.001	0.001	0.001	0.019	0.02	0.019	0.02	0.022	0.022	0.024	0.024	0	0.001	0	0.001	0.001	0.001	0.001	0.001	0.02	0.023	0.023	0.023	0.024	0.024	0.025	0.025	-0.006
	0.002	0	0	0	0.001	0	0.001	0.001	0.022	0.027	0.021	0.034	0.027	0.022	0.026	0.022	0.001	0	0	0.001	0	0.001	0.001	0.002	0.022	0.023	0.022	0.024	0.025	0.026	0.027	0.028	0.001	0.001	0	0.001	0.001	0.001	0.001	0.001	0.023	0.027	0.026	0.026	0.027	0.028	0.028	0.029	-0.006
	0.002	0.001	0.002	0.001	0.002	0.001	0.001	0.001	0.025	0.031	0.024	0.038	0.031	0.026	0.03	0.025	0.001	0.001	0.001	0.001	0.001	0.002	0.002	0.002	0.026	0.027	0.026	0.027	0.029	0.03	0.031	0.032	0	0.001	0.001	0.001	0.001	0.001	0.001	0.001	0.027	0.031	0.03	0.03	0.031	0.032	0.032	0.033	-0.005
	0.002	0	0	0	0.001	0	0	0.001	0.028	0.035	0.028	0.043	0.035	0.029	0.033	0.029	0.001	0	0	0.001	0	0.001	0.001	0.002	0.029	0.03	0.03	0.031	0.033	0.034	0.035	0.036	0	0.001	0	0.001	0.001	0.001	0.001	0.001	0.031	0.035	0.035	0.034	0.035	0.036	0.036	0.037	-0.006
	0.002	0	0.001	0.001	0.001	0.001	0.001	0.001	0.033	0.04	0.032	0.048	0.04	0.034	0.038	0.033	0.001	0	0	0.001	0	0.001	0.001	0.002	0.033	0.035	0.034	0.036	0.037	0.038	0.039	0.041	0	0.001	0.001	0.001	0.001	0.001	0.001	0.001	0.035	0.04	0.039	0.039	0.04	0.041	0.041	0.042	-0.006
	0.002	0	0.001	0	0.002	0.001	0.001	0.001	0.037	0.044	0.036	0.052	0.045	0.038	0.043	0.037	0.001	0	0	0.001	0	0.001	0.001	0.002	0.038	0.039	0.039	0.04	0.042	0.043	0.044	0.045	0	0.001	0.001	0.001	0.001	0.001	0.001	0.002	0.04	0.045	0.044	0.044	0.044	0.045	0.046	0.047	-0.006
	0.002	0	0	0	0.001	0	0	0.001	0.041	0.049	0.04	0.057	0.049	0.042	0.047	0.041	0.001	0	0	0	0	0.001	0.001	0.001	0.042	0.043	0.043	0.044	0.046	0.047	0.048	0.049	0	0.001	0	0.001	0.001	0.001	0.001	0	0.044	0.049	0.049	0.048	0.048	0.049	0.05	0.051	-0.006
	0.002	0.001	0.001	0.001	0.002	0.001	0.001	0.001	0.045	0.053	0.045	0.063	0.054	0.047	0.052	0.046	0.001	0.001	0.001	0.001	0.001	0.002	0.002	0.002	0.046	0.047	0.047	0.049	0.051	0.051	0.052	0.054	0	0.001	0.001	0.001	0.001	0.001	0.001	0.001	0.049	0.054	0.054	0.053	0.053	0.054	0.054	0.056	-0.006
	0.002	0	0	0	0.001	0.001	0.001	0.001	0.048	0.057	0.048	0.067	0.058	0.051	0.055	0.05	0.001	0	0	0.001	0	0.001	0.001	0.002	0.05	0.05	0.051	0.052	0.054	0.055	0.055	0.057	0	0.001	0	0.001	0.001	0.001	0.001	0.001	0.053	0.057	0.057	0.056	0.057	0.058	0.058	0.06	-0.006
	0.002	0	0	0	0.001	0.001	0.001	0.001	0.052	0.061	0.052	0.071	0.062	0.055	0.059	0.054	0.001	0	0	0.001	0	0.001	0.001	0.002	0.053	0.054	0.055	0.056	0.058	0.059	0.06	0.062	0	0.001	0	0.001	0.001	0.001	0.001	0.001	0.057	0.062	0.062	0.061	0.061	0.062	0.062	0.064	-0.006
	0.002	0.001	0.001	0.001	0.002	0.001	0.001	0.001	0.057	0.066	0.057	0.075	0.066	0.059	0.064	0.058	0.001	0	0	0.001	0	0.001	0.001	0.002	0.058	0.059	0.059	0.061	0.062	0.064	0.064	0.067	0	0.001	0.001	0.001	0.002	0.001	0.001	0.001	0.062	0.066	0.067	0.065	0.066	0.067	0.067	0.069	-0.005
	0.002	0	0	0	0.001	0	0	0.001	0.061	0.069	0.061	0.079	0.07	0.063	0.068	0.062	0.001	0	0	0.001	0	0.001	0.001	0.001	0.062	0.062	0.063	0.065	0.066	0.068	0.068	0.071	0	0.001	0	0.001	0.001	0.001	0.001	0.001	0.066	0.071	0.071	0.069	0.07	0.071	0.071	0.073	-0.006
	0.002	0.001	0.001	0.001	0.002	0.001	0.001	0.001	0.066	0.074	0.066	0.084	0.075	0.068	0.073	0.067	0.001	0	0	0.001	0	0.001	0.001	0.002	0.067	0.067	0.068	0.07	0.071	0.073	0.073	0.076	0.002	0.001	0.001	0.001	0.001	0.001	0.001	0.001	0.072	0.076	0.076	0.075	0.075	0.076	0.076	0.078	-0.005
	0.002	0.001	0.001	0.001	0.002	0.001	0.001	0.001	0.07	0.078	0.07	0.088	0.08	0.073	0.077	0.071	0.001	0	0	0.001	0	0.001	0.001	0.002	0.071	0.071	0.073	0.074	0.074	0.077	0.077	0.08	0	0.001	0.001	0.001	0.001	0.001	0.001	0.001	0.076	0.08	0.08	0.079	0.079	0.081	0.08	0.082	-0.002
	0.001	0	0	0	0.001	0	0	0.001	0.074	0.082	0.074	0.093	0.083	0.077	0.081	0.075	0.001	0	0	0	0	0.001	0.001	0.001	0.075	0.075	0.077	0.078	0.078	0.082	0.081	0.084	0	0.001	0	0.001	0.001	0.001	0.001	0	0.081	0.084	0.085	0.083	0.083	0.085	0.085	0.087	-0.006
	0.002	0.001	0.001	0.001	0.002	0.001	0.001	0.001	0.079	0.087	0.079	0.098	0.088	0.082	0.086	0.08	0.001	0.001	0	0.001	0	0.002	0.002	0.002	0.081	0.08	0.082	0.084	0.083	0.087	0.087	0.09	0.001	0.002	0.001	0.001	0.002	0.001	0.002	0.001	0.086	0.09	0.09	0.089	0.089	0.09	0.09	0.093	-0.005
	0.002	0.001	0.001	0.001	0.002	0.001	0.001	0.001	0.084	0.091	0.084	0.102	0.093	0.087	0.091	0.085	0.001	0.001	0	0.001	0	0.002	0.002	0.002	0.087	0.085	0.087	0.089	0.088	0.092	0.092	0.095	0.003	0.001	0.001	0.001	0.001	0.001	0.001	0.001	0.092	0.095	0.095	0.093	0.094	0.095	0.095	0.098	-0.005
	0.002	0.001	0.001	0.001	0.002	0.001	0.001	0.001	0.089	0.096	0.089	0.107	0.098	0.092	0.096	0.09	0.001	0	0	0.001	0	0.001	0.001	0.002	0.092	0.09	0.093	0.094	0.093	0.098	0.097	0.101	0	0.001	0.001	0.001	0.001	0.001	0.001	0.001	0.097	0.101	0.101	0.099	0.099	0.101	0.1	0.103	-0.005
	0.002	0.001	0.001	0.001	0.002	0.001	0.001	0.001	0.094	0.102	0.095	0.113	0.103	0.097	0.101	0.095	0.001	0.001	0.001	0.001	0.001	0.002	0.002	0.002	0.097	0.096	0.099	0.1	0.098	0.104	0.103	0.107	0.001	0.002	0.001	0.001	0.001	0.001	0.001	0.001	0.103	0.107	0.107	0.105	0.105	0.106	0.105	0.109	-0.005
	0.002	0.001	0.001	0.001	0.001	0.001	0.001	0.001	0.1	0.106	0.1	0.118	0.108	0.103	0.106	0.101	0.001	0	0	0.001	0	0.001	0.001	0.002	0.103	0.101	0.105	0.106	0.104	0.11	0.108	0.113	0	0.001	0.001	0.001	0.001	0.001	0.001	0.001	0.109	0.112	0.113	0.11	0.11	0.112	0.111	0.115	-0.005
	0.002	0	0	0	0.001	0	0.001	0.001	0.105	0.112	0.106	0.123	0.114	0.108	0.112	0.107	0.001	0	0	0.001	0	0.001	0.001	0.002	0.109	0.106	0.111	0.111	0.109	0.116	0.114	0.119	0	0.001	0	0.001	0.001	0.001	0.001	0.001	0.116	0.119	0.119	0.116	0.116	0.118	0.116	0.122	-0.005
	0.002	0	0	0	0.001	0.001	0.001	0.001	0.111	0.117	0.113	0.129	0.119	0.115	0.118	0.113	0.001	0	0	0.001	0	0.001	0.001	0.001	0.115	0.112	0.117	0.118	0.115	0.123	0.121	0.126	0	0.001	0	0.001	0.001	0.001	0.001	0.001	0.122	0.125	0.125	0.123	0.122	0.124	0.123	0.128	-0.005
	0.002	0.001	0.001	0.001	0.002	0.001	0.001	0.001	0.117	0.123	0.119	0.135	0.126	0.122	0.124	0.12	0.001	0.001	0	0.001	0	0.002	0.001	0.002	0.123	0.119	0.125	0.125	0.122	0.13	0.128	0.132	0	0.001	0.001	0.001	0.001	0.001	0.001	0.001	0.13	0.133	0.133	0.13	0.13	0.132	0.13	0.135	-0.005
	0.002	0	0	0	0.001	0.001	0.001	0.001	0.124	0.13	0.126	0.141	0.132	0.128	0.131	0.125	0.001	0	0	0.001	0	0.001	0.001	0.002	0.128	0.124	0.129	0.13	0.126	0.134	0.131	0.136	0	0.001	0.001	0.001	0.001	0.001	0.001	0.001	0.135	0.138	0.138	0.136	0.135	0.137	0.136	0.141	-0.005
	0.002	0	0.001	0.001	0.001	0.001	0.001	0.001	0.128	0.133	0.13	0.145	0.138	0.133	0.135	0.129	0.001	0	0	0.001	0	0.001	0.001	0.002	0.132	0.127	0.133	0.133	0.129	0.137	0.134	0.14	0.002	0.001	0.001	0.001	0.001	0.001	0.001	0.001	0.138	0.141	0.141	0.139	0.138	0.141	0.14	0.145	-0.005
	0.002	0	0	0	0.002	0.001	0.001	0.001	0.13	0.136	0.133	0.148	0.141	0.136	0.137	0.132	0.001	0	0	0.001	0	0.001	0.001	0.002	0.135	0.13	0.136	0.136	0.131	0.14	0.137	0.143	0	0.001	0.001	0.001	0.001	0.001	0.001	0.001	0.141	0.144	0.144	0.142	0.141	0.144	0.143	0.148	-0.004
	0.002	0.001	0.001	0.001	0.002	0.001	0.001	0.001	0.134	0.138	0.136	0.15	0.144	0.139	0.141	0.135	0.001	0.001	0	0.001	0	0.002	0.001	0.002	0.138	0.133	0.139	0.139	0.134	0.143	0.14	0.146	0.002	0.002	0.001	0.001	0.002	0.001	0.001	0.001	0.145	0.147	0.147	0.145	0.144	0.147	0.145	0.151	-0.004
	0.002	0	0.001	0.001	0.001	0.001	0.001	0.001	0.136	0.14	0.138	0.151	0.146	0.142	0.142	0.138	0.001	0	0	0.001	0	0.001	0.001	0.002	0.141	0.136	0.142	0.141	0.136	0.145	0.142	0.148	0	0.001	0.001	0.001	0.001	0.001	0.001	0.001	0.147	0.149	0.15	0.147	0.146	0.149	0.147	0.153	-0.004
	0.002	0	0.001	0.001	0.001	0.001	0.001	0.001	0.138	0.142	0.141	0.153	0.149	0.145	0.145	0.14	0.001	0	0	0.001	0	0.001	0.001	0.002	0.144	0.138	0.145	0.144	0.138	0.148	0.144	0.151	0	0.001	0.001	0.001	0.001	0.001	0.001	0.001	0.15	0.152	0.152	0.15	0.149	0.152	0.15	0.155	-0.004
	0.002	0.001	0.001	0.001	0.002	0.001	0.001	0.001	0.141	0.144	0.144	0.155	0.151	0.148	0.148	0.143	0.001	0.001	0	0.001	0.001	0.002	0.001	0.002	0.148	0.141	0.148	0.147	0.14	0.151	0.147	0.154	0.001	0.002	0.001	0.001	0.002	0.001	0.002	0.001	0.153	0.155	0.155	0.153	0.152	0.155	0.153	0.157	-0.004
	0.002	0.001	0.001	0.001	0.002	0.001	0.001	0.001	0.143	0.146	0.147	0.157	0.153	0.151	0.15	0.146	0.001	0.001	0	0.001	0	0.002	0.001	0.002	0.151	0.144	0.151	0.149	0.142	0.154	0.149	0.156	0	0.001	0.001	0.001	0.001	0.001	0.001	0.001	0.156	0.157	0.158	0.155	0.154	0.157	0.155	0.16	-0.004
	0.002	0.001	0.001	0.001	0.002	0.001	0.001	0.002	0.146	0.148	0.15	0.16	0.156	0.154	0.153	0.15	0.002	0.001	0.001	0.001	0.001	0.002	0.002	0.002	0.155	0.147	0.154	0.153	0.145	0.157	0.153	0.16	0.001	0.002	0.001	0.002	0.002	0.002	0.002	0.001	0.16	0.161	0.161	0.159	0.158	0.161	0.158	0.163	-0.003
	0.002	0.001	0.001	0.001	0.002	0.001	0.001	0.001	0.149	0.15	0.153	0.161	0.158	0.157	0.155	0.153	0.001	0.001	0	0.001	0	0.002	0.001	0.002	0.158	0.149	0.157	0.155	0.147	0.16	0.155	0.162	0.001	0.002	0.001	0.001	0.002	0.001	0.001	0.001	0.163	0.164	0.164	0.162	0.161	0.164	0.161	0.167	-0.003
	0.003	0.001	0.001	0.001	0.002	0.001	0.001	0.002	0.152	0.153	0.157	0.164	0.161	0.161	0.158	0.157	0.002	0.001	0.001	0.002	0.001	0.002	0.002	0.002	0.161	0.153	0.161	0.158	0.15	0.163	0.158	0.165	0.001	0.002	0.001	0.002	0.002	0.002	0.002	0.001	0.166	0.167	0.167	0.165	0.164	0.167	0.164	0.17	-0.003
	0.003	0.001	0.001	0.001	0.002	0.001	0.001	0.002	0.156	0.155	0.16	0.166	0.163	0.163	0.161	0.159	0.002	0.001	0	0.001	0.001	0.002	0.002	0.002	0.164	0.155	0.163	0.161	0.152	0.165	0.16	0.168	0.001	0.002	0.001	0.001	0.002	0.001	0.002	0.001	0.169	0.17	0.17	0.168	0.167	0.17	0.167	0.173	-0.002
	0.002	0.001	0.001	0.001	0.002	0.001	0.001	0.001	0.158	0.157	0.163	0.168	0.166	0.167	0.164	0.163	0.001	0.001	0	0.001	0	0.001	0.002	0.002	0.166	0.158	0.166	0.163	0.154	0.168	0.163	0.171	0.001	0.002	0.001	0.001	0.001	0.001	0.002	0.001	0.172	0.172	0.172	0.171	0.169	0.173	0.17	0.176	-0.003
	0.003	0.001	0.001	0.001	0.002	0.001	0.001	0.002	0.161	0.16	0.166	0.17	0.169	0.17	0.167	0.166	0.002	0.001	0.001	0.002	0.001	0.002	0.002	0.002	0.17	0.161	0.169	0.166	0.157	0.171	0.166	0.174	0.001	0.002	0.002	0.002	0.002	0.002	0.002	0.002	0.175	0.176	0.175	0.174	0.173	0.176	0.173	0.179	-0.001
	0.002	0.001	0.001	0.001	0.002	0.001	0.001	0.001	0.163	0.161	0.168	0.172	0.171	0.173	0.169	0.168	0.002	0.001	0.001	0.001	0.001	0.002	0.002	0.002	0.172	0.163	0.171	0.168	0.158	0.173	0.168	0.176	0.001	0.002	0.001	0.001	0.001	0.001	0.001	0.002	0.177	0.177	0.177	0.176	0.174	0.178	0.175	0.181	-0.002
	0.002	0.001	0.001	0.001	0.002	0.001	0.001	0.002	0.166	0.164	0.171	0.174	0.174	0.175	0.172	0.171	0.001	0.001	0	0.001	0.001	0.002	0.002	0.002	0.175	0.165	0.174	0.171	0.161	0.176	0.171	0.179	0.001	0.002	0.001	0.001	0.001	0.001	0.002	0.001	0.18	0.18	0.179	0.178	0.177	0.181	0.177	0.183	-0.002
	0.002	0.001	0.001	0.001	0.002	0.001	0.001	0.001	0.168	0.166	0.174	0.176	0.176	0.178	0.174	0.174	0.002	0.001	0.001	0.001	0.001	0.002	0.002	0.002	0.178	0.168	0.177	0.174	0.163	0.179	0.174	0.182	0.001	0.002	0.001	0.002	0.002	0.002	0.002	0.001	0.183	0.183	0.182	0.181	0.18	0.184	0.18	0.186	-0.001
	0.003	0.001	0.001	0.001	0.002	0.001	0.001	0.002	0.171	0.168	0.177	0.178	0.179	0.181	0.177	0.177	0.002	0.001	0.001	0.001	0.001	0.002	0.002	0.002	0.182	0.172	0.181	0.177	0.165	0.182	0.177	0.186	0.001	0.002	0.002	0.002	0.002	0.002	0.002	0.002	0.186	0.186	0.185	0.184	0.183	0.187	0.183	0.189	0.01
	0.002	0.001	0.001	0.001	0.002	0.001	0.001	0.001	0.173	0.17	0.18	0.179	0.181	0.184	0.179	0.18	0.002	0.001	0.001	0.001	0.001	0.002	0.002	0.002	0.186	0.174	0.184	0.179	0.167	0.185	0.179	0.188	0.001	0.002	0.001	0.002	0.002	0.002	0.002	0.001	0.188	0.188	0.187	0.186	0.185	0.189	0.185	0.191	-0.001
	0.002	0.001	0.001	0.001	0.002	0.001	0.001	0.001	0.176	0.172	0.184	0.181	0.183	0.187	0.182	0.183	0.002	0.001	0.001	0.001	0.001	0.002	0.002	0.002	0.189	0.176	0.187	0.181	0.169	0.187	0.182	0.191	0.001	0.002	0.001	0.001	0.001	0.001	0.002	0.001	0.19	0.19	0.189	0.188	0.187	0.191	0.187	0.193	-0.001
	0.003	0.002	0.002	0.002	0.002	0.002	0.002	0.002	0.179	0.175	0.188	0.184	0.186	0.191	0.185	0.187	0.002	0.002	0.001	0.002	0.001	0.003	0.002	0.003	0.192	0.18	0.19	0.184	0.172	0.192	0.186	0.195	0.002	0.003	0.002	0.002	0.002	0.002	0.002	0.002	0.194	0.193	0.192	0.191	0.19	0.194	0.19	0.196	0
	0.003	0.002	0.002	0.001	0.002	0.002	0.002	0.002	0.182	0.177	0.19	0.186	0.188	0.194	0.187	0.189	0.002	0.001	0.001	0.002	0.001	0.002	0.002	0.003	0.194	0.183	0.192	0.187	0.174	0.195	0.188	0.197	0.001	0.002	0.002	0.002	0.002	0.002	0.002	0.002	0.197	0.195	0.194	0.193	0.193	0.197	0.192	0.198	0.001
	0.003	0.002	0.002	0.002	0.002	0.002	0.002	0.002	0.185	0.18	0.193	0.188	0.191	0.197	0.19	0.191	0.002	0.002	0.001	0.002	0.002	0.002	0.002	0.003	0.197	0.186	0.195	0.19	0.176	0.196	0.191	0.199	0.004	0.003	0.002	0.002	0.002	0.002	0.002	0.002	0.199	0.198	0.197	0.196	0.195	0.199	0.194	0.201	0.002
	0.003	0.002	0.002	0.002	0.002	0.002	0.002	0.002	0.187	0.182	0.195	0.191	0.194	0.199	0.193	0.194	0.002	0.002	0.001	0.002	0.002	0.003	0.002	0.003	0.199	0.188	0.197	0.193	0.179	0.199	0.193	0.202	0.003	0.003	0.002	0.002	0.002	0.002	0.003	0.002	0.202	0.2	0.199	0.198	0.198	0.202	0.197	0.203	0.002
	0.003	0.002	0.002	0.002	0.003	0.002	0.002	0.002	0.19	0.185	0.198	0.193	0.196	0.201	0.196	0.196	0.003	0.002	0.001	0.002	0.002	0.003	0.003	0.003	0.202	0.19	0.2	0.196	0.181	0.201	0.195	0.204	0.002	0.003	0.003	0.003	0.003	0.003	0.003	0.003	0.205	0.203	0.202	0.201	0.2	0.204	0.199	0.206	0.003
	0.003	0.002	0.002	0.002	0.003	0.002	0.002	0.002	0.191	0.187	0.199	0.196	0.199	0.203	0.198	0.198	0.003	0.002	0.001	0.002	0.002	0.003	0.003	0.003	0.204	0.193	0.202	0.198	0.183	0.203	0.197	0.207	0.005	0.003	0.003	0.003	0.003	0.003	0.003	0.003	0.208	0.206	0.205	0.204	0.203	0.207	0.202	0.208	0.004
	0.003	0.002	0.002	0.002	0.003	0.002	0.002	0.003	0.193	0.19	0.202	0.198	0.201	0.205	0.199	0.2	0.003	0.002	0.001	0.002	0.002	0.003	0.003	0.003	0.206	0.194	0.204	0.2	0.184	0.205	0.199	0.208	0.002	0.003	0.003	0.003	0.003	0.003	0.003	0.003	0.211	0.209	0.207	0.206	0.206	0.21	0.205	0.21	0.005
	0.004	0.002	0.002	0.002	0.003	0.002	0.002	0.003	0.195	0.192	0.204	0.201	0.203	0.207	0.201	0.202	0.003	0.002	0.002	0.002	0.002	0.003	0.003	0.003	0.209	0.197	0.206	0.202	0.186	0.207	0.202	0.211	0.003	0.003	0.003	0.003	0.003	0.003	0.004	0.003	0.213	0.211	0.21	0.209	0.209	0.213	0.208	0.213	0.005
	0.003	0.002	0.002	0.002	0.003	0.002	0.002	0.003	0.196	0.193	0.206	0.202	0.204	0.209	0.203	0.203	0.003	0.002	0.001	0.002	0.002	0.003	0.003	0.003	0.21	0.198	0.207	0.203	0.187	0.209	0.203	0.212	0.002	0.003	0.003	0.003	0.003	0.003	0.003	0.003	0.215	0.214	0.212	0.211	0.211	0.215	0.209	0.215	0.006
	0.004	0.002	0.003	0.002	0.003	0.003	0.003	0.003	0.198	0.195	0.209	0.204	0.206	0.211	0.205	0.206	0.003	0.003	0.002	0.002	0.003	0.003	0.003	0.004	0.212	0.201	0.21	0.206	0.189	0.211	0.205	0.215	0.003	0.004	0.004	0.003	0.003	0.003	0.004	0.003	0.219	0.217	0.215	0.214	0.214	0.218	0.212	0.218	0.007
	0.004	0.002	0.003	0.002	0.003	0.002	0.002	0.003	0.2	0.196	0.21	0.205	0.207	0.213	0.206	0.207	0.003	0.002	0.001	0.002	0.002	0.003	0.003	0.003	0.214	0.202	0.211	0.207	0.19	0.213	0.207	0.216	0.003	0.003	0.003	0.003	0.003	0.003	0.003	0.003	0.221	0.219	0.217	0.216	0.216	0.22	0.214	0.22	0.008
	0.004	0.003	0.003	0.003	0.004	0.003	0.003	0.003	0.202	0.198	0.213	0.207	0.209	0.216	0.208	0.21	0.004	0.003	0.002	0.003	0.003	0.004	0.004	0.004	0.217	0.205	0.214	0.209	0.192	0.215	0.209	0.219	0.003	0.004	0.004	0.004	0.003	0.004	0.004	0.004	0.224	0.222	0.22	0.219	0.219	0.224	0.217	0.223	0.009
	0.004	0.003	0.003	0.003	0.004	0.003	0.003	0.003	0.203	0.199	0.215	0.208	0.211	0.217	0.209	0.212	0.004	0.003	0.002	0.003	0.003	0.004	0.004	0.004	0.219	0.206	0.216	0.211	0.193	0.217	0.211	0.22	0.003	0.004	0.004	0.004	0.003	0.004	0.004	0.003	0.227	0.225	0.222	0.221	0.221	0.226	0.219	0.225	0.01
	0.004	0.003	0.003	0.003	0.003	0.003	0.003	0.003	0.205	0.2	0.217	0.209	0.212	0.219	0.211	0.214	0.004	0.003	0.002	0.003	0.003	0.004	0.004	0.004	0.221	0.208	0.218	0.213	0.194	0.219	0.213	0.222	0.003	0.004	0.004	0.004	0.003	0.004	0.004	0.004	0.229	0.227	0.225	0.224	0.224	0.228	0.222	0.227	0.012
	0.004	0.003	0.003	0.003	0.004	0.003	0.003	0.004	0.207	0.202	0.219	0.21	0.214	0.221	0.212	0.215	0.004	0.003	0.002	0.003	0.003	0.004	0.003	0.004	0.223	0.21	0.22	0.215	0.196	0.22	0.214	0.224	0.003	0.004	0.004	0.004	0.003	0.004	0.004	0.004	0.232	0.23	0.227	0.226	0.227	0.231	0.224	0.229	0.013
	0.005	0.003	0.004	0.003	0.004	0.003	0.003	0.004	0.208	0.203	0.221	0.212	0.215	0.223	0.214	0.217	0.004	0.003	0.002	0.003	0.003	0.004	0.004	0.004	0.225	0.212	0.222	0.217	0.197	0.223	0.216	0.226	0.003	0.004	0.005	0.004	0.004	0.004	0.005	0.004	0.234	0.232	0.229	0.229	0.229	0.233	0.227	0.232	0.016
	0.005	0.003	0.004	0.003	0.004	0.003	0.004	0.005	0.21	0.204	0.223	0.213	0.217	0.225	0.216	0.219	0.004	0.004	0.003	0.003	0.004	0.004	0.004	0.004	0.227	0.214	0.224	0.219	0.199	0.225	0.218	0.228	0.004	0.005	0.005	0.004	0.004	0.005	0.005	0.004	0.237	0.234	0.232	0.231	0.232	0.236	0.229	0.235	0.016
	0.005	0.004	0.004	0.004	0.004	0.004	0.004	0.005	0.212	0.206	0.225	0.214	0.218	0.227	0.218	0.221	0.005	0.004	0.003	0.004	0.004	0.005	0.005	0.005	0.229	0.216	0.226	0.22	0.199	0.226	0.22	0.23	0.004	0.005	0.005	0.004	0.004	0.005	0.005	0.004	0.239	0.236	0.234	0.233	0.234	0.238	0.231	0.237	0.017
	0.006	0.004	0.004	0.004	0.005	0.004	0.004	0.005	0.213	0.207	0.227	0.215	0.22	0.229	0.219	0.223	0.005	0.004	0.003	0.004	0.004	0.005	0.005	0.005	0.23	0.218	0.228	0.222	0.201	0.228	0.221	0.232	0.005	0.005	0.005	0.005	0.004	0.005	0.006	0.005	0.241	0.238	0.236	0.236	0.236	0.24	0.233	0.239	0.019
	0.005	0.004	0.004	0.004	0.004	0.004	0.004	0.005	0.214	0.208	0.229	0.216	0.221	0.231	0.22	0.224	0.005	0.004	0.003	0.003	0.004	0.005	0.005	0.005	0.232	0.219	0.229	0.224	0.202	0.23	0.223	0.233	0.004	0.005	0.005	0.005	0.004	0.005	0.006	0.005	0.243	0.24	0.238	0.238	0.238	0.241	0.235	0.241	0.024
	0.006	0.004	0.005	0.004	0.005	0.004	0.005	0.005	0.216	0.21	0.231	0.217	0.223	0.233	0.222	0.227	0.005	0.005	0.003	0.004	0.005	0.005	0.005	0.005	0.234	0.221	0.232	0.226	0.203	0.232	0.225	0.236	0.005	0.006	0.006	0.005	0.004	0.005	0.006	0.005	0.245	0.242	0.24	0.24	0.24	0.244	0.237	0.243	0.023
	0.007	0.005	0.005	0.005	0.005	0.005	0.005	0.006	0.217	0.211	0.233	0.218	0.224	0.235	0.224	0.229	0.006	0.005	0.004	0.004	0.005	0.006	0.006	0.006	0.237	0.223	0.234	0.228	0.206	0.234	0.227	0.238	0.005	0.006	0.007	0.006	0.005	0.006	0.007	0.006	0.248	0.244	0.241	0.242	0.242	0.246	0.239	0.245	0.026
	0.006	0.005	0.005	0.005	0.005	0.005	0.005	0.006	0.218	0.212	0.234	0.219	0.225	0.237	0.225	0.23	0.006	0.005	0.004	0.004	0.005	0.006	0.005	0.006	0.238	0.225	0.235	0.229	0.206	0.235	0.228	0.239	0.005	0.006	0.006	0.005	0.005	0.006	0.007	0.005	0.249	0.246	0.243	0.243	0.243	0.247	0.24	0.246	0.029
	0.007	0.005	0.006	0.005	0.006	0.005	0.005	0.006	0.22	0.213	0.236	0.22	0.227	0.239	0.227	0.232	0.006	0.006	0.004	0.005	0.006	0.006	0.006	0.006	0.241	0.227	0.237	0.231	0.207	0.237	0.23	0.241	0.006	0.006	0.007	0.006	0.005	0.006	0.008	0.006	0.251	0.248	0.245	0.245	0.246	0.249	0.242	0.248	0.032
	0.007	0.006	0.006	0.006	0.006	0.006	0.006	0.007	0.222	0.215	0.238	0.221	0.229	0.241	0.229	0.234	0.007	0.006	0.005	0.005	0.006	0.007	0.006	0.006	0.243	0.229	0.239	0.233	0.209	0.24	0.233	0.243	0.006	0.007	0.008	0.007	0.006	0.007	0.008	0.007	0.253	0.25	0.247	0.247	0.248	0.251	0.244	0.25	0.037
	0.008	0.006	0.007	0.006	0.007	0.006	0.006	0.007	0.223	0.216	0.24	0.223	0.23	0.243	0.231	0.236	0.007	0.007	0.005	0.005	0.007	0.007	0.007	0.007	0.245	0.23	0.241	0.235	0.21	0.241	0.234	0.245	0.007	0.007	0.008	0.007	0.006	0.007	0.009	0.007	0.255	0.252	0.249	0.249	0.249	0.253	0.246	0.252	0.04
	0.008	0.007	0.007	0.007	0.007	0.007	0.007	0.008	0.224	0.217	0.243	0.224	0.231	0.245	0.232	0.237	0.007	0.007	0.005	0.006	0.007	0.007	0.007	0.007	0.247	0.232	0.243	0.236	0.212	0.243	0.235	0.247	0.007	0.008	0.009	0.007	0.006	0.008	0.009	0.007	0.257	0.254	0.251	0.251	0.252	0.255	0.248	0.253	0.042
	0.009	0.007	0.007	0.007	0.007	0.006	0.007	0.008	0.226	0.218	0.244	0.224	0.232	0.246	0.233	0.239	0.008	0.007	0.005	0.006	0.007	0.008	0.007	0.007	0.248	0.234	0.245	0.237	0.213	0.244	0.237	0.248	0.007	0.008	0.009	0.007	0.006	0.008	0.009	0.008	0.259	0.255	0.252	0.253	0.253	0.256	0.249	0.255	0.044
	0.009	0.007	0.008	0.007	0.008	0.007	0.007	0.008	0.227	0.219	0.246	0.225	0.234	0.248	0.235	0.24	0.008	0.008	0.006	0.006	0.008	0.008	0.008	0.008	0.25	0.235	0.246	0.239	0.214	0.246	0.239	0.25	0.008	0.008	0.009	0.008	0.007	0.008	0.01	0.008	0.261	0.258	0.253	0.255	0.255	0.258	0.25	0.256	0.045
	0.009	0.008	0.008	0.007	0.008	0.007	0.008	0.009	0.228	0.22	0.247	0.226	0.235	0.25	0.236	0.242	0.009	0.008	0.006	0.007	0.008	0.008	0.008	0.008	0.252	0.237	0.248	0.241	0.215	0.248	0.24	0.252	0.008	0.009	0.01	0.008	0.007	0.009	0.01	0.009	0.263	0.259	0.255	0.256	0.257	0.26	0.252	0.258	0.049
	0.01	0.008	0.009	0.008	0.009	0.008	0.008	0.01	0.229	0.222	0.249	0.227	0.237	0.251	0.238	0.244	0.009	0.009	0.007	0.007	0.009	0.009	0.009	0.009	0.254	0.239	0.25	0.243	0.217	0.25	0.242	0.254	0.009	0.009	0.01	0.009	0.008	0.009	0.011	0.009	0.265	0.261	0.257	0.258	0.258	0.262	0.254	0.26	0.051
	0.011	0.009	0.01	0.009	0.009	0.008	0.009	0.01	0.23	0.222	0.25	0.228	0.238	0.253	0.24	0.246	0.01	0.009	0.007	0.008	0.009	0.01	0.009	0.009	0.256	0.24	0.251	0.244	0.218	0.251	0.243	0.255	0.01	0.01	0.011	0.009	0.008	0.01	0.011	0.01	0.267	0.263	0.259	0.26	0.26	0.264	0.255	0.261	0.052
	0.011	0.009	0.011	0.009	0.009	0.009	0.009	0.011	0.232	0.224	0.252	0.229	0.239	0.255	0.241	0.247	0.01	0.01	0.008	0.008	0.01	0.01	0.01	0.009	0.257	0.241	0.253	0.245	0.219	0.253	0.244	0.257	0.01	0.01	0.012	0.01	0.008	0.01	0.012	0.01	0.269	0.265	0.26	0.262	0.262	0.266	0.257	0.263	0.065
	0.012	0.01	0.011	0.009	0.01	0.009	0.01	0.011	0.232	0.224	0.253	0.23	0.24	0.257	0.242	0.248	0.011	0.01	0.008	0.008	0.01	0.01	0.01	0.01	0.259	0.242	0.254	0.247	0.22	0.254	0.246	0.258	0.01	0.011	0.012	0.01	0.009	0.011	0.012	0.011	0.271	0.266	0.262	0.263	0.263	0.267	0.258	0.264	0.058
	0.012	0.01	0.011	0.01	0.01	0.01	0.011	0.012	0.234	0.226	0.255	0.231	0.241	0.258	0.243	0.25	0.011	0.011	0.008	0.009	0.011	0.011	0.011	0.01	0.261	0.244	0.256	0.248	0.221	0.256	0.247	0.26	0.011	0.011	0.013	0.01	0.009	0.011	0.013	0.011	0.273	0.268	0.264	0.265	0.265	0.269	0.26	0.266	0.061
	0.014	0.011	0.013	0.011	0.012	0.011	0.012	0.013	0.235	0.227	0.257	0.232	0.243	0.26	0.245	0.252	0.013	0.012	0.01	0.01	0.012	0.012	0.012	0.011	0.263	0.246	0.258	0.25	0.223	0.258	0.249	0.262	0.012	0.012	0.013	0.011	0.01	0.012	0.014	0.012	0.275	0.271	0.266	0.267	0.267	0.271	0.261	0.268	0.062
	0.014	0.012	0.013	0.012	0.012	0.011	0.012	0.013	0.236	0.228	0.258	0.232	0.244	0.263	0.247	0.254	0.013	0.013	0.01	0.011	0.013	0.013	0.013	0.012	0.264	0.247	0.26	0.252	0.224	0.259	0.251	0.265	0.014	0.013	0.014	0.012	0.01	0.013	0.014	0.014	0.277	0.272	0.268	0.269	0.269	0.273	0.263	0.27	0.065
	0.015	0.013	0.014	0.013	0.013	0.012	0.013	0.015	0.237	0.229	0.26	0.234	0.246	0.264	0.248	0.256	0.014	0.014	0.011	0.011	0.013	0.013	0.013	0.013	0.266	0.249	0.261	0.253	0.225	0.261	0.253	0.266	0.014	0.014	0.015	0.013	0.011	0.014	0.016	0.014	0.279	0.274	0.269	0.271	0.271	0.275	0.265	0.272	0.077
	0.016	0.013	0.015	0.013	0.013	0.013	0.014	0.015	0.238	0.23	0.261	0.234	0.246	0.266	0.249	0.258	0.015	0.014	0.011	0.011	0.014	0.014	0.014	0.013	0.267	0.25	0.263	0.254	0.226	0.263	0.254	0.268	0.014	0.014	0.016	0.013	0.011	0.014	0.016	0.014	0.281	0.276	0.271	0.273	0.273	0.276	0.266	0.273	0.069
	0.017	0.015	0.016	0.015	0.014	0.014	0.015	0.017	0.24	0.231	0.263	0.235	0.248	0.268	0.251	0.26	0.016	0.016	0.012	0.012	0.015	0.015	0.015	0.014	0.268	0.252	0.265	0.256	0.227	0.264	0.256	0.27	0.015	0.015	0.017	0.014	0.012	0.015	0.017	0.015	0.283	0.278	0.272	0.275	0.275	0.278	0.268	0.275	0.072
	0.017	0.015	0.017	0.015	0.015	0.014	0.015	0.017	0.241	0.231	0.264	0.235	0.248	0.269	0.251	0.261	0.016	0.016	0.012	0.013	0.015	0.015	0.015	0.014	0.27	0.253	0.266	0.257	0.228	0.266	0.257	0.271	0.017	0.015	0.017	0.014	0.012	0.015	0.017	0.016	0.285	0.279	0.273	0.276	0.275	0.279	0.269	0.276	0.074
	0.019	0.017	0.018	0.016	0.016	0.016	0.017	0.019	0.242	0.233	0.266	0.237	0.25	0.271	0.253	0.263	0.018	0.017	0.014	0.014	0.017	0.017	0.016	0.015	0.272	0.255	0.268	0.259	0.23	0.268	0.259	0.274	0.017	0.017	0.019	0.016	0.014	0.017	0.019	0.017	0.288	0.282	0.276	0.279	0.279	0.282	0.271	0.278	0.078
	0.02	0.018	0.02	0.018	0.017	0.017	0.018	0.02	0.243	0.234	0.268	0.238	0.251	0.273	0.255	0.265	0.019	0.018	0.015	0.015	0.018	0.018	0.017	0.016	0.274	0.257	0.27	0.261	0.231	0.27	0.261	0.276	0.018	0.018	0.02	0.017	0.014	0.018	0.02	0.018	0.29	0.284	0.278	0.28	0.28	0.284	0.273	0.28	0.079
	0.022	0.019	0.021	0.019	0.018	0.018	0.019	0.021	0.245	0.235	0.27	0.238	0.252	0.275	0.256	0.267	0.02	0.02	0.016	0.016	0.019	0.019	0.018	0.017	0.275	0.258	0.272	0.263	0.232	0.272	0.263	0.277	0.019	0.019	0.021	0.018	0.015	0.019	0.022	0.019	0.292	0.286	0.28	0.282	0.283	0.286	0.275	0.282	0.084
	0.023	0.02	0.022	0.02	0.019	0.019	0.02	0.022	0.246	0.235	0.271	0.238	0.254	0.276	0.257	0.268	0.021	0.02	0.017	0.016	0.02	0.019	0.019	0.018	0.277	0.26	0.273	0.264	0.233	0.273	0.264	0.279	0.02	0.02	0.022	0.018	0.016	0.02	0.022	0.02	0.293	0.287	0.281	0.284	0.283	0.287	0.276	0.283	0.083
	0.024	0.021	0.023	0.021	0.02	0.02	0.021	0.024	0.246	0.236	0.273	0.239	0.255	0.278	0.259	0.27	0.022	0.022	0.018	0.018	0.021	0.021	0.02	0.019	0.279	0.261	0.275	0.265	0.235	0.275	0.265	0.281	0.023	0.021	0.023	0.019	0.017	0.021	0.024	0.021	0.295	0.289	0.282	0.286	0.286	0.289	0.277	0.285	0.085
	0.026	0.022	0.025	0.022	0.022	0.021	0.023	0.025	0.248	0.237	0.275	0.24	0.256	0.279	0.26	0.271	0.023	0.023	0.019	0.019	0.022	0.022	0.022	0.02	0.281	0.262	0.276	0.267	0.235	0.276	0.267	0.282	0.022	0.022	0.024	0.02	0.018	0.022	0.025	0.022	0.297	0.291	0.284	0.287	0.287	0.291	0.279	0.287	0.087
	0.028	0.024	0.027	0.024	0.023	0.023	0.025	0.027	0.249	0.238	0.276	0.241	0.258	0.282	0.262	0.274	0.025	0.025	0.021	0.02	0.024	0.023	0.023	0.021	0.282	0.264	0.278	0.268	0.237	0.278	0.268	0.284	0.024	0.023	0.026	0.021	0.019	0.023	0.026	0.024	0.299	0.293	0.285	0.29	0.289	0.293	0.28	0.288	0.09
	0.029	0.026	0.028	0.025	0.024	0.024	0.026	0.029	0.25	0.239	0.278	0.241	0.258	0.283	0.264	0.275	0.026	0.026	0.022	0.021	0.025	0.025	0.024	0.022	0.285	0.265	0.28	0.27	0.238	0.28	0.27	0.286	0.025	0.024	0.027	0.022	0.02	0.025	0.028	0.025	0.301	0.295	0.287	0.291	0.291	0.295	0.282	0.29	0.093
	0.031	0.028	0.03	0.027	0.026	0.026	0.028	0.031	0.251	0.24	0.28	0.242	0.26	0.285	0.265	0.277	0.028	0.028	0.023	0.023	0.027	0.026	0.026	0.024	0.286	0.267	0.282	0.271	0.24	0.282	0.272	0.288	0.027	0.026	0.029	0.024	0.021	0.026	0.03	0.027	0.303	0.297	0.289	0.293	0.293	0.297	0.284	0.292	0.104
	0.033	0.029	0.032	0.029	0.028	0.028	0.029	0.033	0.252	0.241	0.282	0.243	0.261	0.287	0.267	0.279	0.03	0.03	0.025	0.024	0.028	0.028	0.027	0.025	0.288	0.269	0.283	0.273	0.241	0.284	0.273	0.29	0.028	0.027	0.03	0.025	0.022	0.028	0.031	0.028	0.305	0.298	0.29	0.295	0.295	0.299	0.285	0.293	0.097
	0.035	0.031	0.034	0.03	0.029	0.029	0.031	0.034	0.253	0.242	0.283	0.243	0.262	0.288	0.268	0.28	0.031	0.031	0.026	0.025	0.029	0.029	0.028	0.026	0.29	0.27	0.285	0.274	0.242	0.285	0.274	0.291	0.029	0.028	0.031	0.026	0.023	0.028	0.032	0.03	0.306	0.3	0.291	0.297	0.296	0.301	0.286	0.295	0.098
	0.037	0.033	0.037	0.033	0.031	0.031	0.033	0.037	0.254	0.243	0.284	0.244	0.264	0.29	0.27	0.283	0.034	0.033	0.028	0.027	0.031	0.031	0.031	0.028	0.292	0.272	0.287	0.276	0.243	0.287	0.276	0.294	0.031	0.03	0.033	0.028	0.025	0.031	0.035	0.031	0.309	0.302	0.294	0.299	0.299	0.303	0.288	0.297	0.099
	0.04	0.036	0.039	0.035	0.034	0.034	0.036	0.04	0.256	0.244	0.287	0.245	0.265	0.292	0.271	0.285	0.036	0.036	0.03	0.029	0.033	0.033	0.032	0.03	0.294	0.273	0.289	0.278	0.245	0.289	0.278	0.296	0.033	0.032	0.036	0.03	0.026	0.032	0.037	0.033	0.311	0.304	0.295	0.301	0.3	0.305	0.29	0.298	0.101
	0.042	0.038	0.042	0.037	0.035	0.035	0.038	0.042	0.257	0.245	0.288	0.245	0.266	0.294	0.272	0.287	0.038	0.037	0.032	0.031	0.035	0.035	0.034	0.031	0.296	0.275	0.291	0.279	0.246	0.29	0.28	0.298	0.035	0.034	0.037	0.031	0.027	0.034	0.039	0.035	0.314	0.306	0.297	0.303	0.303	0.307	0.291	0.3	0.1
	0.045	0.04	0.044	0.04	0.038	0.038	0.04	0.044	0.258	0.245	0.289	0.246	0.267	0.295	0.273	0.29	0.04	0.039	0.034	0.032	0.036	0.036	0.036	0.033	0.297	0.275	0.291	0.28	0.246	0.292	0.281	0.299	0.036	0.035	0.039	0.033	0.028	0.035	0.04	0.036	0.316	0.307	0.299	0.304	0.304	0.308	0.292	0.301	0.101
	0.048	0.043	0.047	0.042	0.04	0.04	0.043	0.048	0.259	0.246	0.291	0.247	0.268	0.297	0.275	0.293	0.042	0.042	0.036	0.035	0.039	0.039	0.038	0.035	0.299	0.277	0.293	0.282	0.248	0.294	0.283	0.302	0.039	0.037	0.041	0.035	0.031	0.038	0.043	0.038	0.319	0.309	0.301	0.306	0.306	0.31	0.294	0.303	0.101
	0.051	0.046	0.051	0.046	0.043	0.043	0.046	0.051	0.26	0.247	0.293	0.247	0.269	0.299	0.277	0.296	0.045	0.045	0.039	0.037	0.041	0.041	0.04	0.037	0.302	0.279	0.295	0.283	0.25	0.295	0.284	0.304	0.041	0.04	0.044	0.037	0.032	0.04	0.045	0.041	0.322	0.312	0.303	0.309	0.308	0.312	0.296	0.305	0.103
	0.054	0.049	0.055	0.048	0.046	0.046	0.049	0.054	0.261	0.248	0.294	0.248	0.271	0.3	0.278	0.299	0.048	0.047	0.041	0.039	0.043	0.044	0.042	0.04	0.304	0.28	0.296	0.284	0.251	0.297	0.286	0.306	0.043	0.042	0.046	0.039	0.034	0.042	0.047	0.043	0.324	0.313	0.304	0.31	0.31	0.314	0.297	0.307	0.104
	0.058	0.052	0.057	0.052	0.049	0.049	0.053	0.057	0.263	0.249	0.297	0.249	0.272	0.303	0.28	0.302	0.051	0.05	0.044	0.042	0.045	0.047	0.045	0.042	0.307	0.281	0.298	0.286	0.252	0.299	0.288	0.308	0.045	0.044	0.048	0.041	0.036	0.044	0.049	0.045	0.327	0.315	0.306	0.312	0.312	0.316	0.299	0.309	0.105
	0.061	0.055	0.06	0.055	0.051	0.052	0.055	0.06	0.264	0.25	0.299	0.249	0.273	0.304	0.281	0.302	0.053	0.052	0.047	0.044	0.047	0.049	0.047	0.044	0.31	0.283	0.3	0.288	0.253	0.301	0.289	0.31	0.047	0.046	0.051	0.043	0.038	0.047	0.052	0.048	0.331	0.318	0.309	0.315	0.314	0.318	0.3	0.312	0.105
	0.064	0.058	0.064	0.059	0.055	0.055	0.058	0.063	0.266	0.251	0.301	0.25	0.274	0.307	0.282	0.304	0.057	0.055	0.05	0.047	0.05	0.052	0.05	0.047	0.312	0.284	0.303	0.289	0.255	0.303	0.291	0.312	0.05	0.049	0.053	0.046	0.04	0.049	0.055	0.05	0.334	0.32	0.311	0.317	0.315	0.321	0.302	0.314	0.106
	0.068	0.062	0.067	0.062	0.058	0.058	0.062	0.067	0.267	0.252	0.303	0.25	0.276	0.31	0.283	0.305	0.06	0.058	0.053	0.05	0.053	0.055	0.052	0.05	0.315	0.286	0.305	0.292	0.256	0.306	0.293	0.314	0.053	0.051	0.056	0.048	0.043	0.052	0.058	0.053	0.337	0.324	0.314	0.32	0.318	0.323	0.304	0.316	0.106
	0.071	0.065	0.07	0.065	0.061	0.061	0.065	0.07	0.269	0.253	0.305	0.251	0.277	0.313	0.285	0.306	0.063	0.06	0.056	0.053	0.055	0.058	0.055	0.053	0.317	0.288	0.307	0.294	0.258	0.309	0.295	0.317	0.056	0.054	0.059	0.051	0.045	0.055	0.061	0.056	0.339	0.326	0.316	0.323	0.32	0.326	0.306	0.319	0.109
	0.075	0.068	0.074	0.069	0.064	0.064	0.068	0.073	0.271	0.254	0.308	0.252	0.278	0.315	0.286	0.307	0.066	0.063	0.059	0.056	0.058	0.061	0.058	0.056	0.32	0.29	0.31	0.296	0.259	0.311	0.297	0.32	0.059	0.057	0.062	0.054	0.048	0.058	0.064	0.059	0.34	0.328	0.319	0.326	0.323	0.328	0.308	0.322	0.107
	0.078	0.072	0.077	0.073	0.068	0.068	0.072	0.076	0.273	0.255	0.311	0.252	0.279	0.318	0.288	0.309	0.069	0.066	0.063	0.059	0.061	0.065	0.06	0.059	0.321	0.293	0.312	0.298	0.262	0.314	0.3	0.323	0.061	0.06	0.065	0.057	0.051	0.061	0.067	0.062	0.342	0.332	0.322	0.329	0.326	0.331	0.311	0.325	0.109
	0.081	0.075	0.08	0.076	0.071	0.071	0.075	0.079	0.274	0.255	0.311	0.252	0.28	0.321	0.289	0.309	0.072	0.067	0.065	0.062	0.063	0.067	0.062	0.061	0.323	0.294	0.313	0.3	0.263	0.316	0.301	0.325	0.063	0.062	0.068	0.059	0.053	0.063	0.07	0.064	0.342	0.335	0.325	0.331	0.328	0.333	0.313	0.326	0.109
	0.085	0.078	0.084	0.08	0.074	0.075	0.079	0.083	0.277	0.256	0.313	0.254	0.282	0.323	0.292	0.311	0.076	0.071	0.069	0.066	0.067	0.071	0.065	0.065	0.324	0.297	0.315	0.303	0.265	0.32	0.304	0.328	0.066	0.065	0.071	0.062	0.056	0.067	0.073	0.068	0.344	0.337	0.327	0.335	0.331	0.336	0.316	0.327	0.111
	0.089	0.082	0.087	0.083	0.077	0.078	0.082	0.086	0.279	0.257	0.314	0.254	0.283	0.325	0.294	0.311	0.079	0.074	0.073	0.069	0.07	0.074	0.068	0.069	0.325	0.3	0.316	0.305	0.267	0.322	0.306	0.332	0.07	0.069	0.074	0.065	0.06	0.07	0.077	0.071	0.346	0.339	0.328	0.337	0.335	0.34	0.319	0.328	0.112
	0.093	0.085	0.091	0.087	0.081	0.081	0.085	0.09	0.281	0.258	0.315	0.255	0.285	0.327	0.297	0.313	0.083	0.077	0.076	0.072	0.073	0.078	0.071	0.072	0.328	0.302	0.317	0.307	0.27	0.324	0.31	0.335	0.073	0.072	0.077	0.069	0.063	0.074	0.08	0.075	0.347	0.341	0.33	0.339	0.338	0.344	0.322	0.329	0.115
	0.096	0.088	0.095	0.09	0.084	0.084	0.088	0.093	0.281	0.259	0.315	0.255	0.286	0.327	0.298	0.314	0.086	0.08	0.079	0.075	0.076	0.081	0.073	0.075	0.327	0.303	0.317	0.308	0.272	0.325	0.312	0.338	0.076	0.075	0.08	0.071	0.065	0.076	0.083	0.078	0.348	0.342	0.331	0.34	0.34	0.346	0.323	0.33	0.114
	0.099	0.091	0.099	0.093	0.087	0.087	0.092	0.096	0.282	0.26	0.316	0.256	0.287	0.328	0.301	0.315	0.089	0.083	0.083	0.078	0.079	0.085	0.076	0.079	0.328	0.304	0.318	0.309	0.274	0.326	0.313	0.339	0.079	0.078	0.083	0.074	0.069	0.079	0.086	0.081	0.349	0.343	0.332	0.342	0.342	0.347	0.325	0.331	0.115
	0.103	0.095	0.102	0.097	0.09	0.091	0.095	0.1	0.283	0.261	0.317	0.257	0.289	0.33	0.304	0.317	0.093	0.087	0.086	0.081	0.082	0.088	0.08	0.082	0.33	0.305	0.319	0.31	0.276	0.328	0.315	0.34	0.083	0.082	0.087	0.078	0.072	0.083	0.089	0.085	0.351	0.345	0.333	0.343	0.343	0.349	0.326	0.332	0.114
	0.107	0.098	0.106	0.1	0.093	0.094	0.098	0.102	0.283	0.261	0.318	0.257	0.291	0.331	0.306	0.317	0.097	0.09	0.089	0.084	0.086	0.092	0.083	0.085	0.33	0.305	0.32	0.31	0.276	0.328	0.316	0.341	0.089	0.085	0.089	0.081	0.075	0.086	0.092	0.088	0.352	0.346	0.334	0.343	0.345	0.35	0.327	0.333	0.114
	0.111	0.101	0.109	0.103	0.096	0.097	0.101	0.103	0.283	0.262	0.318	0.257	0.293	0.331	0.308	0.319	0.1	0.093	0.093	0.088	0.089	0.095	0.086	0.089	0.331	0.306	0.32	0.311	0.278	0.33	0.317	0.343	0.089	0.088	0.092	0.084	0.078	0.089	0.095	0.091	0.353	0.347	0.335	0.345	0.346	0.352	0.328	0.334	0.115
	0.114	0.103	0.11	0.104	0.098	0.099	0.105	0.104	0.284	0.263	0.319	0.258	0.295	0.332	0.309	0.32	0.104	0.096	0.096	0.091	0.092	0.099	0.089	0.092	0.332	0.307	0.322	0.312	0.279	0.331	0.318	0.345	0.095	0.091	0.096	0.087	0.081	0.092	0.099	0.095	0.355	0.349	0.337	0.346	0.348	0.353	0.329	0.335	0.116
	0.117	0.103	0.112	0.104	0.098	0.1	0.106	0.104	0.285	0.264	0.32	0.259	0.297	0.333	0.309	0.322	0.107	0.1	0.1	0.094	0.096	0.103	0.092	0.095	0.333	0.308	0.322	0.313	0.279	0.332	0.318	0.346	0.096	0.094	0.099	0.09	0.084	0.095	0.102	0.098	0.356	0.349	0.337	0.347	0.349	0.354	0.33	0.335	0.117
	0.12	0.103	0.112	0.104	0.098	0.1	0.107	0.103	0.285	0.265	0.321	0.259	0.299	0.335	0.31	0.323	0.11	0.103	0.101	0.097	0.099	0.107	0.096	0.099	0.335	0.309	0.323	0.314	0.281	0.334	0.32	0.347	0.099	0.098	0.102	0.093	0.088	0.099	0.105	0.102	0.358	0.351	0.338	0.348	0.35	0.356	0.331	0.337	0.119
	0.121	0.103	0.112	0.104	0.098	0.1	0.107	0.104	0.286	0.267	0.322	0.26	0.3	0.336	0.311	0.325	0.112	0.105	0.103	0.1	0.102	0.11	0.099	0.103	0.336	0.31	0.324	0.315	0.282	0.335	0.321	0.348	0.103	0.102	0.106	0.097	0.091	0.102	0.109	0.105	0.36	0.352	0.34	0.35	0.351	0.357	0.332	0.338	0.12
	0.121	0.103	0.112	0.104	0.098	0.1	0.107	0.103	0.286	0.268	0.322	0.26	0.301	0.337	0.311	0.326	0.111	0.105	0.103	0.101	0.104	0.111	0.101	0.106	0.336	0.31	0.324	0.315	0.282	0.335	0.321	0.349	0.103	0.103	0.108	0.099	0.093	0.105	0.109	0.106	0.36	0.353	0.341	0.351	0.352	0.358	0.333	0.338	0.121
	0.121	0.103	0.112	0.103	0.098	0.1	0.107	0.103	0.286	0.269	0.323	0.261	0.302	0.338	0.312	0.328	0.112	0.106	0.103	0.101	0.104	0.112	0.103	0.108	0.337	0.311	0.325	0.316	0.283	0.336	0.323	0.352	0.102	0.105	0.11	0.101	0.097	0.108	0.111	0.106	0.363	0.355	0.342	0.353	0.354	0.36	0.334	0.34	0.122
	0.122	0.103	0.112	0.104	0.098	0.1	0.107	0.104	0.288	0.271	0.324	0.262	0.302	0.339	0.313	0.329	0.112	0.106	0.103	0.101	0.104	0.111	0.103	0.109	0.339	0.312	0.326	0.317	0.283	0.337	0.324	0.353	0.102	0.105	0.11	0.102	0.1	0.11	0.111	0.106	0.364	0.356	0.343	0.353	0.355	0.362	0.336	0.341	0.124
	0.122	0.103	0.112	0.104	0.098	0.1	0.107	0.104	0.288	0.274	0.324	0.262	0.303	0.34	0.314	0.33	0.111	0.106	0.103	0.101	0.104	0.112	0.103	0.109	0.34	0.313	0.327	0.318	0.284	0.338	0.325	0.354	0.102	0.105	0.11	0.102	0.101	0.109	0.11	0.107	0.366	0.358	0.345	0.355	0.356	0.362	0.337	0.341	0.124
	0.121	0.103	0.112	0.103	0.098	0.1	0.107	0.103	0.288	0.275	0.325	0.262	0.303	0.341	0.315	0.331	0.111	0.106	0.103	0.101	0.104	0.111	0.103	0.109	0.341	0.313	0.327	0.318	0.284	0.339	0.326	0.356	0.101	0.104	0.109	0.101	0.101	0.109	0.11	0.106	0.367	0.358	0.345	0.356	0.357	0.364	0.338	0.342	0.123
	0.122	0.103	0.114	0.103	0.098	0.1	0.108	0.103	0.289	0.276	0.326	0.264	0.305	0.343	0.316	0.332	0.111	0.106	0.104	0.101	0.104	0.112	0.103	0.109	0.343	0.314	0.329	0.32	0.285	0.34	0.327	0.357	0.102	0.105	0.109	0.102	0.102	0.109	0.11	0.107	0.368	0.361	0.347	0.357	0.359	0.365	0.339	0.343	0.124
	0.121	0.103	0.112	0.103	0.097	0.1	0.107	0.103	0.289	0.276	0.326	0.263	0.305	0.343	0.316	0.333	0.111	0.106	0.103	0.101	0.104	0.111	0.103	0.109	0.343	0.314	0.33	0.32	0.286	0.341	0.328	0.359	0.102	0.104	0.109	0.101	0.101	0.108	0.109	0.107	0.369	0.361	0.348	0.358	0.36	0.366	0.34	0.345	0.124
	0.121	0.103	0.112	0.103	0.097	0.1	0.107	0.103	0.29	0.277	0.327	0.264	0.305	0.344	0.317	0.334	0.111	0.106	0.103	0.101	0.104	0.111	0.103	0.109	0.344	0.315	0.33	0.321	0.287	0.342	0.329	0.36	0.102	0.104	0.108	0.101	0.101	0.108	0.109	0.107	0.37	0.363	0.349	0.359	0.361	0.368	0.341	0.346	0.126
	0.121	0.102	0.112	0.103	0.097	0.099	0.107	0.103	0.29	0.277	0.328	0.265	0.305	0.345	0.317	0.334	0.111	0.106	0.103	0.101	0.104	0.111	0.103	0.109	0.346	0.316	0.331	0.322	0.288	0.344	0.33	0.362	0.105	0.104	0.108	0.101	0.101	0.108	0.109	0.106	0.371	0.364	0.351	0.361	0.363	0.369	0.341	0.347	0.127
	0.121	0.102	0.112	0.102	0.097	0.099	0.106	0.103	0.291	0.277	0.328	0.266	0.306	0.347	0.318	0.335	0.11	0.105	0.103	0.101	0.104	0.111	0.103	0.108	0.347	0.317	0.332	0.323	0.288	0.345	0.331	0.362	0.102	0.104	0.108	0.101	0.101	0.108	0.109	0.107	0.372	0.365	0.352	0.363	0.364	0.37	0.343	0.348	0.128
	0.121	0.103	0.112	0.103	0.097	0.1	0.107	0.103	0.292	0.277	0.329	0.267	0.307	0.348	0.319	0.336	0.111	0.106	0.103	0.101	0.104	0.111	0.104	0.109	0.348	0.318	0.333	0.324	0.289	0.346	0.332	0.364	0.102	0.104	0.108	0.101	0.101	0.108	0.109	0.107	0.374	0.367	0.353	0.364	0.366	0.372	0.345	0.35	0.129
	0.121	0.102	0.113	0.102	0.097	0.099	0.106	0.103	0.292	0.277	0.33	0.268	0.307	0.349	0.32	0.337	0.11	0.106	0.103	0.101	0.104	0.111	0.104	0.109	0.348	0.319	0.334	0.325	0.289	0.348	0.333	0.366	0.102	0.104	0.108	0.101	0.101	0.108	0.109	0.107	0.375	0.369	0.355	0.366	0.367	0.374	0.346	0.351	0.129
	0.121	0.102	0.112	0.102	0.097	0.099	0.106	0.102	0.293	0.277	0.331	0.269	0.307	0.351	0.321	0.337	0.11	0.105	0.103	0.101	0.104	0.111	0.104	0.109	0.348	0.319	0.335	0.326	0.29	0.349	0.334	0.368	0.102	0.104	0.107	0.1	0.101	0.108	0.109	0.107	0.376	0.371	0.356	0.367	0.369	0.375	0.348	0.352	0.131
	0.121	0.102	0.112	0.102	0.097	0.099	0.106	0.102	0.294	0.278	0.332	0.27	0.308	0.353	0.322	0.338	0.11	0.106	0.103	0.101	0.104	0.111	0.104	0.109	0.349	0.321	0.335	0.328	0.291	0.351	0.336	0.369	0.102	0.104	0.107	0.101	0.101	0.107	0.109	0.107	0.377	0.372	0.357	0.368	0.371	0.377	0.349	0.353	0.139
	0.121	0.102	0.112	0.102	0.096	0.099	0.106	0.102	0.294	0.277	0.333	0.272	0.308	0.353	0.322	0.339	0.109	0.105	0.102	0.101	0.103	0.11	0.103	0.108	0.349	0.321	0.335	0.328	0.291	0.351	0.336	0.371	0.101	0.103	0.107	0.1	0.101	0.107	0.108	0.106	0.376	0.373	0.357	0.369	0.371	0.378	0.349	0.353	0.144
	0.121	0.102	0.112	0.102	0.096	0.099	0.106	0.102	0.295	0.278	0.333	0.273	0.308	0.355	0.323	0.339	0.11	0.105	0.102	0.101	0.103	0.11	0.103	0.108	0.35	0.322	0.336	0.329	0.292	0.353	0.338	0.371	0.102	0.104	0.107	0.1	0.101	0.107	0.108	0.106	0.378	0.374	0.358	0.37	0.373	0.379	0.351	0.354	0.151
	0.121	0.102	0.112	0.102	0.097	0.1	0.106	0.102	0.297	0.278	0.334	0.274	0.309	0.357	0.324	0.34	0.11	0.105	0.103	0.101	0.104	0.11	0.104	0.108	0.352	0.323	0.337	0.33	0.294	0.354	0.34	0.374	0.102	0.104	0.107	0.1	0.101	0.107	0.109	0.107	0.379	0.375	0.36	0.372	0.375	0.381	0.352	0.355	0.163
	0.121	0.102	0.112	0.103	0.097	0.099	0.106	0.102	0.297	0.279	0.335	0.274	0.31	0.358	0.325	0.341	0.11	0.105	0.103	0.101	0.104	0.11	0.104	0.108	0.353	0.324	0.337	0.331	0.295	0.356	0.341	0.375	0.102	0.104	0.107	0.1	0.101	0.107	0.108	0.107	0.38	0.376	0.361	0.373	0.376	0.382	0.353	0.356	0.168
	0.121	0.102	0.112	0.102	0.096	0.099	0.106	0.102	0.297	0.278	0.335	0.274	0.309	0.359	0.326	0.342	0.109	0.104	0.102	0.1	0.103	0.11	0.103	0.107	0.353	0.325	0.337	0.331	0.295	0.357	0.342	0.376	0.101	0.104	0.106	0.1	0.101	0.107	0.108	0.106	0.381	0.377	0.361	0.374	0.376	0.383	0.354	0.356	0.17
	0.121	0.102	0.112	0.103	0.097	0.099	0.106	0.103	0.299	0.279	0.336	0.274	0.311	0.36	0.327	0.343	0.11	0.105	0.103	0.101	0.104	0.111	0.104	0.108	0.355	0.326	0.338	0.332	0.298	0.358	0.343	0.377	0.102	0.104	0.107	0.1	0.101	0.107	0.108	0.107	0.382	0.379	0.362	0.375	0.378	0.384	0.355	0.358	0.169
	0.121	0.102	0.112	0.102	0.096	0.099	0.106	0.102	0.299	0.279	0.336	0.273	0.311	0.36	0.328	0.343	0.109	0.104	0.102	0.1	0.103	0.11	0.103	0.107	0.355	0.326	0.338	0.332	0.297	0.358	0.343	0.378	0.101	0.103	0.106	0.099	0.1	0.106	0.108	0.106	0.382	0.379	0.362	0.375	0.379	0.385	0.355	0.358	0.167
	0.121	0.102	0.112	0.102	0.096	0.099	0.106	0.102	0.299	0.279	0.336	0.274	0.311	0.361	0.329	0.344	0.109	0.104	0.102	0.1	0.103	0.11	0.103	0.107	0.355	0.326	0.338	0.333	0.297	0.36	0.344	0.38	0.101	0.104	0.106	0.1	0.101	0.107	0.108	0.106	0.384	0.381	0.364	0.377	0.38	0.386	0.356	0.359	0.166
	0.121	0.102	0.112	0.102	0.097	0.099	0.106	0.103	0.3	0.279	0.338	0.274	0.312	0.363	0.331	0.345	0.11	0.105	0.103	0.101	0.104	0.11	0.104	0.108	0.357	0.328	0.339	0.333	0.298	0.361	0.346	0.382	0.102	0.104	0.106	0.1	0.101	0.107	0.108	0.107	0.385	0.383	0.364	0.378	0.382	0.388	0.357	0.361	0.167
	0.121	0.102	0.112	0.102	0.096	0.099	0.106	0.102	0.3	0.279	0.337	0.273	0.312	0.364	0.331	0.345	0.109	0.105	0.102	0.1	0.103	0.109	0.104	0.107	0.357	0.328	0.339	0.334	0.299	0.362	0.347	0.382	0.102	0.104	0.106	0.099	0.101	0.106	0.108	0.106	0.386	0.383	0.365	0.379	0.383	0.388	0.358	0.361	0.165
	0.121	0.102	0.112	0.102	0.096	0.099	0.106	0.102	0.301	0.279	0.338	0.273	0.312	0.364	0.332	0.347	0.11	0.105	0.102	0.101	0.103	0.11	0.104	0.107	0.357	0.329	0.34	0.334	0.299	0.363	0.348	0.384	0.102	0.104	0.106	0.1	0.101	0.107	0.108	0.106	0.388	0.384	0.366	0.38	0.384	0.39	0.358	0.363	0.165
	0.122	0.102	0.113	0.102	0.096	0.099	0.106	0.102	0.301	0.279	0.338	0.273	0.313	0.366	0.333	0.348	0.109	0.105	0.102	0.101	0.104	0.11	0.104	0.107	0.359	0.33	0.341	0.335	0.3	0.364	0.348	0.384	0.103	0.104	0.106	0.1	0.101	0.107	0.108	0.106	0.389	0.385	0.367	0.38	0.384	0.39	0.359	0.363	0.164
	0.121	0.102	0.112	0.102	0.096	0.099	0.106	0.102	0.301	0.279	0.338	0.273	0.313	0.366	0.334	0.349	0.109	0.105	0.102	0.1	0.103	0.11	0.104	0.107	0.358	0.33	0.341	0.335	0.299	0.364	0.349	0.385	0.102	0.104	0.106	0.099	0.1	0.106	0.108	0.106	0.39	0.386	0.367	0.381	0.385	0.392	0.359	0.364	0.163
	0.121	0.102	0.112	0.102	0.096	0.099	0.105	0.102	0.302	0.279	0.339	0.273	0.314	0.367	0.334	0.35	0.109	0.105	0.102	0.1	0.103	0.11	0.104	0.107	0.359	0.331	0.341	0.336	0.3	0.364	0.349	0.386	0.101	0.104	0.105	0.099	0.1	0.106	0.107	0.107	0.39	0.388	0.369	0.382	0.386	0.393	0.36	0.365	0.162
	0.121	0.101	0.112	0.102	0.096	0.099	0.106	0.102	0.301	0.279	0.339	0.273	0.315	0.368	0.335	0.351	0.109	0.105	0.102	0.101	0.103	0.11	0.104	0.107	0.36	0.331	0.342	0.336	0.301	0.366	0.35	0.387	0.102	0.104	0.106	0.099	0.1	0.106	0.107	0.106	0.391	0.388	0.37	0.383	0.388	0.393	0.361	0.366	0.161
	0.121	0.102	0.112	0.102	0.096	0.099	0.105	0.102	0.302	0.279	0.339	0.272	0.315	0.369	0.336	0.352	0.109	0.105	0.102	0.101	0.103	0.11	0.104	0.107	0.361	0.331	0.342	0.337	0.301	0.367	0.351	0.389	0.101	0.104	0.105	0.099	0.1	0.106	0.107	0.106	0.392	0.389	0.37	0.384	0.388	0.395	0.361	0.366	0.16
	0.121	0.101	0.112	0.101	0.096	0.099	0.105	0.102	0.302	0.279	0.34	0.273	0.315	0.369	0.336	0.353	0.109	0.104	0.102	0.1	0.103	0.111	0.104	0.106	0.361	0.332	0.342	0.338	0.301	0.367	0.352	0.39	0.101	0.104	0.105	0.099	0.1	0.106	0.107	0.106	0.393	0.39	0.371	0.385	0.389	0.395	0.362	0.367	0.159
	0.122	0.102	0.113	0.102	0.096	0.099	0.106	0.102	0.303	0.279	0.34	0.273	0.316	0.371	0.337	0.354	0.109	0.105	0.102	0.101	0.103	0.111	0.104	0.107	0.362	0.332	0.343	0.338	0.302	0.369	0.353	0.392	0.102	0.104	0.105	0.099	0.1	0.106	0.108	0.106	0.394	0.391	0.373	0.386	0.391	0.397	0.363	0.369	0.16
	0.121	0.101	0.113	0.101	0.096	0.098	0.105	0.101	0.303	0.279	0.341	0.272	0.317	0.371	0.337	0.355	0.108	0.104	0.102	0.1	0.103	0.11	0.104	0.106	0.362	0.333	0.343	0.338	0.302	0.369	0.353	0.391	0.101	0.103	0.105	0.098	0.1	0.105	0.107	0.106	0.395	0.391	0.373	0.386	0.391	0.397	0.363	0.369	0.157
	0.122	0.102	0.113	0.102	0.096	0.099	0.106	0.102	0.304	0.28	0.341	0.272	0.318	0.373	0.339	0.357	0.109	0.105	0.102	0.101	0.104	0.11	0.105	0.107	0.363	0.333	0.343	0.339	0.303	0.371	0.354	0.394	0.102	0.104	0.105	0.099	0.1	0.106	0.108	0.107	0.396	0.393	0.374	0.388	0.393	0.398	0.364	0.37	0.158
	0.122	0.102	0.113	0.102	0.096	0.099	0.106	0.102	0.304	0.28	0.342	0.272	0.318	0.374	0.339	0.357	0.109	0.105	0.102	0.101	0.103	0.11	0.105	0.107	0.364	0.334	0.344	0.34	0.303	0.371	0.355	0.394	0.101	0.104	0.105	0.099	0.1	0.106	0.107	0.106	0.397	0.394	0.375	0.389	0.394	0.4	0.365	0.371	0.157
	0.122	0.102	0.113	0.102	0.096	0.099	0.106	0.102	0.304	0.28	0.342	0.272	0.317	0.375	0.34	0.358	0.109	0.104	0.102	0.101	0.103	0.11	0.105	0.107	0.364	0.334	0.344	0.34	0.303	0.372	0.356	0.396	0.102	0.104	0.105	0.099	0.1	0.106	0.107	0.106	0.398	0.395	0.375	0.39	0.395	0.401	0.366	0.371	0.156
	0.122	0.102	0.113	0.102	0.096	0.099	0.106	0.102	0.305	0.281	0.342	0.272	0.318	0.375	0.34	0.358	0.109	0.104	0.102	0.101	0.103	0.11	0.105	0.107	0.365	0.335	0.345	0.341	0.304	0.373	0.357	0.396	0.103	0.104	0.105	0.099	0.1	0.106	0.107	0.106	0.399	0.396	0.376	0.391	0.395	0.401	0.367	0.373	0.156
	0.122	0.101	0.113	0.101	0.096	0.098	0.105	0.101	0.305	0.281	0.342	0.271	0.318	0.375	0.341	0.359	0.108	0.104	0.101	0.1	0.103	0.11	0.104	0.106	0.365	0.335	0.344	0.341	0.304	0.373	0.357	0.397	0.101	0.103	0.104	0.099	0.099	0.105	0.107	0.105	0.399	0.397	0.376	0.391	0.396	0.402	0.367	0.373	0.155
	0.122	0.102	0.113	0.102	0.096	0.099	0.106	0.102	0.305	0.282	0.343	0.271	0.318	0.377	0.342	0.36	0.108	0.104	0.102	0.101	0.103	0.11	0.104	0.107	0.366	0.336	0.345	0.342	0.304	0.374	0.359	0.399	0.101	0.104	0.105	0.099	0.1	0.106	0.107	0.106	0.401	0.399	0.377	0.392	0.398	0.403	0.368	0.374	0.154
	0.122	0.102	0.113	0.102	0.096	0.099	0.106	0.102	0.306	0.281	0.343	0.271	0.319	0.378	0.342	0.361	0.109	0.104	0.102	0.101	0.103	0.11	0.104	0.107	0.366	0.337	0.345	0.342	0.304	0.375	0.359	0.4	0.102	0.103	0.104	0.099	0.1	0.106	0.107	0.106	0.401	0.4	0.378	0.393	0.399	0.405	0.369	0.376	0.154
	0.122	0.102	0.113	0.102	0.096	0.099	0.106	0.102	0.306	0.282	0.343	0.271	0.318	0.379	0.343	0.363	0.109	0.104	0.102	0.101	0.103	0.11	0.104	0.106	0.366	0.337	0.346	0.343	0.305	0.376	0.36	0.401	0.101	0.104	0.105	0.099	0.1	0.106	0.107	0.105	0.402	0.4	0.379	0.394	0.4	0.406	0.37	0.376	0.153
	0.122	0.101	0.113	0.101	0.096	0.099	0.105	0.101	0.306	0.281	0.343	0.271	0.319	0.379	0.343	0.363	0.108	0.104	0.101	0.1	0.102	0.109	0.103	0.106	0.366	0.337	0.345	0.342	0.305	0.376	0.36	0.402	0.1	0.103	0.104	0.098	0.099	0.105	0.106	0.105	0.403	0.401	0.379	0.394	0.4	0.406	0.369	0.377	0.152
	0.122	0.102	0.113	0.101	0.096	0.099	0.106	0.101	0.306	0.281	0.343	0.271	0.319	0.38	0.344	0.364	0.108	0.104	0.101	0.1	0.103	0.11	0.104	0.106	0.367	0.338	0.346	0.344	0.306	0.377	0.362	0.402	0.101	0.103	0.104	0.098	0.099	0.105	0.106	0.105	0.404	0.402	0.38	0.395	0.401	0.407	0.37	0.377	0.153
	0.122	0.102	0.114	0.102	0.096	0.099	0.106	0.102	0.306	0.282	0.344	0.271	0.319	0.382	0.345	0.365	0.108	0.105	0.102	0.101	0.103	0.111	0.104	0.107	0.367	0.338	0.347	0.344	0.306	0.378	0.362	0.404	0.102	0.103	0.104	0.098	0.099	0.105	0.106	0.105	0.405	0.403	0.381	0.396	0.402	0.408	0.371	0.378	0.152
	0.122	0.101	0.113	0.101	0.096	0.098	0.106	0.101	0.306	0.281	0.345	0.27	0.319	0.382	0.345	0.366	0.108	0.104	0.101	0.1	0.102	0.11	0.104	0.106	0.367	0.338	0.347	0.344	0.306	0.378	0.362	0.405	0.1	0.103	0.104	0.098	0.099	0.105	0.106	0.105	0.405	0.403	0.381	0.397	0.403	0.41	0.372	0.379	0.151
	0.122	0.101	0.113	0.101	0.096	0.098	0.105	0.101	0.306	0.281	0.344	0.27	0.319	0.382	0.346	0.367	0.107	0.104	0.101	0.1	0.102	0.111	0.104	0.106	0.368	0.339	0.347	0.345	0.306	0.379	0.363	0.406	0.1	0.103	0.104	0.098	0.099	0.105	0.106	0.105	0.406	0.404	0.382	0.398	0.404	0.41	0.372	0.38	0.151
	0.123	0.102	0.113	0.102	0.096	0.099	0.106	0.101	0.307	0.281	0.345	0.27	0.32	0.384	0.347	0.368	0.108	0.104	0.101	0.1	0.103	0.11	0.104	0.106	0.369	0.34	0.347	0.345	0.307	0.38	0.364	0.406	0.101	0.103	0.104	0.098	0.099	0.105	0.106	0.105	0.408	0.406	0.384	0.399	0.405	0.411	0.373	0.381	0.151
	0.123	0.102	0.114	0.101	0.096	0.098	0.105	0.101	0.307	0.281	0.345	0.27	0.32	0.384	0.347	0.369	0.107	0.104	0.101	0.1	0.102	0.111	0.104	0.106	0.369	0.34	0.348	0.346	0.308	0.38	0.364	0.407	0.1	0.103	0.104	0.098	0.099	0.105	0.106	0.105	0.408	0.406	0.384	0.4	0.406	0.411	0.373	0.381	0.15
	0.122	0.101	0.114	0.101	0.096	0.098	0.105	0.101	0.308	0.281	0.346	0.27	0.32	0.385	0.348	0.37	0.107	0.104	0.101	0.1	0.103	0.11	0.104	0.106	0.37	0.341	0.348	0.346	0.308	0.381	0.365	0.408	0.1	0.103	0.104	0.098	0.099	0.105	0.106	0.105	0.409	0.407	0.385	0.401	0.407	0.412	0.374	0.382	0.15
	0.123	0.101	0.114	0.101	0.096	0.098	0.105	0.101	0.308	0.28	0.346	0.269	0.32	0.386	0.348	0.371	0.107	0.104	0.101	0.1	0.102	0.111	0.104	0.106	0.371	0.341	0.348	0.346	0.308	0.383	0.365	0.41	0.1	0.103	0.104	0.098	0.099	0.105	0.106	0.105	0.41	0.409	0.385	0.401	0.409	0.414	0.374	0.383	0.149
	0.123	0.101	0.113	0.101	0.096	0.098	0.105	0.101	0.308	0.28	0.346	0.269	0.319	0.387	0.349	0.371	0.107	0.104	0.101	0.1	0.102	0.109	0.104	0.106	0.372	0.341	0.348	0.346	0.308	0.382	0.366	0.41	0.1	0.103	0.103	0.098	0.099	0.104	0.106	0.104	0.41	0.409	0.386	0.402	0.409	0.414	0.375	0.383	0.148
	0.123	0.101	0.113	0.101	0.096	0.098	0.105	0.101	0.308	0.28	0.347	0.269	0.32	0.387	0.349	0.373	0.107	0.104	0.101	0.1	0.102	0.11	0.104	0.106	0.372	0.341	0.349	0.347	0.308	0.383	0.366	0.411	0.1	0.103	0.103	0.098	0.099	0.104	0.106	0.105	0.411	0.41	0.386	0.403	0.41	0.415	0.375	0.384	0.148
	0.123	0.101	0.114	0.101	0.096	0.098	0.105	0.101	0.309	0.279	0.347	0.269	0.32	0.387	0.349	0.374	0.107	0.104	0.101	0.1	0.102	0.11	0.104	0.105	0.372	0.342	0.349	0.347	0.309	0.385	0.367	0.412	0.1	0.103	0.103	0.098	0.099	0.104	0.106	0.104	0.412	0.411	0.387	0.404	0.411	0.417	0.376	0.384	0.147
	0.122	0.101	0.114	0.101	0.095	0.098	0.105	0.101	0.31	0.279	0.348	0.268	0.32	0.388	0.35	0.375	0.107	0.104	0.101	0.1	0.102	0.11	0.104	0.106	0.373	0.342	0.349	0.348	0.309	0.385	0.367	0.412	0.1	0.103	0.103	0.098	0.099	0.104	0.106	0.104	0.413	0.411	0.388	0.404	0.412	0.417	0.376	0.385	0.147
	0.123	0.101	0.114	0.101	0.096	0.098	0.105	0.101	0.31	0.279	0.348	0.268	0.321	0.389	0.351	0.376	0.106	0.103	0.1	0.1	0.102	0.111	0.104	0.105	0.374	0.342	0.35	0.348	0.31	0.386	0.368	0.413	0.101	0.103	0.103	0.098	0.099	0.104	0.106	0.104	0.414	0.413	0.388	0.405	0.413	0.418	0.378	0.386	0.146
	0.122	0.101	0.114	0.101	0.095	0.098	0.105	0.101	0.31	0.279	0.348	0.268	0.32	0.39	0.352	0.377	0.106	0.103	0.101	0.1	0.102	0.11	0.104	0.105	0.373	0.341	0.35	0.348	0.31	0.386	0.369	0.415	0.1	0.103	0.103	0.098	0.099	0.104	0.106	0.104	0.415	0.413	0.389	0.405	0.413	0.419	0.378	0.386	0.146
	0.122	0.101	0.114	0.101	0.095	0.098	0.105	0.101	0.31	0.279	0.349	0.268	0.32	0.391	0.351	0.377	0.106	0.103	0.1	0.099	0.102	0.109	0.103	0.105	0.374	0.342	0.35	0.348	0.31	0.386	0.369	0.415	0.099	0.103	0.103	0.098	0.098	0.104	0.105	0.105	0.415	0.414	0.389	0.406	0.414	0.419	0.378	0.387	0.145
	0.123	0.101	0.114	0.101	0.095	0.098	0.105	0.101	0.311	0.279	0.35	0.268	0.321	0.392	0.352	0.378	0.106	0.103	0.1	0.1	0.102	0.111	0.103	0.105	0.375	0.343	0.351	0.349	0.31	0.387	0.37	0.417	0.101	0.103	0.103	0.098	0.099	0.104	0.105	0.104	0.416	0.414	0.39	0.407	0.415	0.42	0.378	0.388	0.145
	0.123	0.101	0.114	0.101	0.095	0.098	0.105	0.101	0.311	0.278	0.35	0.268	0.321	0.393	0.353	0.38	0.107	0.104	0.101	0.1	0.102	0.11	0.104	0.105	0.375	0.343	0.351	0.35	0.311	0.388	0.37	0.418	0.1	0.103	0.103	0.098	0.099	0.104	0.106	0.104	0.417	0.415	0.39	0.408	0.416	0.421	0.379	0.389	0.145
	0.123	0.101	0.114	0.101	0.095	0.098	0.105	0.101	0.311	0.278	0.351	0.268	0.321	0.393	0.354	0.38	0.106	0.103	0.101	0.1	0.102	0.111	0.104	0.105	0.375	0.344	0.352	0.35	0.311	0.389	0.371	0.418	0.1	0.103	0.103	0.098	0.099	0.104	0.106	0.104	0.418	0.416	0.391	0.409	0.417	0.422	0.379	0.39	0.145
	0.123	0.101	0.114	0.101	0.095	0.098	0.105	0.101	0.311	0.278	0.352	0.268	0.321	0.393	0.354	0.381	0.106	0.103	0.1	0.1	0.102	0.11	0.104	0.105	0.376	0.344	0.352	0.35	0.311	0.39	0.371	0.419	0.1	0.103	0.103	0.098	0.099	0.104	0.106	0.104	0.419	0.417	0.392	0.409	0.417	0.423	0.38	0.39	0.144
	0.123	0.101	0.114	0.101	0.095	0.098	0.105	0.101	0.312	0.278	0.353	0.268	0.321	0.395	0.354	0.382	0.106	0.103	0.1	0.1	0.102	0.111	0.104	0.105	0.377	0.344	0.352	0.35	0.311	0.39	0.372	0.42	0.1	0.103	0.103	0.098	0.099	0.104	0.106	0.104	0.42	0.417	0.393	0.41	0.419	0.423	0.38	0.391	0.144
	0.123	0.101	0.114	0.101	0.095	0.098	0.105	0.101	0.312	0.278	0.353	0.268	0.32	0.395	0.355	0.383	0.106	0.103	0.1	0.1	0.102	0.111	0.104	0.105	0.376	0.344	0.353	0.351	0.312	0.391	0.373	0.42	0.099	0.103	0.103	0.098	0.099	0.104	0.106	0.104	0.42	0.418	0.393	0.411	0.42	0.424	0.381	0.392	0.143
	0.123	0.101	0.114	0.101	0.095	0.098	0.105	0.101	0.313	0.277	0.353	0.268	0.32	0.396	0.355	0.384	0.106	0.103	0.1	0.1	0.102	0.11	0.104	0.105	0.376	0.343	0.354	0.351	0.312	0.391	0.373	0.421	0.1	0.103	0.103	0.098	0.099	0.104	0.106	0.104	0.421	0.419	0.393	0.412	0.421	0.425	0.381	0.392	0.143
	0.123	0.101	0.114	0.101	0.095	0.098	0.105	0.101	0.313	0.277	0.353	0.268	0.32	0.396	0.356	0.385	0.106	0.103	0.1	0.099	0.102	0.111	0.104	0.105	0.377	0.344	0.354	0.352	0.312	0.392	0.374	0.422	0.1	0.103	0.103	0.098	0.099	0.104	0.106	0.104	0.422	0.421	0.394	0.413	0.421	0.425	0.382	0.393	0.142
	0.123	0.101	0.114	0.101	0.095	0.098	0.105	0.101	0.313	0.277	0.354	0.267	0.321	0.397	0.357	0.386	0.106	0.103	0.1	0.1	0.102	0.111	0.104	0.105	0.377	0.345	0.354	0.352	0.312	0.393	0.374	0.423	0.099	0.103	0.103	0.098	0.099	0.104	0.106	0.104	0.422	0.421	0.395	0.413	0.422	0.426	0.382	0.394	0.142
	0.123	0.101	0.114	0.101	0.095	0.098	0.104	0.1	0.313	0.276	0.354	0.267	0.32	0.397	0.356	0.387	0.105	0.103	0.1	0.099	0.101	0.11	0.103	0.104	0.378	0.344	0.354	0.352	0.312	0.393	0.374	0.423	0.099	0.102	0.102	0.097	0.098	0.103	0.105	0.104	0.423	0.422	0.395	0.413	0.423	0.426	0.383	0.394	0.141
	0.123	0.101	0.114	0.101	0.095	0.098	0.105	0.101	0.314	0.276	0.354	0.266	0.32	0.399	0.357	0.388	0.105	0.103	0.1	0.099	0.102	0.11	0.103	0.105	0.378	0.345	0.354	0.352	0.313	0.394	0.375	0.425	0.099	0.103	0.102	0.097	0.098	0.104	0.106	0.104	0.423	0.422	0.396	0.414	0.423	0.428	0.383	0.395	0.141
	0.123	0.101	0.114	0.101	0.095	0.098	0.105	0.101	0.315	0.276	0.355	0.266	0.32	0.399	0.358	0.389	0.105	0.103	0.1	0.099	0.102	0.11	0.104	0.105	0.378	0.345	0.355	0.353	0.313	0.395	0.375	0.425	0.099	0.103	0.103	0.098	0.099	0.104	0.105	0.104	0.424	0.422	0.397	0.415	0.425	0.428	0.384	0.396	0.141
	0.123	0.101	0.114	0.101	0.095	0.098	0.105	0.101	0.315	0.276	0.355	0.266	0.32	0.399	0.358	0.39	0.105	0.103	0.1	0.099	0.101	0.109	0.103	0.105	0.379	0.346	0.355	0.353	0.313	0.396	0.376	0.427	0.099	0.103	0.103	0.098	0.099	0.104	0.106	0.104	0.425	0.424	0.398	0.416	0.425	0.43	0.385	0.397	0.141
	0.123	0.101	0.114	0.101	0.095	0.098	0.105	0.101	0.316	0.276	0.355	0.266	0.321	0.4	0.359	0.391	0.105	0.103	0.1	0.099	0.102	0.109	0.103	0.105	0.379	0.346	0.356	0.354	0.313	0.396	0.377	0.427	0.1	0.103	0.103	0.098	0.099	0.104	0.106	0.104	0.425	0.425	0.398	0.417	0.426	0.43	0.386	0.397	0.141
	0.122	0.101	0.114	0.101	0.095	0.098	0.104	0.1	0.316	0.276	0.355	0.265	0.32	0.4	0.358	0.392	0.105	0.102	0.099	0.099	0.101	0.109	0.103	0.104	0.379	0.346	0.355	0.353	0.313	0.396	0.377	0.428	0.099	0.102	0.102	0.097	0.098	0.103	0.106	0.104	0.426	0.425	0.398	0.417	0.427	0.43	0.385	0.397	0.14
	0.123	0.101	0.114	0.101	0.095	0.098	0.104	0.1	0.316	0.276	0.355	0.265	0.321	0.401	0.359	0.393	0.105	0.103	0.1	0.099	0.101	0.11	0.103	0.105	0.38	0.346	0.356	0.354	0.315	0.397	0.377	0.43	0.099	0.103	0.102	0.097	0.098	0.104	0.106	0.104	0.427	0.426	0.399	0.418	0.428	0.431	0.386	0.398	0.139
	0.122	0.101	0.114	0.1	0.095	0.098	0.104	0.1	0.316	0.275	0.355	0.264	0.319	0.401	0.359	0.394	0.104	0.103	0.1	0.099	0.101	0.109	0.103	0.104	0.38	0.345	0.355	0.354	0.314	0.397	0.378	0.43	0.101	0.102	0.102	0.097	0.098	0.103	0.105	0.104	0.428	0.427	0.4	0.418	0.428	0.432	0.386	0.399	0.139
	0.123	0.101	0.114	0.101	0.095	0.098	0.104	0.1	0.317	0.275	0.355	0.264	0.32	0.402	0.36	0.395	0.105	0.103	0.1	0.099	0.101	0.109	0.103	0.104	0.381	0.347	0.356	0.354	0.314	0.398	0.378	0.431	0.099	0.103	0.102	0.097	0.098	0.103	0.105	0.103	0.428	0.427	0.401	0.419	0.429	0.433	0.387	0.4	0.139
Min	ECAPMin	ECAPMin	ECAPMin	ECAPMin	ECAPMin	ECAPMin	ECAPMin	ECAPMin	EcAPLB	EcAPLB	EcAPLB	EcAPLB	EcAPLB	EcAPLB	EcAPLB	EcAPLB	EcAMNMin	EcAMNMin	EcAMNMin	EcAMNMin	EcAMNMin	EcAMNMin	EcAMNMin	EcAMNMin	EcAMNLB	EcAMNLB	EcAMNLB	EcAMNLB	EcAMNLB	EcAMNLB	EcAMNLB	EcAMNLB	EcJTaMin	EcJTaMin	EcJTaMin	EcJTaMin	EcJTaMin	EcJTaMin	EcJTaMin	EcJTaMin	EcJTaLB	EcJTaLB	EcJTaLB	EcJTaLB	EcJTaLB	EcJTaLB	EcJTaLB	EcJTaLB	PaWTMin
0	0.02	0.018	0.02	0.018	0.017	0.017	0.018	0.02	0.016	0.02	0.015	0.026	0.02	0.017	0.019	0.016	0.021	0.02	0.017	0.016	0.02	0.019	0.019	0.019	0.017	0.016	0.017	0.018	0.019	0.021	0.021	0.019	0.02	0.02	0.022	0.018	0.016	0.02	0.022	0.02	0.017	0.02	0.02	0.02	0.021	0.021	0.021	0.022	0.016
5	0.022	0.019	0.021	0.019	0.018	0.018	0.019	0.021	0.018	0.023	0.018	0.029	0.024	0.019	0.022	0.019	0.022	0.022	0.018	0.018	0.021	0.021	0.02	0.02	0.02	0.019	0.02	0.022	0.022	0.024	0.024	0.021	0.023	0.021	0.023	0.019	0.017	0.021	0.024	0.021	0.02	0.023	0.023	0.023	0.024	0.024	0.025	0.025	0.017
10	0.023	0.02	0.022	0.02	0.019	0.019	0.02	0.022	0.022	0.027	0.021	0.034	0.027	0.022	0.026	0.022	0.023	0.023	0.019	0.019	0.022	0.022	0.022	0.021	0.023	0.022	0.024	0.025	0.026	0.027	0.028	0.024	0.022	0.022	0.024	0.02	0.018	0.022	0.025	0.022	0.023	0.027	0.026	0.026	0.027	0.028	0.028	0.029	0.019
15	0.024	0.021	0.023	0.021	0.02	0.02	0.021	0.024	0.025	0.031	0.024	0.038	0.031	0.026	0.03	0.025	0.025	0.025	0.021	0.02	0.024	0.023	0.023	0.022	0.027	0.026	0.027	0.029	0.03	0.031	0.032	0.028	0.024	0.023	0.026	0.021	0.019	0.023	0.026	0.024	0.027	0.031	0.03	0.03	0.031	0.032	0.032	0.033	0.024
20	0.026	0.022	0.025	0.022	0.022	0.021	0.023	0.025	0.028	0.035	0.028	0.043	0.035	0.029	0.033	0.029	0.026	0.026	0.022	0.021	0.025	0.025	0.024	0.024	0.03	0.03	0.031	0.033	0.034	0.035	0.036	0.032	0.025	0.024	0.027	0.022	0.02	0.025	0.028	0.025	0.031	0.035	0.035	0.034	0.035	0.036	0.036	0.037	0.023
25	0.028	0.024	0.027	0.024	0.023	0.023	0.025	0.027	0.033	0.04	0.032	0.048	0.04	0.034	0.038	0.033	0.028	0.028	0.023	0.023	0.027	0.026	0.026	0.025	0.035	0.034	0.036	0.037	0.038	0.039	0.041	0.036	0.027	0.026	0.029	0.024	0.021	0.026	0.03	0.027	0.035	0.04	0.039	0.039	0.04	0.041	0.041	0.042	0.026
30	0.029	0.026	0.028	0.025	0.024	0.024	0.026	0.029	0.037	0.044	0.036	0.052	0.045	0.038	0.043	0.037	0.03	0.03	0.025	0.024	0.028	0.028	0.027	0.026	0.039	0.039	0.04	0.042	0.043	0.044	0.045	0.041	0.028	0.027	0.03	0.025	0.022	0.028	0.031	0.028	0.04	0.045	0.044	0.044	0.044	0.045	0.046	0.047	0.029
35	0.031	0.028	0.03	0.027	0.026	0.026	0.028	0.031	0.041	0.049	0.04	0.057	0.049	0.042	0.047	0.041	0.031	0.031	0.026	0.025	0.029	0.029	0.028	0.028	0.043	0.043	0.044	0.046	0.047	0.048	0.049	0.045	0.029	0.028	0.031	0.026	0.023	0.028	0.032	0.03	0.044	0.049	0.049	0.048	0.048	0.049	0.05	0.051	0.032
40	0.033	0.029	0.032	0.029	0.028	0.028	0.029	0.033	0.045	0.053	0.045	0.063	0.054	0.047	0.052	0.046	0.034	0.033	0.028	0.027	0.031	0.031	0.031	0.03	0.047	0.047	0.049	0.051	0.051	0.052	0.054	0.049	0.031	0.03	0.033	0.028	0.025	0.031	0.035	0.031	0.049	0.054	0.054	0.053	0.053	0.054	0.054	0.056	0.037
45	0.035	0.031	0.034	0.03	0.029	0.029	0.031	0.034	0.048	0.057	0.048	0.067	0.058	0.051	0.055	0.05	0.036	0.036	0.03	0.029	0.033	0.033	0.032	0.031	0.05	0.051	0.052	0.054	0.055	0.055	0.057	0.054	0.033	0.032	0.036	0.03	0.026	0.032	0.037	0.033	0.053	0.057	0.057	0.056	0.057	0.058	0.058	0.06	0.04
50	0.037	0.033	0.037	0.033	0.031	0.031	0.033	0.037	0.052	0.061	0.052	0.071	0.062	0.055	0.059	0.054	0.038	0.037	0.032	0.031	0.035	0.035	0.034	0.033	0.054	0.055	0.056	0.058	0.059	0.06	0.062	0.057	0.035	0.034	0.037	0.031	0.027	0.034	0.039	0.035	0.057	0.062	0.062	0.061	0.061	0.062	0.062	0.064	0.042
55	0.04	0.036	0.039	0.035	0.034	0.034	0.036	0.04	0.057	0.066	0.057	0.075	0.066	0.059	0.064	0.058	0.04	0.039	0.034	0.032	0.036	0.036	0.036	0.035	0.059	0.059	0.061	0.062	0.064	0.064	0.067	0.062	0.036	0.035	0.039	0.033	0.028	0.035	0.04	0.036	0.062	0.066	0.067	0.065	0.066	0.067	0.067	0.069	0.044
60	0.042	0.038	0.042	0.037	0.035	0.035	0.038	0.042	0.061	0.069	0.061	0.079	0.07	0.063	0.068	0.062	0.042	0.042	0.036	0.035	0.039	0.039	0.038	0.037	0.062	0.063	0.065	0.066	0.068	0.068	0.071	0.067	0.039	0.037	0.041	0.035	0.031	0.038	0.043	0.038	0.066	0.071	0.071	0.069	0.07	0.071	0.071	0.073	0.045
65	0.045	0.04	0.044	0.04	0.038	0.038	0.04	0.044	0.066	0.074	0.066	0.084	0.075	0.068	0.073	0.067	0.045	0.045	0.039	0.037	0.041	0.041	0.04	0.04	0.067	0.068	0.07	0.071	0.073	0.073	0.076	0.071	0.041	0.04	0.044	0.037	0.032	0.04	0.045	0.041	0.072	0.076	0.076	0.075	0.075	0.076	0.076	0.078	0.049
70	0.048	0.043	0.047	0.042	0.04	0.04	0.043	0.048	0.07	0.078	0.07	0.088	0.08	0.073	0.077	0.071	0.048	0.047	0.041	0.039	0.043	0.044	0.042	0.042	0.071	0.073	0.074	0.074	0.077	0.077	0.08	0.076	0.043	0.042	0.046	0.039	0.034	0.042	0.047	0.043	0.076	0.08	0.08	0.079	0.079	0.081	0.08	0.082	0.051
75	0.051	0.046	0.051	0.046	0.043	0.043	0.046	0.051	0.074	0.082	0.074	0.093	0.083	0.077	0.081	0.075	0.051	0.05	0.044	0.042	0.045	0.047	0.045	0.044	0.075	0.077	0.078	0.078	0.082	0.081	0.084	0.08	0.045	0.044	0.048	0.041	0.036	0.044	0.049	0.045	0.081	0.084	0.085	0.083	0.083	0.085	0.085	0.087	0.052
80	0.054	0.049	0.055	0.048	0.046	0.046	0.049	0.054	0.079	0.087	0.079	0.098	0.088	0.082	0.086	0.08	0.053	0.052	0.047	0.044	0.047	0.049	0.047	0.047	0.08	0.082	0.084	0.083	0.087	0.087	0.09	0.084	0.047	0.046	0.051	0.043	0.038	0.047	0.052	0.048	0.086	0.09	0.09	0.089	0.089	0.09	0.09	0.093	0.065
85	0.058	0.052	0.057	0.052	0.049	0.049	0.053	0.057	0.084	0.091	0.084	0.102	0.093	0.087	0.091	0.085	0.057	0.055	0.05	0.047	0.05	0.052	0.05	0.05	0.085	0.087	0.089	0.088	0.092	0.092	0.095	0.09	0.05	0.049	0.053	0.046	0.04	0.049	0.055	0.05	0.092	0.095	0.095	0.093	0.094	0.095	0.095	0.098	0.058
90	0.061	0.055	0.06	0.055	0.051	0.052	0.055	0.06	0.089	0.096	0.089	0.107	0.098	0.092	0.096	0.09	0.06	0.058	0.053	0.05	0.053	0.055	0.052	0.053	0.09	0.093	0.094	0.093	0.098	0.097	0.101	0.095	0.053	0.051	0.056	0.048	0.043	0.052	0.058	0.053	0.097	0.101	0.101	0.099	0.099	0.101	0.1	0.103	0.061
95	0.064	0.058	0.064	0.059	0.055	0.055	0.058	0.063	0.094	0.102	0.095	0.113	0.103	0.097	0.101	0.095	0.063	0.06	0.056	0.053	0.055	0.058	0.055	0.056	0.096	0.099	0.1	0.098	0.104	0.103	0.107	0.101	0.056	0.054	0.059	0.051	0.045	0.055	0.061	0.056	0.103	0.107	0.107	0.105	0.105	0.106	0.105	0.109	0.062
100	0.068	0.062	0.067	0.062	0.058	0.058	0.062	0.067	0.1	0.106	0.1	0.118	0.108	0.103	0.106	0.101	0.066	0.063	0.059	0.056	0.058	0.061	0.058	0.059	0.101	0.105	0.106	0.104	0.11	0.108	0.113	0.107	0.059	0.057	0.062	0.054	0.048	0.058	0.064	0.059	0.109	0.112	0.113	0.11	0.11	0.112	0.111	0.115	0.065
105	0.071	0.065	0.07	0.065	0.061	0.061	0.065	0.07	0.105	0.112	0.106	0.123	0.114	0.108	0.112	0.107	0.069	0.066	0.063	0.059	0.061	0.065	0.06	0.061	0.106	0.111	0.111	0.109	0.116	0.114	0.119	0.113	0.061	0.06	0.065	0.057	0.051	0.061	0.067	0.062	0.116	0.119	0.119	0.116	0.116	0.118	0.116	0.122	0.077
110	0.075	0.068	0.074	0.069	0.064	0.064	0.068	0.073	0.111	0.117	0.113	0.129	0.119	0.115	0.118	0.113	0.072	0.067	0.065	0.062	0.063	0.067	0.062	0.065	0.112	0.117	0.118	0.115	0.123	0.121	0.126	0.119	0.063	0.062	0.068	0.059	0.053	0.063	0.07	0.064	0.122	0.125	0.125	0.123	0.122	0.124	0.123	0.128	0.069
115	0.078	0.072	0.077	0.073	0.068	0.068	0.072	0.076	0.117	0.123	0.119	0.135	0.126	0.122	0.124	0.12	0.076	0.071	0.069	0.066	0.067	0.071	0.065	0.069	0.119	0.125	0.125	0.122	0.13	0.128	0.132	0.126	0.066	0.065	0.071	0.062	0.056	0.067	0.073	0.068	0.13	0.133	0.133	0.13	0.13	0.132	0.13	0.135	0.072
120	0.081	0.075	0.08	0.076	0.071	0.071	0.075	0.079	0.124	0.13	0.126	0.141	0.132	0.128	0.131	0.125	0.079	0.074	0.073	0.069	0.07	0.074	0.068	0.072	0.124	0.129	0.13	0.126	0.134	0.131	0.136	0.132	0.07	0.069	0.074	0.065	0.06	0.07	0.077	0.071	0.135	0.138	0.138	0.136	0.135	0.137	0.136	0.141	0.074
125	0.085	0.078	0.084	0.08	0.074	0.075	0.079	0.083	0.128	0.133	0.13	0.145	0.138	0.133	0.135	0.129	0.083	0.077	0.076	0.072	0.073	0.078	0.071	0.075	0.127	0.133	0.133	0.129	0.137	0.134	0.14	0.136	0.073	0.072	0.077	0.069	0.063	0.074	0.08	0.075	0.138	0.141	0.141	0.139	0.138	0.141	0.14	0.145	0.078
130	0.089	0.082	0.087	0.083	0.077	0.078	0.082	0.086	0.13	0.136	0.133	0.148	0.141	0.136	0.137	0.132	0.086	0.08	0.079	0.075	0.076	0.081	0.073	0.079	0.13	0.136	0.136	0.131	0.14	0.137	0.143	0.14	0.076	0.075	0.08	0.071	0.065	0.076	0.083	0.078	0.141	0.144	0.144	0.142	0.141	0.144	0.143	0.148	0.079
135	0.093	0.085	0.091	0.087	0.081	0.081	0.085	0.09	0.134	0.138	0.136	0.15	0.144	0.139	0.141	0.135	0.089	0.083	0.083	0.078	0.079	0.085	0.076	0.082	0.133	0.139	0.139	0.134	0.143	0.14	0.146	0.143	0.079	0.078	0.083	0.074	0.069	0.079	0.086	0.081	0.145	0.147	0.147	0.145	0.144	0.147	0.145	0.151	0.084
140	0.096	0.088	0.095	0.09	0.084	0.084	0.088	0.093	0.136	0.14	0.138	0.151	0.146	0.142	0.142	0.138	0.093	0.087	0.086	0.081	0.082	0.088	0.08	0.085	0.136	0.142	0.141	0.136	0.145	0.142	0.148	0.146	0.083	0.082	0.087	0.078	0.072	0.083	0.089	0.085	0.147	0.149	0.15	0.147	0.146	0.149	0.147	0.153	0.083
145	0.099	0.091	0.099	0.093	0.087	0.087	0.092	0.096	0.138	0.142	0.141	0.153	0.149	0.145	0.145	0.14	0.097	0.09	0.089	0.084	0.086	0.092	0.083	0.089	0.138	0.145	0.144	0.138	0.148	0.144	0.151	0.148	0.089	0.085	0.089	0.081	0.075	0.086	0.092	0.088	0.15	0.152	0.152	0.15	0.149	0.152	0.15	0.155	0.085
150	0.103	0.095	0.102	0.097	0.09	0.091	0.095	0.1	0.141	0.144	0.144	0.155	0.151	0.148	0.148	0.143	0.1	0.093	0.093	0.088	0.089	0.095	0.086	0.092	0.141	0.148	0.147	0.14	0.151	0.147	0.154	0.151	0.089	0.088	0.092	0.084	0.078	0.089	0.095	0.091	0.153	0.155	0.155	0.153	0.152	0.155	0.153	0.157	0.087
155	0.107	0.098	0.106	0.1	0.093	0.094	0.098	0.102	0.143	0.146	0.147	0.157	0.153	0.151	0.15	0.146	0.104	0.096	0.096	0.091	0.092	0.099	0.089	0.095	0.144	0.151	0.149	0.142	0.154	0.149	0.156	0.154	0.095	0.091	0.096	0.087	0.081	0.092	0.099	0.095	0.156	0.157	0.158	0.155	0.154	0.157	0.155	0.16	0.09
160	0.111	0.101	0.109	0.103	0.096	0.097	0.101	0.103	0.146	0.148	0.15	0.16	0.156	0.154	0.153	0.15	0.107	0.1	0.1	0.094	0.096	0.103	0.092	0.099	0.147	0.154	0.153	0.145	0.157	0.153	0.16	0.156	0.096	0.094	0.099	0.09	0.084	0.095	0.102	0.098	0.16	0.161	0.161	0.159	0.158	0.161	0.158	0.163	0.093
165	0.114	0.103	0.11	0.104	0.098	0.099	0.105	0.104	0.149	0.15	0.153	0.161	0.158	0.157	0.155	0.153	0.11	0.103	0.101	0.097	0.099	0.107	0.096	0.103	0.149	0.157	0.155	0.147	0.16	0.155	0.162	0.16	0.099	0.098	0.102	0.093	0.088	0.099	0.105	0.102	0.163	0.164	0.164	0.162	0.161	0.164	0.161	0.167	0.104
170	0.117	0.103	0.112	0.104	0.098	0.1	0.106	0.104	0.152	0.153	0.157	0.164	0.161	0.161	0.158	0.157	0.112	0.105	0.103	0.1	0.102	0.11	0.099	0.106	0.153	0.161	0.158	0.15	0.163	0.158	0.165	0.162	0.103	0.102	0.106	0.097	0.091	0.102	0.109	0.105	0.166	0.167	0.167	0.165	0.164	0.167	0.164	0.17	0.097
175	0.12	0.103	0.112	0.104	0.098	0.1	0.107	0.103	0.156	0.155	0.16	0.166	0.163	0.163	0.161	0.159	0.111	0.105	0.103	0.101	0.104	0.111	0.101	0.108	0.155	0.163	0.161	0.152	0.165	0.16	0.168	0.165	0.103	0.103	0.108	0.099	0.093	0.105	0.109	0.106	0.169	0.17	0.17	0.168	0.167	0.17	0.167	0.173	0.098
180	0.121	0.103	0.112	0.104	0.098	0.1	0.107	0.104	0.158	0.157	0.163	0.168	0.166	0.167	0.164	0.163	0.112	0.106	0.103	0.101	0.104	0.112	0.103	0.109	0.158	0.166	0.163	0.154	0.168	0.163	0.171	0.168	0.102	0.105	0.11	0.101	0.097	0.108	0.111	0.106	0.172	0.172	0.172	0.171	0.169	0.173	0.17	0.176	0.099
185	0.121	0.103	0.112	0.104	0.098	0.1	0.107	0.103	0.161	0.16	0.166	0.17	0.169	0.17	0.167	0.166	0.112	0.106	0.103	0.101	0.104	0.111	0.103	0.109	0.161	0.169	0.166	0.157	0.171	0.166	0.174	0.171	0.102	0.105	0.11	0.102	0.1	0.11	0.111	0.106	0.175	0.176	0.175	0.174	0.173	0.176	0.173	0.179	0.101
190	0.121	0.103	0.112	0.103	0.098	0.1	0.107	0.103	0.163	0.161	0.168	0.172	0.171	0.173	0.169	0.168	0.111	0.106	0.103	0.101	0.104	0.112	0.103	0.109	0.163	0.171	0.168	0.158	0.173	0.168	0.176	0.174	0.102	0.105	0.11	0.102	0.101	0.109	0.11	0.107	0.177	0.177	0.177	0.176	0.174	0.178	0.175	0.181	0.1
195	0.122	0.103	0.112	0.104	0.098	0.1	0.107	0.104	0.166	0.164	0.171	0.174	0.174	0.175	0.172	0.171	0.111	0.106	0.103	0.101	0.104	0.111	0.103	0.109	0.165	0.174	0.171	0.161	0.176	0.171	0.179	0.176	0.101	0.104	0.109	0.101	0.101	0.109	0.11	0.106	0.18	0.18	0.179	0.178	0.177	0.181	0.177	0.183	0.101
200	0.122	0.103	0.112	0.104	0.098	0.1	0.107	0.104	0.168	0.166	0.174	0.176	0.176	0.178	0.174	0.174	0.111	0.106	0.104	0.101	0.104	0.112	0.103	0.109	0.168	0.177	0.174	0.163	0.179	0.174	0.182	0.179	0.102	0.105	0.109	0.102	0.102	0.109	0.11	0.107	0.183	0.183	0.182	0.181	0.18	0.184	0.18	0.186	0.101
205	0.121	0.103	0.112	0.103	0.098	0.1	0.107	0.103	0.171	0.168	0.177	0.178	0.179	0.181	0.177	0.177	0.111	0.106	0.103	0.101	0.104	0.111	0.103	0.109	0.172	0.181	0.177	0.165	0.182	0.177	0.186	0.182	0.102	0.104	0.109	0.101	0.101	0.108	0.109	0.107	0.186	0.186	0.185	0.184	0.183	0.187	0.183	0.189	0.103
210	0.122	0.103	0.114	0.103	0.098	0.1	0.108	0.103	0.173	0.17	0.18	0.179	0.181	0.184	0.179	0.18	0.111	0.106	0.103	0.101	0.104	0.111	0.103	0.109	0.174	0.184	0.179	0.167	0.185	0.179	0.188	0.186	0.102	0.104	0.108	0.101	0.101	0.108	0.109	0.107	0.188	0.188	0.187	0.186	0.185	0.189	0.185	0.191	0.104
215	0.121	0.103	0.112	0.103	0.097	0.1	0.107	0.103	0.176	0.172	0.184	0.181	0.183	0.187	0.182	0.183	0.111	0.106	0.103	0.101	0.104	0.111	0.103	0.108	0.176	0.187	0.181	0.169	0.187	0.182	0.191	0.188	0.105	0.104	0.108	0.101	0.101	0.108	0.109	0.106	0.19	0.19	0.189	0.188	0.187	0.191	0.187	0.193	0.105
220	0.121	0.103	0.112	0.103	0.097	0.1	0.107	0.103	0.179	0.175	0.188	0.184	0.186	0.191	0.185	0.187	0.11	0.105	0.103	0.101	0.104	0.111	0.103	0.109	0.18	0.19	0.184	0.172	0.192	0.186	0.195	0.191	0.102	0.104	0.108	0.101	0.101	0.108	0.109	0.107	0.194	0.193	0.192	0.191	0.19	0.194	0.19	0.196	0.105
225	0.121	0.102	0.112	0.103	0.097	0.099	0.107	0.103	0.182	0.177	0.19	0.186	0.188	0.194	0.187	0.189	0.111	0.106	0.103	0.101	0.104	0.111	0.104	0.109	0.183	0.192	0.187	0.174	0.195	0.188	0.197	0.195	0.102	0.104	0.108	0.101	0.101	0.108	0.109	0.107	0.197	0.195	0.194	0.193	0.193	0.197	0.192	0.198	0.106
230	0.121	0.102	0.112	0.102	0.097	0.099	0.106	0.103	0.185	0.18	0.193	0.188	0.191	0.197	0.19	0.191	0.11	0.106	0.103	0.101	0.104	0.111	0.104	0.109	0.186	0.195	0.19	0.176	0.196	0.191	0.199	0.197	0.102	0.104	0.108	0.101	0.101	0.108	0.109	0.107	0.199	0.198	0.197	0.196	0.195	0.199	0.194	0.201	0.106
235	0.121	0.103	0.112	0.103	0.097	0.1	0.107	0.103	0.187	0.182	0.195	0.191	0.194	0.199	0.193	0.194	0.11	0.105	0.103	0.101	0.104	0.111	0.104	0.109	0.188	0.197	0.193	0.179	0.199	0.193	0.202	0.199	0.102	0.104	0.107	0.1	0.101	0.108	0.109	0.107	0.202	0.2	0.199	0.198	0.198	0.202	0.197	0.203	0.109
240	0.121	0.102	0.113	0.102	0.097	0.099	0.106	0.103	0.19	0.185	0.198	0.193	0.196	0.201	0.196	0.196	0.11	0.106	0.103	0.101	0.104	0.111	0.104	0.108	0.19	0.2	0.196	0.181	0.201	0.195	0.204	0.202	0.102	0.104	0.107	0.101	0.101	0.107	0.109	0.107	0.205	0.203	0.202	0.201	0.2	0.204	0.199	0.206	0.107
245	0.121	0.102	0.112	0.102	0.097	0.099	0.106	0.102	0.191	0.187	0.199	0.196	0.199	0.203	0.198	0.198	0.109	0.105	0.102	0.101	0.103	0.11	0.103	0.108	0.193	0.202	0.198	0.183	0.203	0.197	0.207	0.204	0.101	0.103	0.107	0.1	0.101	0.107	0.108	0.106	0.208	0.206	0.205	0.204	0.203	0.207	0.202	0.208	0.109
250	0.121	0.102	0.112	0.102	0.097	0.099	0.106	0.102	0.193	0.19	0.202	0.198	0.201	0.205	0.199	0.2	0.11	0.105	0.102	0.101	0.103	0.11	0.103	0.108	0.194	0.204	0.2	0.184	0.205	0.199	0.208	0.207	0.102	0.104	0.107	0.1	0.101	0.107	0.108	0.106	0.211	0.209	0.207	0.206	0.206	0.21	0.205	0.21	0.109
	Bio-TeK
		Growth
	Well	Rate	Max OD	lag time (minutes)
	ECAPMin	0.01228	0.122	-1
	ECAPMin	0.01381	0.103	4.2
	ECAPMin	0.01311	0.114	4.1
	ECAPMin	0.01303	0.104	4.1
	ECAPMin	0.01253	0.098	1.1
	ECAPMin	0.01277	0.1	2.3
	ECAPMin	0.01273	0.108	1.3					Max OD	Lag			Grow	Max	Lag
	ECAPMin	0.0134	0.104	2.5	EcApMin	0.0129575	0.000173192	0.106625	0.00279628	2.325	0.647178		0.0133662	0.0262254	0.278356
	EcAPLB	0.02899	0.193	0	EcAMNmin	0.0119837	0.000138795	0.1065	0.00143925	-0.275	0.743003		0.0115819	0.013514	-2.70183
	EcAPLB	0.02779	0.19	-0.3	EcJaTaMin	0.0114313	0.000200334
	EcAPLB	0.03072	0.202	-0.5	EcApLB	0.0281863	0.0005926
	EcAPLB	0.02491	0.198	0	EcAMNLB	0.02835	0.000764668
	EcAPLB	0.0275	0.201	-0.8	EcJaTALB	0.0269425	0.00052817
	EcAPLB	0.02801	0.205	0.5
	EcAPLB	0.02829	0.199	-0.4
	EcAPLB	0.02928	0.2	-0.5
	EcAMNMin	0.01205	0.112	1.4
	EcAMNMin	0.01194	0.106	-2.3
	EcAMNMin	0.01269	0.104	0.3
	EcAMNMin	0.01235	0.101	-2.7
	EcAMNMin	0.01196	0.104	1
	EcAMNMin	0.01159	0.112	-2.2
	EcAMNMin	0.01148	0.104	-0.9
	EcAMNMin	0.01181	0.109	3.2
	EcAMNLB	0.0285	0.194	-0.5
	EcAMNLB	0.03142	0.204	-0.2
	EcAMNLB	0.02962	0.2	-0.6
	EcAMNLB	0.02977	0.184	-0.8
	EcAMNLB	0.02948	0.205	-0.2
	EcAMNLB	0.02494	0.199	-0.2
	EcAMNLB	0.02683	0.208	-0.2
	EcAMNLB	0.02624	0.207	0.6
	EcJTaMin	0.01105	0.105	-0.2
	EcJTaMin	0.01107	0.105	3.4
	EcJTaMin	0.01063	0.11	0.7
	EcJTaMin	0.01103	0.102	0.3
	EcJTaMin	0.01152	0.102	4.7
	EcJTaMin	0.0121	0.11	2.5
	EcJTaMin	0.01209	0.111	2.4
	EcJTaMin	0.01196	0.107	1
	EcJTaLB	0.03003	0.211	-0.2
	EcJTaLB	0.02779	0.209	-0.3
	EcJTaLB	0.0271	0.207	0
	EcJTaLB	0.02636	0.206	-0.1
	EcJTaLB	0.025	0.206	-0.3
	EcJTaLB	0.02683	0.21	-0.2
	EcJTaLB	0.0265	0.205	-0.7
	EcJTaLB	0.02593	0.21	-0.2
	PaWTMin	0.02242	0.109	3.6
	PaWTMin	0.02496	0.119	13.4
	PaWTMin	0.02513	0.122	11
	PaWTMin	0.02324	0.121	11
	PaWTMin	0.02331	0.125	11.8
	PaWTMin	0.02282	0.126	9.8
	PaWTMin	0.01439	0.119	0.6
	PaWTMin	0.01952	0.124	7.9
	PaWTLB	0.02169	0.229	0
	PaWTLB	0.02169	0.237	0
	PaWTLB	0.02021	0.235	-0.1
	PaWTLB	0.02169	0.206	0
	PaWTLB	0.02068	0.198	-0.5
	PaWTLB	0.02119	0.206	-0.1	PaWTMin	0.0219737	0.0012444
	PaWTLB	0.02081	0.223	0.4	PaCipMin	0.0167613	0.00130937
	PaWTLB	0.02031	0.216	-0.1	PaWTLB	0.0210338	0.000219333
	PaCipmin	0.02135	0.111	10.6	PaCipLB	0.016915	0.000712501
	PaCipmin	0.01977	0.105	9
	PaCipmin	0.02037	0.101	9.4
	PaCipmin	0.01858	0.103	8.8
	PaCipmin	0.01517	0.104	0.3
	PaCipmin	0.01165	0.098	-0.3
	PaCipmin	0.01428	0.1	4
	PaCipmin	0.01292	0.098	3.7
	PaCipLB	0.01608	0.156	-1.3
	PaCipLB	0.01604	0.163	-1.1
	PaCipLB	0.01488	0.163	-1.2
	PaCipLB	0.01456	0.157	-2.6
	PaCipLB	0.01603	0.157	-1.3
	PaCipLB	0.01885	0.161	-1.5
	PaCipLB	0.01944	0.163	0.1
	PaCipLB	0.01944	0.162	0.3
[truncated: 31 more columns]
