# Supplementary material for: Malthusian Parameters as Estimators of the Fitness of Microbes: A Cautionary Tale about the Low Side of High Throughput
Source: PLoS One. 2015 Jun 26;10(6):e0126915. doi: 10.1371/journal.pone.0126915 (PMC4482697; doi:10.1371/journal.pone.0126915)
Supplement: S2 Supporting Information — Raw data files for this study. (ZIP) [file pone.0126915.s002.zip › F5-Ec_GrowthRate.xls]

## Sheet: ANALYSIS-1
		MEDIA		LB										Strain BAP (aka B6)								BIOTEK: 300 ul									BIOTEK: 300 ul
		MEDIA		MIN										BIOTEK: 300 ul																	2014-07-09
BIOSCREEN						BIOTEK_150 ul																						AVERAGE	SE
														LB								ECNALLB	0.02443	0.599	9.4			0.023175	0.00109439
	Growth						Growth												AVERAGE	SE		ECNALLB	0.02631	0.521	-0.9							Growth
Well	Rate	AVERAGE	SE			Well	Rate							300	0.0325	0.675	-0.4		0.0308542	0.000355431		ECNALLB	0.02716	0.488	-1.5						Well	Rate	Max OD	lag time (minutes)		AVERAGE	SE
BAP	0.01808	0.018797	0.000242373			BAP	0.01306	0.0143888	0.000496985					300	0.03237	0.706	-0.2					ECNALLB	0.03019	0.486	-1.2						BAP LB	0.0272	0.619	0.1		0.0270267	0.000520755			MIN		LB
BAP	0.01814					BAP	0.01278							300	0.03237	0.698	-0.2					ECNALLB	0.02615	0.509	-1.7						BAP LB	0.02902	0.599	-0.6						Bioscreen	BioTek	Bioscreen	BioTek
BAP	0.01856					BAP	0.01511							300	0.03095	0.698	-0.5					ECNALLB	0.02146	0.316	-1						BAP LB	0.02736	0.566	0					BAP	0.018797	0.0126	0.031794	0.0270267
BAP	0.01834					BAP	0.01448							300	0.03143	0.693	-0.4					ECNALLB	0.02254	0.244	-0.9						BAP LB	0.02802	0.593	0.2					BAM-Nal	0.014013	0.0147755	0.031598	0.0291658
BAP	0.01811					BAP	0.01437							300	0.02985	0.707	0.4					ECNALLB	0.01821	0.476	181						BAP LB	0.02752	0.588	-0.8					BAM-JCA	0.014319	0.0158033	0.031631	0.028465
BAP	0.02006					BAP	0.01678							300	0.03137	0.682	-0.3					ECNALLB	0.02212	0.471	164.1						BAP LB	0.0217	0.629	3.9
BAP	0.01842					BAP	0.01553							300	0.03004	0.7	0.2					ECNALLB	0.02125	0.457	192.4						BAP LB	0.02677	0.561	0.2
BAP	0.01889					BAP	0.013							300	0.03032	0.673	0					ECNALLB	0.01722	0.465	-2.1						BAP LB	0.02796	0.581	0.2					RELATIVE	MIN		LB
BAP	0.02006					BAP	0.02723	0.02575	0.000589982					300	0.02867	0.689	0.1					ECNALLB	0.02106	0.511	57.5						BAP LB	0.02666	0.591	0.2						Bioscreen	BioTek	Bioscreen	BioTek
BAP	0.01931					BAP	0.02635							300	0.02943	0.687	0.1					ECNALMIN	0.01866	0.228	-1			0.0360067	0.00254794		BAP LB	0.0277	0.59	-0.1					BAM-Nal	0.745491	1.17266	0.993835	1.07915
BAP	0.03164	0.031794	0.000335464			BAP	0.02835							300	0.03095	0.678	-0.5					ECNALMIN	0.03794	0.113	-1.6						BAP LB	0.0277	0.585	-0.1					BAM-JCA	0.76177	1.25423	0.994873	1.05322
BAP	0.03195					BAP	0.025							MIN								ECNALMIN	0.04553	0.112	-1.7						BAP LB	0.02671	0.612	-0.1
BAP	0.03207					BAP	0.02384							300	0.01392	0.231	4.6		0.014835	0.000273012		ECNALMIN	0.03287	0.09	-1.4						BAP Min	0.01215	0.391	4.6		0.0126	0.000302159
BAP	0.03243					BAP	0.02683							300	0.01384	0.329	0.3					ECNALMIN	0.03437	0.088	-0.9						BAP Min	0.01395	0.36	-0.1							Bioscreen	Biotek	BT SE	BS SE				Bioscreen	BioTek
BAP	0.03211					BAP	0.0242							300	0.01466	0.366	2.5					ECNALMIN	0.02548	0.062	-1.2						BAP Min	0.01229	0.22	2.4						BAP	0.018797	0.0126	0.000302159	0.000242373			BAM-Nal	0.745491	1.17266
BAP	0.03349					BAP	0.0242							300	0.0158	0.246	1					ECNALMIN	0.03281	0.075	0.2						BAP Min	0.01258	0.34	1.8						BAM-Nal	0.014013	0.0147755	0.000400169	0.000383852			BAM-JCA	0.76177	1.25423
BAP	0.03221					BAM-Nal	0.01319	0.012355	0.000181098					300	0.01626	0.366	1.8					ECNALMIN	0.03873	0.081	-1.3						BAP Min	0.01296	0.205	2.8						BAM-JCA	0.014319	0.0158033	0.00165564	0.000356534			BAM-Nal	0.993835	1.07915
BAP	0.02938					BAM-Nal	0.01264							300	0.01478	0.217	2.5					ECNALMIN	0.03425	0.084	-1.4						BAP Min	0.01325	0.216	3.6						BAP	0.031794	0.0270267	0.000520755	0.000335464			BAM-JCA	0.994873	1.05322
BAP	0.03102					BAM-Nal	0.01246							300	0.01568	0.241	3.7					ECNALMIN	0.04569	0.092	-1.5						BAP Min	0.01237	0.21	1.1						BAM-Nal	0.031598	0.0291658	0.000368405	0.000421262
BAP	0.03164					BAM-Nal	0.01237							300	0.01446	0.238	3.7					ECNALMIN	0.05092	0.142	-1.8						BAP Min	0.01257	0.202	1.6						BAM-JCA	0.031631	0.028465	0.000188625	0.000412592
BAM-Nal	0.01294	0.014013	0.000383852			BAM-Nal	0.01181							300	0.01299	0.312	-0.9					ECNALMIN	0.03483	0.086	-1.4						BAP Min	0.01196	0.213	10.9
BAM-Nal	0.01248					BAM-Nal	0.01249							300	0.0154	0.343	0.8														BAP Min	0.01117	0.344	0.5
BAM-Nal	0.0134					BAM-Nal	0.0115							300	0.01474	0.345	-1.2														BAP Min	0.01116	0.34	5.8
BAM-Nal	0.0134					BAM-Nal	0.01238							300	0.01549	0.343	0.8														BAP Min	0.01479	0.403	3.7
BAM-Nal	0.0134					BAM-Nal	0.02439	0.0259	0.000510794																						BAM-JCA	0.02934	0.611	-0.4		0.028465	0.000188625
BAM-Nal	0.01297					BAM-Nal	0.02731																								BAM-JCA	0.02825	0.57	0
BAM-Nal	0.01535					BAM-Nal	0.02439																								BAM-JCA	0.02873	0.595	-0.7
BAM-Nal	0.01535					BAM-Nal	0.02384																								BAM-JCA	0.0279	0.579	-0.8
BAM-Nal	0.01549					BAM-Nal	0.02728																								BAM-JCA	0.0277	0.551	-0.1
BAM-Nal	0.01535					BAM-Nal	0.02683																								BAM-JCA	0.02905	0.608	-0.6
BAM-Nal	0.03139	0.031598	0.000421262			BAM-Nal	0.02683																								BAM-JCA	0.02928	0.566	-0.5
BAM-Nal	0.02941					BAM-Nal	0.02633																								BAM-JCA	0.02928	0.587	-0.5
BAM-Nal	0.03095					BAM-J	0.01201	0.012425	0.000330379																						BAM-JCA	0.0277	0.562	-0.1
BAM-Nal	0.03095					BAM-J	0.01131																								BAM-JCA	0.02778	0.574	0.1
BAM-Nal	0.03115					BAM-J	0.01274																								BAM-JCA	0.02853	0.586	0.1
BAM-Nal	0.03423					BAM-J	0.01341																								BAM-JCA	0.02804	0.583	0
BAM-Nal	0.03237					BAM-J	0.01383																								BAM-JCA	0.01472	0.333	-0.3		0.0158033	0.00165564
BAM-Nal	0.03064					BAM-J	0.01139																								BAM-JCA	0.03371	0.338	13.7
BAM-Nal	0.03211					BAM-J	0.01182																								BAM-JCA	0.01625	0.326	3.8
BAM-Nal	0.03278					BAM-J	0.01289																								BAM-JCA	0.01444	0.34	0.6
BAM-J	0.01362	0.014319	0.000356534			BAM-J	0.02927	0.0263987	0.000549527																						BAM-JCA	0.01422	0.345	-0.2
BAM-J	0.01365					BAM-J	0.02639																								BAM-JCA	0.01448	0.19	-0.5
BAM-J	0.01355					BAM-J	0.02779																								BAM-JCA	0.01292	0.198	2.6
BAM-J	0.01325					BAM-J	0.0265																								BAM-JCA	0.01373	0.254	0.6
BAM-J	0.01442					BAM-J	0.025																								BAM-JCA	0.01256	0.19	-0.1
BAM-J	0.01399					BAM-J	0.0265																								BAM-JCA	0.0154	0.305	0.8
BAM-J	0.01686					BAM-J	0.02467																								BAM-JCA	0.013	0.187	1.9
BAM-J	0.01448					BAM-J	0.02507																								BAM-JCA	0.01421	0.403	2.5
BAM-J	0.01566																														BAM-Nal	0.03204	0.595	-0.4		0.0291658	0.000368405
BAM-J	0.01371																														BAM-Nal	0.03001	0.601	-0.4
BAM-J	0.03207	0.031631	0.000412592																												BAM-Nal	0.02935	0.596	-0.5
BAM-J	0.03164																														BAM-Nal	0.02851	0.577	-0.4
BAM-J	0.03196																														BAM-Nal	0.02985	0.581	0.2
BAM-J	0.03164																														BAM-Nal	0.02731	0.546	-0.2
BAM-J	0.03139																														BAM-Nal	0.03031	0.6	-0.5
BAM-J	0.03225																														BAM-Nal	0.02825	0.581	0
BAM-J	0.03311																														BAM-Nal	0.02905	0.585	-0.6
BAM-J	0.03206																														BAM-Nal	0.02848	0.576	-0.1
BAM-J	0.02816																														BAM-Nal	0.02778	0.583	0.1
BAM-J	0.03203																														BAM-Nal	0.02905	0.59	-0.6
																															BAM-Nal	0.01529	0.304	1.5		0.0147755	0.000400169
																															BAM-Nal	0.01596	0.267	0
	MIN		LB																												BAM-Nal	0.01711	0.342	-0.3
	Bioscreen	BioTek	Bioscreen	BioTek																											BAM-Nal	0.01596	0.306	0
BAP	0.018797	0.0143888	0.031794	0.02575																											BAM-Nal	0.0157	0.284	4
BAM-Nal	0.014013	0.012355	0.031598	0.0259																											BAM-Nal	0.01357	0.2	0.2						Bioscreen	BioTek
BAM-J	0.014319	0.012425	0.031631	0.0263987																											BAM-Nal	0.01419	0.181	1.3					BAM-Nal	0.745491	1.17266
																															BAM-Nal	0.01479	0.19	-1.3					BAM-JCA	0.76177	1.25423
																															BAM-Nal	0.01337	0.2	0.6					BAM-Nal	0.993835	1.07915
	MIN		LB																												BAM-Nal	0.01309	0.279	-1.9					BAM-JCA	0.994873	1.05322
	Bioscreen	BioTek	Bioscreen	BioTek																											BAM-Nal	0.0135	0.305	0.5
BAM-Nal	0.745491	0.858657	0.993835	1.00583																											BAM-Nal	0.04989	0.396	15
BAM-J	0.76177	0.863522	0.994873	1.02519
																																WITH DELETED OUTLIER
99% CI 1000 simulations																																BioTek_EC_Nal_min/BioTek_EC_min BioScreen_EC_Nal_min/Bioscreen_EC_min Y							Stock graph
EC																																99% CI {1.08141, 1.28358} 99% CI {0.691713, 0.802781}
																																								HIGH	LOW	VALUE
Biotech_EC_Nal_min/Biotech_EC_min BioScreen_EC_Nal_min/Bioscreen_EC_min																																							BAM-Nal	0.802781	0.691713	0.745491	BAM-Nal BS
99% CI {0.791762, 0.933843} 99% CI {0.694318, 0.806227}																																BioTek_EC_Nal_lb/BioTek_EC_lb BioScreen_EC_Nal_lb/Bioscreen_EC_lb N							BAM-Nal	1.28358	1.08141	1.17266	BAM-Nal BT
																																99% CI {1.02912, 1.16407} 99% CI {0.954676, 1.03882}							BAM-JCA	0.825109	0.718049	0.76177	BAM-pJC BS
Biotech_EC_Nal_lb/Biotech_EC_lb BioScreen_EC_Nal_lb/Bioscreen_EC_lb																																							BAM-JCA	1.67599	1.06064	1.25423	BAM-pJC BT
99% CI {0.943038, 1.07271} 99% CI {0.957993, 1.03688}																																BioTek_EC_J_min/BioTek_EC_min BioScreen_EC_J_min/Bioscreen_EC_min Y							BAM-Nal	1.03882	0.954676	0.993835	BAM-Nal BS
																																99% CI {1.06064, 1.67599} 99% CI {0.718049, 0.825109}							BAM-Nal	1.16407	1.02912	1.07915	BAM-Nal BT
Biotech_EC_J_min/Biotech_EC_min BioScreen_EC_J_min/Bioscreen_EC_min																																							BAM-JCA	1.03684	0.952708	0.994873	BAM-pJC BS
99% CI {0.777228, 0.957375} 99% CI {0.720652, 0.824628}																																BioTek_EC_J_lb/BioTek_EC_lb BioScreen_EC_J_lb/Bioscreen_EC_lb N							BAM-JCA	1.14005	1.01335	1.05322	BAM-pJC BT
																																99% CI {1.01335, 1.14005} 99% CI {0.952708, 1.03684}
Biotech_EC_J_lb/Biotech_EC_lb BioScreen_EC_J_lb/Bioscreen_EC_lb
99% CI {0.960483, 1.10716} 99% CI {0.95031, 1.03604}
Stock graph
	HIGH	LOW	VALUE
BAM-Nal	0.806227	0.694318	0.745491	BAM-Nal BS
BAM-Nal	0.933843	0.791762	0.858657	BAM-Nal BT
BAM-pJC	0.824628	0.720652	0.76177	BAM-pJC BS
BAM-pJC	0.957375	0.777228	0.863522	BAM-pJC BT
BAM-Nal	1.03688	0.957993	0.993835	BAM-Nal BS
BAM-Nal	1.07271	0.943038	1.00583	BAM-Nal BT
BAM-pJC	1.03604	0.95031	0.994873	BAM-pJC BS
BAM-pJC	1.10716	0.960483	1.02519	BAM-pJC BT

## Sheet: Bioscreen
	Min	EcAPMIN	EcAPMIN	EcAPMIN	EcAPMIN	EcAPMIN	EcAPMIN	EcAPMIN	EcAPMIN	EcAPMIN	EcAPMIN	EcAPLB	EcAPLB	EcAPLB	EcAPLB	EcAPLB	EcAPLB	EcAPLB	EcAPLB	EcAPLB	EcAPLB	EcAMNalM	EcAMNalM	EcAMNalM	EcAMNalM	EcAMNalM	EcAMNalM	EcAMNalM	EcAMNalM	EcAMNalM	EcAMNalM	EcAMNalL	EcAMNalL	EcAMNalL	EcAMNalL	EcAMNalL	EcAMNalL	EcAMNalL	EcAMNalL	EcAMNalL	EcAMNalL	ECTAMin	ECTAMin	ECTAMin	ECTAMin	ECTAMin	ECTAMin	ECTAMin	ECTAMin
Info
Time	Blank	1	2	3	4	5	6	7	8	9	10	11	12	13	14	15	16	17	18	19	20	21	22	23	24	25	26	27	28	29	30	31	32	33	34	35	36	37	38	39	40	41	42	43	44	45	46	47	48
00:00:00	0	0.061	0.06	0.061	0.061	0.061	0.06	0.06	0.06	0.062	0.061	0.08	0.082	0.08	0.08	0.081	0.08	0.08	0.08	0.081	0.08	0.064	0.061	0.061	0.06	0.06	0.06	0.06	0.06	0.06	0.06	0.081	0.081	0.08	0.081	0.081	0.081	0.081	0.081	0.082	0.08	0.064	0.06	0.06	0.06	0.06	0.061	0.06	0.06
00:05:06	5	0.061	0.06	0.061	0.06	0.06	0.06	0.059	0.06	0.061	0.06	0.079	0.08	0.079	0.079	0.079	0.079	0.079	0.08	0.08	0.08	0.062	0.06	0.06	0.059	0.059	0.06	0.059	0.059	0.059	0.06	0.08	0.08	0.078	0.08	0.08	0.079	0.079	0.08	0.08	0.079	0.063	0.059	0.059	0.059	0.059	0.06	0.059	0.059
00:10:06	10	0.061	0.06	0.061	0.06	0.06	0.06	0.059	0.06	0.061	0.06	0.079	0.08	0.079	0.079	0.079	0.079	0.079	0.079	0.08	0.08	0.062	0.061	0.06	0.059	0.059	0.059	0.059	0.059	0.059	0.059	0.08	0.08	0.078	0.08	0.08	0.079	0.079	0.08	0.08	0.079	0.063	0.059	0.059	0.059	0.059	0.06	0.059	0.059
00:15:06	15	0.061	0.06	0.061	0.06	0.06	0.059	0.059	0.06	0.061	0.06	0.079	0.08	0.079	0.079	0.079	0.079	0.079	0.079	0.08	0.079	0.062	0.061	0.06	0.059	0.059	0.06	0.059	0.059	0.059	0.059	0.08	0.08	0.078	0.08	0.08	0.079	0.079	0.08	0.08	0.079	0.063	0.059	0.059	0.059	0.059	0.06	0.059	0.059
00:20:06	20	0.061	0.06	0.061	0.06	0.06	0.06	0.059	0.06	0.062	0.061	0.079	0.08	0.079	0.079	0.079	0.079	0.079	0.08	0.08	0.08	0.062	0.061	0.06	0.059	0.059	0.06	0.059	0.06	0.059	0.059	0.08	0.08	0.079	0.08	0.08	0.079	0.079	0.08	0.08	0.079	0.063	0.06	0.059	0.059	0.06	0.06	0.059	0.059
00:25:06	25	0.061	0.06	0.061	0.06	0.06	0.06	0.059	0.06	0.061	0.06	0.079	0.08	0.079	0.079	0.079	0.079	0.079	0.079	0.08	0.08	0.062	0.06	0.06	0.059	0.059	0.059	0.059	0.059	0.059	0.059	0.079	0.08	0.078	0.08	0.08	0.079	0.079	0.08	0.08	0.079	0.063	0.059	0.059	0.059	0.059	0.06	0.059	0.059
00:30:06	30	0.061	0.06	0.061	0.06	0.06	0.06	0.06	0.06	0.061	0.06	0.08	0.08	0.079	0.079	0.079	0.079	0.079	0.079	0.08	0.08	0.062	0.06	0.06	0.059	0.059	0.06	0.059	0.059	0.059	0.059	0.08	0.08	0.079	0.08	0.08	0.079	0.079	0.08	0.08	0.079	0.063	0.059	0.059	0.059	0.06	0.06	0.059	0.059
00:35:06	35	0.061	0.06	0.061	0.06	0.06	0.06	0.059	0.06	0.061	0.06	0.08	0.08	0.079	0.079	0.079	0.079	0.079	0.08	0.08	0.08	0.062	0.061	0.06	0.059	0.059	0.06	0.059	0.059	0.059	0.06	0.08	0.08	0.078	0.08	0.08	0.079	0.079	0.08	0.08	0.079	0.063	0.059	0.059	0.059	0.06	0.06	0.059	0.059
00:40:06	40	0.061	0.06	0.061	0.06	0.06	0.06	0.059	0.06	0.062	0.06	0.08	0.08	0.08	0.079	0.079	0.079	0.079	0.08	0.081	0.08	0.062	0.061	0.06	0.059	0.06	0.06	0.059	0.059	0.059	0.059	0.08	0.08	0.079	0.08	0.08	0.08	0.08	0.08	0.08	0.079	0.063	0.059	0.059	0.059	0.06	0.06	0.059	0.059
00:45:06	45	0.061	0.06	0.061	0.06	0.06	0.059	0.059	0.06	0.062	0.06	0.08	0.08	0.079	0.079	0.079	0.079	0.079	0.08	0.08	0.08	0.062	0.061	0.06	0.059	0.059	0.06	0.059	0.059	0.059	0.06	0.08	0.08	0.079	0.08	0.08	0.079	0.08	0.08	0.08	0.079	0.063	0.059	0.059	0.059	0.059	0.06	0.059	0.059
00:50:06	50	0.061	0.06	0.061	0.06	0.06	0.06	0.059	0.06	0.062	0.06	0.08	0.08	0.079	0.079	0.079	0.079	0.079	0.079	0.08	0.08	0.062	0.06	0.06	0.059	0.059	0.06	0.059	0.059	0.059	0.059	0.08	0.08	0.079	0.08	0.08	0.079	0.079	0.08	0.08	0.079	0.063	0.059	0.059	0.059	0.06	0.06	0.059	0.059
00:55:06	55	0.061	0.06	0.061	0.06	0.06	0.06	0.059	0.06	0.062	0.06	0.08	0.08	0.08	0.079	0.079	0.079	0.079	0.08	0.08	0.08	0.062	0.061	0.06	0.059	0.059	0.06	0.059	0.059	0.059	0.059	0.08	0.08	0.079	0.08	0.08	0.08	0.079	0.08	0.081	0.079	0.063	0.059	0.059	0.059	0.06	0.06	0.059	0.059
01:00:06	60	0.061	0.06	0.06	0.06	0.06	0.06	0.059	0.059	0.062	0.06	0.08	0.08	0.08	0.079	0.079	0.079	0.079	0.08	0.08	0.08	0.062	0.061	0.06	0.059	0.059	0.059	0.059	0.059	0.059	0.059	0.08	0.08	0.079	0.08	0.08	0.08	0.079	0.08	0.08	0.079	0.062	0.059	0.059	0.059	0.059	0.06	0.059	0.059
01:05:06	65	0.061	0.06	0.061	0.06	0.06	0.059	0.059	0.06	0.062	0.06	0.08	0.08	0.08	0.079	0.08	0.08	0.079	0.08	0.08	0.08	0.062	0.06	0.06	0.059	0.059	0.06	0.059	0.059	0.059	0.059	0.08	0.08	0.079	0.08	0.08	0.08	0.08	0.08	0.081	0.079	0.062	0.059	0.059	0.059	0.06	0.06	0.059	0.059
01:10:06	70	0.061	0.06	0.061	0.06	0.06	0.06	0.06	0.06	0.062	0.06	0.08	0.08	0.08	0.079	0.08	0.08	0.08	0.08	0.081	0.08	0.062	0.061	0.06	0.059	0.06	0.06	0.059	0.059	0.059	0.06	0.08	0.081	0.079	0.081	0.08	0.08	0.08	0.08	0.081	0.08	0.062	0.059	0.059	0.059	0.06	0.061	0.059	0.059
01:15:06	75	0.061	0.06	0.061	0.06	0.06	0.06	0.059	0.06	0.062	0.06	0.08	0.08	0.08	0.079	0.08	0.08	0.08	0.08	0.08	0.08	0.062	0.061	0.06	0.059	0.059	0.06	0.059	0.059	0.059	0.059	0.08	0.08	0.079	0.08	0.08	0.08	0.08	0.08	0.081	0.08	0.062	0.059	0.059	0.059	0.059	0.06	0.059	0.059
01:20:06	80	0.061	0.06	0.061	0.06	0.06	0.06	0.06	0.06	0.061	0.06	0.08	0.081	0.08	0.079	0.08	0.08	0.08	0.08	0.081	0.081	0.062	0.061	0.06	0.059	0.059	0.06	0.059	0.059	0.059	0.059	0.081	0.081	0.079	0.081	0.08	0.08	0.08	0.081	0.081	0.08	0.062	0.059	0.059	0.059	0.06	0.06	0.059	0.059
01:25:06	85	0.061	0.06	0.061	0.06	0.06	0.059	0.059	0.06	0.061	0.06	0.081	0.081	0.08	0.08	0.08	0.08	0.08	0.08	0.081	0.081	0.062	0.061	0.06	0.06	0.059	0.06	0.059	0.059	0.059	0.06	0.081	0.081	0.08	0.081	0.081	0.08	0.081	0.081	0.081	0.08	0.062	0.06	0.059	0.059	0.06	0.061	0.059	0.059
01:30:06	90	0.061	0.06	0.061	0.06	0.06	0.06	0.06	0.06	0.061	0.06	0.081	0.081	0.081	0.08	0.08	0.081	0.08	0.081	0.081	0.081	0.062	0.061	0.06	0.059	0.059	0.06	0.059	0.059	0.059	0.059	0.081	0.081	0.08	0.081	0.081	0.08	0.081	0.081	0.082	0.08	0.062	0.059	0.059	0.059	0.06	0.06	0.059	0.059
01:35:05	95	0.061	0.06	0.061	0.06	0.06	0.06	0.059	0.06	0.061	0.06	0.081	0.081	0.081	0.08	0.08	0.081	0.081	0.081	0.082	0.082	0.062	0.061	0.06	0.059	0.059	0.06	0.059	0.059	0.059	0.06	0.081	0.081	0.08	0.081	0.081	0.081	0.081	0.081	0.082	0.08	0.062	0.06	0.059	0.06	0.06	0.06	0.059	0.059
01:40:06	100	0.061	0.06	0.061	0.06	0.06	0.06	0.06	0.06	0.061	0.061	0.081	0.082	0.081	0.08	0.081	0.081	0.081	0.082	0.082	0.082	0.062	0.061	0.06	0.06	0.059	0.06	0.059	0.06	0.059	0.06	0.082	0.082	0.08	0.081	0.081	0.081	0.081	0.082	0.082	0.081	0.062	0.059	0.059	0.06	0.06	0.061	0.06	0.06
01:45:06	105	0.061	0.06	0.061	0.06	0.06	0.06	0.06	0.06	0.061	0.061	0.082	0.082	0.081	0.08	0.081	0.081	0.081	0.082	0.082	0.082	0.062	0.061	0.06	0.059	0.059	0.06	0.059	0.059	0.059	0.06	0.082	0.082	0.08	0.082	0.081	0.081	0.081	0.082	0.082	0.081	0.062	0.06	0.059	0.059	0.06	0.061	0.059	0.059
01:50:06	110	0.061	0.06	0.061	0.06	0.06	0.06	0.06	0.06	0.061	0.061	0.082	0.082	0.082	0.081	0.082	0.082	0.082	0.082	0.083	0.082	0.062	0.061	0.06	0.06	0.06	0.06	0.06	0.06	0.059	0.06	0.082	0.082	0.081	0.082	0.082	0.082	0.082	0.082	0.083	0.081	0.062	0.06	0.059	0.06	0.06	0.061	0.059	0.06
01:55:06	115	0.061	0.06	0.061	0.06	0.06	0.06	0.06	0.06	0.061	0.06	0.083	0.083	0.082	0.081	0.082	0.082	0.082	0.082	0.083	0.083	0.062	0.061	0.06	0.06	0.059	0.06	0.059	0.06	0.059	0.06	0.083	0.083	0.081	0.082	0.082	0.082	0.082	0.083	0.083	0.082	0.062	0.059	0.059	0.059	0.06	0.061	0.059	0.059
02:00:06	120	0.061	0.06	0.061	0.06	0.06	0.06	0.06	0.06	0.061	0.061	0.083	0.083	0.082	0.082	0.082	0.083	0.083	0.083	0.084	0.084	0.061	0.061	0.06	0.059	0.059	0.06	0.059	0.059	0.059	0.06	0.083	0.083	0.081	0.083	0.082	0.082	0.083	0.083	0.084	0.082	0.062	0.059	0.059	0.06	0.06	0.061	0.059	0.059
02:05:06	125	0.061	0.06	0.061	0.06	0.061	0.06	0.06	0.06	0.061	0.061	0.084	0.084	0.083	0.082	0.083	0.084	0.084	0.084	0.085	0.084	0.062	0.061	0.06	0.059	0.06	0.06	0.06	0.06	0.059	0.059	0.084	0.084	0.082	0.083	0.083	0.083	0.083	0.084	0.084	0.083	0.062	0.059	0.059	0.06	0.06	0.061	0.059	0.059
02:10:06	130	0.061	0.06	0.061	0.06	0.061	0.06	0.06	0.06	0.061	0.061	0.084	0.084	0.083	0.083	0.083	0.084	0.084	0.085	0.085	0.085	0.062	0.061	0.06	0.06	0.059	0.06	0.059	0.059	0.059	0.06	0.084	0.084	0.082	0.084	0.083	0.084	0.084	0.085	0.085	0.084	0.062	0.059	0.059	0.059	0.06	0.061	0.059	0.059
02:15:06	135	0.061	0.06	0.061	0.06	0.061	0.06	0.06	0.06	0.061	0.061	0.085	0.085	0.084	0.084	0.084	0.085	0.085	0.085	0.086	0.086	0.062	0.061	0.06	0.059	0.059	0.06	0.059	0.059	0.059	0.06	0.085	0.085	0.083	0.084	0.084	0.085	0.085	0.085	0.086	0.084	0.062	0.059	0.059	0.059	0.06	0.061	0.059	0.059
02:20:06	140	0.061	0.06	0.061	0.06	0.061	0.06	0.06	0.06	0.061	0.061	0.086	0.086	0.085	0.085	0.085	0.086	0.086	0.087	0.088	0.087	0.062	0.061	0.06	0.06	0.06	0.06	0.06	0.06	0.06	0.06	0.086	0.086	0.084	0.086	0.085	0.086	0.086	0.087	0.087	0.086	0.062	0.06	0.059	0.06	0.06	0.061	0.06	0.06
02:25:06	145	0.061	0.06	0.061	0.061	0.061	0.06	0.06	0.06	0.061	0.061	0.087	0.087	0.086	0.085	0.086	0.087	0.087	0.088	0.089	0.088	0.062	0.061	0.06	0.06	0.06	0.06	0.06	0.06	0.06	0.06	0.087	0.087	0.085	0.086	0.086	0.087	0.087	0.088	0.088	0.087	0.062	0.06	0.059	0.06	0.06	0.061	0.059	0.06
02:30:06	150	0.061	0.061	0.061	0.061	0.061	0.061	0.06	0.06	0.061	0.061	0.089	0.089	0.087	0.087	0.087	0.089	0.089	0.089	0.09	0.09	0.062	0.061	0.06	0.06	0.06	0.06	0.06	0.06	0.059	0.06	0.089	0.089	0.086	0.087	0.087	0.088	0.088	0.089	0.09	0.088	0.062	0.06	0.06	0.06	0.06	0.061	0.06	0.06
02:35:06	155	0.061	0.061	0.061	0.061	0.061	0.06	0.06	0.06	0.062	0.061	0.09	0.09	0.089	0.088	0.088	0.091	0.09	0.091	0.092	0.092	0.062	0.061	0.06	0.06	0.06	0.06	0.06	0.06	0.06	0.06	0.091	0.09	0.087	0.089	0.088	0.09	0.09	0.091	0.091	0.089	0.062	0.06	0.059	0.06	0.06	0.061	0.059	0.06
02:40:06	160	0.062	0.061	0.062	0.061	0.061	0.06	0.06	0.06	0.062	0.061	0.092	0.092	0.09	0.09	0.09	0.093	0.093	0.094	0.094	0.094	0.062	0.061	0.06	0.06	0.06	0.06	0.06	0.06	0.06	0.06	0.092	0.092	0.089	0.09	0.089	0.092	0.092	0.093	0.093	0.092	0.062	0.06	0.059	0.06	0.06	0.061	0.06	0.06
02:45:06	165	0.061	0.061	0.061	0.061	0.061	0.06	0.06	0.061	0.062	0.061	0.094	0.094	0.092	0.092	0.092	0.095	0.095	0.096	0.097	0.096	0.062	0.061	0.06	0.06	0.06	0.06	0.06	0.06	0.06	0.06	0.094	0.094	0.091	0.092	0.091	0.094	0.094	0.095	0.096	0.094	0.062	0.06	0.059	0.06	0.06	0.061	0.06	0.06
02:50:06	170	0.062	0.061	0.062	0.061	0.061	0.061	0.06	0.061	0.062	0.061	0.097	0.097	0.095	0.094	0.094	0.098	0.098	0.099	0.1	0.099	0.063	0.061	0.06	0.06	0.06	0.06	0.06	0.06	0.06	0.06	0.097	0.097	0.093	0.094	0.094	0.096	0.097	0.098	0.099	0.096	0.062	0.06	0.06	0.06	0.06	0.061	0.06	0.06
02:55:06	175	0.062	0.061	0.062	0.061	0.061	0.061	0.061	0.061	0.062	0.061	0.1	0.099	0.098	0.097	0.097	0.101	0.101	0.103	0.104	0.103	0.063	0.062	0.061	0.06	0.06	0.06	0.06	0.06	0.06	0.06	0.1	0.099	0.096	0.097	0.096	0.099	0.099	0.101	0.102	0.099	0.062	0.06	0.06	0.06	0.06	0.061	0.06	0.06
03:00:06	180	0.062	0.061	0.062	0.061	0.062	0.061	0.061	0.061	0.062	0.062	0.104	0.103	0.101	0.1	0.1	0.105	0.105	0.107	0.108	0.106	0.062	0.061	0.06	0.06	0.06	0.06	0.06	0.06	0.06	0.06	0.104	0.103	0.099	0.099	0.098	0.102	0.103	0.105	0.105	0.103	0.062	0.06	0.06	0.06	0.06	0.061	0.06	0.06
03:05:06	185	0.062	0.061	0.062	0.061	0.062	0.061	0.061	0.061	0.062	0.062	0.108	0.107	0.104	0.104	0.104	0.11	0.11	0.111	0.113	0.112	0.063	0.061	0.061	0.06	0.06	0.06	0.06	0.06	0.06	0.06	0.108	0.106	0.102	0.103	0.102	0.107	0.107	0.109	0.109	0.107	0.062	0.06	0.059	0.06	0.06	0.061	0.06	0.06
03:10:06	190	0.062	0.062	0.062	0.062	0.062	0.061	0.061	0.061	0.063	0.062	0.113	0.111	0.109	0.108	0.108	0.115	0.114	0.116	0.118	0.117	0.063	0.061	0.061	0.06	0.06	0.06	0.06	0.06	0.06	0.06	0.113	0.11	0.106	0.107	0.106	0.111	0.112	0.113	0.114	0.112	0.062	0.06	0.06	0.06	0.06	0.061	0.06	0.06
03:15:06	195	0.063	0.062	0.063	0.062	0.062	0.061	0.061	0.062	0.063	0.063	0.118	0.116	0.114	0.113	0.113	0.121	0.121	0.122	0.124	0.123	0.063	0.062	0.061	0.06	0.06	0.061	0.06	0.061	0.06	0.061	0.118	0.115	0.111	0.112	0.11	0.117	0.117	0.119	0.12	0.118	0.063	0.06	0.06	0.06	0.06	0.061	0.06	0.06
03:20:06	200	0.063	0.062	0.063	0.062	0.062	0.062	0.062	0.062	0.063	0.063	0.125	0.122	0.12	0.119	0.119	0.127	0.127	0.129	0.132	0.13	0.063	0.062	0.061	0.061	0.06	0.061	0.061	0.06	0.06	0.061	0.125	0.121	0.116	0.117	0.115	0.123	0.123	0.125	0.126	0.124	0.062	0.06	0.06	0.06	0.06	0.061	0.06	0.06
03:25:06	205	0.063	0.063	0.063	0.062	0.063	0.062	0.062	0.062	0.063	0.063	0.132	0.129	0.126	0.125	0.125	0.134	0.134	0.136	0.139	0.138	0.063	0.062	0.061	0.061	0.061	0.061	0.061	0.061	0.061	0.061	0.131	0.126	0.121	0.122	0.121	0.128	0.129	0.132	0.132	0.13	0.062	0.06	0.06	0.06	0.06	0.061	0.06	0.06
03:30:06	210	0.064	0.063	0.064	0.063	0.063	0.063	0.063	0.063	0.064	0.063	0.14	0.137	0.134	0.132	0.132	0.142	0.142	0.144	0.147	0.146	0.063	0.062	0.061	0.061	0.061	0.061	0.061	0.061	0.061	0.061	0.139	0.132	0.128	0.129	0.128	0.136	0.137	0.14	0.141	0.139	0.063	0.06	0.06	0.06	0.061	0.062	0.06	0.06
03:35:06	215	0.064	0.063	0.064	0.063	0.063	0.063	0.063	0.063	0.064	0.064	0.147	0.144	0.14	0.139	0.14	0.15	0.15	0.152	0.155	0.154	0.063	0.062	0.061	0.061	0.061	0.061	0.061	0.061	0.061	0.061	0.147	0.14	0.135	0.135	0.134	0.143	0.144	0.147	0.148	0.146	0.062	0.06	0.06	0.06	0.06	0.061	0.06	0.06
03:40:06	220	0.064	0.064	0.064	0.064	0.064	0.063	0.063	0.063	0.065	0.064	0.156	0.153	0.149	0.147	0.148	0.158	0.158	0.161	0.164	0.162	0.064	0.063	0.062	0.061	0.061	0.061	0.061	0.061	0.061	0.061	0.155	0.148	0.142	0.143	0.142	0.151	0.153	0.156	0.156	0.154	0.063	0.06	0.06	0.061	0.061	0.062	0.06	0.06
03:45:06	225	0.065	0.064	0.065	0.064	0.064	0.064	0.064	0.064	0.065	0.065	0.163	0.162	0.157	0.155	0.156	0.165	0.165	0.169	0.173	0.17	0.064	0.063	0.062	0.062	0.061	0.062	0.062	0.062	0.062	0.062	0.164	0.156	0.151	0.151	0.15	0.16	0.163	0.166	0.167	0.163	0.063	0.061	0.06	0.061	0.061	0.062	0.061	0.061
03:50:06	230	0.066	0.065	0.065	0.065	0.065	0.064	0.064	0.064	0.065	0.065	0.173	0.17	0.166	0.165	0.164	0.175	0.175	0.179	0.183	0.18	0.064	0.063	0.062	0.062	0.062	0.062	0.062	0.062	0.062	0.062	0.174	0.165	0.16	0.159	0.158	0.169	0.171	0.175	0.175	0.172	0.063	0.061	0.06	0.061	0.061	0.062	0.061	0.061
03:55:06	235	0.066	0.065	0.066	0.065	0.065	0.065	0.064	0.065	0.066	0.065	0.182	0.178	0.176	0.173	0.173	0.184	0.185	0.189	0.193	0.19	0.064	0.063	0.062	0.062	0.062	0.062	0.062	0.062	0.062	0.062	0.183	0.173	0.169	0.168	0.167	0.177	0.179	0.184	0.183	0.181	0.063	0.061	0.06	0.061	0.061	0.062	0.061	0.061
04:00:06	240	0.067	0.066	0.066	0.066	0.066	0.065	0.065	0.065	0.067	0.066	0.193	0.188	0.187	0.183	0.183	0.194	0.195	0.199	0.203	0.201	0.065	0.063	0.063	0.062	0.062	0.062	0.062	0.062	0.062	0.063	0.193	0.183	0.178	0.177	0.176	0.187	0.19	0.193	0.194	0.191	0.063	0.061	0.06	0.061	0.061	0.062	0.061	0.061
04:05:06	245	0.067	0.067	0.067	0.066	0.066	0.066	0.066	0.066	0.067	0.067	0.204	0.2	0.197	0.194	0.194	0.206	0.206	0.21	0.214	0.212	0.065	0.064	0.063	0.062	0.062	0.062	0.063	0.063	0.063	0.063	0.203	0.192	0.187	0.187	0.186	0.197	0.199	0.204	0.204	0.201	0.063	0.061	0.06	0.061	0.061	0.062	0.061	0.061
04:10:06	250	0.067	0.067	0.068	0.067	0.067	0.066	0.066	0.067	0.068	0.067	0.215	0.211	0.206	0.203	0.203	0.215	0.215	0.219	0.224	0.221	0.065	0.064	0.063	0.063	0.062	0.063	0.063	0.063	0.063	0.063	0.214	0.202	0.198	0.198	0.196	0.208	0.21	0.212	0.212	0.21	0.063	0.061	0.06	0.061	0.061	0.062	0.061	0.061
04:15:06	255	0.069	0.068	0.069	0.068	0.068	0.068	0.067	0.068	0.069	0.068	0.223	0.221	0.214	0.214	0.214	0.223	0.222	0.227	0.232	0.228	0.066	0.065	0.063	0.063	0.063	0.063	0.063	0.063	0.063	0.064	0.222	0.213	0.207	0.208	0.207	0.215	0.219	0.221	0.22	0.218	0.063	0.061	0.061	0.061	0.061	0.062	0.061	0.061
04:20:06	260	0.07	0.07	0.07	0.069	0.069	0.069	0.068	0.069	0.07	0.069	0.232	0.228	0.222	0.222	0.222	0.232	0.23	0.234	0.241	0.237	0.066	0.065	0.064	0.064	0.063	0.063	0.064	0.064	0.064	0.064	0.23	0.221	0.215	0.22	0.217	0.223	0.226	0.231	0.229	0.226	0.064	0.062	0.061	0.061	0.061	0.063	0.061	0.062
04:25:06	265	0.07	0.07	0.07	0.07	0.07	0.07	0.069	0.069	0.071	0.07	0.24	0.236	0.232	0.229	0.23	0.239	0.237	0.243	0.25	0.246	0.066	0.066	0.064	0.064	0.064	0.064	0.064	0.064	0.064	0.064	0.239	0.229	0.222	0.228	0.225	0.231	0.232	0.238	0.237	0.234	0.064	0.061	0.061	0.061	0.062	0.063	0.061	0.062
04:30:06	270	0.072	0.072	0.072	0.071	0.071	0.071	0.071	0.071	0.072	0.071	0.25	0.246	0.241	0.239	0.239	0.247	0.246	0.252	0.261	0.257	0.067	0.066	0.065	0.064	0.064	0.064	0.065	0.065	0.065	0.065	0.249	0.238	0.231	0.238	0.233	0.239	0.244	0.25	0.249	0.244	0.064	0.062	0.061	0.062	0.062	0.063	0.062	0.062
04:35:06	275	0.073	0.073	0.073	0.072	0.073	0.072	0.072	0.072	0.073	0.072	0.26	0.257	0.251	0.248	0.249	0.257	0.256	0.262	0.269	0.267	0.068	0.067	0.065	0.065	0.065	0.065	0.065	0.065	0.066	0.065	0.259	0.249	0.24	0.248	0.243	0.25	0.254	0.26	0.259	0.255	0.064	0.062	0.061	0.062	0.062	0.063	0.062	0.062
04:40:06	280	0.074	0.074	0.074	0.073	0.074	0.073	0.073	0.073	0.075	0.074	0.27	0.267	0.261	0.258	0.259	0.267	0.265	0.272	0.278	0.276	0.068	0.067	0.066	0.065	0.065	0.065	0.066	0.066	0.066	0.066	0.27	0.258	0.25	0.257	0.251	0.261	0.265	0.27	0.269	0.265	0.064	0.062	0.062	0.062	0.062	0.064	0.062	0.062
04:45:06	285	0.076	0.076	0.076	0.075	0.075	0.075	0.074	0.075	0.076	0.075	0.28	0.277	0.272	0.269	0.269	0.277	0.276	0.283	0.291	0.287	0.069	0.068	0.066	0.066	0.066	0.066	0.067	0.067	0.067	0.067	0.282	0.269	0.259	0.267	0.262	0.271	0.276	0.282	0.28	0.274	0.064	0.062	0.062	0.062	0.062	0.064	0.063	0.063
04:50:06	290	0.077	0.078	0.077	0.077	0.077	0.076	0.076	0.076	0.078	0.076	0.292	0.289	0.283	0.28	0.28	0.29	0.289	0.295	0.303	0.299	0.07	0.069	0.067	0.067	0.066	0.067	0.067	0.068	0.068	0.068	0.294	0.282	0.27	0.279	0.274	0.282	0.288	0.294	0.292	0.286	0.065	0.063	0.062	0.063	0.063	0.064	0.063	0.063
04:55:06	295	0.079	0.08	0.079	0.078	0.079	0.078	0.078	0.078	0.08	0.078	0.305	0.3	0.295	0.292	0.292	0.301	0.3	0.305	0.313	0.309	0.071	0.069	0.068	0.067	0.067	0.067	0.068	0.068	0.068	0.068	0.306	0.295	0.281	0.29	0.285	0.294	0.298	0.305	0.304	0.298	0.065	0.063	0.062	0.063	0.063	0.065	0.063	0.063
05:00:06	300	0.081	0.082	0.081	0.08	0.081	0.08	0.08	0.08	0.082	0.08	0.316	0.31	0.306	0.303	0.301	0.312	0.311	0.316	0.325	0.32	0.071	0.07	0.069	0.068	0.068	0.068	0.069	0.069	0.069	0.069	0.318	0.305	0.292	0.302	0.296	0.304	0.31	0.318	0.316	0.31	0.065	0.063	0.063	0.063	0.063	0.065	0.064	0.064
05:05:06	305	0.083	0.084	0.083	0.083	0.083	0.082	0.082	0.082	0.084	0.082	0.327	0.323	0.319	0.314	0.313	0.325	0.324	0.329	0.339	0.334	0.073	0.071	0.07	0.069	0.069	0.069	0.07	0.07	0.07	0.07	0.33	0.318	0.302	0.313	0.307	0.317	0.321	0.33	0.329	0.321	0.066	0.064	0.063	0.063	0.064	0.065	0.064	0.064
05:10:06	310	0.085	0.087	0.086	0.085	0.086	0.085	0.084	0.084	0.087	0.084	0.338	0.335	0.329	0.325	0.326	0.336	0.334	0.34	0.35	0.345	0.073	0.072	0.071	0.07	0.07	0.07	0.071	0.071	0.071	0.071	0.342	0.329	0.313	0.323	0.318	0.328	0.333	0.34	0.339	0.333	0.066	0.064	0.063	0.064	0.064	0.066	0.064	0.064
05:15:06	315	0.087	0.089	0.088	0.088	0.088	0.087	0.087	0.087	0.089	0.087	0.35	0.345	0.341	0.336	0.338	0.347	0.346	0.351	0.361	0.352	0.074	0.073	0.071	0.071	0.071	0.071	0.072	0.072	0.072	0.072	0.354	0.341	0.325	0.335	0.329	0.338	0.345	0.351	0.35	0.343	0.067	0.064	0.064	0.064	0.064	0.066	0.065	0.065
05:20:06	320	0.09	0.091	0.09	0.09	0.09	0.09	0.089	0.089	0.092	0.089	0.356	0.355	0.35	0.347	0.347	0.351	0.35	0.356	0.365	0.356	0.075	0.074	0.073	0.072	0.072	0.071	0.073	0.073	0.074	0.073	0.361	0.35	0.335	0.346	0.339	0.348	0.353	0.359	0.358	0.346	0.067	0.065	0.064	0.064	0.064	0.067	0.065	0.065
05:25:06	325	0.092	0.095	0.093	0.093	0.093	0.093	0.092	0.092	0.095	0.092	0.361	0.36	0.356	0.354	0.356	0.354	0.353	0.358	0.369	0.362	0.076	0.075	0.074	0.073	0.073	0.073	0.074	0.074	0.075	0.074	0.365	0.357	0.343	0.356	0.351	0.353	0.357	0.364	0.362	0.352	0.067	0.065	0.064	0.065	0.065	0.067	0.066	0.066
05:30:06	330	0.096	0.098	0.096	0.096	0.096	0.096	0.095	0.096	0.098	0.095	0.367	0.365	0.361	0.359	0.36	0.359	0.358	0.364	0.373	0.365	0.077	0.076	0.075	0.074	0.074	0.074	0.075	0.075	0.076	0.075	0.371	0.363	0.348	0.361	0.357	0.358	0.361	0.369	0.365	0.355	0.068	0.066	0.065	0.065	0.065	0.067	0.066	0.066
05:35:06	335	0.099	0.102	0.1	0.099	0.099	0.099	0.098	0.099	0.101	0.098	0.37	0.37	0.365	0.363	0.363	0.364	0.363	0.369	0.377	0.37	0.079	0.078	0.076	0.075	0.075	0.075	0.076	0.077	0.077	0.077	0.375	0.367	0.352	0.364	0.362	0.361	0.365	0.373	0.371	0.359	0.068	0.066	0.065	0.065	0.065	0.068	0.067	0.066
05:40:06	340	0.102	0.105	0.103	0.103	0.103	0.103	0.102	0.102	0.105	0.101	0.374	0.374	0.37	0.366	0.367	0.368	0.367	0.373	0.382	0.373	0.08	0.079	0.077	0.076	0.076	0.076	0.078	0.078	0.079	0.078	0.379	0.371	0.356	0.369	0.366	0.365	0.368	0.377	0.375	0.363	0.068	0.066	0.066	0.066	0.066	0.068	0.067	0.067
05:45:06	345	0.106	0.11	0.107	0.106	0.107	0.106	0.106	0.106	0.109	0.104	0.378	0.377	0.374	0.37	0.371	0.372	0.371	0.377	0.385	0.377	0.081	0.08	0.079	0.078	0.078	0.077	0.079	0.079	0.08	0.079	0.383	0.375	0.359	0.374	0.371	0.37	0.372	0.382	0.379	0.367	0.069	0.067	0.066	0.066	0.066	0.069	0.067	0.068
05:50:06	350	0.109	0.113	0.113	0.11	0.111	0.11	0.109	0.11	0.113	0.108	0.382	0.38	0.377	0.374	0.374	0.376	0.375	0.38	0.389	0.38	0.083	0.082	0.08	0.079	0.079	0.078	0.08	0.08	0.081	0.08	0.388	0.378	0.361	0.378	0.374	0.373	0.376	0.386	0.382	0.371	0.069	0.067	0.066	0.067	0.067	0.069	0.068	0.068
05:55:06	355	0.114	0.118	0.115	0.114	0.115	0.114	0.113	0.114	0.117	0.112	0.385	0.385	0.383	0.38	0.38	0.381	0.38	0.385	0.394	0.386	0.085	0.084	0.082	0.081	0.081	0.08	0.082	0.082	0.083	0.082	0.392	0.383	0.367	0.382	0.38	0.377	0.383	0.391	0.388	0.376	0.07	0.068	0.067	0.067	0.068	0.07	0.069	0.069
06:00:06	360	0.118	0.122	0.118	0.118	0.119	0.118	0.117	0.118	0.121	0.116	0.392	0.39	0.387	0.384	0.384	0.386	0.384	0.39	0.399	0.389	0.086	0.085	0.083	0.082	0.082	0.082	0.084	0.084	0.085	0.084	0.396	0.388	0.372	0.387	0.384	0.382	0.388	0.395	0.393	0.379	0.07	0.068	0.068	0.068	0.068	0.071	0.069	0.069
06:05:06	365	0.122	0.126	0.123	0.122	0.123	0.122	0.121	0.122	0.125	0.12	0.396	0.395	0.391	0.388	0.389	0.39	0.389	0.395	0.403	0.395	0.088	0.087	0.085	0.084	0.084	0.083	0.086	0.086	0.087	0.086	0.401	0.392	0.377	0.391	0.389	0.387	0.393	0.4	0.398	0.384	0.071	0.069	0.068	0.069	0.069	0.071	0.07	0.07
06:10:06	370	0.126	0.13	0.126	0.127	0.127	0.126	0.125	0.126	0.129	0.124	0.399	0.4	0.396	0.393	0.393	0.394	0.392	0.399	0.407	0.397	0.089	0.088	0.086	0.085	0.085	0.085	0.087	0.087	0.088	0.087	0.405	0.397	0.382	0.395	0.393	0.391	0.398	0.404	0.403	0.388	0.072	0.069	0.068	0.069	0.069	0.072	0.071	0.07
06:15:06	375	0.131	0.135	0.131	0.131	0.131	0.13	0.129	0.13	0.133	0.128	0.404	0.404	0.401	0.398	0.398	0.398	0.397	0.404	0.412	0.401	0.091	0.09	0.088	0.087	0.087	0.086	0.089	0.089	0.09	0.089	0.409	0.401	0.386	0.399	0.396	0.395	0.401	0.408	0.406	0.391	0.072	0.07	0.069	0.07	0.07	0.073	0.071	0.072
06:20:05	380	0.134	0.138	0.133	0.133	0.134	0.133	0.132	0.132	0.136	0.131	0.408	0.408	0.403	0.401	0.401	0.402	0.4	0.406	0.415	0.405	0.093	0.092	0.09	0.089	0.089	0.088	0.091	0.091	0.092	0.09	0.413	0.405	0.391	0.404	0.402	0.4	0.405	0.414	0.411	0.396	0.073	0.071	0.07	0.07	0.07	0.073	0.072	0.072
06:25:06	385	0.136	0.141	0.136	0.136	0.137	0.136	0.135	0.136	0.139	0.135	0.412	0.41	0.406	0.403	0.404	0.404	0.402	0.409	0.418	0.407	0.094	0.094	0.092	0.091	0.091	0.09	0.092	0.093	0.094	0.092	0.416	0.409	0.393	0.408	0.404	0.402	0.407	0.415	0.412	0.398	0.073	0.071	0.071	0.071	0.071	0.074	0.073	0.073
06:30:06	390	0.14	0.144	0.14	0.14	0.141	0.14	0.139	0.139	0.143	0.138	0.416	0.415	0.41	0.407	0.408	0.407	0.406	0.411	0.422	0.41	0.097	0.096	0.094	0.093	0.093	0.092	0.094	0.095	0.096	0.094	0.419	0.412	0.398	0.411	0.409	0.407	0.411	0.419	0.417	0.402	0.074	0.072	0.071	0.072	0.072	0.075	0.074	0.074
06:35:06	395	0.144	0.148	0.144	0.143	0.144	0.143	0.142	0.143	0.146	0.142	0.419	0.419	0.412	0.41	0.412	0.41	0.409	0.415	0.425	0.413	0.098	0.098	0.096	0.094	0.095	0.094	0.096	0.097	0.098	0.096	0.422	0.415	0.402	0.413	0.413	0.409	0.414	0.422	0.421	0.405	0.075	0.073	0.072	0.073	0.073	0.076	0.075	0.075
06:40:06	400	0.148	0.151	0.147	0.147	0.147	0.147	0.145	0.146	0.15	0.145	0.421	0.421	0.415	0.413	0.414	0.412	0.412	0.419	0.428	0.417	0.1	0.1	0.097	0.097	0.097	0.096	0.098	0.098	0.1	0.098	0.426	0.419	0.404	0.417	0.416	0.412	0.418	0.424	0.422	0.408	0.076	0.074	0.073	0.073	0.073	0.077	0.076	0.076
06:45:06	405	0.151	0.155	0.15	0.151	0.151	0.15	0.149	0.149	0.153	0.148	0.424	0.424	0.418	0.416	0.417	0.415	0.414	0.421	0.43	0.42	0.103	0.102	0.099	0.098	0.099	0.097	0.1	0.101	0.102	0.1	0.428	0.422	0.408	0.42	0.42	0.415	0.42	0.427	0.425	0.411	0.076	0.075	0.074	0.074	0.074	0.078	0.077	0.077
06:50:06	410	0.154	0.158	0.154	0.154	0.154	0.153	0.152	0.153	0.157	0.152	0.427	0.425	0.42	0.417	0.418	0.417	0.415	0.422	0.431	0.42	0.104	0.104	0.101	0.1	0.101	0.099	0.102	0.103	0.104	0.102	0.432	0.425	0.41	0.423	0.422	0.418	0.422	0.43	0.428	0.413	0.077	0.075	0.075	0.075	0.075	0.079	0.078	0.078
06:55:06	415	0.157	0.161	0.157	0.157	0.157	0.157	0.155	0.156	0.16	0.155	0.428	0.427	0.423	0.419	0.422	0.419	0.418	0.425	0.432	0.423	0.107	0.107	0.103	0.103	0.103	0.102	0.105	0.105	0.107	0.105	0.435	0.428	0.413	0.426	0.425	0.42	0.424	0.431	0.429	0.414	0.078	0.076	0.075	0.076	0.076	0.08	0.079	0.079
07:00:06	420	0.161	0.165	0.16	0.16	0.161	0.16	0.159	0.159	0.164	0.158	0.432	0.43	0.426	0.422	0.425	0.422	0.42	0.427	0.435	0.425	0.11	0.109	0.106	0.105	0.106	0.104	0.108	0.108	0.11	0.108	0.437	0.43	0.414	0.429	0.429	0.422	0.427	0.435	0.433	0.417	0.079	0.078	0.077	0.077	0.077	0.082	0.081	0.08
07:05:06	425	0.164	0.168	0.164	0.164	0.164	0.164	0.162	0.163	0.167	0.161	0.434	0.432	0.429	0.424	0.426	0.423	0.422	0.428	0.437	0.426	0.113	0.112	0.109	0.108	0.109	0.107	0.11	0.11	0.112	0.11	0.439	0.432	0.417	0.431	0.431	0.425	0.428	0.436	0.435	0.419	0.08	0.079	0.078	0.078	0.078	0.083	0.082	0.082
07:10:06	430	0.167	0.172	0.167	0.167	0.168	0.167	0.165	0.166	0.17	0.164	0.434	0.434	0.43	0.426	0.428	0.425	0.424	0.43	0.438	0.429	0.115	0.115	0.111	0.11	0.111	0.109	0.113	0.113	0.115	0.113	0.441	0.432	0.418	0.431	0.433	0.427	0.431	0.438	0.438	0.421	0.081	0.08	0.079	0.08	0.079	0.084	0.083	0.083
07:15:06	435	0.17	0.176	0.17	0.171	0.171	0.17	0.169	0.17	0.174	0.168	0.437	0.436	0.433	0.43	0.43	0.428	0.427	0.433	0.441	0.431	0.118	0.118	0.114	0.113	0.114	0.112	0.116	0.116	0.118	0.117	0.442	0.434	0.42	0.434	0.434	0.428	0.433	0.441	0.44	0.422	0.083	0.081	0.08	0.081	0.081	0.087	0.085	0.085
07:20:06	440	0.173	0.178	0.173	0.174	0.174	0.173	0.172	0.173	0.177	0.171	0.44	0.439	0.436	0.432	0.432	0.43	0.429	0.435	0.443	0.431	0.122	0.121	0.117	0.116	0.117	0.115	0.119	0.119	0.121	0.119	0.445	0.437	0.423	0.436	0.437	0.43	0.435	0.443	0.441	0.423	0.084	0.082	0.082	0.082	0.082	0.088	0.087	0.086
07:25:06	445	0.176	0.182	0.177	0.177	0.178	0.177	0.176	0.176	0.181	0.174	0.441	0.441	0.436	0.433	0.433	0.431	0.43	0.437	0.445	0.434	0.125	0.124	0.12	0.119	0.12	0.118	0.122	0.122	0.124	0.122	0.446	0.439	0.426	0.436	0.438	0.433	0.436	0.446	0.444	0.426	0.085	0.084	0.083	0.084	0.083	0.09	0.09	0.088
07:30:06	450	0.179	0.186	0.181	0.181	0.181	0.181	0.179	0.18	0.184	0.178	0.443	0.442	0.438	0.435	0.435	0.433	0.432	0.439	0.447	0.435	0.128	0.127	0.123	0.122	0.123	0.121	0.125	0.125	0.127	0.125	0.448	0.441	0.428	0.439	0.441	0.435	0.438	0.448	0.446	0.428	0.087	0.085	0.084	0.085	0.085	0.092	0.092	0.09
07:35:06	455	0.183	0.19	0.184	0.184	0.185	0.185	0.183	0.184	0.189	0.181	0.445	0.445	0.441	0.437	0.438	0.435	0.434	0.441	0.449	0.437	0.132	0.131	0.126	0.125	0.126	0.125	0.128	0.128	0.13	0.129	0.45	0.445	0.431	0.443	0.444	0.437	0.441	0.449	0.448	0.43	0.089	0.087	0.086	0.088	0.088	0.094	0.094	0.092
07:40:06	460	0.187	0.193	0.188	0.188	0.189	0.188	0.187	0.187	0.192	0.185	0.447	0.447	0.443	0.439	0.441	0.438	0.436	0.443	0.451	0.438	0.135	0.134	0.129	0.128	0.129	0.128	0.131	0.131	0.133	0.132	0.452	0.446	0.432	0.445	0.446	0.438	0.442	0.452	0.449	0.429	0.09	0.089	0.088	0.089	0.089	0.096	0.096	0.094
07:45:06	465	0.191	0.198	0.192	0.193	0.193	0.192	0.191	0.191	0.196	0.189	0.448	0.448	0.446	0.442	0.443	0.44	0.438	0.445	0.454	0.44	0.139	0.137	0.133	0.132	0.133	0.131	0.135	0.135	0.137	0.136	0.454	0.449	0.435	0.448	0.448	0.442	0.444	0.454	0.452	0.433	0.092	0.091	0.09	0.091	0.091	0.098	0.098	0.096
07:50:06	470	0.195	0.202	0.196	0.197	0.197	0.197	0.195	0.196	0.201	0.193	0.45	0.449	0.447	0.444	0.445	0.441	0.44	0.446	0.455	0.442	0.143	0.141	0.136	0.135	0.137	0.135	0.138	0.138	0.14	0.139	0.456	0.45	0.436	0.449	0.45	0.443	0.447	0.455	0.453	0.434	0.094	0.093	0.092	0.093	0.093	0.101	0.101	0.099
07:55:06	475	0.199	0.206	0.201	0.201	0.201	0.201	0.2	0.2	0.205	0.198	0.453	0.451	0.448	0.445	0.447	0.444	0.442	0.45	0.458	0.444	0.146	0.144	0.14	0.139	0.14	0.138	0.142	0.142	0.144	0.143	0.458	0.453	0.437	0.452	0.452	0.445	0.449	0.458	0.455	0.437	0.096	0.096	0.094	0.095	0.095	0.103	0.103	0.102
08:00:06	480	0.202	0.21	0.205	0.205	0.205	0.205	0.203	0.204	0.209	0.201	0.453	0.453	0.45	0.447	0.448	0.444	0.443	0.449	0.458	0.444	0.15	0.148	0.144	0.142	0.143	0.142	0.145	0.145	0.148	0.146	0.46	0.455	0.441	0.452	0.454	0.447	0.451	0.459	0.457	0.438	0.098	0.098	0.096	0.098	0.097	0.105	0.106	0.106
08:05:06	485	0.206	0.215	0.21	0.209	0.21	0.209	0.208	0.208	0.213	0.205	0.455	0.455	0.452	0.448	0.45	0.447	0.445	0.452	0.461	0.447	0.154	0.152	0.147	0.146	0.147	0.146	0.149	0.149	0.151	0.15	0.461	0.457	0.443	0.454	0.457	0.449	0.452	0.461	0.458	0.439	0.101	0.1	0.099	0.101	0.1	0.108	0.108	0.108
08:10:06	490	0.21	0.219	0.213	0.213	0.213	0.213	0.211	0.212	0.217	0.209	0.457	0.457	0.454	0.45	0.451	0.448	0.447	0.453	0.462	0.449	0.157	0.155	0.151	0.149	0.151	0.149	0.152	0.152	0.155	0.153	0.463	0.459	0.445	0.457	0.457	0.452	0.454	0.464	0.461	0.443	0.104	0.103	0.102	0.103	0.102	0.111	0.111	0.111
08:15:06	495	0.214	0.223	0.217	0.217	0.217	0.217	0.215	0.216	0.221	0.213	0.458	0.459	0.456	0.451	0.453	0.45	0.449	0.454	0.462	0.45	0.161	0.159	0.154	0.153	0.154	0.152	0.156	0.156	0.158	0.157	0.465	0.46	0.447	0.458	0.458	0.451	0.456	0.463	0.462	0.444	0.106	0.106	0.105	0.106	0.105	0.115	0.115	0.115
08:20:06	500	0.218	0.227	0.221	0.221	0.222	0.221	0.22	0.22	0.225	0.217	0.461	0.461	0.457	0.454	0.455	0.453	0.452	0.457	0.466	0.453	0.165	0.163	0.158	0.157	0.158	0.156	0.16	0.16	0.163	0.161	0.468	0.464	0.449	0.461	0.462	0.456	0.459	0.467	0.464	0.447	0.109	0.109	0.108	0.109	0.108	0.118	0.117	0.118
08:25:06	505	0.22	0.23	0.224	0.224	0.225	0.225	0.222	0.223	0.228	0.218	0.462	0.462	0.458	0.455	0.455	0.453	0.452	0.458	0.466	0.452	0.168	0.167	0.162	0.161	0.162	0.16	0.164	0.164	0.166	0.165	0.47	0.465	0.45	0.464	0.464	0.456	0.459	0.468	0.465	0.447	0.112	0.112	0.11	0.112	0.11	0.121	0.121	0.121
08:30:06	510	0.22	0.23	0.225	0.223	0.224	0.224	0.222	0.223	0.23	0.221	0.463	0.463	0.46	0.456	0.457	0.455	0.454	0.459	0.468	0.454	0.173	0.172	0.166	0.165	0.166	0.165	0.168	0.168	0.171	0.169	0.471	0.466	0.452	0.464	0.466	0.459	0.461	0.47	0.468	0.45	0.115	0.116	0.114	0.115	0.114	0.125	0.124	0.125
08:35:06	515	0.223	0.234	0.226	0.227	0.227	0.227	0.225	0.226	0.231	0.221	0.466	0.466	0.463	0.46	0.46	0.458	0.457	0.462	0.471	0.457	0.177	0.176	0.171	0.17	0.171	0.169	0.172	0.172	0.175	0.174	0.475	0.469	0.455	0.468	0.469	0.462	0.464	0.473	0.471	0.453	0.119	0.119	0.117	0.118	0.117	0.129	0.128	0.128
08:40:06	520	0.221	0.232	0.225	0.226	0.227	0.226	0.224	0.225	0.229	0.22	0.468	0.468	0.465	0.46	0.461	0.459	0.458	0.464	0.472	0.459	0.181	0.179	0.174	0.173	0.174	0.173	0.176	0.176	0.179	0.177	0.475	0.47	0.458	0.468	0.47	0.463	0.465	0.474	0.473	0.455	0.122	0.122	0.12	0.122	0.12	0.132	0.131	0.131
08:45:06	525	0.222	0.232	0.225	0.226	0.227	0.226	0.224	0.225	0.229	0.22	0.47	0.47	0.466	0.462	0.464	0.461	0.46	0.466	0.475	0.461	0.186	0.185	0.179	0.179	0.179	0.178	0.181	0.181	0.185	0.182	0.476	0.472	0.46	0.471	0.471	0.465	0.468	0.476	0.475	0.457	0.126	0.125	0.124	0.125	0.125	0.137	0.135	0.135
08:50:06	530	0.22	0.231	0.224	0.225	0.226	0.226	0.223	0.224	0.228	0.219	0.471	0.472	0.469	0.464	0.466	0.463	0.462	0.468	0.477	0.464	0.19	0.189	0.184	0.183	0.183	0.182	0.186	0.186	0.19	0.187	0.479	0.474	0.461	0.471	0.474	0.467	0.47	0.478	0.477	0.458	0.13	0.129	0.127	0.129	0.128	0.141	0.139	0.139
08:55:06	535	0.22	0.231	0.224	0.225	0.226	0.225	0.223	0.224	0.228	0.218	0.474	0.473	0.47	0.465	0.467	0.465	0.464	0.469	0.479	0.467	0.195	0.194	0.188	0.188	0.187	0.186	0.19	0.19	0.194	0.191	0.481	0.476	0.463	0.473	0.475	0.468	0.472	0.479	0.479	0.46	0.134	0.132	0.131	0.133	0.132	0.144	0.142	0.143
09:00:06	540	0.219	0.23	0.223	0.225	0.225	0.225	0.223	0.223	0.228	0.218	0.476	0.477	0.473	0.468	0.47	0.467	0.466	0.472	0.48	0.468	0.2	0.199	0.193	0.192	0.193	0.191	0.195	0.195	0.199	0.196	0.484	0.479	0.466	0.476	0.478	0.471	0.473	0.481	0.481	0.462	0.138	0.136	0.135	0.137	0.136	0.149	0.146	0.147
09:05:06	545	0.219	0.229	0.223	0.224	0.225	0.225	0.222	0.223	0.227	0.218	0.478	0.478	0.474	0.47	0.471	0.469	0.467	0.474	0.482	0.47	0.204	0.203	0.198	0.197	0.197	0.195	0.199	0.2	0.204	0.201	0.485	0.48	0.466	0.478	0.479	0.472	0.475	0.482	0.482	0.464	0.141	0.139	0.138	0.14	0.139	0.152	0.15	0.15
09:10:06	550	0.219	0.23	0.223	0.224	0.225	0.225	0.223	0.223	0.228	0.218	0.481	0.48	0.476	0.472	0.473	0.47	0.469	0.475	0.484	0.474	0.21	0.209	0.203	0.202	0.203	0.2	0.204	0.205	0.209	0.206	0.487	0.483	0.469	0.48	0.481	0.475	0.477	0.485	0.484	0.466	0.146	0.143	0.142	0.144	0.144	0.157	0.155	0.155
09:15:06	555	0.218	0.23	0.222	0.223	0.224	0.224	0.222	0.222	0.227	0.217	0.48	0.481	0.476	0.473	0.473	0.471	0.47	0.476	0.485	0.474	0.214	0.213	0.207	0.206	0.207	0.204	0.208	0.209	0.213	0.209	0.488	0.484	0.471	0.481	0.482	0.476	0.478	0.485	0.485	0.466	0.149	0.147	0.146	0.148	0.147	0.161	0.159	0.159
09:20:06	560	0.218	0.229	0.222	0.223	0.224	0.224	0.222	0.222	0.227	0.217	0.483	0.484	0.479	0.474	0.476	0.473	0.472	0.479	0.487	0.477	0.218	0.217	0.212	0.211	0.212	0.209	0.213	0.213	0.218	0.214	0.49	0.486	0.473	0.483	0.483	0.477	0.48	0.487	0.484	0.467	0.153	0.151	0.15	0.152	0.151	0.164	0.164	0.163
09:25:06	565	0.218	0.229	0.222	0.223	0.224	0.223	0.221	0.222	0.226	0.217	0.485	0.485	0.481	0.475	0.478	0.474	0.473	0.48	0.488	0.477	0.222	0.222	0.216	0.215	0.216	0.213	0.217	0.218	0.223	0.218	0.492	0.487	0.474	0.484	0.485	0.478	0.481	0.488	0.488	0.468	0.157	0.155	0.154	0.156	0.155	0.169	0.168	0.167
09:30:06	570	0.218	0.229	0.222	0.223	0.224	0.224	0.221	0.222	0.226	0.217	0.486	0.486	0.482	0.477	0.479	0.475	0.475	0.482	0.489	0.479	0.227	0.226	0.22	0.219	0.221	0.217	0.218	0.22	0.225	0.219	0.493	0.487	0.475	0.486	0.487	0.48	0.484	0.491	0.49	0.47	0.162	0.16	0.158	0.16	0.159	0.174	0.173	0.171
09:35:06	575	0.218	0.228	0.222	0.223	0.224	0.224	0.221	0.222	0.226	0.217	0.488	0.487	0.484	0.479	0.481	0.477	0.477	0.483	0.491	0.48	0.227	0.229	0.224	0.223	0.225	0.221	0.221	0.222	0.228	0.222	0.495	0.49	0.477	0.488	0.489	0.482	0.485	0.492	0.492	0.472	0.167	0.164	0.162	0.164	0.163	0.178	0.177	0.176
09:40:06	580	0.218	0.229	0.222	0.223	0.224	0.224	0.221	0.222	0.226	0.217	0.489	0.489	0.484	0.481	0.483	0.479	0.479	0.485	0.493	0.483	0.23	0.232	0.226	0.224	0.225	0.223	0.221	0.222	0.227	0.221	0.497	0.491	0.478	0.49	0.491	0.484	0.487	0.494	0.495	0.475	0.172	0.169	0.167	0.169	0.168	0.184	0.182	0.181
09:45:06	585	0.218	0.229	0.222	0.223	0.224	0.224	0.221	0.222	0.226	0.217	0.492	0.491	0.487	0.483	0.486	0.481	0.481	0.488	0.495	0.484	0.23	0.231	0.226	0.225	0.227	0.223	0.221	0.222	0.227	0.221	0.499	0.493	0.48	0.491	0.493	0.486	0.488	0.496	0.495	0.475	0.176	0.173	0.171	0.173	0.172	0.189	0.187	0.186
09:50:06	590	0.218	0.228	0.222	0.223	0.224	0.224	0.221	0.222	0.226	0.217	0.493	0.492	0.489	0.485	0.487	0.484	0.482	0.49	0.497	0.487	0.229	0.23	0.226	0.225	0.226	0.222	0.22	0.221	0.228	0.22	0.499	0.493	0.482	0.492	0.493	0.488	0.49	0.498	0.497	0.477	0.18	0.178	0.176	0.178	0.177	0.193	0.191	0.191
09:55:06	595	0.218	0.229	0.222	0.223	0.224	0.224	0.221	0.222	0.226	0.217	0.495	0.494	0.489	0.486	0.488	0.485	0.484	0.491	0.498	0.488	0.228	0.229	0.225	0.224	0.226	0.222	0.22	0.221	0.227	0.22	0.501	0.496	0.483	0.494	0.495	0.489	0.491	0.5	0.5	0.479	0.186	0.183	0.18	0.183	0.182	0.199	0.196	0.196
10:00:06	600	0.218	0.23	0.223	0.223	0.224	0.224	0.221	0.222	0.227	0.218	0.498	0.494	0.491	0.488	0.49	0.487	0.486	0.492	0.5	0.49	0.228	0.229	0.225	0.223	0.225	0.221	0.22	0.22	0.226	0.219	0.501	0.497	0.484	0.495	0.497	0.491	0.493	0.502	0.502	0.482	0.19	0.187	0.185	0.188	0.187	0.204	0.202	0.202
10:05:06	605	0.219	0.229	0.223	0.223	0.224	0.224	0.221	0.223	0.227	0.218	0.499	0.498	0.493	0.488	0.493	0.488	0.487	0.492	0.5	0.49	0.227	0.228	0.224	0.223	0.225	0.22	0.219	0.22	0.226	0.218	0.504	0.5	0.486	0.497	0.499	0.492	0.494	0.501	0.502	0.482	0.195	0.192	0.19	0.193	0.191	0.209	0.207	0.208
10:10:06	610	0.219	0.229	0.223	0.224	0.224	0.224	0.222	0.223	0.227	0.218	0.5	0.499	0.495	0.49	0.493	0.49	0.489	0.495	0.503	0.492	0.226	0.227	0.223	0.222	0.224	0.22	0.218	0.219	0.225	0.218	0.507	0.503	0.489	0.499	0.502	0.494	0.497	0.505	0.505	0.484	0.2	0.197	0.195	0.198	0.197	0.215	0.212	0.213
10:15:06	615	0.219	0.229	0.223	0.224	0.224	0.224	0.222	0.223	0.227	0.218	0.503	0.501	0.496	0.491	0.494	0.491	0.49	0.495	0.504	0.493	0.226	0.227	0.223	0.222	0.224	0.22	0.218	0.219	0.225	0.218	0.507	0.503	0.49	0.501	0.503	0.496	0.498	0.506	0.506	0.487	0.205	0.203	0.2	0.203	0.202	0.219	0.217	0.218
10:20:06	620	0.22	0.23	0.223	0.224	0.225	0.224	0.222	0.223	0.228	0.218	0.504	0.502	0.498	0.494	0.497	0.493	0.492	0.497	0.507	0.494	0.226	0.227	0.223	0.221	0.224	0.219	0.218	0.219	0.224	0.218	0.508	0.505	0.492	0.502	0.504	0.497	0.499	0.507	0.508	0.487	0.21	0.208	0.205	0.208	0.208	0.225	0.223	0.223
10:25:06	625	0.22	0.231	0.223	0.224	0.225	0.225	0.222	0.223	0.228	0.219	0.506	0.503	0.5	0.495	0.498	0.495	0.494	0.5	0.509	0.496	0.227	0.227	0.222	0.221	0.223	0.219	0.217	0.218	0.224	0.217	0.51	0.507	0.493	0.505	0.507	0.499	0.502	0.509	0.51	0.488	0.215	0.213	0.21	0.213	0.213	0.23	0.227	0.228
10:30:06	630	0.219	0.23	0.223	0.224	0.224	0.225	0.222	0.223	0.227	0.218	0.506	0.504	0.501	0.496	0.498	0.495	0.493	0.5	0.509	0.496	0.226	0.226	0.222	0.221	0.223	0.218	0.217	0.218	0.224	0.217	0.511	0.508	0.493	0.505	0.507	0.5	0.502	0.51	0.51	0.489	0.219	0.218	0.214	0.217	0.217	0.234	0.233	0.233
10:35:06	635	0.22	0.231	0.224	0.225	0.225	0.226	0.223	0.224	0.228	0.22	0.509	0.508	0.503	0.499	0.501	0.499	0.496	0.504	0.512	0.498	0.225	0.225	0.222	0.221	0.223	0.219	0.217	0.219	0.224	0.217	0.514	0.511	0.496	0.508	0.51	0.502	0.506	0.513	0.514	0.492	0.225	0.223	0.22	0.223	0.222	0.237	0.236	0.236
10:40:06	640	0.221	0.231	0.224	0.225	0.225	0.226	0.223	0.224	0.229	0.22	0.511	0.51	0.505	0.5	0.503	0.5	0.498	0.506	0.514	0.501	0.226	0.226	0.222	0.221	0.223	0.219	0.217	0.218	0.224	0.217	0.515	0.512	0.497	0.509	0.51	0.504	0.507	0.513	0.515	0.493	0.229	0.228	0.224	0.227	0.227	0.239	0.238	0.238
10:45:06	645	0.221	0.231	0.224	0.225	0.226	0.226	0.223	0.224	0.229	0.22	0.511	0.51	0.506	0.501	0.503	0.5	0.498	0.505	0.514	0.5	0.226	0.225	0.222	0.221	0.223	0.219	0.217	0.219	0.224	0.217	0.516	0.513	0.498	0.511	0.512	0.505	0.507	0.515	0.515	0.494	0.232	0.232	0.228	0.232	0.231	0.238	0.238	0.237
10:50:06	650	0.221	0.231	0.224	0.225	0.226	0.226	0.224	0.224	0.229	0.22	0.514	0.513	0.508	0.504	0.506	0.503	0.5	0.507	0.516	0.502	0.226	0.225	0.222	0.221	0.223	0.219	0.217	0.218	0.224	0.217	0.519	0.516	0.501	0.513	0.515	0.508	0.51	0.517	0.518	0.497	0.233	0.233	0.23	0.233	0.233	0.238	0.237	0.237
10:55:06	655	0.221	0.231	0.224	0.225	0.226	0.226	0.224	0.225	0.229	0.221	0.515	0.514	0.509	0.505	0.507	0.504	0.502	0.509	0.517	0.505	0.225	0.225	0.222	0.222	0.223	0.219	0.217	0.218	0.223	0.218	0.52	0.517	0.502	0.515	0.516	0.508	0.511	0.518	0.518	0.499	0.235	0.234	0.233	0.236	0.236	0.238	0.237	0.236
11:00:06	660	0.221	0.231	0.224	0.226	0.226	0.226	0.224	0.225	0.229	0.221	0.516	0.514	0.509	0.505	0.507	0.503	0.501	0.508	0.516	0.502	0.226	0.225	0.222	0.222	0.224	0.219	0.217	0.219	0.223	0.218	0.521	0.518	0.504	0.514	0.517	0.51	0.512	0.518	0.518	0.498	0.235	0.234	0.233	0.235	0.235	0.237	0.236	0.236
11:05:06	665	0.222	0.231	0.225	0.225	0.226	0.226	0.224	0.225	0.23	0.221	0.518	0.517	0.512	0.507	0.51	0.505	0.503	0.511	0.519	0.505	0.225	0.226	0.223	0.222	0.224	0.219	0.218	0.219	0.224	0.218	0.524	0.52	0.506	0.517	0.519	0.511	0.514	0.52	0.521	0.499	0.234	0.233	0.231	0.235	0.235	0.236	0.236	0.236
11:10:06	670	0.222	0.232	0.225	0.225	0.227	0.226	0.224	0.225	0.23	0.222	0.52	0.519	0.514	0.51	0.512	0.508	0.507	0.514	0.521	0.508	0.225	0.226	0.223	0.222	0.223	0.219	0.218	0.219	0.224	0.218	0.525	0.522	0.508	0.52	0.522	0.513	0.516	0.523	0.523	0.503	0.234	0.233	0.231	0.234	0.234	0.236	0.235	0.236
11:15:06	675	0.223	0.232	0.226	0.226	0.227	0.227	0.225	0.226	0.231	0.223	0.521	0.52	0.515	0.511	0.514	0.509	0.508	0.514	0.523	0.508	0.225	0.226	0.223	0.222	0.223	0.219	0.218	0.219	0.224	0.218	0.525	0.522	0.507	0.52	0.522	0.513	0.517	0.523	0.524	0.504	0.233	0.233	0.231	0.234	0.234	0.236	0.235	0.235
11:20:06	680	0.223	0.232	0.225	0.226	0.227	0.227	0.224	0.225	0.23	0.222	0.522	0.522	0.516	0.512	0.515	0.511	0.51	0.517	0.525	0.511	0.225	0.226	0.223	0.222	0.224	0.219	0.218	0.219	0.224	0.219	0.528	0.524	0.511	0.521	0.524	0.516	0.52	0.526	0.526	0.503	0.232	0.232	0.23	0.234	0.233	0.235	0.233	0.233
11:25:06	685	0.223	0.233	0.226	0.226	0.227	0.227	0.224	0.225	0.23	0.222	0.525	0.522	0.518	0.513	0.517	0.512	0.511	0.519	0.527	0.511	0.225	0.227	0.223	0.222	0.224	0.22	0.218	0.219	0.224	0.219	0.529	0.525	0.511	0.522	0.525	0.518	0.522	0.526	0.527	0.506	0.231	0.231	0.23	0.233	0.232	0.234	0.233	0.233
11:30:06	690	0.223	0.232	0.226	0.226	0.227	0.228	0.225	0.226	0.231	0.222	0.526	0.524	0.52	0.515	0.517	0.514	0.512	0.52	0.527	0.514	0.226	0.227	0.223	0.222	0.224	0.22	0.218	0.219	0.224	0.219	0.531	0.527	0.513	0.524	0.527	0.519	0.523	0.528	0.528	0.507	0.23	0.23	0.229	0.232	0.232	0.234	0.233	0.233
11:35:06	695	0.223	0.233	0.225	0.227	0.227	0.228	0.225	0.226	0.231	0.222	0.527	0.525	0.521	0.516	0.518	0.516	0.514	0.521	0.528	0.515	0.225	0.226	0.223	0.222	0.224	0.22	0.218	0.219	0.224	0.219	0.532	0.527	0.515	0.524	0.527	0.52	0.524	0.529	0.529	0.508	0.23	0.229	0.228	0.232	0.231	0.233	0.233	0.232
11:40:06	700	0.224	0.233	0.226	0.227	0.227	0.228	0.226	0.226	0.231	0.223	0.528	0.526	0.522	0.518	0.52	0.518	0.516	0.523	0.53	0.516	0.225	0.226	0.223	0.222	0.225	0.22	0.218	0.219	0.224	0.219	0.534	0.529	0.516	0.527	0.53	0.522	0.526	0.531	0.531	0.51	0.23	0.229	0.228	0.231	0.231	0.234	0.232	0.232
11:45:06	705	0.224	0.233	0.226	0.227	0.227	0.228	0.226	0.226	0.231	0.224	0.529	0.527	0.524	0.519	0.521	0.519	0.517	0.523	0.532	0.518	0.226	0.227	0.223	0.223	0.225	0.22	0.219	0.22	0.224	0.219	0.536	0.531	0.518	0.528	0.531	0.523	0.528	0.533	0.533	0.512	0.23	0.229	0.227	0.231	0.231	0.233	0.233	0.232
11:50:06	710	0.225	0.233	0.227	0.228	0.228	0.229	0.226	0.226	0.232	0.224	0.533	0.53	0.526	0.522	0.523	0.522	0.52	0.526	0.534	0.521	0.226	0.227	0.224	0.222	0.224	0.22	0.219	0.22	0.225	0.219	0.537	0.532	0.519	0.53	0.533	0.525	0.528	0.536	0.534	0.515	0.23	0.229	0.227	0.231	0.231	0.233	0.232	0.232
11:55:06	715	0.224	0.234	0.227	0.227	0.228	0.229	0.226	0.226	0.232	0.224	0.532	0.531	0.528	0.523	0.525	0.524	0.521	0.527	0.534	0.52	0.226	0.227	0.223	0.222	0.224	0.22	0.219	0.219	0.224	0.218	0.536	0.532	0.519	0.53	0.532	0.526	0.528	0.535	0.535	0.514	0.229	0.228	0.227	0.231	0.231	0.233	0.232	0.231
12:00:06	720	0.225	0.234	0.227	0.228	0.228	0.229	0.226	0.227	0.232	0.224	0.534	0.532	0.529	0.524	0.526	0.525	0.523	0.529	0.537	0.523	0.226	0.227	0.224	0.222	0.225	0.221	0.219	0.22	0.225	0.219	0.539	0.536	0.522	0.533	0.535	0.527	0.531	0.538	0.537	0.517	0.229	0.228	0.227	0.231	0.23	0.233	0.232	0.232
12:05:06	725	0.225	0.235	0.227	0.228	0.228	0.229	0.226	0.227	0.233	0.225	0.535	0.533	0.531	0.526	0.527	0.526	0.524	0.53	0.538	0.524	0.226	0.227	0.224	0.223	0.225	0.22	0.219	0.22	0.224	0.219	0.539	0.536	0.522	0.533	0.535	0.527	0.531	0.538	0.538	0.517	0.229	0.229	0.227	0.23	0.23	0.233	0.232	0.232
12:10:06	730	0.226	0.235	0.227	0.228	0.228	0.229	0.226	0.227	0.233	0.225	0.537	0.536	0.532	0.527	0.527	0.527	0.525	0.532	0.539	0.524	0.226	0.227	0.223	0.222	0.224	0.22	0.219	0.22	0.225	0.219	0.542	0.539	0.525	0.536	0.538	0.529	0.533	0.541	0.541	0.519	0.229	0.228	0.227	0.23	0.23	0.233	0.232	0.232
12:15:06	735	0.225	0.235	0.227	0.228	0.229	0.229	0.226	0.227	0.233	0.226	0.539	0.538	0.534	0.528	0.529	0.529	0.526	0.532	0.54	0.525	0.226	0.227	0.224	0.222	0.225	0.221	0.218	0.22	0.225	0.219	0.543	0.54	0.526	0.536	0.537	0.53	0.534	0.541	0.541	0.519	0.229	0.228	0.226	0.23	0.23	0.232	0.232	0.232
12:20:06	740	0.226	0.234	0.228	0.228	0.229	0.229	0.226	0.227	0.233	0.227	0.539	0.537	0.536	0.53	0.532	0.531	0.528	0.535	0.542	0.528	0.226	0.227	0.224	0.223	0.225	0.22	0.218	0.22	0.224	0.219	0.542	0.537	0.523	0.536	0.539	0.531	0.535	0.544	0.544	0.521	0.229	0.228	0.227	0.23	0.23	0.233	0.232	0.232
12:25:06	745	0.226	0.235	0.228	0.228	0.23	0.229	0.226	0.228	0.234	0.227	0.542	0.541	0.538	0.531	0.534	0.533	0.531	0.537	0.544	0.53	0.226	0.227	0.224	0.223	0.225	0.221	0.219	0.22	0.225	0.219	0.545	0.542	0.527	0.539	0.542	0.534	0.537	0.546	0.545	0.522	0.229	0.228	0.227	0.231	0.23	0.233	0.232	0.232
12:30:06	750	0.227	0.235	0.228	0.228	0.23	0.229	0.227	0.228	0.234	0.227	0.542	0.541	0.538	0.532	0.535	0.534	0.531	0.536	0.545	0.53	0.227	0.227	0.224	0.223	0.225	0.221	0.219	0.22	0.225	0.219	0.547	0.543	0.528	0.54	0.543	0.535	0.539	0.546	0.547	0.523	0.229	0.228	0.227	0.231	0.23	0.233	0.232	0.232
12:35:06	755	0.227	0.236	0.228	0.229	0.23	0.229	0.226	0.228	0.234	0.227	0.545	0.543	0.539	0.533	0.536	0.535	0.533	0.539	0.546	0.532	0.227	0.227	0.224	0.222	0.225	0.22	0.219	0.219	0.225	0.219	0.549	0.545	0.53	0.542	0.545	0.537	0.541	0.547	0.547	0.524	0.228	0.228	0.227	0.23	0.23	0.233	0.232	0.232
12:40:06	760	0.227	0.236	0.228	0.229	0.23	0.229	0.227	0.228	0.234	0.228	0.545	0.544	0.54	0.535	0.537	0.536	0.534	0.539	0.548	0.533	0.226	0.227	0.223	0.222	0.225	0.22	0.219	0.219	0.225	0.219	0.548	0.545	0.531	0.542	0.545	0.538	0.542	0.549	0.549	0.526	0.228	0.228	0.227	0.231	0.23	0.233	0.231	0.232
12:45:06	765	0.228	0.236	0.228	0.229	0.23	0.23	0.228	0.228	0.234	0.228	0.546	0.545	0.541	0.536	0.538	0.535	0.534	0.541	0.549	0.533	0.227	0.227	0.223	0.222	0.225	0.22	0.218	0.22	0.225	0.219	0.551	0.547	0.534	0.546	0.548	0.54	0.544	0.551	0.552	0.527	0.228	0.228	0.228	0.231	0.23	0.233	0.231	0.232
12:50:06	770	0.228	0.236	0.228	0.229	0.23	0.23	0.228	0.228	0.234	0.228	0.548	0.546	0.542	0.537	0.539	0.537	0.536	0.542	0.55	0.535	0.227	0.227	0.223	0.223	0.224	0.22	0.218	0.22	0.225	0.219	0.553	0.549	0.535	0.547	0.549	0.54	0.544	0.552	0.552	0.529	0.228	0.228	0.227	0.23	0.23	0.232	0.231	0.232
12:55:06	775	0.228	0.236	0.228	0.23	0.23	0.23	0.228	0.229	0.235	0.229	0.55	0.547	0.544	0.538	0.541	0.539	0.538	0.543	0.551	0.536	0.226	0.227	0.223	0.223	0.225	0.22	0.218	0.22	0.225	0.22	0.554	0.55	0.536	0.547	0.551	0.542	0.546	0.552	0.553	0.531	0.228	0.228	0.227	0.23	0.23	0.232	0.231	0.232
13:00:06	780	0.228	0.236	0.229	0.23	0.23	0.231	0.228	0.229	0.235	0.229	0.549	0.548	0.544	0.539	0.542	0.539	0.538	0.544	0.552	0.537	0.227	0.227	0.223	0.223	0.225	0.22	0.218	0.22	0.225	0.22	0.555	0.551	0.537	0.548	0.552	0.543	0.547	0.554	0.555	0.531	0.228	0.228	0.227	0.23	0.23	0.232	0.231	0.231
13:05:06	785	0.229	0.237	0.229	0.23	0.23	0.231	0.228	0.229	0.235	0.229	0.551	0.55	0.546	0.541	0.544	0.541	0.539	0.545	0.553	0.538	0.227	0.227	0.223	0.223	0.225	0.22	0.218	0.219	0.225	0.22	0.556	0.551	0.537	0.549	0.552	0.543	0.547	0.555	0.555	0.532	0.228	0.228	0.227	0.23	0.23	0.232	0.231	0.231
13:10:06	790	0.229	0.236	0.229	0.23	0.23	0.231	0.228	0.229	0.235	0.229	0.55	0.55	0.546	0.541	0.543	0.541	0.54	0.546	0.553	0.539	0.226	0.226	0.223	0.223	0.224	0.22	0.218	0.219	0.225	0.219	0.556	0.552	0.538	0.549	0.552	0.544	0.548	0.555	0.555	0.532	0.228	0.227	0.227	0.23	0.23	0.232	0.23	0.231
13:15:06	795	0.23	0.237	0.23	0.231	0.231	0.231	0.229	0.23	0.236	0.231	0.554	0.553	0.55	0.544	0.547	0.544	0.543	0.55	0.557	0.541	0.227	0.228	0.223	0.223	0.225	0.22	0.218	0.22	0.225	0.22	0.56	0.557	0.542	0.553	0.557	0.549	0.552	0.56	0.56	0.536	0.228	0.228	0.227	0.231	0.231	0.232	0.232	0.231
13:20:06	800	0.23	0.238	0.23	0.23	0.231	0.231	0.229	0.23	0.236	0.231	0.557	0.556	0.551	0.546	0.549	0.546	0.544	0.551	0.558	0.543	0.227	0.227	0.223	0.223	0.225	0.22	0.219	0.22	0.225	0.22	0.562	0.559	0.544	0.555	0.559	0.549	0.553	0.561	0.561	0.539	0.228	0.228	0.228	0.231	0.23	0.232	0.232	0.231
13:25:06	805	0.23	0.238	0.23	0.231	0.231	0.232	0.229	0.23	0.236	0.231	0.556	0.555	0.551	0.546	0.549	0.546	0.545	0.551	0.559	0.545	0.227	0.227	0.223	0.223	0.225	0.22	0.218	0.219	0.225	0.22	0.561	0.559	0.544	0.555	0.559	0.55	0.553	0.562	0.561	0.539	0.227	0.228	0.227	0.23	0.23	0.232	0.231	0.231
13:30:06	810	0.231	0.238	0.231	0.231	0.231	0.232	0.229	0.231	0.236	0.231	0.559	0.558	0.554	0.548	0.552	0.549	0.547	0.554	0.561	0.546	0.228	0.227	0.223	0.223	0.225	0.221	0.219	0.219	0.225	0.22	0.563	0.561	0.546	0.557	0.56	0.551	0.554	0.562	0.562	0.54	0.227	0.227	0.227	0.23	0.23	0.232	0.231	0.231
13:35:06	815	0.231	0.238	0.231	0.231	0.231	0.232	0.229	0.23	0.236	0.231	0.56	0.559	0.554	0.55	0.552	0.549	0.547	0.554	0.561	0.547	0.227	0.227	0.224	0.223	0.225	0.221	0.218	0.22	0.225	0.22	0.564	0.562	0.547	0.559	0.563	0.554	0.557	0.566	0.565	0.542	0.227	0.227	0.227	0.23	0.23	0.232	0.231	0.231
13:40:06	820	0.231	0.238	0.231	0.231	0.231	0.232	0.229	0.23	0.236	0.231	0.561	0.561	0.556	0.55	0.554	0.551	0.549	0.556	0.564	0.547	0.228	0.227	0.224	0.223	0.224	0.221	0.218	0.219	0.225	0.22	0.565	0.563	0.547	0.559	0.562	0.554	0.556	0.564	0.564	0.542	0.227	0.227	0.227	0.23	0.229	0.232	0.23	0.231
13:45:06	825	0.231	0.238	0.231	0.231	0.231	0.232	0.229	0.23	0.236	0.231	0.561	0.562	0.557	0.551	0.555	0.551	0.55	0.557	0.565	0.549	0.228	0.227	0.223	0.222	0.224	0.221	0.218	0.219	0.224	0.22	0.565	0.563	0.547	0.56	0.563	0.554	0.556	0.563	0.564	0.542	0.227	0.227	0.227	0.23	0.229	0.231	0.23	0.23
13:50:06	830	0.231	0.238	0.231	0.232	0.232	0.232	0.23	0.231	0.237	0.232	0.561	0.561	0.557	0.551	0.555	0.553	0.551	0.558	0.566	0.551	0.228	0.227	0.223	0.222	0.224	0.22	0.218	0.219	0.224	0.22	0.567	0.565	0.548	0.562	0.564	0.555	0.558	0.565	0.565	0.545	0.226	0.227	0.227	0.23	0.229	0.231	0.23	0.23
13:55:06	835	0.232	0.239	0.232	0.232	0.232	0.233	0.231	0.232	0.237	0.232	0.565	0.565	0.56	0.554	0.558	0.554	0.553	0.56	0.568	0.551	0.228	0.227	0.225	0.223	0.225	0.221	0.219	0.22	0.225	0.22	0.569	0.567	0.551	0.565	0.566	0.558	0.561	0.567	0.568	0.547	0.227	0.227	0.227	0.23	0.229	0.232	0.231	0.231
14:00:06	840	0.232	0.239	0.232	0.232	0.232	0.233	0.23	0.232	0.237	0.233	0.565	0.565	0.557	0.552	0.557	0.552	0.552	0.558	0.566	0.551	0.228	0.227	0.224	0.223	0.225	0.221	0.218	0.219	0.225	0.22	0.57	0.567	0.552	0.564	0.566	0.557	0.561	0.566	0.567	0.547	0.227	0.227	0.227	0.23	0.229	0.231	0.23	0.23
14:05:06	845	0.233	0.24	0.232	0.233	0.233	0.233	0.231	0.232	0.238	0.233	0.567	0.567	0.562	0.556	0.561	0.557	0.556	0.562	0.57	0.555	0.228	0.228	0.225	0.223	0.225	0.221	0.219	0.22	0.225	0.22	0.571	0.569	0.553	0.567	0.568	0.56	0.564	0.569	0.569	0.549	0.227	0.227	0.227	0.23	0.229	0.232	0.23	0.23
14:10:06	850	0.233	0.24	0.232	0.233	0.233	0.234	0.231	0.232	0.238	0.233	0.567	0.567	0.563	0.558	0.561	0.558	0.557	0.563	0.57	0.555	0.228	0.227	0.225	0.223	0.225	0.221	0.219	0.22	0.225	0.22	0.572	0.57	0.553	0.568	0.569	0.561	0.564	0.571	0.571	0.55	0.227	0.227	0.227	0.23	0.229	0.231	0.23	0.23
14:15:06	855	0.233	0.24	0.233	0.233	0.233	0.234	0.232	0.233	0.238	0.233	0.569	0.57	0.566	0.56	0.564	0.56	0.559	0.565	0.572	0.556	0.229	0.227	0.225	0.223	0.225	0.221	0.219	0.22	0.225	0.22	0.574	0.573	0.556	0.57	0.572	0.564	0.566	0.573	0.573	0.552	0.227	0.227	0.226	0.229	0.229	0.231	0.229	0.23
14:20:06	860	0.233	0.24	0.233	0.233	0.233	0.234	0.232	0.233	0.239	0.234	0.569	0.569	0.565	0.56	0.562	0.56	0.559	0.565	0.572	0.559	0.229	0.227	0.225	0.223	0.225	0.221	0.219	0.22	0.225	0.221	0.574	0.571	0.556	0.571	0.572	0.564	0.565	0.574	0.574	0.553	0.226	0.227	0.227	0.229	0.228	0.231	0.23	0.23
14:25:06	865	0.234	0.241	0.233	0.234	0.234	0.234	0.232	0.233	0.239	0.234	0.571	0.571	0.567	0.562	0.565	0.562	0.56	0.567	0.574	0.559	0.229	0.228	0.225	0.223	0.225	0.221	0.219	0.22	0.225	0.221	0.576	0.574	0.558	0.572	0.574	0.567	0.568	0.576	0.576	0.555	0.227	0.227	0.227	0.23	0.229	0.231	0.23	0.23
14:30:06	870	0.234	0.241	0.233	0.234	0.234	0.235	0.232	0.233	0.239	0.234	0.572	0.573	0.57	0.563	0.567	0.564	0.562	0.569	0.575	0.56	0.229	0.227	0.225	0.223	0.225	0.222	0.219	0.221	0.225	0.221	0.576	0.575	0.56	0.574	0.576	0.568	0.57	0.577	0.577	0.555	0.227	0.227	0.227	0.23	0.229	0.231	0.23	0.23
14:35:06	875	0.235	0.241	0.234	0.234	0.234	0.234	0.232	0.234	0.239	0.234	0.574	0.576	0.571	0.565	0.567	0.564	0.562	0.569	0.576	0.561	0.23	0.228	0.225	0.224	0.226	0.221	0.219	0.221	0.225	0.221	0.582	0.579	0.562	0.576	0.578	0.57	0.572	0.579	0.578	0.558	0.227	0.227	0.227	0.229	0.229	0.231	0.23	0.23
14:40:06	880	0.235	0.241	0.234	0.234	0.234	0.235	0.232	0.234	0.24	0.235	0.576	0.577	0.572	0.566	0.568	0.566	0.564	0.571	0.578	0.562	0.23	0.228	0.225	0.223	0.226	0.222	0.22	0.221	0.225	0.221	0.583	0.579	0.563	0.576	0.578	0.571	0.573	0.58	0.579	0.56	0.226	0.226	0.226	0.229	0.229	0.231	0.23	0.23
14:45:06	885	0.235	0.241	0.234	0.235	0.234	0.235	0.233	0.234	0.24	0.235	0.576	0.576	0.571	0.566	0.567	0.566	0.563	0.57	0.578	0.564	0.23	0.228	0.225	0.224	0.226	0.221	0.22	0.221	0.225	0.222	0.583	0.579	0.564	0.578	0.58	0.571	0.574	0.58	0.58	0.562	0.226	0.226	0.226	0.229	0.229	0.231	0.229	0.229
14:50:06	890	0.236	0.242	0.235	0.235	0.235	0.236	0.233	0.235	0.241	0.236	0.579	0.579	0.575	0.569	0.572	0.569	0.567	0.573	0.581	0.564	0.23	0.228	0.226	0.224	0.226	0.222	0.22	0.222	0.225	0.222	0.585	0.582	0.566	0.579	0.582	0.574	0.575	0.582	0.582	0.562	0.227	0.227	0.227	0.229	0.229	0.231	0.23	0.23
14:55:06	895	0.236	0.242	0.235	0.235	0.235	0.236	0.233	0.234	0.241	0.236	0.579	0.579	0.575	0.57	0.571	0.569	0.567	0.574	0.581	0.567	0.23	0.228	0.225	0.224	0.226	0.221	0.22	0.221	0.225	0.222	0.585	0.582	0.565	0.58	0.581	0.574	0.575	0.582	0.582	0.565	0.226	0.226	0.226	0.229	0.228	0.231	0.229	0.229
15:00:06	900	0.236	0.242	0.235	0.235	0.235	0.236	0.233	0.235	0.241	0.236	0.581	0.58	0.575	0.571	0.572	0.571	0.568	0.574	0.583	0.567	0.231	0.228	0.226	0.225	0.226	0.222	0.22	0.222	0.225	0.222	0.586	0.583	0.568	0.581	0.585	0.575	0.577	0.584	0.584	0.566	0.226	0.226	0.226	0.228	0.229	0.231	0.229	0.229
15:05:06	905	0.238	0.243	0.235	0.235	0.235	0.236	0.234	0.236	0.242	0.237	0.582	0.581	0.577	0.573	0.574	0.573	0.57	0.577	0.585	0.572	0.231	0.229	0.226	0.225	0.227	0.222	0.221	0.222	0.226	0.223	0.588	0.585	0.57	0.584	0.588	0.577	0.579	0.587	0.587	0.569	0.226	0.227	0.227	0.229	0.229	0.232	0.23	0.23
15:10:06	910	0.237	0.243	0.236	0.236	0.235	0.236	0.234	0.236	0.242	0.237	0.583	0.582	0.578	0.574	0.575	0.573	0.571	0.578	0.586	0.57	0.23	0.229	0.226	0.225	0.226	0.222	0.22	0.221	0.225	0.222	0.589	0.586	0.571	0.584	0.587	0.578	0.58	0.587	0.587	0.568	0.227	0.226	0.226	0.229	0.229	0.231	0.23	0.23
15:15:06	915	0.237	0.243	0.236	0.236	0.236	0.237	0.235	0.236	0.242	0.237	0.585	0.584	0.581	0.575	0.577	0.575	0.573	0.58	0.588	0.572	0.231	0.229	0.226	0.225	0.227	0.222	0.22	0.222	0.226	0.223	0.59	0.587	0.572	0.585	0.589	0.579	0.581	0.589	0.587	0.568	0.227	0.226	0.226	0.229	0.229	0.231	0.23	0.23
15:20:06	920	0.238	0.243	0.236	0.236	0.236	0.237	0.235	0.236	0.243	0.238	0.586	0.585	0.581	0.577	0.578	0.576	0.574	0.582	0.589	0.573	0.232	0.229	0.226	0.225	0.227	0.222	0.221	0.222	0.226	0.222	0.593	0.589	0.574	0.587	0.59	0.58	0.583	0.59	0.589	0.571	0.227	0.226	0.227	0.229	0.229	0.231	0.23	0.23
15:25:06	925	0.238	0.243	0.236	0.236	0.236	0.237	0.235	0.235	0.242	0.238	0.587	0.584	0.58	0.576	0.577	0.576	0.574	0.581	0.588	0.575	0.231	0.229	0.226	0.225	0.227	0.222	0.22	0.222	0.226	0.222	0.593	0.59	0.574	0.588	0.591	0.582	0.584	0.592	0.59	0.572	0.227	0.226	0.226	0.229	0.229	0.231	0.23	0.23
15:30:06	930	0.239	0.244	0.236	0.236	0.236	0.237	0.235	0.237	0.243	0.239	0.587	0.587	0.583	0.579	0.579	0.577	0.575	0.583	0.589	0.573	0.232	0.229	0.226	0.225	0.227	0.222	0.221	0.222	0.226	0.223	0.594	0.591	0.574	0.589	0.591	0.584	0.584	0.592	0.591	0.571	0.227	0.226	0.226	0.229	0.228	0.231	0.23	0.229
15:35:06	935	0.239	0.244	0.237	0.237	0.237	0.238	0.235	0.237	0.243	0.239	0.587	0.587	0.583	0.58	0.58	0.578	0.577	0.584	0.591	0.576	0.232	0.229	0.226	0.225	0.227	0.222	0.221	0.222	0.226	0.223	0.595	0.591	0.574	0.59	0.591	0.584	0.585	0.593	0.591	0.573	0.227	0.226	0.226	0.229	0.228	0.231	0.23	0.229
15:40:06	940	0.24	0.245	0.237	0.237	0.237	0.238	0.235	0.237	0.243	0.24	0.589	0.59	0.585	0.581	0.582	0.579	0.579	0.586	0.592	0.576	0.233	0.229	0.227	0.225	0.227	0.223	0.221	0.222	0.227	0.223	0.597	0.594	0.577	0.592	0.594	0.586	0.587	0.595	0.593	0.574	0.226	0.226	0.226	0.229	0.229	0.232	0.23	0.23
15:45:06	945	0.24	0.244	0.238	0.237	0.237	0.238	0.236	0.237	0.244	0.241	0.589	0.589	0.585	0.581	0.582	0.58	0.579	0.586	0.593	0.58	0.233	0.229	0.227	0.225	0.227	0.222	0.221	0.222	0.226	0.223	0.596	0.593	0.576	0.592	0.593	0.585	0.586	0.596	0.594	0.577	0.226	0.226	0.226	0.229	0.228	0.231	0.229	0.229
15:50:06	950	0.24	0.245	0.238	0.237	0.237	0.238	0.236	0.237	0.244	0.241	0.592	0.593	0.588	0.583	0.585	0.582	0.581	0.587	0.594	0.579	0.233	0.23	0.227	0.226	0.227	0.223	0.221	0.223	0.227	0.224	0.598	0.595	0.58	0.595	0.596	0.588	0.59	0.598	0.597	0.578	0.226	0.226	0.227	0.229	0.229	0.231	0.23	0.23
15:55:06	955	0.24	0.245	0.238	0.238	0.237	0.238	0.236	0.238	0.244	0.241	0.594	0.594	0.589	0.585	0.586	0.584	0.582	0.589	0.597	0.582	0.233	0.23	0.227	0.226	0.227	0.223	0.221	0.222	0.227	0.224	0.6	0.597	0.581	0.597	0.597	0.589	0.59	0.6	0.598	0.579	0.226	0.226	0.227	0.229	0.228	0.232	0.23	0.23
16:00:06	960	0.241	0.245	0.238	0.238	0.238	0.239	0.237	0.238	0.245	0.242	0.595	0.596	0.59	0.585	0.587	0.585	0.583	0.59	0.599	0.583	0.233	0.23	0.227	0.226	0.227	0.222	0.221	0.222	0.226	0.224	0.601	0.597	0.583	0.597	0.598	0.59	0.592	0.6	0.6	0.58	0.226	0.226	0.227	0.229	0.229	0.232	0.23	0.23
16:05:06	965	0.241	0.246	0.238	0.238	0.238	0.239	0.237	0.238	0.245	0.242	0.595	0.596	0.591	0.587	0.589	0.587	0.585	0.591	0.599	0.582	0.234	0.23	0.228	0.226	0.228	0.223	0.221	0.222	0.227	0.224	0.602	0.598	0.583	0.598	0.598	0.591	0.592	0.601	0.6	0.581	0.226	0.227	0.227	0.229	0.229	0.232	0.23	0.23
16:10:06	970	0.242	0.246	0.239	0.238	0.239	0.239	0.237	0.239	0.246	0.243	0.596	0.596	0.59	0.588	0.59	0.588	0.586	0.592	0.601	0.586	0.234	0.23	0.228	0.226	0.228	0.223	0.222	0.222	0.227	0.225	0.604	0.599	0.585	0.6	0.599	0.594	0.594	0.604	0.602	0.586	0.226	0.226	0.227	0.229	0.229	0.232	0.23	0.23
16:15:06	975	0.242	0.246	0.239	0.239	0.239	0.24	0.237	0.239	0.246	0.243	0.598	0.599	0.594	0.59	0.591	0.59	0.588	0.594	0.603	0.585	0.234	0.23	0.228	0.226	0.228	0.223	0.222	0.223	0.228	0.225	0.606	0.602	0.588	0.601	0.601	0.595	0.595	0.605	0.604	0.584	0.227	0.227	0.226	0.229	0.229	0.232	0.23	0.23
16:20:06	980	0.242	0.246	0.24	0.239	0.239	0.24	0.238	0.239	0.246	0.244	0.6	0.599	0.594	0.592	0.593	0.592	0.59	0.595	0.604	0.59	0.234	0.23	0.228	0.226	0.228	0.223	0.222	0.223	0.228	0.225	0.607	0.602	0.589	0.603	0.603	0.598	0.598	0.608	0.607	0.589	0.227	0.226	0.227	0.229	0.229	0.231	0.23	0.23
16:25:06	985	0.242	0.247	0.239	0.239	0.239	0.24	0.238	0.239	0.246	0.244	0.6	0.601	0.596	0.592	0.593	0.592	0.59	0.595	0.603	0.588	0.235	0.23	0.228	0.227	0.228	0.223	0.222	0.223	0.227	0.225	0.607	0.602	0.589	0.603	0.603	0.598	0.597	0.607	0.606	0.588	0.227	0.226	0.226	0.229	0.229	0.232	0.23	0.23
16:30:06	990	0.243	0.247	0.24	0.239	0.239	0.24	0.238	0.24	0.247	0.244	0.601	0.6	0.595	0.593	0.593	0.592	0.59	0.595	0.604	0.591	0.235	0.231	0.228	0.227	0.228	0.223	0.222	0.224	0.228	0.225	0.609	0.603	0.59	0.606	0.605	0.601	0.6	0.61	0.608	0.59	0.227	0.226	0.227	0.228	0.229	0.232	0.23	0.23
16:35:06	995	0.244	0.248	0.241	0.24	0.24	0.241	0.239	0.24	0.247	0.244	0.602	0.604	0.597	0.594	0.596	0.594	0.592	0.597	0.606	0.591	0.237	0.231	0.229	0.227	0.229	0.224	0.222	0.224	0.228	0.226	0.608	0.605	0.593	0.605	0.605	0.602	0.601	0.609	0.609	0.59	0.227	0.226	0.227	0.229	0.229	0.232	0.229	0.23
16:40:06	1000	0.243	0.248	0.241	0.24	0.24	0.241	0.239	0.24	0.247	0.243	0.604	0.603	0.596	0.593	0.596	0.595	0.592	0.596	0.607	0.591	0.237	0.231	0.229	0.227	0.229	0.224	0.222	0.224	0.228	0.226	0.61	0.605	0.593	0.604	0.607	0.601	0.602	0.609	0.61	0.591	0.227	0.227	0.227	0.229	0.229	0.232	0.23	0.23
16:45:06	1005	0.243	0.248	0.241	0.24	0.241	0.242	0.239	0.24	0.248	0.243	0.606	0.606	0.6	0.597	0.599	0.597	0.594	0.601	0.609	0.593	0.237	0.231	0.229	0.228	0.229	0.224	0.223	0.224	0.228	0.226	0.613	0.608	0.595	0.607	0.61	0.604	0.604	0.612	0.613	0.591	0.228	0.226	0.227	0.229	0.229	0.232	0.23	0.23
16:50:06	1010	0.243	0.249	0.242	0.241	0.241	0.241	0.24	0.241	0.248	0.243	0.608	0.607	0.601	0.598	0.599	0.597	0.593	0.601	0.608	0.594	0.237	0.232	0.229	0.228	0.229	0.224	0.223	0.224	0.229	0.227	0.615	0.609	0.597	0.609	0.61	0.605	0.605	0.614	0.615	0.594	0.228	0.226	0.227	0.23	0.229	0.232	0.23	0.23
16:55:06	1015	0.243	0.249	0.242	0.241	0.241	0.242	0.24	0.241	0.248	0.243	0.609	0.609	0.602	0.599	0.601	0.598	0.594	0.603	0.61	0.594	0.237	0.231	0.229	0.228	0.229	0.224	0.223	0.224	0.228	0.226	0.616	0.609	0.597	0.609	0.61	0.605	0.605	0.615	0.614	0.594	0.24	0.227	0.227	0.229	0.229	0.232	0.23	0.23
17:00:06	1020	0.243	0.249	0.242	0.241	0.241	0.243	0.241	0.242	0.249	0.243	0.61	0.609	0.603	0.6	0.603	0.599	0.595	0.604	0.611	0.596	0.238	0.232	0.23	0.229	0.23	0.225	0.223	0.225	0.229	0.227	0.618	0.612	0.6	0.613	0.614	0.608	0.609	0.619	0.618	0.597	0.228	0.227	0.227	0.23	0.23	0.233	0.231	0.231
17:05:06	1025	0.243	0.25	0.243	0.242	0.241	0.242	0.241	0.242	0.249	0.243	0.611	0.608	0.603	0.601	0.602	0.6	0.596	0.603	0.612	0.601	0.238	0.232	0.23	0.228	0.23	0.225	0.223	0.225	0.229	0.227	0.617	0.612	0.599	0.614	0.613	0.608	0.61	0.619	0.617	0.6	0.228	0.227	0.228	0.23	0.23	0.233	0.231	0.231
17:10:06	1030	0.243	0.25	0.243	0.242	0.242	0.244	0.241	0.242	0.25	0.243	0.614	0.612	0.607	0.604	0.606	0.602	0.599	0.605	0.615	0.599	0.239	0.233	0.23	0.229	0.231	0.225	0.224	0.225	0.229	0.227	0.619	0.615	0.602	0.615	0.615	0.609	0.611	0.619	0.619	0.6	0.228	0.227	0.228	0.23	0.23	0.233	0.231	0.231
17:15:06	1035	0.243	0.251	0.243	0.243	0.242	0.243	0.241	0.242	0.25	0.242	0.613	0.612	0.606	0.604	0.608	0.602	0.6	0.606	0.615	0.601	0.239	0.233	0.231	0.229	0.23	0.225	0.224	0.225	0.229	0.228	0.619	0.615	0.603	0.614	0.615	0.61	0.612	0.62	0.62	0.601	0.228	0.227	0.227	0.23	0.229	0.233	0.231	0.231
17:20:06	1040	0.243	0.251	0.243	0.243	0.243	0.244	0.242	0.243	0.25	0.242	0.615	0.615	0.61	0.607	0.609	0.605	0.602	0.609	0.618	0.603	0.239	0.233	0.231	0.229	0.231	0.226	0.224	0.226	0.23	0.228	0.623	0.617	0.605	0.618	0.619	0.613	0.616	0.623	0.623	0.602	0.229	0.227	0.228	0.23	0.23	0.234	0.231	0.231
17:25:06	1045	0.242	0.251	0.244	0.243	0.243	0.244	0.242	0.243	0.251	0.242	0.615	0.614	0.609	0.606	0.609	0.603	0.601	0.609	0.617	0.602	0.24	0.233	0.231	0.229	0.231	0.226	0.224	0.225	0.229	0.228	0.622	0.616	0.604	0.617	0.619	0.612	0.615	0.622	0.622	0.603	0.228	0.227	0.227	0.229	0.23	0.233	0.231	0.231
17:30:06	1050	0.242	0.252	0.244	0.243	0.243	0.244	0.243	0.244	0.251	0.242	0.616	0.617	0.611	0.607	0.61	0.605	0.604	0.611	0.619	0.605	0.239	0.234	0.231	0.23	0.23	0.226	0.225	0.226	0.23	0.228	0.625	0.618	0.606	0.62	0.622	0.616	0.618	0.625	0.625	0.607	0.229	0.227	0.228	0.229	0.23	0.233	0.231	0.231
17:35:06	1055	0.241	0.251	0.245	0.243	0.243	0.245	0.243	0.244	0.251	0.241	0.617	0.618	0.612	0.609	0.612	0.606	0.605	0.613	0.621	0.604	0.24	0.233	0.231	0.23	0.231	0.226	0.225	0.226	0.23	0.228	0.626	0.618	0.607	0.619	0.621	0.615	0.617	0.624	0.625	0.605	0.228	0.227	0.228	0.229	0.229	0.233	0.231	0.231
17:40:06	1060	0.241	0.252	0.245	0.244	0.244	0.245	0.243	0.244	0.251	0.241	0.618	0.619	0.613	0.609	0.612	0.607	0.605	0.613	0.62	0.606	0.24	0.233	0.231	0.23	0.231	0.226	0.224	0.226	0.23	0.228	0.627	0.619	0.608	0.619	0.624	0.615	0.619	0.625	0.626	0.607	0.229	0.227	0.227	0.229	0.229	0.233	0.231	0.231
17:45:06	1065	0.241	0.253	0.245	0.244	0.244	0.245	0.244	0.245	0.253	0.241	0.618	0.619	0.614	0.61	0.613	0.609	0.607	0.614	0.622	0.608	0.24	0.234	0.231	0.23	0.231	0.226	0.224	0.226	0.231	0.229	0.627	0.621	0.61	0.621	0.626	0.618	0.621	0.628	0.629	0.609	0.229	0.227	0.227	0.229	0.23	0.233	0.231	0.231
17:50:06	1070	0.241	0.253	0.245	0.244	0.244	0.245	0.244	0.245	0.253	0.241	0.619	0.621	0.616	0.611	0.614	0.61	0.609	0.615	0.623	0.607	0.241	0.234	0.232	0.23	0.231	0.227	0.225	0.226	0.23	0.229	0.629	0.622	0.611	0.622	0.626	0.618	0.621	0.629	0.629	0.609	0.229	0.227	0.228	0.229	0.229	0.233	0.231	0.231
17:55:06	1075	0.241	0.253	0.245	0.245	0.244	0.246	0.245	0.246	0.252	0.241	0.622	0.624	0.617	0.614	0.617	0.613	0.612	0.619	0.627	0.612	0.241	0.234	0.232	0.231	0.232	0.227	0.225	0.226	0.23	0.229	0.629	0.623	0.612	0.623	0.628	0.619	0.624	0.63	0.632	0.613	0.229	0.227	0.228	0.23	0.229	0.233	0.231	0.231
18:00:06	1080	0.24	0.253	0.244	0.245	0.245	0.246	0.244	0.246	0.252	0.241	0.622	0.622	0.617	0.613	0.616	0.612	0.612	0.618	0.625	0.611	0.241	0.234	0.232	0.23	0.232	0.227	0.225	0.226	0.23	0.229	0.63	0.622	0.611	0.624	0.628	0.619	0.623	0.629	0.631	0.612	0.228	0.227	0.227	0.229	0.229	0.233	0.23	0.23
18:05:06	1085	0.241	0.255	0.244	0.245	0.246	0.247	0.245	0.246	0.252	0.241	0.625	0.626	0.619	0.616	0.619	0.614	0.614	0.621	0.628	0.614	0.242	0.234	0.232	0.231	0.232	0.227	0.225	0.227	0.231	0.23	0.633	0.624	0.616	0.627	0.632	0.623	0.628	0.633	0.634	0.615	0.229	0.227	0.227	0.23	0.23	0.234	0.231	0.232
18:10:06	1090	0.24	0.254	0.244	0.245	0.246	0.247	0.244	0.245	0.252	0.241	0.626	0.625	0.619	0.615	0.619	0.614	0.614	0.62	0.628	0.613	0.242	0.235	0.232	0.231	0.232	0.227	0.226	0.227	0.231	0.23	0.632	0.625	0.616	0.626	0.632	0.623	0.627	0.633	0.634	0.616	0.229	0.227	0.227	0.23	0.23	0.233	0.231	0.231
18:15:06	1095	0.24	0.254	0.244	0.245	0.246	0.247	0.244	0.245	0.251	0.24	0.626	0.626	0.621	0.616	0.62	0.615	0.615	0.621	0.629	0.615	0.241	0.235	0.232	0.231	0.232	0.227	0.226	0.227	0.231	0.23	0.632	0.626	0.616	0.627	0.632	0.622	0.627	0.634	0.635	0.617	0.229	0.227	0.228	0.23	0.23	0.233	0.231	0.231
18:20:06	1100	0.24	0.254	0.243	0.245	0.246	0.247	0.244	0.245	0.252	0.241	0.629	0.628	0.623	0.617	0.621	0.616	0.615	0.622	0.628	0.614	0.242	0.235	0.233	0.232	0.232	0.228	0.226	0.227	0.231	0.23	0.636	0.629	0.618	0.63	0.635	0.625	0.628	0.636	0.637	0.617	0.229	0.227	0.228	0.23	0.23	0.233	0.231	0.231
18:25:06	1105	0.24	0.254	0.244	0.245	0.246	0.247	0.244	0.245	0.252	0.241	0.632	0.629	0.624	0.62	0.624	0.619	0.617	0.625	0.632	0.618	0.242	0.236	0.233	0.232	0.233	0.228	0.227	0.228	0.232	0.231	0.638	0.631	0.62	0.633	0.636	0.627	0.632	0.638	0.64	0.621	0.23	0.228	0.228	0.23	0.23	0.234	0.232	0.232
18:30:06	1110	0.239	0.253	0.243	0.244	0.245	0.246	0.243	0.244	0.251	0.24	0.631	0.628	0.623	0.619	0.623	0.618	0.617	0.623	0.631	0.616	0.242	0.235	0.233	0.232	0.232	0.228	0.226	0.227	0.231	0.231	0.638	0.63	0.618	0.631	0.635	0.626	0.63	0.637	0.639	0.619	0.229	0.227	0.228	0.23	0.23	0.233	0.231	0.231
18:35:06	1115	0.239	0.253	0.243	0.245	0.245	0.246	0.243	0.244	0.251	0.24	0.631	0.63	0.626	0.621	0.626	0.621	0.619	0.626	0.635	0.621	0.241	0.236	0.233	0.232	0.233	0.228	0.227	0.228	0.231	0.231	0.639	0.631	0.619	0.633	0.637	0.627	0.631	0.639	0.641	0.621	0.229	0.228	0.228	0.23	0.23	0.233	0.231	0.231
18:40:06	1120	0.239	0.253	0.243	0.244	0.245	0.246	0.243	0.244	0.251	0.24	0.633	0.631	0.626	0.622	0.626	0.622	0.621	0.627	0.635	0.619	0.241	0.236	0.233	0.233	0.233	0.228	0.227	0.228	0.231	0.231	0.641	0.633	0.622	0.635	0.639	0.628	0.633	0.64	0.642	0.622	0.229	0.227	0.228	0.229	0.23	0.233	0.231	0.231
18:45:06	1125	0.239	0.253	0.243	0.244	0.244	0.246	0.243	0.244	0.25	0.24	0.633	0.632	0.627	0.622	0.627	0.622	0.622	0.628	0.636	0.62	0.241	0.236	0.234	0.233	0.233	0.228	0.227	0.228	0.232	0.232	0.641	0.633	0.623	0.636	0.64	0.63	0.634	0.641	0.642	0.624	0.23	0.227	0.228	0.23	0.23	0.233	0.231	0.231
18:50:06	1130	0.239	0.253	0.242	0.244	0.244	0.246	0.243	0.243	0.25	0.24	0.635	0.634	0.628	0.623	0.628	0.623	0.623	0.629	0.637	0.621	0.241	0.236	0.234	0.233	0.233	0.229	0.227	0.228	0.232	0.232	0.64	0.634	0.624	0.635	0.64	0.629	0.634	0.641	0.642	0.624	0.229	0.227	0.228	0.229	0.23	0.233	0.231	0.231
18:55:06	1135	0.238	0.253	0.242	0.244	0.244	0.245	0.242	0.243	0.25	0.24	0.635	0.635	0.629	0.623	0.628	0.624	0.624	0.63	0.638	0.623	0.241	0.236	0.234	0.233	0.233	0.229	0.227	0.228	0.232	0.231	0.642	0.635	0.625	0.637	0.642	0.632	0.636	0.643	0.645	0.626	0.23	0.227	0.228	0.229	0.23	0.233	0.231	0.231
19:00:06	1140	0.238	0.252	0.242	0.243	0.243	0.245	0.242	0.242	0.25	0.24	0.637	0.634	0.628	0.625	0.628	0.625	0.625	0.631	0.639	0.624	0.241	0.236	0.234	0.233	0.234	0.229	0.227	0.228	0.232	0.232	0.643	0.636	0.624	0.636	0.641	0.632	0.635	0.643	0.644	0.627	0.229	0.227	0.228	0.229	0.229	0.233	0.23	0.231
19:05:06	1145	0.238	0.253	0.242	0.243	0.243	0.245	0.242	0.243	0.249	0.239	0.639	0.637	0.632	0.627	0.631	0.626	0.626	0.633	0.641	0.625	0.241	0.236	0.234	0.233	0.234	0.229	0.227	0.229	0.232	0.232	0.645	0.638	0.628	0.639	0.644	0.634	0.638	0.645	0.647	0.628	0.23	0.227	0.227	0.229	0.23	0.234	0.231	0.231
19:10:06	1150	0.238	0.252	0.242	0.243	0.243	0.245	0.242	0.242	0.25	0.239	0.639	0.638	0.632	0.628	0.631	0.626	0.626	0.633	0.641	0.626	0.241	0.237	0.235	0.234	0.235	0.23	0.228	0.229	0.233	0.233	0.647	0.639	0.628	0.641	0.647	0.636	0.639	0.647	0.648	0.629	0.23	0.228	0.228	0.23	0.23	0.234	0.231	0.232
19:15:06	1155	0.238	0.252	0.242	0.243	0.243	0.245	0.241	0.243	0.249	0.239	0.639	0.638	0.633	0.628	0.632	0.627	0.627	0.634	0.641	0.627	0.241	0.237	0.235	0.234	0.235	0.23	0.228	0.23	0.233	0.233	0.648	0.638	0.628	0.642	0.648	0.637	0.64	0.649	0.65	0.631	0.23	0.227	0.228	0.23	0.23	0.233	0.231	0.231
19:20:06	1160	0.238	0.252	0.241	0.243	0.243	0.244	0.241	0.242	0.249	0.239	0.641	0.639	0.635	0.629	0.633	0.627	0.628	0.635	0.642	0.628	0.241	0.237	0.235	0.234	0.235	0.23	0.228	0.23	0.233	0.233	0.649	0.641	0.629	0.643	0.648	0.637	0.641	0.649	0.65	0.632	0.23	0.227	0.228	0.23	0.23	0.234	0.231	0.232
19:25:06	1165	0.237	0.251	0.241	0.242	0.242	0.244	0.241	0.242	0.249	0.239	0.64	0.638	0.634	0.629	0.633	0.628	0.629	0.636	0.644	0.628	0.241	0.237	0.235	0.234	0.234	0.23	0.228	0.229	0.233	0.232	0.649	0.64	0.628	0.644	0.649	0.637	0.642	0.65	0.65	0.633	0.23	0.227	0.228	0.229	0.229	0.233	0.231	0.231
19:30:06	1170	0.238	0.251	0.241	0.242	0.242	0.244	0.241	0.242	0.249	0.239	0.64	0.639	0.635	0.63	0.635	0.629	0.631	0.636	0.646	0.629	0.241	0.237	0.235	0.234	0.235	0.23	0.228	0.229	0.233	0.232	0.65	0.639	0.628	0.646	0.65	0.638	0.642	0.651	0.651	0.633	0.23	0.227	0.228	0.23	0.23	0.234	0.231	0.232
19:35:06	1175	0.238	0.252	0.241	0.241	0.242	0.244	0.24	0.241	0.248	0.239	0.643	0.642	0.636	0.631	0.636	0.63	0.632	0.637	0.647	0.629	0.241	0.238	0.236	0.234	0.235	0.23	0.228	0.23	0.234	0.233	0.65	0.643	0.631	0.646	0.652	0.64	0.644	0.653	0.653	0.635	0.23	0.228	0.228	0.23	0.23	0.234	0.231	0.232
19:40:06	1180	0.237	0.251	0.241	0.241	0.242	0.243	0.24	0.241	0.248	0.239	0.643	0.642	0.638	0.632	0.636	0.631	0.633	0.637	0.647	0.631	0.241	0.238	0.236	0.234	0.235	0.231	0.228	0.23	0.234	0.233	0.653	0.643	0.631	0.648	0.654	0.642	0.647	0.656	0.655	0.637	0.23	0.228	0.227	0.229	0.23	0.234	0.231	0.232
19:45:06	1185	0.237	0.251	0.24	0.241	0.241	0.243	0.24	0.241	0.248	0.238	0.646	0.646	0.639	0.635	0.639	0.633	0.635	0.64	0.649	0.63	0.241	0.238	0.236	0.235	0.236	0.23	0.228	0.23	0.234	0.232	0.654	0.646	0.634	0.649	0.653	0.642	0.647	0.656	0.656	0.636	0.23	0.228	0.228	0.229	0.23	0.234	0.231	0.232
19:50:06	1190	0.237	0.251	0.241	0.241	0.242	0.243	0.24	0.241	0.248	0.238	0.646	0.647	0.641	0.636	0.64	0.635	0.636	0.641	0.65	0.633	0.24	0.238	0.236	0.235	0.236	0.231	0.229	0.23	0.234	0.232	0.655	0.646	0.634	0.65	0.655	0.643	0.648	0.657	0.657	0.638	0.23	0.228	0.228	0.23	0.231	0.235	0.232	0.232
19:55:06	1195	0.237	0.251	0.24	0.241	0.241	0.243	0.24	0.241	0.248	0.238	0.648	0.647	0.642	0.637	0.641	0.637	0.638	0.643	0.653	0.635	0.24	0.238	0.236	0.235	0.236	0.231	0.229	0.23	0.234	0.232	0.657	0.647	0.634	0.65	0.654	0.644	0.648	0.658	0.657	0.642	0.23	0.228	0.228	0.23	0.231	0.235	0.231	0.231
20:00:06	1200	0.236	0.251	0.24	0.241	0.241	0.243	0.24	0.241	0.248	0.238	0.651	0.65	0.644	0.639	0.643	0.638	0.639	0.645	0.654	0.636	0.24	0.238	0.236	0.235	0.236	0.231	0.229	0.231	0.234	0.232	0.656	0.649	0.637	0.65	0.656	0.646	0.649	0.659	0.659	0.643	0.23	0.228	0.228	0.23	0.231	0.233	0.232	0.232
20:05:06	1205	0.237	0.25	0.24	0.241	0.241	0.242	0.24	0.241	0.247	0.238	0.651	0.649	0.644	0.638	0.641	0.637	0.639	0.645	0.653	0.637	0.24	0.238	0.236	0.235	0.236	0.231	0.229	0.231	0.234	0.232	0.659	0.65	0.638	0.652	0.658	0.646	0.65	0.66	0.659	0.644	0.23	0.228	0.228	0.23	0.231	0.234	0.232	0.232
20:10:06	1210	0.237	0.251	0.24	0.241	0.241	0.243	0.24	0.241	0.248	0.238	0.651	0.649	0.644	0.639	0.645	0.641	0.643	0.648	0.657	0.642	0.24	0.238	0.236	0.235	0.237	0.231	0.229	0.231	0.235	0.232	0.661	0.649	0.637	0.653	0.659	0.648	0.651	0.661	0.661	0.649	0.23	0.228	0.229	0.23	0.23	0.235	0.232	0.232
20:15:06	1215	0.237	0.25	0.239	0.24	0.241	0.242	0.239	0.24	0.248	0.238	0.654	0.653	0.648	0.642	0.647	0.641	0.642	0.648	0.657	0.639	0.24	0.238	0.236	0.235	0.236	0.231	0.229	0.231	0.234	0.232	0.663	0.652	0.641	0.654	0.66	0.649	0.652	0.662	0.661	0.647	0.23	0.227	0.228	0.23	0.23	0.235	0.232	0.232
20:20:06	1220	0.236	0.25	0.239	0.24	0.24	0.242	0.239	0.24	0.247	0.238	0.652	0.649	0.645	0.641	0.646	0.641	0.642	0.647	0.656	0.642	0.24	0.237	0.235	0.235	0.236	0.23	0.228	0.231	0.234	0.231	0.662	0.65	0.638	0.653	0.658	0.648	0.65	0.661	0.66	0.649	0.23	0.228	0.229	0.23	0.23	0.234	0.231	0.231
20:25:06	1225	0.236	0.25	0.239	0.24	0.241	0.242	0.239	0.24	0.247	0.238	0.655	0.652	0.648	0.643	0.647	0.641	0.642	0.648	0.655	0.642	0.24	0.238	0.236	0.235	0.237	0.23	0.229	0.231	0.235	0.231	0.664	0.654	0.642	0.656	0.661	0.652	0.653	0.663	0.663	0.649	0.23	0.228	0.229	0.23	0.23	0.235	0.232	0.232
20:30:06	1230	0.236	0.25	0.239	0.24	0.24	0.242	0.239	0.24	0.247	0.238	0.655	0.653	0.649	0.644	0.648	0.642	0.644	0.651	0.658	0.645	0.24	0.238	0.236	0.235	0.237	0.23	0.229	0.231	0.235	0.231	0.667	0.655	0.643	0.658	0.662	0.652	0.655	0.665	0.665	0.653	0.229	0.228	0.229	0.23	0.231	0.235	0.233	0.232
20:35:06	1235	0.236	0.25	0.239	0.24	0.24	0.242	0.239	0.24	0.247	0.237	0.656	0.653	0.65	0.646	0.65	0.645	0.645	0.653	0.661	0.647	0.24	0.238	0.235	0.234	0.237	0.23	0.229	0.231	0.235	0.231	0.666	0.656	0.643	0.657	0.663	0.653	0.656	0.666	0.667	0.654	0.229	0.228	0.229	0.23	0.231	0.235	0.232	0.232
20:40:06	1240	0.236	0.25	0.239	0.239	0.24	0.241	0.239	0.239	0.247	0.237	0.659	0.654	0.651	0.647	0.65	0.646	0.646	0.653	0.662	0.647	0.239	0.238	0.236	0.235	0.237	0.23	0.229	0.23	0.235	0.231	0.667	0.658	0.644	0.659	0.664	0.654	0.658	0.666	0.666	0.654	0.229	0.228	0.229	0.23	0.231	0.235	0.232	0.232
20:45:06	1245	0.236	0.25	0.239	0.239	0.24	0.241	0.238	0.239	0.247	0.237	0.657	0.653	0.65	0.646	0.649	0.644	0.644	0.651	0.66	0.648	0.239	0.237	0.236	0.235	0.237	0.23	0.229	0.231	0.235	0.231	0.669	0.657	0.644	0.66	0.664	0.654	0.658	0.666	0.666	0.655	0.229	0.228	0.229	0.23	0.231	0.235	0.232	0.232
20:50:06	1250	0.236	0.25	0.239	0.24	0.24	0.241	0.238	0.239	0.247	0.237	0.659	0.656	0.654	0.649	0.652	0.648	0.647	0.655	0.663	0.651	0.239	0.237	0.235	0.234	0.236	0.23	0.228	0.23	0.235	0.231	0.668	0.659	0.646	0.661	0.663	0.656	0.659	0.667	0.668	0.655	0.229	0.229	0.228	0.23	0.231	0.235	0.232	0.232
20:55:06	1255	0.235	0.249	0.238	0.239	0.239	0.241	0.238	0.239	0.247	0.237	0.661	0.658	0.654	0.65	0.654	0.651	0.649	0.656	0.666	0.654	0.239	0.237	0.235	0.234	0.236	0.23	0.228	0.23	0.235	0.231	0.67	0.66	0.648	0.662	0.664	0.656	0.659	0.668	0.669	0.658	0.229	0.229	0.229	0.23	0.231	0.236	0.232	0.232
21:00:06	1260	0.235	0.249	0.239	0.239	0.239	0.241	0.238	0.239	0.246	0.237	0.661	0.658	0.653	0.65	0.652	0.649	0.647	0.656	0.665	0.652	0.239	0.237	0.235	0.234	0.236	0.23	0.228	0.23	0.235	0.231	0.671	0.661	0.649	0.664	0.667	0.657	0.662	0.669	0.67	0.657	0.229	0.229	0.229	0.231	0.231	0.236	0.233	0.233
21:05:06	1265	0.235	0.249	0.239	0.239	0.239	0.241	0.238	0.239	0.247	0.237	0.661	0.658	0.653	0.651	0.653	0.649	0.648	0.657	0.665	0.655	0.239	0.236	0.235	0.234	0.236	0.23	0.228	0.23	0.235	0.231	0.672	0.661	0.649	0.665	0.668	0.66	0.663	0.671	0.672	0.659	0.229	0.228	0.229	0.231	0.231	0.236	0.233	0.233
21:10:06	1270	0.236	0.249	0.238	0.238	0.239	0.241	0.237	0.238	0.246	0.237	0.664	0.661	0.655	0.651	0.655	0.65	0.649	0.657	0.667	0.654	0.239	0.237	0.235	0.234	0.236	0.23	0.228	0.23	0.235	0.231	0.673	0.661	0.651	0.663	0.668	0.659	0.663	0.671	0.67	0.656	0.228	0.228	0.229	0.23	0.231	0.236	0.232	0.233
21:15:06	1275	0.235	0.249	0.238	0.239	0.239	0.241	0.237	0.239	0.246	0.237	0.664	0.66	0.656	0.652	0.656	0.651	0.65	0.658	0.666	0.656	0.239	0.237	0.235	0.234	0.236	0.229	0.228	0.23	0.235	0.231	0.675	0.662	0.652	0.665	0.668	0.66	0.664	0.673	0.672	0.657	0.228	0.229	0.229	0.23	0.231	0.236	0.233	0.232
21:20:06	1280	0.235	0.249	0.238	0.238	0.239	0.24	0.237	0.238	0.246	0.236	0.665	0.663	0.657	0.653	0.657	0.654	0.652	0.66	0.669	0.656	0.239	0.237	0.235	0.234	0.236	0.23	0.228	0.23	0.235	0.231	0.674	0.663	0.653	0.665	0.669	0.661	0.664	0.674	0.673	0.659	0.228	0.228	0.229	0.23	0.232	0.236	0.233	0.233
21:25:06	1285	0.235	0.248	0.238	0.238	0.238	0.24	0.237	0.238	0.246	0.237	0.665	0.661	0.655	0.654	0.656	0.653	0.652	0.659	0.669	0.659	0.238	0.236	0.234	0.233	0.236	0.229	0.228	0.23	0.235	0.23	0.677	0.663	0.653	0.667	0.67	0.663	0.664	0.675	0.676	0.662	0.228	0.228	0.229	0.231	0.232	0.236	0.233	0.232
21:30:06	1290	0.235	0.248	0.238	0.238	0.238	0.24	0.237	0.238	0.246	0.236	0.666	0.663	0.656	0.655	0.656	0.652	0.652	0.659	0.668	0.657	0.239	0.236	0.234	0.234	0.235	0.229	0.228	0.23	0.235	0.23	0.677	0.665	0.654	0.667	0.671	0.663	0.665	0.676	0.676	0.66	0.227	0.228	0.229	0.23	0.231	0.236	0.232	0.232
21:35:06	1295	0.235	0.249	0.238	0.237	0.238	0.24	0.237	0.238	0.246	0.236	0.667	0.666	0.658	0.657	0.659	0.654	0.654	0.661	0.67	0.66	0.239	0.237	0.234	0.234	0.236	0.229	0.228	0.229	0.235	0.231	0.679	0.668	0.656	0.67	0.675	0.665	0.668	0.679	0.678	0.662	0.228	0.229	0.229	0.23	0.232	0.237	0.233	0.234
21:40:06	1300	0.235	0.248	0.237	0.238	0.238	0.24	0.237	0.238	0.246	0.236	0.668	0.665	0.66	0.658	0.661	0.655	0.655	0.661	0.671	0.661	0.238	0.236	0.234	0.233	0.235	0.229	0.228	0.229	0.234	0.23	0.677	0.668	0.657	0.667	0.67	0.665	0.666	0.678	0.677	0.661	0.228	0.228	0.229	0.23	0.232	0.236	0.233	0.233
21:45:06	1305	0.234	0.248	0.237	0.238	0.238	0.239	0.236	0.238	0.245	0.236	0.668	0.665	0.659	0.658	0.66	0.655	0.655	0.661	0.669	0.659	0.238	0.236	0.234	0.233	0.235	0.229	0.227	0.229	0.234	0.23	0.68	0.668	0.656	0.67	0.672	0.665	0.667	0.678	0.677	0.66	0.228	0.228	0.229	0.231	0.232	0.236	0.233	0.233
21:50:06	1310	0.235	0.248	0.237	0.237	0.237	0.239	0.236	0.237	0.245	0.235	0.67	0.668	0.661	0.66	0.662	0.655	0.655	0.662	0.67	0.659	0.239	0.236	0.234	0.233	0.235	0.229	0.228	0.229	0.234	0.23	0.681	0.671	0.659	0.669	0.673	0.667	0.669	0.679	0.678	0.661	0.228	0.229	0.229	0.23	0.232	0.236	0.233	0.233
21:55:06	1315	0.234	0.248	0.237	0.237	0.237	0.239	0.236	0.237	0.245	0.235	0.67	0.667	0.661	0.661	0.663	0.656	0.656	0.662	0.671	0.66	0.238	0.236	0.234	0.233	0.235	0.229	0.227	0.229	0.234	0.231	0.682	0.673	0.662	0.671	0.675	0.669	0.669	0.679	0.679	0.663	0.228	0.228	0.229	0.23	0.231	0.236	0.232	0.233
22:00:06	1320	0.234	0.247	0.237	0.237	0.237	0.239	0.237	0.237	0.245	0.235	0.671	0.667	0.661	0.661	0.662	0.657	0.656	0.664	0.672	0.664	0.238	0.236	0.234	0.233	0.235	0.229	0.227	0.229	0.234	0.23	0.682	0.67	0.66	0.673	0.676	0.67	0.67	0.68	0.682	0.667	0.227	0.228	0.229	0.231	0.232	0.237	0.233	0.234
22:05:06	1325	0.234	0.248	0.237	0.237	0.237	0.239	0.236	0.237	0.245	0.235	0.673	0.672	0.665	0.663	0.667	0.659	0.659	0.667	0.676	0.661	0.238	0.236	0.234	0.233	0.235	0.229	0.227	0.229	0.234	0.23	0.684	0.673	0.662	0.674	0.678	0.671	0.671	0.682	0.683	0.665	0.227	0.229	0.229	0.23	0.232	0.237	0.233	0.233
22:10:06	1330	0.234	0.248	0.237	0.237	0.237	0.239	0.236	0.237	0.244	0.235	0.672	0.67	0.663	0.661	0.665	0.658	0.658	0.666	0.676	0.665	0.238	0.236	0.234	0.233	0.235	0.229	0.227	0.229	0.234	0.23	0.686	0.672	0.661	0.676	0.68	0.673	0.673	0.683	0.685	0.667	0.227	0.229	0.229	0.231	0.233	0.237	0.234	0.234
22:15:06	1335	0.234	0.247	0.236	0.237	0.237	0.239	0.236	0.237	0.245	0.235	0.671	0.669	0.663	0.661	0.665	0.655	0.657	0.664	0.673	0.664	0.238	0.236	0.234	0.233	0.235	0.228	0.227	0.229	0.234	0.23	0.684	0.672	0.661	0.673	0.679	0.67	0.673	0.682	0.684	0.666	0.227	0.229	0.229	0.231	0.232	0.236	0.233	0.234
22:20:06	1340	0.234	0.248	0.236	0.236	0.237	0.239	0.236	0.237	0.245	0.235	0.674	0.673	0.666	0.664	0.668	0.659	0.66	0.667	0.678	0.665	0.238	0.236	0.234	0.233	0.234	0.229	0.227	0.229	0.234	0.23	0.687	0.675	0.663	0.675	0.68	0.672	0.674	0.684	0.685	0.666	0.227	0.229	0.229	0.231	0.232	0.237	0.233	0.234
22:25:06	1345	0.233	0.247	0.236	0.237	0.237	0.239	0.235	0.237	0.245	0.235	0.674	0.673	0.665	0.664	0.668	0.66	0.662	0.667	0.678	0.666	0.238	0.235	0.233	0.233	0.235	0.229	0.227	0.229	0.234	0.23	0.689	0.674	0.662	0.678	0.681	0.673	0.675	0.686	0.687	0.67	0.227	0.229	0.229	0.231	0.233	0.237	0.234	0.234
22:30:06	1350	0.233	0.247	0.236	0.236	0.237	0.238	0.236	0.237	0.244	0.235	0.674	0.675	0.667	0.666	0.67	0.661	0.662	0.669	0.678	0.665	0.237	0.235	0.233	0.232	0.234	0.228	0.227	0.229	0.233	0.23	0.69	0.676	0.663	0.676	0.68	0.673	0.675	0.685	0.687	0.667	0.226	0.229	0.229	0.231	0.232	0.236	0.233	0.234
22:35:06	1355	0.233	0.247	0.236	0.235	0.236	0.238	0.235	0.236	0.244	0.235	0.674	0.674	0.668	0.666	0.669	0.662	0.662	0.669	0.677	0.666	0.237	0.235	0.234	0.233	0.234	0.228	0.227	0.229	0.234	0.23	0.689	0.678	0.664	0.677	0.68	0.673	0.675	0.685	0.686	0.668	0.226	0.229	0.229	0.231	0.232	0.236	0.234	0.234
22:40:06	1360	0.233	0.247	0.236	0.236	0.236	0.238	0.235	0.236	0.244	0.234	0.674	0.675	0.668	0.665	0.669	0.663	0.662	0.67	0.678	0.664	0.237	0.235	0.234	0.232	0.234	0.229	0.227	0.229	0.234	0.23	0.69	0.677	0.664	0.679	0.682	0.675	0.676	0.686	0.688	0.669	0.226	0.229	0.229	0.231	0.232	0.236	0.234	0.234
22:45:06	1365	0.233	0.246	0.236	0.236	0.236	0.238	0.235	0.236	0.243	0.234	0.673	0.676	0.667	0.664	0.668	0.663	0.66	0.67	0.678	0.666	0.237	0.235	0.233	0.232	0.234	0.228	0.227	0.229	0.234	0.229	0.689	0.678	0.664	0.676	0.681	0.675	0.675	0.685	0.687	0.668	0.226	0.229	0.23	0.232	0.232	0.236	0.234	0.234
22:50:06	1370	0.233	0.246	0.236	0.236	0.236	0.238	0.235	0.236	0.243	0.234	0.673	0.672	0.666	0.664	0.669	0.662	0.662	0.67	0.678	0.667	0.237	0.235	0.233	0.232	0.234	0.228	0.227	0.229	0.234	0.229	0.688	0.678	0.665	0.678	0.683	0.675	0.676	0.686	0.688	0.67	0.226	0.228	0.23	0.231	0.232	0.236	0.233	0.233
22:55:06	1375	0.232	0.246	0.235	0.236	0.236	0.237	0.235	0.236	0.244	0.234	0.676	0.676	0.669	0.667	0.672	0.665	0.664	0.67	0.678	0.669	0.237	0.235	0.234	0.232	0.234	0.228	0.227	0.229	0.234	0.23	0.691	0.68	0.667	0.681	0.685	0.676	0.678	0.687	0.69	0.671	0.226	0.229	0.23	0.231	0.233	0.236	0.234	0.233
23:00:06	1380	0.232	0.245	0.235	0.236	0.235	0.237	0.234	0.236	0.243	0.234	0.674	0.674	0.667	0.666	0.671	0.665	0.664	0.669	0.678	0.67	0.236	0.234	0.233	0.232	0.234	0.228	0.227	0.228	0.233	0.229	0.691	0.677	0.664	0.68	0.684	0.676	0.677	0.686	0.689	0.674	0.225	0.227	0.229	0.231	0.231	0.235	0.233	0.233
23:05:06	1385	0.232	0.246	0.235	0.235	0.235	0.237	0.234	0.235	0.243	0.234	0.676	0.676	0.669	0.668	0.674	0.666	0.666	0.671	0.68	0.669	0.236	0.234	0.233	0.232	0.234	0.228	0.227	0.228	0.233	0.229	0.692	0.678	0.667	0.681	0.686	0.677	0.679	0.688	0.689	0.672	0.225	0.228	0.229	0.231	0.232	0.235	0.234	0.232
23:10:06	1390	0.233	0.245	0.235	0.235	0.235	0.237	0.234	0.235	0.243	0.234	0.676	0.675	0.669	0.667	0.672	0.665	0.665	0.671	0.68	0.671	0.236	0.234	0.233	0.232	0.234	0.228	0.226	0.228	0.233	0.229	0.693	0.679	0.666	0.682	0.686	0.678	0.68	0.689	0.69	0.675	0.225	0.228	0.23	0.231	0.232	0.235	0.234	0.233
23:15:06	1395	0.232	0.246	0.235	0.235	0.236	0.237	0.234	0.235	0.243	0.234	0.678	0.679	0.673	0.669	0.676	0.668	0.667	0.673	0.681	0.67	0.236	0.235	0.233	0.232	0.234	0.228	0.227	0.228	0.234	0.229	0.693	0.682	0.67	0.681	0.687	0.679	0.68	0.691	0.691	0.674	0.225	0.228	0.23	0.231	0.231	0.235	0.234	0.233
23:20:06	1400	0.232	0.245	0.235	0.235	0.235	0.237	0.234	0.235	0.243	0.233	0.678	0.678	0.672	0.669	0.676	0.669	0.669	0.673	0.682	0.673	0.236	0.234	0.233	0.232	0.234	0.228	0.227	0.228	0.233	0.229	0.693	0.684	0.67	0.683	0.689	0.678	0.681	0.691	0.691	0.675	0.225	0.228	0.229	0.231	0.231	0.234	0.233	0.232
23:25:06	1405	0.232	0.245	0.235	0.235	0.235	0.237	0.234	0.235	0.243	0.233	0.678	0.68	0.674	0.67	0.676	0.67	0.669	0.673	0.682	0.672	0.236	0.234	0.233	0.232	0.234	0.228	0.227	0.229	0.234	0.229	0.695	0.685	0.671	0.684	0.69	0.68	0.683	0.693	0.694	0.677	0.225	0.228	0.229	0.231	0.231	0.234	0.233	0.232
23:30:06	1410	0.232	0.245	0.234	0.235	0.235	0.237	0.234	0.235	0.243	0.233	0.678	0.681	0.675	0.671	0.676	0.67	0.669	0.674	0.682	0.672	0.236	0.234	0.233	0.232	0.234	0.228	0.226	0.228	0.233	0.229	0.696	0.685	0.671	0.685	0.69	0.68	0.682	0.693	0.694	0.676	0.225	0.227	0.229	0.231	0.23	0.234	0.233	0.232
23:35:06	1415	0.232	0.245	0.234	0.234	0.235	0.237	0.234	0.234	0.243	0.233	0.68	0.681	0.676	0.671	0.677	0.67	0.669	0.675	0.683	0.672	0.236	0.234	0.232	0.232	0.233	0.228	0.227	0.228	0.233	0.228	0.696	0.684	0.671	0.686	0.692	0.68	0.682	0.694	0.695	0.677	0.224	0.227	0.229	0.23	0.23	0.234	0.233	0.231
23:40:06	1420	0.231	0.245	0.234	0.234	0.235	0.236	0.233	0.234	0.242	0.233	0.679	0.679	0.674	0.669	0.675	0.669	0.668	0.674	0.684	0.673	0.236	0.234	0.233	0.232	0.233	0.228	0.226	0.228	0.233	0.229	0.696	0.686	0.673	0.687	0.692	0.681	0.682	0.695	0.695	0.677	0.224	0.227	0.228	0.23	0.231	0.234	0.233	0.232
23:45:06	1425	0.231	0.245	0.234	0.234	0.235	0.236	0.233	0.234	0.243	0.233	0.68	0.678	0.673	0.67	0.674	0.668	0.667	0.672	0.682	0.675	0.235	0.234	0.233	0.232	0.233	0.227	0.226	0.228	0.233	0.229	0.698	0.683	0.67	0.689	0.693	0.681	0.684	0.695	0.695	0.681	0.224	0.226	0.228	0.23	0.231	0.234	0.233	0.231
23:50:06	1430	0.231	0.244	0.234	0.234	0.234	0.235	0.233	0.234	0.242	0.232	0.681	0.681	0.676	0.672	0.678	0.67	0.669	0.675	0.684	0.673	0.235	0.234	0.233	0.231	0.233	0.228	0.226	0.228	0.233	0.228	0.696	0.685	0.672	0.687	0.691	0.683	0.684	0.696	0.695	0.677	0.224	0.227	0.228	0.23	0.23	0.233	0.233	0.231
23:55:06	1435	0.231	0.245	0.234	0.234	0.234	0.236	0.233	0.234	0.241	0.233	0.683	0.683	0.677	0.673	0.678	0.671	0.67	0.677	0.685	0.673	0.236	0.234	0.233	0.232	0.233	0.228	0.226	0.228	0.233	0.228	0.696	0.687	0.674	0.687	0.692	0.683	0.683	0.695	0.694	0.677	0.224	0.227	0.228	0.229	0.229	0.232	0.231	0.231
24:00:06	1440	0.231	0.245	0.234	0.234	0.234	0.236	0.233	0.234	0.242	0.232	0.684	0.684	0.679	0.675	0.679	0.673	0.672	0.677	0.685	0.673	0.236	0.234	0.233	0.232	0.234	0.228	0.227	0.228	0.233	0.228	0.699	0.689	0.676	0.689	0.693	0.684	0.682	0.696	0.694	0.678	0.223	0.226	0.228	0.23	0.23	0.233	0.232	0.231
Normalized data
	Min	EcAPMIN	EcAPMIN	EcAPMIN	EcAPMIN	EcAPMIN	EcAPMIN	EcAPMIN	EcAPMIN	EcAPMIN	EcAPMIN	EcAPLB	EcAPLB	EcAPLB	EcAPLB	EcAPLB	EcAPLB	EcAPLB	EcAPLB	EcAPLB	EcAPLB	EcAMNalM	EcAMNalM	EcAMNalM	EcAMNalM	EcAMNalM	EcAMNalM	EcAMNalM	EcAMNalM	EcAMNalM	EcAMNalM	EcAMNalL	EcAMNalL	EcAMNalL	EcAMNalL	EcAMNalL	EcAMNalL	EcAMNalL	EcAMNalL	EcAMNalL	EcAMNalL	ECTAMin	ECTAMin	ECTAMin	ECTAMin	ECTAMin	ECTAMin	ECTAMin	ECTAMin
	0	0	0	0	0	0	0	0	0	0	0	0	0	0	0	0	0	0	0	0	0	0	0	0	0	0	0	0	0	0	0	0	0	0	0	0	0	0	0	0	0	0	0	0	0	0	0	0	0
	5	0	0	0	-0.001	-0.001	0	-0.001	0	-0.001	-0.001	-0.001	-0.002	-0.001	-0.001	-0.002	-0.001	-0.001	0	-0.001	0	-0.002	-0.001	-0.001	-0.001	-0.001	0	-0.001	-0.001	-0.001	0	-0.001	-0.001	-0.002	-0.001	-0.001	-0.002	-0.002	-0.001	-0.002	-0.001	-0.001	-0.001	-0.001	-0.001	-0.001	-0.001	-0.001	-0.001
	10	0	0	0	-0.001	-0.001	0	-0.001	0	-0.001	-0.001	-0.001	-0.002	-0.001	-0.001	-0.002	-0.001	-0.001	-0.001	-0.001	0	-0.002	0	-0.001	-0.001	-0.001	-0.001	-0.001	-0.001	-0.001	-0.001	-0.001	-0.001	-0.002	-0.001	-0.001	-0.002	-0.002	-0.001	-0.002	-0.001	-0.001	-0.001	-0.001	-0.001	-0.001	-0.001	-0.001	-0.001
	15	0	0	0	-0.001	-0.001	-0.001	-0.001	0	-0.001	-0.001	-0.001	-0.002	-0.001	-0.001	-0.002	-0.001	-0.001	-0.001	-0.001	-0.001	-0.002	0	-0.001	-0.001	-0.001	0	-0.001	-0.001	-0.001	-0.001	-0.001	-0.001	-0.002	-0.001	-0.001	-0.002	-0.002	-0.001	-0.002	-0.001	-0.001	-0.001	-0.001	-0.001	-0.001	-0.001	-0.001	-0.001
	20	0	0	0	-0.001	-0.001	0	-0.001	0	0	0	-0.001	-0.002	-0.001	-0.001	-0.002	-0.001	-0.001	0	-0.001	0	-0.002	0	-0.001	-0.001	-0.001	0	-0.001	0	-0.001	-0.001	-0.001	-0.001	-0.001	-0.001	-0.001	-0.002	-0.002	-0.001	-0.002	-0.001	-0.001	0	-0.001	-0.001	0	-0.001	-0.001	-0.001
	25	0	0	0	-0.001	-0.001	0	-0.001	0	-0.001	-0.001	-0.001	-0.002	-0.001	-0.001	-0.002	-0.001	-0.001	-0.001	-0.001	0	-0.002	-0.001	-0.001	-0.001	-0.001	-0.001	-0.001	-0.001	-0.001	-0.001	-0.002	-0.001	-0.002	-0.001	-0.001	-0.002	-0.002	-0.001	-0.002	-0.001	-0.001	-0.001	-0.001	-0.001	-0.001	-0.001	-0.001	-0.001
	30	0	0	0	-0.001	-0.001	0	0	0	-0.001	-0.001	0	-0.002	-0.001	-0.001	-0.002	-0.001	-0.001	-0.001	-0.001	0	-0.002	-0.001	-0.001	-0.001	-0.001	0	-0.001	-0.001	-0.001	-0.001	-0.001	-0.001	-0.001	-0.001	-0.001	-0.002	-0.002	-0.001	-0.002	-0.001	-0.001	-0.001	-0.001	-0.001	0	-0.001	-0.001	-0.001
	35	0	0	0	-0.001	-0.001	0	-0.001	0	-0.001	-0.001	0	-0.002	-0.001	-0.001	-0.002	-0.001	-0.001	0	-0.001	0	-0.002	0	-0.001	-0.001	-0.001	0	-0.001	-0.001	-0.001	0	-0.001	-0.001	-0.002	-0.001	-0.001	-0.002	-0.002	-0.001	-0.002	-0.001	-0.001	-0.001	-0.001	-0.001	0	-0.001	-0.001	-0.001
	40	0	0	0	-0.001	-0.001	0	-0.001	0	0	-0.001	0	-0.002	0	-0.001	-0.002	-0.001	-0.001	0	0	0	-0.002	0	-0.001	-0.001	0	0	-0.001	-0.001	-0.001	-0.001	-0.001	-0.001	-0.001	-0.001	-0.001	-0.001	-0.001	-0.001	-0.002	-0.001	-0.001	-0.001	-0.001	-0.001	0	-0.001	-0.001	-0.001
	45	0	0	0	-0.001	-0.001	-0.001	-0.001	0	0	-0.001	0	-0.002	-0.001	-0.001	-0.002	-0.001	-0.001	0	-0.001	0	-0.002	0	-0.001	-0.001	-0.001	0	-0.001	-0.001	-0.001	0	-0.001	-0.001	-0.001	-0.001	-0.001	-0.002	-0.001	-0.001	-0.002	-0.001	-0.001	-0.001	-0.001	-0.001	-0.001	-0.001	-0.001	-0.001
	50	0	0	0	-0.001	-0.001	0	-0.001	0	0	-0.001	0	-0.002	-0.001	-0.001	-0.002	-0.001	-0.001	-0.001	-0.001	0	-0.002	-0.001	-0.001	-0.001	-0.001	0	-0.001	-0.001	-0.001	-0.001	-0.001	-0.001	-0.001	-0.001	-0.001	-0.002	-0.002	-0.001	-0.002	-0.001	-0.001	-0.001	-0.001	-0.001	0	-0.001	-0.001	-0.001
	55	0	0	0	-0.001	-0.001	0	-0.001	0	0	-0.001	0	-0.002	0	-0.001	-0.002	-0.001	-0.001	0	-0.001	0	-0.002	0	-0.001	-0.001	-0.001	0	-0.001	-0.001	-0.001	-0.001	-0.001	-0.001	-0.001	-0.001	-0.001	-0.001	-0.002	-0.001	-0.001	-0.001	-0.001	-0.001	-0.001	-0.001	0	-0.001	-0.001	-0.001
	60	0	0	-0.001	-0.001	-0.001	0	-0.001	-0.001	0	-0.001	0	-0.002	0	-0.001	-0.002	-0.001	-0.001	0	-0.001	0	-0.002	0	-0.001	-0.001	-0.001	-0.001	-0.001	-0.001	-0.001	-0.001	-0.001	-0.001	-0.001	-0.001	-0.001	-0.001	-0.002	-0.001	-0.002	-0.001	-0.002	-0.001	-0.001	-0.001	-0.001	-0.001	-0.001	-0.001
	65	0	0	0	-0.001	-0.001	-0.001	-0.001	0	0	-0.001	0	-0.002	0	-0.001	-0.001	0	-0.001	0	-0.001	0	-0.002	-0.001	-0.001	-0.001	-0.001	0	-0.001	-0.001	-0.001	-0.001	-0.001	-0.001	-0.001	-0.001	-0.001	-0.001	-0.001	-0.001	-0.001	-0.001	-0.002	-0.001	-0.001	-0.001	0	-0.001	-0.001	-0.001
	70	0	0	0	-0.001	-0.001	0	0	0	0	-0.001	0	-0.002	0	-0.001	-0.001	0	0	0	0	0	-0.002	0	-0.001	-0.001	0	0	-0.001	-0.001	-0.001	0	-0.001	0	-0.001	0	-0.001	-0.001	-0.001	-0.001	-0.001	0	-0.002	-0.001	-0.001	-0.001	0	0	-0.001	-0.001
	75	0	0	0	-0.001	-0.001	0	-0.001	0	0	-0.001	0	-0.002	0	-0.001	-0.001	0	0	0	-0.001	0	-0.002	0	-0.001	-0.001	-0.001	0	-0.001	-0.001	-0.001	-0.001	-0.001	-0.001	-0.001	-0.001	-0.001	-0.001	-0.001	-0.001	-0.001	0	-0.002	-0.001	-0.001	-0.001	-0.001	-0.001	-0.001	-0.001
	80	0	0	0	-0.001	-0.001	0	0	0	-0.001	-0.001	0	-0.001	0	-0.001	-0.001	0	0	0	0	0.001	-0.002	0	-0.001	-0.001	-0.001	0	-0.001	-0.001	-0.001	-0.001	0	0	-0.001	0	-0.001	-0.001	-0.001	0	-0.001	0	-0.002	-0.001	-0.001	-0.001	0	-0.001	-0.001	-0.001
	85	0	0	0	-0.001	-0.001	-0.001	-0.001	0	-0.001	-0.001	0.001	-0.001	0	0	-0.001	0	0	0	0	0.001	-0.002	0	-0.001	0	-0.001	0	-0.001	-0.001	-0.001	0	0	0	0	0	0	-0.001	0	0	-0.001	0	-0.002	0	-0.001	-0.001	0	0	-0.001	-0.001
	90	0	0	0	-0.001	-0.001	0	0	0	-0.001	-0.001	0.001	-0.001	0.001	0	-0.001	0.001	0	0.001	0	0.001	-0.002	0	-0.001	-0.001	-0.001	0	-0.001	-0.001	-0.001	-0.001	0	0	0	0	0	-0.001	0	0	0	0	-0.002	-0.001	-0.001	-0.001	0	-0.001	-0.001	-0.001
	95	0	0	0	-0.001	-0.001	0	-0.001	0	-0.001	-0.001	0.001	-0.001	0.001	0	-0.001	0.001	0.001	0.001	0.001	0.002	-0.002	0	-0.001	-0.001	-0.001	0	-0.001	-0.001	-0.001	0	0	0	0	0	0	0	0	0	0	0	-0.002	0	-0.001	0	0	-0.001	-0.001	-0.001
	100	0	0	0	-0.001	-0.001	0	0	0	-0.001	0	0.001	0	0.001	0	0	0.001	0.001	0.002	0.001	0.002	-0.002	0	-0.001	0	-0.001	0	-0.001	0	-0.001	0	0.001	0.001	0	0	0	0	0	0.001	0	0.001	-0.002	-0.001	-0.001	0	0	0	0	0
	105	0	0	0	-0.001	-0.001	0	0	0	-0.001	0	0.002	0	0.001	0	0	0.001	0.001	0.002	0.001	0.002	-0.002	0	-0.001	-0.001	-0.001	0	-0.001	-0.001	-0.001	0	0.001	0.001	0	0.001	0	0	0	0.001	0	0.001	-0.002	0	-0.001	-0.001	0	0	-0.001	-0.001
	110	0	0	0	-0.001	-0.001	0	0	0	-0.001	0	0.002	0	0.002	0.001	0.001	0.002	0.002	0.002	0.002	0.002	-0.002	0	-0.001	0	0	0	0	0	-0.001	0	0.001	0.001	0.001	0.001	0.001	0.001	0.001	0.001	0.001	0.001	-0.002	0	-0.001	0	0	0	-0.001	0
	115	0	0	0	-0.001	-0.001	0	0	0	-0.001	-0.001	0.003	0.001	0.002	0.001	0.001	0.002	0.002	0.002	0.002	0.003	-0.002	0	-0.001	0	-0.001	0	-0.001	0	-0.001	0	0.002	0.002	0.001	0.001	0.001	0.001	0.001	0.002	0.001	0.002	-0.002	-0.001	-0.001	-0.001	0	0	-0.001	-0.001
	120	0	0	0	-0.001	-0.001	0	0	0	-0.001	0	0.003	0.001	0.002	0.002	0.001	0.003	0.003	0.003	0.003	0.004	-0.003	0	-0.001	-0.001	-0.001	0	-0.001	-0.001	-0.001	0	0.002	0.002	0.001	0.002	0.001	0.001	0.002	0.002	0.002	0.002	-0.002	-0.001	-0.001	0	0	0	-0.001	-0.001
	125	0	0	0	-0.001	0	0	0	0	-0.001	0	0.004	0.002	0.003	0.002	0.002	0.004	0.004	0.004	0.004	0.004	-0.002	0	-0.001	-0.001	0	0	0	0	-0.001	-0.001	0.003	0.003	0.002	0.002	0.002	0.002	0.002	0.003	0.002	0.003	-0.002	-0.001	-0.001	0	0	0	-0.001	-0.001
	130	0	0	0	-0.001	0	0	0	0	-0.001	0	0.004	0.002	0.003	0.003	0.002	0.004	0.004	0.005	0.004	0.005	-0.002	0	-0.001	0	-0.001	0	-0.001	-0.001	-0.001	0	0.003	0.003	0.002	0.003	0.002	0.003	0.003	0.004	0.003	0.004	-0.002	-0.001	-0.001	-0.001	0	0	-0.001	-0.001
	135	0	0	0	-0.001	0	0	0	0	-0.001	0	0.005	0.003	0.004	0.004	0.003	0.005	0.005	0.005	0.005	0.006	-0.002	0	-0.001	-0.001	-0.001	0	-0.001	-0.001	-0.001	0	0.004	0.004	0.003	0.003	0.003	0.004	0.004	0.004	0.004	0.004	-0.002	-0.001	-0.001	-0.001	0	0	-0.001	-0.001
	140	0	0	0	-0.001	0	0	0	0	-0.001	0	0.006	0.004	0.005	0.005	0.004	0.006	0.006	0.007	0.007	0.007	-0.002	0	-0.001	0	0	0	0	0	0	0	0.005	0.005	0.004	0.005	0.004	0.005	0.005	0.006	0.005	0.006	-0.002	0	-0.001	0	0	0	0	0
	145	0	0	0	0	0	0	0	0	-0.001	0	0.007	0.005	0.006	0.005	0.005	0.007	0.007	0.008	0.008	0.008	-0.002	0	-0.001	0	0	0	0	0	0	0	0.006	0.006	0.005	0.005	0.005	0.006	0.006	0.007	0.006	0.007	-0.002	0	-0.001	0	0	0	-0.001	0
	150	0	0.001	0	0	0	0.001	0	0	-0.001	0	0.009	0.007	0.007	0.007	0.006	0.009	0.009	0.009	0.009	0.01	-0.002	0	-0.001	0	0	0	0	0	-0.001	0	0.008	0.008	0.006	0.006	0.006	0.007	0.007	0.008	0.008	0.008	-0.002	0	0	0	0	0	0	0
	155	0	0.001	0	0	0	0	0	0	0	0	0.01	0.008	0.009	0.008	0.007	0.011	0.01	0.011	0.011	0.012	-0.002	0	-0.001	0	0	0	0	0	0	0	0.01	0.009	0.007	0.008	0.007	0.009	0.009	0.01	0.009	0.009	-0.002	0	-0.001	0	0	0	-0.001	0
	160	0.001	0.001	0.001	0	0	0	0	0	0	0	0.012	0.01	0.01	0.01	0.009	0.013	0.013	0.014	0.013	0.014	-0.002	0	-0.001	0	0	0	0	0	0	0	0.011	0.011	0.009	0.009	0.008	0.011	0.011	0.012	0.011	0.012	-0.002	0	-0.001	0	0	0	0	0
	165	0	0.001	0	0	0	0	0	0.001	0	0	0.014	0.012	0.012	0.012	0.011	0.015	0.015	0.016	0.016	0.016	-0.002	0	-0.001	0	0	0	0	0	0	0	0.013	0.013	0.011	0.011	0.01	0.013	0.013	0.014	0.014	0.014	-0.002	0	-0.001	0	0	0	0	0
	170	0.001	0.001	0.001	0	0	0.001	0	0.001	0	0	0.017	0.015	0.015	0.014	0.013	0.018	0.018	0.019	0.019	0.019	-0.001	0	-0.001	0	0	0	0	0	0	0	0.016	0.016	0.013	0.013	0.013	0.015	0.016	0.017	0.017	0.016	-0.002	0	0	0	0	0	0	0
	175	0.001	0.001	0.001	0	0	0.001	0.001	0.001	0	0	0.02	0.017	0.018	0.017	0.016	0.021	0.021	0.023	0.023	0.023	-0.001	0.001	0	0	0	0	0	0	0	0	0.019	0.018	0.016	0.016	0.015	0.018	0.018	0.02	0.02	0.019	-0.002	0	0	0	0	0	0	0
	180	0.001	0.001	0.001	0	0.001	0.001	0.001	0.001	0	0.001	0.024	0.021	0.021	0.02	0.019	0.025	0.025	0.027	0.027	0.026	-0.002	0	-0.001	0	0	0	0	0	0	0	0.023	0.022	0.019	0.018	0.017	0.021	0.022	0.024	0.023	0.023	-0.002	0	0	0	0	0	0	0
	185	0.001	0.001	0.001	0	0.001	0.001	0.001	0.001	0	0.001	0.028	0.025	0.024	0.024	0.023	0.03	0.03	0.031	0.032	0.032	-0.001	0	0	0	0	0	0	0	0	0	0.027	0.025	0.022	0.022	0.021	0.026	0.026	0.028	0.027	0.027	-0.002	0	-0.001	0	0	0	0	0
	190	0.001	0.002	0.001	0.001	0.001	0.001	0.001	0.001	0.001	0.001	0.033	0.029	0.029	0.028	0.027	0.035	0.034	0.036	0.037	0.037	-0.001	0	0	0	0	0	0	0	0	0	0.032	0.029	0.026	0.026	0.025	0.03	0.031	0.032	0.032	0.032	-0.002	0	0	0	0	0	0	0
	195	0.002	0.002	0.002	0.001	0.001	0.001	0.001	0.002	0.001	0.002	0.038	0.034	0.034	0.033	0.032	0.041	0.041	0.042	0.043	0.043	-0.001	0.001	0	0	0	0.001	0	0.001	0	0.001	0.037	0.034	0.031	0.031	0.029	0.036	0.036	0.038	0.038	0.038	-0.001	0	0	0	0	0	0	0
	200	0.002	0.002	0.002	0.001	0.001	0.002	0.002	0.002	0.001	0.002	0.045	0.04	0.04	0.039	0.038	0.047	0.047	0.049	0.051	0.05	-0.001	0.001	0	0.001	0	0.001	0.001	0	0	0.001	0.044	0.04	0.036	0.036	0.034	0.042	0.042	0.044	0.044	0.044	-0.002	0	0	0	0	0	0	0
	205	0.002	0.003	0.002	0.001	0.002	0.002	0.002	0.002	0.001	0.002	0.052	0.047	0.046	0.045	0.044	0.054	0.054	0.056	0.058	0.058	-0.001	0.001	0	0.001	0.001	0.001	0.001	0.001	0.001	0.001	0.05	0.045	0.041	0.041	0.04	0.047	0.048	0.051	0.05	0.05	-0.002	0	0	0	0	0	0	0
	210	0.003	0.003	0.003	0.002	0.002	0.003	0.003	0.003	0.002	0.002	0.06	0.055	0.054	0.052	0.051	0.062	0.062	0.064	0.066	0.066	-0.001	0.001	0	0.001	0.001	0.001	0.001	0.001	0.001	0.001	0.058	0.051	0.048	0.048	0.047	0.055	0.056	0.059	0.059	0.059	-0.001	0	0	0	0.001	0.001	0	0
	215	0.003	0.003	0.003	0.002	0.002	0.003	0.003	0.003	0.002	0.003	0.067	0.062	0.06	0.059	0.059	0.07	0.07	0.072	0.074	0.074	-0.001	0.001	0	0.001	0.001	0.001	0.001	0.001	0.001	0.001	0.066	0.059	0.055	0.054	0.053	0.062	0.063	0.066	0.066	0.066	-0.002	0	0	0	0	0	0	0
	220	0.003	0.004	0.003	0.003	0.003	0.003	0.003	0.003	0.003	0.003	0.076	0.071	0.069	0.067	0.067	0.078	0.078	0.081	0.083	0.082	0	0.002	0.001	0.001	0.001	0.001	0.001	0.001	0.001	0.001	0.074	0.067	0.062	0.062	0.061	0.07	0.072	0.075	0.074	0.074	-0.001	0	0	0.001	0.001	0.001	0	0
	225	0.004	0.004	0.004	0.003	0.003	0.004	0.004	0.004	0.003	0.004	0.083	0.08	0.077	0.075	0.075	0.085	0.085	0.089	0.092	0.09	0	0.002	0.001	0.002	0.001	0.002	0.002	0.002	0.002	0.002	0.083	0.075	0.071	0.07	0.069	0.079	0.082	0.085	0.085	0.083	-0.001	0.001	0	0.001	0.001	0.001	0.001	0.001
	230	0.005	0.005	0.004	0.004	0.004	0.004	0.004	0.004	0.003	0.004	0.093	0.088	0.086	0.085	0.083	0.095	0.095	0.099	0.102	0.1	0	0.002	0.001	0.002	0.002	0.002	0.002	0.002	0.002	0.002	0.093	0.084	0.08	0.078	0.077	0.088	0.09	0.094	0.093	0.092	-0.001	0.001	0	0.001	0.001	0.001	0.001	0.001
	235	0.005	0.005	0.005	0.004	0.004	0.005	0.004	0.005	0.004	0.004	0.102	0.096	0.096	0.093	0.092	0.104	0.105	0.109	0.112	0.11	0	0.002	0.001	0.002	0.002	0.002	0.002	0.002	0.002	0.002	0.102	0.092	0.089	0.087	0.086	0.096	0.098	0.103	0.101	0.101	-0.001	0.001	0	0.001	0.001	0.001	0.001	0.001
	240	0.006	0.006	0.005	0.005	0.005	0.005	0.005	0.005	0.005	0.005	0.113	0.106	0.107	0.103	0.102	0.114	0.115	0.119	0.122	0.121	0.001	0.002	0.002	0.002	0.002	0.002	0.002	0.002	0.002	0.003	0.112	0.102	0.098	0.096	0.095	0.106	0.109	0.112	0.112	0.111	-0.001	0.001	0	0.001	0.001	0.001	0.001	0.001
	245	0.006	0.007	0.006	0.005	0.005	0.006	0.006	0.006	0.005	0.006	0.124	0.118	0.117	0.114	0.113	0.126	0.126	0.13	0.133	0.132	0.001	0.003	0.002	0.002	0.002	0.002	0.003	0.003	0.003	0.003	0.122	0.111	0.107	0.106	0.105	0.116	0.118	0.123	0.122	0.121	-0.001	0.001	0	0.001	0.001	0.001	0.001	0.001
	250	0.006	0.007	0.007	0.006	0.006	0.006	0.006	0.007	0.006	0.006	0.135	0.129	0.126	0.123	0.122	0.135	0.135	0.139	0.143	0.141	0.001	0.003	0.002	0.003	0.002	0.003	0.003	0.003	0.003	0.003	0.133	0.121	0.118	0.117	0.115	0.127	0.129	0.131	0.13	0.13	-0.001	0.001	0	0.001	0.001	0.001	0.001	0.001
	255	0.008	0.008	0.008	0.007	0.007	0.008	0.007	0.008	0.007	0.007	0.143	0.139	0.134	0.134	0.133	0.143	0.142	0.147	0.151	0.148	0.002	0.004	0.002	0.003	0.003	0.003	0.003	0.003	0.003	0.004	0.141	0.132	0.127	0.127	0.126	0.134	0.138	0.14	0.138	0.138	-0.001	0.001	0.001	0.001	0.001	0.001	0.001	0.001
	260	0.009	0.01	0.009	0.008	0.008	0.009	0.008	0.009	0.008	0.008	0.152	0.146	0.142	0.142	0.141	0.152	0.15	0.154	0.16	0.157	0.002	0.004	0.003	0.004	0.003	0.003	0.004	0.004	0.004	0.004	0.149	0.14	0.135	0.139	0.136	0.142	0.145	0.15	0.147	0.146	0	0.002	0.001	0.001	0.001	0.002	0.001	0.002
	265	0.009	0.01	0.009	0.009	0.009	0.01	0.009	0.009	0.009	0.009	0.16	0.154	0.152	0.149	0.149	0.159	0.157	0.163	0.169	0.166	0.002	0.005	0.003	0.004	0.004	0.004	0.004	0.004	0.004	0.004	0.158	0.148	0.142	0.147	0.144	0.15	0.151	0.157	0.155	0.154	0	0.001	0.001	0.001	0.002	0.002	0.001	0.002
	270	0.011	0.012	0.011	0.01	0.01	0.011	0.011	0.011	0.01	0.01	0.17	0.164	0.161	0.159	0.158	0.167	0.166	0.172	0.18	0.177	0.003	0.005	0.004	0.004	0.004	0.004	0.005	0.005	0.005	0.005	0.168	0.157	0.151	0.157	0.152	0.158	0.163	0.169	0.167	0.164	0	0.002	0.001	0.002	0.002	0.002	0.002	0.002
	275	0.012	0.013	0.012	0.011	0.012	0.012	0.012	0.012	0.011	0.011	0.18	0.175	0.171	0.168	0.168	0.177	0.176	0.182	0.188	0.187	0.004	0.006	0.004	0.005	0.005	0.005	0.005	0.005	0.006	0.005	0.178	0.168	0.16	0.167	0.162	0.169	0.173	0.179	0.177	0.175	0	0.002	0.001	0.002	0.002	0.002	0.002	0.002
	280	0.013	0.014	0.013	0.012	0.013	0.013	0.013	0.013	0.013	0.013	0.19	0.185	0.181	0.178	0.178	0.187	0.185	0.192	0.197	0.196	0.004	0.006	0.005	0.005	0.005	0.005	0.006	0.006	0.006	0.006	0.189	0.177	0.17	0.176	0.17	0.18	0.184	0.189	0.187	0.185	0	0.002	0.002	0.002	0.002	0.003	0.002	0.002
	285	0.015	0.016	0.015	0.014	0.014	0.015	0.014	0.015	0.014	0.014	0.2	0.195	0.192	0.189	0.188	0.197	0.196	0.203	0.21	0.207	0.005	0.007	0.005	0.006	0.006	0.006	0.007	0.007	0.007	0.007	0.201	0.188	0.179	0.186	0.181	0.19	0.195	0.201	0.198	0.194	0	0.002	0.002	0.002	0.002	0.003	0.003	0.003
	290	0.016	0.018	0.016	0.016	0.016	0.016	0.016	0.016	0.016	0.015	0.212	0.207	0.203	0.2	0.199	0.21	0.209	0.215	0.222	0.219	0.006	0.008	0.006	0.007	0.006	0.007	0.007	0.008	0.008	0.008	0.213	0.201	0.19	0.198	0.193	0.201	0.207	0.213	0.21	0.206	0.001	0.003	0.002	0.003	0.003	0.003	0.003	0.003
	295	0.018	0.02	0.018	0.017	0.018	0.018	0.018	0.018	0.018	0.017	0.225	0.218	0.215	0.212	0.211	0.221	0.22	0.225	0.232	0.229	0.007	0.008	0.007	0.007	0.007	0.007	0.008	0.008	0.008	0.008	0.225	0.214	0.201	0.209	0.204	0.213	0.217	0.224	0.222	0.218	0.001	0.003	0.002	0.003	0.003	0.004	0.003	0.003
	300	0.02	0.022	0.02	0.019	0.02	0.02	0.02	0.02	0.02	0.019	0.236	0.228	0.226	0.223	0.22	0.232	0.231	0.236	0.244	0.24	0.007	0.009	0.008	0.008	0.008	0.008	0.009	0.009	0.009	0.009	0.237	0.224	0.212	0.221	0.215	0.223	0.229	0.237	0.234	0.23	0.001	0.003	0.003	0.003	0.003	0.004	0.004	0.004
	305	0.022	0.024	0.022	0.022	0.022	0.022	0.022	0.022	0.022	0.021	0.247	0.241	0.239	0.234	0.232	0.245	0.244	0.249	0.258	0.254	0.009	0.01	0.009	0.009	0.009	0.009	0.01	0.01	0.01	0.01	0.249	0.237	0.222	0.232	0.226	0.236	0.24	0.249	0.247	0.241	0.002	0.004	0.003	0.003	0.004	0.004	0.004	0.004
	310	0.024	0.027	0.025	0.024	0.025	0.025	0.024	0.024	0.025	0.023	0.258	0.253	0.249	0.245	0.245	0.256	0.254	0.26	0.269	0.265	0.009	0.011	0.01	0.01	0.01	0.01	0.011	0.011	0.011	0.011	0.261	0.248	0.233	0.242	0.237	0.247	0.252	0.259	0.257	0.253	0.002	0.004	0.003	0.004	0.004	0.005	0.004	0.004
	315	0.026	0.029	0.027	0.027	0.027	0.027	0.027	0.027	0.027	0.026	0.27	0.263	0.261	0.256	0.257	0.267	0.266	0.271	0.28	0.272	0.01	0.012	0.01	0.011	0.011	0.011	0.012	0.012	0.012	0.012	0.273	0.26	0.245	0.254	0.248	0.257	0.264	0.27	0.268	0.263	0.003	0.004	0.004	0.004	0.004	0.005	0.005	0.005
	320	0.029	0.031	0.029	0.029	0.029	0.03	0.029	0.029	0.03	0.028	0.276	0.273	0.27	0.267	0.266	0.271	0.27	0.276	0.284	0.276	0.011	0.013	0.012	0.012	0.012	0.011	0.013	0.013	0.014	0.013	0.28	0.269	0.255	0.265	0.258	0.267	0.272	0.278	0.276	0.266	0.003	0.005	0.004	0.004	0.004	0.006	0.005	0.005
	325	0.031	0.035	0.032	0.032	0.032	0.033	0.032	0.032	0.033	0.031	0.281	0.278	0.276	0.274	0.275	0.274	0.273	0.278	0.288	0.282	0.012	0.014	0.013	0.013	0.013	0.013	0.014	0.014	0.015	0.014	0.284	0.276	0.263	0.275	0.27	0.272	0.276	0.283	0.28	0.272	0.003	0.005	0.004	0.005	0.005	0.006	0.006	0.006
	330	0.035	0.038	0.035	0.035	0.035	0.036	0.035	0.036	0.036	0.034	0.287	0.283	0.281	0.279	0.279	0.279	0.278	0.284	0.292	0.285	0.013	0.015	0.014	0.014	0.014	0.014	0.015	0.015	0.016	0.015	0.29	0.282	0.268	0.28	0.276	0.277	0.28	0.288	0.283	0.275	0.004	0.006	0.005	0.005	0.005	0.006	0.006	0.006
	335	0.038	0.042	0.039	0.038	0.038	0.039	0.038	0.039	0.039	0.037	0.29	0.288	0.285	0.283	0.282	0.284	0.283	0.289	0.296	0.29	0.015	0.017	0.015	0.015	0.015	0.015	0.016	0.017	0.017	0.017	0.294	0.286	0.272	0.283	0.281	0.28	0.284	0.292	0.289	0.279	0.004	0.006	0.005	0.005	0.005	0.007	0.007	0.006
	340	0.041	0.045	0.042	0.042	0.042	0.043	0.042	0.042	0.043	0.04	0.294	0.292	0.29	0.286	0.286	0.288	0.287	0.293	0.301	0.293	0.016	0.018	0.016	0.016	0.016	0.016	0.018	0.018	0.019	0.018	0.298	0.29	0.276	0.288	0.285	0.284	0.287	0.296	0.293	0.283	0.004	0.006	0.006	0.006	0.006	0.007	0.007	0.007
	345	0.045	0.05	0.046	0.045	0.046	0.046	0.046	0.046	0.047	0.043	0.298	0.295	0.294	0.29	0.29	0.292	0.291	0.297	0.304	0.297	0.017	0.019	0.018	0.018	0.018	0.017	0.019	0.019	0.02	0.019	0.302	0.294	0.279	0.293	0.29	0.289	0.291	0.301	0.297	0.287	0.005	0.007	0.006	0.006	0.006	0.008	0.007	0.008
	350	0.048	0.053	0.052	0.049	0.05	0.05	0.049	0.05	0.051	0.047	0.302	0.298	0.297	0.294	0.293	0.296	0.295	0.3	0.308	0.3	0.019	0.021	0.019	0.019	0.019	0.018	0.02	0.02	0.021	0.02	0.307	0.297	0.281	0.297	0.293	0.292	0.295	0.305	0.3	0.291	0.005	0.007	0.006	0.007	0.007	0.008	0.008	0.008
	355	0.053	0.058	0.054	0.053	0.054	0.054	0.053	0.054	0.055	0.051	0.305	0.303	0.303	0.3	0.299	0.301	0.3	0.305	0.313	0.306	0.021	0.023	0.021	0.021	0.021	0.02	0.022	0.022	0.023	0.022	0.311	0.302	0.287	0.301	0.299	0.296	0.302	0.31	0.306	0.296	0.006	0.008	0.007	0.007	0.008	0.009	0.009	0.009
	360	0.057	0.062	0.057	0.057	0.058	0.058	0.057	0.058	0.059	0.055	0.312	0.308	0.307	0.304	0.303	0.306	0.304	0.31	0.318	0.309	0.022	0.024	0.022	0.022	0.022	0.022	0.024	0.024	0.025	0.024	0.315	0.307	0.292	0.306	0.303	0.301	0.307	0.314	0.311	0.299	0.006	0.008	0.008	0.008	0.008	0.01	0.009	0.009
	365	0.061	0.066	0.062	0.061	0.062	0.062	0.061	0.062	0.063	0.059	0.316	0.313	0.311	0.308	0.308	0.31	0.309	0.315	0.322	0.315	0.024	0.026	0.024	0.024	0.024	0.023	0.026	0.026	0.027	0.026	0.32	0.311	0.297	0.31	0.308	0.306	0.312	0.319	0.316	0.304	0.007	0.009	0.008	0.009	0.009	0.01	0.01	0.01
	370	0.065	0.07	0.065	0.066	0.066	0.066	0.065	0.066	0.067	0.063	0.319	0.318	0.316	0.313	0.312	0.314	0.312	0.319	0.326	0.317	0.025	0.027	0.025	0.025	0.025	0.025	0.027	0.027	0.028	0.027	0.324	0.316	0.302	0.314	0.312	0.31	0.317	0.323	0.321	0.308	0.008	0.009	0.008	0.009	0.009	0.011	0.011	0.01
	375	0.07	0.075	0.07	0.07	0.07	0.07	0.069	0.07	0.071	0.067	0.324	0.322	0.321	0.318	0.317	0.318	0.317	0.324	0.331	0.321	0.027	0.029	0.027	0.027	0.027	0.026	0.029	0.029	0.03	0.029	0.328	0.32	0.306	0.318	0.315	0.314	0.32	0.327	0.324	0.311	0.008	0.01	0.009	0.01	0.01	0.012	0.011	0.012
	380	0.073	0.078	0.072	0.072	0.073	0.073	0.072	0.072	0.074	0.07	0.328	0.326	0.323	0.321	0.32	0.322	0.32	0.326	0.334	0.325	0.029	0.031	0.029	0.029	0.029	0.028	0.031	0.031	0.032	0.03	0.332	0.324	0.311	0.323	0.321	0.319	0.324	0.333	0.329	0.316	0.009	0.011	0.01	0.01	0.01	0.012	0.012	0.012
	385	0.075	0.081	0.075	0.075	0.076	0.076	0.075	0.076	0.077	0.074	0.332	0.328	0.326	0.323	0.323	0.324	0.322	0.329	0.337	0.327	0.03	0.033	0.031	0.031	0.031	0.03	0.032	0.033	0.034	0.032	0.335	0.328	0.313	0.327	0.323	0.321	0.326	0.334	0.33	0.318	0.009	0.011	0.011	0.011	0.011	0.013	0.013	0.013
	390	0.079	0.084	0.079	0.079	0.08	0.08	0.079	0.079	0.081	0.077	0.336	0.333	0.33	0.327	0.327	0.327	0.326	0.331	0.341	0.33	0.033	0.035	0.033	0.033	0.033	0.032	0.034	0.035	0.036	0.034	0.338	0.331	0.318	0.33	0.328	0.326	0.33	0.338	0.335	0.322	0.01	0.012	0.011	0.012	0.012	0.014	0.014	0.014
	395	0.083	0.088	0.083	0.082	0.083	0.083	0.082	0.083	0.084	0.081	0.339	0.337	0.332	0.33	0.331	0.33	0.329	0.335	0.344	0.333	0.034	0.037	0.035	0.034	0.035	0.034	0.036	0.037	0.038	0.036	0.341	0.334	0.322	0.332	0.332	0.328	0.333	0.341	0.339	0.325	0.011	0.013	0.012	0.013	0.013	0.015	0.015	0.015
	400	0.087	0.091	0.086	0.086	0.086	0.087	0.085	0.086	0.088	0.084	0.341	0.339	0.335	0.333	0.333	0.332	0.332	0.339	0.347	0.337	0.036	0.039	0.036	0.037	0.037	0.036	0.038	0.038	0.04	0.038	0.345	0.338	0.324	0.336	0.335	0.331	0.337	0.343	0.34	0.328	0.012	0.014	0.013	0.013	0.013	0.016	0.016	0.016
	405	0.09	0.095	0.089	0.09	0.09	0.09	0.089	0.089	0.091	0.087	0.344	0.342	0.338	0.336	0.336	0.335	0.334	0.341	0.349	0.34	0.039	0.041	0.038	0.038	0.039	0.037	0.04	0.041	0.042	0.04	0.347	0.341	0.328	0.339	0.339	0.334	0.339	0.346	0.343	0.331	0.012	0.015	0.014	0.014	0.014	0.017	0.017	0.017
	410	0.093	0.098	0.093	0.093	0.093	0.093	0.092	0.093	0.095	0.091	0.347	0.343	0.34	0.337	0.337	0.337	0.335	0.342	0.35	0.34	0.04	0.043	0.04	0.04	0.041	0.039	0.042	0.043	0.044	0.042	0.351	0.344	0.33	0.342	0.341	0.337	0.341	0.349	0.346	0.333	0.013	0.015	0.015	0.015	0.015	0.018	0.018	0.018
	415	0.096	0.101	0.096	0.096	0.096	0.097	0.095	0.096	0.098	0.094	0.348	0.345	0.343	0.339	0.341	0.339	0.338	0.345	0.351	0.343	0.043	0.046	0.042	0.043	0.043	0.042	0.045	0.045	0.047	0.045	0.354	0.347	0.333	0.345	0.344	0.339	0.343	0.35	0.347	0.334	0.014	0.016	0.015	0.016	0.016	0.019	0.019	0.019
	420	0.1	0.105	0.099	0.099	0.1	0.1	0.099	0.099	0.102	0.097	0.352	0.348	0.346	0.342	0.344	0.342	0.34	0.347	0.354	0.345	0.046	0.048	0.045	0.045	0.046	0.044	0.048	0.048	0.05	0.048	0.356	0.349	0.334	0.348	0.348	0.341	0.346	0.354	0.351	0.337	0.015	0.018	0.017	0.017	0.017	0.021	0.021	0.02
	425	0.103	0.108	0.103	0.103	0.103	0.104	0.102	0.103	0.105	0.1	0.354	0.35	0.349	0.344	0.345	0.343	0.342	0.348	0.356	0.346	0.049	0.051	0.048	0.048	0.049	0.047	0.05	0.05	0.052	0.05	0.358	0.351	0.337	0.35	0.35	0.344	0.347	0.355	0.353	0.339	0.016	0.019	0.018	0.018	0.018	0.022	0.022	0.022
	430	0.106	0.112	0.106	0.106	0.107	0.107	0.105	0.106	0.108	0.103	0.354	0.352	0.35	0.346	0.347	0.345	0.344	0.35	0.357	0.349	0.051	0.054	0.05	0.05	0.051	0.049	0.053	0.053	0.055	0.053	0.36	0.351	0.338	0.35	0.352	0.346	0.35	0.357	0.356	0.341	0.017	0.02	0.019	0.02	0.019	0.023	0.023	0.023
	435	0.109	0.116	0.109	0.11	0.11	0.11	0.109	0.11	0.112	0.107	0.357	0.354	0.353	0.35	0.349	0.348	0.347	0.353	0.36	0.351	0.054	0.057	0.053	0.053	0.054	0.052	0.056	0.056	0.058	0.057	0.361	0.353	0.34	0.353	0.353	0.347	0.352	0.36	0.358	0.342	0.019	0.021	0.02	0.021	0.021	0.026	0.025	0.025
	440	0.112	0.118	0.112	0.113	0.113	0.113	0.112	0.113	0.115	0.11	0.36	0.357	0.356	0.352	0.351	0.35	0.349	0.355	0.362	0.351	0.058	0.06	0.056	0.056	0.057	0.055	0.059	0.059	0.061	0.059	0.364	0.356	0.343	0.355	0.356	0.349	0.354	0.362	0.359	0.343	0.02	0.022	0.022	0.022	0.022	0.027	0.027	0.026
	445	0.115	0.122	0.116	0.116	0.117	0.117	0.116	0.116	0.119	0.113	0.361	0.359	0.356	0.353	0.352	0.351	0.35	0.357	0.364	0.354	0.061	0.063	0.059	0.059	0.06	0.058	0.062	0.062	0.064	0.062	0.365	0.358	0.346	0.355	0.357	0.352	0.355	0.365	0.362	0.346	0.021	0.024	0.023	0.024	0.023	0.029	0.03	0.028
	450	0.118	0.126	0.12	0.12	0.12	0.121	0.119	0.12	0.122	0.117	0.363	0.36	0.358	0.355	0.354	0.353	0.352	0.359	0.366	0.355	0.064	0.066	0.062	0.062	0.063	0.061	0.065	0.065	0.067	0.065	0.367	0.36	0.348	0.358	0.36	0.354	0.357	0.367	0.364	0.348	0.023	0.025	0.024	0.025	0.025	0.031	0.032	0.03
	455	0.122	0.13	0.123	0.123	0.124	0.125	0.123	0.124	0.127	0.12	0.365	0.363	0.361	0.357	0.357	0.355	0.354	0.361	0.368	0.357	0.068	0.07	0.065	0.065	0.066	0.065	0.068	0.068	0.07	0.069	0.369	0.364	0.351	0.362	0.363	0.356	0.36	0.368	0.366	0.35	0.025	0.027	0.026	0.028	0.028	0.033	0.034	0.032
	460	0.126	0.133	0.127	0.127	0.128	0.128	0.127	0.127	0.13	0.124	0.367	0.365	0.363	0.359	0.36	0.358	0.356	0.363	0.37	0.358	0.071	0.073	0.068	0.068	0.069	0.068	0.071	0.071	0.073	0.072	0.371	0.365	0.352	0.364	0.365	0.357	0.361	0.371	0.367	0.349	0.026	0.029	0.028	0.029	0.029	0.035	0.036	0.034
	465	0.13	0.138	0.131	0.132	0.132	0.132	0.131	0.131	0.134	0.128	0.368	0.366	0.366	0.362	0.362	0.36	0.358	0.365	0.373	0.36	0.075	0.076	0.072	0.072	0.073	0.071	0.075	0.075	0.077	0.076	0.373	0.368	0.355	0.367	0.367	0.361	0.363	0.373	0.37	0.353	0.028	0.031	0.03	0.031	0.031	0.037	0.038	0.036
	470	0.134	0.142	0.135	0.136	0.136	0.137	0.135	0.136	0.139	0.132	0.37	0.367	0.367	0.364	0.364	0.361	0.36	0.366	0.374	0.362	0.079	0.08	0.075	0.075	0.077	0.075	0.078	0.078	0.08	0.079	0.375	0.369	0.356	0.368	0.369	0.362	0.366	0.374	0.371	0.354	0.03	0.033	0.032	0.033	0.033	0.04	0.041	0.039
	475	0.138	0.146	0.14	0.14	0.14	0.141	0.14	0.14	0.143	0.137	0.373	0.369	0.368	0.365	0.366	0.364	0.362	0.37	0.377	0.364	0.082	0.083	0.079	0.079	0.08	0.078	0.082	0.082	0.084	0.083	0.377	0.372	0.357	0.371	0.371	0.364	0.368	0.377	0.373	0.357	0.032	0.036	0.034	0.035	0.035	0.042	0.043	0.042
	480	0.141	0.15	0.144	0.144	0.144	0.145	0.143	0.144	0.147	0.14	0.373	0.371	0.37	0.367	0.367	0.364	0.363	0.369	0.377	0.364	0.086	0.087	0.083	0.082	0.083	0.082	0.085	0.085	0.088	0.086	0.379	0.374	0.361	0.371	0.373	0.366	0.37	0.378	0.375	0.358	0.034	0.038	0.036	0.038	0.037	0.044	0.046	0.046
	485	0.145	0.155	0.149	0.148	0.149	0.149	0.148	0.148	0.151	0.144	0.375	0.373	0.372	0.368	0.369	0.367	0.365	0.372	0.38	0.367	0.09	0.091	0.086	0.086	0.087	0.086	0.089	0.089	0.091	0.09	0.38	0.376	0.363	0.373	0.376	0.368	0.371	0.38	0.376	0.359	0.037	0.04	0.039	0.041	0.04	0.047	0.048	0.048
	490	0.149	0.159	0.152	0.152	0.152	0.153	0.151	0.152	0.155	0.148	0.377	0.375	0.374	0.37	0.37	0.368	0.367	0.373	0.381	0.369	0.093	0.094	0.09	0.089	0.091	0.089	0.092	0.092	0.095	0.093	0.382	0.378	0.365	0.376	0.376	0.371	0.373	0.383	0.379	0.363	0.04	0.043	0.042	0.043	0.042	0.05	0.051	0.051
	495	0.153	0.163	0.156	0.156	0.156	0.157	0.155	0.156	0.159	0.152	0.378	0.377	0.376	0.371	0.372	0.37	0.369	0.374	0.381	0.37	0.097	0.098	0.093	0.093	0.094	0.092	0.096	0.096	0.098	0.097	0.384	0.379	0.367	0.377	0.377	0.37	0.375	0.382	0.38	0.364	0.042	0.046	0.045	0.046	0.045	0.054	0.055	0.055
	500	0.157	0.167	0.16	0.16	0.161	0.161	0.16	0.16	0.163	0.156	0.381	0.379	0.377	0.374	0.374	0.373	0.372	0.377	0.385	0.373	0.101	0.102	0.097	0.097	0.098	0.096	0.1	0.1	0.103	0.101	0.387	0.383	0.369	0.38	0.381	0.375	0.378	0.386	0.382	0.367	0.045	0.049	0.048	0.049	0.048	0.057	0.057	0.058
	505	0.159	0.17	0.163	0.163	0.164	0.165	0.162	0.163	0.166	0.157	0.382	0.38	0.378	0.375	0.374	0.373	0.372	0.378	0.385	0.372	0.104	0.106	0.101	0.101	0.102	0.1	0.104	0.104	0.106	0.105	0.389	0.384	0.37	0.383	0.383	0.375	0.378	0.387	0.383	0.367	0.048	0.052	0.05	0.052	0.05	0.06	0.061	0.061
	510	0.159	0.17	0.164	0.162	0.163	0.164	0.162	0.163	0.168	0.16	0.383	0.381	0.38	0.376	0.376	0.375	0.374	0.379	0.387	0.374	0.109	0.111	0.105	0.105	0.106	0.105	0.108	0.108	0.111	0.109	0.39	0.385	0.372	0.383	0.385	0.378	0.38	0.389	0.386	0.37	0.051	0.056	0.054	0.055	0.054	0.064	0.064	0.065
	515	0.162	0.174	0.165	0.166	0.166	0.167	0.165	0.166	0.169	0.16	0.386	0.384	0.383	0.38	0.379	0.378	0.377	0.382	0.39	0.377	0.113	0.115	0.11	0.11	0.111	0.109	0.112	0.112	0.115	0.114	0.394	0.388	0.375	0.387	0.388	0.381	0.383	0.392	0.389	0.373	0.055	0.059	0.057	0.058	0.057	0.068	0.068	0.068
	520	0.16	0.172	0.164	0.165	0.166	0.166	0.164	0.165	0.167	0.159	0.388	0.386	0.385	0.38	0.38	0.379	0.378	0.384	0.391	0.379	0.117	0.118	0.113	0.113	0.114	0.113	0.116	0.116	0.119	0.117	0.394	0.389	0.378	0.387	0.389	0.382	0.384	0.393	0.391	0.375	0.058	0.062	0.06	0.062	0.06	0.071	0.071	0.071
	525	0.161	0.172	0.164	0.165	0.166	0.166	0.164	0.165	0.167	0.159	0.39	0.388	0.386	0.382	0.383	0.381	0.38	0.386	0.394	0.381	0.122	0.124	0.118	0.119	0.119	0.118	0.121	0.121	0.125	0.122	0.395	0.391	0.38	0.39	0.39	0.384	0.387	0.395	0.393	0.377	0.062	0.065	0.064	0.065	0.065	0.076	0.075	0.075
	530	0.159	0.171	0.163	0.164	0.165	0.166	0.163	0.164	0.166	0.158	0.391	0.39	0.389	0.384	0.385	0.383	0.382	0.388	0.396	0.384	0.126	0.128	0.123	0.123	0.123	0.122	0.126	0.126	0.13	0.127	0.398	0.393	0.381	0.39	0.393	0.386	0.389	0.397	0.395	0.378	0.066	0.069	0.067	0.069	0.068	0.08	0.079	0.079
	535	0.159	0.171	0.163	0.164	0.165	0.165	0.163	0.164	0.166	0.157	0.394	0.391	0.39	0.385	0.386	0.385	0.384	0.389	0.398	0.387	0.131	0.133	0.127	0.128	0.127	0.126	0.13	0.13	0.134	0.131	0.4	0.395	0.383	0.392	0.394	0.387	0.391	0.398	0.397	0.38	0.07	0.072	0.071	0.073	0.072	0.083	0.082	0.083
	540	0.158	0.17	0.162	0.164	0.164	0.165	0.163	0.163	0.166	0.157	0.396	0.395	0.393	0.388	0.389	0.387	0.386	0.392	0.399	0.388	0.136	0.138	0.132	0.132	0.133	0.131	0.135	0.135	0.139	0.136	0.403	0.398	0.386	0.395	0.397	0.39	0.392	0.4	0.399	0.382	0.074	0.076	0.075	0.077	0.076	0.088	0.086	0.087
	545	0.158	0.169	0.162	0.163	0.164	0.165	0.162	0.163	0.165	0.157	0.398	0.396	0.394	0.39	0.39	0.389	0.387	0.394	0.401	0.39	0.14	0.142	0.137	0.137	0.137	0.135	0.139	0.14	0.144	0.141	0.404	0.399	0.386	0.397	0.398	0.391	0.394	0.401	0.4	0.384	0.077	0.079	0.078	0.08	0.079	0.091	0.09	0.09
	550	0.158	0.17	0.162	0.163	0.164	0.165	0.163	0.163	0.166	0.157	0.401	0.398	0.396	0.392	0.392	0.39	0.389	0.395	0.403	0.394	0.146	0.148	0.142	0.142	0.143	0.14	0.144	0.145	0.149	0.146	0.406	0.402	0.389	0.399	0.4	0.394	0.396	0.404	0.402	0.386	0.082	0.083	0.082	0.084	0.084	0.096	0.095	0.095
	555	0.157	0.17	0.161	0.162	0.163	0.164	0.162	0.162	0.165	0.156	0.4	0.399	0.396	0.393	0.392	0.391	0.39	0.396	0.404	0.394	0.15	0.152	0.146	0.146	0.147	0.144	0.148	0.149	0.153	0.149	0.407	0.403	0.391	0.4	0.401	0.395	0.397	0.404	0.403	0.386	0.085	0.087	0.086	0.088	0.087	0.1	0.099	0.099
	560	0.157	0.169	0.161	0.162	0.163	0.164	0.162	0.162	0.165	0.156	0.403	0.402	0.399	0.394	0.395	0.393	0.392	0.399	0.406	0.397	0.154	0.156	0.151	0.151	0.152	0.149	0.153	0.153	0.158	0.154	0.409	0.405	0.393	0.402	0.402	0.396	0.399	0.406	0.402	0.387	0.089	0.091	0.09	0.092	0.091	0.103	0.104	0.103
	565	0.157	0.169	0.161	0.162	0.163	0.163	0.161	0.162	0.164	0.156	0.405	0.403	0.401	0.395	0.397	0.394	0.393	0.4	0.407	0.397	0.158	0.161	0.155	0.155	0.156	0.153	0.157	0.158	0.163	0.158	0.411	0.406	0.394	0.403	0.404	0.397	0.4	0.407	0.406	0.388	0.093	0.095	0.094	0.096	0.095	0.108	0.108	0.107
	570	0.157	0.169	0.161	0.162	0.163	0.164	0.161	0.162	0.164	0.156	0.406	0.404	0.402	0.397	0.398	0.395	0.395	0.402	0.408	0.399	0.163	0.165	0.159	0.159	0.161	0.157	0.158	0.16	0.165	0.159	0.412	0.406	0.395	0.405	0.406	0.399	0.403	0.41	0.408	0.39	0.098	0.1	0.098	0.1	0.099	0.113	0.113	0.111
	575	0.157	0.168	0.161	0.162	0.163	0.164	0.161	0.162	0.164	0.156	0.408	0.405	0.404	0.399	0.4	0.397	0.397	0.403	0.41	0.4	0.163	0.168	0.163	0.163	0.165	0.161	0.161	0.162	0.168	0.162	0.414	0.409	0.397	0.407	0.408	0.401	0.404	0.411	0.41	0.392	0.103	0.104	0.102	0.104	0.103	0.117	0.117	0.116
	580	0.157	0.169	0.161	0.162	0.163	0.164	0.161	0.162	0.164	0.156	0.409	0.407	0.404	0.401	0.402	0.399	0.399	0.405	0.412	0.403	0.166	0.171	0.165	0.164	0.165	0.163	0.161	0.162	0.167	0.161	0.416	0.41	0.398	0.409	0.41	0.403	0.406	0.413	0.413	0.395	0.108	0.109	0.107	0.109	0.108	0.123	0.122	0.121
	585	0.157	0.169	0.161	0.162	0.163	0.164	0.161	0.162	0.164	0.156	0.412	0.409	0.407	0.403	0.405	0.401	0.401	0.408	0.414	0.404	0.166	0.17	0.165	0.165	0.167	0.163	0.161	0.162	0.167	0.161	0.418	0.412	0.4	0.41	0.412	0.405	0.407	0.415	0.413	0.395	0.112	0.113	0.111	0.113	0.112	0.128	0.127	0.126
	590	0.157	0.168	0.161	0.162	0.163	0.164	0.161	0.162	0.164	0.156	0.413	0.41	0.409	0.405	0.406	0.404	0.402	0.41	0.416	0.407	0.165	0.169	0.165	0.165	0.166	0.162	0.16	0.161	0.168	0.16	0.418	0.412	0.402	0.411	0.412	0.407	0.409	0.417	0.415	0.397	0.116	0.118	0.116	0.118	0.117	0.132	0.131	0.131
	595	0.157	0.169	0.161	0.162	0.163	0.164	0.161	0.162	0.164	0.156	0.415	0.412	0.409	0.406	0.407	0.405	0.404	0.411	0.417	0.408	0.164	0.168	0.164	0.164	0.166	0.162	0.16	0.161	0.167	0.16	0.42	0.415	0.403	0.413	0.414	0.408	0.41	0.419	0.418	0.399	0.122	0.123	0.12	0.123	0.122	0.138	0.136	0.136
	600	0.157	0.17	0.162	0.162	0.163	0.164	0.161	0.162	0.165	0.157	0.418	0.412	0.411	0.408	0.409	0.407	0.406	0.412	0.419	0.41	0.164	0.168	0.164	0.163	0.165	0.161	0.16	0.16	0.166	0.159	0.42	0.416	0.404	0.414	0.416	0.41	0.412	0.421	0.42	0.402	0.126	0.127	0.125	0.128	0.127	0.143	0.142	0.142
	605	0.158	0.169	0.162	0.162	0.163	0.164	0.161	0.163	0.165	0.157	0.419	0.416	0.413	0.408	0.412	0.408	0.407	0.412	0.419	0.41	0.163	0.167	0.163	0.163	0.165	0.16	0.159	0.16	0.166	0.158	0.423	0.419	0.406	0.416	0.418	0.411	0.413	0.42	0.42	0.402	0.131	0.132	0.13	0.133	0.131	0.148	0.147	0.148
	610	0.158	0.169	0.162	0.163	0.163	0.164	0.162	0.163	0.165	0.157	0.42	0.417	0.415	0.41	0.412	0.41	0.409	0.415	0.422	0.412	0.162	0.166	0.162	0.162	0.164	0.16	0.158	0.159	0.165	0.158	0.426	0.422	0.409	0.418	0.421	0.413	0.416	0.424	0.423	0.404	0.136	0.137	0.135	0.138	0.137	0.154	0.152	0.153
	615	0.158	0.169	0.162	0.163	0.163	0.164	0.162	0.163	0.165	0.157	0.423	0.419	0.416	0.411	0.413	0.411	0.41	0.415	0.423	0.413	0.162	0.166	0.162	0.162	0.164	0.16	0.158	0.159	0.165	0.158	0.426	0.422	0.41	0.42	0.422	0.415	0.417	0.425	0.424	0.407	0.141	0.143	0.14	0.143	0.142	0.158	0.157	0.158
	620	0.159	0.17	0.162	0.163	0.164	0.164	0.162	0.163	0.166	0.157	0.424	0.42	0.418	0.414	0.416	0.413	0.412	0.417	0.426	0.414	0.162	0.166	0.162	0.161	0.164	0.159	0.158	0.159	0.164	0.158	0.427	0.424	0.412	0.421	0.423	0.416	0.418	0.426	0.426	0.407	0.146	0.148	0.145	0.148	0.148	0.164	0.163	0.163
	625	0.159	0.171	0.162	0.163	0.164	0.165	0.162	0.163	0.166	0.158	0.426	0.421	0.42	0.415	0.417	0.415	0.414	0.42	0.428	0.416	0.163	0.166	0.161	0.161	0.163	0.159	0.157	0.158	0.164	0.157	0.429	0.426	0.413	0.424	0.426	0.418	0.421	0.428	0.428	0.408	0.151	0.153	0.15	0.153	0.153	0.169	0.167	0.168
	630	0.158	0.17	0.162	0.163	0.163	0.165	0.162	0.163	0.165	0.157	0.426	0.422	0.421	0.416	0.417	0.415	0.413	0.42	0.428	0.416	0.162	0.165	0.161	0.161	0.163	0.158	0.157	0.158	0.164	0.157	0.43	0.427	0.413	0.424	0.426	0.419	0.421	0.429	0.428	0.409	0.155	0.158	0.154	0.157	0.157	0.173	0.173	0.173
	635	0.159	0.171	0.163	0.164	0.164	0.166	0.163	0.164	0.166	0.159	0.429	0.426	0.423	0.419	0.42	0.419	0.416	0.424	0.431	0.418	0.161	0.164	0.161	0.161	0.163	0.159	0.157	0.159	0.164	0.157	0.433	0.43	0.416	0.427	0.429	0.421	0.425	0.432	0.432	0.412	0.161	0.163	0.16	0.163	0.162	0.176	0.176	0.176
	640	0.16	0.171	0.163	0.164	0.164	0.166	0.163	0.164	0.167	0.159	0.431	0.428	0.425	0.42	0.422	0.42	0.418	0.426	0.433	0.421	0.162	0.165	0.161	0.161	0.163	0.159	0.157	0.158	0.164	0.157	0.434	0.431	0.417	0.428	0.429	0.423	0.426	0.432	0.433	0.413	0.165	0.168	0.164	0.167	0.167	0.178	0.178	0.178
	645	0.16	0.171	0.163	0.164	0.165	0.166	0.163	0.164	0.167	0.159	0.431	0.428	0.426	0.421	0.422	0.42	0.418	0.425	0.433	0.42	0.162	0.164	0.161	0.161	0.163	0.159	0.157	0.159	0.164	0.157	0.435	0.432	0.418	0.43	0.431	0.424	0.426	0.434	0.433	0.414	0.168	0.172	0.168	0.172	0.171	0.177	0.178	0.177
	650	0.16	0.171	0.163	0.164	0.165	0.166	0.164	0.164	0.167	0.159	0.434	0.431	0.428	0.424	0.425	0.423	0.42	0.427	0.435	0.422	0.162	0.164	0.161	0.161	0.163	0.159	0.157	0.158	0.164	0.157	0.438	0.435	0.421	0.432	0.434	0.427	0.429	0.436	0.436	0.417	0.169	0.173	0.17	0.173	0.173	0.177	0.177	0.177
	655	0.16	0.171	0.163	0.164	0.165	0.166	0.164	0.165	0.167	0.16	0.435	0.432	0.429	0.425	0.426	0.424	0.422	0.429	0.436	0.425	0.161	0.164	0.161	0.162	0.163	0.159	0.157	0.158	0.163	0.158	0.439	0.436	0.422	0.434	0.435	0.427	0.43	0.437	0.436	0.419	0.171	0.174	0.173	0.176	0.176	0.177	0.177	0.176
	660	0.16	0.171	0.163	0.165	0.165	0.166	0.164	0.165	0.167	0.16	0.436	0.432	0.429	0.425	0.426	0.423	0.421	0.428	0.435	0.422	0.162	0.164	0.161	0.162	0.164	0.159	0.157	0.159	0.163	0.158	0.44	0.437	0.424	0.433	0.436	0.429	0.431	0.437	0.436	0.418	0.171	0.174	0.173	0.175	0.175	0.176	0.176	0.176
	665	0.161	0.171	0.164	0.164	0.165	0.166	0.164	0.165	0.168	0.16	0.438	0.435	0.432	0.427	0.429	0.425	0.423	0.431	0.438	0.425	0.161	0.165	0.162	0.162	0.164	0.159	0.158	0.159	0.164	0.158	0.443	0.439	0.426	0.436	0.438	0.43	0.433	0.439	0.439	0.419	0.17	0.173	0.171	0.175	0.175	0.175	0.176	0.176
	670	0.161	0.172	0.164	0.164	0.166	0.166	0.164	0.165	0.168	0.161	0.44	0.437	0.434	0.43	0.431	0.428	0.427	0.434	0.44	0.428	0.161	0.165	0.162	0.162	0.163	0.159	0.158	0.159	0.164	0.158	0.444	0.441	0.428	0.439	0.441	0.432	0.435	0.442	0.441	0.423	0.17	0.173	0.171	0.174	0.174	0.175	0.175	0.176
	675	0.162	0.172	0.165	0.165	0.166	0.167	0.165	0.166	0.169	0.162	0.441	0.438	0.435	0.431	0.433	0.429	0.428	0.434	0.442	0.428	0.161	0.165	0.162	0.162	0.163	0.159	0.158	0.159	0.164	0.158	0.444	0.441	0.427	0.439	0.441	0.432	0.436	0.442	0.442	0.424	0.169	0.173	0.171	0.174	0.174	0.175	0.175	0.175
	680	0.162	0.172	0.164	0.165	0.166	0.167	0.164	0.165	0.168	0.161	0.442	0.44	0.436	0.432	0.434	0.431	0.43	0.437	0.444	0.431	0.161	0.165	0.162	0.162	0.164	0.159	0.158	0.159	0.164	0.159	0.447	0.443	0.431	0.44	0.443	0.435	0.439	0.445	0.444	0.423	0.168	0.172	0.17	0.174	0.173	0.174	0.173	0.173
	685	0.162	0.173	0.165	0.165	0.166	0.167	0.164	0.165	0.168	0.161	0.445	0.44	0.438	0.433	0.436	0.432	0.431	0.439	0.446	0.431	0.161	0.166	0.162	0.162	0.164	0.16	0.158	0.159	0.164	0.159	0.448	0.444	0.431	0.441	0.444	0.437	0.441	0.445	0.445	0.426	0.167	0.171	0.17	0.173	0.172	0.173	0.173	0.173
	690	0.162	0.172	0.165	0.165	0.166	0.168	0.165	0.166	0.169	0.161	0.446	0.442	0.44	0.435	0.436	0.434	0.432	0.44	0.446	0.434	0.162	0.166	0.162	0.162	0.164	0.16	0.158	0.159	0.164	0.159	0.45	0.446	0.433	0.443	0.446	0.438	0.442	0.447	0.446	0.427	0.166	0.17	0.169	0.172	0.172	0.173	0.173	0.173
	695	0.162	0.173	0.164	0.166	0.166	0.168	0.165	0.166	0.169	0.161	0.447	0.443	0.441	0.436	0.437	0.436	0.434	0.441	0.447	0.435	0.161	0.165	0.162	0.162	0.164	0.16	0.158	0.159	0.164	0.159	0.451	0.446	0.435	0.443	0.446	0.439	0.443	0.448	0.447	0.428	0.166	0.169	0.168	0.172	0.171	0.172	0.173	0.172
	700	0.163	0.173	0.165	0.166	0.166	0.168	0.166	0.166	0.169	0.162	0.448	0.444	0.442	0.438	0.439	0.438	0.436	0.443	0.449	0.436	0.161	0.165	0.162	0.162	0.165	0.16	0.158	0.159	0.164	0.159	0.453	0.448	0.436	0.446	0.449	0.441	0.445	0.45	0.449	0.43	0.166	0.169	0.168	0.171	0.171	0.173	0.172	0.172
	705	0.163	0.173	0.165	0.166	0.166	0.168	0.166	0.166	0.169	0.163	0.449	0.445	0.444	0.439	0.44	0.439	0.437	0.443	0.451	0.438	0.162	0.166	0.162	0.163	0.165	0.16	0.159	0.16	0.164	0.159	0.455	0.45	0.438	0.447	0.45	0.442	0.447	0.452	0.451	0.432	0.166	0.169	0.167	0.171	0.171	0.172	0.173	0.172
	710	0.164	0.173	0.166	0.167	0.167	0.169	0.166	0.166	0.17	0.163	0.453	0.448	0.446	0.442	0.442	0.442	0.44	0.446	0.453	0.441	0.162	0.166	0.163	0.162	0.164	0.16	0.159	0.16	0.165	0.159	0.456	0.451	0.439	0.449	0.452	0.444	0.447	0.455	0.452	0.435	0.166	0.169	0.167	0.171	0.171	0.172	0.172	0.172
	715	0.163	0.174	0.166	0.166	0.167	0.169	0.166	0.166	0.17	0.163	0.452	0.449	0.448	0.443	0.444	0.444	0.441	0.447	0.453	0.44	0.162	0.166	0.162	0.162	0.164	0.16	0.159	0.159	0.164	0.158	0.455	0.451	0.439	0.449	0.451	0.445	0.447	0.454	0.453	0.434	0.165	0.168	0.167	0.171	0.171	0.172	0.172	0.171
	720	0.164	0.174	0.166	0.167	0.167	0.169	0.166	0.167	0.17	0.163	0.454	0.45	0.449	0.444	0.445	0.445	0.443	0.449	0.456	0.443	0.162	0.166	0.163	0.162	0.165	0.161	0.159	0.16	0.165	0.159	0.458	0.455	0.442	0.452	0.454	0.446	0.45	0.457	0.455	0.437	0.165	0.168	0.167	0.171	0.17	0.172	0.172	0.172
	725	0.164	0.175	0.166	0.167	0.167	0.169	0.166	0.167	0.171	0.164	0.455	0.451	0.451	0.446	0.446	0.446	0.444	0.45	0.457	0.444	0.162	0.166	0.163	0.163	0.165	0.16	0.159	0.16	0.164	0.159	0.458	0.455	0.442	0.452	0.454	0.446	0.45	0.457	0.456	0.437	0.165	0.169	0.167	0.17	0.17	0.172	0.172	0.172
	730	0.165	0.175	0.166	0.167	0.167	0.169	0.166	0.167	0.171	0.164	0.457	0.454	0.452	0.447	0.446	0.447	0.445	0.452	0.458	0.444	0.162	0.166	0.162	0.162	0.164	0.16	0.159	0.16	0.165	0.159	0.461	0.458	0.445	0.455	0.457	0.448	0.452	0.46	0.459	0.439	0.165	0.168	0.167	0.17	0.17	0.172	0.172	0.172
	735	0.164	0.175	0.166	0.167	0.168	0.169	0.166	0.167	0.171	0.165	0.459	0.456	0.454	0.448	0.448	0.449	0.446	0.452	0.459	0.445	0.162	0.166	0.163	0.162	0.165	0.161	0.158	0.16	0.165	0.159	0.462	0.459	0.446	0.455	0.456	0.449	0.453	0.46	0.459	0.439	0.165	0.168	0.166	0.17	0.17	0.171	0.172	0.172
	740	0.165	0.174	0.167	0.167	0.168	0.169	0.166	0.167	0.171	0.166	0.459	0.455	0.456	0.45	0.451	0.451	0.448	0.455	0.461	0.448	0.162	0.166	0.163	0.163	0.165	0.16	0.158	0.16	0.164	0.159	0.461	0.456	0.443	0.455	0.458	0.45	0.454	0.463	0.462	0.441	0.165	0.168	0.167	0.17	0.17	0.172	0.172	0.172
	745	0.165	0.175	0.167	0.167	0.169	0.169	0.166	0.168	0.172	0.166	0.462	0.459	0.458	0.451	0.453	0.453	0.451	0.457	0.463	0.45	0.162	0.166	0.163	0.163	0.165	0.161	0.159	0.16	0.165	0.159	0.464	0.461	0.447	0.458	0.461	0.453	0.456	0.465	0.463	0.442	0.165	0.168	0.167	0.171	0.17	0.172	0.172	0.172
	750	0.166	0.175	0.167	0.167	0.169	0.169	0.167	0.168	0.172	0.166	0.462	0.459	0.458	0.452	0.454	0.454	0.451	0.456	0.464	0.45	0.163	0.166	0.163	0.163	0.165	0.161	0.159	0.16	0.165	0.159	0.466	0.462	0.448	0.459	0.462	0.454	0.458	0.465	0.465	0.443	0.165	0.168	0.167	0.171	0.17	0.172	0.172	0.172
	755	0.166	0.176	0.167	0.168	0.169	0.169	0.166	0.168	0.172	0.166	0.465	0.461	0.459	0.453	0.455	0.455	0.453	0.459	0.465	0.452	0.163	0.166	0.163	0.162	0.165	0.16	0.159	0.159	0.165	0.159	0.468	0.464	0.45	0.461	0.464	0.456	0.46	0.466	0.465	0.444	0.164	0.168	0.167	0.17	0.17	0.172	0.172	0.172
	760	0.166	0.176	0.167	0.168	0.169	0.169	0.167	0.168	0.172	0.167	0.465	0.462	0.46	0.455	0.456	0.456	0.454	0.459	0.467	0.453	0.162	0.166	0.162	0.162	0.165	0.16	0.159	0.159	0.165	0.159	0.467	0.464	0.451	0.461	0.464	0.457	0.461	0.468	0.467	0.446	0.164	0.168	0.167	0.171	0.17	0.172	0.171	0.172
	765	0.167	0.176	0.167	0.168	0.169	0.17	0.168	0.168	0.172	0.167	0.466	0.463	0.461	0.456	0.457	0.455	0.454	0.461	0.468	0.453	0.163	0.166	0.162	0.162	0.165	0.16	0.158	0.16	0.165	0.159	0.47	0.466	0.454	0.465	0.467	0.459	0.463	0.47	0.47	0.447	0.164	0.168	0.168	0.171	0.17	0.172	0.171	0.172
	770	0.167	0.176	0.167	0.168	0.169	0.17	0.168	0.168	0.172	0.167	0.468	0.464	0.462	0.457	0.458	0.457	0.456	0.462	0.469	0.455	0.163	0.166	0.162	0.163	0.164	0.16	0.158	0.16	0.165	0.159	0.472	0.468	0.455	0.466	0.468	0.459	0.463	0.471	0.47	0.449	0.164	0.168	0.167	0.17	0.17	0.171	0.171	0.172
	775	0.167	0.176	0.167	0.169	0.169	0.17	0.168	0.169	0.173	0.168	0.47	0.465	0.464	0.458	0.46	0.459	0.458	0.463	0.47	0.456	0.162	0.166	0.162	0.163	0.165	0.16	0.158	0.16	0.165	0.16	0.473	0.469	0.456	0.466	0.47	0.461	0.465	0.471	0.471	0.451	0.164	0.168	0.167	0.17	0.17	0.171	0.171	0.172
	780	0.167	0.176	0.168	0.169	0.169	0.171	0.168	0.169	0.173	0.168	0.469	0.466	0.464	0.459	0.461	0.459	0.458	0.464	0.471	0.457	0.163	0.166	0.162	0.163	0.165	0.16	0.158	0.16	0.165	0.16	0.474	0.47	0.457	0.467	0.471	0.462	0.466	0.473	0.473	0.451	0.164	0.168	0.167	0.17	0.17	0.171	0.171	0.171
	785	0.168	0.177	0.168	0.169	0.169	0.171	0.168	0.169	0.173	0.168	0.471	0.468	0.466	0.461	0.463	0.461	0.459	0.465	0.472	0.458	0.163	0.166	0.162	0.163	0.165	0.16	0.158	0.159	0.165	0.16	0.475	0.47	0.457	0.468	0.471	0.462	0.466	0.474	0.473	0.452	0.164	0.168	0.167	0.17	0.17	0.171	0.171	0.171
	790	0.168	0.176	0.168	0.169	0.169	0.171	0.168	0.169	0.173	0.168	0.47	0.468	0.466	0.461	0.462	0.461	0.46	0.466	0.472	0.459	0.162	0.165	0.162	0.163	0.164	0.16	0.158	0.159	0.165	0.159	0.475	0.471	0.458	0.468	0.471	0.463	0.467	0.474	0.473	0.452	0.164	0.167	0.167	0.17	0.17	0.171	0.17	0.171
	795	0.169	0.177	0.169	0.17	0.17	0.171	0.169	0.17	0.174	0.17	0.474	0.471	0.47	0.464	0.466	0.464	0.463	0.47	0.476	0.461	0.163	0.167	0.162	0.163	0.165	0.16	0.158	0.16	0.165	0.16	0.479	0.476	0.462	0.472	0.476	0.468	0.471	0.479	0.478	0.456	0.164	0.168	0.167	0.171	0.171	0.171	0.172	0.171
	800	0.169	0.178	0.169	0.169	0.17	0.171	0.169	0.17	0.174	0.17	0.477	0.474	0.471	0.466	0.468	0.466	0.464	0.471	0.477	0.463	0.163	0.166	0.162	0.163	0.165	0.16	0.159	0.16	0.165	0.16	0.481	0.478	0.464	0.474	0.478	0.468	0.472	0.48	0.479	0.459	0.164	0.168	0.168	0.171	0.17	0.171	0.172	0.171
	805	0.169	0.178	0.169	0.17	0.17	0.172	0.169	0.17	0.174	0.17	0.476	0.473	0.471	0.466	0.468	0.466	0.465	0.471	0.478	0.465	0.163	0.166	0.162	0.163	0.165	0.16	0.158	0.159	0.165	0.16	0.48	0.478	0.464	0.474	0.478	0.469	0.472	0.481	0.479	0.459	0.163	0.168	0.167	0.17	0.17	0.171	0.171	0.171
	810	0.17	0.178	0.17	0.17	0.17	0.172	0.169	0.171	0.174	0.17	0.479	0.476	0.474	0.468	0.471	0.469	0.467	0.474	0.48	0.466	0.164	0.166	0.162	0.163	0.165	0.161	0.159	0.159	0.165	0.16	0.482	0.48	0.466	0.476	0.479	0.47	0.473	0.481	0.48	0.46	0.163	0.167	0.167	0.17	0.17	0.171	0.171	0.171
	815	0.17	0.178	0.17	0.17	0.17	0.172	0.169	0.17	0.174	0.17	0.48	0.477	0.474	0.47	0.471	0.469	0.467	0.474	0.48	0.467	0.163	0.166	0.163	0.163	0.165	0.161	0.158	0.16	0.165	0.16	0.483	0.481	0.467	0.478	0.482	0.473	0.476	0.485	0.483	0.462	0.163	0.167	0.167	0.17	0.17	0.171	0.171	0.171
	820	0.17	0.178	0.17	0.17	0.17	0.172	0.169	0.17	0.174	0.17	0.481	0.479	0.476	0.47	0.473	0.471	0.469	0.476	0.483	0.467	0.164	0.166	0.163	0.163	0.164	0.161	0.158	0.159	0.165	0.16	0.484	0.482	0.467	0.478	0.481	0.473	0.475	0.483	0.482	0.462	0.163	0.167	0.167	0.17	0.169	0.171	0.17	0.171
	825	0.17	0.178	0.17	0.17	0.17	0.172	0.169	0.17	0.174	0.17	0.481	0.48	0.477	0.471	0.474	0.471	0.47	0.477	0.484	0.469	0.164	0.166	0.162	0.162	0.164	0.161	0.158	0.159	0.164	0.16	0.484	0.482	0.467	0.479	0.482	0.473	0.475	0.482	0.482	0.462	0.163	0.167	0.167	0.17	0.169	0.17	0.17	0.17
	830	0.17	0.178	0.17	0.171	0.171	0.172	0.17	0.171	0.175	0.171	0.481	0.479	0.477	0.471	0.474	0.473	0.471	0.478	0.485	0.471	0.164	0.166	0.162	0.162	0.164	0.16	0.158	0.159	0.164	0.16	0.486	0.484	0.468	0.481	0.483	0.474	0.477	0.484	0.483	0.465	0.162	0.167	0.167	0.17	0.169	0.17	0.17	0.17
	835	0.171	0.179	0.171	0.171	0.171	0.173	0.171	0.172	0.175	0.171	0.485	0.483	0.48	0.474	0.477	0.474	0.473	0.48	0.487	0.471	0.164	0.166	0.164	0.163	0.165	0.161	0.159	0.16	0.165	0.16	0.488	0.486	0.471	0.484	0.485	0.477	0.48	0.486	0.486	0.467	0.163	0.167	0.167	0.17	0.169	0.171	0.171	0.171
	840	0.171	0.179	0.171	0.171	0.171	0.173	0.17	0.172	0.175	0.172	0.485	0.483	0.477	0.472	0.476	0.472	0.472	0.478	0.485	0.471	0.164	0.166	0.163	0.163	0.165	0.161	0.158	0.159	0.165	0.16	0.489	0.486	0.472	0.483	0.485	0.476	0.48	0.485	0.485	0.467	0.163	0.167	0.167	0.17	0.169	0.17	0.17	0.17
	845	0.172	0.18	0.171	0.172	0.172	0.173	0.171	0.172	0.176	0.172	0.487	0.485	0.482	0.476	0.48	0.477	0.476	0.482	0.489	0.475	0.164	0.167	0.164	0.163	0.165	0.161	0.159	0.16	0.165	0.16	0.49	0.488	0.473	0.486	0.487	0.479	0.483	0.488	0.487	0.469	0.163	0.167	0.167	0.17	0.169	0.171	0.17	0.17
	850	0.172	0.18	0.171	0.172	0.172	0.174	0.171	0.172	0.176	0.172	0.487	0.485	0.483	0.478	0.48	0.478	0.477	0.483	0.489	0.475	0.164	0.166	0.164	0.163	0.165	0.161	0.159	0.16	0.165	0.16	0.491	0.489	0.473	0.487	0.488	0.48	0.483	0.49	0.489	0.47	0.163	0.167	0.167	0.17	0.169	0.17	0.17	0.17
	855	0.172	0.18	0.172	0.172	0.172	0.174	0.172	0.173	0.176	0.172	0.489	0.488	0.486	0.48	0.483	0.48	0.479	0.485	0.491	0.476	0.165	0.166	0.164	0.163	0.165	0.161	0.159	0.16	0.165	0.16	0.493	0.492	0.476	0.489	0.491	0.483	0.485	0.492	0.491	0.472	0.163	0.167	0.166	0.169	0.169	0.17	0.169	0.17
	860	0.172	0.18	0.172	0.172	0.172	0.174	0.172	0.173	0.177	0.173	0.489	0.487	0.485	0.48	0.481	0.48	0.479	0.485	0.491	0.479	0.165	0.166	0.164	0.163	0.165	0.161	0.159	0.16	0.165	0.161	0.493	0.49	0.476	0.49	0.491	0.483	0.484	0.493	0.492	0.473	0.162	0.167	0.167	0.169	0.168	0.17	0.17	0.17
	865	0.173	0.181	0.172	0.173	0.173	0.174	0.172	0.173	0.177	0.173	0.491	0.489	0.487	0.482	0.484	0.482	0.48	0.487	0.493	0.479	0.165	0.167	0.164	0.163	0.165	0.161	0.159	0.16	0.165	0.161	0.495	0.493	0.478	0.491	0.493	0.486	0.487	0.495	0.494	0.475	0.163	0.167	0.167	0.17	0.169	0.17	0.17	0.17
	870	0.173	0.181	0.172	0.173	0.173	0.175	0.172	0.173	0.177	0.173	0.492	0.491	0.49	0.483	0.486	0.484	0.482	0.489	0.494	0.48	0.165	0.166	0.164	0.163	0.165	0.162	0.159	0.161	0.165	0.161	0.495	0.494	0.48	0.493	0.495	0.487	0.489	0.496	0.495	0.475	0.163	0.167	0.167	0.17	0.169	0.17	0.17	0.17
	875	0.174	0.181	0.173	0.173	0.173	0.174	0.172	0.174	0.177	0.173	0.494	0.494	0.491	0.485	0.486	0.484	0.482	0.489	0.495	0.481	0.166	0.167	0.164	0.164	0.166	0.161	0.159	0.161	0.165	0.161	0.501	0.498	0.482	0.495	0.497	0.489	0.491	0.498	0.496	0.478	0.163	0.167	0.167	0.169	0.169	0.17	0.17	0.17
	880	0.174	0.181	0.173	0.173	0.173	0.175	0.172	0.174	0.178	0.174	0.496	0.495	0.492	0.486	0.487	0.486	0.484	0.491	0.497	0.482	0.166	0.167	0.164	0.163	0.166	0.162	0.16	0.161	0.165	0.161	0.502	0.498	0.483	0.495	0.497	0.49	0.492	0.499	0.497	0.48	0.162	0.166	0.166	0.169	0.169	0.17	0.17	0.17
	885	0.174	0.181	0.173	0.174	0.173	0.175	0.173	0.174	0.178	0.174	0.496	0.494	0.491	0.486	0.486	0.486	0.483	0.49	0.497	0.484	0.166	0.167	0.164	0.164	0.166	0.161	0.16	0.161	0.165	0.162	0.502	0.498	0.484	0.497	0.499	0.49	0.493	0.499	0.498	0.482	0.162	0.166	0.166	0.169	0.169	0.17	0.169	0.169
	890	0.175	0.182	0.174	0.174	0.174	0.176	0.173	0.175	0.179	0.175	0.499	0.497	0.495	0.489	0.491	0.489	0.487	0.493	0.5	0.484	0.166	0.167	0.165	0.164	0.166	0.162	0.16	0.162	0.165	0.162	0.504	0.501	0.486	0.498	0.501	0.493	0.494	0.501	0.5	0.482	0.163	0.167	0.167	0.169	0.169	0.17	0.17	0.17
	895	0.175	0.182	0.174	0.174	0.174	0.176	0.173	0.174	0.179	0.175	0.499	0.497	0.495	0.49	0.49	0.489	0.487	0.494	0.5	0.487	0.166	0.167	0.164	0.164	0.166	0.161	0.16	0.161	0.165	0.162	0.504	0.501	0.485	0.499	0.5	0.493	0.494	0.501	0.5	0.485	0.162	0.166	0.166	0.169	0.168	0.17	0.169	0.169
	900	0.175	0.182	0.174	0.174	0.174	0.176	0.173	0.175	0.179	0.175	0.501	0.498	0.495	0.491	0.491	0.491	0.488	0.494	0.502	0.487	0.167	0.167	0.165	0.165	0.166	0.162	0.16	0.162	0.165	0.162	0.505	0.502	0.488	0.5	0.504	0.494	0.496	0.503	0.502	0.486	0.162	0.166	0.166	0.168	0.169	0.17	0.169	0.169
	905	0.177	0.183	0.174	0.174	0.174	0.176	0.174	0.176	0.18	0.176	0.502	0.499	0.497	0.493	0.493	0.493	0.49	0.497	0.504	0.492	0.167	0.168	0.165	0.165	0.167	0.162	0.161	0.162	0.166	0.163	0.507	0.504	0.49	0.503	0.507	0.496	0.498	0.506	0.505	0.489	0.162	0.167	0.167	0.169	0.169	0.171	0.17	0.17
	910	0.176	0.183	0.175	0.175	0.174	0.176	0.174	0.176	0.18	0.176	0.503	0.5	0.498	0.494	0.494	0.493	0.491	0.498	0.505	0.49	0.166	0.168	0.165	0.165	0.166	0.162	0.16	0.161	0.165	0.162	0.508	0.505	0.491	0.503	0.506	0.497	0.499	0.506	0.505	0.488	0.163	0.166	0.166	0.169	0.169	0.17	0.17	0.17
	915	0.176	0.183	0.175	0.175	0.175	0.177	0.175	0.176	0.18	0.176	0.505	0.502	0.501	0.495	0.496	0.495	0.493	0.5	0.507	0.492	0.167	0.168	0.165	0.165	0.167	0.162	0.16	0.162	0.166	0.163	0.509	0.506	0.492	0.504	0.508	0.498	0.5	0.508	0.505	0.488	0.163	0.166	0.166	0.169	0.169	0.17	0.17	0.17
	920	0.177	0.183	0.175	0.175	0.175	0.177	0.175	0.176	0.181	0.177	0.506	0.503	0.501	0.497	0.497	0.496	0.494	0.502	0.508	0.493	0.168	0.168	0.165	0.165	0.167	0.162	0.161	0.162	0.166	0.162	0.512	0.508	0.494	0.506	0.509	0.499	0.502	0.509	0.507	0.491	0.163	0.166	0.167	0.169	0.169	0.17	0.17	0.17
	925	0.177	0.183	0.175	0.175	0.175	0.177	0.175	0.175	0.18	0.177	0.507	0.502	0.5	0.496	0.496	0.496	0.494	0.501	0.507	0.495	0.167	0.168	0.165	0.165	0.167	0.162	0.16	0.162	0.166	0.162	0.512	0.509	0.494	0.507	0.51	0.501	0.503	0.511	0.508	0.492	0.163	0.166	0.166	0.169	0.169	0.17	0.17	0.17
	930	0.178	0.184	0.175	0.175	0.175	0.177	0.175	0.177	0.181	0.178	0.507	0.505	0.503	0.499	0.498	0.497	0.495	0.503	0.508	0.493	0.168	0.168	0.165	0.165	0.167	0.162	0.161	0.162	0.166	0.163	0.513	0.51	0.494	0.508	0.51	0.503	0.503	0.511	0.509	0.491	0.163	0.166	0.166	0.169	0.168	0.17	0.17	0.169
	935	0.178	0.184	0.176	0.176	0.176	0.178	0.175	0.177	0.181	0.178	0.507	0.505	0.503	0.5	0.499	0.498	0.497	0.504	0.51	0.496	0.168	0.168	0.165	0.165	0.167	0.162	0.161	0.162	0.166	0.163	0.514	0.51	0.494	0.509	0.51	0.503	0.504	0.512	0.509	0.493	0.163	0.166	0.166	0.169	0.168	0.17	0.17	0.169
	940	0.179	0.185	0.176	0.176	0.176	0.178	0.175	0.177	0.181	0.179	0.509	0.508	0.505	0.501	0.501	0.499	0.499	0.506	0.511	0.496	0.169	0.168	0.166	0.165	0.167	0.163	0.161	0.162	0.167	0.163	0.516	0.513	0.497	0.511	0.513	0.505	0.506	0.514	0.511	0.494	0.162	0.166	0.166	0.169	0.169	0.171	0.17	0.17
	945	0.179	0.184	0.177	0.176	0.176	0.178	0.176	0.177	0.182	0.18	0.509	0.507	0.505	0.501	0.501	0.5	0.499	0.506	0.512	0.5	0.169	0.168	0.166	0.165	0.167	0.162	0.161	0.162	0.166	0.163	0.515	0.512	0.496	0.511	0.512	0.504	0.505	0.515	0.512	0.497	0.162	0.166	0.166	0.169	0.168	0.17	0.169	0.169
	950	0.179	0.185	0.177	0.176	0.176	0.178	0.176	0.177	0.182	0.18	0.512	0.511	0.508	0.503	0.504	0.502	0.501	0.507	0.513	0.499	0.169	0.169	0.166	0.166	0.167	0.163	0.161	0.163	0.167	0.164	0.517	0.514	0.5	0.514	0.515	0.507	0.509	0.517	0.515	0.498	0.162	0.166	0.167	0.169	0.169	0.17	0.17	0.17
	955	0.179	0.185	0.177	0.177	0.176	0.178	0.176	0.178	0.182	0.18	0.514	0.512	0.509	0.505	0.505	0.504	0.502	0.509	0.516	0.502	0.169	0.169	0.166	0.166	0.167	0.163	0.161	0.162	0.167	0.164	0.519	0.516	0.501	0.516	0.516	0.508	0.509	0.519	0.516	0.499	0.162	0.166	0.167	0.169	0.168	0.171	0.17	0.17
	960	0.18	0.185	0.177	0.177	0.177	0.179	0.177	0.178	0.183	0.181	0.515	0.514	0.51	0.505	0.506	0.505	0.503	0.51	0.518	0.503	0.169	0.169	0.166	0.166	0.167	0.162	0.161	0.162	0.166	0.164	0.52	0.516	0.503	0.516	0.517	0.509	0.511	0.519	0.518	0.5	0.162	0.166	0.167	0.169	0.169	0.171	0.17	0.17
	965	0.18	0.186	0.177	0.177	0.177	0.179	0.177	0.178	0.183	0.181	0.515	0.514	0.511	0.507	0.508	0.507	0.505	0.511	0.518	0.502	0.17	0.169	0.167	0.166	0.168	0.163	0.161	0.162	0.167	0.164	0.521	0.517	0.503	0.517	0.517	0.51	0.511	0.52	0.518	0.501	0.162	0.167	0.167	0.169	0.169	0.171	0.17	0.17
	970	0.181	0.186	0.178	0.177	0.178	0.179	0.177	0.179	0.184	0.182	0.516	0.514	0.51	0.508	0.509	0.508	0.506	0.512	0.52	0.506	0.17	0.169	0.167	0.166	0.168	0.163	0.162	0.162	0.167	0.165	0.523	0.518	0.505	0.519	0.518	0.513	0.513	0.523	0.52	0.506	0.162	0.166	0.167	0.169	0.169	0.171	0.17	0.17
	975	0.181	0.186	0.178	0.178	0.178	0.18	0.177	0.179	0.184	0.182	0.518	0.517	0.514	0.51	0.51	0.51	0.508	0.514	0.522	0.505	0.17	0.169	0.167	0.166	0.168	0.163	0.162	0.163	0.168	0.165	0.525	0.521	0.508	0.52	0.52	0.514	0.514	0.524	0.522	0.504	0.163	0.167	0.166	0.169	0.169	0.171	0.17	0.17
	980	0.181	0.186	0.179	0.178	0.178	0.18	0.178	0.179	0.184	0.183	0.52	0.517	0.514	0.512	0.512	0.512	0.51	0.515	0.523	0.51	0.17	0.169	0.167	0.166	0.168	0.163	0.162	0.163	0.168	0.165	0.526	0.521	0.509	0.522	0.522	0.517	0.517	0.527	0.525	0.509	0.163	0.166	0.167	0.169	0.169	0.17	0.17	0.17
	985	0.181	0.187	0.178	0.178	0.178	0.18	0.178	0.179	0.184	0.183	0.52	0.519	0.516	0.512	0.512	0.512	0.51	0.515	0.522	0.508	0.171	0.169	0.167	0.167	0.168	0.163	0.162	0.163	0.167	0.165	0.526	0.521	0.509	0.522	0.522	0.517	0.516	0.526	0.524	0.508	0.163	0.166	0.166	0.169	0.169	0.171	0.17	0.17
	990	0.182	0.187	0.179	0.178	0.178	0.18	0.178	0.18	0.185	0.183	0.521	0.518	0.515	0.513	0.512	0.512	0.51	0.515	0.523	0.511	0.171	0.17	0.167	0.167	0.168	0.163	0.162	0.164	0.168	0.165	0.528	0.522	0.51	0.525	0.524	0.52	0.519	0.529	0.526	0.51	0.163	0.166	0.167	0.168	0.169	0.171	0.17	0.17
	995	0.183	0.188	0.18	0.179	0.179	0.181	0.179	0.18	0.185	0.183	0.522	0.522	0.517	0.514	0.515	0.514	0.512	0.517	0.525	0.511	0.173	0.17	0.168	0.167	0.169	0.164	0.162	0.164	0.168	0.166	0.527	0.524	0.513	0.524	0.524	0.521	0.52	0.528	0.527	0.51	0.163	0.166	0.167	0.169	0.169	0.171	0.169	0.17
	1000	0.182	0.188	0.18	0.179	0.179	0.181	0.179	0.18	0.185	0.182	0.524	0.521	0.516	0.513	0.515	0.515	0.512	0.516	0.526	0.511	0.173	0.17	0.168	0.167	0.169	0.164	0.162	0.164	0.168	0.166	0.529	0.524	0.513	0.523	0.526	0.52	0.521	0.528	0.528	0.511	0.163	0.167	0.167	0.169	0.169	0.171	0.17	0.17
	1005	0.182	0.188	0.18	0.179	0.18	0.182	0.179	0.18	0.186	0.182	0.526	0.524	0.52	0.517	0.518	0.517	0.514	0.521	0.528	0.513	0.173	0.17	0.168	0.168	0.169	0.164	0.163	0.164	0.168	0.166	0.532	0.527	0.515	0.526	0.529	0.523	0.523	0.531	0.531	0.511	0.164	0.166	0.167	0.169	0.169	0.171	0.17	0.17
	1010	0.182	0.189	0.181	0.18	0.18	0.181	0.18	0.181	0.186	0.182	0.528	0.525	0.521	0.518	0.518	0.517	0.513	0.521	0.527	0.514	0.173	0.171	0.168	0.168	0.169	0.164	0.163	0.164	0.169	0.167	0.534	0.528	0.517	0.528	0.529	0.524	0.524	0.533	0.533	0.514	0.164	0.166	0.167	0.17	0.169	0.171	0.17	0.17
	1015	0.182	0.189	0.181	0.18	0.18	0.182	0.18	0.181	0.186	0.182	0.529	0.527	0.522	0.519	0.52	0.518	0.514	0.523	0.529	0.514	0.173	0.17	0.168	0.168	0.169	0.164	0.163	0.164	0.168	0.166	0.535	0.528	0.517	0.528	0.529	0.524	0.524	0.534	0.532	0.514	0.176	0.167	0.167	0.169	0.169	0.171	0.17	0.17
	1020	0.182	0.189	0.181	0.18	0.18	0.183	0.181	0.182	0.187	0.182	0.53	0.527	0.523	0.52	0.522	0.519	0.515	0.524	0.53	0.516	0.174	0.171	0.169	0.169	0.17	0.165	0.163	0.165	0.169	0.167	0.537	0.531	0.52	0.532	0.533	0.527	0.528	0.538	0.536	0.517	0.164	0.167	0.167	0.17	0.17	0.172	0.171	0.171
	1025	0.182	0.19	0.182	0.181	0.18	0.182	0.181	0.182	0.187	0.182	0.531	0.526	0.523	0.521	0.521	0.52	0.516	0.523	0.531	0.521	0.174	0.171	0.169	0.168	0.17	0.165	0.163	0.165	0.169	0.167	0.536	0.531	0.519	0.533	0.532	0.527	0.529	0.538	0.535	0.52	0.164	0.167	0.168	0.17	0.17	0.172	0.171	0.171
	1030	0.182	0.19	0.182	0.181	0.181	0.184	0.181	0.182	0.188	0.182	0.534	0.53	0.527	0.524	0.525	0.522	0.519	0.525	0.534	0.519	0.175	0.172	0.169	0.169	0.171	0.165	0.164	0.165	0.169	0.167	0.538	0.534	0.522	0.534	0.534	0.528	0.53	0.538	0.537	0.52	0.164	0.167	0.168	0.17	0.17	0.172	0.171	0.171
	1035	0.182	0.191	0.182	0.182	0.181	0.183	0.181	0.182	0.188	0.181	0.533	0.53	0.526	0.524	0.527	0.522	0.52	0.526	0.534	0.521	0.175	0.172	0.17	0.169	0.17	0.165	0.164	0.165	0.169	0.168	0.538	0.534	0.523	0.533	0.534	0.529	0.531	0.539	0.538	0.521	0.164	0.167	0.167	0.17	0.169	0.172	0.171	0.171
	1040	0.182	0.191	0.182	0.182	0.182	0.184	0.182	0.183	0.188	0.181	0.535	0.533	0.53	0.527	0.528	0.525	0.522	0.529	0.537	0.523	0.175	0.172	0.17	0.169	0.171	0.166	0.164	0.166	0.17	0.168	0.542	0.536	0.525	0.537	0.538	0.532	0.535	0.542	0.541	0.522	0.165	0.167	0.168	0.17	0.17	0.173	0.171	0.171
	1045	0.181	0.191	0.183	0.182	0.182	0.184	0.182	0.183	0.189	0.181	0.535	0.532	0.529	0.526	0.528	0.523	0.521	0.529	0.536	0.522	0.176	0.172	0.17	0.169	0.171	0.166	0.164	0.165	0.169	0.168	0.541	0.535	0.524	0.536	0.538	0.531	0.534	0.541	0.54	0.523	0.164	0.167	0.167	0.169	0.17	0.172	0.171	0.171
	1050	0.181	0.192	0.183	0.182	0.182	0.184	0.183	0.184	0.189	0.181	0.536	0.535	0.531	0.527	0.529	0.525	0.524	0.531	0.538	0.525	0.175	0.173	0.17	0.17	0.17	0.166	0.165	0.166	0.17	0.168	0.544	0.537	0.526	0.539	0.541	0.535	0.537	0.544	0.543	0.527	0.165	0.167	0.168	0.169	0.17	0.172	0.171	0.171
	1055	0.18	0.191	0.184	0.182	0.182	0.185	0.183	0.184	0.189	0.18	0.537	0.536	0.532	0.529	0.531	0.526	0.525	0.533	0.54	0.524	0.176	0.172	0.17	0.17	0.171	0.166	0.165	0.166	0.17	0.168	0.545	0.537	0.527	0.538	0.54	0.534	0.536	0.543	0.543	0.525	0.164	0.167	0.168	0.169	0.169	0.172	0.171	0.171
	1060	0.18	0.192	0.184	0.183	0.183	0.185	0.183	0.184	0.189	0.18	0.538	0.537	0.533	0.529	0.531	0.527	0.525	0.533	0.539	0.526	0.176	0.172	0.17	0.17	0.171	0.166	0.164	0.166	0.17	0.168	0.546	0.538	0.528	0.538	0.543	0.534	0.538	0.544	0.544	0.527	0.165	0.167	0.167	0.169	0.169	0.172	0.171	0.171
	1065	0.18	0.193	0.184	0.183	0.183	0.185	0.184	0.185	0.191	0.18	0.538	0.537	0.534	0.53	0.532	0.529	0.527	0.534	0.541	0.528	0.176	0.173	0.17	0.17	0.171	0.166	0.164	0.166	0.171	0.169	0.546	0.54	0.53	0.54	0.545	0.537	0.54	0.547	0.547	0.529	0.165	0.167	0.167	0.169	0.17	0.172	0.171	0.171
	1070	0.18	0.193	0.184	0.183	0.183	0.185	0.184	0.185	0.191	0.18	0.539	0.539	0.536	0.531	0.533	0.53	0.529	0.535	0.542	0.527	0.177	0.173	0.171	0.17	0.171	0.167	0.165	0.166	0.17	0.169	0.548	0.541	0.531	0.541	0.545	0.537	0.54	0.548	0.547	0.529	0.165	0.167	0.168	0.169	0.169	0.172	0.171	0.171
	1075	0.18	0.193	0.184	0.184	0.183	0.186	0.185	0.186	0.19	0.18	0.542	0.542	0.537	0.534	0.536	0.533	0.532	0.539	0.546	0.532	0.177	0.173	0.171	0.171	0.172	0.167	0.165	0.166	0.17	0.169	0.548	0.542	0.532	0.542	0.547	0.538	0.543	0.549	0.55	0.533	0.165	0.167	0.168	0.17	0.169	0.172	0.171	0.171
	1080	0.179	0.193	0.183	0.184	0.184	0.186	0.184	0.186	0.19	0.18	0.542	0.54	0.537	0.533	0.535	0.532	0.532	0.538	0.544	0.531	0.177	0.173	0.171	0.17	0.172	0.167	0.165	0.166	0.17	0.169	0.549	0.541	0.531	0.543	0.547	0.538	0.542	0.548	0.549	0.532	0.164	0.167	0.167	0.169	0.169	0.172	0.17	0.17
	1085	0.18	0.195	0.183	0.184	0.185	0.187	0.185	0.186	0.19	0.18	0.545	0.544	0.539	0.536	0.538	0.534	0.534	0.541	0.547	0.534	0.178	0.173	0.171	0.171	0.172	0.167	0.165	0.167	0.171	0.17	0.552	0.543	0.536	0.546	0.551	0.542	0.547	0.552	0.552	0.535	0.165	0.167	0.167	0.17	0.17	0.173	0.171	0.172
	1090	0.179	0.194	0.183	0.184	0.185	0.187	0.184	0.185	0.19	0.18	0.546	0.543	0.539	0.535	0.538	0.534	0.534	0.54	0.547	0.533	0.178	0.174	0.171	0.171	0.172	0.167	0.166	0.167	0.171	0.17	0.551	0.544	0.536	0.545	0.551	0.542	0.546	0.552	0.552	0.536	0.165	0.167	0.167	0.17	0.17	0.172	0.171	0.171
	1095	0.179	0.194	0.183	0.184	0.185	0.187	0.184	0.185	0.189	0.179	0.546	0.544	0.541	0.536	0.539	0.535	0.535	0.541	0.548	0.535	0.177	0.174	0.171	0.171	0.172	0.167	0.166	0.167	0.171	0.17	0.551	0.545	0.536	0.546	0.551	0.541	0.546	0.553	0.553	0.537	0.165	0.167	0.168	0.17	0.17	0.172	0.171	0.171
	1100	0.179	0.194	0.182	0.184	0.185	0.187	0.184	0.185	0.19	0.18	0.549	0.546	0.543	0.537	0.54	0.536	0.535	0.542	0.547	0.534	0.178	0.174	0.172	0.172	0.172	0.168	0.166	0.167	0.171	0.17	0.555	0.548	0.538	0.549	0.554	0.544	0.547	0.555	0.555	0.537	0.165	0.167	0.168	0.17	0.17	0.172	0.171	0.171
	1105	0.179	0.194	0.183	0.184	0.185	0.187	0.184	0.185	0.19	0.18	0.552	0.547	0.544	0.54	0.543	0.539	0.537	0.545	0.551	0.538	0.178	0.175	0.172	0.172	0.173	0.168	0.167	0.168	0.172	0.171	0.557	0.55	0.54	0.552	0.555	0.546	0.551	0.557	0.558	0.541	0.166	0.168	0.168	0.17	0.17	0.173	0.172	0.172
	1110	0.178	0.193	0.182	0.183	0.184	0.186	0.183	0.184	0.189	0.179	0.551	0.546	0.543	0.539	0.542	0.538	0.537	0.543	0.55	0.536	0.178	0.174	0.172	0.172	0.172	0.168	0.166	0.167	0.171	0.171	0.557	0.549	0.538	0.55	0.554	0.545	0.549	0.556	0.557	0.539	0.165	0.167	0.168	0.17	0.17	0.172	0.171	0.171
	1115	0.178	0.193	0.182	0.184	0.184	0.186	0.183	0.184	0.189	0.179	0.551	0.548	0.546	0.541	0.545	0.541	0.539	0.546	0.554	0.541	0.177	0.175	0.172	0.172	0.173	0.168	0.167	0.168	0.171	0.171	0.558	0.55	0.539	0.552	0.556	0.546	0.55	0.558	0.559	0.541	0.165	0.168	0.168	0.17	0.17	0.172	0.171	0.171
	1120	0.178	0.193	0.182	0.183	0.184	0.186	0.183	0.184	0.189	0.179	0.553	0.549	0.546	0.542	0.545	0.542	0.541	0.547	0.554	0.539	0.177	0.175	0.172	0.173	0.173	0.168	0.167	0.168	0.171	0.171	0.56	0.552	0.542	0.554	0.558	0.547	0.552	0.559	0.56	0.542	0.165	0.167	0.168	0.169	0.17	0.172	0.171	0.171
	1125	0.178	0.193	0.182	0.183	0.183	0.186	0.183	0.184	0.188	0.179	0.553	0.55	0.547	0.542	0.546	0.542	0.542	0.548	0.555	0.54	0.177	0.175	0.173	0.173	0.173	0.168	0.167	0.168	0.172	0.172	0.56	0.552	0.543	0.555	0.559	0.549	0.553	0.56	0.56	0.544	0.166	0.167	0.168	0.17	0.17	0.172	0.171	0.171
	1130	0.178	0.193	0.181	0.183	0.183	0.186	0.183	0.183	0.188	0.179	0.555	0.552	0.548	0.543	0.547	0.543	0.543	0.549	0.556	0.541	0.177	0.175	0.173	0.173	0.173	0.169	0.167	0.168	0.172	0.172	0.559	0.553	0.544	0.554	0.559	0.548	0.553	0.56	0.56	0.544	0.165	0.167	0.168	0.169	0.17	0.172	0.171	0.171
	1135	0.177	0.193	0.181	0.183	0.183	0.185	0.182	0.183	0.188	0.179	0.555	0.553	0.549	0.543	0.547	0.544	0.544	0.55	0.557	0.543	0.177	0.175	0.173	0.173	0.173	0.169	0.167	0.168	0.172	0.171	0.561	0.554	0.545	0.556	0.561	0.551	0.555	0.562	0.563	0.546	0.166	0.167	0.168	0.169	0.17	0.172	0.171	0.171
	1140	0.177	0.192	0.181	0.182	0.182	0.185	0.182	0.182	0.188	0.179	0.557	0.552	0.548	0.545	0.547	0.545	0.545	0.551	0.558	0.544	0.177	0.175	0.173	0.173	0.174	0.169	0.167	0.168	0.172	0.172	0.562	0.555	0.544	0.555	0.56	0.551	0.554	0.562	0.562	0.547	0.165	0.167	0.168	0.169	0.169	0.172	0.17	0.171
	1145	0.177	0.193	0.181	0.182	0.182	0.185	0.182	0.183	0.187	0.178	0.559	0.555	0.552	0.547	0.55	0.546	0.546	0.553	0.56	0.545	0.177	0.175	0.173	0.173	0.174	0.169	0.167	0.169	0.172	0.172	0.564	0.557	0.548	0.558	0.563	0.553	0.557	0.564	0.565	0.548	0.166	0.167	0.167	0.169	0.17	0.173	0.171	0.171
	1150	0.177	0.192	0.181	0.182	0.182	0.185	0.182	0.182	0.188	0.178	0.559	0.556	0.552	0.548	0.55	0.546	0.546	0.553	0.56	0.546	0.177	0.176	0.174	0.174	0.175	0.17	0.168	0.169	0.173	0.173	0.566	0.558	0.548	0.56	0.566	0.555	0.558	0.566	0.566	0.549	0.166	0.168	0.168	0.17	0.17	0.173	0.171	0.172
	1155	0.177	0.192	0.181	0.182	0.182	0.185	0.181	0.183	0.187	0.178	0.559	0.556	0.553	0.548	0.551	0.547	0.547	0.554	0.56	0.547	0.177	0.176	0.174	0.174	0.175	0.17	0.168	0.17	0.173	0.173	0.567	0.557	0.548	0.561	0.567	0.556	0.559	0.568	0.568	0.551	0.166	0.167	0.168	0.17	0.17	0.172	0.171	0.171
	1160	0.177	0.192	0.18	0.182	0.182	0.184	0.181	0.182	0.187	0.178	0.561	0.557	0.555	0.549	0.552	0.547	0.548	0.555	0.561	0.548	0.177	0.176	0.174	0.174	0.175	0.17	0.168	0.17	0.173	0.173	0.568	0.56	0.549	0.562	0.567	0.556	0.56	0.568	0.568	0.552	0.166	0.167	0.168	0.17	0.17	0.173	0.171	0.172
	1165	0.176	0.191	0.18	0.181	0.181	0.184	0.181	0.182	0.187	0.178	0.56	0.556	0.554	0.549	0.552	0.548	0.549	0.556	0.563	0.548	0.177	0.176	0.174	0.174	0.174	0.17	0.168	0.169	0.173	0.172	0.568	0.559	0.548	0.563	0.568	0.556	0.561	0.569	0.568	0.553	0.166	0.167	0.168	0.169	0.169	0.172	0.171	0.171
	1170	0.177	0.191	0.18	0.181	0.181	0.184	0.181	0.182	0.187	0.178	0.56	0.557	0.555	0.55	0.554	0.549	0.551	0.556	0.565	0.549	0.177	0.176	0.174	0.174	0.175	0.17	0.168	0.169	0.173	0.172	0.569	0.558	0.548	0.565	0.569	0.557	0.561	0.57	0.569	0.553	0.166	0.167	0.168	0.17	0.17	0.173	0.171	0.172
	1175	0.177	0.192	0.18	0.18	0.181	0.184	0.18	0.181	0.186	0.178	0.563	0.56	0.556	0.551	0.555	0.55	0.552	0.557	0.566	0.549	0.177	0.177	0.175	0.174	0.175	0.17	0.168	0.17	0.174	0.173	0.569	0.562	0.551	0.565	0.571	0.559	0.563	0.572	0.571	0.555	0.166	0.168	0.168	0.17	0.17	0.173	0.171	0.172
	1180	0.176	0.191	0.18	0.18	0.181	0.183	0.18	0.181	0.186	0.178	0.563	0.56	0.558	0.552	0.555	0.551	0.553	0.557	0.566	0.551	0.177	0.177	0.175	0.174	0.175	0.171	0.168	0.17	0.174	0.173	0.572	0.562	0.551	0.567	0.573	0.561	0.566	0.575	0.573	0.557	0.166	0.168	0.167	0.169	0.17	0.173	0.171	0.172
	1185	0.176	0.191	0.179	0.18	0.18	0.183	0.18	0.181	0.186	0.177	0.566	0.564	0.559	0.555	0.558	0.553	0.555	0.56	0.568	0.55	0.177	0.177	0.175	0.175	0.176	0.17	0.168	0.17	0.174	0.172	0.573	0.565	0.554	0.568	0.572	0.561	0.566	0.575	0.574	0.556	0.166	0.168	0.168	0.169	0.17	0.173	0.171	0.172
	1190	0.176	0.191	0.18	0.18	0.181	0.183	0.18	0.181	0.186	0.177	0.566	0.565	0.561	0.556	0.559	0.555	0.556	0.561	0.569	0.553	0.176	0.177	0.175	0.175	0.176	0.171	0.169	0.17	0.174	0.172	0.574	0.565	0.554	0.569	0.574	0.562	0.567	0.576	0.575	0.558	0.166	0.168	0.168	0.17	0.171	0.174	0.172	0.172
	1195	0.176	0.191	0.179	0.18	0.18	0.183	0.18	0.181	0.186	0.177	0.568	0.565	0.562	0.557	0.56	0.557	0.558	0.563	0.572	0.555	0.176	0.177	0.175	0.175	0.176	0.171	0.169	0.17	0.174	0.172	0.576	0.566	0.554	0.569	0.573	0.563	0.567	0.577	0.575	0.562	0.166	0.168	0.168	0.17	0.171	0.174	0.171	0.171
	1200	0.175	0.191	0.179	0.18	0.18	0.183	0.18	0.181	0.186	0.177	0.571	0.568	0.564	0.559	0.562	0.558	0.559	0.565	0.573	0.556	0.176	0.177	0.175	0.175	0.176	0.171	0.169	0.171	0.174	0.172	0.575	0.568	0.557	0.569	0.575	0.565	0.568	0.578	0.577	0.563	0.166	0.168	0.168	0.17	0.171	0.172	0.172	0.172
	1205	0.176	0.19	0.179	0.18	0.18	0.182	0.18	0.181	0.185	0.177	0.571	0.567	0.564	0.558	0.56	0.557	0.559	0.565	0.572	0.557	0.176	0.177	0.175	0.175	0.176	0.171	0.169	0.171	0.174	0.172	0.578	0.569	0.558	0.571	0.577	0.565	0.569	0.579	0.577	0.564	0.166	0.168	0.168	0.17	0.171	0.173	0.172	0.172
	1210	0.176	0.191	0.179	0.18	0.18	0.183	0.18	0.181	0.186	0.177	0.571	0.567	0.564	0.559	0.564	0.561	0.563	0.568	0.576	0.562	0.176	0.177	0.175	0.175	0.177	0.171	0.169	0.171	0.175	0.172	0.58	0.568	0.557	0.572	0.578	0.567	0.57	0.58	0.579	0.569	0.166	0.168	0.169	0.17	0.17	0.174	0.172	0.172
	1215	0.176	0.19	0.178	0.179	0.18	0.182	0.179	0.18	0.186	0.177	0.574	0.571	0.568	0.562	0.566	0.561	0.562	0.568	0.576	0.559	0.176	0.177	0.175	0.175	0.176	0.171	0.169	0.171	0.174	0.172	0.582	0.571	0.561	0.573	0.579	0.568	0.571	0.581	0.579	0.567	0.166	0.167	0.168	0.17	0.17	0.174	0.172	0.172
	1220	0.175	0.19	0.178	0.179	0.179	0.182	0.179	0.18	0.185	0.177	0.572	0.567	0.565	0.561	0.565	0.561	0.562	0.567	0.575	0.562	0.176	0.176	0.174	0.175	0.176	0.17	0.168	0.171	0.174	0.171	0.581	0.569	0.558	0.572	0.577	0.567	0.569	0.58	0.578	0.569	0.166	0.168	0.169	0.17	0.17	0.173	0.171	0.171
	1225	0.175	0.19	0.178	0.179	0.18	0.182	0.179	0.18	0.185	0.177	0.575	0.57	0.568	0.563	0.566	0.561	0.562	0.568	0.574	0.562	0.176	0.177	0.175	0.175	0.177	0.17	0.169	0.171	0.175	0.171	0.583	0.573	0.562	0.575	0.58	0.571	0.572	0.582	0.581	0.569	0.166	0.168	0.169	0.17	0.17	0.174	0.172	0.172
	1230	0.175	0.19	0.178	0.179	0.179	0.182	0.179	0.18	0.185	0.177	0.575	0.571	0.569	0.564	0.567	0.562	0.564	0.571	0.577	0.565	0.176	0.177	0.175	0.175	0.177	0.17	0.169	0.171	0.175	0.171	0.586	0.574	0.563	0.577	0.581	0.571	0.574	0.584	0.583	0.573	0.165	0.168	0.169	0.17	0.171	0.174	0.173	0.172
	1235	0.175	0.19	0.178	0.179	0.179	0.182	0.179	0.18	0.185	0.176	0.576	0.571	0.57	0.566	0.569	0.565	0.565	0.573	0.58	0.567	0.176	0.177	0.174	0.174	0.177	0.17	0.169	0.171	0.175	0.171	0.585	0.575	0.563	0.576	0.582	0.572	0.575	0.585	0.585	0.574	0.165	0.168	0.169	0.17	0.171	0.174	0.172	0.172
	1240	0.175	0.19	0.178	0.178	0.179	0.181	0.179	0.179	0.185	0.176	0.579	0.572	0.571	0.567	0.569	0.566	0.566	0.573	0.581	0.567	0.175	0.177	0.175	0.175	0.177	0.17	0.169	0.17	0.175	0.171	0.586	0.577	0.564	0.578	0.583	0.573	0.577	0.585	0.584	0.574	0.165	0.168	0.169	0.17	0.171	0.174	0.172	0.172
	1245	0.175	0.19	0.178	0.178	0.179	0.181	0.178	0.179	0.185	0.176	0.577	0.571	0.57	0.566	0.568	0.564	0.564	0.571	0.579	0.568	0.175	0.176	0.175	0.175	0.177	0.17	0.169	0.171	0.175	0.171	0.588	0.576	0.564	0.579	0.583	0.573	0.577	0.585	0.584	0.575	0.165	0.168	0.169	0.17	0.171	0.174	0.172	0.172
	1250	0.175	0.19	0.178	0.179	0.179	0.181	0.178	0.179	0.185	0.176	0.579	0.574	0.574	0.569	0.571	0.568	0.567	0.575	0.582	0.571	0.175	0.176	0.174	0.174	0.176	0.17	0.168	0.17	0.175	0.171	0.587	0.578	0.566	0.58	0.582	0.575	0.578	0.586	0.586	0.575	0.165	0.169	0.168	0.17	0.171	0.174	0.172	0.172
	1255	0.174	0.189	0.177	0.178	0.178	0.181	0.178	0.179	0.185	0.176	0.581	0.576	0.574	0.57	0.573	0.571	0.569	0.576	0.585	0.574	0.175	0.176	0.174	0.174	0.176	0.17	0.168	0.17	0.175	0.171	0.589	0.579	0.568	0.581	0.583	0.575	0.578	0.587	0.587	0.578	0.165	0.169	0.169	0.17	0.171	0.175	0.172	0.172
	1260	0.174	0.189	0.178	0.178	0.178	0.181	0.178	0.179	0.184	0.176	0.581	0.576	0.573	0.57	0.571	0.569	0.567	0.576	0.584	0.572	0.175	0.176	0.174	0.174	0.176	0.17	0.168	0.17	0.175	0.171	0.59	0.58	0.569	0.583	0.586	0.576	0.581	0.588	0.588	0.577	0.165	0.169	0.169	0.171	0.171	0.175	0.173	0.173
	1265	0.174	0.189	0.178	0.178	0.178	0.181	0.178	0.179	0.185	0.176	0.581	0.576	0.573	0.571	0.572	0.569	0.568	0.577	0.584	0.575	0.175	0.175	0.174	0.174	0.176	0.17	0.168	0.17	0.175	0.171	0.591	0.58	0.569	0.584	0.587	0.579	0.582	0.59	0.59	0.579	0.165	0.168	0.169	0.171	0.171	0.175	0.173	0.173
	1270	0.175	0.189	0.177	0.177	0.178	0.181	0.177	0.178	0.184	0.176	0.584	0.579	0.575	0.571	0.574	0.57	0.569	0.577	0.586	0.574	0.175	0.176	0.174	0.174	0.176	0.17	0.168	0.17	0.175	0.171	0.592	0.58	0.571	0.582	0.587	0.578	0.582	0.59	0.588	0.576	0.164	0.168	0.169	0.17	0.171	0.175	0.172	0.173
	1275	0.174	0.189	0.177	0.178	0.178	0.181	0.177	0.179	0.184	0.176	0.584	0.578	0.576	0.572	0.575	0.571	0.57	0.578	0.585	0.576	0.175	0.176	0.174	0.174	0.176	0.169	0.168	0.17	0.175	0.171	0.594	0.581	0.572	0.584	0.587	0.579	0.583	0.592	0.59	0.577	0.164	0.169	0.169	0.17	0.171	0.175	0.173	0.172
	1280	0.174	0.189	0.177	0.177	0.178	0.18	0.177	0.178	0.184	0.175	0.585	0.581	0.577	0.573	0.576	0.574	0.572	0.58	0.588	0.576	0.175	0.176	0.174	0.174	0.176	0.17	0.168	0.17	0.175	0.171	0.593	0.582	0.573	0.584	0.588	0.58	0.583	0.593	0.591	0.579	0.164	0.168	0.169	0.17	0.172	0.175	0.173	0.173
	1285	0.174	0.188	0.177	0.177	0.177	0.18	0.177	0.178	0.184	0.176	0.585	0.579	0.575	0.574	0.575	0.573	0.572	0.579	0.588	0.579	0.174	0.175	0.173	0.173	0.176	0.169	0.168	0.17	0.175	0.17	0.596	0.582	0.573	0.586	0.589	0.582	0.583	0.594	0.594	0.582	0.164	0.168	0.169	0.171	0.172	0.175	0.173	0.172
	1290	0.174	0.188	0.177	0.177	0.177	0.18	0.177	0.178	0.184	0.175	0.586	0.581	0.576	0.575	0.575	0.572	0.572	0.579	0.587	0.577	0.175	0.175	0.173	0.174	0.175	0.169	0.168	0.17	0.175	0.17	0.596	0.584	0.574	0.586	0.59	0.582	0.584	0.595	0.594	0.58	0.163	0.168	0.169	0.17	0.171	0.175	0.172	0.172
	1295	0.174	0.189	0.177	0.176	0.177	0.18	0.177	0.178	0.184	0.175	0.587	0.584	0.578	0.577	0.578	0.574	0.574	0.581	0.589	0.58	0.175	0.176	0.173	0.174	0.176	0.169	0.168	0.169	0.175	0.171	0.598	0.587	0.576	0.589	0.594	0.584	0.587	0.598	0.596	0.582	0.164	0.169	0.169	0.17	0.172	0.176	0.173	0.174
	1300	0.174	0.188	0.176	0.177	0.177	0.18	0.177	0.178	0.184	0.175	0.588	0.583	0.58	0.578	0.58	0.575	0.575	0.581	0.59	0.581	0.174	0.175	0.173	0.173	0.175	0.169	0.168	0.169	0.174	0.17	0.596	0.587	0.577	0.586	0.589	0.584	0.585	0.597	0.595	0.581	0.164	0.168	0.169	0.17	0.172	0.175	0.173	0.173
	1305	0.173	0.188	0.176	0.177	0.177	0.179	0.176	0.178	0.183	0.175	0.588	0.583	0.579	0.578	0.579	0.575	0.575	0.581	0.588	0.579	0.174	0.175	0.173	0.173	0.175	0.169	0.167	0.169	0.174	0.17	0.599	0.587	0.576	0.589	0.591	0.584	0.586	0.597	0.595	0.58	0.164	0.168	0.169	0.171	0.172	0.175	0.173	0.173
	1310	0.174	0.188	0.176	0.176	0.176	0.179	0.176	0.177	0.183	0.174	0.59	0.586	0.581	0.58	0.581	0.575	0.575	0.582	0.589	0.579	0.175	0.175	0.173	0.173	0.175	0.169	0.168	0.169	0.174	0.17	0.6	0.59	0.579	0.588	0.592	0.586	0.588	0.598	0.596	0.581	0.164	0.169	0.169	0.17	0.172	0.175	0.173	0.173
	1315	0.173	0.188	0.176	0.176	0.176	0.179	0.176	0.177	0.183	0.174	0.59	0.585	0.581	0.581	0.582	0.576	0.576	0.582	0.59	0.58	0.174	0.175	0.173	0.173	0.175	0.169	0.167	0.169	0.174	0.171	0.601	0.592	0.582	0.59	0.594	0.588	0.588	0.598	0.597	0.583	0.164	0.168	0.169	0.17	0.171	0.175	0.172	0.173
	1320	0.173	0.187	0.176	0.176	0.176	0.179	0.177	0.177	0.183	0.174	0.591	0.585	0.581	0.581	0.581	0.577	0.576	0.584	0.591	0.584	0.174	0.175	0.173	0.173	0.175	0.169	0.167	0.169	0.174	0.17	0.601	0.589	0.58	0.592	0.595	0.589	0.589	0.599	0.6	0.587	0.163	0.168	0.169	0.171	0.172	0.176	0.173	0.174
	1325	0.173	0.188	0.176	0.176	0.176	0.179	0.176	0.177	0.183	0.174	0.593	0.59	0.585	0.583	0.586	0.579	0.579	0.587	0.595	0.581	0.174	0.175	0.173	0.173	0.175	0.169	0.167	0.169	0.174	0.17	0.603	0.592	0.582	0.593	0.597	0.59	0.59	0.601	0.601	0.585	0.163	0.169	0.169	0.17	0.172	0.176	0.173	0.173
	1330	0.173	0.188	0.176	0.176	0.176	0.179	0.176	0.177	0.182	0.174	0.592	0.588	0.583	0.581	0.584	0.578	0.578	0.586	0.595	0.585	0.174	0.175	0.173	0.173	0.175	0.169	0.167	0.169	0.174	0.17	0.605	0.591	0.581	0.595	0.599	0.592	0.592	0.602	0.603	0.587	0.163	0.169	0.169	0.171	0.173	0.176	0.174	0.174
	1335	0.173	0.187	0.175	0.176	0.176	0.179	0.176	0.177	0.183	0.174	0.591	0.587	0.583	0.581	0.584	0.575	0.577	0.584	0.592	0.584	0.174	0.175	0.173	0.173	0.175	0.168	0.167	0.169	0.174	0.17	0.603	0.591	0.581	0.592	0.598	0.589	0.592	0.601	0.602	0.586	0.163	0.169	0.169	0.171	0.172	0.175	0.173	0.174
	1340	0.173	0.188	0.175	0.175	0.176	0.179	0.176	0.177	0.183	0.174	0.594	0.591	0.586	0.584	0.587	0.579	0.58	0.587	0.597	0.585	0.174	0.175	0.173	0.173	0.174	0.169	0.167	0.169	0.174	0.17	0.606	0.594	0.583	0.594	0.599	0.591	0.593	0.603	0.603	0.586	0.163	0.169	0.169	0.171	0.172	0.176	0.173	0.174
	1345	0.172	0.187	0.175	0.176	0.176	0.179	0.175	0.177	0.183	0.174	0.594	0.591	0.585	0.584	0.587	0.58	0.582	0.587	0.597	0.586	0.174	0.174	0.172	0.173	0.175	0.169	0.167	0.169	0.174	0.17	0.608	0.593	0.582	0.597	0.6	0.592	0.594	0.605	0.605	0.59	0.163	0.169	0.169	0.171	0.173	0.176	0.174	0.174
	1350	0.172	0.187	0.175	0.175	0.176	0.178	0.176	0.177	0.182	0.174	0.594	0.593	0.587	0.586	0.589	0.581	0.582	0.589	0.597	0.585	0.173	0.174	0.172	0.172	0.174	0.168	0.167	0.169	0.173	0.17	0.609	0.595	0.583	0.595	0.599	0.592	0.594	0.604	0.605	0.587	0.162	0.169	0.169	0.171	0.172	0.175	0.173	0.174
	1355	0.172	0.187	0.175	0.174	0.175	0.178	0.175	0.176	0.182	0.174	0.594	0.592	0.588	0.586	0.588	0.582	0.582	0.589	0.596	0.586	0.173	0.174	0.173	0.173	0.174	0.168	0.167	0.169	0.174	0.17	0.608	0.597	0.584	0.596	0.599	0.592	0.594	0.604	0.604	0.588	0.162	0.169	0.169	0.171	0.172	0.175	0.174	0.174
	1360	0.172	0.187	0.175	0.175	0.175	0.178	0.175	0.176	0.182	0.173	0.594	0.593	0.588	0.585	0.588	0.583	0.582	0.59	0.597	0.584	0.173	0.174	0.173	0.172	0.174	0.169	0.167	0.169	0.174	0.17	0.609	0.596	0.584	0.598	0.601	0.594	0.595	0.605	0.606	0.589	0.162	0.169	0.169	0.171	0.172	0.175	0.174	0.174
	1365	0.172	0.186	0.175	0.175	0.175	0.178	0.175	0.176	0.181	0.173	0.593	0.594	0.587	0.584	0.587	0.583	0.58	0.59	0.597	0.586	0.173	0.174	0.172	0.172	0.174	0.168	0.167	0.169	0.174	0.169	0.608	0.597	0.584	0.595	0.6	0.594	0.594	0.604	0.605	0.588	0.162	0.169	0.17	0.172	0.172	0.175	0.174	0.174
	1370	0.172	0.186	0.175	0.175	0.175	0.178	0.175	0.176	0.181	0.173	0.593	0.59	0.586	0.584	0.588	0.582	0.582	0.59	0.597	0.587	0.173	0.174	0.172	0.172	0.174	0.168	0.167	0.169	0.174	0.169	0.607	0.597	0.585	0.597	0.602	0.594	0.595	0.605	0.606	0.59	0.162	0.168	0.17	0.171	0.172	0.175	0.173	0.173
	1375	0.171	0.186	0.174	0.175	0.175	0.177	0.175	0.176	0.182	0.173	0.596	0.594	0.589	0.587	0.591	0.585	0.584	0.59	0.597	0.589	0.173	0.174	0.173	0.172	0.174	0.168	0.167	0.169	0.174	0.17	0.61	0.599	0.587	0.6	0.604	0.595	0.597	0.606	0.608	0.591	0.162	0.169	0.17	0.171	0.173	0.175	0.174	0.173
	1380	0.171	0.185	0.174	0.175	0.174	0.177	0.174	0.176	0.181	0.173	0.594	0.592	0.587	0.586	0.59	0.585	0.584	0.589	0.597	0.59	0.172	0.173	0.172	0.172	0.174	0.168	0.167	0.168	0.173	0.169	0.61	0.596	0.584	0.599	0.603	0.595	0.596	0.605	0.607	0.594	0.161	0.167	0.169	0.171	0.171	0.174	0.173	0.173
	1385	0.171	0.186	0.174	0.174	0.174	0.177	0.174	0.175	0.181	0.173	0.596	0.594	0.589	0.588	0.593	0.586	0.586	0.591	0.599	0.589	0.172	0.173	0.172	0.172	0.174	0.168	0.167	0.168	0.173	0.169	0.611	0.597	0.587	0.6	0.605	0.596	0.598	0.607	0.607	0.592	0.161	0.168	0.169	0.171	0.172	0.174	0.174	0.172
	1390	0.172	0.185	0.174	0.174	0.174	0.177	0.174	0.175	0.181	0.173	0.596	0.593	0.589	0.587	0.591	0.585	0.585	0.591	0.599	0.591	0.172	0.173	0.172	0.172	0.174	0.168	0.166	0.168	0.173	0.169	0.612	0.598	0.586	0.601	0.605	0.597	0.599	0.608	0.608	0.595	0.161	0.168	0.17	0.171	0.172	0.174	0.174	0.173
	1395	0.171	0.186	0.174	0.174	0.175	0.177	0.174	0.175	0.181	0.173	0.598	0.597	0.593	0.589	0.595	0.588	0.587	0.593	0.6	0.59	0.172	0.174	0.172	0.172	0.174	0.168	0.167	0.168	0.174	0.169	0.612	0.601	0.59	0.6	0.606	0.598	0.599	0.61	0.609	0.594	0.161	0.168	0.17	0.171	0.171	0.174	0.174	0.173
	1400	0.171	0.185	0.174	0.174	0.174	0.177	0.174	0.175	0.181	0.172	0.598	0.596	0.592	0.589	0.595	0.589	0.589	0.593	0.601	0.593	0.172	0.173	0.172	0.172	0.174	0.168	0.167	0.168	0.173	0.169	0.612	0.603	0.59	0.602	0.608	0.597	0.6	0.61	0.609	0.595	0.161	0.168	0.169	0.171	0.171	0.173	0.173	0.172
	1405	0.171	0.185	0.174	0.174	0.174	0.177	0.174	0.175	0.181	0.172	0.598	0.598	0.594	0.59	0.595	0.59	0.589	0.593	0.601	0.592	0.172	0.173	0.172	0.172	0.174	0.168	0.167	0.169	0.174	0.169	0.614	0.604	0.591	0.603	0.609	0.599	0.602	0.612	0.612	0.597	0.161	0.168	0.169	0.171	0.171	0.173	0.173	0.172
	1410	0.171	0.185	0.173	0.174	0.174	0.177	0.174	0.175	0.181	0.172	0.598	0.599	0.595	0.591	0.595	0.59	0.589	0.594	0.601	0.592	0.172	0.173	0.172	0.172	0.174	0.168	0.166	0.168	0.173	0.169	0.615	0.604	0.591	0.604	0.609	0.599	0.601	0.612	0.612	0.596	0.161	0.167	0.169	0.171	0.17	0.173	0.173	0.172
	1415	0.171	0.185	0.173	0.173	0.174	0.177	0.174	0.174	0.181	0.172	0.6	0.599	0.596	0.591	0.596	0.59	0.589	0.595	0.602	0.592	0.172	0.173	0.171	0.172	0.173	0.168	0.167	0.168	0.173	0.168	0.615	0.603	0.591	0.605	0.611	0.599	0.601	0.613	0.613	0.597	0.16	0.167	0.169	0.17	0.17	0.173	0.173	0.171
	1420	0.17	0.185	0.173	0.173	0.174	0.176	0.173	0.174	0.18	0.172	0.599	0.597	0.594	0.589	0.594	0.589	0.588	0.594	0.603	0.593	0.172	0.173	0.172	0.172	0.173	0.168	0.166	0.168	0.173	0.169	0.615	0.605	0.593	0.606	0.611	0.6	0.601	0.614	0.613	0.597	0.16	0.167	0.168	0.17	0.171	0.173	0.173	0.172
	1425	0.17	0.185	0.173	0.173	0.174	0.176	0.173	0.174	0.181	0.172	0.6	0.596	0.593	0.59	0.593	0.588	0.587	0.592	0.601	0.595	0.171	0.173	0.172	0.172	0.173	0.167	0.166	0.168	0.173	0.169	0.617	0.602	0.59	0.608	0.612	0.6	0.603	0.614	0.613	0.601	0.16	0.166	0.168	0.17	0.171	0.173	0.173	0.171
	1430	0.17	0.184	0.173	0.173	0.173	0.175	0.173	0.174	0.18	0.171	0.601	0.599	0.596	0.592	0.597	0.59	0.589	0.595	0.603	0.593	0.171	0.173	0.172	0.171	0.173	0.168	0.166	0.168	0.173	0.168	0.615	0.604	0.592	0.606	0.61	0.602	0.603	0.615	0.613	0.597	0.16	0.167	0.168	0.17	0.17	0.172	0.173	0.171
	1435	0.17	0.185	0.173	0.173	0.173	0.176	0.173	0.174	0.179	0.172	0.603	0.601	0.597	0.593	0.597	0.591	0.59	0.597	0.604	0.593	0.172	0.173	0.172	0.172	0.173	0.168	0.166	0.168	0.173	0.168	0.615	0.606	0.594	0.606	0.611	0.602	0.602	0.614	0.612	0.597	0.16	0.167	0.168	0.169	0.169	0.171	0.171	0.171
	1440	0.17	0.185	0.173	0.173	0.173	0.176	0.173	0.174	0.18	0.171	0.604	0.602	0.599	0.595	0.598	0.593	0.592	0.597	0.604	0.593	0.172	0.173	0.172	0.172	0.174	0.168	0.167	0.168	0.173	0.168	0.618	0.608	0.596	0.608	0.612	0.603	0.601	0.615	0.612	0.598	0.159	0.166	0.168	0.17	0.17	0.172	0.172	0.171
	Min	EcAPMIN	EcAPMIN	EcAPMIN	EcAPMIN	EcAPMIN	EcAPMIN	EcAPMIN	EcAPMIN	EcAPMIN	EcAPMIN	EcAPLB	EcAPLB	EcAPLB	EcAPLB	EcAPLB	EcAPLB	EcAPLB	EcAPLB	EcAPLB	EcAPLB	EcAMNalM	EcAMNalM	EcAMNalM	EcAMNalM	EcAMNalM	EcAMNalM	EcAMNalM	EcAMNalM	EcAMNalM	EcAMNalM	EcAMNalL	EcAMNalL	EcAMNalL	EcAMNalL	EcAMNalL	EcAMNalL	EcAMNalL	EcAMNalL	EcAMNalL	EcAMNalL	ECTAMin	ECTAMin	ECTAMin	ECTAMin	ECTAMin	ECTAMin	ECTAMin	ECTAMin
	0	0.02	0.02	0.02	0.022	0.02	0.02	0.02	0.02	0.02	0.021	0.02	0.021	0.021	0.02	0.023	0.021	0.021	0.023	0.023	0.023	0.021	0.023	0.021	0.021	0.021	0.02	0.02	0.02	0.02	0.02	0.023	0.022	0.022	0.022	0.021	0.021	0.022	0.02	0.02	0.023	0.02	0.02	0.02	0.02	0.021	0.021	0.021	0.02
	5	0.022	0.022	0.022	0.024	0.022	0.022	0.022	0.022	0.022	0.023	0.024	0.025	0.024	0.024	0.027	0.025	0.025	0.027	0.027	0.026	0.022	0.024	0.022	0.022	0.022	0.022	0.022	0.022	0.021	0.022	0.027	0.025	0.026	0.026	0.025	0.026	0.026	0.024	0.023	0.027	0.021	0.021	0.022	0.021	0.022	0.022	0.022	0.022
	10	0.024	0.024	0.025	0.027	0.025	0.025	0.024	0.024	0.025	0.026	0.028	0.029	0.029	0.028	0.032	0.03	0.03	0.031	0.032	0.032	0.024	0.026	0.024	0.024	0.024	0.023	0.024	0.024	0.023	0.024	0.032	0.029	0.031	0.031	0.029	0.03	0.031	0.028	0.027	0.032	0.023	0.022	0.023	0.022	0.023	0.023	0.023	0.023
	15	0.026	0.027	0.027	0.029	0.027	0.027	0.027	0.027	0.027	0.028	0.033	0.034	0.034	0.033	0.038	0.035	0.034	0.036	0.037	0.037	0.025	0.027	0.025	0.025	0.025	0.025	0.026	0.026	0.025	0.026	0.037	0.034	0.036	0.036	0.034	0.036	0.036	0.032	0.032	0.038	0.025	0.024	0.024	0.024	0.025	0.026	0.025	0.025
	20	0.029	0.029	0.029	0.032	0.029	0.03	0.029	0.029	0.03	0.031	0.038	0.04	0.04	0.039	0.044	0.041	0.041	0.042	0.043	0.043	0.027	0.029	0.027	0.027	0.027	0.026	0.027	0.027	0.027	0.027	0.044	0.04	0.041	0.041	0.04	0.042	0.042	0.038	0.038	0.044	0.026	0.025	0.026	0.025	0.028	0.027	0.027	0.026
	25	0.031	0.031	0.032	0.035	0.032	0.033	0.032	0.032	0.033	0.034	0.045	0.047	0.046	0.045	0.051	0.047	0.047	0.049	0.051	0.05	0.029	0.031	0.029	0.029	0.029	0.028	0.029	0.029	0.028	0.029	0.05	0.045	0.048	0.048	0.047	0.047	0.048	0.044	0.044	0.05	0.028	0.027	0.028	0.028	0.029	0.029	0.03	0.028
	30	0.035	0.035	0.035	0.038	0.035	0.036	0.035	0.036	0.036	0.037	0.052	0.055	0.054	0.052	0.059	0.054	0.054	0.056	0.058	0.058	0.03	0.033	0.031	0.031	0.031	0.03	0.031	0.031	0.03	0.03	0.058	0.051	0.055	0.054	0.053	0.055	0.056	0.051	0.05	0.059	0.03	0.029	0.03	0.029	0.031	0.031	0.032	0.03
	35	0.038	0.038	0.039	0.042	0.038	0.039	0.038	0.039	0.039	0.04	0.06	0.062	0.06	0.059	0.067	0.062	0.062	0.064	0.066	0.066	0.033	0.035	0.033	0.033	0.033	0.032	0.032	0.033	0.032	0.032	0.066	0.059	0.062	0.062	0.061	0.062	0.063	0.059	0.059	0.066	0.032	0.031	0.032	0.031	0.033	0.033	0.034	0.032
	40	0.041	0.042	0.042	0.045	0.042	0.043	0.042	0.042	0.043	0.043	0.067	0.071	0.069	0.067	0.075	0.07	0.07	0.072	0.074	0.074	0.034	0.037	0.035	0.034	0.035	0.034	0.034	0.035	0.034	0.034	0.074	0.067	0.071	0.07	0.069	0.07	0.072	0.066	0.066	0.074	0.034	0.033	0.034	0.033	0.035	0.035	0.036	0.034
	45	0.045	0.045	0.046	0.049	0.046	0.046	0.046	0.046	0.047	0.047	0.076	0.08	0.077	0.075	0.083	0.078	0.078	0.081	0.083	0.082	0.036	0.039	0.036	0.037	0.037	0.036	0.036	0.037	0.036	0.036	0.083	0.075	0.08	0.078	0.077	0.079	0.082	0.075	0.074	0.083	0.037	0.036	0.036	0.035	0.037	0.037	0.038	0.036
	50	0.048	0.05	0.052	0.053	0.05	0.05	0.049	0.05	0.051	0.051	0.083	0.088	0.086	0.085	0.092	0.085	0.085	0.089	0.092	0.09	0.039	0.041	0.038	0.038	0.039	0.037	0.038	0.038	0.038	0.038	0.093	0.084	0.089	0.087	0.086	0.088	0.09	0.085	0.085	0.092	0.04	0.038	0.039	0.038	0.04	0.04	0.041	0.039
	55	0.053	0.053	0.054	0.057	0.054	0.054	0.053	0.054	0.055	0.055	0.093	0.096	0.096	0.093	0.102	0.095	0.095	0.099	0.102	0.1	0.04	0.043	0.04	0.04	0.041	0.039	0.04	0.041	0.04	0.04	0.102	0.092	0.098	0.096	0.095	0.096	0.098	0.094	0.093	0.101	0.042	0.04	0.042	0.041	0.042	0.042	0.043	0.042
	60	0.057	0.058	0.057	0.061	0.058	0.058	0.057	0.058	0.059	0.059	0.102	0.106	0.107	0.103	0.113	0.104	0.105	0.109	0.112	0.11	0.043	0.046	0.042	0.043	0.043	0.042	0.042	0.043	0.042	0.042	0.112	0.102	0.107	0.106	0.105	0.106	0.109	0.103	0.101	0.111	0.045	0.043	0.045	0.043	0.045	0.044	0.046	0.046
	65	0.061	0.062	0.062	0.066	0.062	0.062	0.061	0.062	0.063	0.063	0.113	0.118	0.117	0.114	0.122	0.114	0.115	0.119	0.122	0.121	0.046	0.048	0.045	0.045	0.046	0.044	0.045	0.045	0.044	0.045	0.122	0.111	0.118	0.117	0.115	0.116	0.118	0.112	0.112	0.121	0.048	0.046	0.048	0.046	0.048	0.047	0.048	0.048
	70	0.065	0.066	0.065	0.07	0.066	0.066	0.065	0.066	0.067	0.067	0.124	0.129	0.126	0.123	0.133	0.126	0.126	0.13	0.133	0.132	0.049	0.051	0.048	0.048	0.049	0.047	0.048	0.048	0.047	0.048	0.133	0.121	0.127	0.127	0.126	0.127	0.129	0.123	0.122	0.13	0.051	0.049	0.05	0.049	0.05	0.05	0.051	0.051
	75	0.07	0.07	0.07	0.072	0.07	0.07	0.069	0.07	0.071	0.07	0.135	0.139	0.134	0.134	0.141	0.135	0.135	0.139	0.143	0.141	0.051	0.054	0.05	0.05	0.051	0.049	0.05	0.05	0.05	0.05	0.141	0.132	0.135	0.139	0.136	0.134	0.138	0.131	0.13	0.138	0.055	0.052	0.054	0.052	0.054	0.054	0.055	0.055
	80	0.073	0.075	0.072	0.075	0.073	0.073	0.072	0.072	0.074	0.074	0.143	0.146	0.142	0.142	0.149	0.143	0.142	0.147	0.151	0.148	0.054	0.057	0.053	0.053	0.054	0.052	0.053	0.053	0.052	0.053	0.149	0.14	0.142	0.147	0.144	0.142	0.145	0.14	0.138	0.146	0.058	0.056	0.057	0.055	0.057	0.057	0.057	0.058
	85	0.075	0.078	0.075	0.079	0.076	0.076	0.075	0.076	0.077	0.077	0.152	0.154	0.152	0.149	0.158	0.152	0.15	0.154	0.16	0.157	0.058	0.06	0.056	0.056	0.057	0.055	0.056	0.056	0.055	0.057	0.158	0.148	0.151	0.157	0.152	0.15	0.151	0.15	0.147	0.154	0.062	0.059	0.06	0.058	0.06	0.06	0.061	0.061
	90	0.079	0.081	0.079	0.082	0.08	0.08	0.079	0.079	0.081	0.081	0.16	0.164	0.161	0.159	0.168	0.159	0.157	0.163	0.169	0.166	0.061	0.063	0.059	0.059	0.06	0.058	0.059	0.059	0.058	0.059	0.168	0.157	0.16	0.167	0.162	0.158	0.163	0.157	0.155	0.164	0.066	0.062	0.064	0.062	0.065	0.064	0.064	0.065
	95	0.083	0.084	0.083	0.086	0.083	0.083	0.082	0.083	0.084	0.084	0.17	0.175	0.171	0.168	0.178	0.167	0.166	0.172	0.18	0.177	0.064	0.066	0.062	0.062	0.063	0.061	0.062	0.062	0.061	0.062	0.178	0.168	0.17	0.176	0.17	0.169	0.173	0.169	0.167	0.175	0.07	0.065	0.067	0.065	0.068	0.068	0.068	0.068
	100	0.087	0.088	0.086	0.09	0.086	0.087	0.085	0.086	0.088	0.087	0.18	0.185	0.181	0.178	0.188	0.177	0.176	0.182	0.188	0.187	0.068	0.07	0.065	0.065	0.066	0.065	0.065	0.065	0.064	0.065	0.189	0.177	0.179	0.186	0.181	0.18	0.184	0.179	0.177	0.185	0.074	0.069	0.071	0.069	0.072	0.071	0.071	0.071
	105	0.09	0.091	0.089	0.093	0.09	0.09	0.089	0.089	0.091	0.091	0.19	0.195	0.192	0.189	0.199	0.187	0.185	0.192	0.197	0.196	0.071	0.073	0.068	0.068	0.069	0.068	0.068	0.068	0.067	0.069	0.201	0.188	0.19	0.198	0.193	0.19	0.195	0.189	0.187	0.194	0.077	0.072	0.075	0.073	0.076	0.076	0.075	0.075
	110	0.093	0.095	0.093	0.096	0.093	0.093	0.092	0.093	0.095	0.094	0.2	0.207	0.203	0.2	0.211	0.197	0.196	0.203	0.21	0.207	0.075	0.076	0.072	0.072	0.073	0.071	0.071	0.071	0.07	0.072	0.213	0.201	0.201	0.209	0.204	0.201	0.207	0.201	0.198	0.206	0.082	0.076	0.078	0.077	0.079	0.08	0.079	0.079
	115	0.096	0.098	0.096	0.099	0.096	0.097	0.095	0.096	0.098	0.097	0.212	0.218	0.215	0.212	0.22	0.21	0.209	0.215	0.222	0.219	0.079	0.08	0.075	0.075	0.077	0.075	0.075	0.075	0.073	0.076	0.225	0.214	0.212	0.221	0.215	0.213	0.217	0.213	0.21	0.218	0.085	0.079	0.082	0.08	0.084	0.083	0.082	0.083
	120	0.1	0.101	0.099	0.103	0.1	0.1	0.099	0.099	0.102	0.1	0.225	0.228	0.226	0.223	0.232	0.221	0.22	0.225	0.232	0.229	0.082	0.083	0.079	0.079	0.08	0.078	0.078	0.078	0.077	0.079	0.237	0.224	0.222	0.232	0.226	0.223	0.229	0.224	0.222	0.23	0.089	0.083	0.086	0.084	0.087	0.088	0.086	0.087
	125	0.103	0.105	0.103	0.106	0.103	0.104	0.102	0.103	0.105	0.103	0.236	0.241	0.239	0.234	0.245	0.232	0.231	0.236	0.244	0.24	0.086	0.087	0.083	0.082	0.083	0.082	0.082	0.082	0.08	0.083	0.249	0.237	0.233	0.242	0.237	0.236	0.24	0.237	0.234	0.241	0.093	0.087	0.09	0.088	0.091	0.091	0.09	0.09
	130	0.106	0.108	0.106	0.11	0.107	0.107	0.105	0.106	0.108	0.107	0.247	0.253	0.249	0.245	0.257	0.245	0.244	0.249	0.258	0.254	0.09	0.091	0.086	0.086	0.087	0.086	0.085	0.085	0.084	0.086	0.261	0.248	0.245	0.254	0.248	0.247	0.252	0.249	0.247	0.253	0.098	0.091	0.094	0.092	0.095	0.096	0.095	0.095
	135	0.109	0.112	0.109	0.113	0.11	0.11	0.109	0.11	0.112	0.11	0.258	0.263	0.261	0.256	0.266	0.256	0.254	0.26	0.269	0.265	0.093	0.094	0.09	0.089	0.091	0.089	0.089	0.089	0.088	0.09	0.273	0.26	0.255	0.265	0.258	0.257	0.264	0.259	0.257	0.263	0.103	0.095	0.098	0.096	0.099	0.1	0.099	0.099
	140	0.112	0.116	0.112	0.116	0.113	0.113	0.112	0.113	0.115	0.113	0.27	0.273	0.27	0.267	0.275	0.267	0.266	0.271	0.28	0.272	0.097	0.098	0.093	0.093	0.094	0.092	0.092	0.092	0.091	0.093	0.28	0.269	0.263	0.275	0.27	0.267	0.272	0.27	0.268	0.266	0.108	0.1	0.102	0.1	0.103	0.103	0.104	0.103
	145	0.115	0.118	0.116	0.12	0.117	0.117	0.116	0.116	0.119	0.117	0.276	0.278	0.276	0.274	0.279	0.271	0.27	0.276	0.284	0.276	0.101	0.102	0.097	0.097	0.098	0.096	0.096	0.096	0.095	0.097	0.284	0.276	0.268	0.28	0.276	0.272	0.276	0.278	0.276	0.272	0.112	0.104	0.107	0.104	0.108	0.108	0.108	0.107
	150	0.118	0.122	0.12	0.123	0.12	0.121	0.119	0.12	0.122	0.12	0.281	0.283	0.281	0.279	0.282	0.274	0.273	0.278	0.288	0.282	0.104	0.106	0.101	0.101	0.102	0.1	0.1	0.1	0.098	0.101	0.29	0.282	0.272	0.283	0.281	0.277	0.28	0.283	0.28	0.275	0.116	0.109	0.111	0.109	0.112	0.113	0.113	0.111
	155	0.122	0.126	0.123	0.127	0.124	0.125	0.123	0.124	0.127	0.124	0.287	0.288	0.285	0.283	0.286	0.279	0.278	0.284	0.292	0.285	0.109	0.111	0.105	0.105	0.106	0.105	0.104	0.104	0.103	0.105	0.294	0.286	0.276	0.288	0.285	0.28	0.284	0.288	0.283	0.279	0.122	0.113	0.116	0.113	0.117	0.117	0.117	0.116
	160	0.126	0.13	0.127	0.132	0.128	0.128	0.127	0.127	0.13	0.128	0.29	0.292	0.29	0.286	0.29	0.284	0.283	0.289	0.296	0.29	0.113	0.115	0.11	0.11	0.111	0.109	0.108	0.108	0.106	0.109	0.298	0.29	0.279	0.293	0.29	0.284	0.287	0.292	0.289	0.283	0.126	0.118	0.12	0.118	0.122	0.123	0.122	0.121
	165	0.13	0.133	0.131	0.136	0.132	0.132	0.131	0.131	0.134	0.132	0.294	0.295	0.294	0.29	0.293	0.288	0.287	0.293	0.301	0.293	0.117	0.118	0.113	0.113	0.114	0.113	0.112	0.112	0.111	0.114	0.302	0.294	0.281	0.297	0.293	0.289	0.291	0.296	0.293	0.287	0.131	0.123	0.125	0.123	0.127	0.128	0.127	0.126
	170	0.134	0.138	0.135	0.14	0.136	0.137	0.135	0.136	0.139	0.137	0.298	0.298	0.297	0.294	0.299	0.292	0.291	0.297	0.304	0.297	0.122	0.124	0.118	0.119	0.119	0.118	0.116	0.116	0.115	0.117	0.307	0.297	0.287	0.301	0.299	0.292	0.295	0.301	0.297	0.291	0.136	0.127	0.13	0.128	0.131	0.132	0.131	0.131
	175	0.138	0.142	0.14	0.144	0.14	0.141	0.14	0.14	0.143	0.14	0.302	0.303	0.303	0.3	0.303	0.296	0.295	0.3	0.308	0.3	0.126	0.128	0.123	0.123	0.123	0.122	0.121	0.121	0.119	0.122	0.311	0.302	0.292	0.306	0.303	0.296	0.302	0.305	0.3	0.296	0.141	0.132	0.135	0.133	0.137	0.138	0.136	0.136
	180	0.141	0.146	0.144	0.148	0.144	0.145	0.143	0.144	0.147	0.144	0.305	0.308	0.307	0.304	0.308	0.301	0.3	0.305	0.313	0.306	0.131	0.133	0.127	0.128	0.127	0.126	0.126	0.126	0.125	0.127	0.315	0.307	0.297	0.31	0.308	0.301	0.307	0.31	0.306	0.299	0.146	0.137	0.14	0.138	0.142	0.143	0.142	0.142
	185	0.145	0.15	0.149	0.152	0.149	0.149	0.148	0.148	0.151	0.148	0.312	0.313	0.311	0.308	0.312	0.306	0.304	0.31	0.318	0.309	0.136	0.138	0.132	0.132	0.133	0.131	0.13	0.13	0.13	0.131	0.32	0.311	0.302	0.314	0.312	0.306	0.312	0.314	0.311	0.304	0.151	0.143	0.145	0.143	0.148	0.148	0.147	0.148
	190	0.149	0.155	0.152	0.156	0.152	0.153	0.151	0.152	0.155	0.152	0.316	0.318	0.316	0.313	0.317	0.31	0.309	0.315	0.322	0.315	0.14	0.142	0.137	0.137	0.137	0.135	0.135	0.135	0.134	0.136	0.324	0.316	0.306	0.318	0.315	0.31	0.317	0.319	0.316	0.308	0.155	0.148	0.15	0.148	0.153	0.154	0.152	0.153
	195	0.153	0.159	0.156	0.16	0.156	0.157	0.155	0.156	0.159	0.156	0.319	0.322	0.321	0.318	0.32	0.314	0.312	0.319	0.326	0.317	0.146	0.148	0.142	0.142	0.143	0.14	0.139	0.14	0.139	0.141	0.328	0.32	0.311	0.323	0.321	0.314	0.32	0.323	0.321	0.311	0.161	0.153	0.154	0.153	0.157	0.158	0.157	0.158
	200	0.157	0.163	0.16	0.163	0.161	0.161	0.16	0.16	0.163	0.157	0.324	0.326	0.323	0.321	0.323	0.318	0.317	0.324	0.331	0.321	0.15	0.152	0.146	0.146	0.147	0.144	0.144	0.145	0.144	0.146	0.332	0.324	0.313	0.327	0.323	0.319	0.324	0.327	0.324	0.316	0.165	0.158	0.16	0.157	0.162	0.164	0.163	0.163
	205	0.159	0.167	0.163	0.162	0.164	0.165	0.162	0.163	0.166	0.16	0.328	0.328	0.326	0.323	0.327	0.322	0.32	0.326	0.334	0.325	0.154	0.156	0.151	0.151	0.152	0.149	0.148	0.149	0.149	0.149	0.335	0.328	0.318	0.33	0.328	0.321	0.326	0.333	0.329	0.318	0.168	0.163	0.164	0.163	0.167	0.169	0.167	0.168
	210	0.159	0.17	0.164	0.166	0.163	0.164	0.162	0.163	0.168	0.16	0.332	0.333	0.33	0.327	0.331	0.324	0.322	0.329	0.337	0.327	0.158	0.161	0.155	0.155	0.156	0.153	0.153	0.153	0.153	0.154	0.338	0.331	0.322	0.332	0.332	0.326	0.33	0.334	0.33	0.322	0.169	0.168	0.168	0.167	0.171	0.173	0.173	0.173
	215	0.162	0.17	0.165	0.165	0.166	0.167	0.165	0.166	0.169	0.159	0.336	0.337	0.332	0.33	0.333	0.327	0.326	0.331	0.341	0.33	0.163	0.165	0.159	0.159	0.161	0.157	0.157	0.158	0.158	0.158	0.341	0.334	0.324	0.336	0.335	0.328	0.333	0.338	0.335	0.325	0.171	0.172	0.17	0.172	0.173	0.176	0.176	0.176
	220	0.16	0.174	0.164	0.165	0.166	0.166	0.164	0.165	0.167	0.159	0.339	0.339	0.335	0.333	0.336	0.33	0.329	0.335	0.344	0.333	0.163	0.168	0.163	0.163	0.165	0.161	0.158	0.16	0.163	0.159	0.345	0.338	0.328	0.339	0.339	0.331	0.337	0.341	0.339	0.328	0.171	0.173	0.173	0.173	0.176	0.178	0.178	0.178
	225	0.161	0.172	0.164	0.164	0.166	0.166	0.164	0.165	0.167	0.158	0.341	0.342	0.338	0.336	0.337	0.332	0.332	0.339	0.347	0.337	0.166	0.171	0.165	0.164	0.165	0.163	0.161	0.162	0.165	0.162	0.347	0.341	0.33	0.342	0.341	0.334	0.339	0.343	0.34	0.331	0.17	0.174	0.173	0.176	0.175	0.177	0.178	0.177
	230	0.159	0.172	0.163	0.164	0.165	0.166	0.163	0.164	0.166	0.157	0.344	0.343	0.34	0.337	0.341	0.335	0.334	0.341	0.349	0.34	0.166	0.17	0.165	0.165	0.167	0.163	0.161	0.162	0.168	0.161	0.351	0.344	0.333	0.345	0.344	0.337	0.341	0.346	0.343	0.333	0.17	0.174	0.171	0.175	0.175	0.177	0.177	0.177
	235	0.159	0.171	0.163	0.164	0.165	0.165	0.163	0.164	0.166	0.157	0.347	0.345	0.343	0.339	0.344	0.337	0.335	0.342	0.35	0.34	0.165	0.169	0.165	0.165	0.166	0.162	0.161	0.162	0.167	0.161	0.354	0.347	0.334	0.348	0.348	0.339	0.343	0.349	0.346	0.334	0.169	0.173	0.171	0.175	0.174	0.177	0.177	0.176
	240	0.158	0.171	0.162	0.163	0.164	0.165	0.163	0.163	0.166	0.157	0.348	0.348	0.346	0.342	0.345	0.339	0.338	0.345	0.351	0.343	0.164	0.168	0.164	0.164	0.166	0.162	0.16	0.161	0.167	0.16	0.356	0.349	0.337	0.35	0.35	0.341	0.346	0.35	0.347	0.337	0.168	0.173	0.171	0.174	0.174	0.176	0.176	0.176
	245	0.158	0.17	0.162	0.163	0.164	0.165	0.162	0.163	0.165	0.157	0.352	0.35	0.349	0.344	0.347	0.342	0.34	0.347	0.354	0.345	0.164	0.168	0.164	0.163	0.165	0.161	0.16	0.161	0.168	0.16	0.358	0.351	0.338	0.35	0.352	0.344	0.347	0.354	0.351	0.339	0.167	0.173	0.17	0.174	0.173	0.175	0.176	0.176
	250	0.158	0.169	0.162	0.162	0.164	0.165	0.163	0.163	0.166	0.156	0.354	0.352	0.35	0.346	0.349	0.343	0.342	0.348	0.356	0.346	0.163	0.167	0.163	0.163	0.165	0.16	0.16	0.16	0.167	0.159	0.36	0.351	0.34	0.353	0.353	0.346	0.35	0.355	0.353	0.341	0.166	0.172	0.17	0.174	0.172	0.175	0.175	0.176
	255	0.157	0.17	0.161	0.162	0.163	0.164	0.162	0.162	0.165	0.156	0.354	0.354	0.353	0.35	0.351	0.345	0.344	0.35	0.357	0.349	0.162	0.166	0.162	0.162	0.164	0.16	0.159	0.16	0.166	0.158	0.361	0.353	0.343	0.355	0.356	0.347	0.352	0.357	0.356	0.342	0.166	0.171	0.169	0.173	0.172	0.175	0.175	0.175
	260	0.157	0.17	0.161	0.162	0.163	0.164	0.162	0.162	0.165	0.156	0.357	0.357	0.356	0.352	0.352	0.348	0.347	0.353	0.36	0.351	0.162	0.166	0.162	0.162	0.164	0.16	0.158	0.159	0.166	0.158	0.364	0.356	0.346	0.355	0.357	0.349	0.354	0.36	0.358	0.343	0.166	0.17	0.168	0.172	0.171	0.174	0.173	0.173
	265	0.157	0.169	0.161	0.162	0.163	0.163	0.161	0.162	0.164	0.156	0.36	0.359	0.356	0.353	0.354	0.35	0.349	0.355	0.362	0.351	0.162	0.166	0.162	0.161	0.164	0.159	0.158	0.159	0.165	0.158	0.365	0.358	0.348	0.358	0.36	0.352	0.355	0.362	0.359	0.346	0.166	0.169	0.168	0.172	0.171	0.173	0.173	0.173
	270	0.157	0.169	0.161	0.162	0.163	0.164	0.161	0.162	0.164	0.156	0.361	0.36	0.358	0.355	0.357	0.351	0.35	0.357	0.364	0.354	0.163	0.166	0.161	0.161	0.163	0.159	0.158	0.159	0.165	0.158	0.367	0.36	0.351	0.362	0.363	0.354	0.357	0.365	0.362	0.348	0.166	0.169	0.167	0.171	0.171	0.173	0.173	0.173
	275	0.157	0.169	0.161	0.162	0.163	0.164	0.161	0.162	0.164	0.156	0.363	0.363	0.361	0.357	0.36	0.353	0.352	0.359	0.366	0.355	0.162	0.165	0.161	0.161	0.163	0.158	0.157	0.158	0.164	0.157	0.369	0.364	0.352	0.364	0.365	0.356	0.36	0.367	0.364	0.35	0.165	0.169	0.167	0.171	0.171	0.172	0.173	0.172
	280	0.157	0.168	0.161	0.162	0.163	0.164	0.161	0.162	0.164	0.156	0.365	0.365	0.363	0.359	0.362	0.355	0.354	0.361	0.368	0.357	0.161	0.164	0.161	0.161	0.163	0.159	0.157	0.158	0.164	0.157	0.371	0.365	0.355	0.367	0.367	0.357	0.361	0.368	0.366	0.349	0.165	0.169	0.167	0.171	0.171	0.173	0.172	0.172
	285	0.157	0.169	0.161	0.162	0.163	0.164	0.161	0.162	0.164	0.156	0.367	0.366	0.366	0.362	0.364	0.358	0.356	0.363	0.37	0.358	0.162	0.165	0.161	0.161	0.163	0.159	0.157	0.159	0.164	0.157	0.373	0.368	0.356	0.368	0.369	0.361	0.363	0.371	0.367	0.353	0.165	0.168	0.167	0.171	0.17	0.172	0.173	0.172
	290	0.157	0.169	0.161	0.162	0.163	0.164	0.161	0.162	0.164	0.156	0.368	0.367	0.367	0.364	0.366	0.36	0.358	0.365	0.373	0.36	0.162	0.164	0.161	0.161	0.163	0.159	0.157	0.158	0.164	0.157	0.375	0.369	0.357	0.371	0.371	0.362	0.366	0.373	0.37	0.354	0.165	0.168	0.167	0.171	0.17	0.172	0.172	0.172
	295	0.157	0.168	0.161	0.162	0.163	0.164	0.161	0.162	0.164	0.157	0.37	0.369	0.368	0.365	0.367	0.361	0.36	0.366	0.374	0.362	0.162	0.164	0.161	0.161	0.163	0.159	0.157	0.159	0.164	0.157	0.377	0.372	0.361	0.371	0.373	0.364	0.368	0.374	0.371	0.357	0.165	0.169	0.167	0.17	0.17	0.172	0.172	0.171
	300	0.157	0.169	0.162	0.162	0.163	0.164	0.161	0.162	0.165	0.157	0.373	0.371	0.37	0.367	0.369	0.364	0.362	0.37	0.377	0.364	0.161	0.164	0.161	0.162	0.163	0.159	0.157	0.158	0.164	0.157	0.379	0.374	0.363	0.373	0.376	0.366	0.37	0.377	0.373	0.358	0.165	0.168	0.166	0.17	0.17	0.172	0.172	0.172
	305	0.158	0.17	0.162	0.163	0.163	0.164	0.161	0.163	0.165	0.157	0.373	0.373	0.372	0.368	0.37	0.364	0.363	0.369	0.377	0.364	0.162	0.164	0.161	0.162	0.164	0.159	0.157	0.158	0.164	0.158	0.38	0.376	0.365	0.376	0.376	0.368	0.371	0.378	0.375	0.359	0.165	0.168	0.167	0.17	0.17	0.172	0.172	0.172
	310
	315
	320
	325
	330
	335
	340
	345
	350
	355
	360
	365
	370
	375
	380
	385
	390
	395
	400
	405
	410
	415
	420
	425
	430
	435
	440
	445
	450
	455
	460
	465
	470
	475
	480
	485
	490
	495
	500
	505
	510
	515
	520
	525
	530
	535
	540
	545
	550
	555
	560
	565
	570
	575
	580
	585
	590
	595
	600
	605
	610
	615
	620
	625
	630
	635
	640
	645
	650
	655
	660
	665
	670
	675
	680
	685
	690
	695
	700
	705
	710
	715
	720
	725
	730
	735
	740
	745
	750
	755
	760
	765
	770
	775
	780
	785
	790
	795
	800
	805
	810
	815
	820
	825
	830
	835
	840
	845
	850
	855
	860
	865
	870
	875
	880
	885
	890
	895
	900
	905
	910
	915
	920
	925
	930
	935
	940
	945
	950
	955
	960
	965
	970
	975
	980
	985
	990
	995
	1000
	1005
	1010
	1015
	1020
	1025
	1030
	1035
	1040
	1045
	1050
	1055
	1060
	1065
	1070
	1075
	1080
	1085
	1090
	1095
	1100
	1105
	1110
	1115
	1120
	1125
	1130
	1135
	1140
	1145
	1150
	1155
	1160
	1165
	1170
	1175
	1180
	1185
	1190
	1195
	1200
	1205
	1210
	1215
	1220
	1225
	1230
	1235
	1240
	1245
	1250
	1255
	1260
	1265
	1270
	1275
	1280
	1285
	1290
	1295
	1300
	1305
	1310
	1315
	1320
	1325
	1330
	1335
	1340
	1345
	1350
	1355
	1360
	1365
	1370
	1375
	1380
	1385
	1390
	1395
	1400
	1405
	1410
	1415
	1420
	1425
	1430
	1435
	1440
[truncated: 52 more columns]

## Sheet: Biotek 150ul
	ECAPMin	ECAPMin	ECAPMin	ECAPMin	ECAPMin	ECAPMin	ECAPMin	ECAPMin	EcAPLB	EcAPLB	EcAPLB	EcAPLB	EcAPLB	EcAPLB	EcAPLB	EcAPLB	EcAMNMin	EcAMNMin	EcAMNMin	EcAMNMin	EcAMNMin	EcAMNMin	EcAMNMin	EcAMNMin	EcAMNLB	EcAMNLB	EcAMNLB	EcAMNLB	EcAMNLB	EcAMNLB	EcAMNLB	EcAMNLB	EcJTaMin	EcJTaMin	EcJTaMin	EcJTaMin	EcJTaMin	EcJTaMin	EcJTaMin	EcJTaMin	EcJTaLB	EcJTaLB	EcJTaLB	EcJTaLB	EcJTaLB	EcJTaLB	EcJTaLB	EcJTaLB	PaWTMin
0	0.08	0.08	0.081	0.081	0.08	0.08	0.08	0.081	0.085	0.085	0.084	0.085	0.086	0.086	0.086	0.086	0.082	0.083	0.081	0.081	0.081	0.082	0.081	0.08	0.086	0.086	0.085	0.086	0.086	0.086	0.085	0.086	0.082	0.081	0.081	0.081	0.086	0.085	0.085	0.087	0.089	0.089	0.089	0.089	0.089	0.09	0.089	0.09	0.08
5	0.08	0.08	0.08	0.081	0.08	0.08	0.08	0.082	0.085	0.085	0.084	0.085	0.086	0.086	0.086	0.086	0.082	0.083	0.081	0.082	0.082	0.081	0.085	0.08	0.086	0.086	0.085	0.086	0.086	0.086	0.086	0.086	0.082	0.082	0.082	0.083	0.086	0.087	0.086	0.088	0.089	0.089	0.089	0.09	0.089	0.09	0.09	0.09	0.081
10	0.08	0.081	0.08	0.081	0.081	0.081	0.081	0.082	0.085	0.085	0.084	0.085	0.085	0.085	0.086	0.086	0.082	0.083	0.082	0.083	0.082	0.081	0.087	0.081	0.086	0.086	0.085	0.086	0.086	0.085	0.085	0.086	0.082	0.082	0.083	0.083	0.087	0.087	0.086	0.087	0.089	0.089	0.089	0.089	0.089	0.09	0.089	0.09	0.08
15	0.08	0.081	0.081	0.082	0.082	0.081	0.081	0.083	0.085	0.085	0.084	0.085	0.085	0.085	0.086	0.086	0.083	0.084	0.082	0.084	0.083	0.082	0.085	0.081	0.086	0.086	0.085	0.086	0.086	0.086	0.085	0.086	0.082	0.083	0.083	0.084	0.087	0.088	0.087	0.087	0.089	0.089	0.089	0.089	0.089	0.09	0.09	0.09	0.08
20	0.081	0.081	0.081	0.082	0.082	0.081	0.081	0.083	0.085	0.085	0.084	0.085	0.085	0.085	0.086	0.086	0.083	0.084	0.083	0.084	0.083	0.083	0.087	0.082	0.086	0.086	0.085	0.086	0.086	0.085	0.085	0.086	0.083	0.083	0.083	0.084	0.087	0.088	0.087	0.087	0.089	0.089	0.089	0.089	0.089	0.089	0.089	0.09	0.08
25	0.081	0.082	0.081	0.082	0.083	0.082	0.082	0.083	0.085	0.085	0.084	0.085	0.086	0.085	0.086	0.086	0.084	0.085	0.084	0.084	0.083	0.083	0.086	0.082	0.086	0.086	0.085	0.086	0.086	0.086	0.085	0.086	0.083	0.084	0.084	0.085	0.088	0.088	0.087	0.087	0.089	0.089	0.089	0.089	0.089	0.09	0.089	0.09	0.08
30	0.081	0.081	0.08	0.082	0.083	0.082	0.081	0.083	0.085	0.085	0.084	0.085	0.086	0.085	0.086	0.086	0.084	0.085	0.084	0.084	0.084	0.083	0.087	0.082	0.086	0.086	0.085	0.086	0.086	0.085	0.085	0.086	0.083	0.084	0.084	0.085	0.088	0.088	0.088	0.087	0.089	0.089	0.088	0.089	0.089	0.089	0.089	0.09	0.08
35	0.081	0.081	0.081	0.083	0.083	0.082	0.082	0.083	0.085	0.085	0.084	0.085	0.086	0.085	0.086	0.086	0.084	0.085	0.084	0.086	0.084	0.084	0.088	0.083	0.086	0.086	0.085	0.086	0.086	0.085	0.085	0.086	0.084	0.084	0.084	0.084	0.088	0.088	0.087	0.086	0.089	0.089	0.088	0.089	0.089	0.089	0.089	0.09	0.08
40	0.082	0.082	0.081	0.083	0.082	0.082	0.08	0.083	0.084	0.085	0.084	0.085	0.085	0.085	0.086	0.086	0.084	0.085	0.084	0.085	0.084	0.084	0.087	0.083	0.086	0.086	0.085	0.086	0.086	0.085	0.085	0.086	0.084	0.084	0.084	0.087	0.088	0.088	0.087	0.087	0.089	0.089	0.088	0.089	0.089	0.089	0.089	0.09	0.08
45	0.082	0.082	0.081	0.083	0.083	0.082	0.081	0.083	0.085	0.085	0.084	0.085	0.086	0.085	0.086	0.086	0.085	0.085	0.084	0.084	0.084	0.084	0.088	0.083	0.086	0.086	0.085	0.086	0.086	0.085	0.085	0.086	0.084	0.084	0.085	0.085	0.088	0.088	0.087	0.087	0.089	0.089	0.088	0.089	0.089	0.089	0.089	0.09	0.08
50	0.083	0.082	0.081	0.083	0.083	0.082	0.081	0.083	0.085	0.085	0.084	0.085	0.085	0.085	0.086	0.086	0.086	0.085	0.085	0.085	0.084	0.084	0.088	0.083	0.086	0.086	0.085	0.086	0.086	0.085	0.085	0.086	0.085	0.085	0.085	0.084	0.088	0.089	0.087	0.087	0.089	0.089	0.088	0.089	0.089	0.089	0.089	0.09	0.08
55	0.082	0.082	0.081	0.083	0.083	0.083	0.081	0.083	0.085	0.085	0.084	0.085	0.086	0.086	0.086	0.086	0.086	0.086	0.085	0.085	0.085	0.085	0.088	0.083	0.086	0.086	0.085	0.086	0.086	0.086	0.085	0.086	0.085	0.085	0.085	0.085	0.088	0.089	0.087	0.087	0.089	0.089	0.089	0.089	0.089	0.09	0.09	0.09	0.08
60	0.083	0.082	0.081	0.083	0.083	0.083	0.082	0.083	0.085	0.085	0.084	0.085	0.086	0.085	0.086	0.086	0.086	0.086	0.084	0.084	0.085	0.085	0.089	0.083	0.086	0.086	0.085	0.086	0.086	0.086	0.085	0.086	0.085	0.085	0.085	0.085	0.088	0.089	0.087	0.087	0.089	0.089	0.089	0.089	0.089	0.09	0.09	0.09	0.08
65	0.083	0.082	0.081	0.083	0.083	0.083	0.082	0.083	0.085	0.085	0.084	0.085	0.086	0.086	0.086	0.086	0.086	0.085	0.084	0.085	0.085	0.085	0.087	0.084	0.086	0.086	0.085	0.086	0.086	0.086	0.085	0.086	0.086	0.085	0.085	0.084	0.088	0.089	0.087	0.087	0.089	0.089	0.089	0.089	0.089	0.09	0.09	0.09	0.08
70	0.083	0.083	0.081	0.083	0.082	0.083	0.081	0.083	0.085	0.085	0.084	0.085	0.086	0.086	0.086	0.086	0.086	0.085	0.084	0.084	0.085	0.085	0.085	0.084	0.086	0.086	0.085	0.086	0.086	0.086	0.085	0.086	0.086	0.085	0.085	0.085	0.088	0.088	0.087	0.087	0.089	0.089	0.089	0.089	0.089	0.09	0.09	0.09	0.08
75	0.083	0.083	0.081	0.082	0.083	0.083	0.081	0.082	0.085	0.085	0.085	0.085	0.086	0.086	0.086	0.086	0.086	0.086	0.085	0.086	0.085	0.085	0.086	0.084	0.086	0.086	0.085	0.086	0.086	0.086	0.085	0.086	0.086	0.085	0.085	0.085	0.087	0.088	0.088	0.087	0.089	0.089	0.089	0.089	0.089	0.09	0.09	0.09	0.08
80	0.083	0.083	0.081	0.083	0.082	0.083	0.081	0.082	0.085	0.085	0.085	0.085	0.086	0.086	0.086	0.086	0.086	0.086	0.085	0.085	0.085	0.085	0.087	0.084	0.087	0.086	0.085	0.086	0.086	0.086	0.086	0.086	0.086	0.085	0.086	0.085	0.087	0.089	0.088	0.087	0.089	0.089	0.089	0.09	0.089	0.09	0.09	0.09	0.08
85	0.083	0.083	0.081	0.083	0.082	0.083	0.081	0.082	0.085	0.085	0.085	0.085	0.086	0.086	0.087	0.086	0.086	0.086	0.085	0.085	0.085	0.085	0.088	0.084	0.087	0.086	0.085	0.086	0.086	0.086	0.086	0.086	0.087	0.085	0.085	0.084	0.087	0.088	0.088	0.087	0.089	0.089	0.089	0.09	0.09	0.09	0.09	0.091	0.08
90	0.083	0.083	0.081	0.082	0.082	0.085	0.081	0.082	0.085	0.085	0.085	0.085	0.086	0.086	0.087	0.086	0.086	0.086	0.084	0.084	0.085	0.085	0.085	0.084	0.087	0.086	0.085	0.087	0.086	0.086	0.086	0.087	0.087	0.085	0.085	0.084	0.087	0.088	0.088	0.087	0.089	0.089	0.089	0.09	0.09	0.09	0.09	0.091	0.08
95	0.083	0.083	0.081	0.082	0.082	0.083	0.081	0.082	0.085	0.085	0.085	0.086	0.086	0.086	0.087	0.086	0.086	0.086	0.085	0.085	0.085	0.085	0.085	0.084	0.087	0.086	0.086	0.087	0.086	0.086	0.086	0.087	0.087	0.085	0.086	0.085	0.087	0.089	0.088	0.087	0.089	0.09	0.089	0.09	0.09	0.09	0.09	0.091	0.08
100	0.083	0.083	0.081	0.082	0.082	0.083	0.081	0.082	0.085	0.085	0.085	0.085	0.086	0.086	0.087	0.086	0.086	0.086	0.084	0.085	0.085	0.085	0.089	0.084	0.087	0.086	0.086	0.087	0.086	0.086	0.086	0.087	0.088	0.085	0.085	0.084	0.087	0.089	0.088	0.087	0.089	0.089	0.089	0.09	0.09	0.09	0.09	0.091	0.08
105	0.083	0.083	0.08	0.082	0.082	0.083	0.081	0.082	0.085	0.086	0.085	0.086	0.086	0.086	0.087	0.086	0.086	0.086	0.084	0.085	0.085	0.085	0.087	0.084	0.087	0.086	0.086	0.087	0.086	0.086	0.086	0.087	0.088	0.085	0.085	0.084	0.087	0.088	0.088	0.087	0.09	0.09	0.089	0.09	0.09	0.09	0.09	0.091	0.08
110	0.083	0.083	0.08	0.082	0.082	0.083	0.081	0.082	0.086	0.086	0.085	0.086	0.086	0.086	0.087	0.087	0.086	0.086	0.084	0.085	0.085	0.085	0.088	0.084	0.087	0.087	0.086	0.087	0.087	0.086	0.086	0.087	0.088	0.085	0.085	0.084	0.087	0.089	0.088	0.087	0.09	0.09	0.09	0.09	0.09	0.091	0.091	0.091	0.08
115	0.083	0.083	0.08	0.082	0.082	0.084	0.081	0.083	0.086	0.086	0.086	0.086	0.087	0.087	0.087	0.087	0.086	0.086	0.085	0.085	0.085	0.085	0.089	0.084	0.087	0.087	0.086	0.087	0.087	0.087	0.086	0.087	0.089	0.085	0.086	0.085	0.087	0.089	0.088	0.087	0.09	0.09	0.09	0.091	0.091	0.091	0.091	0.092	0.08
120	0.083	0.082	0.08	0.082	0.082	0.083	0.082	0.082	0.086	0.086	0.086	0.086	0.087	0.087	0.087	0.087	0.086	0.086	0.084	0.086	0.085	0.085	0.089	0.084	0.087	0.087	0.086	0.087	0.087	0.087	0.086	0.087	0.089	0.085	0.085	0.086	0.086	0.088	0.088	0.087	0.09	0.09	0.09	0.091	0.091	0.091	0.091	0.092	0.08
125	0.083	0.082	0.08	0.082	0.082	0.083	0.081	0.082	0.086	0.086	0.086	0.086	0.087	0.087	0.088	0.087	0.086	0.085	0.085	0.084	0.085	0.085	0.089	0.084	0.087	0.087	0.086	0.088	0.087	0.087	0.087	0.087	0.088	0.085	0.085	0.084	0.086	0.088	0.087	0.086	0.09	0.09	0.09	0.091	0.091	0.091	0.091	0.092	0.08
130	0.083	0.082	0.08	0.082	0.082	0.083	0.081	0.082	0.086	0.086	0.086	0.087	0.087	0.087	0.088	0.087	0.086	0.085	0.085	0.085	0.085	0.085	0.088	0.084	0.088	0.087	0.087	0.088	0.087	0.087	0.087	0.088	0.088	0.085	0.085	0.084	0.086	0.089	0.088	0.087	0.091	0.091	0.09	0.091	0.091	0.092	0.091	0.092	0.08
135	0.083	0.082	0.08	0.082	0.081	0.083	0.081	0.081	0.087	0.087	0.086	0.087	0.088	0.087	0.088	0.088	0.086	0.085	0.084	0.084	0.085	0.085	0.089	0.084	0.088	0.088	0.087	0.088	0.088	0.087	0.087	0.088	0.088	0.085	0.085	0.084	0.086	0.088	0.088	0.087	0.091	0.091	0.09	0.092	0.091	0.092	0.092	0.092	0.08
140	0.083	0.082	0.08	0.082	0.081	0.083	0.081	0.082	0.087	0.087	0.086	0.087	0.088	0.088	0.089	0.088	0.086	0.085	0.085	0.085	0.085	0.084	0.089	0.084	0.088	0.088	0.087	0.089	0.088	0.088	0.087	0.088	0.088	0.085	0.085	0.084	0.086	0.088	0.088	0.087	0.091	0.091	0.091	0.092	0.092	0.092	0.092	0.093	0.08
145	0.083	0.082	0.08	0.082	0.081	0.083	0.081	0.081	0.087	0.088	0.087	0.088	0.089	0.088	0.089	0.089	0.086	0.086	0.084	0.085	0.085	0.084	0.089	0.084	0.089	0.089	0.088	0.089	0.088	0.088	0.088	0.089	0.089	0.085	0.085	0.084	0.086	0.088	0.088	0.087	0.092	0.092	0.091	0.092	0.092	0.093	0.093	0.094	0.08
150	0.083	0.082	0.08	0.082	0.081	0.083	0.081	0.081	0.088	0.088	0.087	0.088	0.089	0.089	0.09	0.089	0.086	0.085	0.084	0.085	0.085	0.084	0.088	0.084	0.089	0.089	0.088	0.089	0.089	0.089	0.088	0.089	0.089	0.085	0.085	0.085	0.086	0.089	0.087	0.087	0.092	0.092	0.091	0.093	0.093	0.093	0.093	0.094	0.08
155	0.083	0.082	0.08	0.082	0.081	0.083	0.081	0.081	0.088	0.089	0.088	0.089	0.09	0.089	0.09	0.089	0.086	0.085	0.084	0.086	0.085	0.084	0.09	0.084	0.09	0.09	0.089	0.09	0.089	0.089	0.089	0.09	0.089	0.085	0.085	0.084	0.086	0.088	0.088	0.087	0.092	0.093	0.092	0.094	0.093	0.094	0.094	0.095	0.08
160	0.083	0.082	0.08	0.082	0.081	0.083	0.081	0.081	0.089	0.089	0.088	0.09	0.09	0.09	0.091	0.09	0.086	0.085	0.084	0.086	0.085	0.084	0.089	0.084	0.091	0.09	0.09	0.091	0.09	0.09	0.089	0.09	0.089	0.085	0.085	0.084	0.086	0.089	0.088	0.087	0.093	0.093	0.093	0.094	0.094	0.095	0.094	0.095	0.08
165	0.083	0.082	0.08	0.082	0.081	0.083	0.081	0.081	0.089	0.09	0.089	0.091	0.091	0.09	0.092	0.091	0.086	0.085	0.084	0.084	0.085	0.084	0.089	0.084	0.092	0.091	0.09	0.092	0.09	0.09	0.09	0.091	0.088	0.085	0.085	0.085	0.086	0.088	0.088	0.087	0.094	0.094	0.093	0.095	0.095	0.096	0.095	0.097	0.08
170	0.083	0.081	0.08	0.082	0.081	0.085	0.081	0.081	0.09	0.091	0.09	0.091	0.092	0.092	0.093	0.092	0.086	0.086	0.084	0.085	0.085	0.085	0.088	0.084	0.093	0.092	0.091	0.093	0.091	0.091	0.09	0.092	0.089	0.085	0.085	0.084	0.086	0.088	0.088	0.086	0.094	0.095	0.094	0.096	0.096	0.097	0.096	0.097	0.08
175	0.083	0.081	0.08	0.082	0.081	0.083	0.081	0.081	0.091	0.092	0.091	0.092	0.094	0.092	0.094	0.093	0.086	0.086	0.085	0.084	0.085	0.085	0.088	0.084	0.094	0.094	0.093	0.094	0.092	0.092	0.091	0.093	0.09	0.085	0.085	0.085	0.086	0.088	0.088	0.087	0.096	0.096	0.095	0.097	0.097	0.098	0.098	0.099	0.08
180	0.083	0.081	0.08	0.082	0.081	0.083	0.082	0.081	0.092	0.093	0.092	0.094	0.095	0.093	0.095	0.094	0.086	0.086	0.084	0.084	0.085	0.085	0.088	0.084	0.095	0.095	0.094	0.095	0.093	0.093	0.092	0.094	0.09	0.085	0.085	0.086	0.086	0.088	0.088	0.087	0.096	0.097	0.096	0.098	0.098	0.099	0.099	0.1	0.08
185	0.083	0.08	0.08	0.082	0.081	0.083	0.081	0.081	0.093	0.094	0.093	0.095	0.097	0.095	0.097	0.095	0.086	0.086	0.084	0.085	0.085	0.085	0.088	0.084	0.097	0.096	0.095	0.097	0.095	0.095	0.093	0.095	0.09	0.085	0.086	0.084	0.086	0.089	0.088	0.087	0.098	0.098	0.097	0.1	0.1	0.101	0.1	0.102	0.08
190	0.082	0.081	0.08	0.082	0.081	0.083	0.081	0.081	0.094	0.096	0.094	0.097	0.098	0.096	0.098	0.097	0.086	0.086	0.085	0.084	0.085	0.084	0.088	0.084	0.098	0.098	0.096	0.098	0.096	0.096	0.095	0.096	0.09	0.085	0.085	0.084	0.086	0.088	0.088	0.087	0.099	0.1	0.099	0.102	0.101	0.102	0.102	0.103	0.08
195	0.082	0.081	0.08	0.082	0.081	0.083	0.081	0.081	0.096	0.097	0.096	0.099	0.1	0.098	0.1	0.099	0.086	0.086	0.084	0.085	0.085	0.084	0.088	0.084	0.1	0.1	0.098	0.1	0.098	0.098	0.096	0.098	0.09	0.086	0.086	0.084	0.086	0.088	0.088	0.087	0.101	0.102	0.1	0.104	0.103	0.104	0.104	0.105	0.08
200	0.082	0.08	0.08	0.082	0.081	0.083	0.081	0.08	0.097	0.099	0.097	0.101	0.102	0.1	0.102	0.1	0.085	0.086	0.084	0.084	0.085	0.084	0.088	0.084	0.102	0.102	0.1	0.102	0.099	0.099	0.097	0.099	0.09	0.085	0.085	0.084	0.086	0.088	0.088	0.086	0.102	0.103	0.102	0.105	0.105	0.106	0.106	0.107	0.08
205	0.083	0.081	0.08	0.082	0.081	0.083	0.081	0.08	0.1	0.101	0.099	0.103	0.105	0.102	0.105	0.103	0.086	0.086	0.084	0.085	0.085	0.084	0.088	0.084	0.104	0.104	0.102	0.105	0.101	0.102	0.099	0.102	0.09	0.085	0.085	0.086	0.086	0.088	0.088	0.086	0.104	0.105	0.104	0.108	0.107	0.109	0.108	0.11	0.08
210	0.082	0.081	0.08	0.082	0.081	0.083	0.082	0.08	0.102	0.104	0.102	0.106	0.108	0.104	0.108	0.105	0.086	0.086	0.084	0.085	0.085	0.084	0.088	0.084	0.106	0.107	0.105	0.108	0.103	0.104	0.102	0.104	0.09	0.085	0.085	0.084	0.086	0.088	0.088	0.087	0.107	0.108	0.106	0.11	0.11	0.111	0.111	0.112	0.08
215	0.082	0.081	0.08	0.082	0.081	0.083	0.081	0.08	0.104	0.107	0.104	0.109	0.111	0.107	0.111	0.108	0.085	0.086	0.084	0.085	0.085	0.084	0.088	0.084	0.109	0.11	0.108	0.111	0.106	0.107	0.104	0.107	0.09	0.085	0.085	0.084	0.086	0.088	0.088	0.089	0.109	0.111	0.109	0.114	0.113	0.115	0.114	0.115	0.08
220	0.082	0.08	0.08	0.082	0.081	0.083	0.081	0.08	0.107	0.11	0.107	0.112	0.114	0.11	0.114	0.111	0.086	0.086	0.084	0.084	0.085	0.084	0.088	0.084	0.112	0.114	0.111	0.114	0.109	0.11	0.107	0.11	0.091	0.085	0.085	0.084	0.086	0.088	0.088	0.088	0.113	0.114	0.112	0.117	0.116	0.118	0.117	0.119	0.08
225	0.083	0.08	0.08	0.082	0.081	0.083	0.081	0.08	0.111	0.114	0.111	0.116	0.118	0.114	0.118	0.114	0.086	0.085	0.084	0.084	0.085	0.084	0.088	0.084	0.115	0.118	0.114	0.118	0.112	0.114	0.11	0.113	0.091	0.085	0.085	0.085	0.086	0.088	0.088	0.087	0.116	0.118	0.116	0.121	0.12	0.122	0.121	0.122	0.08
230	0.083	0.081	0.08	0.082	0.081	0.083	0.081	0.08	0.115	0.118	0.115	0.12	0.122	0.118	0.122	0.118	0.086	0.086	0.084	0.084	0.085	0.084	0.088	0.084	0.119	0.122	0.118	0.122	0.117	0.118	0.114	0.118	0.091	0.085	0.085	0.085	0.086	0.088	0.088	0.087	0.121	0.122	0.12	0.125	0.124	0.126	0.125	0.127	0.08
235	0.083	0.08	0.08	0.082	0.081	0.083	0.081	0.08	0.119	0.122	0.119	0.125	0.126	0.122	0.127	0.122	0.086	0.085	0.084	0.084	0.085	0.084	0.088	0.084	0.123	0.126	0.122	0.126	0.121	0.122	0.118	0.122	0.09	0.085	0.085	0.084	0.086	0.088	0.088	0.087	0.125	0.127	0.124	0.13	0.129	0.131	0.13	0.131	0.08
240	0.083	0.08	0.08	0.082	0.081	0.083	0.081	0.08	0.123	0.126	0.123	0.129	0.131	0.127	0.131	0.127	0.086	0.085	0.084	0.084	0.085	0.084	0.088	0.084	0.127	0.131	0.127	0.131	0.125	0.127	0.122	0.126	0.09	0.085	0.085	0.084	0.086	0.088	0.088	0.087	0.129	0.131	0.129	0.135	0.133	0.136	0.135	0.136	0.08
245	0.083	0.08	0.08	0.082	0.081	0.083	0.081	0.08	0.127	0.131	0.128	0.133	0.135	0.131	0.136	0.131	0.086	0.086	0.084	0.084	0.085	0.084	0.088	0.085	0.131	0.135	0.131	0.135	0.129	0.131	0.127	0.131	0.091	0.085	0.085	0.084	0.086	0.088	0.088	0.087	0.134	0.136	0.133	0.139	0.138	0.14	0.139	0.141	0.081
250	0.083	0.081	0.08	0.082	0.081	0.083	0.081	0.08	0.131	0.135	0.131	0.137	0.139	0.136	0.14	0.135	0.086	0.085	0.084	0.084	0.085	0.084	0.088	0.084	0.135	0.139	0.135	0.139	0.133	0.135	0.13	0.134	0.091	0.085	0.085	0.084	0.086	0.088	0.088	0.087	0.137	0.14	0.137	0.143	0.141	0.144	0.143	0.145	0.08
255	0.083	0.081	0.08	0.082	0.081	0.083	0.081	0.08	0.135	0.138	0.135	0.141	0.143	0.139	0.144	0.139	0.086	0.085	0.084	0.084	0.085	0.084	0.088	0.085	0.138	0.143	0.139	0.143	0.137	0.139	0.134	0.138	0.09	0.085	0.085	0.084	0.086	0.088	0.088	0.087	0.141	0.143	0.141	0.147	0.145	0.148	0.147	0.149	0.08
260	0.083	0.081	0.08	0.082	0.081	0.083	0.081	0.08	0.139	0.142	0.139	0.145	0.147	0.143	0.148	0.143	0.086	0.085	0.084	0.085	0.085	0.084	0.088	0.085	0.142	0.147	0.143	0.147	0.141	0.143	0.138	0.142	0.091	0.085	0.086	0.084	0.086	0.088	0.088	0.087	0.146	0.148	0.145	0.151	0.149	0.153	0.151	0.153	0.08
265	0.083	0.08	0.08	0.082	0.081	0.083	0.081	0.08	0.142	0.146	0.143	0.149	0.151	0.147	0.152	0.147	0.086	0.085	0.084	0.084	0.085	0.084	0.088	0.085	0.146	0.151	0.147	0.151	0.145	0.147	0.142	0.146	0.091	0.085	0.085	0.084	0.086	0.088	0.088	0.087	0.15	0.152	0.149	0.155	0.154	0.157	0.155	0.156	0.08
270	0.083	0.08	0.08	0.082	0.081	0.083	0.081	0.08	0.146	0.15	0.147	0.153	0.155	0.152	0.157	0.152	0.086	0.085	0.084	0.084	0.085	0.084	0.088	0.085	0.15	0.155	0.151	0.156	0.15	0.152	0.146	0.151	0.091	0.085	0.085	0.084	0.087	0.088	0.088	0.087	0.154	0.156	0.154	0.16	0.158	0.161	0.16	0.161	0.08
275	0.083	0.08	0.08	0.082	0.081	0.083	0.081	0.08	0.151	0.155	0.151	0.157	0.159	0.156	0.161	0.156	0.086	0.085	0.084	0.085	0.085	0.085	0.088	0.084	0.154	0.16	0.156	0.161	0.154	0.156	0.151	0.155	0.091	0.085	0.085	0.084	0.087	0.088	0.088	0.088	0.159	0.161	0.159	0.164	0.163	0.166	0.164	0.165	0.081
280	0.083	0.081	0.08	0.082	0.081	0.083	0.081	0.08	0.155	0.158	0.155	0.161	0.163	0.16	0.165	0.16	0.085	0.085	0.084	0.084	0.085	0.084	0.088	0.084	0.158	0.164	0.16	0.165	0.158	0.16	0.155	0.159	0.091	0.085	0.085	0.084	0.087	0.088	0.088	0.087	0.163	0.165	0.163	0.169	0.167	0.17	0.168	0.169	0.08
285	0.083	0.081	0.08	0.082	0.081	0.083	0.081	0.08	0.159	0.162	0.159	0.165	0.167	0.165	0.17	0.165	0.086	0.085	0.084	0.084	0.085	0.084	0.088	0.085	0.163	0.168	0.165	0.169	0.163	0.165	0.16	0.164	0.091	0.085	0.085	0.084	0.087	0.088	0.088	0.088	0.168	0.17	0.168	0.173	0.171	0.174	0.173	0.174	0.081
290	0.082	0.081	0.08	0.082	0.081	0.083	0.081	0.08	0.163	0.167	0.164	0.169	0.171	0.169	0.175	0.169	0.086	0.086	0.084	0.085	0.085	0.084	0.088	0.085	0.168	0.173	0.169	0.174	0.168	0.17	0.164	0.169	0.091	0.085	0.085	0.086	0.087	0.088	0.088	0.087	0.173	0.174	0.173	0.178	0.176	0.179	0.177	0.178	0.08
295	0.083	0.081	0.08	0.082	0.082	0.083	0.081	0.08	0.167	0.171	0.168	0.173	0.175	0.174	0.179	0.174	0.086	0.085	0.084	0.085	0.085	0.084	0.088	0.084	0.172	0.178	0.174	0.179	0.173	0.175	0.169	0.174	0.09	0.085	0.086	0.084	0.087	0.088	0.088	0.088	0.178	0.179	0.177	0.182	0.18	0.184	0.182	0.182	0.081
300	0.083	0.081	0.08	0.082	0.082	0.083	0.081	0.08	0.172	0.175	0.173	0.178	0.18	0.178	0.184	0.178	0.086	0.085	0.084	0.084	0.085	0.084	0.088	0.085	0.177	0.183	0.179	0.184	0.178	0.18	0.174	0.179	0.09	0.085	0.085	0.084	0.087	0.088	0.088	0.087	0.183	0.184	0.183	0.187	0.185	0.188	0.186	0.187	0.081
305	0.083	0.081	0.08	0.082	0.082	0.083	0.081	0.08	0.177	0.18	0.178	0.183	0.184	0.183	0.189	0.184	0.086	0.085	0.084	0.084	0.085	0.084	0.088	0.085	0.182	0.188	0.184	0.19	0.183	0.185	0.18	0.184	0.09	0.085	0.086	0.084	0.087	0.088	0.088	0.087	0.189	0.19	0.188	0.193	0.19	0.193	0.192	0.192	0.081
310	0.083	0.081	0.08	0.082	0.082	0.083	0.081	0.081	0.182	0.185	0.183	0.187	0.189	0.188	0.194	0.189	0.086	0.086	0.084	0.084	0.085	0.084	0.088	0.085	0.187	0.194	0.19	0.195	0.189	0.191	0.185	0.19	0.09	0.085	0.085	0.084	0.087	0.088	0.088	0.088	0.194	0.195	0.194	0.199	0.196	0.199	0.197	0.197	0.081
315	0.083	0.08	0.08	0.082	0.082	0.083	0.081	0.081	0.187	0.19	0.188	0.192	0.194	0.194	0.199	0.194	0.086	0.086	0.084	0.084	0.085	0.084	0.088	0.085	0.192	0.199	0.196	0.201	0.195	0.197	0.191	0.196	0.09	0.085	0.085	0.084	0.087	0.088	0.088	0.088	0.2	0.201	0.199	0.204	0.201	0.204	0.202	0.202	0.08
320	0.083	0.08	0.08	0.082	0.082	0.083	0.082	0.081	0.193	0.195	0.194	0.197	0.199	0.2	0.205	0.201	0.086	0.085	0.084	0.084	0.085	0.084	0.088	0.085	0.198	0.205	0.202	0.207	0.201	0.203	0.197	0.202	0.09	0.085	0.086	0.084	0.088	0.088	0.088	0.088	0.207	0.207	0.206	0.211	0.207	0.211	0.208	0.208	0.081
325	0.084	0.081	0.08	0.082	0.082	0.083	0.081	0.081	0.199	0.201	0.2	0.203	0.205	0.206	0.211	0.207	0.086	0.086	0.085	0.085	0.085	0.085	0.09	0.085	0.204	0.211	0.208	0.213	0.207	0.21	0.204	0.209	0.09	0.085	0.086	0.084	0.088	0.088	0.088	0.088	0.213	0.214	0.213	0.217	0.214	0.217	0.215	0.214	0.081
330	0.084	0.081	0.08	0.082	0.082	0.083	0.081	0.081	0.203	0.205	0.204	0.207	0.21	0.211	0.215	0.21	0.086	0.086	0.084	0.084	0.085	0.085	0.088	0.085	0.208	0.214	0.212	0.216	0.211	0.213	0.207	0.213	0.09	0.085	0.086	0.085	0.088	0.088	0.089	0.088	0.217	0.217	0.217	0.22	0.217	0.22	0.219	0.219	0.081
335	0.084	0.081	0.08	0.082	0.083	0.083	0.081	0.081	0.206	0.208	0.207	0.21	0.214	0.214	0.218	0.214	0.086	0.086	0.084	0.084	0.085	0.085	0.089	0.085	0.211	0.217	0.214	0.219	0.214	0.216	0.21	0.216	0.09	0.085	0.086	0.084	0.088	0.088	0.088	0.088	0.22	0.219	0.219	0.223	0.22	0.223	0.222	0.222	0.081
340	0.083	0.081	0.081	0.082	0.083	0.083	0.081	0.081	0.209	0.211	0.21	0.211	0.216	0.217	0.22	0.216	0.086	0.086	0.084	0.086	0.085	0.085	0.089	0.085	0.214	0.219	0.217	0.222	0.216	0.219	0.213	0.218	0.09	0.085	0.086	0.085	0.088	0.088	0.088	0.087	0.222	0.222	0.221	0.225	0.221	0.225	0.224	0.224	0.081
345	0.084	0.081	0.08	0.082	0.083	0.083	0.081	0.081	0.211	0.213	0.212	0.213	0.218	0.22	0.222	0.219	0.086	0.086	0.084	0.084	0.085	0.085	0.088	0.085	0.216	0.221	0.22	0.224	0.219	0.221	0.215	0.221	0.09	0.085	0.086	0.085	0.088	0.088	0.088	0.087	0.224	0.224	0.224	0.227	0.224	0.227	0.226	0.226	0.081
350	0.083	0.081	0.08	0.082	0.083	0.083	0.081	0.081	0.213	0.214	0.215	0.215	0.221	0.222	0.224	0.221	0.086	0.086	0.085	0.084	0.085	0.084	0.089	0.085	0.218	0.224	0.222	0.226	0.221	0.223	0.218	0.223	0.09	0.085	0.086	0.084	0.088	0.088	0.088	0.087	0.227	0.226	0.226	0.229	0.226	0.228	0.228	0.228	0.081
355	0.083	0.081	0.081	0.082	0.083	0.083	0.081	0.082	0.215	0.216	0.217	0.217	0.223	0.224	0.227	0.223	0.086	0.086	0.084	0.085	0.085	0.085	0.089	0.085	0.221	0.226	0.224	0.229	0.223	0.226	0.22	0.225	0.091	0.085	0.086	0.085	0.088	0.088	0.089	0.088	0.229	0.228	0.228	0.231	0.228	0.231	0.23	0.231	0.081
360	0.083	0.081	0.081	0.082	0.083	0.083	0.081	0.082	0.216	0.218	0.218	0.218	0.225	0.227	0.229	0.226	0.086	0.086	0.085	0.086	0.085	0.085	0.088	0.085	0.224	0.228	0.227	0.231	0.226	0.228	0.223	0.228	0.09	0.085	0.086	0.085	0.089	0.088	0.089	0.088	0.231	0.23	0.231	0.233	0.23	0.233	0.232	0.233	0.081
365	0.083	0.082	0.081	0.082	0.083	0.083	0.082	0.082	0.219	0.22	0.221	0.22	0.227	0.229	0.231	0.228	0.086	0.086	0.084	0.085	0.085	0.085	0.089	0.085	0.226	0.23	0.229	0.233	0.228	0.23	0.225	0.23	0.091	0.085	0.086	0.085	0.088	0.089	0.089	0.088	0.233	0.232	0.232	0.235	0.232	0.235	0.234	0.235	0.081
370	0.084	0.082	0.081	0.082	0.084	0.083	0.081	0.082	0.221	0.222	0.223	0.222	0.23	0.232	0.233	0.231	0.087	0.086	0.084	0.085	0.086	0.085	0.09	0.085	0.229	0.233	0.232	0.235	0.231	0.233	0.228	0.232	0.091	0.086	0.086	0.085	0.089	0.089	0.089	0.088	0.236	0.235	0.235	0.238	0.235	0.237	0.237	0.237	0.081
375	0.083	0.082	0.081	0.083	0.084	0.083	0.082	0.082	0.223	0.224	0.226	0.225	0.232	0.234	0.236	0.233	0.086	0.086	0.084	0.085	0.085	0.085	0.09	0.085	0.231	0.235	0.234	0.237	0.233	0.235	0.23	0.234	0.091	0.086	0.086	0.085	0.089	0.088	0.089	0.088	0.238	0.236	0.237	0.24	0.237	0.239	0.239	0.239	0.081
380	0.084	0.082	0.081	0.083	0.084	0.083	0.082	0.082	0.225	0.226	0.229	0.227	0.235	0.237	0.238	0.236	0.086	0.086	0.085	0.085	0.086	0.085	0.086	0.085	0.234	0.237	0.237	0.24	0.236	0.238	0.233	0.237	0.091	0.086	0.086	0.085	0.089	0.089	0.089	0.088	0.241	0.239	0.24	0.242	0.239	0.242	0.242	0.242	0.081
385	0.084	0.083	0.081	0.083	0.084	0.083	0.082	0.083	0.228	0.229	0.231	0.229	0.237	0.24	0.241	0.239	0.086	0.086	0.084	0.085	0.086	0.085	0.086	0.085	0.237	0.24	0.24	0.242	0.239	0.24	0.236	0.24	0.091	0.086	0.086	0.085	0.089	0.089	0.089	0.088	0.244	0.242	0.243	0.245	0.242	0.244	0.245	0.245	0.082
390	0.084	0.083	0.081	0.083	0.085	0.083	0.083	0.083	0.23	0.231	0.234	0.231	0.24	0.242	0.243	0.242	0.087	0.086	0.085	0.085	0.086	0.085	0.087	0.086	0.24	0.243	0.243	0.245	0.242	0.243	0.239	0.243	0.092	0.086	0.086	0.085	0.089	0.089	0.089	0.088	0.247	0.244	0.246	0.248	0.245	0.247	0.248	0.247	0.082
395	0.084	0.083	0.081	0.083	0.084	0.084	0.082	0.083	0.233	0.233	0.237	0.234	0.243	0.245	0.246	0.245	0.087	0.086	0.085	0.086	0.086	0.085	0.086	0.085	0.243	0.245	0.246	0.248	0.245	0.246	0.242	0.245	0.091	0.086	0.087	0.085	0.09	0.089	0.089	0.089	0.25	0.247	0.248	0.25	0.248	0.249	0.25	0.25	0.082
400	0.084	0.083	0.081	0.083	0.085	0.084	0.082	0.083	0.235	0.236	0.24	0.237	0.246	0.248	0.249	0.249	0.087	0.086	0.085	0.085	0.086	0.085	0.086	0.085	0.246	0.248	0.248	0.25	0.248	0.248	0.245	0.248	0.091	0.086	0.086	0.085	0.089	0.089	0.089	0.088	0.252	0.249	0.251	0.253	0.25	0.252	0.253	0.253	0.082
405	0.084	0.083	0.082	0.083	0.085	0.084	0.082	0.084	0.238	0.238	0.243	0.239	0.249	0.251	0.252	0.252	0.087	0.086	0.085	0.085	0.086	0.085	0.088	0.085	0.248	0.25	0.251	0.252	0.25	0.251	0.248	0.251	0.092	0.086	0.087	0.087	0.089	0.089	0.089	0.089	0.255	0.252	0.253	0.255	0.253	0.254	0.256	0.255	0.082
410	0.084	0.084	0.082	0.083	0.085	0.084	0.082	0.084	0.241	0.241	0.247	0.242	0.252	0.254	0.255	0.255	0.087	0.087	0.086	0.086	0.086	0.086	0.087	0.086	0.251	0.253	0.254	0.255	0.253	0.254	0.251	0.254	0.092	0.087	0.087	0.086	0.09	0.09	0.09	0.089	0.257	0.254	0.256	0.258	0.255	0.257	0.258	0.258	0.082
415	0.084	0.084	0.082	0.083	0.085	0.087	0.083	0.084	0.243	0.243	0.25	0.244	0.255	0.257	0.258	0.258	0.087	0.087	0.086	0.085	0.086	0.085	0.088	0.086	0.254	0.255	0.256	0.257	0.256	0.256	0.253	0.256	0.092	0.087	0.087	0.085	0.09	0.09	0.09	0.089	0.26	0.256	0.258	0.26	0.258	0.259	0.261	0.26	0.082
420	0.084	0.084	0.082	0.084	0.085	0.084	0.082	0.084	0.246	0.246	0.253	0.247	0.258	0.26	0.26	0.261	0.087	0.087	0.085	0.085	0.086	0.085	0.087	0.086	0.257	0.257	0.259	0.26	0.259	0.258	0.256	0.258	0.093	0.087	0.087	0.085	0.09	0.09	0.09	0.089	0.262	0.258	0.261	0.262	0.26	0.261	0.263	0.263	0.082
425	0.085	0.084	0.082	0.084	0.086	0.084	0.083	0.085	0.248	0.248	0.256	0.25	0.261	0.262	0.263	0.264	0.087	0.087	0.086	0.086	0.086	0.086	0.087	0.086	0.26	0.26	0.262	0.263	0.261	0.261	0.259	0.261	0.093	0.087	0.087	0.086	0.09	0.09	0.09	0.089	0.264	0.26	0.263	0.264	0.262	0.263	0.265	0.265	0.083
430	0.086	0.084	0.082	0.084	0.086	0.084	0.083	0.085	0.251	0.25	0.259	0.252	0.264	0.265	0.266	0.267	0.088	0.087	0.085	0.086	0.086	0.086	0.09	0.086	0.263	0.263	0.266	0.265	0.265	0.264	0.262	0.264	0.094	0.087	0.087	0.087	0.09	0.09	0.09	0.09	0.266	0.263	0.265	0.266	0.265	0.266	0.267	0.267	0.083
435	0.085	0.085	0.082	0.084	0.086	0.084	0.083	0.085	0.253	0.252	0.262	0.255	0.267	0.268	0.268	0.27	0.088	0.087	0.086	0.086	0.087	0.086	0.089	0.086	0.266	0.266	0.269	0.269	0.268	0.267	0.265	0.267	0.094	0.088	0.088	0.086	0.09	0.09	0.09	0.09	0.269	0.265	0.267	0.269	0.267	0.268	0.27	0.27	0.083
440	0.085	0.085	0.082	0.085	0.086	0.085	0.083	0.085	0.255	0.255	0.265	0.258	0.27	0.271	0.271	0.273	0.088	0.087	0.086	0.086	0.087	0.086	0.088	0.086	0.268	0.268	0.271	0.271	0.27	0.269	0.268	0.269	0.094	0.088	0.088	0.087	0.09	0.09	0.09	0.09	0.271	0.267	0.269	0.271	0.269	0.27	0.272	0.272	0.083
445	0.086	0.085	0.083	0.085	0.087	0.086	0.084	0.086	0.258	0.257	0.268	0.26	0.273	0.274	0.274	0.275	0.088	0.088	0.086	0.087	0.087	0.087	0.088	0.086	0.27	0.271	0.273	0.274	0.272	0.272	0.27	0.272	0.094	0.088	0.088	0.086	0.091	0.09	0.091	0.09	0.273	0.269	0.272	0.273	0.272	0.272	0.274	0.274	0.084
450	0.085	0.086	0.083	0.085	0.087	0.087	0.084	0.086	0.261	0.259	0.27	0.263	0.275	0.276	0.277	0.277	0.089	0.088	0.087	0.087	0.087	0.087	0.088	0.087	0.273	0.273	0.275	0.276	0.274	0.275	0.272	0.275	0.095	0.088	0.088	0.088	0.091	0.091	0.091	0.09	0.275	0.271	0.274	0.275	0.274	0.274	0.276	0.276	0.084
455	0.086	0.086	0.083	0.085	0.087	0.089	0.084	0.087	0.263	0.262	0.272	0.265	0.277	0.278	0.279	0.279	0.088	0.088	0.087	0.087	0.087	0.087	0.088	0.087	0.275	0.275	0.277	0.278	0.276	0.276	0.274	0.277	0.095	0.089	0.089	0.087	0.091	0.091	0.091	0.091	0.277	0.273	0.276	0.277	0.276	0.276	0.279	0.279	0.084
460	0.086	0.086	0.084	0.086	0.088	0.086	0.084	0.087	0.265	0.264	0.274	0.267	0.279	0.28	0.28	0.281	0.089	0.088	0.087	0.087	0.087	0.088	0.088	0.087	0.277	0.276	0.279	0.279	0.279	0.279	0.276	0.279	0.095	0.089	0.089	0.089	0.091	0.091	0.091	0.091	0.28	0.275	0.278	0.279	0.278	0.279	0.281	0.281	0.084
465	0.086	0.087	0.084	0.086	0.088	0.087	0.084	0.086	0.266	0.266	0.276	0.269	0.282	0.282	0.282	0.283	0.089	0.088	0.087	0.087	0.088	0.088	0.088	0.087	0.28	0.278	0.281	0.281	0.28	0.28	0.278	0.28	0.096	0.089	0.089	0.087	0.091	0.091	0.091	0.091	0.282	0.277	0.28	0.282	0.281	0.281	0.283	0.283	0.085
470	0.087	0.087	0.084	0.086	0.089	0.087	0.084	0.087	0.268	0.267	0.278	0.271	0.284	0.284	0.284	0.285	0.089	0.089	0.087	0.087	0.088	0.088	0.088	0.087	0.282	0.28	0.283	0.283	0.282	0.282	0.28	0.282	0.096	0.09	0.089	0.089	0.092	0.092	0.091	0.092	0.284	0.279	0.282	0.283	0.282	0.282	0.285	0.285	0.085
475	0.087	0.087	0.085	0.087	0.089	0.087	0.085	0.087	0.27	0.268	0.28	0.273	0.286	0.286	0.286	0.287	0.09	0.089	0.088	0.089	0.088	0.088	0.089	0.087	0.284	0.282	0.285	0.285	0.284	0.284	0.282	0.284	0.097	0.09	0.09	0.088	0.092	0.092	0.092	0.092	0.286	0.281	0.284	0.286	0.285	0.285	0.287	0.287	0.085
480	0.088	0.088	0.085	0.087	0.089	0.089	0.085	0.087	0.271	0.27	0.282	0.274	0.288	0.287	0.288	0.29	0.09	0.089	0.088	0.087	0.088	0.088	0.089	0.087	0.286	0.283	0.287	0.286	0.286	0.286	0.283	0.286	0.097	0.09	0.09	0.088	0.092	0.092	0.092	0.092	0.288	0.283	0.287	0.288	0.287	0.287	0.289	0.29	0.086
485	0.088	0.088	0.085	0.088	0.09	0.089	0.085	0.088	0.272	0.271	0.284	0.275	0.29	0.29	0.289	0.292	0.09	0.09	0.089	0.088	0.089	0.089	0.089	0.088	0.288	0.285	0.289	0.288	0.288	0.287	0.285	0.287	0.098	0.091	0.09	0.088	0.092	0.092	0.092	0.093	0.29	0.285	0.288	0.29	0.289	0.289	0.292	0.291	0.086
490	0.088	0.089	0.085	0.088	0.09	0.088	0.086	0.088	0.274	0.273	0.286	0.277	0.292	0.291	0.291	0.293	0.091	0.09	0.088	0.088	0.089	0.089	0.09	0.088	0.29	0.287	0.291	0.289	0.29	0.289	0.287	0.289	0.099	0.091	0.091	0.088	0.093	0.093	0.093	0.093	0.292	0.287	0.291	0.292	0.291	0.291	0.294	0.294	0.086
495	0.089	0.089	0.086	0.088	0.091	0.089	0.086	0.089	0.276	0.274	0.287	0.278	0.295	0.293	0.293	0.295	0.091	0.09	0.089	0.088	0.089	0.09	0.09	0.089	0.292	0.288	0.293	0.291	0.292	0.291	0.289	0.291	0.099	0.092	0.092	0.089	0.093	0.093	0.093	0.094	0.294	0.289	0.293	0.294	0.293	0.293	0.296	0.296	0.087
500	0.089	0.09	0.086	0.089	0.091	0.09	0.087	0.089	0.277	0.276	0.289	0.28	0.297	0.295	0.295	0.297	0.092	0.091	0.09	0.089	0.09	0.09	0.09	0.089	0.294	0.29	0.295	0.293	0.294	0.292	0.291	0.292	0.1	0.092	0.092	0.089	0.093	0.094	0.093	0.094	0.296	0.29	0.295	0.295	0.295	0.295	0.298	0.297	0.087
505	0.09	0.09	0.087	0.089	0.092	0.092	0.087	0.09	0.279	0.277	0.291	0.281	0.299	0.297	0.297	0.299	0.092	0.091	0.09	0.089	0.09	0.09	0.091	0.089	0.296	0.292	0.297	0.294	0.296	0.294	0.293	0.294	0.1	0.093	0.092	0.089	0.094	0.094	0.094	0.095	0.298	0.292	0.297	0.297	0.298	0.297	0.3	0.299	0.088
510	0.091	0.091	0.087	0.09	0.092	0.091	0.088	0.091	0.281	0.279	0.293	0.283	0.301	0.299	0.298	0.301	0.093	0.092	0.09	0.09	0.09	0.09	0.091	0.09	0.298	0.293	0.298	0.296	0.297	0.295	0.294	0.296	0.101	0.093	0.093	0.09	0.094	0.094	0.094	0.095	0.3	0.294	0.299	0.299	0.299	0.298	0.302	0.301	0.089
515	0.091	0.092	0.088	0.091	0.093	0.091	0.088	0.091	0.282	0.28	0.295	0.285	0.303	0.301	0.3	0.303	0.093	0.092	0.091	0.09	0.091	0.091	0.092	0.09	0.299	0.295	0.3	0.298	0.299	0.297	0.296	0.298	0.103	0.093	0.094	0.09	0.094	0.095	0.095	0.096	0.303	0.296	0.301	0.302	0.301	0.3	0.304	0.303	0.089
520	0.091	0.092	0.088	0.092	0.094	0.092	0.09	0.092	0.284	0.282	0.297	0.287	0.305	0.303	0.302	0.305	0.094	0.093	0.091	0.091	0.091	0.091	0.092	0.09	0.301	0.297	0.302	0.299	0.302	0.299	0.298	0.299	0.104	0.094	0.094	0.091	0.095	0.095	0.095	0.097	0.304	0.298	0.303	0.303	0.304	0.302	0.306	0.305	0.09
525	0.092	0.093	0.089	0.092	0.094	0.093	0.09	0.093	0.285	0.283	0.298	0.289	0.307	0.304	0.304	0.307	0.095	0.093	0.092	0.091	0.092	0.092	0.093	0.091	0.303	0.299	0.304	0.301	0.303	0.301	0.3	0.301	0.104	0.095	0.095	0.091	0.095	0.096	0.096	0.098	0.306	0.3	0.305	0.305	0.305	0.304	0.308	0.307	0.091
530	0.093	0.094	0.089	0.093	0.095	0.093	0.09	0.093	0.287	0.284	0.299	0.291	0.309	0.306	0.305	0.308	0.095	0.094	0.092	0.091	0.092	0.092	0.093	0.091	0.305	0.3	0.306	0.302	0.305	0.302	0.301	0.302	0.106	0.096	0.096	0.091	0.096	0.097	0.096	0.098	0.308	0.302	0.307	0.307	0.307	0.306	0.309	0.309	0.091
535	0.094	0.095	0.09	0.094	0.095	0.094	0.091	0.094	0.288	0.286	0.301	0.293	0.311	0.308	0.307	0.31	0.096	0.095	0.094	0.092	0.093	0.093	0.094	0.092	0.307	0.302	0.308	0.304	0.307	0.304	0.303	0.304	0.107	0.097	0.097	0.092	0.096	0.097	0.097	0.099	0.309	0.303	0.309	0.309	0.309	0.308	0.311	0.31	0.092
540	0.094	0.096	0.091	0.095	0.096	0.095	0.092	0.095	0.29	0.287	0.302	0.295	0.313	0.31	0.309	0.312	0.097	0.095	0.094	0.092	0.094	0.093	0.095	0.093	0.309	0.303	0.309	0.306	0.309	0.305	0.305	0.306	0.108	0.097	0.097	0.094	0.097	0.098	0.098	0.1	0.311	0.305	0.31	0.31	0.31	0.309	0.313	0.311	0.093
545	0.095	0.096	0.092	0.096	0.097	0.096	0.092	0.096	0.291	0.288	0.304	0.296	0.314	0.311	0.31	0.313	0.097	0.096	0.095	0.093	0.094	0.094	0.095	0.093	0.311	0.305	0.311	0.307	0.31	0.307	0.306	0.307	0.109	0.098	0.098	0.093	0.097	0.099	0.098	0.101	0.312	0.306	0.312	0.312	0.312	0.311	0.314	0.313	0.094
550	0.096	0.097	0.092	0.097	0.098	0.099	0.093	0.097	0.293	0.29	0.305	0.297	0.316	0.313	0.312	0.315	0.098	0.097	0.095	0.094	0.095	0.095	0.096	0.094	0.313	0.307	0.313	0.309	0.312	0.308	0.308	0.309	0.111	0.099	0.099	0.094	0.098	0.099	0.099	0.102	0.314	0.307	0.313	0.313	0.313	0.312	0.315	0.314	0.095
555	0.097	0.098	0.093	0.098	0.099	0.098	0.094	0.098	0.294	0.291	0.307	0.299	0.318	0.315	0.314	0.316	0.099	0.097	0.096	0.095	0.096	0.096	0.097	0.094	0.315	0.308	0.315	0.31	0.314	0.31	0.31	0.31	0.111	0.1	0.099	0.094	0.099	0.1	0.1	0.104	0.315	0.309	0.315	0.315	0.315	0.314	0.317	0.315	0.097
560	0.098	0.099	0.094	0.099	0.1	0.099	0.096	0.099	0.295	0.292	0.308	0.3	0.32	0.317	0.315	0.318	0.1	0.098	0.097	0.097	0.097	0.096	0.098	0.095	0.317	0.309	0.316	0.312	0.315	0.311	0.311	0.312	0.113	0.101	0.101	0.095	0.099	0.1	0.101	0.105	0.317	0.31	0.316	0.316	0.316	0.315	0.318	0.317	0.098
565	0.1	0.101	0.095	0.1	0.102	0.1	0.096	0.101	0.297	0.293	0.309	0.302	0.321	0.319	0.317	0.32	0.101	0.099	0.098	0.097	0.097	0.097	0.098	0.096	0.319	0.311	0.318	0.313	0.318	0.313	0.313	0.313	0.116	0.102	0.102	0.096	0.1	0.102	0.101	0.106	0.318	0.311	0.318	0.317	0.318	0.316	0.32	0.318	0.099
570	0.101	0.102	0.096	0.101	0.103	0.102	0.097	0.102	0.298	0.295	0.311	0.303	0.324	0.32	0.318	0.322	0.102	0.1	0.099	0.097	0.098	0.098	0.099	0.097	0.321	0.312	0.319	0.315	0.319	0.315	0.314	0.315	0.117	0.103	0.102	0.097	0.101	0.102	0.102	0.107	0.319	0.313	0.319	0.319	0.319	0.318	0.321	0.319	0.1
575	0.102	0.104	0.098	0.103	0.104	0.103	0.099	0.104	0.3	0.296	0.312	0.304	0.325	0.322	0.32	0.323	0.103	0.101	0.1	0.098	0.1	0.099	0.1	0.098	0.323	0.313	0.321	0.316	0.321	0.316	0.316	0.316	0.119	0.104	0.104	0.097	0.102	0.104	0.103	0.109	0.321	0.314	0.32	0.32	0.321	0.319	0.322	0.32	0.102
580	0.103	0.105	0.099	0.104	0.106	0.104	0.099	0.105	0.301	0.297	0.313	0.306	0.327	0.324	0.322	0.324	0.105	0.102	0.101	0.1	0.101	0.1	0.102	0.099	0.325	0.315	0.323	0.318	0.323	0.318	0.318	0.318	0.122	0.106	0.105	0.098	0.102	0.105	0.104	0.11	0.322	0.315	0.322	0.322	0.322	0.321	0.324	0.322	0.104
585	0.105	0.106	0.1	0.106	0.107	0.106	0.101	0.106	0.302	0.298	0.314	0.307	0.329	0.325	0.323	0.326	0.106	0.103	0.103	0.1	0.101	0.101	0.103	0.1	0.327	0.316	0.324	0.318	0.324	0.318	0.319	0.318	0.124	0.107	0.106	0.099	0.103	0.106	0.105	0.111	0.323	0.316	0.323	0.323	0.323	0.322	0.325	0.323	0.106
590	0.107	0.108	0.102	0.108	0.11	0.108	0.103	0.108	0.304	0.299	0.315	0.309	0.33	0.327	0.324	0.328	0.107	0.105	0.103	0.101	0.103	0.102	0.104	0.1	0.328	0.318	0.326	0.32	0.326	0.32	0.321	0.32	0.126	0.108	0.107	0.1	0.104	0.107	0.107	0.113	0.324	0.317	0.324	0.324	0.325	0.323	0.326	0.324	0.107
595	0.108	0.11	0.103	0.11	0.112	0.11	0.104	0.11	0.305	0.301	0.317	0.311	0.332	0.328	0.326	0.329	0.109	0.106	0.105	0.102	0.104	0.104	0.106	0.102	0.331	0.319	0.328	0.321	0.328	0.321	0.322	0.321	0.129	0.11	0.109	0.101	0.105	0.108	0.108	0.114	0.326	0.319	0.326	0.325	0.326	0.324	0.328	0.325	0.109
600	0.111	0.112	0.105	0.112	0.113	0.112	0.105	0.112	0.306	0.302	0.318	0.313	0.334	0.33	0.328	0.331	0.111	0.108	0.107	0.104	0.106	0.105	0.108	0.103	0.333	0.32	0.329	0.323	0.329	0.323	0.324	0.323	0.133	0.111	0.111	0.103	0.107	0.109	0.11	0.115	0.327	0.32	0.327	0.327	0.327	0.326	0.329	0.326	0.112
605	0.112	0.114	0.107	0.114	0.115	0.117	0.107	0.114	0.307	0.303	0.319	0.314	0.335	0.332	0.329	0.332	0.113	0.109	0.108	0.105	0.107	0.106	0.109	0.104	0.335	0.322	0.331	0.324	0.331	0.324	0.325	0.324	0.134	0.113	0.113	0.103	0.108	0.111	0.111	0.117	0.329	0.321	0.328	0.328	0.329	0.327	0.33	0.328	0.114
610	0.114	0.116	0.109	0.116	0.118	0.117	0.109	0.116	0.308	0.304	0.32	0.315	0.337	0.333	0.33	0.333	0.115	0.111	0.11	0.106	0.108	0.108	0.11	0.106	0.337	0.323	0.332	0.325	0.332	0.325	0.326	0.325	0.137	0.115	0.115	0.105	0.109	0.112	0.112	0.119	0.33	0.322	0.33	0.329	0.33	0.328	0.331	0.328	0.117
615	0.117	0.119	0.111	0.118	0.12	0.118	0.111	0.118	0.309	0.305	0.321	0.316	0.338	0.334	0.332	0.335	0.116	0.113	0.112	0.108	0.11	0.109	0.112	0.107	0.339	0.324	0.334	0.327	0.334	0.327	0.328	0.327	0.141	0.117	0.117	0.106	0.11	0.114	0.114	0.121	0.331	0.324	0.331	0.331	0.331	0.329	0.333	0.33	0.122
620	0.119	0.121	0.114	0.121	0.122	0.121	0.114	0.121	0.311	0.306	0.322	0.317	0.34	0.336	0.333	0.337	0.118	0.115	0.114	0.11	0.112	0.111	0.114	0.109	0.341	0.326	0.336	0.328	0.336	0.328	0.329	0.328	0.144	0.119	0.119	0.108	0.112	0.115	0.116	0.124	0.333	0.325	0.333	0.332	0.333	0.331	0.334	0.331	0.126
625	0.122	0.124	0.116	0.124	0.125	0.124	0.117	0.124	0.312	0.307	0.323	0.318	0.341	0.337	0.334	0.338	0.121	0.117	0.116	0.112	0.114	0.113	0.116	0.11	0.343	0.327	0.337	0.33	0.338	0.329	0.331	0.329	0.146	0.121	0.121	0.11	0.113	0.118	0.117	0.126	0.334	0.326	0.334	0.333	0.334	0.332	0.335	0.332	0.129
630	0.125	0.126	0.118	0.127	0.128	0.126	0.118	0.126	0.313	0.308	0.324	0.32	0.343	0.339	0.336	0.339	0.123	0.119	0.118	0.113	0.115	0.115	0.118	0.112	0.344	0.329	0.339	0.331	0.339	0.331	0.332	0.331	0.15	0.123	0.123	0.111	0.115	0.119	0.119	0.128	0.336	0.328	0.335	0.334	0.336	0.333	0.337	0.333	0.132
635	0.128	0.129	0.121	0.13	0.131	0.129	0.121	0.13	0.314	0.309	0.325	0.321	0.345	0.341	0.337	0.341	0.126	0.121	0.12	0.115	0.118	0.117	0.12	0.114	0.346	0.33	0.34	0.332	0.341	0.332	0.334	0.332	0.153	0.126	0.125	0.113	0.117	0.122	0.121	0.131	0.337	0.329	0.337	0.336	0.337	0.334	0.338	0.334	0.135
640	0.131	0.132	0.124	0.133	0.134	0.132	0.124	0.133	0.316	0.31	0.326	0.322	0.346	0.342	0.338	0.343	0.129	0.124	0.123	0.118	0.12	0.119	0.123	0.116	0.348	0.331	0.342	0.333	0.342	0.333	0.335	0.333	0.155	0.129	0.127	0.115	0.119	0.123	0.124	0.134	0.338	0.33	0.338	0.337	0.339	0.335	0.339	0.336	0.137
645	0.135	0.135	0.126	0.137	0.138	0.136	0.127	0.136	0.317	0.311	0.327	0.323	0.348	0.344	0.34	0.344	0.131	0.126	0.125	0.12	0.122	0.122	0.125	0.118	0.35	0.333	0.343	0.334	0.344	0.335	0.337	0.334	0.16	0.131	0.13	0.117	0.122	0.125	0.126	0.137	0.339	0.331	0.339	0.338	0.34	0.336	0.341	0.337	0.14
650	0.138	0.139	0.13	0.141	0.141	0.14	0.13	0.14	0.318	0.313	0.328	0.325	0.349	0.345	0.342	0.345	0.134	0.13	0.129	0.123	0.125	0.124	0.128	0.121	0.352	0.334	0.345	0.336	0.346	0.336	0.339	0.336	0.163	0.134	0.133	0.119	0.124	0.128	0.129	0.141	0.341	0.333	0.341	0.34	0.341	0.338	0.342	0.338	0.144
655	0.142	0.142	0.133	0.144	0.145	0.143	0.134	0.143	0.319	0.314	0.329	0.326	0.351	0.347	0.343	0.346	0.137	0.132	0.131	0.125	0.128	0.127	0.13	0.124	0.355	0.335	0.347	0.337	0.347	0.337	0.34	0.337	0.166	0.138	0.136	0.122	0.126	0.13	0.132	0.144	0.342	0.334	0.342	0.341	0.342	0.339	0.343	0.339	0.146
660	0.145	0.145	0.137	0.148	0.149	0.146	0.137	0.147	0.321	0.315	0.33	0.327	0.352	0.349	0.345	0.348	0.141	0.135	0.135	0.128	0.131	0.13	0.133	0.126	0.356	0.337	0.348	0.338	0.349	0.339	0.341	0.339	0.169	0.14	0.138	0.124	0.128	0.134	0.135	0.148	0.344	0.335	0.344	0.342	0.344	0.34	0.345	0.34	0.149
665	0.149	0.148	0.14	0.151	0.152	0.15	0.14	0.15	0.322	0.316	0.331	0.328	0.354	0.35	0.346	0.35	0.144	0.139	0.138	0.13	0.133	0.133	0.136	0.129	0.358	0.338	0.35	0.34	0.351	0.34	0.343	0.34	0.172	0.144	0.141	0.126	0.13	0.136	0.138	0.151	0.345	0.336	0.345	0.343	0.345	0.342	0.346	0.341	0.152
670	0.152	0.15	0.144	0.155	0.157	0.154	0.144	0.154	0.323	0.317	0.332	0.33	0.355	0.351	0.348	0.351	0.148	0.142	0.141	0.135	0.137	0.136	0.14	0.132	0.36	0.34	0.351	0.341	0.352	0.342	0.345	0.341	0.177	0.147	0.144	0.129	0.133	0.139	0.141	0.155	0.346	0.338	0.346	0.345	0.347	0.343	0.347	0.343	0.155
675	0.156	0.155	0.148	0.159	0.16	0.157	0.147	0.157	0.324	0.318	0.333	0.331	0.357	0.353	0.349	0.353	0.152	0.146	0.145	0.138	0.14	0.14	0.144	0.135	0.362	0.341	0.353	0.342	0.354	0.343	0.346	0.343	0.183	0.151	0.148	0.132	0.137	0.142	0.144	0.16	0.348	0.339	0.348	0.346	0.348	0.344	0.349	0.344	0.158
680	0.16	0.158	0.152	0.163	0.164	0.161	0.15	0.161	0.326	0.319	0.335	0.332	0.358	0.355	0.351	0.354	0.156	0.149	0.149	0.141	0.144	0.143	0.147	0.138	0.364	0.342	0.355	0.344	0.355	0.344	0.348	0.344	0.187	0.154	0.151	0.135	0.14	0.145	0.148	0.165	0.349	0.34	0.349	0.347	0.349	0.345	0.35	0.345	0.161
685	0.164	0.161	0.156	0.166	0.167	0.164	0.154	0.165	0.327	0.32	0.335	0.333	0.359	0.356	0.352	0.355	0.16	0.153	0.152	0.144	0.147	0.146	0.151	0.142	0.366	0.343	0.356	0.345	0.357	0.345	0.349	0.345	0.192	0.157	0.155	0.138	0.142	0.148	0.151	0.168	0.35	0.341	0.35	0.348	0.351	0.346	0.351	0.346	0.164
690	0.168	0.164	0.16	0.17	0.17	0.171	0.157	0.168	0.328	0.321	0.336	0.334	0.36	0.358	0.354	0.357	0.164	0.158	0.156	0.147	0.151	0.15	0.155	0.146	0.367	0.345	0.358	0.346	0.359	0.347	0.351	0.347	0.197	0.161	0.158	0.141	0.145	0.152	0.155	0.174	0.352	0.342	0.351	0.35	0.352	0.348	0.352	0.347	0.167
695	0.171	0.167	0.164	0.174	0.173	0.174	0.16	0.172	0.329	0.322	0.337	0.335	0.362	0.359	0.355	0.358	0.167	0.161	0.16	0.151	0.155	0.154	0.159	0.15	0.37	0.346	0.359	0.347	0.36	0.348	0.352	0.348	0.198	0.164	0.162	0.144	0.15	0.155	0.158	0.179	0.353	0.343	0.353	0.351	0.353	0.349	0.354	0.349	0.169
700	0.176	0.171	0.168	0.177	0.176	0.175	0.164	0.175	0.33	0.324	0.338	0.337	0.363	0.361	0.356	0.36	0.172	0.164	0.164	0.154	0.158	0.157	0.163	0.153	0.372	0.347	0.361	0.349	0.361	0.349	0.354	0.349	0.203	0.168	0.165	0.147	0.152	0.158	0.162	0.185	0.354	0.344	0.354	0.352	0.355	0.35	0.355	0.35	0.173
705	0.18	0.174	0.172	0.181	0.179	0.18	0.167	0.179	0.331	0.325	0.339	0.338	0.365	0.362	0.358	0.362	0.176	0.169	0.168	0.158	0.162	0.161	0.167	0.157	0.376	0.348	0.362	0.35	0.363	0.351	0.355	0.351	0.209	0.172	0.169	0.151	0.156	0.162	0.166	0.192	0.356	0.346	0.356	0.354	0.356	0.352	0.356	0.353	0.176
710	0.184	0.178	0.176	0.185	0.181	0.185	0.17	0.183	0.333	0.326	0.341	0.339	0.367	0.364	0.359	0.364	0.18	0.172	0.172	0.162	0.166	0.165	0.171	0.161	0.379	0.35	0.364	0.351	0.365	0.352	0.357	0.352	0.213	0.175	0.173	0.153	0.159	0.165	0.169	0.196	0.357	0.347	0.357	0.355	0.357	0.353	0.357	0.354	0.176
715	0.188	0.182	0.18	0.188	0.184	0.186	0.174	0.187	0.334	0.327	0.341	0.34	0.368	0.365	0.361	0.366	0.184	0.176	0.176	0.165	0.17	0.168	0.175	0.164	0.382	0.351	0.366	0.352	0.367	0.354	0.358	0.353	0.216	0.178	0.176	0.157	0.164	0.168	0.173	0.199	0.358	0.348	0.358	0.356	0.359	0.354	0.359	0.356	0.178
720	0.192	0.186	0.184	0.192	0.186	0.19	0.178	0.19	0.335	0.328	0.343	0.341	0.37	0.367	0.362	0.369	0.188	0.181	0.18	0.169	0.174	0.172	0.179	0.168	0.384	0.352	0.367	0.354	0.369	0.355	0.36	0.354	0.22	0.182	0.18	0.161	0.166	0.172	0.177	0.201	0.36	0.349	0.36	0.357	0.36	0.355	0.36	0.358	0.179
725	0.196	0.19	0.189	0.196	0.19	0.193	0.182	0.194	0.337	0.329	0.345	0.343	0.371	0.37	0.364	0.371	0.192	0.185	0.184	0.173	0.178	0.176	0.183	0.172	0.388	0.353	0.37	0.355	0.371	0.356	0.363	0.356	0.224	0.185	0.183	0.164	0.17	0.175	0.181	0.206	0.361	0.35	0.362	0.358	0.362	0.356	0.361	0.36	0.182
730	0.199	0.193	0.192	0.199	0.192	0.195	0.185	0.197	0.338	0.33	0.346	0.343	0.373	0.372	0.365	0.373	0.197	0.188	0.188	0.176	0.182	0.18	0.187	0.176	0.39	0.355	0.372	0.356	0.374	0.358	0.365	0.357	0.227	0.189	0.187	0.167	0.173	0.179	0.184	0.209	0.364	0.351	0.364	0.36	0.364	0.357	0.363	0.362	0.183
735	0.203	0.196	0.196	0.201	0.197	0.197	0.188	0.2	0.339	0.331	0.348	0.345	0.376	0.374	0.367	0.376	0.2	0.193	0.192	0.18	0.185	0.184	0.19	0.18	0.393	0.356	0.375	0.358	0.376	0.359	0.367	0.359	0.231	0.193	0.191	0.171	0.178	0.182	0.187	0.212	0.365	0.353	0.366	0.361	0.366	0.359	0.365	0.363	0.185
740	0.206	0.199	0.196	0.202	0.197	0.198	0.19	0.2	0.341	0.332	0.349	0.346	0.378	0.377	0.369	0.378	0.205	0.197	0.196	0.183	0.189	0.188	0.194	0.184	0.395	0.357	0.377	0.359	0.378	0.36	0.37	0.36	0.234	0.197	0.194	0.174	0.181	0.185	0.19	0.213	0.368	0.354	0.368	0.363	0.368	0.36	0.367	0.365	0.185
745	0.206	0.2	0.196	0.202	0.196	0.198	0.19	0.201	0.343	0.333	0.351	0.347	0.38	0.379	0.371	0.38	0.209	0.201	0.2	0.187	0.194	0.192	0.198	0.188	0.397	0.359	0.379	0.36	0.381	0.362	0.372	0.362	0.234	0.201	0.198	0.178	0.184	0.188	0.192	0.213	0.369	0.355	0.371	0.364	0.37	0.361	0.369	0.367	0.183
750	0.206	0.2	0.196	0.202	0.196	0.197	0.191	0.2	0.345	0.335	0.353	0.349	0.382	0.382	0.374	0.381	0.213	0.205	0.204	0.191	0.198	0.196	0.202	0.191	0.398	0.361	0.382	0.361	0.384	0.364	0.375	0.364	0.238	0.205	0.201	0.181	0.188	0.192	0.194	0.214	0.372	0.357	0.374	0.366	0.373	0.362	0.371	0.368	0.182
755	0.205	0.2	0.196	0.201	0.196	0.197	0.191	0.2	0.347	0.336	0.354	0.35	0.385	0.384	0.376	0.382	0.217	0.209	0.208	0.194	0.203	0.2	0.206	0.195	0.399	0.363	0.384	0.364	0.386	0.366	0.377	0.366	0.241	0.209	0.205	0.184	0.192	0.195	0.195	0.214	0.375	0.359	0.376	0.369	0.376	0.364	0.375	0.371	0.182
760	0.204	0.2	0.196	0.2	0.196	0.196	0.191	0.2	0.349	0.338	0.355	0.352	0.387	0.386	0.378	0.383	0.22	0.212	0.212	0.198	0.205	0.204	0.213	0.199	0.401	0.365	0.386	0.366	0.387	0.368	0.378	0.368	0.243	0.211	0.208	0.187	0.195	0.197	0.195	0.216	0.377	0.361	0.377	0.371	0.378	0.366	0.377	0.373	0.181
765	0.204	0.2	0.196	0.2	0.196	0.196	0.19	0.2	0.351	0.34	0.355	0.354	0.388	0.387	0.381	0.384	0.222	0.215	0.214	0.2	0.208	0.206	0.211	0.203	0.402	0.367	0.387	0.368	0.388	0.37	0.379	0.37	0.239	0.213	0.21	0.188	0.199	0.199	0.194	0.215	0.378	0.363	0.377	0.372	0.38	0.368	0.379	0.375	0.181
770	0.204	0.2	0.195	0.199	0.196	0.196	0.191	0.2	0.353	0.341	0.356	0.356	0.389	0.388	0.382	0.385	0.223	0.215	0.216	0.2	0.208	0.208	0.217	0.206	0.404	0.369	0.388	0.37	0.389	0.373	0.38	0.373	0.239	0.212	0.21	0.188	0.202	0.199	0.193	0.214	0.379	0.365	0.378	0.375	0.381	0.37	0.38	0.378	0.179
775	0.204	0.2	0.195	0.199	0.196	0.196	0.19	0.2	0.354	0.343	0.356	0.357	0.39	0.389	0.383	0.386	0.223	0.215	0.216	0.199	0.206	0.207	0.217	0.209	0.406	0.372	0.389	0.371	0.39	0.375	0.38	0.375	0.238	0.212	0.208	0.188	0.202	0.198	0.192	0.214	0.38	0.367	0.379	0.378	0.382	0.372	0.381	0.38	0.177
780	0.203	0.2	0.195	0.198	0.195	0.196	0.19	0.199	0.354	0.345	0.357	0.359	0.39	0.389	0.384	0.387	0.222	0.214	0.215	0.199	0.205	0.206	0.216	0.208	0.406	0.373	0.39	0.374	0.391	0.377	0.381	0.376	0.234	0.211	0.207	0.186	0.202	0.198	0.192	0.214	0.38	0.369	0.38	0.379	0.382	0.375	0.381	0.382	0.178
785	0.203	0.199	0.195	0.198	0.196	0.196	0.19	0.199	0.355	0.347	0.357	0.361	0.391	0.39	0.385	0.388	0.221	0.213	0.214	0.198	0.206	0.206	0.215	0.208	0.408	0.374	0.391	0.377	0.392	0.378	0.383	0.377	0.232	0.21	0.207	0.187	0.202	0.198	0.192	0.214	0.381	0.37	0.38	0.38	0.383	0.378	0.382	0.385	0.18
790	0.203	0.199	0.195	0.198	0.195	0.195	0.19	0.199	0.356	0.349	0.357	0.362	0.392	0.391	0.386	0.389	0.22	0.212	0.213	0.199	0.204	0.205	0.214	0.207	0.409	0.375	0.392	0.378	0.393	0.379	0.383	0.378	0.231	0.209	0.206	0.186	0.202	0.198	0.192	0.213	0.382	0.371	0.381	0.381	0.384	0.379	0.383	0.387	0.181
795	0.203	0.199	0.195	0.197	0.195	0.195	0.19	0.199	0.356	0.35	0.358	0.363	0.393	0.392	0.387	0.39	0.22	0.211	0.212	0.198	0.204	0.204	0.213	0.207	0.411	0.375	0.393	0.379	0.394	0.379	0.384	0.378	0.229	0.209	0.205	0.186	0.202	0.198	0.192	0.214	0.382	0.371	0.381	0.382	0.385	0.38	0.384	0.389	0.182
800	0.203	0.2	0.195	0.197	0.195	0.195	0.19	0.199	0.357	0.351	0.359	0.364	0.394	0.394	0.387	0.391	0.218	0.211	0.211	0.199	0.203	0.203	0.212	0.207	0.413	0.376	0.394	0.38	0.396	0.38	0.385	0.379	0.227	0.208	0.205	0.186	0.202	0.198	0.192	0.213	0.383	0.372	0.382	0.383	0.385	0.381	0.385	0.39	0.181
805	0.203	0.199	0.195	0.196	0.195	0.195	0.19	0.199	0.357	0.351	0.359	0.365	0.394	0.394	0.388	0.391	0.217	0.21	0.21	0.197	0.202	0.203	0.212	0.206	0.414	0.376	0.395	0.381	0.396	0.381	0.386	0.38	0.225	0.208	0.204	0.186	0.202	0.198	0.192	0.213	0.384	0.372	0.383	0.383	0.386	0.381	0.385	0.391	0.181
810	0.202	0.199	0.195	0.197	0.195	0.195	0.19	0.199	0.358	0.351	0.359	0.365	0.395	0.395	0.389	0.392	0.217	0.209	0.21	0.197	0.201	0.202	0.208	0.206	0.415	0.377	0.396	0.381	0.397	0.381	0.387	0.38	0.223	0.207	0.204	0.186	0.202	0.198	0.192	0.213	0.384	0.372	0.383	0.384	0.387	0.382	0.386	0.392	0.182
815	0.203	0.199	0.195	0.196	0.195	0.195	0.19	0.198	0.359	0.352	0.359	0.365	0.396	0.396	0.39	0.393	0.216	0.209	0.209	0.199	0.201	0.201	0.208	0.206	0.418	0.378	0.397	0.382	0.399	0.382	0.388	0.381	0.222	0.207	0.204	0.185	0.204	0.198	0.192	0.214	0.385	0.373	0.384	0.385	0.388	0.383	0.387	0.393	0.183
820	0.202	0.199	0.195	0.196	0.195	0.195	0.19	0.199	0.36	0.352	0.36	0.366	0.397	0.397	0.39	0.394	0.215	0.209	0.209	0.197	0.2	0.2	0.211	0.205	0.42	0.378	0.398	0.383	0.399	0.383	0.389	0.382	0.221	0.207	0.203	0.186	0.202	0.198	0.192	0.214	0.386	0.373	0.385	0.385	0.389	0.383	0.387	0.394	0.183
825	0.202	0.199	0.194	0.196	0.195	0.195	0.19	0.198	0.36	0.353	0.36	0.366	0.398	0.398	0.391	0.394	0.215	0.208	0.208	0.196	0.199	0.199	0.206	0.205	0.422	0.379	0.399	0.384	0.401	0.384	0.39	0.382	0.221	0.206	0.203	0.185	0.202	0.198	0.192	0.214	0.386	0.374	0.386	0.386	0.39	0.384	0.388	0.395	0.185
830	0.202	0.199	0.194	0.196	0.195	0.195	0.19	0.198	0.361	0.353	0.361	0.367	0.399	0.399	0.392	0.396	0.215	0.207	0.208	0.195	0.199	0.198	0.21	0.205	0.423	0.379	0.4	0.384	0.402	0.384	0.391	0.383	0.22	0.206	0.203	0.185	0.202	0.197	0.192	0.213	0.387	0.374	0.387	0.386	0.391	0.385	0.389	0.395	0.186
835	0.202	0.199	0.194	0.195	0.195	0.195	0.19	0.198	0.361	0.354	0.361	0.367	0.4	0.4	0.393	0.397	0.214	0.208	0.208	0.196	0.199	0.198	0.205	0.205	0.425	0.38	0.401	0.385	0.403	0.385	0.392	0.384	0.219	0.206	0.203	0.185	0.202	0.198	0.192	0.213	0.388	0.375	0.388	0.387	0.391	0.385	0.39	0.397	0.188
840	0.202	0.199	0.194	0.196	0.195	0.195	0.19	0.198	0.362	0.354	0.361	0.368	0.4	0.4	0.393	0.398	0.214	0.207	0.208	0.196	0.198	0.198	0.204	0.204	0.426	0.38	0.402	0.386	0.404	0.386	0.393	0.385	0.219	0.206	0.202	0.186	0.202	0.197	0.192	0.213	0.389	0.375	0.389	0.387	0.393	0.386	0.391	0.398	0.19
845	0.202	0.199	0.194	0.196	0.195	0.195	0.191	0.198	0.363	0.355	0.362	0.369	0.402	0.402	0.394	0.4	0.214	0.207	0.208	0.196	0.198	0.197	0.204	0.205	0.427	0.381	0.404	0.387	0.406	0.387	0.394	0.386	0.219	0.206	0.203	0.186	0.202	0.198	0.192	0.213	0.39	0.376	0.39	0.388	0.394	0.387	0.392	0.399	0.192
850	0.2	0.199	0.194	0.195	0.195	0.195	0.19	0.198	0.363	0.355	0.362	0.369	0.402	0.402	0.395	0.401	0.214	0.207	0.207	0.196	0.198	0.197	0.203	0.204	0.428	0.382	0.404	0.387	0.407	0.387	0.395	0.386	0.218	0.205	0.202	0.185	0.201	0.197	0.192	0.213	0.391	0.376	0.391	0.389	0.395	0.387	0.393	0.399	0.193
855	0.2	0.199	0.194	0.195	0.195	0.195	0.19	0.198	0.364	0.356	0.363	0.369	0.404	0.403	0.396	0.401	0.213	0.207	0.207	0.195	0.198	0.197	0.203	0.204	0.43	0.382	0.406	0.388	0.408	0.388	0.396	0.386	0.218	0.205	0.202	0.185	0.202	0.197	0.192	0.213	0.391	0.376	0.392	0.389	0.396	0.387	0.394	0.4	0.195
860	0.2	0.199	0.193	0.195	0.195	0.195	0.19	0.197	0.365	0.356	0.363	0.369	0.404	0.405	0.396	0.402	0.213	0.207	0.207	0.195	0.197	0.196	0.203	0.204	0.431	0.383	0.407	0.388	0.409	0.389	0.397	0.387	0.218	0.205	0.202	0.185	0.202	0.197	0.192	0.213	0.392	0.377	0.392	0.39	0.397	0.388	0.395	0.4	0.195
865	0.2	0.199	0.194	0.195	0.194	0.195	0.19	0.197	0.365	0.357	0.364	0.37	0.406	0.406	0.398	0.404	0.213	0.206	0.207	0.195	0.197	0.197	0.202	0.205	0.433	0.384	0.408	0.389	0.411	0.39	0.398	0.388	0.217	0.205	0.202	0.185	0.202	0.197	0.192	0.214	0.393	0.378	0.393	0.391	0.398	0.389	0.396	0.401	0.197
870	0.2	0.199	0.193	0.195	0.195	0.195	0.19	0.197	0.366	0.357	0.364	0.37	0.407	0.407	0.398	0.404	0.213	0.206	0.206	0.195	0.197	0.196	0.201	0.204	0.433	0.384	0.409	0.39	0.411	0.39	0.399	0.389	0.217	0.205	0.202	0.185	0.202	0.196	0.192	0.213	0.393	0.379	0.393	0.392	0.399	0.39	0.397	0.401	0.197
875	0.2	0.198	0.193	0.195	0.195	0.195	0.19	0.197	0.367	0.358	0.365	0.371	0.408	0.408	0.399	0.404	0.213	0.206	0.206	0.195	0.196	0.196	0.201	0.204	0.434	0.385	0.41	0.391	0.412	0.391	0.4	0.39	0.216	0.205	0.201	0.185	0.202	0.197	0.192	0.213	0.394	0.38	0.394	0.393	0.4	0.391	0.397	0.402	0.2
880	0.2	0.198	0.193	0.195	0.195	0.195	0.189	0.197	0.369	0.358	0.366	0.371	0.409	0.409	0.4	0.405	0.212	0.205	0.206	0.195	0.196	0.195	0.2	0.204	0.436	0.386	0.411	0.391	0.413	0.392	0.401	0.391	0.216	0.204	0.201	0.184	0.202	0.196	0.192	0.213	0.394	0.38	0.394	0.394	0.401	0.392	0.398	0.402	0.2
885	0.199	0.199	0.194	0.195	0.195	0.195	0.19	0.197	0.37	0.359	0.367	0.372	0.409	0.41	0.401	0.405	0.212	0.205	0.206	0.195	0.195	0.195	0.2	0.204	0.437	0.387	0.412	0.392	0.415	0.393	0.402	0.392	0.216	0.204	0.201	0.185	0.201	0.196	0.192	0.213	0.394	0.381	0.395	0.395	0.401	0.392	0.399	0.403	0.202
890	0.2	0.199	0.194	0.195	0.195	0.195	0.191	0.197	0.37	0.359	0.367	0.372	0.411	0.411	0.402	0.407	0.212	0.205	0.206	0.194	0.195	0.195	0.2	0.204	0.438	0.388	0.413	0.393	0.415	0.395	0.403	0.393	0.215	0.204	0.201	0.185	0.202	0.196	0.192	0.213	0.395	0.382	0.395	0.396	0.402	0.394	0.4	0.404	0.202
895	0.199	0.199	0.193	0.195	0.194	0.195	0.189	0.197	0.371	0.359	0.367	0.373	0.411	0.412	0.403	0.407	0.212	0.205	0.205	0.194	0.195	0.195	0.199	0.203	0.439	0.389	0.414	0.394	0.416	0.395	0.403	0.394	0.215	0.204	0.201	0.185	0.202	0.196	0.191	0.212	0.395	0.382	0.396	0.396	0.402	0.394	0.4	0.405	0.205
900	0.2	0.198	0.193	0.195	0.194	0.195	0.189	0.197	0.371	0.36	0.368	0.373	0.412	0.413	0.404	0.408	0.212	0.205	0.205	0.194	0.195	0.195	0.199	0.204	0.44	0.389	0.415	0.395	0.417	0.396	0.404	0.395	0.213	0.204	0.2	0.184	0.201	0.195	0.191	0.212	0.396	0.382	0.396	0.397	0.403	0.395	0.4	0.405	0.204
905	0.2	0.198	0.193	0.195	0.194	0.195	0.189	0.197	0.372	0.361	0.368	0.373	0.414	0.413	0.404	0.408	0.212	0.204	0.205	0.195	0.195	0.194	0.199	0.204	0.441	0.39	0.416	0.396	0.418	0.397	0.404	0.395	0.212	0.203	0.2	0.184	0.201	0.195	0.191	0.212	0.396	0.383	0.397	0.397	0.404	0.396	0.401	0.406	0.208
910	0.2	0.198	0.193	0.195	0.195	0.195	0.189	0.197	0.372	0.362	0.368	0.374	0.414	0.414	0.405	0.409	0.212	0.205	0.205	0.194	0.194	0.194	0.199	0.204	0.442	0.39	0.416	0.397	0.419	0.398	0.405	0.396	0.212	0.203	0.2	0.184	0.201	0.195	0.191	0.212	0.396	0.383	0.397	0.398	0.404	0.396	0.401	0.406	0.206
915	0.2	0.198	0.193	0.195	0.194	0.197	0.189	0.197	0.372	0.362	0.369	0.374	0.415	0.415	0.406	0.409	0.212	0.204	0.205	0.194	0.194	0.194	0.199	0.204	0.443	0.391	0.417	0.397	0.419	0.398	0.405	0.397	0.212	0.203	0.2	0.183	0.201	0.194	0.191	0.212	0.396	0.383	0.398	0.398	0.405	0.397	0.402	0.408	0.209
920	0.199	0.198	0.193	0.195	0.194	0.195	0.189	0.197	0.373	0.363	0.369	0.375	0.416	0.415	0.406	0.41	0.211	0.204	0.204	0.194	0.194	0.194	0.199	0.204	0.444	0.391	0.418	0.398	0.42	0.399	0.406	0.397	0.212	0.203	0.2	0.183	0.201	0.194	0.191	0.212	0.397	0.383	0.398	0.399	0.405	0.397	0.402	0.408	0.209
925	0.199	0.198	0.193	0.195	0.194	0.195	0.189	0.197	0.373	0.364	0.369	0.376	0.417	0.416	0.407	0.411	0.211	0.204	0.204	0.194	0.194	0.194	0.198	0.203	0.446	0.391	0.418	0.398	0.421	0.399	0.407	0.397	0.212	0.203	0.199	0.183	0.2	0.193	0.19	0.211	0.397	0.383	0.398	0.399	0.405	0.398	0.403	0.408	0.212
930	0.2	0.198	0.193	0.195	0.195	0.195	0.189	0.197	0.374	0.364	0.369	0.377	0.417	0.417	0.407	0.411	0.211	0.203	0.204	0.194	0.194	0.194	0.198	0.203	0.447	0.392	0.419	0.399	0.422	0.4	0.407	0.398	0.212	0.202	0.199	0.183	0.201	0.193	0.19	0.211	0.397	0.383	0.398	0.399	0.406	0.398	0.403	0.409	0.215
935	0.2	0.198	0.194	0.195	0.194	0.197	0.189	0.198	0.374	0.364	0.369	0.377	0.418	0.417	0.408	0.412	0.211	0.203	0.204	0.193	0.194	0.194	0.198	0.203	0.448	0.392	0.42	0.399	0.422	0.401	0.408	0.399	0.212	0.202	0.199	0.185	0.2	0.193	0.19	0.211	0.398	0.384	0.399	0.399	0.407	0.398	0.403	0.409	0.219
940	0.199	0.198	0.193	0.195	0.194	0.195	0.189	0.197	0.374	0.365	0.37	0.376	0.418	0.418	0.408	0.412	0.211	0.203	0.204	0.193	0.194	0.194	0.198	0.203	0.449	0.392	0.42	0.4	0.423	0.401	0.408	0.399	0.211	0.202	0.199	0.183	0.2	0.192	0.19	0.211	0.398	0.384	0.399	0.4	0.408	0.398	0.403	0.409	0.234
945	0.2	0.198	0.193	0.195	0.194	0.196	0.189	0.197	0.374	0.365	0.37	0.377	0.419	0.419	0.409	0.412	0.211	0.203	0.204	0.193	0.194	0.194	0.198	0.203	0.45	0.393	0.421	0.4	0.424	0.402	0.409	0.4	0.21	0.202	0.199	0.184	0.2	0.192	0.19	0.211	0.398	0.384	0.399	0.4	0.408	0.399	0.404	0.41	0.242
950	0.199	0.198	0.194	0.195	0.194	0.195	0.189	0.197	0.375	0.365	0.37	0.378	0.42	0.419	0.409	0.413	0.21	0.203	0.204	0.193	0.193	0.193	0.198	0.203	0.451	0.393	0.421	0.4	0.424	0.402	0.41	0.4	0.21	0.202	0.198	0.183	0.2	0.192	0.19	0.211	0.398	0.384	0.4	0.4	0.408	0.399	0.404	0.41	0.242
955	0.199	0.198	0.193	0.195	0.194	0.195	0.19	0.197	0.375	0.365	0.37	0.378	0.42	0.42	0.409	0.413	0.21	0.202	0.203	0.193	0.193	0.193	0.198	0.203	0.451	0.394	0.423	0.401	0.425	0.403	0.41	0.4	0.21	0.202	0.198	0.182	0.2	0.191	0.19	0.211	0.399	0.384	0.401	0.401	0.409	0.399	0.405	0.411	0.242
960	0.2	0.198	0.193	0.195	0.194	0.197	0.189	0.197	0.375	0.366	0.37	0.378	0.421	0.421	0.41	0.414	0.21	0.202	0.203	0.194	0.193	0.193	0.198	0.203	0.453	0.394	0.422	0.401	0.426	0.403	0.411	0.4	0.209	0.201	0.198	0.182	0.2	0.191	0.19	0.211	0.399	0.385	0.4	0.401	0.409	0.399	0.405	0.411	0.241
965	0.199	0.198	0.193	0.195	0.194	0.195	0.189	0.197	0.376	0.366	0.371	0.379	0.422	0.422	0.41	0.414	0.21	0.202	0.203	0.193	0.193	0.193	0.198	0.203	0.453	0.394	0.424	0.401	0.426	0.403	0.411	0.401	0.209	0.201	0.198	0.182	0.2	0.191	0.19	0.21	0.399	0.385	0.401	0.401	0.41	0.4	0.406	0.412	0.239
970	0.199	0.198	0.193	0.195	0.194	0.195	0.19	0.197	0.376	0.366	0.371	0.379	0.422	0.422	0.411	0.415	0.21	0.202	0.203	0.193	0.193	0.193	0.197	0.203	0.455	0.394	0.424	0.402	0.427	0.404	0.412	0.402	0.209	0.201	0.198	0.182	0.2	0.191	0.189	0.21	0.4	0.385	0.401	0.401	0.411	0.4	0.406	0.412	0.238
975	0.2	0.198	0.193	0.195	0.194	0.195	0.19	0.197	0.376	0.366	0.371	0.379	0.423	0.423	0.411	0.415	0.21	0.202	0.203	0.193	0.193	0.193	0.197	0.202	0.456	0.395	0.425	0.402	0.428	0.404	0.413	0.402	0.209	0.201	0.198	0.182	0.2	0.19	0.189	0.21	0.4	0.385	0.402	0.402	0.411	0.4	0.406	0.412	0.237
980	0.199	0.198	0.193	0.195	0.194	0.196	0.189	0.197	0.376	0.366	0.371	0.379	0.424	0.423	0.412	0.415	0.209	0.202	0.203	0.193	0.193	0.193	0.197	0.203	0.457	0.395	0.426	0.403	0.428	0.405	0.413	0.402	0.209	0.201	0.198	0.182	0.2	0.19	0.189	0.21	0.4	0.385	0.402	0.402	0.412	0.401	0.407	0.413	0.237
985	0.199	0.198	0.193	0.195	0.195	0.195	0.189	0.197	0.376	0.366	0.371	0.379	0.424	0.424	0.412	0.415	0.209	0.202	0.202	0.193	0.193	0.193	0.197	0.202	0.457	0.394	0.426	0.403	0.429	0.405	0.414	0.403	0.208	0.2	0.198	0.182	0.2	0.189	0.189	0.21	0.4	0.385	0.402	0.402	0.412	0.4	0.407	0.413	0.235
990	0.199	0.198	0.193	0.195	0.195	0.195	0.189	0.197	0.377	0.367	0.371	0.379	0.425	0.425	0.413	0.416	0.209	0.202	0.203	0.193	0.193	0.193	0.197	0.203	0.459	0.395	0.427	0.403	0.43	0.405	0.414	0.403	0.209	0.201	0.198	0.182	0.199	0.19	0.189	0.21	0.401	0.385	0.403	0.403	0.413	0.401	0.407	0.413	0.234
995	0.199	0.198	0.193	0.195	0.195	0.196	0.189	0.196	0.377	0.367	0.372	0.379	0.425	0.425	0.413	0.416	0.209	0.202	0.203	0.193	0.193	0.193	0.197	0.202	0.46	0.396	0.427	0.404	0.43	0.406	0.414	0.403	0.208	0.2	0.197	0.182	0.199	0.189	0.189	0.21	0.401	0.385	0.403	0.403	0.413	0.401	0.408	0.414	0.233
1000	0.199	0.198	0.193	0.195	0.195	0.197	0.188	0.197	0.377	0.367	0.372	0.379	0.426	0.426	0.414	0.417	0.209	0.202	0.203	0.193	0.193	0.193	0.197	0.202	0.461	0.395	0.428	0.404	0.431	0.406	0.415	0.404	0.208	0.2	0.198	0.181	0.199	0.189	0.189	0.209	0.401	0.385	0.403	0.403	0.414	0.402	0.408	0.414	0.231
1005	0.199	0.198	0.193	0.195	0.194	0.195	0.188	0.196	0.377	0.367	0.372	0.38	0.426	0.427	0.414	0.417	0.209	0.202	0.202	0.192	0.193	0.193	0.197	0.202	0.462	0.396	0.429	0.404	0.432	0.407	0.416	0.404	0.209	0.2	0.198	0.181	0.199	0.189	0.189	0.209	0.402	0.385	0.404	0.404	0.415	0.402	0.408	0.414	0.231
1010	0.199	0.198	0.193	0.195	0.194	0.196	0.189	0.197	0.377	0.367	0.373	0.38	0.427	0.427	0.414	0.418	0.209	0.202	0.202	0.193	0.193	0.193	0.197	0.202	0.462	0.396	0.429	0.405	0.432	0.407	0.416	0.404	0.209	0.2	0.198	0.182	0.199	0.189	0.188	0.209	0.402	0.385	0.404	0.404	0.415	0.402	0.409	0.415	0.23
1015	0.2	0.198	0.193	0.195	0.194	0.198	0.189	0.197	0.378	0.368	0.373	0.38	0.427	0.428	0.415	0.418	0.209	0.201	0.202	0.193	0.193	0.193	0.197	0.202	0.464	0.396	0.43	0.405	0.433	0.407	0.416	0.405	0.208	0.2	0.198	0.181	0.199	0.189	0.188	0.209	0.402	0.385	0.404	0.404	0.415	0.402	0.409	0.415	0.228
1020	0.2	0.198	0.193	0.195	0.195	0.197	0.189	0.197	0.378	0.368	0.373	0.38	0.428	0.429	0.415	0.419	0.209	0.202	0.202	0.193	0.193	0.193	0.197	0.202	0.464	0.397	0.431	0.405	0.434	0.408	0.417	0.405	0.209	0.2	0.198	0.181	0.199	0.189	0.189	0.209	0.403	0.386	0.404	0.405	0.416	0.403	0.409	0.416	0.228
1025	0.2	0.198	0.193	0.195	0.195	0.197	0.189	0.197	0.378	0.368	0.373	0.381	0.428	0.429	0.416	0.419	0.209	0.201	0.202	0.192	0.193	0.193	0.197	0.202	0.465	0.397	0.431	0.405	0.434	0.408	0.418	0.406	0.207	0.2	0.198	0.181	0.199	0.188	0.188	0.209	0.403	0.386	0.405	0.405	0.416	0.403	0.41	0.416	0.227
1030	0.199	0.198	0.193	0.195	0.195	0.196	0.189	0.196	0.379	0.369	0.373	0.381	0.429	0.43	0.416	0.419	0.209	0.201	0.202	0.192	0.193	0.193	0.197	0.202	0.466	0.397	0.431	0.406	0.435	0.409	0.418	0.406	0.207	0.2	0.197	0.181	0.199	0.189	0.188	0.209	0.403	0.386	0.405	0.405	0.416	0.403	0.41	0.416	0.226
1035	0.199	0.198	0.193	0.195	0.195	0.195	0.188	0.197	0.379	0.369	0.374	0.382	0.429	0.43	0.416	0.42	0.209	0.201	0.202	0.192	0.192	0.193	0.197	0.202	0.467	0.397	0.432	0.406	0.435	0.409	0.419	0.406	0.207	0.199	0.197	0.18	0.199	0.188	0.188	0.208	0.403	0.386	0.405	0.406	0.417	0.403	0.411	0.417	0.226
1040	0.199	0.198	0.193	0.195	0.195	0.196	0.189	0.196	0.379	0.369	0.374	0.382	0.43	0.432	0.417	0.42	0.209	0.201	0.202	0.193	0.192	0.193	0.198	0.202	0.467	0.397	0.432	0.406	0.436	0.41	0.419	0.407	0.207	0.199	0.198	0.181	0.199	0.188	0.188	0.209	0.404	0.386	0.405	0.406	0.417	0.404	0.411	0.417	0.225
1045	0.199	0.198	0.193	0.195	0.195	0.197	0.188	0.196	0.379	0.369	0.374	0.382	0.43	0.432	0.418	0.42	0.209	0.201	0.202	0.192	0.192	0.193	0.198	0.202	0.469	0.397	0.433	0.406	0.436	0.41	0.42	0.407	0.207	0.199	0.197	0.181	0.2	0.188	0.188	0.208	0.404	0.386	0.406	0.406	0.418	0.404	0.411	0.417	0.224
1050	0.199	0.198	0.193	0.195	0.195	0.197	0.188	0.196	0.38	0.37	0.374	0.382	0.431	0.432	0.418	0.421	0.209	0.201	0.202	0.192	0.193	0.193	0.198	0.202	0.469	0.398	0.433	0.407	0.436	0.41	0.42	0.408	0.207	0.199	0.198	0.181	0.199	0.188	0.188	0.208	0.404	0.386	0.406	0.406	0.418	0.404	0.412	0.418	0.223
1055	0.199	0.198	0.193	0.195	0.195	0.197	0.188	0.197	0.38	0.37	0.375	0.383	0.431	0.433	0.418	0.421	0.208	0.201	0.202	0.192	0.192	0.192	0.197	0.202	0.47	0.398	0.433	0.407	0.437	0.41	0.42	0.408	0.207	0.199	0.197	0.18	0.2	0.188	0.188	0.208	0.404	0.386	0.406	0.406	0.418	0.405	0.412	0.418	0.223
1060	0.199	0.198	0.193	0.195	0.195	0.196	0.188	0.196	0.38	0.37	0.375	0.383	0.432	0.433	0.419	0.421	0.208	0.201	0.202	0.192	0.192	0.192	0.197	0.201	0.471	0.398	0.434	0.407	0.438	0.411	0.421	0.408	0.207	0.198	0.197	0.182	0.198	0.188	0.188	0.208	0.405	0.386	0.406	0.407	0.419	0.405	0.412	0.418	0.222
1065	0.199	0.198	0.193	0.195	0.195	0.196	0.188	0.197	0.38	0.371	0.375	0.383	0.432	0.434	0.419	0.422	0.208	0.201	0.202	0.194	0.192	0.192	0.198	0.201	0.471	0.398	0.434	0.407	0.438	0.411	0.422	0.408	0.206	0.198	0.197	0.18	0.198	0.188	0.187	0.208	0.405	0.386	0.407	0.407	0.419	0.405	0.412	0.418	0.221
1070	0.2	0.198	0.194	0.195	0.195	0.196	0.189	0.197	0.38	0.37	0.375	0.384	0.433	0.434	0.419	0.422	0.209	0.201	0.202	0.192	0.192	0.192	0.198	0.201	0.473	0.398	0.435	0.407	0.439	0.412	0.422	0.409	0.206	0.199	0.198	0.181	0.198	0.188	0.188	0.208	0.405	0.387	0.407	0.407	0.42	0.405	0.413	0.419	0.22
1075	0.199	0.198	0.193	0.195	0.195	0.197	0.188	0.196	0.381	0.37	0.375	0.385	0.433	0.434	0.42	0.423	0.208	0.201	0.201	0.192	0.192	0.192	0.198	0.201	0.473	0.398	0.436	0.408	0.439	0.412	0.423	0.409	0.206	0.198	0.197	0.18	0.198	0.188	0.187	0.208	0.405	0.387	0.407	0.407	0.421	0.406	0.413	0.419	0.22
1080	0.199	0.198	0.193	0.195	0.195	0.196	0.188	0.197	0.381	0.371	0.375	0.386	0.434	0.436	0.42	0.423	0.208	0.2	0.201	0.192	0.192	0.192	0.198	0.201	0.474	0.398	0.436	0.408	0.44	0.412	0.423	0.409	0.206	0.198	0.197	0.18	0.198	0.187	0.187	0.208	0.405	0.387	0.407	0.407	0.421	0.405	0.413	0.419	0.22
1085	0.2	0.198	0.194	0.195	0.195	0.195	0.188	0.197	0.381	0.371	0.376	0.386	0.434	0.436	0.42	0.424	0.208	0.2	0.201	0.192	0.192	0.192	0.198	0.201	0.475	0.398	0.437	0.408	0.441	0.413	0.423	0.41	0.206	0.198	0.196	0.179	0.198	0.187	0.187	0.207	0.405	0.387	0.408	0.407	0.421	0.406	0.413	0.419	0.219
1090	0.2	0.198	0.194	0.195	0.195	0.195	0.188	0.197	0.381	0.371	0.376	0.387	0.434	0.437	0.421	0.424	0.209	0.201	0.201	0.192	0.192	0.192	0.198	0.201	0.475	0.398	0.437	0.408	0.441	0.413	0.424	0.41	0.206	0.198	0.196	0.179	0.199	0.187	0.187	0.207	0.406	0.387	0.408	0.408	0.422	0.406	0.414	0.42	0.218
1095	0.2	0.198	0.194	0.195	0.195	0.195	0.188	0.197	0.381	0.371	0.376	0.387	0.435	0.437	0.421	0.425	0.208	0.201	0.201	0.192	0.192	0.192	0.198	0.201	0.476	0.398	0.438	0.409	0.442	0.413	0.425	0.41	0.205	0.198	0.196	0.179	0.198	0.187	0.187	0.207	0.406	0.387	0.408	0.408	0.422	0.406	0.415	0.42	0.218
1100	0.199	0.198	0.194	0.195	0.195	0.197	0.189	0.197	0.382	0.371	0.376	0.387	0.436	0.438	0.421	0.425	0.208	0.2	0.201	0.192	0.192	0.192	0.197	0.201	0.477	0.398	0.438	0.409	0.442	0.413	0.425	0.411	0.205	0.198	0.196	0.179	0.198	0.187	0.187	0.207	0.406	0.387	0.408	0.408	0.423	0.406	0.415	0.42	0.218
1105	0.2	0.198	0.194	0.195	0.195	0.197	0.188	0.197	0.382	0.371	0.376	0.388	0.437	0.439	0.421	0.425	0.208	0.201	0.201	0.192	0.192	0.192	0.198	0.201	0.479	0.398	0.439	0.409	0.443	0.414	0.426	0.411	0.205	0.198	0.195	0.179	0.198	0.187	0.187	0.207	0.406	0.387	0.408	0.408	0.423	0.405	0.415	0.42	0.217
1110	0.199	0.198	0.194	0.195	0.195	0.195	0.188	0.197	0.382	0.372	0.377	0.388	0.437	0.439	0.422	0.426	0.208	0.2	0.201	0.192	0.192	0.192	0.198	0.201	0.479	0.398	0.439	0.409	0.444	0.414	0.427	0.411	0.205	0.198	0.195	0.178	0.198	0.187	0.187	0.207	0.407	0.387	0.409	0.408	0.424	0.406	0.415	0.42	0.217
1115	0.199	0.198	0.194	0.195	0.195	0.196	0.189	0.197	0.382	0.372	0.377	0.389	0.437	0.44	0.422	0.427	0.208	0.201	0.201	0.192	0.192	0.192	0.198	0.201	0.479	0.398	0.44	0.409	0.444	0.414	0.427	0.411	0.204	0.198	0.195	0.178	0.198	0.187	0.187	0.207	0.407	0.387	0.409	0.408	0.424	0.406	0.415	0.421	0.216
1120	0.199	0.198	0.194	0.195	0.195	0.196	0.189	0.197	0.383	0.372	0.377	0.389	0.438	0.44	0.423	0.427	0.209	0.201	0.201	0.193	0.192	0.192	0.198	0.201	0.48	0.398	0.441	0.41	0.445	0.415	0.428	0.412	0.205	0.198	0.195	0.18	0.198	0.187	0.187	0.207	0.407	0.387	0.41	0.409	0.425	0.407	0.417	0.421	0.217
1125	0.2	0.198	0.194	0.195	0.195	0.195	0.188	0.197	0.383	0.372	0.377	0.389	0.439	0.441	0.423	0.427	0.208	0.201	0.201	0.192	0.192	0.192	0.198	0.201	0.482	0.398	0.441	0.409	0.446	0.416	0.428	0.412	0.204	0.197	0.195	0.178	0.197	0.187	0.186	0.206	0.407	0.387	0.41	0.409	0.425	0.407	0.416	0.42	0.216
1130	0.2	0.198	0.194	0.195	0.195	0.198	0.188	0.197	0.383	0.372	0.378	0.39	0.439	0.442	0.423	0.428	0.207	0.2	0.201	0.194	0.192	0.192	0.198	0.201	0.482	0.398	0.442	0.41	0.446	0.415	0.428	0.412	0.204	0.197	0.195	0.177	0.197	0.186	0.186	0.206	0.408	0.387	0.41	0.409	0.426	0.407	0.417	0.421	0.216
1135	0.199	0.198	0.194	0.195	0.195	0.196	0.189	0.197	0.383	0.372	0.378	0.39	0.44	0.442	0.424	0.428	0.207	0.2	0.201	0.192	0.191	0.192	0.198	0.201	0.483	0.398	0.442	0.41	0.447	0.416	0.429	0.413	0.204	0.197	0.195	0.177	0.197	0.187	0.186	0.206	0.408	0.387	0.411	0.409	0.426	0.407	0.417	0.421	0.215
1140	0.2	0.198	0.194	0.195	0.195	0.197	0.188	0.197	0.384	0.373	0.379	0.391	0.44	0.443	0.424	0.428	0.207	0.2	0.201	0.193	0.192	0.192	0.198	0.201	0.484	0.398	0.443	0.41	0.447	0.416	0.429	0.413	0.203	0.197	0.195	0.177	0.198	0.187	0.186	0.206	0.408	0.387	0.411	0.409	0.427	0.407	0.418	0.421	0.215
1145	0.201	0.198	0.194	0.196	0.195	0.196	0.188	0.197	0.384	0.373	0.379	0.391	0.44	0.443	0.425	0.429	0.207	0.2	0.201	0.192	0.191	0.191	0.198	0.201	0.485	0.398	0.443	0.41	0.448	0.417	0.43	0.413	0.203	0.197	0.195	0.177	0.197	0.186	0.186	0.206	0.409	0.387	0.411	0.409	0.427	0.407	0.418	0.421	0.214
1150	0.2	0.198	0.195	0.196	0.195	0.197	0.188	0.197	0.384	0.372	0.379	0.391	0.441	0.444	0.425	0.428	0.207	0.2	0.201	0.192	0.191	0.191	0.198	0.2	0.487	0.398	0.443	0.41	0.448	0.417	0.43	0.413	0.202	0.197	0.194	0.177	0.197	0.186	0.186	0.206	0.409	0.387	0.411	0.409	0.428	0.407	0.418	0.421	0.214
1155	0.2	0.198	0.194	0.196	0.195	0.197	0.188	0.197	0.384	0.373	0.379	0.391	0.441	0.444	0.425	0.429	0.207	0.2	0.201	0.193	0.191	0.191	0.199	0.2	0.487	0.398	0.444	0.41	0.449	0.417	0.431	0.414	0.202	0.197	0.194	0.177	0.197	0.186	0.186	0.205	0.409	0.387	0.412	0.409	0.428	0.407	0.419	0.421	0.213
1160	0.199	0.198	0.195	0.196	0.195	0.195	0.188	0.197	0.385	0.373	0.379	0.392	0.443	0.445	0.426	0.429	0.207	0.2	0.201	0.192	0.191	0.191	0.198	0.201	0.489	0.399	0.444	0.41	0.449	0.418	0.431	0.414	0.201	0.197	0.194	0.177	0.197	0.187	0.186	0.206	0.409	0.387	0.412	0.409	0.428	0.407	0.419	0.422	0.214
1165	0.199	0.198	0.194	0.196	0.195	0.195	0.189	0.197	0.385	0.373	0.38	0.392	0.443	0.446	0.426	0.429	0.206	0.2	0.201	0.192	0.191	0.191	0.198	0.2	0.49	0.399	0.444	0.41	0.449	0.418	0.431	0.414	0.201	0.197	0.194	0.176	0.196	0.186	0.186	0.205	0.409	0.387	0.412	0.41	0.429	0.407	0.419	0.422	0.213
1170	0.199	0.198	0.194	0.196	0.195	0.195	0.188	0.197	0.385	0.373	0.38	0.393	0.443	0.446	0.427	0.43	0.206	0.2	0.201	0.193	0.191	0.191	0.198	0.201	0.491	0.399	0.445	0.41	0.45	0.418	0.432	0.415	0.201	0.197	0.194	0.177	0.196	0.186	0.186	0.205	0.41	0.387	0.412	0.41	0.43	0.408	0.42	0.422	0.213
1175	0.2	0.198	0.194	0.196	0.195	0.195	0.188	0.197	0.386	0.373	0.38	0.394	0.444	0.446	0.427	0.43	0.206	0.2	0.201	0.193	0.192	0.191	0.198	0.201	0.491	0.399	0.445	0.41	0.451	0.419	0.432	0.415	0.2	0.197	0.194	0.176	0.195	0.186	0.186	0.205	0.41	0.387	0.413	0.41	0.43	0.408	0.42	0.423	0.212
1180	0.2	0.198	0.194	0.196	0.195	0.195	0.188	0.197	0.386	0.373	0.38	0.394	0.444	0.447	0.427	0.43	0.206	0.2	0.201	0.193	0.191	0.191	0.198	0.2	0.492	0.399	0.446	0.41	0.451	0.419	0.433	0.415	0.2	0.197	0.193	0.176	0.195	0.186	0.185	0.205	0.41	0.387	0.413	0.41	0.43	0.408	0.42	0.423	0.212
1185	0.2	0.198	0.195	0.196	0.195	0.197	0.188	0.197	0.386	0.373	0.38	0.394	0.444	0.447	0.427	0.43	0.206	0.2	0.201	0.192	0.191	0.191	0.198	0.2	0.493	0.399	0.445	0.41	0.451	0.419	0.433	0.415	0.199	0.196	0.193	0.175	0.194	0.186	0.185	0.204	0.41	0.387	0.413	0.41	0.43	0.408	0.42	0.423	0.211
1190	0.2	0.198	0.194	0.196	0.195	0.196	0.188	0.197	0.387	0.373	0.381	0.395	0.444	0.447	0.428	0.431	0.206	0.2	0.201	0.192	0.191	0.191	0.198	0.2	0.493	0.399	0.446	0.41	0.451	0.419	0.433	0.416	0.199	0.196	0.192	0.175	0.194	0.186	0.185	0.205	0.41	0.387	0.413	0.411	0.431	0.408	0.421	0.423	0.211
1195	0.2	0.198	0.195	0.196	0.196	0.198	0.189	0.198	0.387	0.374	0.381	0.395	0.445	0.448	0.428	0.431	0.206	0.2	0.201	0.194	0.191	0.191	0.199	0.2	0.495	0.4	0.446	0.411	0.451	0.42	0.434	0.416	0.199	0.197	0.192	0.175	0.194	0.186	0.185	0.204	0.41	0.387	0.414	0.411	0.431	0.408	0.421	0.423	0.211
1200	0.201	0.199	0.195	0.196	0.196	0.195	0.188	0.198	0.387	0.374	0.381	0.396	0.445	0.449	0.429	0.431	0.205	0.2	0.201	0.192	0.191	0.191	0.199	0.2	0.496	0.4	0.446	0.411	0.452	0.419	0.434	0.416	0.198	0.196	0.192	0.175	0.194	0.186	0.185	0.204	0.411	0.387	0.413	0.411	0.431	0.409	0.421	0.424	0.21
1205	0.2	0.199	0.195	0.196	0.196	0.195	0.189	0.197	0.388	0.374	0.382	0.397	0.445	0.449	0.429	0.431	0.205	0.2	0.201	0.192	0.191	0.191	0.198	0.2	0.497	0.4	0.446	0.41	0.452	0.42	0.434	0.417	0.198	0.196	0.191	0.175	0.193	0.186	0.185	0.204	0.411	0.387	0.414	0.411	0.432	0.409	0.422	0.424	0.21
1210	0.201	0.199	0.195	0.197	0.196	0.197	0.188	0.197	0.387	0.374	0.382	0.397	0.445	0.449	0.429	0.431	0.205	0.199	0.201	0.193	0.191	0.191	0.199	0.2	0.498	0.4	0.447	0.41	0.453	0.42	0.435	0.417	0.197	0.196	0.191	0.174	0.193	0.186	0.185	0.204	0.411	0.387	0.414	0.411	0.432	0.408	0.422	0.424	0.21
1215	0.201	0.199	0.196	0.197	0.196	0.197	0.189	0.199	0.388	0.374	0.382	0.398	0.446	0.45	0.429	0.432	0.205	0.2	0.201	0.193	0.191	0.191	0.199	0.2	0.5	0.4	0.447	0.411	0.453	0.42	0.435	0.417	0.197	0.196	0.191	0.175	0.193	0.186	0.185	0.204	0.412	0.387	0.414	0.411	0.432	0.408	0.422	0.424	0.21
1220	0.201	0.199	0.196	0.197	0.196	0.198	0.189	0.198	0.388	0.374	0.382	0.398	0.447	0.45	0.429	0.431	0.205	0.199	0.201	0.192	0.191	0.191	0.199	0.2	0.5	0.399	0.447	0.41	0.453	0.42	0.435	0.416	0.197	0.196	0.19	0.174	0.193	0.186	0.185	0.204	0.411	0.386	0.414	0.411	0.433	0.408	0.422	0.424	0.209
1225	0.201	0.199	0.197	0.197	0.196	0.197	0.189	0.198	0.388	0.374	0.383	0.398	0.447	0.451	0.429	0.432	0.205	0.199	0.201	0.192	0.191	0.191	0.199	0.2	0.502	0.4	0.447	0.411	0.453	0.42	0.435	0.417	0.197	0.196	0.19	0.175	0.193	0.186	0.185	0.204	0.412	0.387	0.414	0.411	0.433	0.408	0.422	0.424	0.209
1230	0.2	0.199	0.196	0.197	0.196	0.197	0.189	0.198	0.388	0.374	0.383	0.399	0.446	0.451	0.43	0.432	0.204	0.199	0.201	0.192	0.191	0.191	0.199	0.2	0.503	0.4	0.448	0.411	0.454	0.42	0.436	0.417	0.197	0.196	0.19	0.175	0.192	0.186	0.185	0.204	0.412	0.387	0.415	0.411	0.434	0.409	0.423	0.424	0.209
1235	0.201	0.2	0.196	0.197	0.196	0.196	0.189	0.198	0.389	0.374	0.383	0.399	0.447	0.452	0.43	0.432	0.204	0.2	0.201	0.192	0.191	0.191	0.199	0.2	0.504	0.4	0.448	0.411	0.454	0.421	0.436	0.417	0.196	0.196	0.19	0.175	0.192	0.186	0.185	0.204	0.412	0.386	0.415	0.411	0.435	0.409	0.423	0.424	0.209
1240	0.201	0.2	0.196	0.197	0.196	0.195	0.19	0.198	0.389	0.375	0.383	0.4	0.448	0.452	0.431	0.432	0.204	0.199	0.201	0.192	0.191	0.191	0.199	0.2	0.505	0.4	0.448	0.411	0.454	0.421	0.436	0.417	0.196	0.196	0.189	0.174	0.192	0.186	0.185	0.203	0.412	0.387	0.415	0.412	0.434	0.409	0.423	0.425	0.209
1245	0.2	0.199	0.196	0.196	0.195	0.195	0.189	0.199	0.389	0.375	0.384	0.401	0.448	0.452	0.431	0.432	0.204	0.199	0.201	0.192	0.191	0.191	0.199	0.199	0.506	0.4	0.448	0.411	0.454	0.42	0.436	0.417	0.196	0.196	0.189	0.174	0.192	0.186	0.184	0.203	0.412	0.386	0.415	0.412	0.435	0.409	0.423	0.425	0.208
1250	0.2	0.199	0.196	0.196	0.195	0.197	0.189	0.198	0.39	0.374	0.384	0.402	0.448	0.453	0.431	0.432	0.204	0.199	0.201	0.192	0.191	0.191	0.199	0.199	0.506	0.4	0.448	0.411	0.455	0.42	0.436	0.417	0.196	0.195	0.188	0.174	0.192	0.186	0.184	0.203	0.412	0.386	0.415	0.411	0.435	0.409	0.423	0.424	0.208
1255	0.2	0.199	0.196	0.196	0.195	0.196	0.189	0.198	0.39	0.374	0.384	0.402	0.448	0.453	0.432	0.432	0.204	0.199	0.201	0.193	0.191	0.191	0.199	0.2	0.507	0.399	0.448	0.411	0.455	0.421	0.437	0.417	0.196	0.195	0.188	0.174	0.192	0.186	0.184	0.203	0.412	0.386	0.415	0.411	0.435	0.409	0.424	0.425	0.208
1260	0.2	0.199	0.196	0.196	0.195	0.197	0.189	0.198	0.39	0.374	0.384	0.403	0.448	0.453	0.432	0.432	0.204	0.199	0.2	0.192	0.191	0.191	0.199	0.199	0.508	0.399	0.448	0.411	0.455	0.421	0.436	0.418	0.195	0.195	0.188	0.173	0.191	0.186	0.184	0.203	0.412	0.386	0.415	0.411	0.435	0.409	0.424	0.425	0.207
1265	0.2	0.2	0.196	0.196	0.195	0.195	0.189	0.197	0.39	0.375	0.384	0.404	0.448	0.454	0.432	0.432	0.204	0.199	0.2	0.192	0.191	0.191	0.199	0.199	0.509	0.399	0.449	0.411	0.455	0.421	0.437	0.418	0.195	0.195	0.188	0.173	0.191	0.186	0.184	0.203	0.412	0.386	0.415	0.411	0.436	0.408	0.424	0.425	0.207
1270	0.2	0.199	0.196	0.196	0.195	0.195	0.19	0.197	0.39	0.375	0.385	0.405	0.449	0.454	0.432	0.432	0.204	0.199	0.201	0.193	0.191	0.191	0.199	0.199	0.51	0.4	0.449	0.411	0.456	0.421	0.437	0.418	0.195	0.195	0.188	0.174	0.191	0.186	0.184	0.203	0.412	0.386	0.416	0.411	0.436	0.409	0.424	0.425	0.207
1275	0.199	0.199	0.196	0.196	0.195	0.194	0.189	0.197	0.39	0.375	0.385	0.406	0.448	0.454	0.432	0.432	0.204	0.198	0.2	0.192	0.191	0.191	0.199	0.199	0.51	0.4	0.448	0.411	0.456	0.421	0.437	0.418	0.195	0.195	0.187	0.174	0.191	0.186	0.184	0.202	0.412	0.385	0.416	0.411	0.436	0.409	0.424	0.425	0.206
1280	0.199	0.199	0.196	0.196	0.195	0.194	0.189	0.197	0.391	0.375	0.385	0.407	0.448	0.455	0.433	0.432	0.203	0.199	0.2	0.192	0.191	0.191	0.198	0.199	0.51	0.4	0.449	0.411	0.456	0.421	0.438	0.419	0.195	0.194	0.187	0.173	0.191	0.186	0.184	0.202	0.412	0.385	0.416	0.411	0.437	0.409	0.425	0.425	0.206
1285	0.2	0.199	0.196	0.196	0.195	0.195	0.189	0.198	0.391	0.375	0.385	0.408	0.448	0.455	0.433	0.432	0.203	0.198	0.2	0.193	0.191	0.191	0.198	0.199	0.51	0.4	0.449	0.411	0.457	0.422	0.438	0.419	0.195	0.194	0.187	0.173	0.191	0.186	0.184	0.202	0.413	0.386	0.416	0.412	0.437	0.409	0.425	0.426	0.206
1290	0.2	0.199	0.196	0.196	0.195	0.195	0.189	0.197	0.391	0.375	0.385	0.408	0.448	0.455	0.434	0.432	0.204	0.198	0.2	0.192	0.19	0.191	0.198	0.199	0.512	0.4	0.449	0.411	0.457	0.422	0.438	0.419	0.194	0.194	0.187	0.173	0.191	0.186	0.184	0.202	0.413	0.385	0.417	0.412	0.437	0.409	0.426	0.426	0.206
1295	0.199	0.199	0.196	0.196	0.194	0.195	0.189	0.197	0.392	0.375	0.386	0.409	0.449	0.456	0.434	0.432	0.204	0.199	0.2	0.192	0.191	0.191	0.199	0.199	0.512	0.399	0.45	0.411	0.457	0.422	0.438	0.419	0.194	0.194	0.187	0.173	0.191	0.186	0.184	0.202	0.413	0.385	0.417	0.412	0.437	0.409	0.425	0.426	0.206
1300	0.2	0.2	0.196	0.196	0.195	0.196	0.189	0.197	0.392	0.376	0.386	0.41	0.449	0.456	0.434	0.432	0.203	0.199	0.2	0.192	0.191	0.191	0.198	0.199	0.513	0.4	0.45	0.411	0.457	0.422	0.439	0.419	0.194	0.194	0.187	0.173	0.191	0.186	0.184	0.202	0.413	0.385	0.417	0.412	0.438	0.409	0.426	0.426	0.206
1305	0.199	0.199	0.196	0.196	0.194	0.194	0.189	0.197	0.392	0.375	0.386	0.411	0.448	0.456	0.434	0.432	0.203	0.199	0.2	0.192	0.19	0.191	0.198	0.199	0.514	0.399	0.45	0.411	0.457	0.422	0.439	0.419	0.194	0.194	0.187	0.173	0.19	0.186	0.184	0.202	0.413	0.385	0.417	0.412	0.438	0.41	0.425	0.427	0.205
1310	0.199	0.199	0.195	0.196	0.194	0.193	0.189	0.197	0.392	0.375	0.386	0.411	0.449	0.457	0.434	0.432	0.203	0.199	0.2	0.192	0.191	0.191	0.198	0.199	0.514	0.399	0.45	0.411	0.458	0.423	0.439	0.419	0.194	0.194	0.187	0.173	0.19	0.186	0.184	0.202	0.414	0.385	0.417	0.412	0.438	0.41	0.426	0.427	0.205
1315	0.2	0.199	0.195	0.196	0.194	0.193	0.189	0.196	0.392	0.376	0.386	0.411	0.449	0.457	0.435	0.432	0.203	0.198	0.2	0.193	0.19	0.19	0.198	0.199	0.515	0.399	0.45	0.411	0.457	0.422	0.439	0.419	0.193	0.193	0.187	0.173	0.19	0.186	0.184	0.201	0.414	0.385	0.417	0.412	0.439	0.41	0.426	0.426	0.205
1320	0.199	0.199	0.195	0.195	0.194	0.193	0.189	0.196	0.393	0.375	0.386	0.412	0.449	0.458	0.435	0.432	0.203	0.198	0.201	0.192	0.19	0.191	0.198	0.199	0.516	0.399	0.45	0.411	0.458	0.423	0.439	0.419	0.193	0.193	0.186	0.173	0.19	0.186	0.184	0.201	0.414	0.385	0.418	0.412	0.439	0.41	0.426	0.427	0.205
1325	0.199	0.199	0.195	0.195	0.194	0.195	0.188	0.197	0.393	0.375	0.386	0.413	0.449	0.458	0.435	0.431	0.203	0.199	0.2	0.195	0.19	0.19	0.198	0.199	0.516	0.399	0.45	0.411	0.458	0.423	0.439	0.419	0.193	0.193	0.186	0.173	0.19	0.186	0.184	0.201	0.413	0.385	0.418	0.412	0.439	0.409	0.426	0.427	0.205
1330	0.199	0.199	0.195	0.195	0.194	0.193	0.188	0.196	0.392	0.375	0.387	0.413	0.449	0.458	0.435	0.431	0.203	0.198	0.2	0.194	0.19	0.191	0.198	0.199	0.517	0.398	0.449	0.411	0.458	0.423	0.439	0.419	0.193	0.193	0.186	0.173	0.19	0.186	0.184	0.201	0.414	0.384	0.418	0.412	0.44	0.409	0.426	0.427	0.204
1335	0.2	0.199	0.195	0.195	0.194	0.193	0.188	0.196	0.393	0.375	0.387	0.415	0.449	0.458	0.435	0.431	0.203	0.198	0.2	0.193	0.19	0.19	0.198	0.199	0.517	0.399	0.449	0.411	0.458	0.423	0.439	0.42	0.193	0.192	0.186	0.173	0.191	0.186	0.184	0.201	0.414	0.384	0.418	0.412	0.44	0.41	0.427	0.428	0.204
1340	0.199	0.199	0.195	0.195	0.194	0.193	0.188	0.196	0.394	0.376	0.387	0.416	0.449	0.459	0.436	0.431	0.203	0.198	0.2	0.193	0.191	0.19	0.199	0.199	0.517	0.398	0.45	0.411	0.458	0.423	0.439	0.42	0.193	0.192	0.186	0.173	0.19	0.186	0.184	0.201	0.414	0.384	0.418	0.413	0.44	0.41	0.426	0.428	0.204
1345	0.199	0.199	0.195	0.195	0.193	0.193	0.188	0.196	0.394	0.375	0.387	0.417	0.448	0.459	0.435	0.431	0.203	0.198	0.2	0.192	0.19	0.19	0.198	0.198	0.517	0.398	0.45	0.411	0.458	0.423	0.439	0.42	0.192	0.192	0.186	0.173	0.19	0.186	0.184	0.201	0.414	0.384	0.418	0.413	0.441	0.41	0.427	0.427	0.204
1350	0.199	0.199	0.195	0.195	0.193	0.193	0.188	0.196	0.394	0.375	0.387	0.418	0.449	0.459	0.435	0.43	0.203	0.198	0.2	0.193	0.19	0.19	0.198	0.198	0.519	0.398	0.449	0.41	0.458	0.423	0.439	0.42	0.192	0.191	0.186	0.172	0.19	0.185	0.184	0.2	0.414	0.383	0.418	0.413	0.441	0.409	0.427	0.427	0.204
1355	0.199	0.199	0.195	0.195	0.193	0.192	0.187	0.196	0.393	0.375	0.387	0.418	0.448	0.46	0.435	0.43	0.202	0.197	0.2	0.192	0.19	0.19	0.199	0.198	0.52	0.398	0.449	0.41	0.458	0.423	0.439	0.42	0.192	0.191	0.186	0.172	0.189	0.185	0.184	0.2	0.414	0.383	0.417	0.412	0.44	0.409	0.426	0.428	0.203
1360	0.199	0.199	0.195	0.195	0.193	0.193	0.187	0.196	0.393	0.376	0.387	0.419	0.448	0.459	0.436	0.43	0.202	0.198	0.2	0.192	0.19	0.19	0.199	0.198	0.52	0.398	0.449	0.41	0.458	0.423	0.439	0.42	0.192	0.191	0.186	0.172	0.19	0.186	0.184	0.201	0.414	0.384	0.418	0.412	0.442	0.41	0.427	0.428	0.204
1365	0.199	0.199	0.195	0.195	0.193	0.193	0.187	0.196	0.393	0.376	0.387	0.421	0.448	0.46	0.436	0.429	0.202	0.197	0.2	0.192	0.19	0.19	0.199	0.198	0.52	0.398	0.449	0.41	0.458	0.423	0.439	0.42	0.192	0.191	0.185	0.172	0.189	0.185	0.184	0.2	0.414	0.383	0.418	0.412	0.441	0.409	0.427	0.428	0.203
1370	0.199	0.199	0.195	0.195	0.193	0.193	0.187	0.196	0.393	0.376	0.387	0.422	0.448	0.46	0.436	0.429	0.202	0.197	0.2	0.192	0.19	0.19	0.199	0.198	0.521	0.398	0.449	0.41	0.458	0.423	0.439	0.42	0.192	0.191	0.185	0.172	0.189	0.185	0.184	0.2	0.414	0.383	0.418	0.412	0.442	0.409	0.427	0.428	0.203
1375	0.198	0.199	0.196	0.195	0.193	0.192	0.187	0.196	0.393	0.376	0.387	0.423	0.448	0.46	0.436	0.429	0.202	0.197	0.201	0.193	0.19	0.19	0.199	0.198	0.521	0.397	0.449	0.41	0.458	0.423	0.439	0.42	0.192	0.191	0.185	0.172	0.189	0.185	0.184	0.2	0.414	0.383	0.418	0.412	0.442	0.41	0.427	0.429	0.203
1380	0.198	0.199	0.195	0.195	0.193	0.193	0.187	0.196	0.393	0.376	0.387	0.424	0.448	0.46	0.436	0.429	0.202	0.197	0.2	0.192	0.19	0.19	0.199	0.198	0.522	0.397	0.448	0.409	0.458	0.423	0.439	0.42	0.192	0.19	0.185	0.172	0.189	0.185	0.184	0.2	0.415	0.383	0.418	0.412	0.442	0.41	0.427	0.429	0.203
1385	0.199	0.199	0.195	0.195	0.193	0.193	0.187	0.196	0.394	0.376	0.388	0.424	0.448	0.461	0.436	0.429	0.202	0.197	0.2	0.194	0.19	0.191	0.199	0.198	0.523	0.398	0.448	0.409	0.458	0.423	0.439	0.42	0.191	0.19	0.185	0.172	0.189	0.185	0.184	0.2	0.415	0.383	0.418	0.412	0.442	0.41	0.427	0.43	0.203
1390	0.198	0.199	0.195	0.194	0.193	0.195	0.187	0.196	0.394	0.376	0.388	0.425	0.448	0.461	0.436	0.428	0.202	0.197	0.2	0.193	0.19	0.19	0.199	0.198	0.523	0.397	0.448	0.409	0.458	0.423	0.439	0.42	0.191	0.19	0.185	0.172	0.189	0.185	0.184	0.2	0.415	0.383	0.418	0.413	0.442	0.41	0.427	0.43	0.203
1395	0.198	0.199	0.195	0.194	0.193	0.194	0.187	0.195	0.393	0.376	0.388	0.426	0.448	0.46	0.436	0.428	0.202	0.197	0.2	0.192	0.19	0.19	0.199	0.198	0.523	0.397	0.448	0.409	0.458	0.423	0.439	0.42	0.191	0.19	0.185	0.172	0.189	0.185	0.184	0.2	0.415	0.382	0.418	0.413	0.442	0.41	0.428	0.431	0.202
1400	0.198	0.199	0.195	0.194	0.193	0.192	0.186	0.195	0.393	0.376	0.388	0.426	0.447	0.461	0.436	0.428	0.202	0.197	0.2	0.193	0.19	0.19	0.199	0.198	0.523	0.397	0.449	0.409	0.458	0.422	0.438	0.42	0.191	0.19	0.185	0.172	0.189	0.185	0.184	0.2	0.414	0.382	0.418	0.413	0.442	0.41	0.428	0.431	0.202
1405	0.199	0.199	0.195	0.194	0.193	0.193	0.186	0.195	0.393	0.376	0.388	0.427	0.447	0.461	0.436	0.427	0.201	0.196	0.2	0.192	0.19	0.19	0.199	0.198	0.523	0.396	0.448	0.409	0.457	0.422	0.438	0.42	0.191	0.19	0.185	0.172	0.189	0.185	0.184	0.199	0.414	0.382	0.417	0.412	0.442	0.41	0.427	0.431	0.202
1410	0.198	0.199	0.194	0.194	0.192	0.194	0.186	0.195	0.393	0.376	0.388	0.429	0.447	0.461	0.436	0.427	0.201	0.196	0.199	0.193	0.19	0.19	0.199	0.198	0.523	0.396	0.448	0.409	0.458	0.423	0.438	0.42	0.191	0.19	0.184	0.172	0.189	0.185	0.184	0.199	0.415	0.382	0.418	0.413	0.443	0.41	0.427	0.431	0.202
1415	0.198	0.199	0.195	0.194	0.193	0.192	0.186	0.195	0.393	0.375	0.388	0.429	0.447	0.46	0.436	0.427	0.201	0.196	0.199	0.192	0.19	0.19	0.199	0.198	0.524	0.395	0.448	0.409	0.458	0.422	0.438	0.42	0.19	0.19	0.184	0.171	0.189	0.185	0.184	0.199	0.414	0.381	0.418	0.412	0.443	0.41	0.427	0.431	0.202
1420	0.198	0.199	0.195	0.194	0.193	0.192	0.186	0.195	0.393	0.376	0.388	0.43	0.446	0.461	0.436	0.426	0.201	0.196	0.199	0.192	0.19	0.19	0.199	0.198	0.524	0.395	0.448	0.408	0.458	0.422	0.438	0.419	0.19	0.19	0.184	0.171	0.189	0.185	0.183	0.199	0.415	0.381	0.418	0.412	0.443	0.41	0.427	0.432	0.201
1425	0.198	0.199	0.195	0.194	0.192	0.191	0.186	0.195	0.392	0.375	0.388	0.43	0.447	0.461	0.436	0.426	0.201	0.195	0.199	0.192	0.19	0.19	0.199	0.197	0.525	0.395	0.448	0.408	0.458	0.422	0.438	0.42	0.191	0.19	0.184	0.172	0.189	0.185	0.184	0.199	0.414	0.381	0.418	0.412	0.443	0.41	0.427	0.432	0.201
1430	0.198	0.199	0.195	0.194	0.192	0.192	0.186	0.195	0.392	0.376	0.388	0.432	0.446	0.461	0.436	0.425	0.201	0.195	0.199	0.193	0.19	0.19	0.199	0.197	0.525	0.395	0.447	0.407	0.457	0.422	0.437	0.419	0.19	0.189	0.184	0.172	0.188	0.185	0.183	0.199	0.414	0.381	0.417	0.412	0.443	0.41	0.427	0.432	0.201
1435	0.198	0.199	0.195	0.194	0.192	0.191	0.186	0.195	0.392	0.376	0.389	0.433	0.446	0.461	0.436	0.425	0.201	0.195	0.199	0.192	0.19	0.19	0.199	0.197	0.525	0.395	0.447	0.407	0.457	0.422	0.438	0.419	0.19	0.189	0.184	0.172	0.188	0.185	0.184	0.199	0.414	0.38	0.417	0.412	0.443	0.409	0.427	0.432	0.201
1440	0.198	0.199	0.194	0.194	0.192	0.191	0.186	0.195	0.392	0.376	0.389	0.433	0.446	0.461	0.436	0.425	0.201	0.195	0.199	0.193	0.19	0.19	0.199	0.197	0.526	0.394	0.446	0.407	0.457	0.421	0.437	0.418	0.19	0.189	0.184	0.171	0.188	0.185	0.183	0.199	0.414	0.38	0.417	0.411	0.442	0.409	0.426	0.432	0.201
NORMALIZED DATA
	ECAPMin	ECAPMin	ECAPMin	ECAPMin	ECAPMin	ECAPMin	ECAPMin	ECAPMin	EcAPLB	EcAPLB	EcAPLB	EcAPLB	EcAPLB	EcAPLB	EcAPLB	EcAPLB	EcAMNMin	EcAMNMin	EcAMNMin	EcAMNMin	EcAMNMin	EcAMNMin	EcAMNMin	EcAMNMin	EcAMNLB	EcAMNLB	EcAMNLB	EcAMNLB	EcAMNLB	EcAMNLB	EcAMNLB	EcAMNLB	EcJTaMin	EcJTaMin	EcJTaMin	EcJTaMin	EcJTaMin	EcJTaMin	EcJTaMin	EcJTaMin	EcJTaLB	EcJTaLB	EcJTaLB	EcJTaLB	EcJTaLB	EcJTaLB	EcJTaLB	EcJTaLB	PaWTMin
0	0	0	0	0	0	0	0	0	0	0	0	0	0	0	0	0	0	0	0	0	0	0	0	0	0	0	0	0	0	0	0	0	0	0	0	0	0	0	0	0	0	0	0	0	0	0	0	0	0
5	0	0	-0.001	0	0	0	0	0.001	0	0	0	0	0	0	0	0	0	0	0	0.001	0.001	-0.001	0.004	0	0	0	0	0	0	0	0.001	0	0	0.001	0.001	0.002	0	0.002	0.001	0.001	0	0	0	0.001	0	0	0.001	0	0.001
10	0	0.001	-0.001	0	0.001	0.001	0.001	0.001	0	0	0	0	-0.001	-0.001	0	0	0	0	0.001	0.002	0.001	-0.001	0.006	0.001	0	0	0	0	0	-0.001	0	0	0	0.001	0.002	0.002	0.001	0.002	0.001	0	0	0	0	0	0	0	0	0	0
15	0	0.001	0	0.001	0.002	0.001	0.001	0.002	0	0	0	0	-0.001	-0.001	0	0	0.001	0.001	0.001	0.003	0.002	0	0.004	0.001	0	0	0	0	0	0	0	0	0	0.002	0.002	0.003	0.001	0.003	0.002	0	0	0	0	0	0	0	0.001	0	0
20	0.001	0.001	0	0.001	0.002	0.001	0.001	0.002	0	0	0	0	-0.001	-0.001	0	0	0.001	0.001	0.002	0.003	0.002	0.001	0.006	0.002	0	0	0	0	0	-0.001	0	0	0.001	0.002	0.002	0.003	0.001	0.003	0.002	0	0	0	0	0	0	-0.001	0	0	0
25	0.001	0.002	0	0.001	0.003	0.002	0.002	0.002	0	0	0	0	0	-0.001	0	0	0.002	0.002	0.003	0.003	0.002	0.001	0.005	0.002	0	0	0	0	0	0	0	0	0.001	0.003	0.003	0.004	0.002	0.003	0.002	0	0	0	0	0	0	0	0	0	0
30	0.001	0.001	-0.001	0.001	0.003	0.002	0.001	0.002	0	0	0	0	0	-0.001	0	0	0.002	0.002	0.003	0.003	0.003	0.001	0.006	0.002	0	0	0	0	0	-0.001	0	0	0.001	0.003	0.003	0.004	0.002	0.003	0.003	0	0	0	-0.001	0	0	-0.001	0	0	0
35	0.001	0.001	0	0.002	0.003	0.002	0.002	0.002	0	0	0	0	0	-0.001	0	0	0.002	0.002	0.003	0.005	0.003	0.002	0.007	0.003	0	0	0	0	0	-0.001	0	0	0.002	0.003	0.003	0.003	0.002	0.003	0.002	-0.001	0	0	-0.001	0	0	-0.001	0	0	0
40	0.002	0.002	0	0.002	0.002	0.002	0	0.002	-0.001	0	0	0	-0.001	-0.001	0	0	0.002	0.002	0.003	0.004	0.003	0.002	0.006	0.003	0	0	0	0	0	-0.001	0	0	0.002	0.003	0.003	0.006	0.002	0.003	0.002	0	0	0	-0.001	0	0	-0.001	0	0	0
45	0.002	0.002	0	0.002	0.003	0.002	0.001	0.002	0	0	0	0	0	-0.001	0	0	0.003	0.002	0.003	0.003	0.003	0.002	0.007	0.003	0	0	0	0	0	-0.001	0	0	0.002	0.003	0.004	0.004	0.002	0.003	0.002	0	0	0	-0.001	0	0	-0.001	0	0	0
50	0.003	0.002	0	0.002	0.003	0.002	0.001	0.002	0	0	0	0	-0.001	-0.001	0	0	0.004	0.002	0.004	0.004	0.003	0.002	0.007	0.003	0	0	0	0	0	-0.001	0	0	0.003	0.004	0.004	0.003	0.002	0.004	0.002	0	0	0	-0.001	0	0	-0.001	0	0	0
55	0.002	0.002	0	0.002	0.003	0.003	0.001	0.002	0	0	0	0	0	0	0	0	0.004	0.003	0.004	0.004	0.004	0.003	0.007	0.003	0	0	0	0	0	0	0	0	0.003	0.004	0.004	0.004	0.002	0.004	0.002	0	0	0	0	0	0	0	0.001	0	0
60	0.003	0.002	0	0.002	0.003	0.003	0.002	0.002	0	0	0	0	0	-0.001	0	0	0.004	0.003	0.003	0.003	0.004	0.003	0.008	0.003	0	0	0	0	0	0	0	0	0.003	0.004	0.004	0.004	0.002	0.004	0.002	0	0	0	0	0	0	0	0.001	0	0
65	0.003	0.002	0	0.002	0.003	0.003	0.002	0.002	0	0	0	0	0	0	0	0	0.004	0.002	0.003	0.004	0.004	0.003	0.006	0.004	0	0	0	0	0	0	0	0	0.004	0.004	0.004	0.003	0.002	0.004	0.002	0	0	0	0	0	0	0	0.001	0	0
70	0.003	0.003	0	0.002	0.002	0.003	0.001	0.002	0	0	0	0	0	0	0	0	0.004	0.002	0.003	0.003	0.004	0.003	0.004	0.004	0	0	0	0	0	0	0	0	0.004	0.004	0.004	0.004	0.002	0.003	0.002	0	0	0	0	0	0	0	0.001	0	0
75	0.003	0.003	0	0.001	0.003	0.003	0.001	0.001	0	0	0.001	0	0	0	0	0	0.004	0.003	0.004	0.005	0.004	0.003	0.005	0.004	0	0	0	0	0	0	0	0	0.004	0.004	0.004	0.004	0.001	0.003	0.003	0	0	0	0	0	0	0	0.001	0	0
80	0.003	0.003	0	0.002	0.002	0.003	0.001	0.001	0	0	0.001	0	0	0	0	0	0.004	0.003	0.004	0.004	0.004	0.003	0.006	0.004	0.001	0	0	0	0	0	0.001	0	0.004	0.004	0.005	0.004	0.001	0.004	0.003	0	0	0	0	0.001	0	0	0.001	0	0
85	0.003	0.003	0	0.002	0.002	0.003	0.001	0.001	0	0	0.001	0	0	0	0.001	0	0.004	0.003	0.004	0.004	0.004	0.003	0.007	0.004	0.001	0	0	0	0	0	0.001	0	0.005	0.004	0.004	0.003	0.001	0.003	0.003	0	0	0	0	0.001	0.001	0	0.001	0.001	0
90	0.003	0.003	0	0.001	0.002	0.005	0.001	0.001	0	0	0.001	0	0	0	0.001	0	0.004	0.003	0.003	0.003	0.004	0.003	0.004	0.004	0.001	0	0	0.001	0	0	0.001	0.001	0.005	0.004	0.004	0.003	0.001	0.003	0.003	0	0	0	0	0.001	0.001	0	0.001	0.001	0
95	0.003	0.003	0	0.001	0.002	0.003	0.001	0.001	0	0	0.001	0.001	0	0	0.001	0	0.004	0.003	0.004	0.004	0.004	0.003	0.004	0.004	0.001	0	0.001	0.001	0	0	0.001	0.001	0.005	0.004	0.005	0.004	0.001	0.004	0.003	0	0	0.001	0	0.001	0.001	0	0.001	0.001	0
100	0.003	0.003	0	0.001	0.002	0.003	0.001	0.001	0	0	0.001	0	0	0	0.001	0	0.004	0.003	0.003	0.004	0.004	0.003	0.008	0.004	0.001	0	0.001	0.001	0	0	0.001	0.001	0.006	0.004	0.004	0.003	0.001	0.004	0.003	0	0	0	0	0.001	0.001	0	0.001	0.001	0
105	0.003	0.003	-0.001	0.001	0.002	0.003	0.001	0.001	0	0.001	0.001	0.001	0	0	0.001	0	0.004	0.003	0.003	0.004	0.004	0.003	0.006	0.004	0.001	0	0.001	0.001	0	0	0.001	0.001	0.006	0.004	0.004	0.003	0.001	0.003	0.003	0	0.001	0.001	0	0.001	0.001	0	0.001	0.001	0
110	0.003	0.003	-0.001	0.001	0.002	0.003	0.001	0.001	0.001	0.001	0.001	0.001	0	0	0.001	0.001	0.004	0.003	0.003	0.004	0.004	0.003	0.007	0.004	0.001	0.001	0.001	0.001	0.001	0	0.001	0.001	0.006	0.004	0.004	0.003	0.001	0.004	0.003	0	0.001	0.001	0.001	0.001	0.001	0.001	0.002	0.001	0
115	0.003	0.003	-0.001	0.001	0.002	0.004	0.001	0.002	0.001	0.001	0.002	0.001	0.001	0.001	0.001	0.001	0.004	0.003	0.004	0.004	0.004	0.003	0.008	0.004	0.001	0.001	0.001	0.001	0.001	0.001	0.001	0.001	0.007	0.004	0.005	0.004	0.001	0.004	0.003	0	0.001	0.001	0.001	0.002	0.002	0.001	0.002	0.002	0
120	0.003	0.002	-0.001	0.001	0.002	0.003	0.002	0.001	0.001	0.001	0.002	0.001	0.001	0.001	0.001	0.001	0.004	0.003	0.003	0.005	0.004	0.003	0.008	0.004	0.001	0.001	0.001	0.001	0.001	0.001	0.001	0.001	0.007	0.004	0.004	0.005	0	0.003	0.003	0	0.001	0.001	0.001	0.002	0.002	0.001	0.002	0.002	0
125	0.003	0.002	-0.001	0.001	0.002	0.003	0.001	0.001	0.001	0.001	0.002	0.001	0.001	0.001	0.002	0.001	0.004	0.002	0.004	0.003	0.004	0.003	0.008	0.004	0.001	0.001	0.001	0.002	0.001	0.001	0.002	0.001	0.006	0.004	0.004	0.003	0	0.003	0.002	-0.001	0.001	0.001	0.001	0.002	0.002	0.001	0.002	0.002	0
130	0.003	0.002	-0.001	0.001	0.002	0.003	0.001	0.001	0.001	0.001	0.002	0.002	0.001	0.001	0.002	0.001	0.004	0.002	0.004	0.004	0.004	0.003	0.007	0.004	0.002	0.001	0.002	0.002	0.001	0.001	0.002	0.002	0.006	0.004	0.004	0.003	0	0.004	0.003	0	0.002	0.002	0.001	0.002	0.002	0.002	0.002	0.002	0
135	0.003	0.002	-0.001	0.001	0.001	0.003	0.001	0	0.002	0.002	0.002	0.002	0.002	0.001	0.002	0.002	0.004	0.002	0.003	0.003	0.004	0.003	0.008	0.004	0.002	0.002	0.002	0.002	0.002	0.001	0.002	0.002	0.006	0.004	0.004	0.003	0	0.003	0.003	0	0.002	0.002	0.001	0.003	0.002	0.002	0.003	0.002	0
140	0.003	0.002	-0.001	0.001	0.001	0.003	0.001	0.001	0.002	0.002	0.002	0.002	0.002	0.002	0.003	0.002	0.004	0.002	0.004	0.004	0.004	0.002	0.008	0.004	0.002	0.002	0.002	0.003	0.002	0.002	0.002	0.002	0.006	0.004	0.004	0.003	0	0.003	0.003	0	0.002	0.002	0.002	0.003	0.003	0.002	0.003	0.003	0
145	0.003	0.002	-0.001	0.001	0.001	0.003	0.001	0	0.002	0.003	0.003	0.003	0.003	0.002	0.003	0.003	0.004	0.003	0.003	0.004	0.004	0.002	0.008	0.004	0.003	0.003	0.003	0.003	0.002	0.002	0.003	0.003	0.007	0.004	0.004	0.003	0	0.003	0.003	0	0.003	0.003	0.002	0.003	0.003	0.003	0.004	0.004	0
150	0.003	0.002	-0.001	0.001	0.001	0.003	0.001	0	0.003	0.003	0.003	0.003	0.003	0.003	0.004	0.003	0.004	0.002	0.003	0.004	0.004	0.002	0.007	0.004	0.003	0.003	0.003	0.003	0.003	0.003	0.003	0.003	0.007	0.004	0.004	0.004	0	0.004	0.002	0	0.003	0.003	0.002	0.004	0.004	0.003	0.004	0.004	0
155	0.003	0.002	-0.001	0.001	0.001	0.003	0.001	0	0.003	0.004	0.004	0.004	0.004	0.003	0.004	0.003	0.004	0.002	0.003	0.005	0.004	0.002	0.009	0.004	0.004	0.004	0.004	0.004	0.003	0.003	0.004	0.004	0.007	0.004	0.004	0.003	0	0.003	0.003	0	0.003	0.004	0.003	0.005	0.004	0.004	0.005	0.005	0
160	0.003	0.002	-0.001	0.001	0.001	0.003	0.001	0	0.004	0.004	0.004	0.005	0.004	0.004	0.005	0.004	0.004	0.002	0.003	0.005	0.004	0.002	0.008	0.004	0.005	0.004	0.005	0.005	0.004	0.004	0.004	0.004	0.007	0.004	0.004	0.003	0	0.004	0.003	0	0.004	0.004	0.004	0.005	0.005	0.005	0.005	0.005	0
165	0.003	0.002	-0.001	0.001	0.001	0.003	0.001	0	0.004	0.005	0.005	0.006	0.005	0.004	0.006	0.005	0.004	0.002	0.003	0.003	0.004	0.002	0.008	0.004	0.006	0.005	0.005	0.006	0.004	0.004	0.005	0.005	0.006	0.004	0.004	0.004	0	0.003	0.003	0	0.005	0.005	0.004	0.006	0.006	0.006	0.006	0.007	0
170	0.003	0.001	-0.001	0.001	0.001	0.005	0.001	0	0.005	0.006	0.006	0.006	0.006	0.006	0.007	0.006	0.004	0.003	0.003	0.004	0.004	0.003	0.007	0.004	0.007	0.006	0.006	0.007	0.005	0.005	0.005	0.006	0.007	0.004	0.004	0.003	0	0.003	0.003	-0.001	0.005	0.006	0.005	0.007	0.007	0.007	0.007	0.007	0
175	0.003	0.001	-0.001	0.001	0.001	0.003	0.001	0	0.006	0.007	0.007	0.007	0.008	0.006	0.008	0.007	0.004	0.003	0.004	0.003	0.004	0.003	0.007	0.004	0.008	0.008	0.008	0.008	0.006	0.006	0.006	0.007	0.008	0.004	0.004	0.004	0	0.003	0.003	0	0.007	0.007	0.006	0.008	0.008	0.008	0.009	0.009	0
180	0.003	0.001	-0.001	0.001	0.001	0.003	0.002	0	0.007	0.008	0.008	0.009	0.009	0.007	0.009	0.008	0.004	0.003	0.003	0.003	0.004	0.003	0.007	0.004	0.009	0.009	0.009	0.009	0.007	0.007	0.007	0.008	0.008	0.004	0.004	0.005	0	0.003	0.003	0	0.007	0.008	0.007	0.009	0.009	0.009	0.01	0.01	0
185	0.003	0	-0.001	0.001	0.001	0.003	0.001	0	0.008	0.009	0.009	0.01	0.011	0.009	0.011	0.009	0.004	0.003	0.003	0.004	0.004	0.003	0.007	0.004	0.011	0.01	0.01	0.011	0.009	0.009	0.008	0.009	0.008	0.004	0.005	0.003	0	0.004	0.003	0	0.009	0.009	0.008	0.011	0.011	0.011	0.011	0.012	0
190	0.002	0.001	-0.001	0.001	0.001	0.003	0.001	0	0.009	0.011	0.01	0.012	0.012	0.01	0.012	0.011	0.004	0.003	0.004	0.003	0.004	0.002	0.007	0.004	0.012	0.012	0.011	0.012	0.01	0.01	0.01	0.01	0.008	0.004	0.004	0.003	0	0.003	0.003	0	0.01	0.011	0.01	0.013	0.012	0.012	0.013	0.013	0
195	0.002	0.001	-0.001	0.001	0.001	0.003	0.001	0	0.011	0.012	0.012	0.014	0.014	0.012	0.014	0.013	0.004	0.003	0.003	0.004	0.004	0.002	0.007	0.004	0.014	0.014	0.013	0.014	0.012	0.012	0.011	0.012	0.008	0.005	0.005	0.003	0	0.003	0.003	0	0.012	0.013	0.011	0.015	0.014	0.014	0.015	0.015	0
200	0.002	0	-0.001	0.001	0.001	0.003	0.001	-0.001	0.012	0.014	0.013	0.016	0.016	0.014	0.016	0.014	0.003	0.003	0.003	0.003	0.004	0.002	0.007	0.004	0.016	0.016	0.015	0.016	0.013	0.013	0.012	0.013	0.008	0.004	0.004	0.003	0	0.003	0.003	-0.001	0.013	0.014	0.013	0.016	0.016	0.016	0.017	0.017	0
205	0.003	0.001	-0.001	0.001	0.001	0.003	0.001	-0.001	0.015	0.016	0.015	0.018	0.019	0.016	0.019	0.017	0.004	0.003	0.003	0.004	0.004	0.002	0.007	0.004	0.018	0.018	0.017	0.019	0.015	0.016	0.014	0.016	0.008	0.004	0.004	0.005	0	0.003	0.003	-0.001	0.015	0.016	0.015	0.019	0.018	0.019	0.019	0.02	0
210	0.002	0.001	-0.001	0.001	0.001	0.003	0.002	-0.001	0.017	0.019	0.018	0.021	0.022	0.018	0.022	0.019	0.004	0.003	0.003	0.004	0.004	0.002	0.007	0.004	0.02	0.021	0.02	0.022	0.017	0.018	0.017	0.018	0.008	0.004	0.004	0.003	0	0.003	0.003	0	0.018	0.019	0.017	0.021	0.021	0.021	0.022	0.022	0
215	0.002	0.001	-0.001	0.001	0.001	0.003	0.001	-0.001	0.019	0.022	0.02	0.024	0.025	0.021	0.025	0.022	0.003	0.003	0.003	0.004	0.004	0.002	0.007	0.004	0.023	0.024	0.023	0.025	0.02	0.021	0.019	0.021	0.008	0.004	0.004	0.003	0	0.003	0.003	0.002	0.02	0.022	0.02	0.025	0.024	0.025	0.025	0.025	0
220	0.002	0	-0.001	0.001	0.001	0.003	0.001	-0.001	0.022	0.025	0.023	0.027	0.028	0.024	0.028	0.025	0.004	0.003	0.003	0.003	0.004	0.002	0.007	0.004	0.026	0.028	0.026	0.028	0.023	0.024	0.022	0.024	0.009	0.004	0.004	0.003	0	0.003	0.003	0.001	0.024	0.025	0.023	0.028	0.027	0.028	0.028	0.029	0
225	0.003	0	-0.001	0.001	0.001	0.003	0.001	-0.001	0.026	0.029	0.027	0.031	0.032	0.028	0.032	0.028	0.004	0.002	0.003	0.003	0.004	0.002	0.007	0.004	0.029	0.032	0.029	0.032	0.026	0.028	0.025	0.027	0.009	0.004	0.004	0.004	0	0.003	0.003	0	0.027	0.029	0.027	0.032	0.031	0.032	0.032	0.032	0
230	0.003	0.001	-0.001	0.001	0.001	0.003	0.001	-0.001	0.03	0.033	0.031	0.035	0.036	0.032	0.036	0.032	0.004	0.003	0.003	0.003	0.004	0.002	0.007	0.004	0.033	0.036	0.033	0.036	0.031	0.032	0.029	0.032	0.009	0.004	0.004	0.004	0	0.003	0.003	0	0.032	0.033	0.031	0.036	0.035	0.036	0.036	0.037	0
235	0.003	0	-0.001	0.001	0.001	0.003	0.001	-0.001	0.034	0.037	0.035	0.04	0.04	0.036	0.041	0.036	0.004	0.002	0.003	0.003	0.004	0.002	0.007	0.004	0.037	0.04	0.037	0.04	0.035	0.036	0.033	0.036	0.008	0.004	0.004	0.003	0	0.003	0.003	0	0.036	0.038	0.035	0.041	0.04	0.041	0.041	0.041	0
240	0.003	0	-0.001	0.001	0.001	0.003	0.001	-0.001	0.038	0.041	0.039	0.044	0.045	0.041	0.045	0.041	0.004	0.002	0.003	0.003	0.004	0.002	0.007	0.004	0.041	0.045	0.042	0.045	0.039	0.041	0.037	0.04	0.008	0.004	0.004	0.003	0	0.003	0.003	0	0.04	0.042	0.04	0.046	0.044	0.046	0.046	0.046	0
245	0.003	0	-0.001	0.001	0.001	0.003	0.001	-0.001	0.042	0.046	0.044	0.048	0.049	0.045	0.05	0.045	0.004	0.003	0.003	0.003	0.004	0.002	0.007	0.005	0.045	0.049	0.046	0.049	0.043	0.045	0.042	0.045	0.009	0.004	0.004	0.003	0	0.003	0.003	0	0.045	0.047	0.044	0.05	0.049	0.05	0.05	0.051	0.001
250	0.003	0.001	-0.001	0.001	0.001	0.003	0.001	-0.001	0.046	0.05	0.047	0.052	0.053	0.05	0.054	0.049	0.004	0.002	0.003	0.003	0.004	0.002	0.007	0.004	0.049	0.053	0.05	0.053	0.047	0.049	0.045	0.048	0.009	0.004	0.004	0.003	0	0.003	0.003	0	0.048	0.051	0.048	0.054	0.052	0.054	0.054	0.055	0
255	0.003	0.001	-0.001	0.001	0.001	0.003	0.001	-0.001	0.05	0.053	0.051	0.056	0.057	0.053	0.058	0.053	0.004	0.002	0.003	0.003	0.004	0.002	0.007	0.005	0.052	0.057	0.054	0.057	0.051	0.053	0.049	0.052	0.008	0.004	0.004	0.003	0	0.003	0.003	0	0.052	0.054	0.052	0.058	0.056	0.058	0.058	0.059	0
260	0.003	0.001	-0.001	0.001	0.001	0.003	0.001	-0.001	0.054	0.057	0.055	0.06	0.061	0.057	0.062	0.057	0.004	0.002	0.003	0.004	0.004	0.002	0.007	0.005	0.056	0.061	0.058	0.061	0.055	0.057	0.053	0.056	0.009	0.004	0.005	0.003	0	0.003	0.003	0	0.057	0.059	0.056	0.062	0.06	0.063	0.062	0.063	0
265	0.003	0	-0.001	0.001	0.001	0.003	0.001	-0.001	0.057	0.061	0.059	0.064	0.065	0.061	0.066	0.061	0.004	0.002	0.003	0.003	0.004	0.002	0.007	0.005	0.06	0.065	0.062	0.065	0.059	0.061	0.057	0.06	0.009	0.004	0.004	0.003	0	0.003	0.003	0	0.061	0.063	0.06	0.066	0.065	0.067	0.066	0.066	0
270	0.003	0	-0.001	0.001	0.001	0.003	0.001	-0.001	0.061	0.065	0.063	0.068	0.069	0.066	0.071	0.066	0.004	0.002	0.003	0.003	0.004	0.002	0.007	0.005	0.064	0.069	0.066	0.07	0.064	0.066	0.061	0.065	0.009	0.004	0.004	0.003	0.001	0.003	0.003	0	0.065	0.067	0.065	0.071	0.069	0.071	0.071	0.071	0
275	0.003	0	-0.001	0.001	0.001	0.003	0.001	-0.001	0.066	0.07	0.067	0.072	0.073	0.07	0.075	0.07	0.004	0.002	0.003	0.004	0.004	0.003	0.007	0.004	0.068	0.074	0.071	0.075	0.068	0.07	0.066	0.069	0.009	0.004	0.004	0.003	0.001	0.003	0.003	0.001	0.07	0.072	0.07	0.075	0.074	0.076	0.075	0.075	0.001
280	0.003	0.001	-0.001	0.001	0.001	0.003	0.001	-0.001	0.07	0.073	0.071	0.076	0.077	0.074	0.079	0.074	0.003	0.002	0.003	0.003	0.004	0.002	0.007	0.004	0.072	0.078	0.075	0.079	0.072	0.074	0.07	0.073	0.009	0.004	0.004	0.003	0.001	0.003	0.003	0	0.074	0.076	0.074	0.08	0.078	0.08	0.079	0.079	0
285	0.003	0.001	-0.001	0.001	0.001	0.003	0.001	-0.001	0.074	0.077	0.075	0.08	0.081	0.079	0.084	0.079	0.004	0.002	0.003	0.003	0.004	0.002	0.007	0.005	0.077	0.082	0.08	0.083	0.077	0.079	0.075	0.078	0.009	0.004	0.004	0.003	0.001	0.003	0.003	0.001	0.079	0.081	0.079	0.084	0.082	0.084	0.084	0.084	0.001
290	0.002	0.001	-0.001	0.001	0.001	0.003	0.001	-0.001	0.078	0.082	0.08	0.084	0.085	0.083	0.089	0.083	0.004	0.003	0.003	0.004	0.004	0.002	0.007	0.005	0.082	0.087	0.084	0.088	0.082	0.084	0.079	0.083	0.009	0.004	0.004	0.005	0.001	0.003	0.003	0	0.084	0.085	0.084	0.089	0.087	0.089	0.088	0.088	0
295	0.003	0.001	-0.001	0.001	0.002	0.003	0.001	-0.001	0.082	0.086	0.084	0.088	0.089	0.088	0.093	0.088	0.004	0.002	0.003	0.004	0.004	0.002	0.007	0.004	0.086	0.092	0.089	0.093	0.087	0.089	0.084	0.088	0.008	0.004	0.005	0.003	0.001	0.003	0.003	0.001	0.089	0.09	0.088	0.093	0.091	0.094	0.093	0.092	0.001
300	0.003	0.001	-0.001	0.001	0.002	0.003	0.001	-0.001	0.087	0.09	0.089	0.093	0.094	0.092	0.098	0.092	0.004	0.002	0.003	0.003	0.004	0.002	0.007	0.005	0.091	0.097	0.094	0.098	0.092	0.094	0.089	0.093	0.008	0.004	0.004	0.003	0.001	0.003	0.003	0	0.094	0.095	0.094	0.098	0.096	0.098	0.097	0.097	0.001
305	0.003	0.001	-0.001	0.001	0.002	0.003	0.001	-0.001	0.092	0.095	0.094	0.098	0.098	0.097	0.103	0.098	0.004	0.002	0.003	0.003	0.004	0.002	0.007	0.005	0.096	0.102	0.099	0.104	0.097	0.099	0.095	0.098	0.008	0.004	0.005	0.003	0.001	0.003	0.003	0	0.1	0.101	0.099	0.104	0.101	0.103	0.103	0.102	0.001
310	0.003	0.001	-0.001	0.001	0.002	0.003	0.001	0	0.097	0.1	0.099	0.102	0.103	0.102	0.108	0.103	0.004	0.003	0.003	0.003	0.004	0.002	0.007	0.005	0.101	0.108	0.105	0.109	0.103	0.105	0.1	0.104	0.008	0.004	0.004	0.003	0.001	0.003	0.003	0.001	0.105	0.106	0.105	0.11	0.107	0.109	0.108	0.107	0.001
315	0.003	0	-0.001	0.001	0.002	0.003	0.001	0	0.102	0.105	0.104	0.107	0.108	0.108	0.113	0.108	0.004	0.003	0.003	0.003	0.004	0.002	0.007	0.005	0.106	0.113	0.111	0.115	0.109	0.111	0.106	0.11	0.008	0.004	0.004	0.003	0.001	0.003	0.003	0.001	0.111	0.112	0.11	0.115	0.112	0.114	0.113	0.112	0
320	0.003	0	-0.001	0.001	0.002	0.003	0.002	0	0.108	0.11	0.11	0.112	0.113	0.114	0.119	0.115	0.004	0.002	0.003	0.003	0.004	0.002	0.007	0.005	0.112	0.119	0.117	0.121	0.115	0.117	0.112	0.116	0.008	0.004	0.005	0.003	0.002	0.003	0.003	0.001	0.118	0.118	0.117	0.122	0.118	0.121	0.119	0.118	0.001
325	0.004	0.001	-0.001	0.001	0.002	0.003	0.001	0	0.114	0.116	0.116	0.118	0.119	0.12	0.125	0.121	0.004	0.003	0.004	0.004	0.004	0.003	0.009	0.005	0.118	0.125	0.123	0.127	0.121	0.124	0.119	0.123	0.008	0.004	0.005	0.003	0.002	0.003	0.003	0.001	0.124	0.125	0.124	0.128	0.125	0.127	0.126	0.124	0.001
330	0.004	0.001	-0.001	0.001	0.002	0.003	0.001	0	0.118	0.12	0.12	0.122	0.124	0.125	0.129	0.124	0.004	0.003	0.003	0.003	0.004	0.003	0.007	0.005	0.122	0.128	0.127	0.13	0.125	0.127	0.122	0.127	0.008	0.004	0.005	0.004	0.002	0.003	0.004	0.001	0.128	0.128	0.128	0.131	0.128	0.13	0.13	0.129	0.001
335	0.004	0.001	-0.001	0.001	0.003	0.003	0.001	0	0.121	0.123	0.123	0.125	0.128	0.128	0.132	0.128	0.004	0.003	0.003	0.003	0.004	0.003	0.008	0.005	0.125	0.131	0.129	0.133	0.128	0.13	0.125	0.13	0.008	0.004	0.005	0.003	0.002	0.003	0.003	0.001	0.131	0.13	0.13	0.134	0.131	0.133	0.133	0.132	0.001
340	0.003	0.001	0	0.001	0.003	0.003	0.001	0	0.124	0.126	0.126	0.126	0.13	0.131	0.134	0.13	0.004	0.003	0.003	0.005	0.004	0.003	0.008	0.005	0.128	0.133	0.132	0.136	0.13	0.133	0.128	0.132	0.008	0.004	0.005	0.004	0.002	0.003	0.003	0	0.133	0.133	0.132	0.136	0.132	0.135	0.135	0.134	0.001
345	0.004	0.001	-0.001	0.001	0.003	0.003	0.001	0	0.126	0.128	0.128	0.128	0.132	0.134	0.136	0.133	0.004	0.003	0.003	0.003	0.004	0.003	0.007	0.005	0.13	0.135	0.135	0.138	0.133	0.135	0.13	0.135	0.008	0.004	0.005	0.004	0.002	0.003	0.003	0	0.135	0.135	0.135	0.138	0.135	0.137	0.137	0.136	0.001
350	0.003	0.001	-0.001	0.001	0.003	0.003	0.001	0	0.128	0.129	0.131	0.13	0.135	0.136	0.138	0.135	0.004	0.003	0.004	0.003	0.004	0.002	0.008	0.005	0.132	0.138	0.137	0.14	0.135	0.137	0.133	0.137	0.008	0.004	0.005	0.003	0.002	0.003	0.003	0	0.138	0.137	0.137	0.14	0.137	0.138	0.139	0.138	0.001
355	0.003	0.001	0	0.001	0.003	0.003	0.001	0.001	0.13	0.131	0.133	0.132	0.137	0.138	0.141	0.137	0.004	0.003	0.003	0.004	0.004	0.003	0.008	0.005	0.135	0.14	0.139	0.143	0.137	0.14	0.135	0.139	0.009	0.004	0.005	0.004	0.002	0.003	0.004	0.001	0.14	0.139	0.139	0.142	0.139	0.141	0.141	0.141	0.001
360	0.003	0.001	0	0.001	0.003	0.003	0.001	0.001	0.131	0.133	0.134	0.133	0.139	0.141	0.143	0.14	0.004	0.003	0.004	0.005	0.004	0.003	0.007	0.005	0.138	0.142	0.142	0.145	0.14	0.142	0.138	0.142	0.008	0.004	0.005	0.004	0.003	0.003	0.004	0.001	0.142	0.141	0.142	0.144	0.141	0.143	0.143	0.143	0.001
365	0.003	0.002	0	0.001	0.003	0.003	0.002	0.001	0.134	0.135	0.137	0.135	0.141	0.143	0.145	0.142	0.004	0.003	0.003	0.004	0.004	0.003	0.008	0.005	0.14	0.144	0.144	0.147	0.142	0.144	0.14	0.144	0.009	0.004	0.005	0.004	0.002	0.004	0.004	0.001	0.144	0.143	0.143	0.146	0.143	0.145	0.145	0.145	0.001
370	0.004	0.002	0	0.001	0.004	0.003	0.001	0.001	0.136	0.137	0.139	0.137	0.144	0.146	0.147	0.145	0.005	0.003	0.003	0.004	0.005	0.003	0.009	0.005	0.143	0.147	0.147	0.149	0.145	0.147	0.143	0.146	0.009	0.005	0.005	0.004	0.003	0.004	0.004	0.001	0.147	0.146	0.146	0.149	0.146	0.147	0.148	0.147	0.001
375	0.003	0.002	0	0.002	0.004	0.003	0.002	0.001	0.138	0.139	0.142	0.14	0.146	0.148	0.15	0.147	0.004	0.003	0.003	0.004	0.004	0.003	0.009	0.005	0.145	0.149	0.149	0.151	0.147	0.149	0.145	0.148	0.009	0.005	0.005	0.004	0.003	0.003	0.004	0.001	0.149	0.147	0.148	0.151	0.148	0.149	0.15	0.149	0.001
380	0.004	0.002	0	0.002	0.004	0.003	0.002	0.001	0.14	0.141	0.145	0.142	0.149	0.151	0.152	0.15	0.004	0.003	0.004	0.004	0.005	0.003	0.005	0.005	0.148	0.151	0.152	0.154	0.15	0.152	0.148	0.151	0.009	0.005	0.005	0.004	0.003	0.004	0.004	0.001	0.152	0.15	0.151	0.153	0.15	0.152	0.153	0.152	0.001
385	0.004	0.003	0	0.002	0.004	0.003	0.002	0.002	0.143	0.144	0.147	0.144	0.151	0.154	0.155	0.153	0.004	0.003	0.003	0.004	0.005	0.003	0.005	0.005	0.151	0.154	0.155	0.156	0.153	0.154	0.151	0.154	0.009	0.005	0.005	0.004	0.003	0.004	0.004	0.001	0.155	0.153	0.154	0.156	0.153	0.154	0.156	0.155	0.002
390	0.004	0.003	0	0.002	0.005	0.003	0.003	0.002	0.145	0.146	0.15	0.146	0.154	0.156	0.157	0.156	0.005	0.003	0.004	0.004	0.005	0.003	0.006	0.006	0.154	0.157	0.158	0.159	0.156	0.157	0.154	0.157	0.01	0.005	0.005	0.004	0.003	0.004	0.004	0.001	0.158	0.155	0.157	0.159	0.156	0.157	0.159	0.157	0.002
395	0.004	0.003	0	0.002	0.004	0.004	0.002	0.002	0.148	0.148	0.153	0.149	0.157	0.159	0.16	0.159	0.005	0.003	0.004	0.005	0.005	0.003	0.005	0.005	0.157	0.159	0.161	0.162	0.159	0.16	0.157	0.159	0.009	0.005	0.006	0.004	0.004	0.004	0.004	0.002	0.161	0.158	0.159	0.161	0.159	0.159	0.161	0.16	0.002
400	0.004	0.003	0	0.002	0.005	0.004	0.002	0.002	0.15	0.151	0.156	0.152	0.16	0.162	0.163	0.163	0.005	0.003	0.004	0.004	0.005	0.003	0.005	0.005	0.16	0.162	0.163	0.164	0.162	0.162	0.16	0.162	0.009	0.005	0.005	0.004	0.003	0.004	0.004	0.001	0.163	0.16	0.162	0.164	0.161	0.162	0.164	0.163	0.002
405	0.004	0.003	0.001	0.002	0.005	0.004	0.002	0.003	0.153	0.153	0.159	0.154	0.163	0.165	0.166	0.166	0.005	0.003	0.004	0.004	0.005	0.003	0.007	0.005	0.162	0.164	0.166	0.166	0.164	0.165	0.163	0.165	0.01	0.005	0.006	0.006	0.003	0.004	0.004	0.002	0.166	0.163	0.164	0.166	0.164	0.164	0.167	0.165	0.002
410	0.004	0.004	0.001	0.002	0.005	0.004	0.002	0.003	0.156	0.156	0.163	0.157	0.166	0.168	0.169	0.169	0.005	0.004	0.005	0.005	0.005	0.004	0.006	0.006	0.165	0.167	0.169	0.169	0.167	0.168	0.166	0.168	0.01	0.006	0.006	0.005	0.004	0.005	0.005	0.002	0.168	0.165	0.167	0.169	0.166	0.167	0.169	0.168	0.002
415	0.004	0.004	0.001	0.002	0.005	0.007	0.003	0.003	0.158	0.158	0.166	0.159	0.169	0.171	0.172	0.172	0.005	0.004	0.005	0.004	0.005	0.003	0.007	0.006	0.168	0.169	0.171	0.171	0.17	0.17	0.168	0.17	0.01	0.006	0.006	0.004	0.004	0.005	0.005	0.002	0.171	0.167	0.169	0.171	0.169	0.169	0.172	0.17	0.002
420	0.004	0.004	0.001	0.003	0.005	0.004	0.002	0.003	0.161	0.161	0.169	0.162	0.172	0.174	0.174	0.175	0.005	0.004	0.004	0.004	0.005	0.003	0.006	0.006	0.171	0.171	0.174	0.174	0.173	0.172	0.171	0.172	0.011	0.006	0.006	0.004	0.004	0.005	0.005	0.002	0.173	0.169	0.172	0.173	0.171	0.171	0.174	0.173	0.002
425	0.005	0.004	0.001	0.003	0.006	0.004	0.003	0.004	0.163	0.163	0.172	0.165	0.175	0.176	0.177	0.178	0.005	0.004	0.005	0.005	0.005	0.004	0.006	0.006	0.174	0.174	0.177	0.177	0.175	0.175	0.174	0.175	0.011	0.006	0.006	0.005	0.004	0.005	0.005	0.002	0.175	0.171	0.174	0.175	0.173	0.173	0.176	0.175	0.003
430	0.006	0.004	0.001	0.003	0.006	0.004	0.003	0.004	0.166	0.165	0.175	0.167	0.178	0.179	0.18	0.181	0.006	0.004	0.004	0.005	0.005	0.004	0.009	0.006	0.177	0.177	0.181	0.179	0.179	0.178	0.177	0.178	0.012	0.006	0.006	0.006	0.004	0.005	0.005	0.003	0.177	0.174	0.176	0.177	0.176	0.176	0.178	0.177	0.003
435	0.005	0.005	0.001	0.003	0.006	0.004	0.003	0.004	0.168	0.167	0.178	0.17	0.181	0.182	0.182	0.184	0.006	0.004	0.005	0.005	0.006	0.004	0.008	0.006	0.18	0.18	0.184	0.183	0.182	0.181	0.18	0.181	0.012	0.007	0.007	0.005	0.004	0.005	0.005	0.003	0.18	0.176	0.178	0.18	0.178	0.178	0.181	0.18	0.003
440	0.005	0.005	0.001	0.004	0.006	0.005	0.003	0.004	0.17	0.17	0.181	0.173	0.184	0.185	0.185	0.187	0.006	0.004	0.005	0.005	0.006	0.004	0.007	0.006	0.182	0.182	0.186	0.185	0.184	0.183	0.183	0.183	0.012	0.007	0.007	0.006	0.004	0.005	0.005	0.003	0.182	0.178	0.18	0.182	0.18	0.18	0.183	0.182	0.003
445	0.006	0.005	0.002	0.004	0.007	0.006	0.004	0.005	0.173	0.172	0.184	0.175	0.187	0.188	0.188	0.189	0.006	0.005	0.005	0.006	0.006	0.005	0.007	0.006	0.184	0.185	0.188	0.188	0.186	0.186	0.185	0.186	0.012	0.007	0.007	0.005	0.005	0.005	0.006	0.003	0.184	0.18	0.183	0.184	0.183	0.182	0.185	0.184	0.004
450	0.005	0.006	0.002	0.004	0.007	0.007	0.004	0.005	0.176	0.174	0.186	0.178	0.189	0.19	0.191	0.191	0.007	0.005	0.006	0.006	0.006	0.005	0.007	0.007	0.187	0.187	0.19	0.19	0.188	0.189	0.187	0.189	0.013	0.007	0.007	0.007	0.005	0.006	0.006	0.003	0.186	0.182	0.185	0.186	0.185	0.184	0.187	0.186	0.004
455	0.006	0.006	0.002	0.004	0.007	0.009	0.004	0.006	0.178	0.177	0.188	0.18	0.191	0.192	0.193	0.193	0.006	0.005	0.006	0.006	0.006	0.005	0.007	0.007	0.189	0.189	0.192	0.192	0.19	0.19	0.189	0.191	0.013	0.008	0.008	0.006	0.005	0.006	0.006	0.004	0.188	0.184	0.187	0.188	0.187	0.186	0.19	0.189	0.004
460	0.006	0.006	0.003	0.005	0.008	0.006	0.004	0.006	0.18	0.179	0.19	0.182	0.193	0.194	0.194	0.195	0.007	0.005	0.006	0.006	0.006	0.006	0.007	0.007	0.191	0.19	0.194	0.193	0.193	0.193	0.191	0.193	0.013	0.008	0.008	0.008	0.005	0.006	0.006	0.004	0.191	0.186	0.189	0.19	0.189	0.189	0.192	0.191	0.004
465	0.006	0.007	0.003	0.005	0.008	0.007	0.004	0.005	0.181	0.181	0.192	0.184	0.196	0.196	0.196	0.197	0.007	0.005	0.006	0.006	0.007	0.006	0.007	0.007	0.194	0.192	0.196	0.195	0.194	0.194	0.193	0.194	0.014	0.008	0.008	0.006	0.005	0.006	0.006	0.004	0.193	0.188	0.191	0.193	0.192	0.191	0.194	0.193	0.005
470	0.007	0.007	0.003	0.005	0.009	0.007	0.004	0.006	0.183	0.182	0.194	0.186	0.198	0.198	0.198	0.199	0.007	0.006	0.006	0.006	0.007	0.006	0.007	0.007	0.196	0.194	0.198	0.197	0.196	0.196	0.195	0.196	0.014	0.009	0.008	0.008	0.006	0.007	0.006	0.005	0.195	0.19	0.193	0.194	0.193	0.192	0.196	0.195	0.005
475	0.007	0.007	0.004	0.006	0.009	0.007	0.005	0.006	0.185	0.183	0.196	0.188	0.2	0.2	0.2	0.201	0.008	0.006	0.007	0.008	0.007	0.006	0.008	0.007	0.198	0.196	0.2	0.199	0.198	0.198	0.197	0.198	0.015	0.009	0.009	0.007	0.006	0.007	0.007	0.005	0.197	0.192	0.195	0.197	0.196	0.195	0.198	0.197	0.005
480	0.008	0.008	0.004	0.006	0.009	0.009	0.005	0.006	0.186	0.185	0.198	0.189	0.202	0.201	0.202	0.204	0.008	0.006	0.007	0.006	0.007	0.006	0.008	0.007	0.2	0.197	0.202	0.2	0.2	0.2	0.198	0.2	0.015	0.009	0.009	0.007	0.006	0.007	0.007	0.005	0.199	0.194	0.198	0.199	0.198	0.197	0.2	0.2	0.006
485	0.008	0.008	0.004	0.007	0.01	0.009	0.005	0.007	0.187	0.186	0.2	0.19	0.204	0.204	0.203	0.206	0.008	0.007	0.008	0.007	0.008	0.007	0.008	0.008	0.202	0.199	0.204	0.202	0.202	0.201	0.2	0.201	0.016	0.01	0.009	0.007	0.006	0.007	0.007	0.006	0.201	0.196	0.199	0.201	0.2	0.199	0.203	0.201	0.006
490	0.008	0.009	0.004	0.007	0.01	0.008	0.006	0.007	0.189	0.188	0.202	0.192	0.206	0.205	0.205	0.207	0.009	0.007	0.007	0.007	0.008	0.007	0.009	0.008	0.204	0.201	0.206	0.203	0.204	0.203	0.202	0.203	0.017	0.01	0.01	0.007	0.007	0.008	0.008	0.006	0.203	0.198	0.202	0.203	0.202	0.201	0.205	0.204	0.006
495	0.009	0.009	0.005	0.007	0.011	0.009	0.006	0.008	0.191	0.189	0.203	0.193	0.209	0.207	0.207	0.209	0.009	0.007	0.008	0.007	0.008	0.008	0.009	0.009	0.206	0.202	0.208	0.205	0.206	0.205	0.204	0.205	0.017	0.011	0.011	0.008	0.007	0.008	0.008	0.007	0.205	0.2	0.204	0.205	0.204	0.203	0.207	0.206	0.007
500	0.009	0.01	0.005	0.008	0.011	0.01	0.007	0.008	0.192	0.191	0.205	0.195	0.211	0.209	0.209	0.211	0.01	0.008	0.009	0.008	0.009	0.008	0.009	0.009	0.208	0.204	0.21	0.207	0.208	0.206	0.206	0.206	0.018	0.011	0.011	0.008	0.007	0.009	0.008	0.007	0.207	0.201	0.206	0.206	0.206	0.205	0.209	0.207	0.007
505	0.01	0.01	0.006	0.008	0.012	0.012	0.007	0.009	0.194	0.192	0.207	0.196	0.213	0.211	0.211	0.213	0.01	0.008	0.009	0.008	0.009	0.008	0.01	0.009	0.21	0.206	0.212	0.208	0.21	0.208	0.208	0.208	0.018	0.012	0.011	0.008	0.008	0.009	0.009	0.008	0.209	0.203	0.208	0.208	0.209	0.207	0.211	0.209	0.008
510	0.011	0.011	0.006	0.009	0.012	0.011	0.008	0.01	0.196	0.194	0.209	0.198	0.215	0.213	0.212	0.215	0.011	0.009	0.009	0.009	0.009	0.008	0.01	0.01	0.212	0.207	0.213	0.21	0.211	0.209	0.209	0.21	0.019	0.012	0.012	0.009	0.008	0.009	0.009	0.008	0.211	0.205	0.21	0.21	0.21	0.208	0.213	0.211	0.009
515	0.011	0.012	0.007	0.01	0.013	0.011	0.008	0.01	0.197	0.195	0.211	0.2	0.217	0.215	0.214	0.217	0.011	0.009	0.01	0.009	0.01	0.009	0.011	0.01	0.213	0.209	0.215	0.212	0.213	0.211	0.211	0.212	0.021	0.012	0.013	0.009	0.008	0.01	0.01	0.009	0.214	0.207	0.212	0.213	0.212	0.21	0.215	0.213	0.009
520	0.011	0.012	0.007	0.011	0.014	0.012	0.01	0.011	0.199	0.197	0.213	0.202	0.219	0.217	0.216	0.219	0.012	0.01	0.01	0.01	0.01	0.009	0.011	0.01	0.215	0.211	0.217	0.213	0.216	0.213	0.213	0.213	0.022	0.013	0.013	0.01	0.009	0.01	0.01	0.01	0.215	0.209	0.214	0.214	0.215	0.212	0.217	0.215	0.01
525	0.012	0.013	0.008	0.011	0.014	0.013	0.01	0.012	0.2	0.198	0.214	0.204	0.221	0.218	0.218	0.221	0.013	0.01	0.011	0.01	0.011	0.01	0.012	0.011	0.217	0.213	0.219	0.215	0.217	0.215	0.215	0.215	0.022	0.014	0.014	0.01	0.009	0.011	0.011	0.011	0.217	0.211	0.216	0.216	0.216	0.214	0.219	0.217	0.011
530	0.013	0.014	0.008	0.012	0.015	0.013	0.01	0.012	0.202	0.199	0.215	0.206	0.223	0.22	0.219	0.222	0.013	0.011	0.011	0.01	0.011	0.01	0.012	0.011	0.219	0.214	0.221	0.216	0.219	0.216	0.216	0.216	0.024	0.015	0.015	0.01	0.01	0.012	0.011	0.011	0.219	0.213	0.218	0.218	0.218	0.216	0.22	0.219	0.011
535	0.014	0.015	0.009	0.013	0.015	0.014	0.011	0.013	0.203	0.201	0.217	0.208	0.225	0.222	0.221	0.224	0.014	0.012	0.013	0.011	0.012	0.011	0.013	0.012	0.221	0.216	0.223	0.218	0.221	0.218	0.218	0.218	0.025	0.016	0.016	0.011	0.01	0.012	0.012	0.012	0.22	0.214	0.22	0.22	0.22	0.218	0.222	0.22	0.012
540	0.014	0.016	0.01	0.014	0.016	0.015	0.012	0.014	0.205	0.202	0.218	0.21	0.227	0.224	0.223	0.226	0.015	0.012	0.013	0.011	0.013	0.011	0.014	0.013	0.223	0.217	0.224	0.22	0.223	0.219	0.22	0.22	0.026	0.016	0.016	0.013	0.011	0.013	0.013	0.013	0.222	0.216	0.221	0.221	0.221	0.219	0.224	0.221	0.013
545	0.015	0.016	0.011	0.015	0.017	0.016	0.012	0.015	0.206	0.203	0.22	0.211	0.228	0.225	0.224	0.227	0.015	0.013	0.014	0.012	0.013	0.012	0.014	0.013	0.225	0.219	0.226	0.221	0.224	0.221	0.221	0.221	0.027	0.017	0.017	0.012	0.011	0.014	0.013	0.014	0.223	0.217	0.223	0.223	0.223	0.221	0.225	0.223	0.014
550	0.016	0.017	0.011	0.016	0.018	0.019	0.013	0.016	0.208	0.205	0.221	0.212	0.23	0.227	0.226	0.229	0.016	0.014	0.014	0.013	0.014	0.013	0.015	0.014	0.227	0.221	0.228	0.223	0.226	0.222	0.223	0.223	0.029	0.018	0.018	0.013	0.012	0.014	0.014	0.015	0.225	0.218	0.224	0.224	0.224	0.222	0.226	0.224	0.015
555	0.017	0.018	0.012	0.017	0.019	0.018	0.014	0.017	0.209	0.206	0.223	0.214	0.232	0.229	0.228	0.23	0.017	0.014	0.015	0.014	0.015	0.014	0.016	0.014	0.229	0.222	0.23	0.224	0.228	0.224	0.225	0.224	0.029	0.019	0.018	0.013	0.013	0.015	0.015	0.017	0.226	0.22	0.226	0.226	0.226	0.224	0.228	0.225	0.017
560	0.018	0.019	0.013	0.018	0.02	0.019	0.016	0.018	0.21	0.207	0.224	0.215	0.234	0.231	0.229	0.232	0.018	0.015	0.016	0.016	0.016	0.014	0.017	0.015	0.231	0.223	0.231	0.226	0.229	0.225	0.226	0.226	0.031	0.02	0.02	0.014	0.013	0.015	0.016	0.018	0.228	0.221	0.227	0.227	0.227	0.225	0.229	0.227	0.018
565	0.02	0.021	0.014	0.019	0.022	0.02	0.016	0.02	0.212	0.208	0.225	0.217	0.235	0.233	0.231	0.234	0.019	0.016	0.017	0.016	0.016	0.015	0.017	0.016	0.233	0.225	0.233	0.227	0.232	0.227	0.228	0.227	0.034	0.021	0.021	0.015	0.014	0.017	0.016	0.019	0.229	0.222	0.229	0.228	0.229	0.226	0.231	0.228	0.019
570	0.021	0.022	0.015	0.02	0.023	0.022	0.017	0.021	0.213	0.21	0.227	0.218	0.238	0.234	0.232	0.236	0.02	0.017	0.018	0.016	0.017	0.016	0.018	0.017	0.235	0.226	0.234	0.229	0.233	0.229	0.229	0.229	0.035	0.022	0.021	0.016	0.015	0.017	0.017	0.02	0.23	0.224	0.23	0.23	0.23	0.228	0.232	0.229	0.02
575	0.022	0.024	0.017	0.022	0.024	0.023	0.019	0.023	0.215	0.211	0.228	0.219	0.239	0.236	0.234	0.237	0.021	0.018	0.019	0.017	0.019	0.017	0.019	0.018	0.237	0.227	0.236	0.23	0.235	0.23	0.231	0.23	0.037	0.023	0.023	0.016	0.016	0.019	0.018	0.022	0.232	0.225	0.231	0.231	0.232	0.229	0.233	0.23	0.022
580	0.023	0.025	0.018	0.023	0.026	0.024	0.019	0.024	0.216	0.212	0.229	0.221	0.241	0.238	0.236	0.238	0.023	0.019	0.02	0.019	0.02	0.018	0.021	0.019	0.239	0.229	0.238	0.232	0.237	0.232	0.233	0.232	0.04	0.025	0.024	0.017	0.016	0.02	0.019	0.023	0.233	0.226	0.233	0.233	0.233	0.231	0.235	0.232	0.024
585	0.025	0.026	0.019	0.025	0.027	0.026	0.021	0.025	0.217	0.213	0.23	0.222	0.243	0.239	0.237	0.24	0.024	0.02	0.022	0.019	0.02	0.019	0.022	0.02	0.241	0.23	0.239	0.232	0.238	0.232	0.234	0.232	0.042	0.026	0.025	0.018	0.017	0.021	0.02	0.024	0.234	0.227	0.234	0.234	0.234	0.232	0.236	0.233	0.026
590	0.027	0.028	0.021	0.027	0.03	0.028	0.023	0.027	0.219	0.214	0.231	0.224	0.244	0.241	0.238	0.242	0.025	0.022	0.022	0.02	0.022	0.02	0.023	0.02	0.242	0.232	0.241	0.234	0.24	0.234	0.236	0.234	0.044	0.027	0.026	0.019	0.018	0.022	0.022	0.026	0.235	0.228	0.235	0.235	0.236	0.233	0.237	0.234	0.027
595	0.028	0.03	0.022	0.029	0.032	0.03	0.024	0.029	0.22	0.216	0.233	0.226	0.246	0.242	0.24	0.243	0.027	0.023	0.024	0.021	0.023	0.022	0.025	0.022	0.245	0.233	0.243	0.235	0.242	0.235	0.237	0.235	0.047	0.029	0.028	0.02	0.019	0.023	0.023	0.027	0.237	0.23	0.237	0.236	0.237	0.234	0.239	0.235	0.029
600	0.031	0.032	0.024	0.031	0.033	0.032	0.025	0.031	0.221	0.217	0.234	0.228	0.248	0.244	0.242	0.245	0.029	0.025	0.026	0.023	0.025	0.023	0.027	0.023	0.247	0.234	0.244	0.237	0.243	0.237	0.239	0.237	0.051	0.03	0.03	0.022	0.021	0.024	0.025	0.028	0.238	0.231	0.238	0.238	0.238	0.236	0.24	0.236	0.032
605	0.032	0.034	0.026	0.033	0.035	0.037	0.027	0.033	0.222	0.218	0.235	0.229	0.249	0.246	0.243	0.246	0.031	0.026	0.027	0.024	0.026	0.024	0.028	0.024	0.249	0.236	0.246	0.238	0.245	0.238	0.24	0.238	0.052	0.032	0.032	0.022	0.022	0.026	0.026	0.03	0.24	0.232	0.239	0.239	0.24	0.237	0.241	0.238	0.034
610	0.034	0.036	0.028	0.035	0.038	0.037	0.029	0.035	0.223	0.219	0.236	0.23	0.251	0.247	0.244	0.247	0.033	0.028	0.029	0.025	0.027	0.026	0.029	0.026	0.251	0.237	0.247	0.239	0.246	0.239	0.241	0.239	0.055	0.034	0.034	0.024	0.023	0.027	0.027	0.032	0.241	0.233	0.241	0.24	0.241	0.238	0.242	0.238	0.037
615	0.037	0.039	0.03	0.037	0.04	0.038	0.031	0.037	0.224	0.22	0.237	0.231	0.252	0.248	0.246	0.249	0.034	0.03	0.031	0.027	0.029	0.027	0.031	0.027	0.253	0.238	0.249	0.241	0.248	0.241	0.243	0.241	0.059	0.036	0.036	0.025	0.024	0.029	0.029	0.034	0.242	0.235	0.242	0.242	0.242	0.239	0.244	0.24	0.042
620	0.039	0.041	0.033	0.04	0.042	0.041	0.034	0.04	0.226	0.221	0.238	0.232	0.254	0.25	0.247	0.251	0.036	0.032	0.033	0.029	0.031	0.029	0.033	0.029	0.255	0.24	0.251	0.242	0.25	0.242	0.244	0.242	0.062	0.038	0.038	0.027	0.026	0.03	0.031	0.037	0.244	0.236	0.244	0.243	0.244	0.241	0.245	0.241	0.046
625	0.042	0.044	0.035	0.043	0.045	0.044	0.037	0.043	0.227	0.222	0.239	0.233	0.255	0.251	0.248	0.252	0.039	0.034	0.035	0.031	0.033	0.031	0.035	0.03	0.257	0.241	0.252	0.244	0.252	0.243	0.246	0.243	0.064	0.04	0.04	0.029	0.027	0.033	0.032	0.039	0.245	0.237	0.245	0.244	0.245	0.242	0.246	0.242	0.049
630	0.045	0.046	0.037	0.046	0.048	0.046	0.038	0.045	0.228	0.223	0.24	0.235	0.257	0.253	0.25	0.253	0.041	0.036	0.037	0.032	0.034	0.033	0.037	0.032	0.258	0.243	0.254	0.245	0.253	0.245	0.247	0.245	0.068	0.042	0.042	0.03	0.029	0.034	0.034	0.041	0.247	0.239	0.246	0.245	0.247	0.243	0.248	0.243	0.052
635	0.048	0.049	0.04	0.049	0.051	0.049	0.041	0.049	0.229	0.224	0.241	0.236	0.259	0.255	0.251	0.255	0.044	0.038	0.039	0.034	0.037	0.035	0.039	0.034	0.26	0.244	0.255	0.246	0.255	0.246	0.249	0.246	0.071	0.045	0.044	0.032	0.031	0.037	0.036	0.044	0.248	0.24	0.248	0.247	0.248	0.244	0.249	0.244	0.055
640	0.051	0.052	0.043	0.052	0.054	0.052	0.044	0.052	0.231	0.225	0.242	0.237	0.26	0.256	0.252	0.257	0.047	0.041	0.042	0.037	0.039	0.037	0.042	0.036	0.262	0.245	0.257	0.247	0.256	0.247	0.25	0.247	0.073	0.048	0.046	0.034	0.033	0.038	0.039	0.047	0.249	0.241	0.249	0.248	0.25	0.245	0.25	0.246	0.057
645	0.055	0.055	0.045	0.056	0.058	0.056	0.047	0.055	0.232	0.226	0.243	0.238	0.262	0.258	0.254	0.258	0.049	0.043	0.044	0.039	0.041	0.04	0.044	0.038	0.264	0.247	0.258	0.248	0.258	0.249	0.252	0.248	0.078	0.05	0.049	0.036	0.036	0.04	0.041	0.05	0.25	0.242	0.25	0.249	0.251	0.246	0.252	0.247	0.06
650	0.058	0.059	0.049	0.06	0.061	0.06	0.05	0.059	0.233	0.228	0.244	0.24	0.263	0.259	0.256	0.259	0.052	0.047	0.048	0.042	0.044	0.042	0.047	0.041	0.266	0.248	0.26	0.25	0.26	0.25	0.254	0.25	0.081	0.053	0.052	0.038	0.038	0.043	0.044	0.054	0.252	0.244	0.252	0.251	0.252	0.248	0.253	0.248	0.064
655	0.062	0.062	0.052	0.063	0.065	0.063	0.054	0.062	0.234	0.229	0.245	0.241	0.265	0.261	0.257	0.26	0.055	0.049	0.05	0.044	0.047	0.045	0.049	0.044	0.269	0.249	0.262	0.251	0.261	0.251	0.255	0.251	0.084	0.057	0.055	0.041	0.04	0.045	0.047	0.057	0.253	0.245	0.253	0.252	0.253	0.249	0.254	0.249	0.066
660	0.065	0.065	0.056	0.067	0.069	0.066	0.057	0.066	0.236	0.23	0.246	0.242	0.266	0.263	0.259	0.262	0.059	0.052	0.054	0.047	0.05	0.048	0.052	0.046	0.27	0.251	0.263	0.252	0.263	0.253	0.256	0.253	0.087	0.059	0.057	0.043	0.042	0.049	0.05	0.061	0.255	0.246	0.255	0.253	0.255	0.25	0.256	0.25	0.069
665	0.069	0.068	0.059	0.07	0.072	0.07	0.06	0.069	0.237	0.231	0.247	0.243	0.268	0.264	0.26	0.264	0.062	0.056	0.057	0.049	0.052	0.051	0.055	0.049	0.272	0.252	0.265	0.254	0.265	0.254	0.258	0.254	0.09	0.063	0.06	0.045	0.044	0.051	0.053	0.064	0.256	0.247	0.256	0.254	0.256	0.252	0.257	0.251	0.072
670	0.072	0.07	0.063	0.074	0.077	0.074	0.064	0.073	0.238	0.232	0.248	0.245	0.269	0.265	0.262	0.265	0.066	0.059	0.06	0.054	0.056	0.054	0.059	0.052	0.274	0.254	0.266	0.255	0.266	0.256	0.26	0.255	0.095	0.066	0.063	0.048	0.047	0.054	0.056	0.068	0.257	0.249	0.257	0.256	0.258	0.253	0.258	0.253	0.075
675	0.076	0.075	0.067	0.078	0.08	0.077	0.067	0.076	0.239	0.233	0.249	0.246	0.271	0.267	0.263	0.267	0.07	0.063	0.064	0.057	0.059	0.058	0.063	0.055	0.276	0.255	0.268	0.256	0.268	0.257	0.261	0.257	0.101	0.07	0.067	0.051	0.051	0.057	0.059	0.073	0.259	0.25	0.259	0.257	0.259	0.254	0.26	0.254	0.078
680	0.08	0.078	0.071	0.082	0.084	0.081	0.07	0.08	0.241	0.234	0.251	0.247	0.272	0.269	0.265	0.268	0.074	0.066	0.068	0.06	0.063	0.061	0.066	0.058	0.278	0.256	0.27	0.258	0.269	0.258	0.263	0.258	0.105	0.073	0.07	0.054	0.054	0.06	0.063	0.078	0.26	0.251	0.26	0.258	0.26	0.255	0.261	0.255	0.081
685	0.084	0.081	0.075	0.085	0.087	0.084	0.074	0.084	0.242	0.235	0.251	0.248	0.273	0.27	0.266	0.269	0.078	0.07	0.071	0.063	0.066	0.064	0.07	0.062	0.28	0.257	0.271	0.259	0.271	0.259	0.264	0.259	0.11	0.076	0.074	0.057	0.056	0.063	0.066	0.081	0.261	0.252	0.261	0.259	0.262	0.256	0.262	0.256	0.084
690	0.088	0.084	0.079	0.089	0.09	0.091	0.077	0.087	0.243	0.236	0.252	0.249	0.274	0.272	0.268	0.271	0.082	0.075	0.075	0.066	0.07	0.068	0.074	0.066	0.281	0.259	0.273	0.26	0.273	0.261	0.266	0.261	0.115	0.08	0.077	0.06	0.059	0.067	0.07	0.087	0.263	0.253	0.262	0.261	0.263	0.258	0.263	0.257	0.087
695	0.091	0.087	0.083	0.093	0.093	0.094	0.08	0.091	0.244	0.237	0.253	0.25	0.276	0.273	0.269	0.272	0.085	0.078	0.079	0.07	0.074	0.072	0.078	0.07	0.284	0.26	0.274	0.261	0.274	0.262	0.267	0.262	0.116	0.083	0.081	0.063	0.064	0.07	0.073	0.092	0.264	0.254	0.264	0.262	0.264	0.259	0.265	0.259	0.089
700	0.096	0.091	0.087	0.096	0.096	0.095	0.084	0.094	0.245	0.239	0.254	0.252	0.277	0.275	0.27	0.274	0.09	0.081	0.083	0.073	0.077	0.075	0.082	0.073	0.286	0.261	0.276	0.263	0.275	0.263	0.269	0.263	0.121	0.087	0.084	0.066	0.066	0.073	0.077	0.098	0.265	0.255	0.265	0.263	0.266	0.26	0.266	0.26	0.093
705	0.1	0.094	0.091	0.1	0.099	0.1	0.087	0.098	0.246	0.24	0.255	0.253	0.279	0.276	0.272	0.276	0.094	0.086	0.087	0.077	0.081	0.079	0.086	0.077	0.29	0.262	0.277	0.264	0.277	0.265	0.27	0.265	0.127	0.091	0.088	0.07	0.07	0.077	0.081	0.105	0.267	0.257	0.267	0.265	0.267	0.262	0.267	0.263	0.096
710	0.104	0.098	0.095	0.104	0.101	0.105	0.09	0.102	0.248	0.241	0.257	0.254	0.281	0.278	0.273	0.278	0.098	0.089	0.091	0.081	0.085	0.083	0.09	0.081	0.293	0.264	0.279	0.265	0.279	0.266	0.272	0.266	0.131	0.094	0.092	0.072	0.073	0.08	0.084	0.109	0.268	0.258	0.268	0.266	0.268	0.263	0.268	0.264	0.096
715	0.108	0.102	0.099	0.107	0.104	0.106	0.094	0.106	0.249	0.242	0.257	0.255	0.282	0.279	0.275	0.28	0.102	0.093	0.095	0.084	0.089	0.086	0.094	0.084	0.296	0.265	0.281	0.266	0.281	0.268	0.273	0.267	0.134	0.097	0.095	0.076	0.078	0.083	0.088	0.112	0.269	0.259	0.269	0.267	0.27	0.264	0.27	0.266	0.098
720	0.112	0.106	0.103	0.111	0.106	0.11	0.098	0.109	0.25	0.243	0.259	0.256	0.284	0.281	0.276	0.283	0.106	0.098	0.099	0.088	0.093	0.09	0.098	0.088	0.298	0.266	0.282	0.268	0.283	0.269	0.275	0.268	0.138	0.101	0.099	0.08	0.08	0.087	0.092	0.114	0.271	0.26	0.271	0.268	0.271	0.265	0.271	0.268	0.099
725	0.116	0.11	0.108	0.115	0.11	0.113	0.102	0.113	0.252	0.244	0.261	0.258	0.285	0.284	0.278	0.285	0.11	0.102	0.103	0.092	0.097	0.094	0.102	0.092	0.302	0.267	0.285	0.269	0.285	0.27	0.278	0.27	0.142	0.104	0.102	0.083	0.084	0.09	0.096	0.119	0.272	0.261	0.273	0.269	0.273	0.266	0.272	0.27	0.102
730	0.119	0.113	0.111	0.118	0.112	0.115	0.105	0.116	0.253	0.245	0.262	0.258	0.287	0.286	0.279	0.287	0.115	0.105	0.107	0.095	0.101	0.098	0.106	0.096	0.304	0.269	0.287	0.27	0.288	0.272	0.28	0.271	0.145	0.108	0.106	0.086	0.087	0.094	0.099	0.122	0.275	0.262	0.275	0.271	0.275	0.267	0.274	0.272	0.103
735	0.123	0.116	0.115	0.12	0.117	0.117	0.108	0.119	0.254	0.246	0.264	0.26	0.29	0.288	0.281	0.29	0.118	0.11	0.111	0.099	0.104	0.102	0.109	0.1	0.307	0.27	0.29	0.272	0.29	0.273	0.282	0.273	0.149	0.112	0.11	0.09	0.092	0.097	0.102	0.125	0.276	0.264	0.277	0.272	0.277	0.269	0.276	0.273	0.105
740	0.126	0.119	0.115	0.121	0.117	0.118	0.11	0.119	0.256	0.247	0.265	0.261	0.292	0.291	0.283	0.292	0.123	0.114	0.115	0.102	0.108	0.106	0.113	0.104	0.309	0.271	0.292	0.273	0.292	0.274	0.285	0.274	0.152	0.116	0.113	0.093	0.095	0.1	0.105	0.126	0.279	0.265	0.279	0.274	0.279	0.27	0.278	0.275	0.105
745	0.126	0.12	0.115	0.121	0.116	0.118	0.11	0.12	0.258	0.248	0.267	0.262	0.294	0.293	0.285	0.294	0.127	0.118	0.119	0.106	0.113	0.11	0.117	0.108	0.311	0.273	0.294	0.274	0.295	0.276	0.287	0.276	0.152	0.12	0.117	0.097	0.098	0.103	0.107	0.126	0.28	0.266	0.282	0.275	0.281	0.271	0.28	0.277	0.103
750	0.126	0.12	0.115	0.121	0.116	0.117	0.111	0.119	0.26	0.25	0.269	0.264	0.296	0.296	0.288	0.295	0.131	0.122	0.123	0.11	0.117	0.114	0.121	0.111	0.312	0.275	0.297	0.275	0.298	0.278	0.29	0.278	0.156	0.124	0.12	0.1	0.102	0.107	0.109	0.127	0.283	0.268	0.285	0.277	0.284	0.272	0.282	0.278	0.102
755	0.125	0.12	0.115	0.12	0.116	0.117	0.111	0.119	0.262	0.251	0.27	0.265	0.299	0.298	0.29	0.296	0.135	0.126	0.127	0.113	0.122	0.118	0.125	0.115	0.313	0.277	0.299	0.278	0.3	0.28	0.292	0.28	0.159	0.128	0.124	0.103	0.106	0.11	0.11	0.127	0.286	0.27	0.287	0.28	0.287	0.274	0.286	0.281	0.102
760	0.124	0.12	0.115	0.119	0.116	0.116	0.111	0.119	0.264	0.253	0.271	0.267	0.301	0.3	0.292	0.297	0.138	0.129	0.131	0.117	0.124	0.122	0.132	0.119	0.315	0.279	0.301	0.28	0.301	0.282	0.293	0.282	0.161	0.13	0.127	0.106	0.109	0.112	0.11	0.129	0.288	0.272	0.288	0.282	0.289	0.276	0.288	0.283	0.101
765	0.124	0.12	0.115	0.119	0.116	0.116	0.11	0.119	0.266	0.255	0.271	0.269	0.302	0.301	0.295	0.298	0.14	0.132	0.133	0.119	0.127	0.124	0.13	0.123	0.316	0.281	0.302	0.282	0.302	0.284	0.294	0.284	0.157	0.132	0.129	0.107	0.113	0.114	0.109	0.128	0.289	0.274	0.288	0.283	0.291	0.278	0.29	0.285	0.101
770	0.124	0.12	0.114	0.118	0.116	0.116	0.111	0.119	0.268	0.256	0.272	0.271	0.303	0.302	0.296	0.299	0.141	0.132	0.135	0.119	0.127	0.126	0.136	0.126	0.318	0.283	0.303	0.284	0.303	0.287	0.295	0.287	0.157	0.131	0.129	0.107	0.116	0.114	0.108	0.127	0.29	0.276	0.289	0.286	0.292	0.28	0.291	0.288	0.099
775	0.124	0.12	0.114	0.118	0.116	0.116	0.11	0.119	0.269	0.258	0.272	0.272	0.304	0.303	0.297	0.3	0.141	0.132	0.135	0.118	0.125	0.125	0.136	0.129	0.32	0.286	0.304	0.285	0.304	0.289	0.295	0.289	0.156	0.131	0.127	0.107	0.116	0.113	0.107	0.127	0.291	0.278	0.29	0.289	0.293	0.282	0.292	0.29	0.097
780	0.123	0.12	0.114	0.117	0.115	0.116	0.11	0.118	0.269	0.26	0.273	0.274	0.304	0.303	0.298	0.301	0.14	0.131	0.134	0.118	0.124	0.124	0.135	0.128	0.32	0.287	0.305	0.288	0.305	0.291	0.296	0.29	0.152	0.13	0.126	0.105	0.116	0.113	0.107	0.127	0.291	0.28	0.291	0.29	0.293	0.285	0.292	0.292	0.098
785	0.123	0.119	0.114	0.117	0.116	0.116	0.11	0.118	0.27	0.262	0.273	0.276	0.305	0.304	0.299	0.302	0.139	0.13	0.133	0.117	0.125	0.124	0.134	0.128	0.322	0.288	0.306	0.291	0.306	0.292	0.298	0.291	0.15	0.129	0.126	0.106	0.116	0.113	0.107	0.127	0.292	0.281	0.291	0.291	0.294	0.288	0.293	0.295	0.1
790	0.123	0.119	0.114	0.117	0.115	0.115	0.11	0.118	0.271	0.264	0.273	0.277	0.306	0.305	0.3	0.303	0.138	0.129	0.132	0.118	0.123	0.123	0.133	0.127	0.323	0.289	0.307	0.292	0.307	0.293	0.298	0.292	0.149	0.128	0.125	0.105	0.116	0.113	0.107	0.126	0.293	0.282	0.292	0.292	0.295	0.289	0.294	0.297	0.101
795	0.123	0.119	0.114	0.116	0.115	0.115	0.11	0.118	0.271	0.265	0.274	0.278	0.307	0.306	0.301	0.304	0.138	0.128	0.131	0.117	0.123	0.122	0.132	0.127	0.325	0.289	0.308	0.293	0.308	0.293	0.299	0.292	0.147	0.128	0.124	0.105	0.116	0.113	0.107	0.127	0.293	0.282	0.292	0.293	0.296	0.29	0.295	0.299	0.102
800	0.123	0.12	0.114	0.116	0.115	0.115	0.11	0.118	0.272	0.266	0.275	0.279	0.308	0.308	0.301	0.305	0.136	0.128	0.13	0.118	0.122	0.121	0.131	0.127	0.327	0.29	0.309	0.294	0.31	0.294	0.3	0.293	0.145	0.127	0.124	0.105	0.116	0.113	0.107	0.126	0.294	0.283	0.293	0.294	0.296	0.291	0.296	0.3	0.101
805	0.123	0.119	0.114	0.115	0.115	0.115	0.11	0.118	0.272	0.266	0.275	0.28	0.308	0.308	0.302	0.305	0.135	0.127	0.129	0.116	0.121	0.121	0.131	0.126	0.328	0.29	0.31	0.295	0.31	0.295	0.301	0.294	0.143	0.127	0.123	0.105	0.116	0.113	0.107	0.126	0.295	0.283	0.294	0.294	0.297	0.291	0.296	0.301	0.101
810	0.122	0.119	0.114	0.116	0.115	0.115	0.11	0.118	0.273	0.266	0.275	0.28	0.309	0.309	0.303	0.306	0.135	0.126	0.129	0.116	0.12	0.12	0.127	0.126	0.329	0.291	0.311	0.295	0.311	0.295	0.302	0.294	0.141	0.126	0.123	0.105	0.116	0.113	0.107	0.126	0.295	0.283	0.294	0.295	0.298	0.292	0.297	0.302	0.102
815	0.123	0.119	0.114	0.115	0.115	0.115	0.11	0.117	0.274	0.267	0.275	0.28	0.31	0.31	0.304	0.307	0.134	0.126	0.128	0.118	0.12	0.119	0.127	0.126	0.332	0.292	0.312	0.296	0.313	0.296	0.303	0.295	0.14	0.126	0.123	0.104	0.118	0.113	0.107	0.127	0.296	0.284	0.295	0.296	0.299	0.293	0.298	0.303	0.103
820	0.122	0.119	0.114	0.115	0.115	0.115	0.11	0.118	0.275	0.267	0.276	0.281	0.311	0.311	0.304	0.308	0.133	0.126	0.128	0.116	0.119	0.118	0.13	0.125	0.334	0.292	0.313	0.297	0.313	0.297	0.304	0.296	0.139	0.126	0.122	0.105	0.116	0.113	0.107	0.127	0.297	0.284	0.296	0.296	0.3	0.293	0.298	0.304	0.103
825	0.122	0.119	0.113	0.115	0.115	0.115	0.11	0.117	0.275	0.268	0.276	0.281	0.312	0.312	0.305	0.308	0.133	0.125	0.127	0.115	0.118	0.117	0.125	0.125	0.336	0.293	0.314	0.298	0.315	0.298	0.305	0.296	0.139	0.125	0.122	0.104	0.116	0.113	0.107	0.127	0.297	0.285	0.297	0.297	0.301	0.294	0.299	0.305	0.105
830	0.122	0.119	0.113	0.115	0.115	0.115	0.11	0.117	0.276	0.268	0.277	0.282	0.313	0.313	0.306	0.31	0.133	0.124	0.127	0.114	0.118	0.116	0.129	0.125	0.337	0.293	0.315	0.298	0.316	0.298	0.306	0.297	0.138	0.125	0.122	0.104	0.116	0.112	0.107	0.126	0.298	0.285	0.298	0.297	0.302	0.295	0.3	0.305	0.106
835	0.122	0.119	0.113	0.114	0.115	0.115	0.11	0.117	0.276	0.269	0.277	0.282	0.314	0.314	0.307	0.311	0.132	0.125	0.127	0.115	0.118	0.116	0.124	0.125	0.339	0.294	0.316	0.299	0.317	0.299	0.307	0.298	0.137	0.125	0.122	0.104	0.116	0.113	0.107	0.126	0.299	0.286	0.299	0.298	0.302	0.295	0.301	0.307	0.108
840	0.122	0.119	0.113	0.115	0.115	0.115	0.11	0.117	0.277	0.269	0.277	0.283	0.314	0.314	0.307	0.312	0.132	0.124	0.127	0.115	0.117	0.116	0.123	0.124	0.34	0.294	0.317	0.3	0.318	0.3	0.308	0.299	0.137	0.125	0.121	0.105	0.116	0.112	0.107	0.126	0.3	0.286	0.3	0.298	0.304	0.296	0.302	0.308	0.11
845	0.122	0.119	0.113	0.115	0.115	0.115	0.111	0.117	0.278	0.27	0.278	0.284	0.316	0.316	0.308	0.314	0.132	0.124	0.127	0.115	0.117	0.115	0.123	0.125	0.341	0.295	0.319	0.301	0.32	0.301	0.309	0.3	0.137	0.125	0.122	0.105	0.116	0.113	0.107	0.126	0.301	0.287	0.301	0.299	0.305	0.297	0.303	0.309	0.112
850	0.12	0.119	0.113	0.114	0.115	0.115	0.11	0.117	0.278	0.27	0.278	0.284	0.316	0.316	0.309	0.315	0.132	0.124	0.126	0.115	0.117	0.115	0.122	0.124	0.342	0.296	0.319	0.301	0.321	0.301	0.31	0.3	0.136	0.124	0.121	0.104	0.115	0.112	0.107	0.126	0.302	0.287	0.302	0.3	0.306	0.297	0.304	0.309	0.113
855	0.12	0.119	0.113	0.114	0.115	0.115	0.11	0.117	0.279	0.271	0.279	0.284	0.318	0.317	0.31	0.315	0.131	0.124	0.126	0.114	0.117	0.115	0.122	0.124	0.344	0.296	0.321	0.302	0.322	0.302	0.311	0.3	0.136	0.124	0.121	0.104	0.116	0.112	0.107	0.126	0.302	0.287	0.303	0.3	0.307	0.297	0.305	0.31	0.115
860	0.12	0.119	0.112	0.114	0.115	0.115	0.11	0.116	0.28	0.271	0.279	0.284	0.318	0.319	0.31	0.316	0.131	0.124	0.126	0.114	0.116	0.114	0.122	0.124	0.345	0.297	0.322	0.302	0.323	0.303	0.312	0.301	0.136	0.124	0.121	0.104	0.116	0.112	0.107	0.126	0.303	0.288	0.303	0.301	0.308	0.298	0.306	0.31	0.115
865	0.12	0.119	0.113	0.114	0.114	0.115	0.11	0.116	0.28	0.272	0.28	0.285	0.32	0.32	0.312	0.318	0.131	0.123	0.126	0.114	0.116	0.115	0.121	0.125	0.347	0.298	0.323	0.303	0.325	0.304	0.313	0.302	0.135	0.124	0.121	0.104	0.116	0.112	0.107	0.127	0.304	0.289	0.304	0.302	0.309	0.299	0.307	0.311	0.117
870	0.12	0.119	0.112	0.114	0.115	0.115	0.11	0.116	0.281	0.272	0.28	0.285	0.321	0.321	0.312	0.318	0.131	0.123	0.125	0.114	0.116	0.114	0.12	0.124	0.347	0.298	0.324	0.304	0.325	0.304	0.314	0.303	0.135	0.124	0.121	0.104	0.116	0.111	0.107	0.126	0.304	0.29	0.304	0.303	0.31	0.3	0.308	0.311	0.117
875	0.12	0.118	0.112	0.114	0.115	0.115	0.11	0.116	0.282	0.273	0.281	0.286	0.322	0.322	0.313	0.318	0.131	0.123	0.125	0.114	0.115	0.114	0.12	0.124	0.348	0.299	0.325	0.305	0.326	0.305	0.315	0.304	0.134	0.124	0.12	0.104	0.116	0.112	0.107	0.126	0.305	0.291	0.305	0.304	0.311	0.301	0.308	0.312	0.12
880	0.12	0.118	0.112	0.114	0.115	0.115	0.109	0.116	0.284	0.273	0.282	0.286	0.323	0.323	0.314	0.319	0.13	0.122	0.125	0.114	0.115	0.113	0.119	0.124	0.35	0.3	0.326	0.305	0.327	0.306	0.316	0.305	0.134	0.123	0.12	0.103	0.116	0.111	0.107	0.126	0.305	0.291	0.305	0.305	0.312	0.302	0.309	0.312	0.12
885	0.119	0.119	0.113	0.114	0.115	0.115	0.11	0.116	0.285	0.274	0.283	0.287	0.323	0.324	0.315	0.319	0.13	0.122	0.125	0.114	0.114	0.113	0.119	0.124	0.351	0.301	0.327	0.306	0.329	0.307	0.317	0.306	0.134	0.123	0.12	0.104	0.115	0.111	0.107	0.126	0.305	0.292	0.306	0.306	0.312	0.302	0.31	0.313	0.122
890	0.12	0.119	0.113	0.114	0.115	0.115	0.111	0.116	0.285	0.274	0.283	0.287	0.325	0.325	0.316	0.321	0.13	0.122	0.125	0.113	0.114	0.113	0.119	0.124	0.352	0.302	0.328	0.307	0.329	0.309	0.318	0.307	0.133	0.123	0.12	0.104	0.116	0.111	0.107	0.126	0.306	0.293	0.306	0.307	0.313	0.304	0.311	0.314	0.122
895	0.119	0.119	0.112	0.114	0.114	0.115	0.109	0.116	0.286	0.274	0.283	0.288	0.325	0.326	0.317	0.321	0.13	0.122	0.124	0.113	0.114	0.113	0.118	0.123	0.353	0.303	0.329	0.308	0.33	0.309	0.318	0.308	0.133	0.123	0.12	0.104	0.116	0.111	0.106	0.125	0.306	0.293	0.307	0.307	0.313	0.304	0.311	0.315	0.125
900	0.12	0.118	0.112	0.114	0.114	0.115	0.109	0.116	0.286	0.275	0.284	0.288	0.326	0.327	0.318	0.322	0.13	0.122	0.124	0.113	0.114	0.113	0.118	0.124	0.354	0.303	0.33	0.309	0.331	0.31	0.319	0.309	0.131	0.123	0.119	0.103	0.115	0.11	0.106	0.125	0.307	0.293	0.307	0.308	0.314	0.305	0.311	0.315	0.124
905	0.12	0.118	0.112	0.114	0.114	0.115	0.109	0.116	0.287	0.276	0.284	0.288	0.328	0.327	0.318	0.322	0.13	0.121	0.124	0.114	0.114	0.112	0.118	0.124	0.355	0.304	0.331	0.31	0.332	0.311	0.319	0.309	0.13	0.122	0.119	0.103	0.115	0.11	0.106	0.125	0.307	0.294	0.308	0.308	0.315	0.306	0.312	0.316	0.128
910	0.12	0.118	0.112	0.114	0.115	0.115	0.109	0.116	0.287	0.277	0.284	0.289	0.328	0.328	0.319	0.323	0.13	0.122	0.124	0.113	0.113	0.112	0.118	0.124	0.356	0.304	0.331	0.311	0.333	0.312	0.32	0.31	0.13	0.122	0.119	0.103	0.115	0.11	0.106	0.125	0.307	0.294	0.308	0.309	0.315	0.306	0.312	0.316	0.126
915	0.12	0.118	0.112	0.114	0.114	0.117	0.109	0.116	0.287	0.277	0.285	0.289	0.329	0.329	0.32	0.323	0.13	0.121	0.124	0.113	0.113	0.112	0.118	0.124	0.357	0.305	0.332	0.311	0.333	0.312	0.32	0.311	0.13	0.122	0.119	0.102	0.115	0.109	0.106	0.125	0.307	0.294	0.309	0.309	0.316	0.307	0.313	0.318	0.129
920	0.119	0.118	0.112	0.114	0.114	0.115	0.109	0.116	0.288	0.278	0.285	0.29	0.33	0.329	0.32	0.324	0.129	0.121	0.123	0.113	0.113	0.112	0.118	0.124	0.358	0.305	0.333	0.312	0.334	0.313	0.321	0.311	0.13	0.122	0.119	0.102	0.115	0.109	0.106	0.125	0.308	0.294	0.309	0.31	0.316	0.307	0.313	0.318	0.129
925	0.119	0.118	0.112	0.114	0.114	0.115	0.109	0.116	0.288	0.279	0.285	0.291	0.331	0.33	0.321	0.325	0.129	0.121	0.123	0.113	0.113	0.112	0.117	0.123	0.36	0.305	0.333	0.312	0.335	0.313	0.322	0.311	0.13	0.122	0.118	0.102	0.114	0.108	0.105	0.124	0.308	0.294	0.309	0.31	0.316	0.308	0.314	0.318	0.132
930	0.12	0.118	0.112	0.114	0.115	0.115	0.109	0.116	0.289	0.279	0.285	0.292	0.331	0.331	0.321	0.325	0.129	0.12	0.123	0.113	0.113	0.112	0.117	0.123	0.361	0.306	0.334	0.313	0.336	0.314	0.322	0.312	0.13	0.121	0.118	0.102	0.115	0.108	0.105	0.124	0.308	0.294	0.309	0.31	0.317	0.308	0.314	0.319	0.135
935	0.12	0.118	0.113	0.114	0.114	0.117	0.109	0.117	0.289	0.279	0.285	0.292	0.332	0.331	0.322	0.326	0.129	0.12	0.123	0.112	0.113	0.112	0.117	0.123	0.362	0.306	0.335	0.313	0.336	0.315	0.323	0.313	0.13	0.121	0.118	0.104	0.114	0.108	0.105	0.124	0.309	0.295	0.31	0.31	0.318	0.308	0.314	0.319	0.139
940	0.119	0.118	0.112	0.114	0.114	0.115	0.109	0.116	0.289	0.28	0.286	0.291	0.332	0.332	0.322	0.326	0.129	0.12	0.123	0.112	0.113	0.112	0.117	0.123	0.363	0.306	0.335	0.314	0.337	0.315	0.323	0.313	0.129	0.121	0.118	0.102	0.114	0.107	0.105	0.124	0.309	0.295	0.31	0.311	0.319	0.308	0.314	0.319	0.154
945	0.12	0.118	0.112	0.114	0.114	0.116	0.109	0.116	0.289	0.28	0.286	0.292	0.333	0.333	0.323	0.326	0.129	0.12	0.123	0.112	0.113	0.112	0.117	0.123	0.364	0.307	0.336	0.314	0.338	0.316	0.324	0.314	0.128	0.121	0.118	0.103	0.114	0.107	0.105	0.124	0.309	0.295	0.31	0.311	0.319	0.309	0.315	0.32	0.162
950	0.119	0.118	0.113	0.114	0.114	0.115	0.109	0.116	0.29	0.28	0.286	0.293	0.334	0.333	0.323	0.327	0.128	0.12	0.123	0.112	0.112	0.111	0.117	0.123	0.365	0.307	0.336	0.314	0.338	0.316	0.325	0.314	0.128	0.121	0.117	0.102	0.114	0.107	0.105	0.124	0.309	0.295	0.311	0.311	0.319	0.309	0.315	0.32	0.162
955	0.119	0.118	0.112	0.114	0.114	0.115	0.11	0.116	0.29	0.28	0.286	0.293	0.334	0.334	0.323	0.327	0.128	0.119	0.122	0.112	0.112	0.111	0.117	0.123	0.365	0.308	0.338	0.315	0.339	0.317	0.325	0.314	0.128	0.121	0.117	0.101	0.114	0.106	0.105	0.124	0.31	0.295	0.312	0.312	0.32	0.309	0.316	0.321	0.162
960	0.12	0.118	0.112	0.114	0.114	0.117	0.109	0.116	0.29	0.281	0.286	0.293	0.335	0.335	0.324	0.328	0.128	0.119	0.122	0.113	0.112	0.111	0.117	0.123	0.367	0.308	0.337	0.315	0.34	0.317	0.326	0.314	0.127	0.12	0.117	0.101	0.114	0.106	0.105	0.124	0.31	0.296	0.311	0.312	0.32	0.309	0.316	0.321	0.161
965	0.119	0.118	0.112	0.114	0.114	0.115	0.109	0.116	0.291	0.281	0.287	0.294	0.336	0.336	0.324	0.328	0.128	0.119	0.122	0.112	0.112	0.111	0.117	0.123	0.367	0.308	0.339	0.315	0.34	0.317	0.326	0.315	0.127	0.12	0.117	0.101	0.114	0.106	0.105	0.123	0.31	0.296	0.312	0.312	0.321	0.31	0.317	0.322	0.159
970	0.119	0.118	0.112	0.114	0.114	0.115	0.11	0.116	0.291	0.281	0.287	0.294	0.336	0.336	0.325	0.329	0.128	0.119	0.122	0.112	0.112	0.111	0.116	0.123	0.369	0.308	0.339	0.316	0.341	0.318	0.327	0.316	0.127	0.12	0.117	0.101	0.114	0.106	0.104	0.123	0.311	0.296	0.312	0.312	0.322	0.31	0.317	0.322	0.158
975	0.12	0.118	0.112	0.114	0.114	0.115	0.11	0.116	0.291	0.281	0.287	0.294	0.337	0.337	0.325	0.329	0.128	0.119	0.122	0.112	0.112	0.111	0.116	0.122	0.37	0.309	0.34	0.316	0.342	0.318	0.328	0.316	0.127	0.12	0.117	0.101	0.114	0.105	0.104	0.123	0.311	0.296	0.313	0.313	0.322	0.31	0.317	0.322	0.157
980	0.119	0.118	0.112	0.114	0.114	0.116	0.109	0.116	0.291	0.281	0.287	0.294	0.338	0.337	0.326	0.329	0.127	0.119	0.122	0.112	0.112	0.111	0.116	0.123	0.371	0.309	0.341	0.317	0.342	0.319	0.328	0.316	0.127	0.12	0.117	0.101	0.114	0.105	0.104	0.123	0.311	0.296	0.313	0.313	0.323	0.311	0.318	0.323	0.157
985	0.119	0.118	0.112	0.114	0.115	0.115	0.109	0.116	0.291	0.281	0.287	0.294	0.338	0.338	0.326	0.329	0.127	0.119	0.121	0.112	0.112	0.111	0.116	0.122	0.371	0.308	0.341	0.317	0.343	0.319	0.329	0.317	0.126	0.119	0.117	0.101	0.114	0.104	0.104	0.123	0.311	0.296	0.313	0.313	0.323	0.31	0.318	0.323	0.155
990	0.119	0.118	0.112	0.114	0.115	0.115	0.109	0.116	0.292	0.282	0.287	0.294	0.339	0.339	0.327	0.33	0.127	0.119	0.122	0.112	0.112	0.111	0.116	0.123	0.373	0.309	0.342	0.317	0.344	0.319	0.329	0.317	0.127	0.12	0.117	0.101	0.113	0.105	0.104	0.123	0.312	0.296	0.314	0.314	0.324	0.311	0.318	0.323	0.154
995	0.119	0.118	0.112	0.114	0.115	0.116	0.109	0.115	0.292	0.282	0.288	0.294	0.339	0.339	0.327	0.33	0.127	0.119	0.122	0.112	0.112	0.111	0.116	0.122	0.374	0.31	0.342	0.318	0.344	0.32	0.329	0.317	0.126	0.119	0.116	0.101	0.113	0.104	0.104	0.123	0.312	0.296	0.314	0.314	0.324	0.311	0.319	0.324	0.153
1000	0.119	0.118	0.112	0.114	0.115	0.117	0.108	0.116	0.292	0.282	0.288	0.294	0.34	0.34	0.328	0.331	0.127	0.119	0.122	0.112	0.112	0.111	0.116	0.122	0.375	0.309	0.343	0.318	0.345	0.32	0.33	0.318	0.126	0.119	0.117	0.1	0.113	0.104	0.104	0.122	0.312	0.296	0.314	0.314	0.325	0.312	0.319	0.324	0.151
1005	0.119	0.118	0.112	0.114	0.114	0.115	0.108	0.115	0.292	0.282	0.288	0.295	0.34	0.341	0.328	0.331	0.127	0.119	0.121	0.111	0.112	0.111	0.116	0.122	0.376	0.31	0.344	0.318	0.346	0.321	0.331	0.318	0.127	0.119	0.117	0.1	0.113	0.104	0.104	0.122	0.313	0.296	0.315	0.315	0.326	0.312	0.319	0.324	0.151
1010	0.119	0.118	0.112	0.114	0.114	0.116	0.109	0.116	0.292	0.282	0.289	0.295	0.341	0.341	0.328	0.332	0.127	0.119	0.121	0.112	0.112	0.111	0.116	0.122	0.376	0.31	0.344	0.319	0.346	0.321	0.331	0.318	0.127	0.119	0.117	0.101	0.113	0.104	0.103	0.122	0.313	0.296	0.315	0.315	0.326	0.312	0.32	0.325	0.15
1015	0.12	0.118	0.112	0.114	0.114	0.118	0.109	0.116	0.293	0.283	0.289	0.295	0.341	0.342	0.329	0.332	0.127	0.118	0.121	0.112	0.112	0.111	0.116	0.122	0.378	0.31	0.345	0.319	0.347	0.321	0.331	0.319	0.126	0.119	0.117	0.1	0.113	0.104	0.103	0.122	0.313	0.296	0.315	0.315	0.326	0.312	0.32	0.325	0.148
1020	0.12	0.118	0.112	0.114	0.115	0.117	0.109	0.116	0.293	0.283	0.289	0.295	0.342	0.343	0.329	0.333	0.127	0.119	0.121	0.112	0.112	0.111	0.116	0.122	0.378	0.311	0.346	0.319	0.348	0.322	0.332	0.319	0.127	0.119	0.117	0.1	0.113	0.104	0.104	0.122	0.314	0.297	0.315	0.316	0.327	0.313	0.32	0.326	0.148
1025	0.12	0.118	0.112	0.114	0.115	0.117	0.109	0.116	0.293	0.283	0.289	0.296	0.342	0.343	0.33	0.333	0.127	0.118	0.121	0.111	0.112	0.111	0.116	0.122	0.379	0.311	0.346	0.319	0.348	0.322	0.333	0.32	0.125	0.119	0.117	0.1	0.113	0.103	0.103	0.122	0.314	0.297	0.316	0.316	0.327	0.313	0.321	0.326	0.147
1030	0.119	0.118	0.112	0.114	0.115	0.116	0.109	0.115	0.294	0.284	0.289	0.296	0.343	0.344	0.33	0.333	0.127	0.118	0.121	0.111	0.112	0.111	0.116	0.122	0.38	0.311	0.346	0.32	0.349	0.323	0.333	0.32	0.125	0.119	0.116	0.1	0.113	0.104	0.103	0.122	0.314	0.297	0.316	0.316	0.327	0.313	0.321	0.326	0.146
1035	0.119	0.118	0.112	0.114	0.115	0.115	0.108	0.116	0.294	0.284	0.29	0.297	0.343	0.344	0.33	0.334	0.127	0.118	0.121	0.111	0.111	0.111	0.116	0.122	0.381	0.311	0.347	0.32	0.349	0.323	0.334	0.32	0.125	0.118	0.116	0.099	0.113	0.103	0.103	0.121	0.314	0.297	0.316	0.317	0.328	0.313	0.322	0.327	0.146
1040	0.119	0.118	0.112	0.114	0.115	0.116	0.109	0.115	0.294	0.284	0.29	0.297	0.344	0.346	0.331	0.334	0.127	0.118	0.121	0.112	0.111	0.111	0.117	0.122	0.381	0.311	0.347	0.32	0.35	0.324	0.334	0.321	0.125	0.118	0.117	0.1	0.113	0.103	0.103	0.122	0.315	0.297	0.316	0.317	0.328	0.314	0.322	0.327	0.145
1045	0.119	0.118	0.112	0.114	0.115	0.117	0.108	0.115	0.294	0.284	0.29	0.297	0.344	0.346	0.332	0.334	0.127	0.118	0.121	0.111	0.111	0.111	0.117	0.122	0.383	0.311	0.348	0.32	0.35	0.324	0.335	0.321	0.125	0.118	0.116	0.1	0.114	0.103	0.103	0.121	0.315	0.297	0.317	0.317	0.329	0.314	0.322	0.327	0.144
1050	0.119	0.118	0.112	0.114	0.115	0.117	0.108	0.115	0.295	0.285	0.29	0.297	0.345	0.346	0.332	0.335	0.127	0.118	0.121	0.111	0.112	0.111	0.117	0.122	0.383	0.312	0.348	0.321	0.35	0.324	0.335	0.322	0.125	0.118	0.117	0.1	0.113	0.103	0.103	0.121	0.315	0.297	0.317	0.317	0.329	0.314	0.323	0.328	0.143
1055	0.119	0.118	0.112	0.114	0.115	0.117	0.108	0.116	0.295	0.285	0.291	0.298	0.345	0.347	0.332	0.335	0.126	0.118	0.121	0.111	0.111	0.11	0.116	0.122	0.384	0.312	0.348	0.321	0.351	0.324	0.335	0.322	0.125	0.118	0.116	0.099	0.114	0.103	0.103	0.121	0.315	0.297	0.317	0.317	0.329	0.315	0.323	0.328	0.143
1060	0.119	0.118	0.112	0.114	0.115	0.116	0.108	0.115	0.295	0.285	0.291	0.298	0.346	0.347	0.333	0.335	0.126	0.118	0.121	0.111	0.111	0.11	0.116	0.121	0.385	0.312	0.349	0.321	0.352	0.325	0.336	0.322	0.125	0.117	0.116	0.101	0.112	0.103	0.103	0.121	0.316	0.297	0.317	0.318	0.33	0.315	0.323	0.328	0.142
1065	0.119	0.118	0.112	0.114	0.115	0.116	0.108	0.116	0.295	0.286	0.291	0.298	0.346	0.348	0.333	0.336	0.126	0.118	0.121	0.113	0.111	0.11	0.117	0.121	0.385	0.312	0.349	0.321	0.352	0.325	0.337	0.322	0.124	0.117	0.116	0.099	0.112	0.103	0.102	0.121	0.316	0.297	0.318	0.318	0.33	0.315	0.323	0.328	0.141
1070	0.12	0.118	0.113	0.114	0.115	0.116	0.109	0.116	0.295	0.285	0.291	0.299	0.347	0.348	0.333	0.336	0.127	0.118	0.121	0.111	0.111	0.11	0.117	0.121	0.387	0.312	0.35	0.321	0.353	0.326	0.337	0.323	0.124	0.118	0.117	0.1	0.112	0.103	0.103	0.121	0.316	0.298	0.318	0.318	0.331	0.315	0.324	0.329	0.14
1075	0.119	0.118	0.112	0.114	0.115	0.117	0.108	0.115	0.296	0.285	0.291	0.3	0.347	0.348	0.334	0.337	0.126	0.118	0.12	0.111	0.111	0.11	0.117	0.121	0.387	0.312	0.351	0.322	0.353	0.326	0.338	0.323	0.124	0.117	0.116	0.099	0.112	0.103	0.102	0.121	0.316	0.298	0.318	0.318	0.332	0.316	0.324	0.329	0.14
1080	0.119	0.118	0.112	0.114	0.115	0.116	0.108	0.116	0.296	0.286	0.291	0.301	0.348	0.35	0.334	0.337	0.126	0.117	0.12	0.111	0.111	0.11	0.117	0.121	0.388	0.312	0.351	0.322	0.354	0.326	0.338	0.323	0.124	0.117	0.116	0.099	0.112	0.102	0.102	0.121	0.316	0.298	0.318	0.318	0.332	0.315	0.324	0.329	0.14
1085	0.12	0.118	0.113	0.114	0.115	0.115	0.108	0.116	0.296	0.286	0.292	0.301	0.348	0.35	0.334	0.338	0.126	0.117	0.12	0.111	0.111	0.11	0.117	0.121	0.389	0.312	0.352	0.322	0.355	0.327	0.338	0.324	0.124	0.117	0.115	0.098	0.112	0.102	0.102	0.12	0.316	0.298	0.319	0.318	0.332	0.316	0.324	0.329	0.139
1090	0.12	0.118	0.113	0.114	0.115	0.115	0.108	0.116	0.296	0.286	0.292	0.302	0.348	0.351	0.335	0.338	0.127	0.118	0.12	0.111	0.111	0.11	0.117	0.121	0.389	0.312	0.352	0.322	0.355	0.327	0.339	0.324	0.124	0.117	0.115	0.098	0.113	0.102	0.102	0.12	0.317	0.298	0.319	0.319	0.333	0.316	0.325	0.33	0.138
1095	0.12	0.118	0.113	0.114	0.115	0.115	0.108	0.116	0.296	0.286	0.292	0.302	0.349	0.351	0.335	0.339	0.126	0.118	0.12	0.111	0.111	0.11	0.117	0.121	0.39	0.312	0.353	0.323	0.356	0.327	0.34	0.324	0.123	0.117	0.115	0.098	0.112	0.102	0.102	0.12	0.317	0.298	0.319	0.319	0.333	0.316	0.326	0.33	0.138
1100	0.119	0.118	0.113	0.114	0.115	0.117	0.109	0.116	0.297	0.286	0.292	0.302	0.35	0.352	0.335	0.339	0.126	0.117	0.12	0.111	0.111	0.11	0.116	0.121	0.391	0.312	0.353	0.323	0.356	0.327	0.34	0.325	0.123	0.117	0.115	0.098	0.112	0.102	0.102	0.12	0.317	0.298	0.319	0.319	0.334	0.316	0.326	0.33	0.138
1105	0.12	0.118	0.113	0.114	0.115	0.117	0.108	0.116	0.297	0.286	0.292	0.303	0.351	0.353	0.335	0.339	0.126	0.118	0.12	0.111	0.111	0.11	0.117	0.121	0.393	0.312	0.354	0.323	0.357	0.328	0.341	0.325	0.123	0.117	0.114	0.098	0.112	0.102	0.102	0.12	0.317	0.298	0.319	0.319	0.334	0.315	0.326	0.33	0.137
1110	0.119	0.118	0.113	0.114	0.115	0.115	0.108	0.116	0.297	0.287	0.293	0.303	0.351	0.353	0.336	0.34	0.126	0.117	0.12	0.111	0.111	0.11	0.117	0.121	0.393	0.312	0.354	0.323	0.358	0.328	0.342	0.325	0.123	0.117	0.114	0.097	0.112	0.102	0.102	0.12	0.318	0.298	0.32	0.319	0.335	0.316	0.326	0.33	0.137
1115	0.119	0.118	0.113	0.114	0.115	0.116	0.109	0.116	0.297	0.287	0.293	0.304	0.351	0.354	0.336	0.341	0.126	0.118	0.12	0.111	0.111	0.11	0.117	0.121	0.393	0.312	0.355	0.323	0.358	0.328	0.342	0.325	0.122	0.117	0.114	0.097	0.112	0.102	0.102	0.12	0.318	0.298	0.32	0.319	0.335	0.316	0.326	0.331	0.136
1120	0.119	0.118	0.113	0.114	0.115	0.116	0.109	0.116	0.298	0.287	0.293	0.304	0.352	0.354	0.337	0.341	0.127	0.118	0.12	0.112	0.111	0.11	0.117	0.121	0.394	0.312	0.356	0.324	0.359	0.329	0.343	0.326	0.123	0.117	0.114	0.099	0.112	0.102	0.102	0.12	0.318	0.298	0.321	0.32	0.336	0.317	0.328	0.331	0.137
1125	0.12	0.118	0.113	0.114	0.115	0.115	0.108	0.116	0.298	0.287	0.293	0.304	0.353	0.355	0.337	0.341	0.126	0.118	0.12	0.111	0.111	0.11	0.117	0.121	0.396	0.312	0.356	0.323	0.36	0.33	0.343	0.326	0.122	0.116	0.114	0.097	0.111	0.102	0.101	0.119	0.318	0.298	0.321	0.32	0.336	0.317	0.327	0.33	0.136
1130	0.12	0.118	0.113	0.114	0.115	0.118	0.108	0.116	0.298	0.287	0.294	0.305	0.353	0.356	0.337	0.342	0.125	0.117	0.12	0.113	0.111	0.11	0.117	0.121	0.396	0.312	0.357	0.324	0.36	0.329	0.343	0.326	0.122	0.116	0.114	0.096	0.111	0.101	0.101	0.119	0.319	0.298	0.321	0.32	0.337	0.317	0.328	0.331	0.136
1135	0.119	0.118	0.113	0.114	0.115	0.116	0.109	0.116	0.298	0.287	0.294	0.305	0.354	0.356	0.338	0.342	0.125	0.117	0.12	0.111	0.11	0.11	0.117	0.121	0.397	0.312	0.357	0.324	0.361	0.33	0.344	0.327	0.122	0.116	0.114	0.096	0.111	0.102	0.101	0.119	0.319	0.298	0.322	0.32	0.337	0.317	0.328	0.331	0.135
1140	0.12	0.118	0.113	0.114	0.115	0.117	0.108	0.116	0.299	0.288	0.295	0.306	0.354	0.357	0.338	0.342	0.125	0.117	0.12	0.112	0.111	0.11	0.117	0.121	0.398	0.312	0.358	0.324	0.361	0.33	0.344	0.327	0.121	0.116	0.114	0.096	0.112	0.102	0.101	0.119	0.319	0.298	0.322	0.32	0.338	0.317	0.329	0.331	0.135
1145	0.121	0.118	0.113	0.115	0.115	0.116	0.108	0.116	0.299	0.288	0.295	0.306	0.354	0.357	0.339	0.343	0.125	0.117	0.12	0.111	0.11	0.109	0.117	0.121	0.399	0.312	0.358	0.324	0.362	0.331	0.345	0.327	0.121	0.116	0.114	0.096	0.111	0.101	0.101	0.119	0.32	0.298	0.322	0.32	0.338	0.317	0.329	0.331	0.134
1150	0.12	0.118	0.114	0.115	0.115	0.117	0.108	0.116	0.299	0.287	0.295	0.306	0.355	0.358	0.339	0.342	0.125	0.117	0.12	0.111	0.11	0.109	0.117	0.12	0.401	0.312	0.358	0.324	0.362	0.331	0.345	0.327	0.12	0.116	0.113	0.096	0.111	0.101	0.101	0.119	0.32	0.298	0.322	0.32	0.339	0.317	0.329	0.331	0.134
1155	0.12	0.118	0.113	0.115	0.115	0.117	0.108	0.116	0.299	0.288	0.295	0.306	0.355	0.358	0.339	0.343	0.125	0.117	0.12	0.112	0.11	0.109	0.118	0.12	0.401	0.312	0.359	0.324	0.363	0.331	0.346	0.328	0.12	0.116	0.113	0.096	0.111	0.101	0.101	0.118	0.32	0.298	0.323	0.32	0.339	0.317	0.33	0.331	0.133
1160	0.119	0.118	0.114	0.115	0.115	0.115	0.108	0.116	0.3	0.288	0.295	0.307	0.357	0.359	0.34	0.343	0.125	0.117	0.12	0.111	0.11	0.109	0.117	0.121	0.403	0.313	0.359	0.324	0.363	0.332	0.346	0.328	0.119	0.116	0.113	0.096	0.111	0.102	0.101	0.119	0.32	0.298	0.323	0.32	0.339	0.317	0.33	0.332	0.134
1165	0.119	0.118	0.113	0.115	0.115	0.115	0.109	0.116	0.3	0.288	0.296	0.307	0.357	0.36	0.34	0.343	0.124	0.117	0.12	0.111	0.11	0.109	0.117	0.12	0.404	0.313	0.359	0.324	0.363	0.332	0.346	0.328	0.119	0.116	0.113	0.095	0.11	0.101	0.101	0.118	0.32	0.298	0.323	0.321	0.34	0.317	0.33	0.332	0.133
1170	0.119	0.118	0.113	0.115	0.115	0.115	0.108	0.116	0.3	0.288	0.296	0.308	0.357	0.36	0.341	0.344	0.124	0.117	0.12	0.112	0.11	0.109	0.117	0.121	0.405	0.313	0.36	0.324	0.364	0.332	0.347	0.329	0.119	0.116	0.113	0.096	0.11	0.101	0.101	0.118	0.321	0.298	0.323	0.321	0.341	0.318	0.331	0.332	0.133
1175	0.12	0.118	0.113	0.115	0.115	0.115	0.108	0.116	0.301	0.288	0.296	0.309	0.358	0.36	0.341	0.344	0.124	0.117	0.12	0.112	0.111	0.109	0.117	0.121	0.405	0.313	0.36	0.324	0.365	0.333	0.347	0.329	0.118	0.116	0.113	0.095	0.109	0.101	0.101	0.118	0.321	0.298	0.324	0.321	0.341	0.318	0.331	0.333	0.132
1180	0.12	0.118	0.113	0.115	0.115	0.115	0.108	0.116	0.301	0.288	0.296	0.309	0.358	0.361	0.341	0.344	0.124	0.117	0.12	0.112	0.11	0.109	0.117	0.12	0.406	0.313	0.361	0.324	0.365	0.333	0.348	0.329	0.118	0.116	0.112	0.095	0.109	0.101	0.1	0.118	0.321	0.298	0.324	0.321	0.341	0.318	0.331	0.333	0.132
1185	0.12	0.118	0.114	0.115	0.115	0.117	0.108	0.116	0.301	0.288	0.296	0.309	0.358	0.361	0.341	0.344	0.124	0.117	0.12	0.111	0.11	0.109	0.117	0.12	0.407	0.313	0.36	0.324	0.365	0.333	0.348	0.329	0.117	0.115	0.112	0.094	0.108	0.101	0.1	0.117	0.321	0.298	0.324	0.321	0.341	0.318	0.331	0.333	0.131
1190	0.12	0.118	0.113	0.115	0.115	0.116	0.108	0.116	0.302	0.288	0.297	0.31	0.358	0.361	0.342	0.345	0.124	0.117	0.12	0.111	0.11	0.109	0.117	0.12	0.407	0.313	0.361	0.324	0.365	0.333	0.348	0.33	0.117	0.115	0.111	0.094	0.108	0.101	0.1	0.118	0.321	0.298	0.324	0.322	0.342	0.318	0.332	0.333	0.131
1195	0.12	0.118	0.114	0.115	0.116	0.118	0.109	0.117	0.302	0.289	0.297	0.31	0.359	0.362	0.342	0.345	0.124	0.117	0.12	0.113	0.11	0.109	0.118	0.12	0.409	0.314	0.361	0.325	0.365	0.334	0.349	0.33	0.117	0.116	0.111	0.094	0.108	0.101	0.1	0.117	0.321	0.298	0.325	0.322	0.342	0.318	0.332	0.333	0.131
1200	0.121	0.119	0.114	0.115	0.116	0.115	0.108	0.117	0.302	0.289	0.297	0.311	0.359	0.363	0.343	0.345	0.123	0.117	0.12	0.111	0.11	0.109	0.118	0.12	0.41	0.314	0.361	0.325	0.366	0.333	0.349	0.33	0.116	0.115	0.111	0.094	0.108	0.101	0.1	0.117	0.322	0.298	0.324	0.322	0.342	0.319	0.332	0.334	0.13
1205	0.12	0.119	0.114	0.115	0.116	0.115	0.109	0.116	0.303	0.289	0.298	0.312	0.359	0.363	0.343	0.345	0.123	0.117	0.12	0.111	0.11	0.109	0.117	0.12	0.411	0.314	0.361	0.324	0.366	0.334	0.349	0.331	0.116	0.115	0.11	0.094	0.107	0.101	0.1	0.117	0.322	0.298	0.325	0.322	0.343	0.319	0.333	0.334	0.13
1210	0.121	0.119	0.114	0.116	0.116	0.117	0.108	0.116	0.302	0.289	0.298	0.312	0.359	0.363	0.343	0.345	0.123	0.116	0.12	0.112	0.11	0.109	0.118	0.12	0.412	0.314	0.362	0.324	0.367	0.334	0.35	0.331	0.115	0.115	0.11	0.093	0.107	0.101	0.1	0.117	0.322	0.298	0.325	0.322	0.343	0.318	0.333	0.334	0.13
1215	0.121	0.119	0.115	0.116	0.116	0.117	0.109	0.118	0.303	0.289	0.298	0.313	0.36	0.364	0.343	0.346	0.123	0.117	0.12	0.112	0.11	0.109	0.118	0.12	0.414	0.314	0.362	0.325	0.367	0.334	0.35	0.331	0.115	0.115	0.11	0.094	0.107	0.101	0.1	0.117	0.323	0.298	0.325	0.322	0.343	0.318	0.333	0.334	0.13
1220	0.121	0.119	0.115	0.116	0.116	0.118	0.109	0.117	0.303	0.289	0.298	0.313	0.361	0.364	0.343	0.345	0.123	0.116	0.12	0.111	0.11	0.109	0.118	0.12	0.414	0.313	0.362	0.324	0.367	0.334	0.35	0.33	0.115	0.115	0.109	0.093	0.107	0.101	0.1	0.117	0.322	0.297	0.325	0.322	0.344	0.318	0.333	0.334	0.129
1225	0.121	0.119	0.116	0.116	0.116	0.117	0.109	0.117	0.303	0.289	0.299	0.313	0.361	0.365	0.343	0.346	0.123	0.116	0.12	0.111	0.11	0.109	0.118	0.12	0.416	0.314	0.362	0.325	0.367	0.334	0.35	0.331	0.115	0.115	0.109	0.094	0.107	0.101	0.1	0.117	0.323	0.298	0.325	0.322	0.344	0.318	0.333	0.334	0.129
1230	0.12	0.119	0.115	0.116	0.116	0.117	0.109	0.117	0.303	0.289	0.299	0.314	0.36	0.365	0.344	0.346	0.122	0.116	0.12	0.111	0.11	0.109	0.118	0.12	0.417	0.314	0.363	0.325	0.368	0.334	0.351	0.331	0.115	0.115	0.109	0.094	0.106	0.101	0.1	0.117	0.323	0.298	0.326	0.322	0.345	0.319	0.334	0.334	0.129
1235	0.121	0.12	0.115	0.116	0.116	0.116	0.109	0.117	0.304	0.289	0.299	0.314	0.361	0.366	0.344	0.346	0.122	0.117	0.12	0.111	0.11	0.109	0.118	0.12	0.418	0.314	0.363	0.325	0.368	0.335	0.351	0.331	0.114	0.115	0.109	0.094	0.106	0.101	0.1	0.117	0.323	0.297	0.326	0.322	0.346	0.319	0.334	0.334	0.129
1240	0.121	0.12	0.115	0.116	0.116	0.115	0.11	0.117	0.304	0.29	0.299	0.315	0.362	0.366	0.345	0.346	0.122	0.116	0.12	0.111	0.11	0.109	0.118	0.12	0.419	0.314	0.363	0.325	0.368	0.335	0.351	0.331	0.114	0.115	0.108	0.093	0.106	0.101	0.1	0.116	0.323	0.298	0.326	0.323	0.345	0.319	0.334	0.335	0.129
1245	0.12	0.119	0.115	0.115	0.115	0.115	0.109	0.118	0.304	0.29	0.3	0.316	0.362	0.366	0.345	0.346	0.122	0.116	0.12	0.111	0.11	0.109	0.118	0.119	0.42	0.314	0.363	0.325	0.368	0.334	0.351	0.331	0.114	0.115	0.108	0.093	0.106	0.101	0.099	0.116	0.323	0.297	0.326	0.323	0.346	0.319	0.334	0.335	0.128
1250	0.12	0.119	0.115	0.115	0.115	0.117	0.109	0.117	0.305	0.289	0.3	0.317	0.362	0.367	0.345	0.346	0.122	0.116	0.12	0.111	0.11	0.109	0.118	0.119	0.42	0.314	0.363	0.325	0.369	0.334	0.351	0.331	0.114	0.114	0.107	0.093	0.106	0.101	0.099	0.116	0.323	0.297	0.326	0.322	0.346	0.319	0.334	0.334	0.128
1255	0.12	0.119	0.115	0.115	0.115	0.116	0.109	0.117	0.305	0.289	0.3	0.317	0.362	0.367	0.346	0.346	0.122	0.116	0.12	0.112	0.11	0.109	0.118	0.12	0.421	0.313	0.363	0.325	0.369	0.335	0.352	0.331	0.114	0.114	0.107	0.093	0.106	0.101	0.099	0.116	0.323	0.297	0.326	0.322	0.346	0.319	0.335	0.335	0.128
1260	0.12	0.119	0.115	0.115	0.115	0.117	0.109	0.117	0.305	0.289	0.3	0.318	0.362	0.367	0.346	0.346	0.122	0.116	0.119	0.111	0.11	0.109	0.118	0.119	0.422	0.313	0.363	0.325	0.369	0.335	0.351	0.332	0.113	0.114	0.107	0.092	0.105	0.101	0.099	0.116	0.323	0.297	0.326	0.322	0.346	0.319	0.335	0.335	0.127
1265	0.12	0.12	0.115	0.115	0.115	0.115	0.109	0.116	0.305	0.29	0.3	0.319	0.362	0.368	0.346	0.346	0.122	0.116	0.119	0.111	0.11	0.109	0.118	0.119	0.423	0.313	0.364	0.325	0.369	0.335	0.352	0.332	0.113	0.114	0.107	0.092	0.105	0.101	0.099	0.116	0.323	0.297	0.326	0.322	0.347	0.318	0.335	0.335	0.127
1270	0.12	0.119	0.115	0.115	0.115	0.115	0.11	0.116	0.305	0.29	0.301	0.32	0.363	0.368	0.346	0.346	0.122	0.116	0.12	0.112	0.11	0.109	0.118	0.119	0.424	0.314	0.364	0.325	0.37	0.335	0.352	0.332	0.113	0.114	0.107	0.093	0.105	0.101	0.099	0.116	0.323	0.297	0.327	0.322	0.347	0.319	0.335	0.335	0.127
1275	0.119	0.119	0.115	0.115	0.115	0.114	0.109	0.116	0.305	0.29	0.301	0.321	0.362	0.368	0.346	0.346	0.122	0.115	0.119	0.111	0.11	0.109	0.118	0.119	0.424	0.314	0.363	0.325	0.37	0.335	0.352	0.332	0.113	0.114	0.106	0.093	0.105	0.101	0.099	0.115	0.323	0.296	0.327	0.322	0.347	0.319	0.335	0.335	0.126
1280	0.119	0.119	0.115	0.115	0.115	0.114	0.109	0.116	0.306	0.29	0.301	0.322	0.362	0.369	0.347	0.346	0.121	0.116	0.119	0.111	0.11	0.109	0.117	0.119	0.424	0.314	0.364	0.325	0.37	0.335	0.353	0.333	0.113	0.113	0.106	0.092	0.105	0.101	0.099	0.115	0.323	0.296	0.327	0.322	0.348	0.319	0.336	0.335	0.126
1285	0.12	0.119	0.115	0.115	0.115	0.115	0.109	0.117	0.306	0.29	0.301	0.323	0.362	0.369	0.347	0.346	0.121	0.115	0.119	0.112	0.11	0.109	0.117	0.119	0.424	0.314	0.364	0.325	0.371	0.336	0.353	0.333	0.113	0.113	0.106	0.092	0.105	0.101	0.099	0.115	0.324	0.297	0.327	0.323	0.348	0.319	0.336	0.336	0.126
1290	0.12	0.119	0.115	0.115	0.115	0.115	0.109	0.116	0.306	0.29	0.301	0.323	0.362	0.369	0.348	0.346	0.122	0.115	0.119	0.111	0.109	0.109	0.117	0.119	0.426	0.314	0.364	0.325	0.371	0.336	0.353	0.333	0.112	0.113	0.106	0.092	0.105	0.101	0.099	0.115	0.324	0.296	0.328	0.323	0.348	0.319	0.337	0.336	0.126
1295	0.119	0.119	0.115	0.115	0.114	0.115	0.109	0.116	0.307	0.29	0.302	0.324	0.363	0.37	0.348	0.346	0.122	0.116	0.119	0.111	0.11	0.109	0.118	0.119	0.426	0.313	0.365	0.325	0.371	0.336	0.353	0.333	0.112	0.113	0.106	0.092	0.105	0.101	0.099	0.115	0.324	0.296	0.328	0.323	0.348	0.319	0.336	0.336	0.126
1300	0.12	0.12	0.115	0.115	0.115	0.116	0.109	0.116	0.307	0.291	0.302	0.325	0.363	0.37	0.348	0.346	0.121	0.116	0.119	0.111	0.11	0.109	0.117	0.119	0.427	0.314	0.365	0.325	0.371	0.336	0.354	0.333	0.112	0.113	0.106	0.092	0.105	0.101	0.099	0.115	0.324	0.296	0.328	0.323	0.349	0.319	0.337	0.336	0.126
1305	0.119	0.119	0.115	0.115	0.114	0.114	0.109	0.116	0.307	0.29	0.302	0.326	0.362	0.37	0.348	0.346	0.121	0.116	0.119	0.111	0.109	0.109	0.117	0.119	0.428	0.313	0.365	0.325	0.371	0.336	0.354	0.333	0.112	0.113	0.106	0.092	0.104	0.101	0.099	0.115	0.324	0.296	0.328	0.323	0.349	0.32	0.336	0.337	0.125
1310	0.119	0.119	0.114	0.115	0.114	0.113	0.109	0.116	0.307	0.29	0.302	0.326	0.363	0.371	0.348	0.346	0.121	0.116	0.119	0.111	0.11	0.109	0.117	0.119	0.428	0.313	0.365	0.325	0.372	0.337	0.354	0.333	0.112	0.113	0.106	0.092	0.104	0.101	0.099	0.115	0.325	0.296	0.328	0.323	0.349	0.32	0.337	0.337	0.125
1315	0.12	0.119	0.114	0.115	0.114	0.113	0.109	0.115	0.307	0.291	0.302	0.326	0.363	0.371	0.349	0.346	0.121	0.115	0.119	0.112	0.109	0.108	0.117	0.119	0.429	0.313	0.365	0.325	0.371	0.336	0.354	0.333	0.111	0.112	0.106	0.092	0.104	0.101	0.099	0.114	0.325	0.296	0.328	0.323	0.35	0.32	0.337	0.336	0.125
1320	0.119	0.119	0.114	0.114	0.114	0.113	0.109	0.115	0.308	0.29	0.302	0.327	0.363	0.372	0.349	0.346	0.121	0.115	0.12	0.111	0.109	0.109	0.117	0.119	0.43	0.313	0.365	0.325	0.372	0.337	0.354	0.333	0.111	0.112	0.105	0.092	0.104	0.101	0.099	0.114	0.325	0.296	0.329	0.323	0.35	0.32	0.337	0.337	0.125
1325	0.119	0.119	0.114	0.114	0.114	0.115	0.108	0.116	0.308	0.29	0.302	0.328	0.363	0.372	0.349	0.345	0.121	0.116	0.119	0.114	0.109	0.108	0.117	0.119	0.43	0.313	0.365	0.325	0.372	0.337	0.354	0.333	0.111	0.112	0.105	0.092	0.104	0.101	0.099	0.114	0.324	0.296	0.329	0.323	0.35	0.319	0.337	0.337	0.125
1330	0.119	0.119	0.114	0.114	0.114	0.113	0.108	0.115	0.307	0.29	0.303	0.328	0.363	0.372	0.349	0.345	0.121	0.115	0.119	0.113	0.109	0.109	0.117	0.119	0.431	0.312	0.364	0.325	0.372	0.337	0.354	0.333	0.111	0.112	0.105	0.092	0.104	0.101	0.099	0.114	0.325	0.295	0.329	0.323	0.351	0.319	0.337	0.337	0.124
1335	0.12	0.119	0.114	0.114	0.114	0.113	0.108	0.115	0.308	0.29	0.303	0.33	0.363	0.372	0.349	0.345	0.121	0.115	0.119	0.112	0.109	0.108	0.117	0.119	0.431	0.313	0.364	0.325	0.372	0.337	0.354	0.334	0.111	0.111	0.105	0.092	0.105	0.101	0.099	0.114	0.325	0.295	0.329	0.323	0.351	0.32	0.338	0.338	0.124
1340	0.119	0.119	0.114	0.114	0.114	0.113	0.108	0.115	0.309	0.291	0.303	0.331	0.363	0.373	0.35	0.345	0.121	0.115	0.119	0.112	0.11	0.108	0.118	0.119	0.431	0.312	0.365	0.325	0.372	0.337	0.354	0.334	0.111	0.111	0.105	0.092	0.104	0.101	0.099	0.114	0.325	0.295	0.329	0.324	0.351	0.32	0.337	0.338	0.124
1345	0.119	0.119	0.114	0.114	0.113	0.113	0.108	0.115	0.309	0.29	0.303	0.332	0.362	0.373	0.349	0.345	0.121	0.115	0.119	0.111	0.109	0.108	0.117	0.118	0.431	0.312	0.365	0.325	0.372	0.337	0.354	0.334	0.11	0.111	0.105	0.092	0.104	0.101	0.099	0.114	0.325	0.295	0.329	0.324	0.352	0.32	0.338	0.337	0.124
1350	0.119	0.119	0.114	0.114	0.113	0.113	0.108	0.115	0.309	0.29	0.303	0.333	0.363	0.373	0.349	0.344	0.121	0.115	0.119	0.112	0.109	0.108	0.117	0.118	0.433	0.312	0.364	0.324	0.372	0.337	0.354	0.334	0.11	0.11	0.105	0.091	0.104	0.1	0.099	0.113	0.325	0.294	0.329	0.324	0.352	0.319	0.338	0.337	0.124
1355	0.119	0.119	0.114	0.114	0.113	0.112	0.107	0.115	0.308	0.29	0.303	0.333	0.362	0.374	0.349	0.344	0.12	0.114	0.119	0.111	0.109	0.108	0.118	0.118	0.434	0.312	0.364	0.324	0.372	0.337	0.354	0.334	0.11	0.11	0.105	0.091	0.103	0.1	0.099	0.113	0.325	0.294	0.328	0.323	0.351	0.319	0.337	0.338	0.123
1360	0.119	0.119	0.114	0.114	0.113	0.113	0.107	0.115	0.308	0.291	0.303	0.334	0.362	0.373	0.35	0.344	0.12	0.115	0.119	0.111	0.109	0.108	0.118	0.118	0.434	0.312	0.364	0.324	0.372	0.337	0.354	0.334	0.11	0.11	0.105	0.091	0.104	0.101	0.099	0.114	0.325	0.295	0.329	0.323	0.353	0.32	0.338	0.338	0.124
1365	0.119	0.119	0.114	0.114	0.113	0.113	0.107	0.115	0.308	0.291	0.303	0.336	0.362	0.374	0.35	0.343	0.12	0.114	0.119	0.111	0.109	0.108	0.118	0.118	0.434	0.312	0.364	0.324	0.372	0.337	0.354	0.334	0.11	0.11	0.104	0.091	0.103	0.1	0.099	0.113	0.325	0.294	0.329	0.323	0.352	0.319	0.338	0.338	0.123
1370	0.119	0.119	0.114	0.114	0.113	0.113	0.107	0.115	0.308	0.291	0.303	0.337	0.362	0.374	0.35	0.343	0.12	0.114	0.119	0.111	0.109	0.108	0.118	0.118	0.435	0.312	0.364	0.324	0.372	0.337	0.354	0.334	0.11	0.11	0.104	0.091	0.103	0.1	0.099	0.113	0.325	0.294	0.329	0.323	0.353	0.319	0.338	0.338	0.123
1375	0.118	0.119	0.115	0.114	0.113	0.112	0.107	0.115	0.308	0.291	0.303	0.338	0.362	0.374	0.35	0.343	0.12	0.114	0.12	0.112	0.109	0.108	0.118	0.118	0.435	0.311	0.364	0.324	0.372	0.337	0.354	0.334	0.11	0.11	0.104	0.091	0.103	0.1	0.099	0.113	0.325	0.294	0.329	0.323	0.353	0.32	0.338	0.339	0.123
1380	0.118	0.119	0.114	0.114	0.113	0.113	0.107	0.115	0.308	0.291	0.303	0.339	0.362	0.374	0.35	0.343	0.12	0.114	0.119	0.111	0.109	0.108	0.118	0.118	0.436	0.311	0.363	0.323	0.372	0.337	0.354	0.334	0.11	0.109	0.104	0.091	0.103	0.1	0.099	0.113	0.326	0.294	0.329	0.323	0.353	0.32	0.338	0.339	0.123
1385	0.119	0.119	0.114	0.114	0.113	0.113	0.107	0.115	0.309	0.291	0.304	0.339	0.362	0.375	0.35	0.343	0.12	0.114	0.119	0.113	0.109	0.109	0.118	0.118	0.437	0.312	0.363	0.323	0.372	0.337	0.354	0.334	0.109	0.109	0.104	0.091	0.103	0.1	0.099	0.113	0.326	0.294	0.329	0.323	0.353	0.32	0.338	0.34	0.123
1390	0.118	0.119	0.114	0.113	0.113	0.115	0.107	0.115	0.309	0.291	0.304	0.34	0.362	0.375	0.35	0.342	0.12	0.114	0.119	0.112	0.109	0.108	0.118	0.118	0.437	0.311	0.363	0.323	0.372	0.337	0.354	0.334	0.109	0.109	0.104	0.091	0.103	0.1	0.099	0.113	0.326	0.294	0.329	0.324	0.353	0.32	0.338	0.34	0.123
1395	0.118	0.119	0.114	0.113	0.113	0.114	0.107	0.114	0.308	0.291	0.304	0.341	0.362	0.374	0.35	0.342	0.12	0.114	0.119	0.111	0.109	0.108	0.118	0.118	0.437	0.311	0.363	0.323	0.372	0.337	0.354	0.334	0.109	0.109	0.104	0.091	0.103	0.1	0.099	0.113	0.326	0.293	0.329	0.324	0.353	0.32	0.339	0.341	0.122
1400	0.118	0.119	0.114	0.113	0.113	0.112	0.106	0.114	0.308	0.291	0.304	0.341	0.361	0.375	0.35	0.342	0.12	0.114	0.119	0.112	0.109	0.108	0.118	0.118	0.437	0.311	0.364	0.323	0.372	0.336	0.353	0.334	0.109	0.109	0.104	0.091	0.103	0.1	0.099	0.113	0.325	0.293	0.329	0.324	0.353	0.32	0.339	0.341	0.122
1405	0.119	0.119	0.114	0.113	0.113	0.113	0.106	0.114	0.308	0.291	0.304	0.342	0.361	0.375	0.35	0.341	0.119	0.113	0.119	0.111	0.109	0.108	0.118	0.118	0.437	0.31	0.363	0.323	0.371	0.336	0.353	0.334	0.109	0.109	0.104	0.091	0.103	0.1	0.099	0.112	0.325	0.293	0.328	0.323	0.353	0.32	0.338	0.341	0.122
1410	0.118	0.119	0.113	0.113	0.112	0.114	0.106	0.114	0.308	0.291	0.304	0.344	0.361	0.375	0.35	0.341	0.119	0.113	0.118	0.112	0.109	0.108	0.118	0.118	0.437	0.31	0.363	0.323	0.372	0.337	0.353	0.334	0.109	0.109	0.103	0.091	0.103	0.1	0.099	0.112	0.326	0.293	0.329	0.324	0.354	0.32	0.338	0.341	0.122
1415	0.118	0.119	0.114	0.113	0.113	0.112	0.106	0.114	0.308	0.29	0.304	0.344	0.361	0.374	0.35	0.341	0.119	0.113	0.118	0.111	0.109	0.108	0.118	0.118	0.438	0.309	0.363	0.323	0.372	0.336	0.353	0.334	0.108	0.109	0.103	0.09	0.103	0.1	0.099	0.112	0.325	0.292	0.329	0.323	0.354	0.32	0.338	0.341	0.122
1420	0.118	0.119	0.114	0.113	0.113	0.112	0.106	0.114	0.308	0.291	0.304	0.345	0.36	0.375	0.35	0.34	0.119	0.113	0.118	0.111	0.109	0.108	0.118	0.118	0.438	0.309	0.363	0.322	0.372	0.336	0.353	0.333	0.108	0.109	0.103	0.09	0.103	0.1	0.098	0.112	0.326	0.292	0.329	0.323	0.354	0.32	0.338	0.342	0.121
1425	0.118	0.119	0.114	0.113	0.112	0.111	0.106	0.114	0.307	0.29	0.304	0.345	0.361	0.375	0.35	0.34	0.119	0.112	0.118	0.111	0.109	0.108	0.118	0.117	0.439	0.309	0.363	0.322	0.372	0.336	0.353	0.334	0.109	0.109	0.103	0.091	0.103	0.1	0.099	0.112	0.325	0.292	0.329	0.323	0.354	0.32	0.338	0.342	0.121
1430	0.118	0.119	0.114	0.113	0.112	0.112	0.106	0.114	0.307	0.291	0.304	0.347	0.36	0.375	0.35	0.339	0.119	0.112	0.118	0.112	0.109	0.108	0.118	0.117	0.439	0.309	0.362	0.321	0.371	0.336	0.352	0.333	0.108	0.108	0.103	0.091	0.102	0.1	0.098	0.112	0.325	0.292	0.328	0.323	0.354	0.32	0.338	0.342	0.121
1435	0.118	0.119	0.114	0.113	0.112	0.111	0.106	0.114	0.307	0.291	0.305	0.348	0.36	0.375	0.35	0.339	0.119	0.112	0.118	0.111	0.109	0.108	0.118	0.117	0.439	0.309	0.362	0.321	0.371	0.336	0.353	0.333	0.108	0.108	0.103	0.091	0.102	0.1	0.099	0.112	0.325	0.291	0.328	0.323	0.354	0.319	0.338	0.342	0.121
1440	0.118	0.119	0.113	0.113	0.112	0.111	0.106	0.114	0.307	0.291	0.305	0.348	0.36	0.375	0.35	0.339	0.119	0.112	0.118	0.112	0.109	0.108	0.118	0.117	0.44	0.308	0.361	0.321	0.371	0.335	0.352	0.332	0.108	0.108	0.103	0.09	0.102	0.1	0.098	0.112	0.325	0.291	0.328	0.322	0.353	0.319	0.337	0.342	0.121
DATA TO IMPORT
min	ECAPMin	ECAPMin	ECAPMin	ECAPMin	ECAPMin	ECAPMin	ECAPMin	ECAPMin	EcAPLB	EcAPLB	EcAPLB	EcAPLB	EcAPLB	EcAPLB	EcAPLB	EcAPLB	EcAMNMin	EcAMNMin	EcAMNMin	EcAMNMin	EcAMNMin	EcAMNMin	EcAMNMin	EcAMNMin	EcAMNLB	EcAMNLB	EcAMNLB	EcAMNLB	EcAMNLB	EcAMNLB	EcAMNLB	EcAMNLB	EcJTaMin	EcJTaMin	EcJTaMin	EcJTaMin	EcJTaMin	EcJTaMin	EcJTaMin	EcJTaMin	EcJTaLB	EcJTaLB	EcJTaLB	EcJTaLB	EcJTaLB	EcJTaLB	EcJTaLB	EcJTaLB	PaWTMin
0	0.02	0.021	0.021	0.02	0.02	0.02	0.021	0.021	0.022	0.022	0.02	0.021	0.022	0.021	0.022	0.022	0.02	0.02	0.02	0.02	0.02	0.02	0.021	0.02	0.02	0.021	0.02	0.022	0.02	0.021	0.021	0.021	0.021	0.02	0.02	0.02	0.021	0.02	0.02	0.02	0.02	0.022	0.02	0.021	0.021	0.021	0.022	0.022	0.02
5	0.021	0.022	0.022	0.022	0.022	0.022	0.023	0.023	0.026	0.025	0.023	0.024	0.025	0.024	0.025	0.025	0.021	0.022	0.022	0.021	0.02	0.022	0.022	0.02	0.023	0.024	0.023	0.025	0.023	0.024	0.024	0.024	0.022	0.021	0.021	0.022	0.022	0.021	0.022	0.022	0.024	0.025	0.023	0.025	0.024	0.025	0.025	0.025	0.022
10	0.022	0.024	0.024	0.023	0.023	0.023	0.024	0.024	0.03	0.029	0.027	0.027	0.028	0.028	0.028	0.028	0.023	0.023	0.022	0.023	0.022	0.023	0.023	0.022	0.026	0.028	0.026	0.028	0.026	0.028	0.028	0.027	0.022	0.022	0.021	0.022	0.023	0.022	0.023	0.023	0.027	0.029	0.027	0.028	0.027	0.028	0.028	0.029	0.024
15	0.023	0.025	0.026	0.025	0.024	0.024	0.025	0.025	0.034	0.033	0.031	0.031	0.032	0.032	0.032	0.032	0.024	0.025	0.024	0.024	0.023	0.024	0.025	0.023	0.029	0.032	0.029	0.032	0.031	0.032	0.032	0.032	0.024	0.023	0.023	0.024	0.024	0.023	0.025	0.024	0.032	0.033	0.031	0.032	0.031	0.032	0.032	0.032	0.026
20	0.025	0.026	0.028	0.027	0.026	0.026	0.027	0.027	0.038	0.037	0.035	0.035	0.036	0.036	0.036	0.036	0.025	0.026	0.026	0.025	0.025	0.026	0.027	0.024	0.033	0.036	0.033	0.036	0.035	0.036	0.036	0.036	0.025	0.025	0.024	0.025	0.026	0.024	0.026	0.026	0.036	0.038	0.035	0.036	0.035	0.036	0.036	0.037	0.027
25	0.027	0.028	0.03	0.029	0.027	0.028	0.029	0.029	0.042	0.041	0.039	0.04	0.04	0.041	0.041	0.041	0.027	0.028	0.027	0.027	0.026	0.027	0.028	0.026	0.037	0.04	0.037	0.04	0.039	0.041	0.041	0.04	0.026	0.026	0.025	0.027	0.027	0.026	0.027	0.027	0.04	0.042	0.04	0.041	0.04	0.041	0.041	0.041	0.029
30	0.028	0.03	0.033	0.031	0.03	0.03	0.031	0.031	0.046	0.046	0.044	0.044	0.045	0.045	0.045	0.045	0.029	0.03	0.029	0.029	0.027	0.029	0.029	0.027	0.041	0.045	0.042	0.045	0.043	0.045	0.045	0.045	0.027	0.027	0.026	0.029	0.029	0.027	0.029	0.028	0.045	0.047	0.044	0.046	0.044	0.046	0.046	0.046	0.032
35	0.031	0.032	0.035	0.033	0.032	0.032	0.034	0.033	0.05	0.05	0.047	0.048	0.049	0.05	0.05	0.049	0.031	0.032	0.031	0.031	0.029	0.031	0.031	0.029	0.045	0.049	0.046	0.049	0.047	0.049	0.049	0.048	0.029	0.029	0.028	0.03	0.031	0.029	0.031	0.03	0.048	0.051	0.048	0.05	0.049	0.05	0.05	0.051	0.034
40	0.032	0.034	0.037	0.035	0.033	0.037	0.037	0.035	0.054	0.053	0.051	0.052	0.053	0.053	0.054	0.053	0.033	0.034	0.033	0.032	0.031	0.033	0.033	0.03	0.049	0.053	0.05	0.053	0.051	0.053	0.053	0.052	0.029	0.03	0.03	0.032	0.033	0.03	0.032	0.032	0.052	0.054	0.052	0.054	0.052	0.054	0.054	0.055	0.037
45	0.034	0.036	0.04	0.037	0.035	0.037	0.038	0.037	0.057	0.057	0.055	0.056	0.057	0.057	0.058	0.057	0.034	0.036	0.035	0.034	0.033	0.035	0.035	0.032	0.052	0.057	0.054	0.057	0.055	0.057	0.057	0.056	0.031	0.032	0.032	0.034	0.036	0.033	0.034	0.034	0.057	0.059	0.056	0.058	0.056	0.058	0.058	0.059	0.042
50	0.037	0.039	0.043	0.04	0.038	0.038	0.041	0.04	0.061	0.061	0.059	0.06	0.061	0.061	0.062	0.061	0.036	0.038	0.037	0.037	0.034	0.037	0.037	0.034	0.056	0.061	0.058	0.061	0.059	0.061	0.061	0.06	0.034	0.034	0.034	0.036	0.038	0.034	0.036	0.037	0.061	0.063	0.06	0.062	0.06	0.063	0.062	0.063	0.046
55	0.039	0.041	0.045	0.043	0.04	0.041	0.044	0.043	0.066	0.065	0.063	0.064	0.065	0.066	0.066	0.066	0.039	0.041	0.039	0.039	0.037	0.04	0.039	0.036	0.06	0.065	0.062	0.065	0.064	0.066	0.066	0.065	0.035	0.036	0.036	0.038	0.04	0.037	0.039	0.039	0.065	0.067	0.065	0.066	0.065	0.067	0.066	0.066	0.049
60	0.042	0.044	0.049	0.046	0.042	0.044	0.047	0.045	0.07	0.07	0.067	0.068	0.069	0.07	0.071	0.07	0.041	0.043	0.042	0.042	0.039	0.042	0.042	0.038	0.064	0.069	0.066	0.07	0.068	0.07	0.07	0.069	0.037	0.038	0.038	0.041	0.042	0.038	0.041	0.041	0.07	0.072	0.07	0.071	0.069	0.071	0.071	0.071	0.052
65	0.045	0.046	0.052	0.049	0.045	0.046	0.05	0.049	0.074	0.073	0.071	0.072	0.073	0.074	0.075	0.074	0.044	0.047	0.044	0.044	0.041	0.045	0.044	0.041	0.068	0.074	0.071	0.075	0.072	0.074	0.074	0.073	0.04	0.04	0.04	0.043	0.044	0.04	0.044	0.044	0.074	0.076	0.074	0.075	0.074	0.076	0.075	0.075	0.055
70	0.048	0.049	0.056	0.052	0.048	0.049	0.054	0.052	0.078	0.077	0.075	0.076	0.077	0.079	0.079	0.079	0.047	0.049	0.048	0.047	0.044	0.048	0.047	0.044	0.072	0.078	0.075	0.079	0.077	0.079	0.079	0.078	0.042	0.042	0.042	0.045	0.047	0.043	0.047	0.047	0.079	0.081	0.079	0.08	0.078	0.08	0.079	0.079	0.057
75	0.051	0.052	0.059	0.056	0.051	0.052	0.057	0.055	0.082	0.082	0.08	0.08	0.081	0.083	0.084	0.083	0.049	0.052	0.05	0.049	0.047	0.051	0.049	0.046	0.077	0.082	0.08	0.083	0.082	0.084	0.084	0.083	0.044	0.045	0.044	0.048	0.051	0.045	0.05	0.05	0.084	0.085	0.084	0.084	0.082	0.084	0.084	0.084	0.06
80	0.055	0.055	0.063	0.06	0.054	0.056	0.06	0.059	0.087	0.086	0.084	0.084	0.085	0.088	0.089	0.088	0.052	0.056	0.054	0.054	0.05	0.054	0.052	0.049	0.082	0.087	0.084	0.088	0.087	0.089	0.089	0.088	0.047	0.048	0.046	0.051	0.054	0.049	0.053	0.054	0.089	0.09	0.088	0.089	0.087	0.089	0.088	0.088	0.064
85	0.058	0.059	0.067	0.063	0.058	0.06	0.064	0.062	0.092	0.09	0.089	0.088	0.089	0.092	0.093	0.092	0.055	0.059	0.057	0.057	0.052	0.058	0.055	0.052	0.086	0.092	0.089	0.093	0.092	0.094	0.094	0.093	0.051	0.05	0.049	0.054	0.056	0.051	0.056	0.057	0.094	0.095	0.094	0.093	0.091	0.094	0.093	0.092	0.066
90	0.062	0.062	0.071	0.067	0.061	0.063	0.067	0.066	0.097	0.095	0.094	0.093	0.094	0.097	0.098	0.098	0.059	0.063	0.06	0.06	0.056	0.061	0.059	0.055	0.091	0.097	0.094	0.098	0.097	0.099	0.099	0.098	0.052	0.053	0.052	0.057	0.059	0.054	0.059	0.061	0.1	0.101	0.099	0.098	0.096	0.098	0.097	0.097	0.069
95	0.065	0.065	0.075	0.07	0.065	0.066	0.07	0.069	0.102	0.1	0.099	0.098	0.098	0.102	0.103	0.103	0.062	0.066	0.064	0.063	0.059	0.064	0.063	0.058	0.096	0.102	0.099	0.104	0.103	0.105	0.105	0.104	0.055	0.057	0.055	0.06	0.064	0.057	0.063	0.064	0.105	0.106	0.105	0.104	0.101	0.103	0.103	0.102	0.072
100	0.069	0.068	0.079	0.074	0.069	0.07	0.074	0.073	0.108	0.105	0.104	0.102	0.103	0.108	0.108	0.108	0.066	0.07	0.068	0.066	0.063	0.068	0.066	0.062	0.101	0.108	0.105	0.109	0.109	0.111	0.111	0.11	0.059	0.059	0.057	0.063	0.066	0.06	0.066	0.068	0.111	0.112	0.11	0.11	0.107	0.109	0.108	0.107	0.075
105	0.072	0.07	0.083	0.078	0.072	0.074	0.077	0.076	0.114	0.11	0.11	0.107	0.108	0.114	0.113	0.115	0.07	0.075	0.071	0.07	0.066	0.072	0.07	0.066	0.106	0.113	0.111	0.115	0.115	0.117	0.117	0.116	0.062	0.063	0.06	0.066	0.07	0.063	0.07	0.073	0.118	0.118	0.117	0.115	0.112	0.114	0.113	0.112	0.078
110	0.076	0.075	0.087	0.082	0.077	0.077	0.08	0.08	0.118	0.116	0.116	0.112	0.113	0.12	0.119	0.121	0.074	0.078	0.075	0.073	0.07	0.075	0.074	0.07	0.112	0.119	0.117	0.121	0.121	0.124	0.124	0.123	0.064	0.066	0.063	0.07	0.073	0.067	0.073	0.078	0.124	0.125	0.124	0.122	0.118	0.121	0.119	0.118	0.081
115	0.08	0.078	0.091	0.085	0.08	0.081	0.084	0.084	0.121	0.12	0.12	0.118	0.119	0.125	0.125	0.124	0.078	0.081	0.079	0.077	0.074	0.079	0.078	0.073	0.118	0.125	0.123	0.127	0.125	0.127	0.127	0.127	0.068	0.07	0.067	0.072	0.078	0.07	0.077	0.081	0.128	0.128	0.128	0.128	0.125	0.127	0.126	0.124	0.084
120	0.084	0.081	0.095	0.089	0.084	0.084	0.087	0.087	0.124	0.123	0.123	0.122	0.124	0.128	0.129	0.128	0.082	0.086	0.083	0.081	0.077	0.083	0.082	0.077	0.122	0.128	0.127	0.13	0.128	0.13	0.13	0.13	0.071	0.073	0.07	0.076	0.08	0.073	0.081	0.087	0.131	0.13	0.13	0.131	0.128	0.13	0.13	0.129	0.087
125	0.088	0.084	0.099	0.093	0.087	0.091	0.09	0.091	0.126	0.126	0.126	0.125	0.128	0.131	0.132	0.13	0.085	0.089	0.087	0.084	0.081	0.086	0.086	0.081	0.125	0.131	0.129	0.133	0.13	0.133	0.133	0.132	0.073	0.076	0.074	0.08	0.084	0.077	0.084	0.092	0.133	0.133	0.132	0.134	0.131	0.133	0.133	0.132	0.089
130	0.091	0.087	0.103	0.096	0.09	0.094	0.094	0.094	0.128	0.128	0.128	0.126	0.13	0.134	0.134	0.133	0.09	0.093	0.091	0.088	0.085	0.09	0.09	0.084	0.128	0.133	0.132	0.136	0.133	0.135	0.135	0.135	0.078	0.08	0.077	0.083	0.087	0.08	0.088	0.098	0.135	0.135	0.135	0.136	0.132	0.135	0.135	0.134	0.093
135	0.096	0.091	0.108	0.1	0.093	0.095	0.098	0.098	0.13	0.129	0.131	0.128	0.132	0.136	0.136	0.135	0.094	0.098	0.095	0.092	0.089	0.094	0.094	0.088	0.13	0.135	0.135	0.138	0.135	0.137	0.137	0.137	0.081	0.083	0.081	0.086	0.092	0.083	0.092	0.105	0.138	0.137	0.137	0.138	0.135	0.137	0.137	0.136	0.096
140	0.1	0.094	0.111	0.104	0.096	0.1	0.102	0.102	0.131	0.131	0.133	0.13	0.135	0.138	0.138	0.137	0.098	0.102	0.099	0.095	0.093	0.098	0.098	0.092	0.132	0.138	0.137	0.14	0.137	0.14	0.14	0.139	0.084	0.087	0.084	0.09	0.095	0.087	0.096	0.109	0.14	0.139	0.139	0.14	0.137	0.138	0.139	0.138	0.096
145	0.104	0.098	0.115	0.107	0.099	0.105	0.105	0.106	0.134	0.133	0.134	0.132	0.137	0.141	0.141	0.14	0.102	0.105	0.103	0.099	0.097	0.102	0.102	0.096	0.135	0.14	0.139	0.143	0.14	0.142	0.142	0.142	0.087	0.091	0.088	0.093	0.098	0.09	0.099	0.112	0.142	0.141	0.142	0.142	0.139	0.141	0.141	0.141	0.098
150	0.108	0.102	0.115	0.111	0.101	0.106	0.108	0.109	0.136	0.135	0.137	0.133	0.139	0.143	0.143	0.142	0.106	0.11	0.107	0.102	0.101	0.106	0.106	0.1	0.138	0.142	0.142	0.145	0.142	0.144	0.144	0.144	0.09	0.094	0.092	0.097	0.102	0.094	0.102	0.114	0.144	0.143	0.143	0.144	0.141	0.143	0.143	0.143	0.099
155	0.112	0.106	0.115	0.115	0.104	0.11	0.11	0.113	0.138	0.137	0.139	0.135	0.141	0.146	0.145	0.145	0.11	0.114	0.111	0.106	0.104	0.11	0.109	0.104	0.14	0.144	0.144	0.147	0.145	0.147	0.147	0.146	0.095	0.097	0.095	0.1	0.106	0.097	0.105	0.119	0.147	0.146	0.146	0.146	0.143	0.145	0.145	0.145	0.102
160	0.116	0.11	0.115	0.118	0.106	0.113	0.11	0.116	0.14	0.139	0.142	0.137	0.144	0.148	0.147	0.147	0.115	0.118	0.115	0.11	0.108	0.114	0.113	0.108	0.143	0.147	0.147	0.149	0.147	0.149	0.149	0.148	0.101	0.101	0.099	0.103	0.109	0.1	0.107	0.122	0.149	0.147	0.148	0.149	0.146	0.147	0.148	0.147	0.103
165	0.119	0.113	0.115	0.12	0.11	0.115	0.111	0.119	0.143	0.141	0.145	0.14	0.146	0.151	0.15	0.15	0.118	0.122	0.119	0.113	0.113	0.118	0.117	0.111	0.145	0.149	0.149	0.151	0.15	0.152	0.152	0.151	0.105	0.104	0.102	0.106	0.113	0.103	0.109	0.125	0.152	0.15	0.151	0.151	0.148	0.149	0.15	0.149	0.105
170	0.123	0.116	0.115	0.121	0.112	0.117	0.111	0.119	0.145	0.144	0.147	0.142	0.149	0.154	0.152	0.153	0.123	0.126	0.123	0.117	0.117	0.122	0.121	0.115	0.148	0.151	0.152	0.154	0.153	0.154	0.154	0.154	0.11	0.108	0.106	0.107	0.116	0.107	0.11	0.126	0.155	0.153	0.154	0.153	0.15	0.152	0.153	0.152	0.105
175	0.126	0.119	0.115	0.121	0.117	0.118	0.111	0.12	0.148	0.146	0.15	0.144	0.151	0.156	0.155	0.156	0.127	0.129	0.127	0.119	0.122	0.124	0.125	0.119	0.151	0.154	0.155	0.156	0.156	0.157	0.157	0.157	0.115	0.112	0.11	0.107	0.116	0.11	0.11	0.126	0.158	0.155	0.157	0.156	0.153	0.154	0.156	0.155	0.103
180	0.126	0.12	0.114	0.121	0.117	0.118	0.11	0.119	0.15	0.148	0.153	0.146	0.154	0.159	0.157	0.159	0.131	0.132	0.131	0.119	0.124	0.126	0.132	0.123	0.154	0.157	0.158	0.159	0.159	0.16	0.16	0.159	0.116	0.116	0.113	0.107	0.116	0.112	0.109	0.127	0.161	0.158	0.159	0.159	0.156	0.157	0.159	0.157	0.102
185	0.126	0.12	0.114	0.12	0.116	0.117	0.111	0.119	0.153	0.151	0.156	0.149	0.157	0.162	0.16	0.163	0.135	0.132	0.133	0.118	0.127	0.125	0.13	0.126	0.157	0.159	0.161	0.162	0.162	0.162	0.162	0.162	0.121	0.12	0.117	0.105	0.116	0.114	0.108	0.127	0.163	0.16	0.162	0.161	0.159	0.159	0.161	0.16	0.102
190	0.125	0.12	0.114	0.119	0.116	0.117	0.11	0.119	0.156	0.153	0.159	0.152	0.16	0.165	0.163	0.166	0.138	0.132	0.135	0.118	0.127	0.124	0.136	0.129	0.16	0.162	0.163	0.164	0.164	0.165	0.165	0.165	0.127	0.124	0.12	0.106	0.116	0.114	0.107	0.129	0.166	0.163	0.164	0.164	0.161	0.162	0.164	0.163	0.101
195	0.124	0.12	0.114	0.119	0.116	0.116	0.11	0.119	0.158	0.156	0.163	0.154	0.163	0.168	0.166	0.169	0.14	0.131	0.135	0.117	0.125	0.124	0.136	0.128	0.162	0.164	0.166	0.166	0.167	0.168	0.168	0.168	0.131	0.128	0.124	0.105	0.116	0.113	0.107	0.128	0.168	0.165	0.167	0.166	0.164	0.164	0.167	0.165	0.101
200	0.124	0.12	0.114	0.118	0.116	0.116	0.11	0.119	0.161	0.158	0.166	0.157	0.166	0.171	0.169	0.172	0.141	0.13	0.134	0.118	0.124	0.123	0.135	0.128	0.165	0.167	0.169	0.169	0.17	0.17	0.17	0.17	0.134	0.13	0.127	0.105	0.116	0.113	0.107	0.127	0.171	0.167	0.169	0.169	0.166	0.167	0.169	0.168	0.099
205	0.124	0.12	0.114	0.118	0.116	0.116	0.11	0.119	0.163	0.161	0.169	0.159	0.169	0.174	0.172	0.175	0.141	0.129	0.133	0.117	0.125	0.122	0.134	0.127	0.168	0.169	0.171	0.171	0.173	0.172	0.172	0.172	0.138	0.132	0.129	0.105	0.116	0.113	0.107	0.127	0.173	0.169	0.172	0.171	0.169	0.169	0.172	0.17	0.097
210	0.124	0.12	0.114	0.117	0.116	0.116	0.11	0.118	0.166	0.163	0.172	0.162	0.172	0.176	0.174	0.178	0.14	0.128	0.132	0.118	0.123	0.121	0.133	0.127	0.171	0.171	0.174	0.174	0.175	0.175	0.175	0.175	0.142	0.131	0.129	0.105	0.116	0.113	0.107	0.127	0.175	0.171	0.174	0.173	0.171	0.171	0.174	0.173	0.098
215	0.123	0.12	0.114	0.117	0.116	0.116	0.11	0.118	0.168	0.165	0.175	0.165	0.175	0.179	0.177	0.181	0.139	0.128	0.131	0.116	0.123	0.121	0.132	0.127	0.174	0.174	0.177	0.177	0.179	0.178	0.178	0.178	0.145	0.131	0.127	0.105	0.118	0.113	0.107	0.127	0.177	0.174	0.176	0.175	0.173	0.173	0.176	0.175	0.1
220	0.123	0.119	0.114	0.117	0.115	0.116	0.11	0.118	0.17	0.167	0.178	0.167	0.178	0.182	0.18	0.184	0.138	0.127	0.13	0.116	0.122	0.12	0.131	0.126	0.177	0.177	0.181	0.179	0.182	0.181	0.181	0.181	0.149	0.13	0.126	0.104	0.116	0.113	0.107	0.126	0.18	0.176	0.178	0.177	0.176	0.176	0.178	0.177	0.101
225	0.123	0.119	0.114	0.116	0.116	0.115	0.11	0.118	0.173	0.17	0.181	0.17	0.181	0.185	0.182	0.187	0.138	0.126	0.129	0.118	0.121	0.119	0.131	0.126	0.18	0.18	0.184	0.183	0.184	0.183	0.183	0.183	0.152	0.129	0.126	0.105	0.116	0.113	0.107	0.127	0.182	0.178	0.18	0.18	0.178	0.178	0.181	0.18	0.102
230	0.123	0.119	0.114	0.116	0.115	0.115	0.11	0.118	0.176	0.172	0.184	0.173	0.184	0.188	0.185	0.189	0.136	0.126	0.129	0.116	0.12	0.118	0.127	0.126	0.182	0.182	0.186	0.185	0.186	0.186	0.186	0.186	0.152	0.128	0.125	0.104	0.116	0.113	0.107	0.126	0.184	0.18	0.183	0.182	0.18	0.18	0.183	0.182	0.101
235	0.123	0.12	0.113	0.115	0.115	0.115	0.11	0.118	0.178	0.174	0.186	0.175	0.187	0.19	0.188	0.191	0.135	0.126	0.128	0.115	0.12	0.117	0.127	0.125	0.184	0.185	0.188	0.188	0.188	0.189	0.189	0.189	0.156	0.128	0.124	0.104	0.116	0.113	0.107	0.126	0.186	0.182	0.185	0.184	0.183	0.182	0.185	0.184	0.101
240	0.123	0.119	0.113	0.116	0.115	0.115	0.11	0.118	0.18	0.177	0.188	0.178	0.189	0.192	0.191	0.193	0.135	0.125	0.128	0.114	0.119	0.116	0.13	0.125	0.187	0.187	0.19	0.19	0.19	0.19	0.19	0.191	0.159	0.127	0.124	0.104	0.116	0.113	0.107	0.126	0.188	0.184	0.187	0.186	0.185	0.184	0.187	0.186	0.102
245	0.122	0.119	0.113	0.115	0.115	0.115	0.11	0.117	0.181	0.179	0.19	0.18	0.191	0.194	0.193	0.195	0.134	0.124	0.127	0.115	0.118	0.116	0.125	0.125	0.189	0.189	0.192	0.192	0.193	0.193	0.193	0.193	0.161	0.127	0.123	0.105	0.116	0.113	0.107	0.127	0.191	0.186	0.189	0.188	0.187	0.186	0.19	0.189	0.103
250	0.123	0.119	0.113	0.115	0.115	0.115	0.11	0.118	0.183	0.181	0.192	0.182	0.193	0.196	0.194	0.197	0.133	0.125	0.127	0.115	0.118	0.116	0.129	0.125	0.191	0.19	0.194	0.193	0.194	0.194	0.194	0.194	0.157	0.126	0.123	0.105	0.115	0.112	0.107	0.127	0.193	0.188	0.191	0.19	0.189	0.189	0.192	0.191	0.103
255	0.122	0.119	0.113	0.115	0.115	0.115	0.11	0.117	0.185	0.182	0.194	0.184	0.196	0.198	0.196	0.199	0.133	0.124	0.127	0.115	0.118	0.115	0.124	0.124	0.194	0.192	0.196	0.195	0.196	0.196	0.196	0.196	0.157	0.126	0.123	0.104	0.116	0.113	0.107	0.127	0.195	0.19	0.193	0.193	0.192	0.191	0.194	0.193	0.105
260	0.122	0.119	0.113	0.115	0.115	0.115	0.111	0.117	0.186	0.183	0.196	0.186	0.198	0.2	0.198	0.201	0.133	0.124	0.127	0.115	0.117	0.115	0.123	0.125	0.196	0.194	0.198	0.197	0.198	0.198	0.198	0.198	0.156	0.126	0.122	0.104	0.116	0.112	0.107	0.126	0.197	0.192	0.195	0.194	0.193	0.192	0.196	0.195	0.106
265	0.122	0.119	0.113	0.114	0.115	0.115	0.11	0.117	0.187	0.185	0.198	0.188	0.2	0.201	0.2	0.204	0.132	0.124	0.127	0.114	0.117	0.115	0.123	0.124	0.198	0.196	0.2	0.199	0.2	0.2	0.2	0.2	0.152	0.125	0.122	0.104	0.116	0.113	0.107	0.126	0.199	0.194	0.198	0.197	0.196	0.195	0.198	0.197	0.108
270	0.122	0.119	0.112	0.115	0.115	0.115	0.11	0.117	0.189	0.186	0.2	0.189	0.202	0.204	0.202	0.206	0.132	0.124	0.126	0.114	0.117	0.114	0.122	0.124	0.2	0.197	0.202	0.2	0.202	0.201	0.201	0.201	0.15	0.125	0.122	0.104	0.116	0.112	0.107	0.126	0.201	0.196	0.199	0.199	0.198	0.197	0.2	0.2	0.11
275	0.122	0.119	0.113	0.115	0.115	0.115	0.11	0.117	0.191	0.188	0.202	0.19	0.204	0.205	0.203	0.207	0.132	0.124	0.126	0.114	0.117	0.115	0.122	0.124	0.202	0.199	0.204	0.202	0.204	0.203	0.203	0.203	0.149	0.125	0.122	0.104	0.116	0.112	0.107	0.126	0.203	0.198	0.202	0.201	0.2	0.199	0.203	0.201	0.112
280	0.122	0.119	0.112	0.114	0.115	0.115	0.11	0.117	0.192	0.189	0.203	0.192	0.206	0.207	0.205	0.209	0.132	0.123	0.126	0.114	0.116	0.114	0.122	0.125	0.204	0.201	0.206	0.203	0.206	0.205	0.205	0.205	0.147	0.125	0.121	0.104	0.116	0.112	0.107	0.126	0.205	0.2	0.204	0.203	0.202	0.201	0.205	0.204	0.113
285	0.12	0.119	0.112	0.114	0.115	0.115	0.11	0.117	0.194	0.191	0.205	0.193	0.209	0.209	0.207	0.211	0.131	0.123	0.126	0.114	0.116	0.114	0.121	0.124	0.206	0.202	0.208	0.205	0.208	0.206	0.206	0.206	0.145	0.125	0.122	0.103	0.115	0.112	0.107	0.126	0.207	0.201	0.206	0.205	0.204	0.203	0.207	0.206	0.115
290	0.12	0.119	0.112	0.114	0.115	0.115	0.11	0.116	0.196	0.192	0.207	0.195	0.211	0.211	0.209	0.213	0.131	0.123	0.125	0.114	0.116	0.113	0.12	0.124	0.208	0.204	0.21	0.207	0.21	0.208	0.208	0.208	0.143	0.124	0.121	0.104	0.116	0.111	0.107	0.126	0.209	0.203	0.208	0.206	0.206	0.205	0.209	0.207	0.115
295	0.12	0.119	0.113	0.114	0.115	0.115	0.109	0.116	0.197	0.194	0.209	0.196	0.213	0.213	0.211	0.215	0.131	0.122	0.125	0.114	0.115	0.113	0.12	0.124	0.21	0.206	0.212	0.208	0.211	0.209	0.209	0.21	0.141	0.124	0.121	0.104	0.116	0.112	0.107	0.127	0.211	0.205	0.21	0.208	0.209	0.207	0.211	0.209	0.117
300	0.12	0.119	0.113	0.114	0.115	0.115	0.11	0.116	0.199	0.195	0.211	0.198	0.215	0.215	0.212	0.217	0.131	0.122	0.125	0.113	0.115	0.113	0.119	0.124	0.212	0.207	0.213	0.21	0.213	0.211	0.211	0.212	0.14	0.124	0.121	0.104	0.115	0.111	0.107	0.126	0.214	0.207	0.212	0.21	0.21	0.208	0.213	0.211	0.117
305	0.12	0.119	0.112	0.114	0.114	0.115	0.111	0.116	0.2	0.197	0.213	0.2	0.217	0.217	0.214	0.219	0.131	0.122	0.125	0.113	0.114	0.113	0.119	0.124	0.213	0.209	0.215	0.212	0.216	0.213	0.213	0.213	0.139	0.124	0.121	0.103	0.115	0.111	0.107	0.126	0.215	0.209	0.214	0.213	0.212	0.21	0.215	0.213	0.12
310	0.12	0.118	0.112	0.114	0.115	0.115	0.109	0.116	0.202	0.198	0.214	0.202	0.219	0.218	0.216	0.221	0.13	0.122	0.125	0.113	0.114	0.113	0.119	0.123	0.215	0.211	0.217	0.213	0.217	0.215	0.215	0.215	0.139	0.124	0.121	0.103	0.115	0.111	0.106	0.126	0.217	0.211	0.216	0.214	0.215	0.212	0.217	0.215	0.12
315	0.12	0.118	0.112	0.114	0.115	0.115	0.109	0.116	0.203	0.199	0.215	0.204	0.221	0.22	0.218	0.222	0.13	0.122	0.124	0.114	0.114	0.112	0.118	0.124	0.217	0.213	0.219	0.215	0.219	0.216	0.216	0.216	0.138	0.124	0.12	0.103	0.115	0.111	0.106	0.126	0.219	0.213	0.218	0.216	0.216	0.214	0.219	0.217	0.122
320	0.119	0.119	0.112	0.114	0.115	0.115	0.109	0.116	0.205	0.201	0.217	0.206	0.223	0.222	0.219	0.224	0.13	0.121	0.124	0.113	0.114	0.112	0.118	0.124	0.219	0.214	0.221	0.216	0.221	0.218	0.218	0.218	0.137	0.123	0.12	0.102	0.115	0.11	0.106	0.126	0.22	0.214	0.22	0.218	0.218	0.216	0.22	0.219	0.122
325	0.12	0.119	0.112	0.114	0.115	0.115	0.109	0.116	0.206	0.202	0.218	0.208	0.225	0.224	0.221	0.226	0.13	0.122	0.124	0.113	0.114	0.112	0.118	0.124	0.221	0.216	0.223	0.218	0.223	0.219	0.219	0.22	0.137	0.123	0.12	0.102	0.114	0.11	0.106	0.125	0.222	0.216	0.221	0.22	0.22	0.218	0.222	0.22	0.125
330	0.119	0.119	0.112	0.114	0.115	0.115	0.109	0.116	0.208	0.203	0.22	0.21	0.227	0.225	0.223	0.227	0.13	0.121	0.124	0.113	0.113	0.112	0.118	0.124	0.223	0.217	0.224	0.22	0.224	0.221	0.221	0.221	0.137	0.123	0.12	0.102	0.115	0.11	0.106	0.125	0.223	0.217	0.223	0.221	0.221	0.219	0.224	0.221	0.124
335	0.12	0.118	0.112	0.114	0.114	0.115	0.109	0.116	0.209	0.205	0.221	0.211	0.228	0.227	0.224	0.229	0.13	0.121	0.124	0.113	0.113	0.112	0.118	0.124	0.225	0.219	0.226	0.221	0.226	0.222	0.222	0.223	0.136	0.123	0.12	0.102	0.114	0.109	0.106	0.125	0.225	0.218	0.224	0.223	0.223	0.221	0.225	0.223	0.128
340	0.12	0.118	0.112	0.114	0.114	0.115	0.109	0.116	0.21	0.206	0.223	0.212	0.23	0.229	0.226	0.23	0.13	0.121	0.123	0.113	0.113	0.112	0.118	0.123	0.227	0.221	0.228	0.223	0.228	0.224	0.224	0.224	0.136	0.123	0.119	0.104	0.114	0.109	0.105	0.125	0.226	0.22	0.226	0.224	0.224	0.222	0.226	0.224	0.126
345	0.12	0.118	0.113	0.114	0.114	0.115	0.109	0.116	0.212	0.207	0.224	0.214	0.232	0.231	0.228	0.232	0.13	0.12	0.123	0.112	0.113	0.112	0.117	0.123	0.229	0.222	0.23	0.224	0.229	0.225	0.225	0.226	0.136	0.122	0.119	0.102	0.114	0.108	0.105	0.125	0.228	0.221	0.227	0.226	0.226	0.224	0.228	0.225	0.129
350	0.12	0.118	0.112	0.114	0.115	0.117	0.109	0.116	0.213	0.208	0.225	0.215	0.234	0.233	0.229	0.234	0.129	0.12	0.123	0.112	0.113	0.112	0.117	0.123	0.231	0.223	0.231	0.226	0.232	0.227	0.227	0.227	0.135	0.122	0.119	0.103	0.114	0.108	0.105	0.125	0.229	0.222	0.229	0.227	0.227	0.225	0.229	0.227	0.129
355	0.119	0.118	0.112	0.114	0.114	0.115	0.109	0.116	0.215	0.21	0.227	0.217	0.235	0.234	0.231	0.236	0.129	0.12	0.123	0.112	0.113	0.112	0.117	0.123	0.233	0.225	0.233	0.227	0.233	0.229	0.229	0.229	0.135	0.122	0.119	0.102	0.114	0.108	0.105	0.124	0.23	0.224	0.23	0.228	0.229	0.226	0.231	0.228	0.132
360	0.119	0.118	0.113	0.114	0.114	0.115	0.109	0.116	0.216	0.211	0.228	0.218	0.238	0.236	0.232	0.237	0.129	0.12	0.123	0.112	0.113	0.111	0.117	0.123	0.235	0.226	0.234	0.229	0.235	0.23	0.23	0.23	0.134	0.122	0.119	0.101	0.114	0.107	0.105	0.124	0.232	0.225	0.231	0.23	0.23	0.228	0.232	0.229	0.135
365	0.12	0.118	0.112	0.114	0.114	0.115	0.109	0.117	0.217	0.212	0.229	0.219	0.239	0.238	0.234	0.238	0.129	0.12	0.123	0.112	0.113	0.111	0.117	0.123	0.237	0.227	0.236	0.23	0.237	0.232	0.232	0.232	0.134	0.122	0.118	0.101	0.114	0.107	0.105	0.124	0.233	0.226	0.233	0.231	0.232	0.229	0.233	0.23	0.139
370	0.12	0.118	0.112	0.114	0.115	0.117	0.11	0.116	0.219	0.213	0.23	0.221	0.241	0.239	0.236	0.24	0.129	0.119	0.123	0.113	0.112	0.111	0.117	0.123	0.239	0.229	0.238	0.232	0.238	0.232	0.232	0.232	0.134	0.121	0.118	0.101	0.114	0.107	0.105	0.124	0.234	0.227	0.234	0.233	0.233	0.231	0.235	0.232	0.154
375	0.119	0.118	0.112	0.114	0.114	0.115	0.109	0.116	0.22	0.214	0.231	0.222	0.243	0.241	0.237	0.242	0.129	0.119	0.122	0.112	0.112	0.111	0.117	0.123	0.241	0.23	0.239	0.232	0.24	0.234	0.234	0.234	0.133	0.121	0.118	0.101	0.114	0.106	0.105	0.124	0.235	0.228	0.235	0.234	0.234	0.232	0.236	0.233	0.162
380	0.12	0.118	0.112	0.114	0.114	0.116	0.109	0.116	0.221	0.216	0.233	0.224	0.244	0.242	0.238	0.243	0.128	0.119	0.122	0.112	0.112	0.111	0.117	0.123	0.242	0.232	0.241	0.234	0.242	0.235	0.235	0.235	0.133	0.121	0.118	0.101	0.114	0.106	0.105	0.124	0.237	0.23	0.237	0.235	0.236	0.233	0.237	0.234	0.162
385	0.119	0.118	0.112	0.114	0.114	0.115	0.11	0.116	0.222	0.217	0.234	0.226	0.246	0.244	0.24	0.245	0.128	0.119	0.122	0.112	0.112	0.111	0.117	0.123	0.245	0.233	0.243	0.235	0.243	0.237	0.237	0.237	0.131	0.121	0.118	0.101	0.114	0.106	0.104	0.124	0.238	0.231	0.238	0.236	0.237	0.234	0.239	0.235	0.162
390	0.119	0.118	0.112	0.114	0.114	0.115	0.11	0.116	0.223	0.218	0.235	0.228	0.248	0.246	0.242	0.246	0.128	0.119	0.122	0.112	0.112	0.111	0.116	0.122	0.247	0.234	0.244	0.237	0.245	0.238	0.238	0.238	0.13	0.121	0.117	0.101	0.113	0.106	0.104	0.124	0.24	0.232	0.239	0.238	0.238	0.236	0.24	0.236	0.161
395	0.12	0.118	0.112	0.114	0.114	0.117	0.109	0.116	0.224	0.219	0.236	0.229	0.249	0.247	0.243	0.247	0.128	0.119	0.122	0.112	0.112	0.111	0.116	0.123	0.249	0.236	0.246	0.238	0.246	0.239	0.239	0.239	0.13	0.121	0.117	0.101	0.113	0.105	0.104	0.123	0.241	0.233	0.241	0.239	0.24	0.237	0.241	0.238	0.159
400	0.119	0.118	0.112	0.114	0.114	0.115	0.109	0.116	0.226	0.22	0.237	0.23	0.251	0.248	0.244	0.249	0.128	0.119	0.122	0.112	0.112	0.111	0.116	0.122	0.251	0.237	0.247	0.239	0.248	0.241	0.241	0.241	0.13	0.12	0.117	0.101	0.113	0.105	0.104	0.123	0.242	0.235	0.242	0.24	0.241	0.238	0.242	0.238	0.158
405	0.119	0.118	0.112	0.114	0.114	0.115	0.109	0.116	0.227	0.221	0.238	0.231	0.252	0.25	0.246	0.251	0.128	0.119	0.121	0.112	0.112	0.111	0.116	0.123	0.253	0.238	0.249	0.241	0.25	0.242	0.242	0.242	0.13	0.12	0.117	0.1	0.113	0.104	0.104	0.123	0.244	0.236	0.244	0.242	0.242	0.239	0.244	0.24	0.157
410	0.12	0.118	0.112	0.114	0.114	0.115	0.109	0.116	0.228	0.222	0.239	0.232	0.254	0.251	0.247	0.252	0.127	0.119	0.122	0.112	0.112	0.111	0.116	0.122	0.255	0.24	0.251	0.242	0.252	0.243	0.243	0.243	0.13	0.12	0.117	0.1	0.113	0.105	0.104	0.123	0.245	0.237	0.245	0.243	0.244	0.241	0.245	0.241	0.157
415	0.119	0.118	0.112	0.114	0.114	0.116	0.108	0.116	0.229	0.223	0.24	0.233	0.255	0.253	0.248	0.253	0.127	0.119	0.122	0.111	0.112	0.111	0.116	0.122	0.257	0.241	0.252	0.244	0.253	0.245	0.245	0.245	0.13	0.12	0.117	0.101	0.113	0.104	0.104	0.123	0.247	0.239	0.246	0.244	0.245	0.242	0.246	0.242	0.155
420	0.119	0.118	0.112	0.114	0.114	0.115	0.108	0.116	0.231	0.224	0.241	0.235	0.257	0.255	0.25	0.255	0.127	0.119	0.122	0.112	0.112	0.111	0.116	0.122	0.258	0.243	0.254	0.245	0.255	0.246	0.246	0.246	0.13	0.12	0.117	0.1	0.113	0.104	0.104	0.123	0.248	0.24	0.248	0.245	0.247	0.243	0.248	0.243	0.154
425	0.119	0.118	0.112	0.114	0.115	0.115	0.109	0.115	0.232	0.225	0.242	0.236	0.259	0.256	0.251	0.257	0.127	0.119	0.121	0.112	0.112	0.111	0.116	0.122	0.26	0.244	0.255	0.246	0.256	0.247	0.247	0.247	0.129	0.119	0.117	0.1	0.113	0.104	0.103	0.123	0.249	0.241	0.249	0.247	0.248	0.244	0.249	0.244	0.153
430	0.119	0.118	0.112	0.114	0.115	0.116	0.109	0.116	0.233	0.226	0.243	0.237	0.26	0.258	0.252	0.258	0.127	0.118	0.121	0.112	0.112	0.111	0.116	0.122	0.262	0.245	0.257	0.247	0.258	0.249	0.249	0.248	0.128	0.12	0.117	0.1	0.113	0.104	0.103	0.122	0.25	0.242	0.25	0.248	0.25	0.245	0.25	0.246	0.151
435	0.119	0.118	0.112	0.114	0.115	0.117	0.109	0.115	0.234	0.228	0.244	0.238	0.262	0.259	0.254	0.259	0.127	0.119	0.121	0.111	0.112	0.111	0.116	0.122	0.264	0.247	0.258	0.248	0.26	0.25	0.25	0.25	0.128	0.119	0.116	0.1	0.113	0.104	0.104	0.122	0.252	0.244	0.252	0.249	0.251	0.246	0.252	0.247	0.151
440	0.119	0.118	0.112	0.114	0.115	0.115	0.109	0.116	0.236	0.229	0.245	0.24	0.263	0.261	0.256	0.26	0.127	0.118	0.121	0.111	0.112	0.111	0.116	0.122	0.266	0.248	0.26	0.25	0.261	0.251	0.251	0.251	0.128	0.119	0.117	0.099	0.113	0.104	0.103	0.122	0.253	0.245	0.253	0.251	0.252	0.248	0.253	0.248	0.15
445	0.119	0.118	0.112	0.114	0.114	0.116	0.109	0.116	0.237	0.23	0.246	0.241	0.265	0.263	0.257	0.262	0.127	0.118	0.121	0.111	0.112	0.111	0.116	0.122	0.269	0.249	0.262	0.251	0.263	0.253	0.253	0.253	0.127	0.119	0.117	0.1	0.114	0.103	0.103	0.122	0.255	0.246	0.255	0.252	0.253	0.249	0.254	0.249	0.148
450	0.12	0.118	0.112	0.114	0.114	0.118	0.108	0.116	0.238	0.231	0.247	0.242	0.266	0.264	0.259	0.264	0.127	0.118	0.121	0.112	0.112	0.111	0.116	0.122	0.27	0.251	0.263	0.252	0.265	0.254	0.254	0.254	0.127	0.119	0.117	0.1	0.113	0.104	0.103	0.122	0.256	0.247	0.256	0.253	0.255	0.25	0.256	0.25	0.148
455	0.12	0.118	0.112	0.114	0.114	0.117	0.109	0.116	0.239	0.232	0.248	0.243	0.268	0.265	0.26	0.265	0.127	0.118	0.121	0.111	0.111	0.111	0.116	0.122	0.272	0.252	0.265	0.254	0.266	0.256	0.256	0.255	0.127	0.119	0.117	0.1	0.114	0.103	0.103	0.122	0.257	0.249	0.257	0.254	0.256	0.252	0.257	0.251	0.147
460	0.12	0.118	0.112	0.114	0.115	0.117	0.108	0.115	0.241	0.233	0.249	0.245	0.269	0.267	0.262	0.267	0.127	0.118	0.121	0.111	0.111	0.111	0.117	0.122	0.274	0.254	0.266	0.255	0.268	0.257	0.257	0.257	0.127	0.119	0.117	0.099	0.112	0.103	0.103	0.122	0.259	0.25	0.259	0.256	0.258	0.253	0.258	0.253	0.146
465	0.119	0.118	0.112	0.114	0.115	0.116	0.108	0.116	0.242	0.234	0.251	0.246	0.271	0.269	0.263	0.268	0.127	0.118	0.121	0.111	0.111	0.11	0.117	0.122	0.276	0.255	0.268	0.256	0.269	0.258	0.258	0.258	0.127	0.119	0.117	0.101	0.112	0.103	0.103	0.121	0.26	0.251	0.26	0.257	0.259	0.254	0.26	0.254	0.146
470	0.119	0.118	0.112	0.114	0.115	0.115	0.108	0.115	0.243	0.235	0.251	0.247	0.272	0.27	0.265	0.269	0.127	0.118	0.121	0.111	0.112	0.11	0.117	0.122	0.278	0.256	0.27	0.258	0.271	0.259	0.259	0.259	0.126	0.119	0.116	0.099	0.112	0.103	0.103	0.122	0.261	0.252	0.261	0.258	0.26	0.255	0.261	0.255	0.145
475	0.119	0.118	0.112	0.114	0.115	0.116	0.108	0.115	0.244	0.236	0.252	0.248	0.273	0.272	0.266	0.271	0.127	0.118	0.121	0.113	0.111	0.11	0.116	0.121	0.28	0.257	0.271	0.259	0.273	0.261	0.261	0.261	0.127	0.118	0.116	0.1	0.112	0.103	0.103	0.121	0.263	0.253	0.262	0.259	0.262	0.256	0.262	0.256	0.144
480	0.119	0.118	0.113	0.114	0.115	0.117	0.108	0.115	0.245	0.237	0.253	0.249	0.274	0.273	0.268	0.272	0.127	0.118	0.121	0.111	0.111	0.11	0.116	0.121	0.281	0.259	0.273	0.26	0.274	0.262	0.262	0.262	0.126	0.118	0.117	0.099	0.112	0.103	0.102	0.121	0.264	0.254	0.264	0.261	0.263	0.258	0.263	0.257	0.143
485	0.119	0.118	0.112	0.114	0.115	0.117	0.109	0.116	0.246	0.239	0.254	0.25	0.276	0.275	0.269	0.274	0.126	0.118	0.121	0.111	0.111	0.11	0.117	0.121	0.284	0.26	0.274	0.261	0.275	0.263	0.263	0.263	0.126	0.118	0.116	0.099	0.112	0.103	0.103	0.121	0.265	0.255	0.265	0.262	0.264	0.259	0.265	0.259	0.143
490	0.119	0.118	0.112	0.114	0.115	0.117	0.108	0.115	0.248	0.24	0.255	0.252	0.277	0.276	0.27	0.276	0.126	0.118	0.121	0.111	0.111	0.11	0.117	0.121	0.286	0.261	0.276	0.263	0.277	0.265	0.265	0.265	0.127	0.118	0.117	0.098	0.113	0.103	0.102	0.121	0.267	0.257	0.267	0.263	0.266	0.26	0.266	0.26	0.142
495	0.119	0.118	0.113	0.114	0.115	0.116	0.108	0.116	0.249	0.241	0.257	0.253	0.279	0.278	0.272	0.278	0.126	0.117	0.12	0.111	0.111	0.11	0.117	0.121	0.29	0.262	0.277	0.264	0.279	0.266	0.266	0.266	0.127	0.118	0.116	0.098	0.112	0.103	0.102	0.121	0.268	0.258	0.268	0.265	0.267	0.262	0.267	0.263	0.141
500	0.119	0.118	0.113	0.114	0.115	0.116	0.108	0.116	0.25	0.242	0.257	0.254	0.281	0.279	0.273	0.28	0.127	0.117	0.12	0.111	0.111	0.11	0.117	0.121	0.293	0.264	0.279	0.265	0.281	0.268	0.268	0.267	0.126	0.117	0.116	0.098	0.112	0.102	0.102	0.121	0.269	0.259	0.269	0.266	0.268	0.263	0.268	0.264	0.14
505	0.12	0.118	0.113	0.114	0.115	0.116	0.108	0.115	0.252	0.243	0.259	0.255	0.282	0.281	0.275	0.283	0.126	0.118	0.12	0.111	0.111	0.11	0.117	0.121	0.296	0.265	0.281	0.266	0.283	0.269	0.269	0.268	0.127	0.117	0.116	0.098	0.112	0.102	0.102	0.121	0.271	0.26	0.271	0.267	0.27	0.264	0.27	0.266	0.14
510	0.119	0.118	0.113	0.114	0.115	0.117	0.108	0.116	0.253	0.244	0.261	0.256	0.284	0.284	0.276	0.285	0.126	0.118	0.12	0.111	0.111	0.11	0.117	0.121	0.298	0.266	0.282	0.268	0.285	0.27	0.27	0.27	0.125	0.118	0.117	0.098	0.112	0.102	0.102	0.121	0.272	0.261	0.273	0.268	0.271	0.265	0.271	0.268	0.14
[truncated: 186 more rows]
[truncated: 31 more columns]

## Sheet: Key
Bioscreen
	ECAPmin	ECAPLB	EcAM Nal min	EcAM Nal LB	EcT2 min	EcT2 LB	PA wt min	PA wt LB	PA CIP MIN	PA CIP LB
[truncated: 20 more rows]

## Sheet: Graph
BTEcAPMin	0.0143888	0.000496985
[truncated: 25 more rows]

## Sheet: BioTek 300 ul
Strain BAP (aka B6)
[truncated: 37 more rows]

[truncated: 1 more sheets: 070914_300 ul BT]
