# Supplementary material for: Malthusian Parameters as Estimators of the Fitness of Microbes: A Cautionary Tale about the Low Side of High Throughput
Source: PLoS One. 2015 Jun 26;10(6):e0126915. doi: 10.1371/journal.pone.0126915 (PMC4482697; doi:10.1371/journal.pone.0126915)
Supplement: S2 Supporting Information — Raw data files for this study. (ZIP) [file pone.0126915.s002.zip › PSgrowth-Jan 26, 2015.xls]

## Sheet: Sheet 1
Growhr Rate of P aeruginosa - Jan 26, 2015
Intermittent -
Note LB may be MHII -- discount broth
Label
Info
Time	Blank	PM	PM	PM	PM	PM	PM	PM	PM	PM	PLB	PLB	PLB	PLB	PLB	PLB	PLB	PLB	PLB	PLB	PM	PM	PM	PM	PM	PM	PM	PM	PM	PLB	PLB	PLB	PLB	PLB	PLB	PLB	PLB	PLB	PLB	PM	PM	PM	PM	PM	PM	PM	PM	PM	PLB
00:00:00	0	0.06	0.059	0.061	0.06	0.059	0.06	0.06	0.061	0.061	0.073	0.076	0.073	0.074	0.074	0.072	0.075	0.074	0.073	0.076	0.062	0.06	0.06	0.06	0.06	0.06	0.06	0.06	0.06	0.074	0.074	0.073	0.074	0.073	0.074	0.074	0.075	0.074	0.079	0.064	0.061	0.06	0.06	0.062	0.06	0.06	0.061	0.061	0.074
00:05:06	0	0.06	0.059	0.061	0.059	0.059	0.06	0.06	0.06	0.061	0.072	0.074	0.074	0.073	0.073	0.072	0.074	0.074	0.073	0.076	0.061	0.059	0.059	0.059	0.059	0.059	0.059	0.059	0.06	0.073	0.072	0.072	0.072	0.071	0.072	0.073	0.073	0.072	0.078	0.063	0.06	0.058	0.059	0.06	0.059	0.059	0.06	0.06	0.073
00:10:06	0	0.06	0.059	0.061	0.059	0.059	0.06	0.06	0.06	0.061	0.072	0.074	0.074	0.073	0.073	0.071	0.074	0.073	0.073	0.075	0.061	0.059	0.059	0.059	0.059	0.059	0.059	0.059	0.059	0.073	0.072	0.072	0.072	0.071	0.072	0.073	0.073	0.073	0.078	0.063	0.06	0.058	0.059	0.06	0.059	0.059	0.06	0.06	0.073
00:15:06	0	0.06	0.059	0.061	0.059	0.059	0.06	0.06	0.06	0.061	0.072	0.074	0.074	0.073	0.073	0.071	0.074	0.074	0.073	0.076	0.061	0.059	0.059	0.059	0.059	0.059	0.059	0.058	0.059	0.073	0.072	0.072	0.072	0.071	0.072	0.073	0.073	0.073	0.078	0.063	0.06	0.058	0.059	0.06	0.059	0.059	0.06	0.06	0.072
00:20:06	0	0.06	0.059	0.061	0.059	0.059	0.06	0.06	0.06	0.061	0.072	0.074	0.074	0.073	0.073	0.071	0.074	0.074	0.073	0.076	0.061	0.059	0.059	0.059	0.059	0.059	0.059	0.059	0.059	0.073	0.072	0.072	0.072	0.071	0.072	0.073	0.073	0.072	0.078	0.063	0.06	0.059	0.059	0.061	0.059	0.059	0.06	0.06	0.073
00:25:06	0	0.06	0.059	0.061	0.059	0.059	0.06	0.06	0.06	0.061	0.072	0.074	0.074	0.072	0.073	0.071	0.073	0.073	0.073	0.076	0.061	0.059	0.059	0.059	0.06	0.059	0.059	0.059	0.06	0.073	0.072	0.072	0.072	0.071	0.073	0.073	0.073	0.072	0.078	0.063	0.06	0.058	0.059	0.06	0.059	0.059	0.06	0.06	0.073
00:30:06	0	0.06	0.059	0.06	0.059	0.059	0.06	0.06	0.06	0.061	0.072	0.073	0.074	0.072	0.073	0.071	0.074	0.073	0.073	0.076	0.061	0.059	0.059	0.059	0.059	0.059	0.059	0.059	0.059	0.073	0.072	0.073	0.072	0.071	0.072	0.072	0.073	0.073	0.078	0.064	0.06	0.059	0.059	0.06	0.059	0.059	0.06	0.06	0.072
00:35:06	0	0.06	0.059	0.061	0.059	0.059	0.06	0.06	0.06	0.061	0.072	0.073	0.074	0.072	0.073	0.071	0.074	0.073	0.074	0.076	0.061	0.059	0.059	0.059	0.06	0.06	0.06	0.059	0.06	0.073	0.072	0.072	0.073	0.071	0.072	0.072	0.073	0.073	0.078	0.063	0.06	0.059	0.059	0.06	0.059	0.059	0.06	0.06	0.073
00:40:06	0	0.06	0.059	0.061	0.059	0.059	0.06	0.06	0.06	0.061	0.073	0.073	0.074	0.072	0.073	0.071	0.074	0.074	0.074	0.076	0.061	0.059	0.059	0.059	0.06	0.059	0.06	0.059	0.06	0.073	0.072	0.072	0.072	0.071	0.072	0.073	0.074	0.073	0.078	0.063	0.06	0.059	0.059	0.061	0.059	0.059	0.06	0.06	0.072
00:45:06	0	0.06	0.059	0.061	0.059	0.059	0.06	0.06	0.06	0.061	0.073	0.073	0.074	0.073	0.073	0.071	0.074	0.073	0.073	0.075	0.061	0.059	0.059	0.059	0.06	0.059	0.06	0.059	0.06	0.073	0.072	0.072	0.073	0.071	0.073	0.072	0.073	0.073	0.077	0.064	0.06	0.059	0.059	0.061	0.059	0.059	0.06	0.06	0.073
00:50:06	0	0.06	0.059	0.06	0.059	0.059	0.06	0.06	0.06	0.061	0.072	0.073	0.074	0.072	0.073	0.071	0.074	0.073	0.073	0.075	0.061	0.059	0.059	0.059	0.06	0.059	0.06	0.059	0.06	0.073	0.072	0.071	0.072	0.071	0.072	0.072	0.073	0.072	0.077	0.063	0.06	0.058	0.059	0.06	0.059	0.059	0.06	0.06	0.072
00:55:06	0	0.06	0.059	0.061	0.059	0.059	0.06	0.06	0.06	0.061	0.072	0.073	0.074	0.072	0.073	0.071	0.074	0.074	0.072	0.075	0.061	0.059	0.059	0.059	0.06	0.06	0.059	0.059	0.059	0.073	0.072	0.072	0.073	0.071	0.072	0.073	0.074	0.073	0.078	0.063	0.06	0.059	0.059	0.061	0.059	0.059	0.06	0.06	0.072
01:00:06	0	0.06	0.059	0.061	0.059	0.059	0.06	0.06	0.06	0.061	0.073	0.073	0.074	0.072	0.073	0.071	0.074	0.074	0.073	0.075	0.061	0.059	0.059	0.059	0.06	0.059	0.06	0.059	0.059	0.074	0.072	0.072	0.072	0.071	0.072	0.072	0.073	0.073	0.077	0.063	0.06	0.059	0.059	0.061	0.059	0.059	0.06	0.06	0.073
01:05:06	0	0.06	0.059	0.061	0.059	0.058	0.06	0.06	0.06	0.061	0.072	0.073	0.074	0.072	0.072	0.071	0.074	0.073	0.073	0.075	0.061	0.059	0.059	0.059	0.059	0.059	0.06	0.059	0.059	0.073	0.072	0.071	0.072	0.071	0.072	0.072	0.073	0.072	0.077	0.064	0.06	0.059	0.059	0.06	0.059	0.059	0.06	0.06	0.072
01:10:06	0	0.06	0.059	0.061	0.059	0.058	0.06	0.06	0.06	0.061	0.072	0.073	0.074	0.072	0.073	0.072	0.074	0.073	0.072	0.075	0.061	0.059	0.059	0.059	0.059	0.06	0.06	0.059	0.06	0.073	0.072	0.071	0.072	0.07	0.072	0.072	0.073	0.073	0.078	0.063	0.06	0.058	0.059	0.06	0.059	0.059	0.06	0.06	0.073
01:15:06	0	0.06	0.059	0.061	0.059	0.059	0.06	0.06	0.061	0.061	0.073	0.073	0.074	0.072	0.073	0.072	0.074	0.074	0.073	0.075	0.061	0.059	0.06	0.059	0.06	0.059	0.06	0.059	0.06	0.073	0.072	0.072	0.072	0.071	0.072	0.072	0.073	0.073	0.077	0.063	0.06	0.058	0.06	0.06	0.059	0.059	0.06	0.06	0.073
01:20:06	0	0.06	0.059	0.061	0.059	0.059	0.06	0.06	0.06	0.061	0.072	0.073	0.074	0.072	0.073	0.071	0.074	0.073	0.073	0.075	0.061	0.059	0.06	0.059	0.06	0.06	0.06	0.059	0.06	0.074	0.072	0.072	0.072	0.071	0.072	0.072	0.073	0.073	0.078	0.064	0.06	0.059	0.059	0.061	0.06	0.059	0.06	0.06	0.072
01:25:06	0	0.06	0.059	0.061	0.059	0.059	0.06	0.06	0.06	0.061	0.073	0.073	0.074	0.073	0.073	0.071	0.074	0.074	0.073	0.075	0.062	0.059	0.06	0.059	0.06	0.06	0.06	0.059	0.06	0.073	0.072	0.072	0.073	0.071	0.072	0.073	0.073	0.074	0.078	0.064	0.06	0.059	0.059	0.061	0.06	0.059	0.06	0.061	0.072
01:30:06	0	0.06	0.059	0.061	0.059	0.059	0.06	0.06	0.06	0.061	0.073	0.073	0.074	0.072	0.073	0.071	0.074	0.074	0.072	0.075	0.062	0.059	0.06	0.059	0.06	0.059	0.06	0.059	0.06	0.073	0.072	0.072	0.073	0.07	0.072	0.072	0.073	0.073	0.078	0.064	0.06	0.059	0.059	0.061	0.059	0.059	0.06	0.06	0.072
01:35:06	0	0.06	0.059	0.061	0.059	0.058	0.06	0.06	0.06	0.061	0.072	0.073	0.074	0.072	0.072	0.071	0.074	0.073	0.072	0.075	0.061	0.059	0.059	0.059	0.059	0.059	0.06	0.059	0.059	0.073	0.072	0.071	0.072	0.07	0.072	0.072	0.073	0.073	0.077	0.064	0.06	0.059	0.059	0.06	0.059	0.059	0.06	0.06	0.072
01:40:06	0	0.06	0.059	0.061	0.059	0.059	0.06	0.06	0.06	0.061	0.072	0.073	0.074	0.073	0.073	0.071	0.074	0.074	0.073	0.075	0.062	0.059	0.059	0.059	0.06	0.059	0.06	0.059	0.059	0.073	0.072	0.071	0.072	0.07	0.072	0.072	0.073	0.073	0.077	0.064	0.06	0.059	0.059	0.06	0.059	0.059	0.06	0.06	0.072
01:45:06	0	0.06	0.059	0.061	0.059	0.059	0.06	0.06	0.06	0.061	0.073	0.073	0.074	0.072	0.073	0.071	0.074	0.073	0.072	0.075	0.061	0.059	0.059	0.059	0.06	0.06	0.06	0.059	0.06	0.073	0.072	0.071	0.073	0.07	0.072	0.072	0.073	0.073	0.077	0.064	0.06	0.058	0.059	0.06	0.06	0.059	0.06	0.06	0.072
01:50:06	0	0.06	0.059	0.061	0.059	0.059	0.06	0.06	0.06	0.061	0.073	0.073	0.074	0.072	0.073	0.071	0.074	0.074	0.073	0.075	0.061	0.059	0.059	0.059	0.06	0.06	0.06	0.06	0.06	0.073	0.072	0.071	0.072	0.07	0.072	0.072	0.073	0.073	0.077	0.064	0.06	0.058	0.059	0.06	0.059	0.059	0.06	0.06	0.072
01:55:06	0	0.06	0.059	0.061	0.06	0.059	0.06	0.06	0.06	0.061	0.073	0.073	0.074	0.073	0.073	0.071	0.075	0.074	0.073	0.075	0.062	0.059	0.059	0.059	0.06	0.06	0.06	0.06	0.06	0.073	0.072	0.071	0.073	0.07	0.072	0.072	0.073	0.073	0.077	0.064	0.06	0.059	0.059	0.061	0.059	0.059	0.06	0.06	0.073
02:00:06	0	0.06	0.059	0.061	0.06	0.059	0.06	0.06	0.061	0.061	0.073	0.073	0.075	0.073	0.073	0.071	0.074	0.074	0.073	0.075	0.062	0.059	0.06	0.059	0.06	0.06	0.06	0.06	0.06	0.073	0.072	0.071	0.073	0.07	0.072	0.073	0.073	0.073	0.077	0.064	0.06	0.059	0.06	0.061	0.06	0.059	0.06	0.061	0.072
02:05:06	0	0.06	0.059	0.061	0.059	0.059	0.06	0.06	0.06	0.061	0.073	0.073	0.075	0.073	0.073	0.071	0.074	0.073	0.073	0.075	0.062	0.059	0.06	0.059	0.06	0.06	0.06	0.06	0.06	0.073	0.072	0.071	0.073	0.07	0.072	0.072	0.073	0.073	0.077	0.064	0.06	0.059	0.059	0.061	0.06	0.059	0.06	0.061	0.072
02:10:06	0	0.06	0.059	0.061	0.059	0.059	0.06	0.06	0.06	0.061	0.073	0.073	0.075	0.073	0.073	0.071	0.074	0.074	0.073	0.075	0.062	0.059	0.06	0.059	0.06	0.06	0.06	0.06	0.06	0.073	0.072	0.071	0.073	0.071	0.072	0.073	0.073	0.073	0.077	0.064	0.06	0.059	0.059	0.061	0.06	0.059	0.06	0.061	0.073
02:15:06	0	0.06	0.059	0.061	0.06	0.059	0.06	0.06	0.061	0.061	0.073	0.073	0.075	0.073	0.073	0.071	0.074	0.073	0.073	0.075	0.062	0.059	0.06	0.059	0.06	0.06	0.06	0.061	0.06	0.073	0.072	0.071	0.073	0.071	0.072	0.073	0.073	0.073	0.077	0.064	0.06	0.059	0.06	0.061	0.06	0.059	0.06	0.061	0.073
02:20:06	0	0.06	0.059	0.061	0.06	0.059	0.06	0.06	0.061	0.061	0.073	0.073	0.075	0.073	0.073	0.072	0.075	0.074	0.073	0.075	0.062	0.059	0.06	0.059	0.06	0.06	0.06	0.06	0.06	0.073	0.072	0.072	0.073	0.071	0.073	0.073	0.073	0.073	0.077	0.064	0.061	0.059	0.06	0.061	0.06	0.059	0.06	0.061	0.073
02:25:06	0	0.06	0.059	0.061	0.059	0.059	0.06	0.06	0.06	0.061	0.073	0.073	0.075	0.073	0.073	0.071	0.075	0.074	0.073	0.075	0.062	0.059	0.06	0.059	0.06	0.06	0.06	0.061	0.06	0.074	0.072	0.072	0.073	0.071	0.073	0.072	0.073	0.073	0.077	0.064	0.06	0.059	0.06	0.061	0.06	0.059	0.06	0.061	0.073
02:30:06	0	0.06	0.059	0.061	0.06	0.059	0.06	0.06	0.061	0.061	0.073	0.073	0.075	0.073	0.073	0.071	0.074	0.073	0.073	0.075	0.062	0.059	0.059	0.059	0.06	0.06	0.06	0.06	0.06	0.073	0.072	0.072	0.073	0.071	0.072	0.072	0.073	0.073	0.077	0.064	0.06	0.059	0.059	0.06	0.059	0.059	0.06	0.061	0.073
02:35:06	0	0.06	0.059	0.061	0.06	0.059	0.06	0.06	0.061	0.061	0.073	0.073	0.075	0.073	0.073	0.072	0.074	0.074	0.073	0.075	0.062	0.059	0.06	0.059	0.06	0.06	0.06	0.061	0.06	0.073	0.073	0.072	0.073	0.071	0.073	0.073	0.073	0.073	0.077	0.064	0.06	0.059	0.06	0.061	0.06	0.059	0.06	0.061	0.073
02:40:06	0	0.06	0.059	0.061	0.059	0.059	0.06	0.06	0.061	0.061	0.073	0.073	0.075	0.073	0.073	0.071	0.074	0.074	0.073	0.075	0.062	0.059	0.059	0.059	0.06	0.06	0.06	0.061	0.06	0.073	0.072	0.071	0.072	0.071	0.072	0.072	0.073	0.073	0.077	0.064	0.06	0.059	0.059	0.06	0.06	0.059	0.06	0.06	0.072
02:45:06	0	0.06	0.059	0.061	0.059	0.059	0.06	0.06	0.061	0.061	0.073	0.073	0.075	0.073	0.073	0.071	0.074	0.074	0.073	0.075	0.062	0.059	0.06	0.059	0.06	0.06	0.06	0.062	0.06	0.073	0.072	0.071	0.073	0.071	0.072	0.073	0.073	0.073	0.077	0.064	0.06	0.059	0.06	0.061	0.059	0.059	0.06	0.06	0.072
02:50:06	0	0.06	0.059	0.061	0.06	0.059	0.06	0.06	0.061	0.061	0.073	0.074	0.074	0.073	0.073	0.072	0.075	0.074	0.073	0.076	0.062	0.059	0.06	0.059	0.06	0.06	0.06	0.063	0.06	0.073	0.073	0.072	0.073	0.071	0.073	0.073	0.074	0.073	0.077	0.064	0.061	0.059	0.06	0.061	0.06	0.059	0.06	0.061	0.073
02:55:06	0	0.06	0.059	0.061	0.06	0.059	0.06	0.06	0.061	0.061	0.073	0.074	0.075	0.073	0.074	0.072	0.075	0.074	0.073	0.075	0.062	0.059	0.06	0.059	0.06	0.06	0.06	0.061	0.06	0.074	0.073	0.072	0.073	0.071	0.073	0.073	0.074	0.074	0.078	0.064	0.06	0.059	0.06	0.061	0.06	0.059	0.06	0.061	0.073
03:00:06	0	0.06	0.059	0.061	0.06	0.059	0.06	0.06	0.061	0.061	0.073	0.074	0.075	0.073	0.074	0.072	0.075	0.074	0.073	0.075	0.062	0.059	0.06	0.059	0.06	0.06	0.06	0.06	0.06	0.073	0.073	0.072	0.073	0.071	0.073	0.073	0.074	0.074	0.078	0.065	0.061	0.059	0.06	0.061	0.06	0.059	0.06	0.061	0.073
03:05:06	0	0.06	0.059	0.061	0.06	0.059	0.06	0.06	0.061	0.061	0.073	0.074	0.075	0.073	0.074	0.072	0.075	0.074	0.073	0.076	0.062	0.059	0.06	0.059	0.06	0.06	0.06	0.063	0.06	0.074	0.073	0.072	0.073	0.071	0.073	0.073	0.074	0.074	0.078	0.064	0.061	0.059	0.06	0.061	0.06	0.059	0.06	0.061	0.073
03:10:06	0	0.06	0.059	0.061	0.06	0.059	0.061	0.06	0.061	0.061	0.073	0.074	0.075	0.074	0.074	0.072	0.075	0.074	0.074	0.075	0.062	0.059	0.06	0.059	0.06	0.06	0.06	0.061	0.06	0.074	0.073	0.072	0.073	0.071	0.073	0.073	0.074	0.074	0.078	0.064	0.061	0.059	0.06	0.061	0.06	0.059	0.06	0.061	0.073
03:15:06	0	0.061	0.06	0.062	0.06	0.059	0.061	0.06	0.061	0.062	0.073	0.074	0.076	0.074	0.074	0.072	0.075	0.075	0.074	0.075	0.062	0.06	0.06	0.06	0.06	0.06	0.06	0.063	0.06	0.074	0.073	0.072	0.074	0.071	0.073	0.073	0.074	0.074	0.078	0.064	0.061	0.059	0.06	0.061	0.06	0.06	0.06	0.061	0.073
03:20:06	0	0.06	0.059	0.061	0.059	0.059	0.06	0.06	0.061	0.061	0.073	0.074	0.075	0.074	0.074	0.072	0.075	0.074	0.073	0.075	0.062	0.059	0.06	0.059	0.06	0.06	0.06	0.062	0.06	0.074	0.073	0.072	0.073	0.071	0.073	0.073	0.074	0.074	0.078	0.064	0.06	0.059	0.06	0.061	0.06	0.059	0.06	0.061	0.073
03:25:06	0	0.06	0.059	0.062	0.06	0.059	0.06	0.06	0.061	0.061	0.074	0.075	0.076	0.074	0.074	0.072	0.075	0.075	0.074	0.076	0.062	0.06	0.06	0.06	0.06	0.06	0.06	0.063	0.061	0.074	0.073	0.073	0.074	0.071	0.073	0.073	0.074	0.074	0.078	0.064	0.061	0.059	0.06	0.061	0.06	0.06	0.06	0.061	0.073
03:30:06	0	0.061	0.06	0.062	0.06	0.059	0.061	0.061	0.061	0.061	0.074	0.075	0.076	0.074	0.075	0.073	0.076	0.075	0.074	0.076	0.062	0.06	0.06	0.059	0.061	0.06	0.061	0.063	0.06	0.074	0.073	0.073	0.074	0.071	0.073	0.074	0.074	0.074	0.078	0.064	0.061	0.059	0.06	0.061	0.06	0.06	0.06	0.061	0.074
03:35:06	0	0.061	0.06	0.062	0.06	0.059	0.061	0.061	0.061	0.062	0.074	0.075	0.077	0.075	0.075	0.073	0.076	0.075	0.074	0.076	0.062	0.06	0.06	0.06	0.06	0.06	0.06	0.062	0.061	0.075	0.074	0.073	0.074	0.072	0.074	0.074	0.074	0.074	0.079	0.064	0.061	0.06	0.06	0.061	0.06	0.06	0.061	0.061	0.074
03:40:06	0	0.06	0.06	0.062	0.06	0.059	0.061	0.06	0.061	0.062	0.074	0.075	0.077	0.075	0.075	0.073	0.076	0.075	0.075	0.077	0.062	0.06	0.06	0.06	0.06	0.06	0.061	0.063	0.06	0.075	0.074	0.073	0.075	0.072	0.074	0.074	0.075	0.075	0.079	0.064	0.061	0.06	0.06	0.061	0.06	0.06	0.061	0.061	0.074
03:45:06	0	0.061	0.06	0.062	0.06	0.06	0.061	0.061	0.062	0.062	0.074	0.076	0.077	0.076	0.076	0.074	0.077	0.076	0.075	0.077	0.062	0.06	0.06	0.06	0.061	0.06	0.061	0.061	0.061	0.075	0.075	0.074	0.075	0.072	0.075	0.075	0.076	0.076	0.08	0.065	0.061	0.06	0.06	0.062	0.061	0.06	0.061	0.061	0.074
03:50:06	0	0.061	0.06	0.062	0.06	0.059	0.061	0.061	0.062	0.062	0.075	0.076	0.077	0.076	0.076	0.073	0.077	0.076	0.075	0.077	0.062	0.06	0.06	0.06	0.06	0.06	0.06	0.063	0.06	0.075	0.074	0.073	0.075	0.072	0.074	0.075	0.075	0.075	0.079	0.065	0.061	0.059	0.06	0.061	0.06	0.06	0.061	0.061	0.075
03:55:06	0	0.061	0.06	0.062	0.06	0.059	0.061	0.061	0.062	0.062	0.075	0.076	0.078	0.076	0.076	0.074	0.077	0.076	0.076	0.077	0.062	0.06	0.06	0.06	0.06	0.06	0.061	0.061	0.06	0.075	0.075	0.074	0.075	0.072	0.075	0.075	0.076	0.076	0.08	0.064	0.061	0.06	0.06	0.061	0.06	0.06	0.061	0.061	0.075
04:00:06	0	0.061	0.06	0.062	0.06	0.059	0.061	0.061	0.062	0.062	0.075	0.077	0.078	0.076	0.077	0.074	0.078	0.077	0.076	0.078	0.063	0.06	0.06	0.06	0.061	0.06	0.061	0.062	0.061	0.076	0.075	0.074	0.076	0.073	0.075	0.076	0.076	0.076	0.08	0.064	0.061	0.06	0.06	0.061	0.06	0.06	0.061	0.061	0.075
04:05:06	0	0.061	0.06	0.062	0.06	0.06	0.061	0.061	0.062	0.062	0.076	0.077	0.078	0.077	0.077	0.075	0.078	0.077	0.076	0.078	0.062	0.06	0.06	0.06	0.061	0.06	0.061	0.063	0.061	0.076	0.076	0.075	0.076	0.073	0.076	0.076	0.076	0.076	0.08	0.065	0.061	0.06	0.06	0.062	0.061	0.06	0.061	0.061	0.076
04:10:06	0	0.061	0.06	0.062	0.061	0.06	0.061	0.061	0.062	0.062	0.076	0.078	0.079	0.077	0.078	0.076	0.079	0.078	0.077	0.079	0.063	0.06	0.061	0.06	0.061	0.061	0.061	0.064	0.061	0.077	0.076	0.075	0.077	0.073	0.076	0.076	0.077	0.077	0.081	0.065	0.061	0.06	0.061	0.062	0.061	0.06	0.061	0.061	0.076
04:15:06	0	0.061	0.06	0.062	0.061	0.06	0.061	0.061	0.062	0.062	0.077	0.078	0.08	0.078	0.079	0.076	0.079	0.079	0.078	0.079	0.063	0.06	0.061	0.06	0.061	0.061	0.061	0.064	0.061	0.078	0.077	0.076	0.077	0.074	0.077	0.077	0.078	0.077	0.081	0.065	0.062	0.06	0.061	0.062	0.061	0.06	0.061	0.062	0.077
04:20:06	0	0.061	0.06	0.063	0.061	0.06	0.061	0.061	0.062	0.062	0.077	0.079	0.08	0.079	0.079	0.077	0.08	0.079	0.078	0.08	0.063	0.06	0.06	0.06	0.061	0.061	0.061	0.062	0.061	0.078	0.077	0.076	0.078	0.074	0.077	0.077	0.078	0.078	0.082	0.065	0.061	0.06	0.061	0.062	0.061	0.061	0.061	0.061	0.077
04:25:06	0	0.061	0.061	0.062	0.061	0.06	0.061	0.061	0.062	0.062	0.078	0.08	0.081	0.08	0.081	0.078	0.081	0.08	0.079	0.081	0.063	0.061	0.061	0.06	0.061	0.061	0.062	0.063	0.061	0.079	0.078	0.077	0.079	0.075	0.078	0.078	0.079	0.078	0.083	0.065	0.062	0.061	0.061	0.062	0.061	0.061	0.061	0.062	0.078
04:30:06	0	0.062	0.061	0.063	0.061	0.06	0.061	0.061	0.063	0.063	0.079	0.081	0.082	0.081	0.082	0.078	0.081	0.081	0.08	0.082	0.063	0.061	0.061	0.061	0.062	0.061	0.062	0.063	0.061	0.08	0.079	0.077	0.079	0.075	0.079	0.079	0.079	0.079	0.083	0.065	0.062	0.061	0.061	0.062	0.061	0.061	0.062	0.062	0.078
04:35:06	0	0.062	0.061	0.063	0.061	0.06	0.061	0.061	0.063	0.063	0.08	0.082	0.083	0.082	0.083	0.079	0.082	0.082	0.081	0.082	0.063	0.061	0.061	0.061	0.062	0.061	0.062	0.064	0.061	0.081	0.08	0.078	0.08	0.076	0.08	0.08	0.08	0.08	0.085	0.065	0.062	0.06	0.061	0.062	0.061	0.061	0.061	0.062	0.079
04:40:06	0	0.062	0.061	0.063	0.061	0.06	0.062	0.062	0.063	0.063	0.081	0.083	0.085	0.083	0.085	0.081	0.084	0.083	0.082	0.083	0.063	0.061	0.061	0.061	0.062	0.061	0.062	0.062	0.061	0.082	0.081	0.079	0.082	0.077	0.081	0.081	0.082	0.082	0.086	0.065	0.062	0.061	0.061	0.063	0.061	0.062	0.062	0.062	0.08
04:45:06	0	0.062	0.061	0.063	0.061	0.061	0.062	0.062	0.063	0.063	0.082	0.084	0.086	0.084	0.086	0.081	0.085	0.084	0.083	0.084	0.063	0.061	0.061	0.061	0.062	0.062	0.062	0.064	0.062	0.083	0.082	0.08	0.082	0.077	0.082	0.082	0.082	0.082	0.087	0.065	0.062	0.061	0.061	0.062	0.062	0.062	0.062	0.063	0.081
04:50:06	0	0.062	0.061	0.063	0.062	0.061	0.062	0.062	0.063	0.063	0.083	0.086	0.087	0.086	0.087	0.083	0.087	0.085	0.085	0.086	0.064	0.061	0.062	0.061	0.062	0.062	0.062	0.063	0.062	0.084	0.083	0.081	0.084	0.078	0.083	0.083	0.084	0.083	0.088	0.066	0.062	0.061	0.062	0.063	0.062	0.062	0.062	0.063	0.083
04:55:06	0	0.062	0.061	0.063	0.062	0.061	0.062	0.062	0.064	0.064	0.085	0.088	0.088	0.088	0.09	0.085	0.088	0.087	0.086	0.087	0.064	0.061	0.062	0.061	0.062	0.062	0.063	0.063	0.062	0.086	0.085	0.082	0.085	0.079	0.085	0.085	0.085	0.085	0.09	0.066	0.062	0.061	0.062	0.063	0.062	0.062	0.062	0.063	0.084
05:00:06	0	0.062	0.061	0.064	0.062	0.061	0.062	0.062	0.064	0.064	0.086	0.089	0.091	0.089	0.092	0.086	0.09	0.088	0.088	0.088	0.064	0.062	0.062	0.062	0.063	0.062	0.063	0.065	0.062	0.087	0.086	0.084	0.086	0.08	0.086	0.086	0.086	0.086	0.09	0.066	0.062	0.062	0.062	0.063	0.062	0.062	0.062	0.063	0.085
05:05:06	0	0.063	0.062	0.064	0.062	0.061	0.062	0.062	0.064	0.064	0.089	0.091	0.092	0.091	0.094	0.088	0.091	0.09	0.09	0.09	0.064	0.062	0.062	0.062	0.063	0.062	0.063	0.064	0.062	0.089	0.088	0.085	0.088	0.082	0.088	0.088	0.088	0.088	0.092	0.066	0.063	0.062	0.062	0.063	0.062	0.062	0.063	0.063	0.087
05:10:06	0	0.063	0.062	0.064	0.062	0.062	0.063	0.063	0.065	0.064	0.09	0.094	0.095	0.094	0.097	0.09	0.093	0.092	0.093	0.092	0.064	0.062	0.062	0.062	0.063	0.062	0.063	0.065	0.063	0.092	0.09	0.087	0.09	0.083	0.09	0.09	0.09	0.09	0.095	0.067	0.063	0.062	0.062	0.063	0.063	0.063	0.063	0.064	0.089
05:15:06	0	0.063	0.062	0.064	0.063	0.062	0.063	0.063	0.065	0.064	0.093	0.097	0.097	0.096	0.1	0.092	0.096	0.095	0.095	0.094	0.065	0.063	0.063	0.062	0.064	0.063	0.064	0.065	0.063	0.094	0.092	0.089	0.092	0.085	0.092	0.092	0.092	0.092	0.097	0.067	0.063	0.062	0.063	0.064	0.063	0.063	0.063	0.064	0.091
05:20:06	0	0.063	0.062	0.065	0.063	0.062	0.063	0.063	0.065	0.065	0.095	0.099	0.099	0.098	0.102	0.094	0.098	0.097	0.097	0.097	0.065	0.063	0.063	0.062	0.064	0.063	0.064	0.065	0.063	0.097	0.094	0.091	0.094	0.086	0.094	0.094	0.095	0.094	0.099	0.067	0.063	0.063	0.063	0.064	0.063	0.063	0.064	0.064	0.093
05:25:06	0	0.064	0.063	0.065	0.063	0.062	0.064	0.063	0.066	0.065	0.098	0.103	0.102	0.101	0.106	0.098	0.102	0.1	0.101	0.1	0.065	0.063	0.064	0.063	0.065	0.063	0.065	0.067	0.063	0.1	0.097	0.094	0.097	0.088	0.097	0.097	0.097	0.097	0.102	0.067	0.064	0.063	0.063	0.064	0.063	0.063	0.064	0.064	0.096
05:30:06	0	0.064	0.063	0.065	0.064	0.063	0.064	0.064	0.066	0.065	0.102	0.106	0.106	0.104	0.11	0.101	0.105	0.103	0.105	0.103	0.066	0.063	0.064	0.063	0.065	0.064	0.065	0.065	0.064	0.103	0.1	0.096	0.099	0.091	0.1	0.1	0.1	0.1	0.105	0.068	0.064	0.063	0.064	0.065	0.064	0.064	0.065	0.065	0.099
05:35:06	0	0.064	0.064	0.066	0.064	0.063	0.064	0.064	0.066	0.066	0.105	0.11	0.108	0.106	0.116	0.104	0.108	0.106	0.109	0.106	0.066	0.064	0.064	0.063	0.065	0.064	0.065	0.067	0.064	0.106	0.103	0.099	0.102	0.093	0.103	0.103	0.103	0.103	0.108	0.068	0.064	0.064	0.064	0.065	0.064	0.064	0.065	0.065	0.102
05:40:06	0	0.065	0.064	0.066	0.064	0.063	0.064	0.065	0.067	0.066	0.108	0.119	0.11	0.109	0.124	0.107	0.113	0.109	0.114	0.109	0.066	0.064	0.065	0.064	0.066	0.064	0.066	0.067	0.064	0.11	0.104	0.102	0.104	0.096	0.105	0.105	0.105	0.106	0.112	0.068	0.065	0.063	0.064	0.066	0.065	0.064	0.065	0.065	0.106
05:45:06	0	0.065	0.065	0.067	0.065	0.064	0.065	0.065	0.067	0.066	0.114	0.12	0.122	0.126	0.13	0.113	0.122	0.117	0.121	0.114	0.067	0.064	0.065	0.064	0.066	0.065	0.067	0.066	0.065	0.112	0.104	0.105	0.104	0.099	0.104	0.106	0.106	0.106	0.117	0.069	0.065	0.064	0.065	0.066	0.065	0.065	0.066	0.066	0.111
05:50:06	0	0.065	0.065	0.067	0.065	0.064	0.065	0.065	0.068	0.067	0.118	0.119	0.133	0.129	0.131	0.116	0.121	0.124	0.121	0.118	0.067	0.065	0.066	0.064	0.067	0.065	0.067	0.066	0.065	0.119	0.116	0.106	0.109	0.101	0.11	0.111	0.108	0.109	0.123	0.069	0.066	0.065	0.066	0.067	0.066	0.065	0.066	0.066	0.115
05:55:06	0	0.066	0.065	0.068	0.066	0.065	0.066	0.066	0.068	0.067	0.119	0.129	0.136	0.134	0.134	0.122	0.129	0.134	0.132	0.12	0.067	0.065	0.066	0.065	0.068	0.066	0.068	0.068	0.066	0.122	0.125	0.115	0.121	0.105	0.12	0.122	0.117	0.116	0.123	0.07	0.066	0.065	0.066	0.067	0.066	0.066	0.067	0.066	0.118
06:00:06	0	0.066	0.066	0.068	0.066	0.065	0.066	0.066	0.069	0.068	0.127	0.134	0.136	0.135	0.138	0.125	0.134	0.136	0.133	0.125	0.068	0.066	0.067	0.066	0.068	0.066	0.069	0.071	0.066	0.129	0.127	0.123	0.126	0.109	0.126	0.128	0.129	0.13	0.129	0.07	0.067	0.065	0.066	0.068	0.067	0.066	0.067	0.067	0.121
06:05:06	0	0.067	0.066	0.069	0.067	0.066	0.067	0.067	0.07	0.068	0.127	0.137	0.138	0.137	0.142	0.128	0.137	0.138	0.136	0.129	0.069	0.066	0.067	0.066	0.069	0.067	0.069	0.068	0.067	0.132	0.131	0.129	0.131	0.111	0.132	0.13	0.131	0.137	0.134	0.071	0.067	0.066	0.067	0.069	0.068	0.067	0.068	0.067	0.126
06:10:06	0	0.068	0.067	0.069	0.068	0.067	0.068	0.068	0.071	0.069	0.136	0.14	0.142	0.141	0.146	0.135	0.141	0.143	0.143	0.135	0.07	0.067	0.068	0.067	0.069	0.068	0.071	0.069	0.068	0.136	0.134	0.132	0.135	0.115	0.137	0.136	0.135	0.141	0.139	0.071	0.068	0.067	0.068	0.07	0.069	0.068	0.069	0.068	0.133
06:15:05	0	0.068	0.068	0.07	0.068	0.067	0.068	0.068	0.072	0.069	0.141	0.146	0.147	0.148	0.151	0.137	0.146	0.147	0.146	0.139	0.07	0.068	0.069	0.068	0.07	0.069	0.071	0.07	0.068	0.142	0.138	0.137	0.14	0.117	0.139	0.138	0.138	0.143	0.143	0.072	0.069	0.068	0.068	0.07	0.069	0.069	0.069	0.069	0.135
06:20:06	0	0.069	0.069	0.071	0.069	0.068	0.069	0.069	0.072	0.07	0.142	0.152	0.153	0.155	0.157	0.143	0.151	0.151	0.15	0.137	0.071	0.069	0.07	0.069	0.072	0.07	0.072	0.071	0.069	0.144	0.141	0.142	0.144	0.128	0.142	0.142	0.143	0.147	0.143	0.073	0.07	0.069	0.069	0.071	0.07	0.07	0.07	0.069	0.139
06:25:06	0	0.07	0.07	0.072	0.07	0.069	0.07	0.07	0.073	0.071	0.145	0.152	0.157	0.154	0.158	0.142	0.155	0.155	0.152	0.141	0.072	0.069	0.071	0.07	0.073	0.071	0.074	0.071	0.07	0.146	0.146	0.141	0.145	0.129	0.145	0.146	0.143	0.148	0.148	0.074	0.071	0.07	0.07	0.072	0.071	0.071	0.071	0.07	0.14
06:30:06	0	0.07	0.07	0.072	0.071	0.07	0.07	0.07	0.074	0.071	0.151	0.157	0.158	0.159	0.159	0.147	0.155	0.155	0.155	0.145	0.073	0.07	0.072	0.071	0.075	0.072	0.075	0.073	0.07	0.149	0.148	0.144	0.147	0.133	0.146	0.147	0.147	0.15	0.15	0.074	0.072	0.071	0.071	0.073	0.072	0.072	0.072	0.071	0.143
06:35:06	0	0.071	0.071	0.074	0.072	0.071	0.072	0.071	0.075	0.073	0.146	0.155	0.161	0.158	0.161	0.151	0.157	0.16	0.156	0.15	0.074	0.071	0.073	0.072	0.077	0.073	0.076	0.074	0.072	0.152	0.151	0.146	0.149	0.137	0.151	0.152	0.152	0.155	0.154	0.075	0.073	0.072	0.073	0.074	0.074	0.073	0.074	0.073	0.146
06:40:06	0	0.073	0.072	0.075	0.073	0.072	0.073	0.073	0.077	0.074	0.156	0.161	0.162	0.162	0.162	0.152	0.161	0.16	0.16	0.15	0.075	0.072	0.075	0.074	0.081	0.075	0.078	0.076	0.072	0.153	0.157	0.152	0.153	0.14	0.152	0.154	0.156	0.158	0.156	0.076	0.074	0.074	0.074	0.076	0.076	0.075	0.077	0.074	0.152
06:45:06	0	0.073	0.073	0.076	0.074	0.073	0.074	0.074	0.078	0.075	0.156	0.16	0.164	0.166	0.166	0.157	0.163	0.165	0.164	0.156	0.076	0.073	0.078	0.077	0.09	0.078	0.081	0.078	0.073	0.155	0.154	0.15	0.157	0.139	0.153	0.157	0.157	0.162	0.155	0.078	0.076	0.077	0.076	0.078	0.079	0.077	0.085	0.075	0.153
06:50:06	0	0.074	0.075	0.077	0.076	0.074	0.075	0.075	0.08	0.076	0.161	0.17	0.173	0.169	0.171	0.164	0.17	0.167	0.166	0.16	0.077	0.075	0.085	0.082	0.09	0.084	0.085	0.083	0.075	0.162	0.162	0.157	0.159	0.15	0.161	0.161	0.164	0.166	0.161	0.079	0.08	0.085	0.08	0.082	0.086	0.083	0.093	0.078	0.159
06:55:06	0	0.077	0.076	0.079	0.078	0.076	0.077	0.077	0.082	0.078	0.168	0.173	0.178	0.173	0.175	0.17	0.177	0.176	0.174	0.163	0.079	0.078	0.097	0.092	0.088	0.096	0.092	0.095	0.077	0.165	0.167	0.161	0.164	0.153	0.166	0.166	0.169	0.17	0.166	0.08	0.088	0.091	0.087	0.09	0.092	0.09	0.089	0.082	0.163
07:00:06	0	0.078	0.078	0.081	0.08	0.078	0.079	0.079	0.083	0.079	0.168	0.174	0.178	0.173	0.175	0.169	0.177	0.176	0.173	0.169	0.081	0.081	0.089	0.085	0.086	0.093	0.098	0.097	0.079	0.167	0.17	0.161	0.163	0.154	0.168	0.169	0.171	0.168	0.166	0.083	0.096	0.087	0.091	0.093	0.088	0.093	0.087	0.087	0.165
07:05:06	0	0.08	0.08	0.084	0.083	0.081	0.081	0.081	0.087	0.081	0.175	0.178	0.182	0.179	0.182	0.176	0.18	0.181	0.182	0.169	0.083	0.086	0.096	0.087	0.086	0.092	0.103	0.094	0.082	0.175	0.172	0.169	0.171	0.157	0.171	0.172	0.175	0.176	0.173	0.085	0.095	0.084	0.089	0.093	0.091	0.093	0.089	0.091	0.17
07:10:06	0	0.082	0.084	0.089	0.091	0.087	0.088	0.087	0.096	0.085	0.174	0.182	0.186	0.183	0.188	0.178	0.185	0.185	0.184	0.179	0.088	0.092	0.093	0.088	0.087	0.092	0.106	0.096	0.088	0.176	0.177	0.17	0.174	0.162	0.176	0.177	0.179	0.181	0.176	0.088	0.092	0.083	0.087	0.089	0.094	0.094	0.088	0.093	0.176
07:15:06	0	0.085	0.091	0.093	0.093	0.093	0.091	0.093	0.098	0.087	0.181	0.186	0.191	0.19	0.192	0.186	0.188	0.191	0.187	0.184	0.093	0.101	0.09	0.087	0.088	0.089	0.106	0.098	0.092	0.179	0.179	0.173	0.179	0.168	0.178	0.18	0.184	0.186	0.177	0.092	0.095	0.083	0.088	0.088	0.095	0.093	0.087	0.093	0.178
07:20:06	0	0.091	0.096	0.097	0.091	0.095	0.094	0.093	0.099	0.092	0.192	0.192	0.195	0.192	0.195	0.19	0.194	0.194	0.192	0.191	0.097	0.101	0.09	0.086	0.089	0.088	0.106	0.097	0.096	0.183	0.183	0.179	0.184	0.174	0.181	0.182	0.186	0.188	0.183	0.097	0.098	0.085	0.088	0.088	0.096	0.093	0.088	0.095	0.181
07:25:06	0	0.097	0.102	0.097	0.09	0.096	0.09	0.09	0.097	0.099	0.19	0.19	0.194	0.193	0.195	0.193	0.198	0.195	0.194	0.187	0.098	0.104	0.091	0.089	0.093	0.09	0.107	0.1	0.101	0.183	0.185	0.179	0.184	0.174	0.184	0.186	0.187	0.19	0.185	0.098	0.101	0.086	0.089	0.09	0.096	0.094	0.09	0.094	0.182
07:30:06	0	0.101	0.101	0.098	0.092	0.1	0.093	0.094	0.1	0.103	0.195	0.198	0.2	0.197	0.201	0.196	0.2	0.198	0.199	0.187	0.099	0.105	0.089	0.089	0.094	0.091	0.109	0.1	0.102	0.187	0.188	0.183	0.189	0.182	0.189	0.187	0.189	0.192	0.189	0.099	0.098	0.086	0.091	0.092	0.093	0.096	0.092	0.098	0.185
07:35:06	0	0.099	0.096	0.093	0.093	0.094	0.092	0.093	0.098	0.1	0.2	0.199	0.207	0.202	0.204	0.198	0.203	0.202	0.205	0.2	0.097	0.103	0.089	0.09	0.093	0.089	0.11	0.099	0.098	0.192	0.194	0.188	0.193	0.189	0.193	0.192	0.195	0.196	0.194	0.098	0.093	0.089	0.092	0.093	0.093	0.097	0.092	0.099	0.191
07:40:06	0	0.099	0.096	0.096	0.091	0.091	0.091	0.091	0.094	0.098	0.192	0.204	0.204	0.202	0.205	0.197	0.202	0.2	0.202	0.199	0.098	0.104	0.092	0.092	0.096	0.093	0.113	0.1	0.102	0.195	0.194	0.193	0.195	0.182	0.193	0.192	0.197	0.197	0.195	0.1	0.095	0.09	0.092	0.093	0.094	0.096	0.094	0.099	0.194
07:45:06	0	0.104	0.103	0.1	0.098	0.094	0.095	0.096	0.098	0.101	0.204	0.203	0.21	0.204	0.212	0.208	0.208	0.207	0.211	0.207	0.1	0.107	0.093	0.092	0.099	0.096	0.114	0.103	0.102	0.197	0.199	0.193	0.197	0.191	0.198	0.2	0.2	0.205	0.205	0.104	0.098	0.092	0.094	0.096	0.098	0.096	0.096	0.1	0.199
07:50:06	0	0.093	0.103	0.102	0.099	0.093	0.096	0.097	0.102	0.1	0.207	0.213	0.216	0.212	0.215	0.208	0.212	0.212	0.213	0.209	0.101	0.11	0.095	0.093	0.1	0.098	0.118	0.103	0.103	0.209	0.204	0.202	0.208	0.197	0.206	0.203	0.21	0.209	0.205	0.103	0.099	0.096	0.096	0.099	0.1	0.099	0.099	0.102	0.201
07:55:06	0	0.098	0.105	0.105	0.104	0.105	0.101	0.101	0.103	0.103	0.211	0.219	0.221	0.216	0.22	0.212	0.216	0.217	0.218	0.208	0.103	0.111	0.097	0.096	0.103	0.099	0.122	0.103	0.104	0.215	0.208	0.207	0.215	0.207	0.209	0.208	0.216	0.213	0.211	0.106	0.102	0.098	0.098	0.102	0.103	0.1	0.102	0.104	0.21
08:00:06	0	0.102	0.103	0.106	0.105	0.103	0.104	0.103	0.106	0.103	0.219	0.225	0.228	0.222	0.226	0.218	0.221	0.22	0.222	0.217	0.107	0.114	0.099	0.099	0.105	0.102	0.123	0.105	0.107	0.217	0.213	0.208	0.217	0.209	0.215	0.211	0.218	0.214	0.215	0.11	0.104	0.098	0.101	0.102	0.103	0.102	0.103	0.105	0.214
08:05:06	0	0.107	0.105	0.107	0.105	0.102	0.106	0.105	0.107	0.107	0.228	0.228	0.236	0.229	0.231	0.228	0.23	0.227	0.229	0.221	0.105	0.113	0.1	0.1	0.104	0.105	0.126	0.109	0.107	0.222	0.217	0.218	0.222	0.216	0.221	0.218	0.226	0.222	0.221	0.108	0.105	0.1	0.102	0.103	0.105	0.101	0.104	0.105	0.226
08:10:06	0	0.1	0.103	0.105	0.105	0.099	0.103	0.103	0.105	0.105	0.228	0.228	0.236	0.23	0.232	0.232	0.231	0.228	0.231	0.23	0.106	0.112	0.101	0.1	0.105	0.105	0.128	0.107	0.108	0.222	0.22	0.217	0.223	0.221	0.222	0.218	0.224	0.225	0.227	0.11	0.107	0.104	0.104	0.107	0.106	0.104	0.104	0.106	0.23
08:15:06	0	0.103	0.106	0.108	0.106	0.104	0.107	0.106	0.108	0.11	0.236	0.236	0.242	0.239	0.24	0.235	0.241	0.237	0.238	0.234	0.105	0.112	0.103	0.101	0.106	0.106	0.129	0.106	0.11	0.232	0.229	0.227	0.227	0.231	0.228	0.226	0.232	0.232	0.23	0.115	0.108	0.107	0.106	0.11	0.109	0.109	0.108	0.108	0.232
08:20:06	0	0.105	0.11	0.111	0.107	0.106	0.106	0.11	0.113	0.111	0.239	0.24	0.246	0.241	0.243	0.242	0.244	0.242	0.246	0.24	0.109	0.116	0.106	0.103	0.111	0.109	0.133	0.112	0.114	0.232	0.232	0.229	0.231	0.231	0.232	0.231	0.236	0.237	0.237	0.117	0.111	0.109	0.109	0.111	0.11	0.113	0.113	0.11	0.233
08:25:06	0	0.119	0.116	0.113	0.105	0.106	0.106	0.107	0.11	0.109	0.24	0.241	0.247	0.244	0.245	0.241	0.244	0.243	0.246	0.241	0.11	0.116	0.106	0.104	0.111	0.11	0.132	0.111	0.111	0.237	0.234	0.231	0.231	0.232	0.233	0.234	0.236	0.237	0.237	0.118	0.11	0.109	0.11	0.112	0.113	0.112	0.111	0.11	0.239
08:30:06	0	0.112	0.116	0.121	0.113	0.113	0.115	0.115	0.116	0.115	0.25	0.25	0.256	0.252	0.253	0.249	0.253	0.251	0.254	0.244	0.116	0.123	0.111	0.109	0.117	0.113	0.135	0.118	0.118	0.244	0.244	0.237	0.238	0.239	0.239	0.242	0.244	0.243	0.245	0.118	0.115	0.112	0.113	0.117	0.118	0.118	0.12	0.114	0.244
08:35:06	0	0.109	0.121	0.12	0.114	0.12	0.115	0.114	0.115	0.113	0.254	0.256	0.26	0.256	0.26	0.256	0.257	0.255	0.259	0.251	0.116	0.123	0.115	0.112	0.117	0.114	0.137	0.114	0.115	0.25	0.249	0.245	0.248	0.247	0.251	0.248	0.252	0.255	0.251	0.12	0.116	0.116	0.114	0.12	0.118	0.117	0.121	0.115	0.252
08:40:06	0	0.113	0.125	0.122	0.116	0.116	0.116	0.114	0.116	0.122	0.264	0.26	0.266	0.259	0.265	0.262	0.261	0.259	0.261	0.256	0.12	0.127	0.124	0.119	0.127	0.119	0.144	0.122	0.121	0.256	0.257	0.249	0.257	0.251	0.259	0.247	0.256	0.262	0.252	0.124	0.122	0.123	0.118	0.122	0.122	0.12	0.124	0.118	0.262
08:45:06	0	0.116	0.127	0.118	0.112	0.114	0.116	0.112	0.118	0.118	0.264	0.261	0.268	0.261	0.264	0.262	0.264	0.262	0.264	0.258	0.123	0.126	0.123	0.118	0.13	0.12	0.142	0.123	0.122	0.259	0.257	0.25	0.26	0.254	0.259	0.253	0.26	0.265	0.256	0.125	0.123	0.123	0.12	0.124	0.123	0.122	0.126	0.119	0.267
08:50:06	0	0.122	0.133	0.126	0.118	0.124	0.121	0.117	0.129	0.128	0.275	0.272	0.274	0.269	0.274	0.265	0.27	0.268	0.273	0.264	0.121	0.127	0.125	0.119	0.133	0.121	0.145	0.126	0.126	0.266	0.263	0.257	0.264	0.259	0.262	0.258	0.264	0.27	0.261	0.129	0.126	0.129	0.123	0.128	0.129	0.129	0.131	0.123	0.272
08:55:06	0	0.125	0.118	0.123	0.116	0.122	0.123	0.118	0.119	0.121	0.273	0.272	0.276	0.27	0.273	0.267	0.272	0.269	0.273	0.266	0.122	0.124	0.123	0.119	0.127	0.121	0.147	0.124	0.122	0.271	0.264	0.258	0.266	0.263	0.263	0.261	0.267	0.269	0.262	0.13	0.125	0.126	0.122	0.129	0.131	0.13	0.128	0.123	0.276
09:00:06	0	0.122	0.119	0.121	0.117	0.129	0.123	0.12	0.124	0.129	0.275	0.275	0.279	0.275	0.278	0.274	0.276	0.274	0.278	0.275	0.122	0.126	0.122	0.12	0.126	0.122	0.149	0.128	0.121	0.274	0.266	0.261	0.271	0.267	0.265	0.265	0.268	0.269	0.268	0.128	0.128	0.125	0.126	0.13	0.132	0.132	0.129	0.124	0.277
09:05:06	0	0.129	0.123	0.123	0.123	0.127	0.123	0.12	0.127	0.125	0.285	0.288	0.289	0.285	0.282	0.281	0.284	0.286	0.286	0.278	0.127	0.132	0.129	0.126	0.132	0.126	0.151	0.133	0.128	0.281	0.282	0.281	0.281	0.278	0.277	0.279	0.285	0.283	0.275	0.132	0.131	0.126	0.13	0.136	0.135	0.135	0.134	0.123	0.287
09:10:06	0	0.131	0.126	0.129	0.122	0.138	0.126	0.126	0.131	0.137	0.288	0.291	0.295	0.29	0.293	0.287	0.287	0.289	0.294	0.283	0.134	0.134	0.129	0.126	0.133	0.127	0.155	0.136	0.135	0.282	0.283	0.28	0.282	0.285	0.282	0.282	0.285	0.284	0.278	0.138	0.134	0.128	0.132	0.139	0.14	0.137	0.138	0.126	0.284
09:15:06	0	0.132	0.127	0.131	0.121	0.139	0.124	0.126	0.129	0.152	0.292	0.29	0.295	0.288	0.29	0.288	0.29	0.288	0.293	0.285	0.141	0.136	0.13	0.126	0.135	0.129	0.157	0.139	0.132	0.285	0.281	0.277	0.283	0.288	0.279	0.281	0.282	0.282	0.279	0.146	0.133	0.128	0.132	0.137	0.139	0.133	0.143	0.127	0.29
09:20:06	0	0.132	0.141	0.133	0.124	0.137	0.124	0.124	0.139	0.132	0.304	0.297	0.305	0.293	0.294	0.292	0.292	0.291	0.294	0.29	0.132	0.138	0.136	0.131	0.139	0.132	0.155	0.136	0.129	0.297	0.287	0.281	0.293	0.297	0.282	0.287	0.288	0.286	0.283	0.14	0.137	0.132	0.134	0.138	0.143	0.14	0.144	0.131	0.299
09:25:06	0	0.13	0.129	0.134	0.129	0.142	0.124	0.124	0.135	0.13	0.299	0.301	0.307	0.297	0.299	0.297	0.299	0.298	0.305	0.294	0.136	0.14	0.142	0.137	0.145	0.138	0.162	0.137	0.131	0.293	0.293	0.289	0.294	0.295	0.292	0.292	0.296	0.295	0.291	0.142	0.142	0.136	0.137	0.141	0.147	0.144	0.147	0.134	0.295
09:30:06	0	0.137	0.128	0.13	0.127	0.145	0.126	0.127	0.129	0.131	0.302	0.306	0.307	0.303	0.306	0.302	0.302	0.302	0.305	0.297	0.134	0.137	0.14	0.134	0.143	0.136	0.16	0.136	0.132	0.295	0.296	0.292	0.296	0.301	0.294	0.294	0.3	0.298	0.292	0.147	0.147	0.137	0.143	0.143	0.148	0.142	0.152	0.137	0.302
09:35:06	0	0.137	0.132	0.137	0.133	0.146	0.129	0.127	0.134	0.137	0.313	0.305	0.314	0.304	0.305	0.304	0.303	0.302	0.304	0.3	0.141	0.144	0.15	0.143	0.15	0.145	0.162	0.151	0.137	0.306	0.306	0.304	0.307	0.307	0.303	0.304	0.313	0.302	0.292	0.146	0.156	0.145	0.15	0.155	0.157	0.15	0.164	0.143	0.307
09:40:06	0	0.141	0.134	0.142	0.135	0.151	0.135	0.134	0.147	0.145	0.314	0.313	0.317	0.312	0.313	0.312	0.311	0.309	0.314	0.306	0.141	0.141	0.149	0.141	0.153	0.149	0.167	0.151	0.14	0.303	0.307	0.303	0.304	0.306	0.305	0.305	0.308	0.306	0.298	0.146	0.154	0.145	0.148	0.153	0.157	0.152	0.157	0.141	0.306
09:45:06	0	0.147	0.14	0.139	0.138	0.147	0.131	0.133	0.138	0.145	0.311	0.314	0.318	0.312	0.313	0.314	0.315	0.315	0.318	0.311	0.146	0.148	0.153	0.145	0.153	0.149	0.168	0.156	0.145	0.304	0.306	0.303	0.305	0.307	0.306	0.306	0.309	0.308	0.302	0.151	0.157	0.151	0.152	0.155	0.16	0.156	0.159	0.142	0.309
09:50:06	0	0.145	0.14	0.141	0.143	0.155	0.14	0.141	0.147	0.145	0.317	0.321	0.321	0.319	0.321	0.318	0.318	0.318	0.323	0.312	0.15	0.148	0.158	0.153	0.157	0.154	0.169	0.159	0.143	0.306	0.311	0.307	0.308	0.315	0.311	0.311	0.313	0.314	0.305	0.155	0.162	0.154	0.157	0.157	0.162	0.16	0.164	0.145	0.31
09:55:06	0	0.143	0.141	0.142	0.14	0.152	0.14	0.135	0.144	0.154	0.322	0.321	0.324	0.32	0.321	0.321	0.319	0.316	0.324	0.313	0.15	0.152	0.161	0.156	0.162	0.155	0.17	0.157	0.148	0.315	0.314	0.313	0.316	0.325	0.315	0.312	0.318	0.317	0.307	0.159	0.167	0.158	0.159	0.163	0.165	0.163	0.166	0.146	0.318
10:00:06	0	0.15	0.141	0.149	0.142	0.155	0.142	0.14	0.143	0.152	0.324	0.322	0.327	0.322	0.324	0.323	0.323	0.32	0.327	0.317	0.153	0.151	0.165	0.153	0.168	0.153	0.173	0.163	0.146	0.319	0.319	0.317	0.325	0.335	0.318	0.316	0.324	0.324	0.31	0.162	0.164	0.161	0.16	0.167	0.164	0.163	0.169	0.152	0.325
10:05:06	0	0.148	0.147	0.143	0.15	0.155	0.141	0.139	0.155	0.157	0.326	0.326	0.331	0.327	0.328	0.327	0.325	0.324	0.329	0.322	0.157	0.158	0.168	0.158	0.171	0.16	0.173	0.162	0.149	0.321	0.322	0.319	0.327	0.34	0.321	0.321	0.327	0.33	0.312	0.162	0.168	0.164	0.166	0.169	0.169	0.162	0.172	0.152	0.327
10:10:06	0	0.149	0.145	0.153	0.15	0.163	0.146	0.148	0.155	0.161	0.337	0.333	0.34	0.333	0.334	0.333	0.332	0.331	0.335	0.328	0.163	0.163	0.171	0.167	0.172	0.167	0.178	0.17	0.156	0.327	0.328	0.325	0.329	0.35	0.326	0.328	0.331	0.335	0.32	0.163	0.172	0.164	0.169	0.171	0.17	0.163	0.175	0.156	0.333
10:15:06	0	0.148	0.153	0.154	0.151	0.157	0.145	0.143	0.156	0.156	0.343	0.34	0.346	0.341	0.339	0.34	0.335	0.335	0.341	0.33	0.162	0.161	0.174	0.165	0.175	0.168	0.175	0.167	0.155	0.332	0.336	0.331	0.334	0.353	0.332	0.332	0.336	0.339	0.322	0.164	0.175	0.167	0.166	0.167	0.172	0.166	0.172	0.158	0.336
10:20:06	0	0.162	0.155	0.162	0.154	0.161	0.151	0.155	0.16	0.162	0.354	0.346	0.354	0.344	0.344	0.345	0.34	0.342	0.345	0.336	0.161	0.166	0.17	0.172	0.172	0.174	0.182	0.177	0.161	0.344	0.344	0.342	0.344	0.364	0.345	0.346	0.349	0.353	0.33	0.167	0.179	0.165	0.173	0.169	0.173	0.166	0.177	0.159	0.342
10:25:06	0	0.149	0.162	0.157	0.16	0.173	0.151	0.148	0.159	0.16	0.353	0.351	0.355	0.352	0.352	0.353	0.351	0.351	0.355	0.344	0.162	0.168	0.174	0.169	0.174	0.17	0.186	0.178	0.164	0.341	0.344	0.339	0.34	0.367	0.343	0.343	0.345	0.348	0.335	0.174	0.177	0.169	0.176	0.166	0.178	0.169	0.18	0.165	0.342
10:30:06	0	0.154	0.158	0.158	0.16	0.169	0.155	0.151	0.161	0.166	0.362	0.356	0.361	0.357	0.356	0.357	0.353	0.354	0.356	0.346	0.169	0.169	0.18	0.18	0.18	0.18	0.187	0.176	0.168	0.346	0.349	0.345	0.344	0.376	0.346	0.347	0.35	0.351	0.337	0.173	0.177	0.174	0.176	0.17	0.178	0.174	0.181	0.162	0.345
10:35:06	0	0.153	0.162	0.161	0.163	0.173	0.158	0.154	0.163	0.163	0.366	0.362	0.366	0.362	0.364	0.363	0.359	0.36	0.364	0.353	0.157	0.169	0.178	0.173	0.178	0.174	0.19	0.175	0.169	0.351	0.354	0.349	0.349	0.383	0.352	0.351	0.357	0.358	0.342	0.168	0.177	0.174	0.175	0.17	0.179	0.175	0.182	0.166	0.349
10:40:06	0	0.161	0.166	0.163	0.161	0.175	0.159	0.162	0.165	0.164	0.37	0.365	0.372	0.365	0.366	0.367	0.364	0.364	0.366	0.355	0.165	0.17	0.182	0.177	0.183	0.179	0.192	0.182	0.161	0.355	0.359	0.353	0.356	0.39	0.356	0.356	0.361	0.362	0.346	0.17	0.181	0.178	0.18	0.174	0.178	0.178	0.179	0.168	0.357
10:45:06	0	0.165	0.167	0.165	0.168	0.18	0.166	0.166	0.173	0.167	0.375	0.37	0.375	0.37	0.37	0.372	0.368	0.37	0.372	0.365	0.169	0.17	0.182	0.177	0.183	0.178	0.193	0.183	0.168	0.359	0.363	0.356	0.358	0.39	0.359	0.359	0.364	0.365	0.351	0.172	0.182	0.178	0.182	0.174	0.183	0.178	0.179	0.169	0.36
10:50:06	0	0.168	0.172	0.169	0.173	0.188	0.169	0.167	0.176	0.173	0.386	0.377	0.384	0.377	0.377	0.379	0.374	0.378	0.379	0.372	0.165	0.177	0.186	0.18	0.186	0.18	0.198	0.185	0.167	0.366	0.371	0.364	0.364	0.404	0.366	0.367	0.37	0.37	0.358	0.178	0.185	0.181	0.184	0.179	0.182	0.182	0.181	0.172	0.366
10:55:06	0	0.166	0.173	0.169	0.17	0.181	0.167	0.169	0.171	0.171	0.388	0.381	0.387	0.381	0.381	0.386	0.379	0.382	0.383	0.373	0.164	0.18	0.187	0.182	0.187	0.182	0.197	0.178	0.167	0.374	0.378	0.37	0.37	0.409	0.373	0.374	0.378	0.379	0.364	0.172	0.184	0.181	0.183	0.18	0.18	0.183	0.182	0.171	0.374
11:00:06	0	0.171	0.174	0.172	0.172	0.183	0.172	0.172	0.177	0.178	0.392	0.385	0.39	0.384	0.385	0.39	0.383	0.387	0.388	0.379	0.163	0.184	0.191	0.187	0.19	0.187	0.2	0.178	0.171	0.378	0.382	0.375	0.378	0.414	0.377	0.381	0.382	0.383	0.371	0.174	0.183	0.185	0.181	0.181	0.179	0.184	0.183	0.17	0.379
11:05:06	0	0.172	0.174	0.173	0.174	0.189	0.173	0.172	0.178	0.179	0.397	0.394	0.396	0.389	0.387	0.391	0.386	0.387	0.391	0.387	0.165	0.181	0.189	0.185	0.19	0.187	0.199	0.181	0.174	0.381	0.387	0.38	0.381	0.422	0.382	0.384	0.386	0.387	0.373	0.176	0.183	0.184	0.18	0.182	0.181	0.185	0.184	0.169	0.383
11:10:06	0	0.178	0.178	0.178	0.177	0.192	0.174	0.174	0.178	0.184	0.404	0.399	0.402	0.394	0.392	0.399	0.392	0.392	0.393	0.39	0.17	0.181	0.194	0.191	0.196	0.193	0.201	0.187	0.18	0.388	0.395	0.387	0.384	0.427	0.388	0.392	0.393	0.393	0.379	0.175	0.184	0.19	0.183	0.188	0.181	0.189	0.189	0.169	0.389
11:15:06	0	0.175	0.179	0.176	0.175	0.191	0.172	0.172	0.178	0.179	0.41	0.406	0.409	0.402	0.399	0.404	0.399	0.401	0.399	0.39	0.172	0.184	0.194	0.19	0.196	0.192	0.203	0.189	0.179	0.397	0.402	0.395	0.389	0.432	0.398	0.398	0.401	0.403	0.384	0.177	0.19	0.192	0.187	0.19	0.186	0.191	0.192	0.173	0.396
11:20:06	0	0.188	0.19	0.185	0.184	0.198	0.181	0.182	0.185	0.191	0.414	0.406	0.409	0.405	0.405	0.41	0.406	0.407	0.407	0.398	0.179	0.19	0.203	0.198	0.204	0.2	0.207	0.195	0.185	0.399	0.402	0.398	0.392	0.438	0.397	0.398	0.402	0.402	0.39	0.179	0.191	0.197	0.19	0.194	0.187	0.194	0.196	0.174	0.398
11:25:06	0	0.184	0.186	0.183	0.188	0.202	0.185	0.184	0.191	0.188	0.413	0.407	0.41	0.406	0.405	0.411	0.406	0.407	0.408	0.404	0.177	0.188	0.198	0.194	0.2	0.195	0.203	0.194	0.183	0.396	0.399	0.397	0.394	0.435	0.399	0.4	0.403	0.405	0.393	0.182	0.194	0.196	0.192	0.194	0.191	0.196	0.197	0.177	0.396
11:30:06	0	0.185	0.188	0.184	0.184	0.197	0.181	0.18	0.187	0.188	0.418	0.415	0.415	0.413	0.409	0.417	0.409	0.41	0.411	0.406	0.181	0.189	0.199	0.195	0.2	0.196	0.208	0.195	0.184	0.405	0.414	0.408	0.401	0.446	0.406	0.411	0.41	0.413	0.398	0.185	0.197	0.197	0.194	0.196	0.193	0.196	0.197	0.178	0.407
11:35:06	0	0.191	0.194	0.192	0.191	0.205	0.188	0.186	0.19	0.189	0.425	0.424	0.425	0.419	0.417	0.424	0.415	0.415	0.413	0.413	0.184	0.195	0.203	0.198	0.202	0.199	0.211	0.197	0.188	0.415	0.419	0.417	0.407	0.453	0.414	0.415	0.419	0.419	0.403	0.191	0.202	0.201	0.2	0.202	0.198	0.202	0.202	0.183	0.415
11:40:06	0	0.191	0.198	0.195	0.195	0.206	0.191	0.191	0.195	0.196	0.424	0.421	0.424	0.422	0.421	0.429	0.421	0.422	0.421	0.419	0.188	0.199	0.205	0.203	0.208	0.204	0.212	0.203	0.194	0.41	0.415	0.412	0.407	0.454	0.412	0.413	0.416	0.417	0.402	0.192	0.201	0.203	0.199	0.202	0.197	0.202	0.204	0.183	0.412
11:45:06	0	0.195	0.199	0.193	0.195	0.211	0.195	0.196	0.2	0.195	0.432	0.423	0.427	0.426	0.421	0.432	0.42	0.423	0.421	0.421	0.187	0.197	0.207	0.204	0.206	0.206	0.212	0.203	0.194	0.414	0.422	0.419	0.413	0.461	0.416	0.419	0.42	0.423	0.409	0.196	0.205	0.203	0.201	0.202	0.202	0.204	0.204	0.186	0.418
11:50:06	0	0.197	0.202	0.2	0.199	0.211	0.196	0.197	0.2	0.2	0.432	0.427	0.43	0.428	0.425	0.435	0.426	0.426	0.426	0.423	0.193	0.203	0.209	0.206	0.21	0.207	0.218	0.206	0.198	0.415	0.419	0.417	0.414	0.461	0.418	0.419	0.424	0.424	0.409	0.199	0.206	0.209	0.205	0.207	0.201	0.207	0.208	0.189	0.419
11:55:06	0	0.204	0.208	0.204	0.201	0.212	0.198	0.199	0.202	0.205	0.433	0.426	0.43	0.43	0.427	0.44	0.427	0.429	0.43	0.429	0.196	0.206	0.211	0.209	0.214	0.211	0.218	0.211	0.2	0.417	0.421	0.419	0.418	0.471	0.419	0.422	0.426	0.427	0.415	0.202	0.21	0.211	0.208	0.21	0.205	0.21	0.211	0.193	0.422
12:00:06	0	0.199	0.203	0.2	0.2	0.212	0.199	0.199	0.205	0.203	0.439	0.432	0.434	0.435	0.431	0.443	0.43	0.432	0.434	0.434	0.196	0.204	0.21	0.208	0.212	0.209	0.221	0.211	0.203	0.422	0.425	0.424	0.424	0.472	0.424	0.425	0.43	0.431	0.417	0.203	0.209	0.21	0.208	0.21	0.206	0.211	0.212	0.194	0.426
12:05:06	0	0.207	0.208	0.205	0.203	0.215	0.202	0.203	0.208	0.208	0.442	0.433	0.436	0.436	0.435	0.446	0.435	0.438	0.439	0.442	0.202	0.208	0.214	0.211	0.215	0.211	0.222	0.211	0.203	0.423	0.426	0.425	0.424	0.476	0.424	0.427	0.431	0.432	0.422	0.206	0.213	0.214	0.212	0.213	0.208	0.214	0.214	0.197	0.428
12:10:06	0	0.205	0.209	0.205	0.208	0.218	0.206	0.208	0.211	0.209	0.449	0.44	0.442	0.442	0.438	0.451	0.438	0.441	0.441	0.446	0.2	0.209	0.214	0.211	0.215	0.212	0.222	0.211	0.203	0.428	0.435	0.434	0.43	0.486	0.431	0.434	0.437	0.437	0.426	0.208	0.214	0.212	0.21	0.211	0.211	0.213	0.213	0.198	0.438
12:15:06	0	0.207	0.209	0.208	0.208	0.217	0.204	0.205	0.207	0.211	0.455	0.448	0.452	0.445	0.439	0.457	0.44	0.442	0.441	0.448	0.204	0.211	0.218	0.214	0.218	0.215	0.229	0.212	0.207	0.434	0.445	0.438	0.433	0.497	0.438	0.441	0.444	0.444	0.429	0.211	0.218	0.218	0.216	0.219	0.215	0.218	0.219	0.201	0.442
12:20:06	0	0.211	0.213	0.211	0.211	0.222	0.212	0.212	0.214	0.212	0.458	0.451	0.453	0.45	0.447	0.459	0.446	0.45	0.447	0.454	0.207	0.214	0.221	0.218	0.222	0.219	0.233	0.217	0.211	0.438	0.442	0.441	0.438	0.492	0.44	0.44	0.447	0.447	0.431	0.214	0.22	0.22	0.217	0.22	0.217	0.22	0.221	0.204	0.445
12:25:06	0	0.21	0.216	0.214	0.217	0.226	0.213	0.214	0.214	0.213	0.461	0.453	0.458	0.455	0.451	0.463	0.452	0.455	0.453	0.459	0.207	0.216	0.223	0.22	0.223	0.22	0.234	0.218	0.211	0.441	0.447	0.447	0.441	0.501	0.443	0.445	0.45	0.451	0.436	0.215	0.222	0.221	0.219	0.219	0.218	0.22	0.222	0.206	0.446
12:30:06	0	0.216	0.218	0.218	0.213	0.224	0.209	0.209	0.215	0.221	0.469	0.456	0.459	0.457	0.453	0.465	0.451	0.456	0.454	0.455	0.208	0.218	0.224	0.221	0.225	0.221	0.235	0.22	0.212	0.441	0.448	0.448	0.444	0.502	0.444	0.446	0.451	0.453	0.436	0.215	0.222	0.221	0.219	0.22	0.219	0.221	0.221	0.206	0.45
12:35:06	0	0.214	0.224	0.22	0.219	0.231	0.215	0.215	0.22	0.222	0.473	0.461	0.465	0.464	0.46	0.472	0.457	0.46	0.458	0.467	0.212	0.223	0.228	0.225	0.231	0.225	0.242	0.224	0.216	0.447	0.456	0.457	0.449	0.507	0.45	0.452	0.457	0.457	0.441	0.221	0.227	0.227	0.224	0.225	0.224	0.224	0.226	0.21	0.455
12:40:06	0	0.217	0.225	0.221	0.22	0.231	0.218	0.219	0.223	0.224	0.472	0.463	0.466	0.466	0.46	0.474	0.46	0.464	0.463	0.463	0.212	0.224	0.23	0.226	0.23	0.225	0.243	0.223	0.218	0.45	0.455	0.458	0.45	0.511	0.452	0.452	0.459	0.46	0.443	0.219	0.226	0.226	0.225	0.225	0.223	0.226	0.225	0.21	0.457
12:45:06	0	0.216	0.22	0.218	0.218	0.228	0.214	0.215	0.218	0.222	0.476	0.47	0.47	0.472	0.465	0.479	0.462	0.465	0.463	0.473	0.215	0.224	0.23	0.227	0.23	0.229	0.246	0.227	0.22	0.456	0.462	0.466	0.454	0.515	0.456	0.457	0.462	0.464	0.448	0.223	0.232	0.23	0.23	0.231	0.23	0.23	0.231	0.216	0.461
12:50:06	0	0.229	0.227	0.222	0.22	0.235	0.218	0.218	0.223	0.229	0.482	0.469	0.472	0.473	0.469	0.482	0.466	0.47	0.468	0.468	0.219	0.228	0.235	0.231	0.238	0.232	0.248	0.232	0.222	0.456	0.459	0.461	0.455	0.517	0.456	0.459	0.463	0.464	0.448	0.227	0.234	0.233	0.232	0.233	0.229	0.231	0.232	0.217	0.46
12:55:06	0	0.227	0.226	0.221	0.221	0.232	0.22	0.222	0.225	0.23	0.485	0.47	0.473	0.475	0.471	0.484	0.467	0.472	0.469	0.476	0.221	0.228	0.235	0.23	0.234	0.231	0.25	0.229	0.223	0.457	0.464	0.465	0.46	0.521	0.459	0.464	0.466	0.469	0.455	0.228	0.236	0.233	0.233	0.235	0.232	0.23	0.233	0.217	0.464
13:00:06	0	0.232	0.232	0.229	0.228	0.24	0.225	0.226	0.231	0.231	0.486	0.474	0.48	0.479	0.475	0.492	0.47	0.475	0.471	0.475	0.224	0.232	0.239	0.235	0.24	0.235	0.257	0.233	0.227	0.465	0.47	0.472	0.463	0.527	0.465	0.469	0.472	0.475	0.458	0.23	0.242	0.239	0.238	0.24	0.238	0.237	0.238	0.221	0.469
13:05:06	0	0.239	0.237	0.234	0.232	0.243	0.231	0.231	0.235	0.239	0.487	0.475	0.479	0.48	0.477	0.492	0.474	0.479	0.478	0.479	0.227	0.237	0.243	0.239	0.246	0.24	0.26	0.239	0.231	0.465	0.47	0.471	0.464	0.53	0.464	0.465	0.472	0.474	0.456	0.23	0.244	0.242	0.241	0.243	0.238	0.239	0.241	0.225	0.467
13:10:06	0	0.236	0.231	0.227	0.225	0.237	0.226	0.23	0.234	0.241	0.493	0.478	0.481	0.481	0.479	0.493	0.476	0.481	0.48	0.485	0.228	0.231	0.238	0.236	0.244	0.238	0.261	0.239	0.23	0.466	0.473	0.473	0.468	0.531	0.468	0.472	0.473	0.479	0.462	0.232	0.243	0.238	0.241	0.241	0.239	0.238	0.244	0.225	0.472
13:15:06	0	0.237	0.237	0.234	0.236	0.246	0.232	0.233	0.238	0.244	0.498	0.485	0.487	0.486	0.482	0.499	0.48	0.484	0.483	0.488	0.227	0.237	0.244	0.241	0.249	0.243	0.266	0.244	0.235	0.469	0.476	0.479	0.471	0.536	0.471	0.474	0.476	0.479	0.463	0.235	0.246	0.244	0.244	0.244	0.241	0.241	0.244	0.227	0.474
13:20:06	0	0.243	0.242	0.237	0.233	0.244	0.23	0.234	0.239	0.248	0.5	0.491	0.492	0.494	0.488	0.504	0.485	0.491	0.487	0.499	0.231	0.241	0.248	0.245	0.25	0.246	0.273	0.246	0.238	0.477	0.479	0.484	0.475	0.54	0.475	0.479	0.482	0.487	0.47	0.238	0.25	0.246	0.246	0.248	0.246	0.244	0.249	0.23	0.48
13:25:06	0	0.238	0.239	0.239	0.237	0.245	0.236	0.236	0.241	0.252	0.504	0.489	0.492	0.491	0.487	0.498	0.483	0.488	0.485	0.484	0.233	0.241	0.249	0.245	0.25	0.245	0.269	0.246	0.24	0.475	0.478	0.479	0.478	0.537	0.475	0.476	0.479	0.484	0.467	0.239	0.247	0.246	0.244	0.246	0.243	0.245	0.245	0.229	0.481
13:30:06	0	0.255	0.249	0.246	0.248	0.261	0.244	0.243	0.252	0.258	0.504	0.492	0.494	0.494	0.492	0.508	0.489	0.494	0.49	0.5	0.239	0.246	0.254	0.251	0.258	0.251	0.275	0.248	0.244	0.476	0.48	0.483	0.48	0.542	0.479	0.481	0.486	0.489	0.473	0.245	0.253	0.253	0.251	0.254	0.247	0.252	0.254	0.237	0.478
13:35:06	0	0.252	0.253	0.251	0.249	0.264	0.247	0.248	0.251	0.262	0.512	0.496	0.499	0.499	0.496	0.511	0.493	0.498	0.495	0.495	0.239	0.251	0.256	0.252	0.258	0.251	0.277	0.249	0.248	0.48	0.485	0.489	0.485	0.549	0.483	0.483	0.488	0.492	0.475	0.248	0.251	0.255	0.249	0.253	0.249	0.251	0.252	0.237	0.486
13:40:06	0	0.26	0.262	0.255	0.248	0.263	0.244	0.246	0.255	0.263	0.514	0.497	0.501	0.501	0.498	0.514	0.494	0.5	0.497	0.502	0.246	0.255	0.26	0.257	0.266	0.261	0.281	0.256	0.253	0.482	0.487	0.492	0.486	0.551	0.484	0.485	0.49	0.493	0.48	0.251	0.258	0.259	0.257	0.262	0.253	0.256	0.261	0.244	0.488
13:45:06	0	0.262	0.26	0.255	0.247	0.265	0.247	0.25	0.258	0.265	0.52	0.5	0.503	0.503	0.501	0.515	0.499	0.505	0.502	0.504	0.247	0.256	0.263	0.259	0.265	0.262	0.283	0.257	0.255	0.484	0.49	0.494	0.489	0.553	0.487	0.488	0.494	0.497	0.481	0.255	0.261	0.26	0.26	0.263	0.256	0.259	0.263	0.244	0.488
13:50:06	0	0.26	0.255	0.251	0.252	0.264	0.25	0.254	0.258	0.263	0.52	0.498	0.502	0.503	0.502	0.518	0.498	0.506	0.502	0.513	0.246	0.254	0.261	0.257	0.265	0.26	0.285	0.257	0.253	0.485	0.493	0.496	0.493	0.552	0.489	0.489	0.493	0.497	0.48	0.259	0.26	0.256	0.255	0.257	0.256	0.256	0.259	0.242	0.496
13:55:06	0	0.267	0.261	0.255	0.249	0.262	0.248	0.252	0.26	0.267	0.52	0.503	0.507	0.506	0.506	0.52	0.501	0.508	0.504	0.509	0.25	0.256	0.263	0.259	0.268	0.261	0.287	0.261	0.257	0.487	0.493	0.497	0.496	0.554	0.491	0.491	0.497	0.5	0.486	0.262	0.264	0.265	0.262	0.264	0.259	0.262	0.263	0.246	0.494
14:00:06	0	0.269	0.269	0.264	0.256	0.275	0.256	0.26	0.264	0.271	0.528	0.507	0.51	0.512	0.512	0.526	0.506	0.513	0.509	0.516	0.254	0.259	0.268	0.263	0.27	0.263	0.288	0.262	0.259	0.491	0.498	0.503	0.5	0.561	0.496	0.498	0.503	0.506	0.49	0.265	0.267	0.265	0.263	0.263	0.265	0.263	0.264	0.247	0.498
14:05:06	0	0.271	0.27	0.267	0.26	0.27	0.265	0.272	0.273	0.271	0.537	0.512	0.517	0.516	0.514	0.528	0.509	0.515	0.512	0.525	0.258	0.262	0.27	0.265	0.274	0.267	0.292	0.265	0.26	0.494	0.501	0.508	0.503	0.564	0.498	0.5	0.506	0.508	0.493	0.271	0.274	0.271	0.271	0.272	0.269	0.267	0.268	0.251	0.501
14:10:06	0	0.271	0.277	0.274	0.267	0.279	0.269	0.271	0.277	0.272	0.534	0.513	0.517	0.519	0.517	0.534	0.512	0.52	0.515	0.515	0.259	0.266	0.271	0.267	0.274	0.269	0.291	0.267	0.263	0.498	0.505	0.509	0.505	0.569	0.502	0.504	0.51	0.512	0.494	0.271	0.274	0.27	0.271	0.27	0.271	0.268	0.271	0.253	0.504
14:15:06	0	0.273	0.279	0.274	0.266	0.283	0.266	0.273	0.28	0.274	0.535	0.517	0.52	0.521	0.519	0.536	0.514	0.522	0.517	0.535	0.267	0.27	0.278	0.276	0.281	0.277	0.292	0.271	0.27	0.5	0.507	0.511	0.507	0.569	0.504	0.505	0.512	0.514	0.5	0.272	0.273	0.274	0.271	0.272	0.27	0.273	0.273	0.256	0.504
14:20:06	0	0.273	0.273	0.27	0.268	0.274	0.267	0.272	0.278	0.273	0.543	0.521	0.525	0.525	0.523	0.54	0.519	0.527	0.522	0.524	0.269	0.267	0.278	0.273	0.282	0.273	0.295	0.273	0.266	0.504	0.511	0.514	0.512	0.574	0.507	0.508	0.515	0.516	0.504	0.275	0.28	0.277	0.277	0.277	0.275	0.276	0.277	0.259	0.511
14:25:06	0	0.272	0.273	0.27	0.267	0.274	0.266	0.271	0.276	0.274	0.543	0.521	0.524	0.526	0.526	0.544	0.521	0.53	0.524	0.53	0.273	0.272	0.281	0.276	0.285	0.276	0.295	0.274	0.269	0.507	0.514	0.52	0.514	0.576	0.51	0.512	0.518	0.52	0.503	0.278	0.279	0.277	0.277	0.276	0.273	0.278	0.278	0.262	0.516
14:30:06	0	0.273	0.277	0.275	0.268	0.279	0.267	0.272	0.277	0.273	0.551	0.528	0.533	0.532	0.53	0.546	0.525	0.533	0.526	0.536	0.276	0.276	0.285	0.28	0.287	0.279	0.3	0.279	0.271	0.514	0.521	0.527	0.518	0.584	0.517	0.519	0.523	0.524	0.511	0.279	0.285	0.284	0.283	0.281	0.279	0.285	0.282	0.265	0.52
14:35:06	0	0.273	0.281	0.279	0.28	0.286	0.28	0.28	0.282	0.279	0.551	0.531	0.535	0.533	0.531	0.544	0.528	0.536	0.53	0.538	0.276	0.276	0.285	0.28	0.285	0.28	0.297	0.28	0.275	0.511	0.521	0.528	0.522	0.583	0.517	0.52	0.525	0.526	0.512	0.28	0.287	0.282	0.283	0.281	0.282	0.282	0.28	0.264	0.517
14:40:06	0	0.275	0.284	0.283	0.273	0.282	0.272	0.276	0.279	0.274	0.554	0.532	0.537	0.535	0.533	0.553	0.53	0.538	0.532	0.533	0.276	0.28	0.288	0.283	0.29	0.282	0.299	0.282	0.272	0.518	0.524	0.532	0.526	0.588	0.52	0.523	0.528	0.53	0.514	0.281	0.29	0.287	0.286	0.284	0.283	0.288	0.285	0.27	0.522
14:45:06	0	0.274	0.283	0.282	0.283	0.285	0.277	0.28	0.28	0.28	0.553	0.535	0.537	0.538	0.537	0.556	0.532	0.541	0.533	0.538	0.277	0.28	0.289	0.284	0.289	0.283	0.298	0.284	0.275	0.513	0.523	0.529	0.528	0.586	0.52	0.523	0.53	0.532	0.51	0.281	0.291	0.287	0.287	0.283	0.285	0.284	0.283	0.268	0.521
14:50:06	0	0.274	0.285	0.285	0.284	0.288	0.281	0.281	0.282	0.277	0.558	0.547	0.55	0.548	0.544	0.562	0.539	0.548	0.539	0.539	0.28	0.283	0.293	0.289	0.293	0.289	0.302	0.289	0.276	0.523	0.534	0.536	0.53	0.594	0.53	0.533	0.536	0.539	0.521	0.283	0.291	0.287	0.288	0.283	0.284	0.285	0.287	0.271	0.527
14:55:06	0	0.277	0.285	0.286	0.283	0.287	0.281	0.283	0.285	0.282	0.561	0.543	0.547	0.546	0.545	0.562	0.542	0.55	0.543	0.541	0.282	0.283	0.292	0.289	0.292	0.287	0.302	0.288	0.275	0.521	0.531	0.537	0.533	0.594	0.528	0.533	0.537	0.54	0.515	0.283	0.292	0.289	0.288	0.284	0.287	0.286	0.286	0.274	0.527
15:00:06	0	0.277	0.288	0.287	0.282	0.287	0.281	0.283	0.283	0.281	0.566	0.544	0.545	0.546	0.545	0.561	0.54	0.55	0.544	0.545	0.283	0.284	0.292	0.291	0.293	0.289	0.303	0.291	0.276	0.522	0.535	0.541	0.535	0.594	0.53	0.534	0.539	0.541	0.516	0.283	0.292	0.292	0.29	0.284	0.287	0.29	0.286	0.276	0.528
15:05:06	0	0.276	0.285	0.286	0.285	0.289	0.283	0.283	0.286	0.281	0.568	0.544	0.549	0.548	0.547	0.562	0.542	0.553	0.546	0.549	0.283	0.285	0.291	0.288	0.291	0.288	0.302	0.289	0.275	0.525	0.537	0.543	0.538	0.597	0.532	0.536	0.543	0.544	0.52	0.284	0.292	0.291	0.289	0.285	0.287	0.292	0.286	0.278	0.53
15:10:06	0	0.276	0.287	0.289	0.287	0.29	0.285	0.286	0.286	0.282	0.568	0.546	0.549	0.55	0.55	0.563	0.544	0.556	0.548	0.557	0.283	0.284	0.292	0.288	0.292	0.288	0.304	0.289	0.278	0.526	0.536	0.542	0.54	0.596	0.534	0.537	0.545	0.545	0.521	0.285	0.293	0.29	0.29	0.285	0.288	0.292	0.285	0.278	0.531
15:15:06	0	0.281	0.288	0.289	0.289	0.291	0.286	0.286	0.287	0.284	0.573	0.553	0.557	0.557	0.557	0.575	0.551	0.562	0.554	0.559	0.284	0.286	0.294	0.291	0.294	0.292	0.307	0.292	0.28	0.534	0.544	0.551	0.543	0.605	0.541	0.544	0.55	0.549	0.529	0.286	0.295	0.293	0.292	0.288	0.289	0.295	0.29	0.284	0.539
15:20:06	0	0.281	0.288	0.29	0.289	0.292	0.286	0.288	0.289	0.286	0.573	0.559	0.559	0.556	0.556	0.577	0.555	0.563	0.556	0.559	0.284	0.285	0.295	0.292	0.295	0.292	0.308	0.292	0.28	0.539	0.547	0.555	0.545	0.61	0.541	0.544	0.551	0.553	0.532	0.286	0.296	0.294	0.293	0.29	0.291	0.296	0.291	0.285	0.541
15:25:06	0	0.282	0.289	0.291	0.291	0.293	0.288	0.287	0.288	0.283	0.581	0.562	0.562	0.561	0.56	0.579	0.555	0.566	0.558	0.559	0.288	0.287	0.297	0.294	0.296	0.293	0.309	0.293	0.282	0.537	0.548	0.555	0.547	0.609	0.544	0.547	0.553	0.554	0.527	0.286	0.296	0.294	0.294	0.289	0.29	0.295	0.291	0.282	0.541
15:30:06	0	0.282	0.29	0.295	0.294	0.295	0.29	0.289	0.289	0.284	0.579	0.563	0.565	0.566	0.563	0.584	0.556	0.567	0.56	0.568	0.288	0.29	0.298	0.294	0.297	0.294	0.311	0.294	0.283	0.541	0.554	0.56	0.544	0.611	0.55	0.552	0.556	0.557	0.531	0.287	0.298	0.296	0.296	0.292	0.292	0.297	0.293	0.284	0.544
15:35:06	0	0.285	0.291	0.294	0.294	0.296	0.29	0.29	0.29	0.285	0.581	0.567	0.57	0.57	0.566	0.587	0.561	0.572	0.563	0.57	0.286	0.287	0.299	0.295	0.299	0.296	0.312	0.296	0.284	0.547	0.558	0.564	0.546	0.615	0.552	0.556	0.559	0.56	0.535	0.287	0.3	0.296	0.297	0.292	0.293	0.297	0.295	0.285	0.548
15:40:06	0	0.287	0.291	0.295	0.294	0.297	0.291	0.291	0.293	0.288	0.582	0.569	0.572	0.571	0.569	0.59	0.562	0.573	0.564	0.57	0.286	0.289	0.3	0.296	0.3	0.299	0.313	0.297	0.287	0.55	0.562	0.569	0.55	0.617	0.557	0.559	0.563	0.563	0.539	0.288	0.301	0.297	0.299	0.294	0.294	0.298	0.295	0.285	0.551
15:45:06	0	0.289	0.293	0.298	0.295	0.301	0.294	0.294	0.293	0.288	0.592	0.573	0.573	0.574	0.571	0.59	0.567	0.578	0.569	0.576	0.289	0.292	0.304	0.299	0.302	0.299	0.313	0.299	0.285	0.547	0.557	0.566	0.554	0.616	0.555	0.558	0.565	0.565	0.543	0.291	0.304	0.299	0.301	0.298	0.297	0.3	0.299	0.287	0.549
15:50:06	0	0.29	0.294	0.299	0.295	0.302	0.294	0.295	0.296	0.292	0.594	0.577	0.575	0.573	0.57	0.592	0.567	0.579	0.572	0.577	0.289	0.291	0.304	0.301	0.304	0.302	0.315	0.301	0.288	0.551	0.562	0.57	0.554	0.617	0.555	0.559	0.565	0.566	0.538	0.291	0.304	0.3	0.301	0.296	0.296	0.3	0.298	0.287	0.553
15:55:06	0	0.292	0.296	0.3	0.295	0.301	0.293	0.292	0.292	0.291	0.595	0.581	0.585	0.582	0.579	0.598	0.577	0.584	0.573	0.58	0.292	0.295	0.305	0.301	0.302	0.302	0.315	0.299	0.289	0.555	0.567	0.576	0.562	0.624	0.561	0.566	0.574	0.572	0.546	0.293	0.304	0.3	0.302	0.297	0.296	0.3	0.299	0.289	0.558
16:00:06	0	0.295	0.296	0.302	0.298	0.304	0.295	0.294	0.295	0.291	0.601	0.588	0.584	0.582	0.577	0.598	0.577	0.586	0.577	0.592	0.293	0.3	0.311	0.304	0.306	0.305	0.317	0.303	0.291	0.557	0.568	0.578	0.564	0.624	0.564	0.567	0.575	0.573	0.549	0.292	0.308	0.304	0.304	0.299	0.299	0.303	0.301	0.29	0.558
16:05:06	0	0.295	0.298	0.303	0.298	0.305	0.297	0.296	0.296	0.293	0.6	0.584	0.583	0.583	0.581	0.6	0.578	0.586	0.579	0.587	0.294	0.297	0.309	0.305	0.307	0.306	0.317	0.303	0.291	0.554	0.567	0.575	0.564	0.623	0.564	0.568	0.576	0.575	0.553	0.295	0.309	0.305	0.306	0.301	0.302	0.306	0.303	0.291	0.555
16:10:06	0	0.298	0.299	0.303	0.3	0.307	0.298	0.298	0.298	0.295	0.601	0.595	0.591	0.594	0.585	0.604	0.581	0.589	0.579	0.585	0.296	0.3	0.313	0.309	0.31	0.31	0.321	0.306	0.295	0.564	0.574	0.584	0.566	0.629	0.57	0.573	0.579	0.578	0.555	0.296	0.311	0.307	0.308	0.302	0.303	0.308	0.306	0.293	0.565
16:15:06	0	0.301	0.301	0.305	0.303	0.309	0.299	0.299	0.299	0.298	0.607	0.592	0.59	0.589	0.585	0.601	0.584	0.592	0.584	0.591	0.298	0.3	0.313	0.309	0.31	0.309	0.321	0.307	0.295	0.56	0.571	0.583	0.572	0.629	0.57	0.574	0.58	0.58	0.558	0.297	0.312	0.309	0.31	0.304	0.304	0.308	0.304	0.292	0.565
16:20:06	0	0.303	0.303	0.306	0.303	0.31	0.299	0.301	0.301	0.299	0.605	0.599	0.598	0.597	0.592	0.614	0.59	0.598	0.587	0.592	0.298	0.3	0.314	0.31	0.311	0.313	0.324	0.309	0.298	0.57	0.583	0.59	0.573	0.635	0.577	0.582	0.588	0.588	0.56	0.298	0.313	0.311	0.312	0.306	0.305	0.31	0.308	0.295	0.571
16:25:06	0	0.305	0.302	0.306	0.304	0.311	0.301	0.301	0.301	0.301	0.609	0.595	0.595	0.596	0.594	0.612	0.591	0.599	0.588	0.597	0.298	0.303	0.316	0.311	0.314	0.312	0.324	0.309	0.299	0.568	0.58	0.59	0.576	0.637	0.577	0.581	0.589	0.587	0.565	0.298	0.315	0.312	0.313	0.307	0.307	0.311	0.307	0.294	0.572
16:30:06	0	0.307	0.304	0.307	0.305	0.312	0.301	0.302	0.303	0.303	0.614	0.603	0.602	0.6	0.597	0.617	0.595	0.604	0.593	0.599	0.298	0.301	0.315	0.311	0.314	0.315	0.325	0.311	0.3	0.574	0.587	0.597	0.58	0.642	0.583	0.586	0.593	0.592	0.566	0.3	0.315	0.313	0.315	0.309	0.308	0.312	0.31	0.297	0.578
16:35:06	0	0.31	0.304	0.308	0.306	0.313	0.302	0.304	0.304	0.306	0.613	0.605	0.607	0.609	0.602	0.62	0.602	0.61	0.6	0.601	0.3	0.305	0.317	0.313	0.315	0.316	0.326	0.312	0.302	0.574	0.589	0.596	0.582	0.644	0.585	0.588	0.595	0.595	0.567	0.302	0.317	0.316	0.317	0.311	0.311	0.315	0.312	0.299	0.575
16:40:06	0	0.312	0.305	0.308	0.306	0.313	0.303	0.306	0.306	0.307	0.614	0.604	0.606	0.609	0.607	0.625	0.612	0.616	0.607	0.606	0.3	0.304	0.318	0.314	0.315	0.316	0.329	0.313	0.305	0.576	0.589	0.598	0.58	0.644	0.585	0.59	0.6	0.599	0.571	0.302	0.317	0.316	0.317	0.311	0.311	0.314	0.312	0.298	0.58
16:45:06	0	0.313	0.306	0.309	0.307	0.315	0.304	0.306	0.307	0.309	0.619	0.613	0.608	0.608	0.603	0.623	0.603	0.609	0.601	0.606	0.301	0.306	0.319	0.315	0.317	0.317	0.329	0.314	0.305	0.581	0.596	0.604	0.586	0.649	0.591	0.596	0.599	0.601	0.573	0.306	0.319	0.318	0.319	0.313	0.313	0.318	0.314	0.3	0.582
16:50:06	0	0.315	0.308	0.311	0.309	0.318	0.306	0.31	0.31	0.31	0.621	0.612	0.612	0.613	0.608	0.622	0.606	0.613	0.605	0.611	0.304	0.309	0.322	0.319	0.32	0.321	0.331	0.318	0.307	0.582	0.597	0.605	0.586	0.65	0.591	0.595	0.603	0.603	0.574	0.308	0.321	0.321	0.321	0.315	0.315	0.321	0.316	0.302	0.581
16:55:06	0	0.318	0.31	0.312	0.311	0.319	0.307	0.311	0.311	0.314	0.617	0.607	0.61	0.608	0.602	0.612	0.597	0.606	0.598	0.612	0.306	0.311	0.324	0.32	0.322	0.322	0.332	0.319	0.312	0.582	0.595	0.605	0.592	0.648	0.592	0.597	0.601	0.602	0.57	0.31	0.323	0.322	0.322	0.317	0.316	0.321	0.316	0.301	0.585
17:00:06	0	0.32	0.312	0.314	0.311	0.32	0.308	0.313	0.314	0.315	0.624	0.617	0.613	0.616	0.611	0.624	0.607	0.613	0.603	0.611	0.307	0.311	0.324	0.319	0.322	0.322	0.332	0.319	0.311	0.587	0.599	0.607	0.592	0.654	0.595	0.598	0.606	0.601	0.574	0.312	0.323	0.322	0.323	0.317	0.317	0.322	0.318	0.305	0.587
17:05:06	0	0.322	0.315	0.316	0.314	0.323	0.311	0.315	0.315	0.318	0.628	0.626	0.62	0.622	0.615	0.632	0.611	0.62	0.61	0.619	0.311	0.316	0.328	0.323	0.326	0.325	0.335	0.322	0.315	0.59	0.607	0.614	0.6	0.657	0.6	0.604	0.613	0.612	0.577	0.313	0.325	0.324	0.324	0.318	0.319	0.324	0.318	0.305	0.59
17:10:06	0	0.323	0.316	0.318	0.315	0.323	0.311	0.316	0.317	0.319	0.629	0.626	0.622	0.621	0.617	0.633	0.615	0.621	0.612	0.613	0.312	0.315	0.326	0.321	0.324	0.325	0.335	0.322	0.315	0.593	0.609	0.613	0.596	0.661	0.603	0.606	0.611	0.611	0.578	0.315	0.326	0.325	0.326	0.32	0.319	0.326	0.32	0.306	0.593
17:15:06	0	0.327	0.317	0.319	0.318	0.327	0.314	0.32	0.319	0.323	0.632	0.628	0.627	0.625	0.619	0.632	0.617	0.622	0.616	0.619	0.314	0.319	0.331	0.326	0.329	0.329	0.337	0.325	0.318	0.591	0.61	0.614	0.601	0.659	0.606	0.609	0.615	0.615	0.582	0.316	0.328	0.328	0.328	0.323	0.322	0.328	0.321	0.307	0.59
17:20:06	0	0.329	0.319	0.321	0.318	0.33	0.318	0.325	0.325	0.328	0.631	0.629	0.627	0.626	0.619	0.632	0.615	0.623	0.618	0.623	0.315	0.32	0.332	0.327	0.329	0.33	0.34	0.326	0.322	0.598	0.614	0.619	0.6	0.666	0.606	0.61	0.616	0.616	0.586	0.321	0.331	0.33	0.331	0.326	0.324	0.331	0.324	0.31	0.595
17:25:06	0	0.331	0.322	0.323	0.319	0.331	0.318	0.325	0.325	0.328	0.644	0.637	0.631	0.629	0.624	0.635	0.619	0.631	0.623	0.63	0.318	0.321	0.333	0.327	0.33	0.33	0.34	0.327	0.324	0.599	0.613	0.62	0.6	0.666	0.608	0.611	0.621	0.618	0.593	0.323	0.332	0.331	0.327	0.327	0.325	0.331	0.324	0.31	0.594
17:30:06	0	0.333	0.323	0.324	0.321	0.331	0.318	0.325	0.323	0.329	0.642	0.637	0.635	0.635	0.628	0.64	0.621	0.628	0.619	0.626	0.32	0.321	0.334	0.329	0.331	0.332	0.342	0.329	0.326	0.604	0.616	0.624	0.607	0.671	0.615	0.618	0.625	0.623	0.59	0.323	0.332	0.332	0.331	0.327	0.325	0.33	0.324	0.31	0.605
17:35:06	0	0.336	0.327	0.327	0.324	0.335	0.322	0.329	0.327	0.332	0.639	0.639	0.635	0.637	0.633	0.647	0.628	0.634	0.626	0.627	0.321	0.323	0.335	0.331	0.333	0.334	0.344	0.331	0.328	0.604	0.622	0.627	0.608	0.676	0.617	0.62	0.628	0.626	0.59	0.326	0.334	0.334	0.337	0.33	0.327	0.332	0.327	0.312	0.606
17:40:06	0	0.338	0.327	0.328	0.325	0.336	0.323	0.329	0.328	0.334	0.636	0.638	0.637	0.639	0.635	0.652	0.631	0.64	0.633	0.635	0.323	0.324	0.337	0.332	0.334	0.334	0.345	0.333	0.329	0.604	0.623	0.627	0.611	0.681	0.619	0.622	0.631	0.63	0.594	0.327	0.336	0.336	0.342	0.331	0.328	0.334	0.328	0.314	0.603
17:45:06	0	0.341	0.329	0.331	0.327	0.337	0.325	0.331	0.33	0.336	0.641	0.645	0.645	0.647	0.64	0.654	0.638	0.641	0.634	0.637	0.326	0.325	0.338	0.333	0.335	0.335	0.347	0.334	0.331	0.609	0.63	0.633	0.616	0.687	0.624	0.63	0.637	0.635	0.6	0.33	0.337	0.337	0.344	0.333	0.329	0.337	0.33	0.316	0.609
17:50:06	0	0.341	0.332	0.333	0.33	0.341	0.328	0.334	0.334	0.339	0.64	0.639	0.642	0.65	0.643	0.655	0.641	0.646	0.639	0.641	0.328	0.33	0.341	0.336	0.338	0.338	0.35	0.336	0.334	0.607	0.626	0.633	0.616	0.686	0.628	0.632	0.64	0.641	0.6	0.332	0.341	0.34	0.348	0.336	0.331	0.338	0.332	0.318	0.608
17:55:06	0	0.343	0.335	0.336	0.332	0.342	0.329	0.336	0.335	0.341	0.648	0.646	0.645	0.647	0.642	0.654	0.639	0.643	0.637	0.643	0.332	0.33	0.343	0.337	0.339	0.339	0.351	0.336	0.335	0.612	0.63	0.635	0.617	0.688	0.626	0.63	0.636	0.638	0.605	0.334	0.342	0.341	0.348	0.337	0.332	0.339	0.333	0.32	0.612
18:00:06	0	0.345	0.337	0.338	0.334	0.346	0.332	0.34	0.338	0.344	0.651	0.642	0.64	0.645	0.64	0.649	0.636	0.643	0.638	0.645	0.335	0.334	0.346	0.341	0.343	0.342	0.353	0.338	0.338	0.612	0.63	0.632	0.623	0.685	0.626	0.632	0.638	0.64	0.603	0.338	0.345	0.344	0.352	0.341	0.336	0.342	0.335	0.321	0.612
18:05:06	0	0.347	0.338	0.339	0.335	0.347	0.333	0.341	0.339	0.346	0.652	0.653	0.65	0.652	0.643	0.652	0.637	0.644	0.637	0.65	0.336	0.335	0.347	0.342	0.344	0.343	0.355	0.339	0.34	0.621	0.64	0.642	0.625	0.691	0.635	0.639	0.643	0.643	0.608	0.339	0.345	0.345	0.352	0.342	0.336	0.344	0.336	0.323	0.618
18:10:06	0	0.349	0.34	0.341	0.337	0.347	0.333	0.342	0.341	0.346	0.656	0.661	0.658	0.658	0.648	0.66	0.645	0.651	0.644	0.648	0.337	0.335	0.348	0.342	0.344	0.344	0.356	0.34	0.342	0.623	0.645	0.646	0.628	0.703	0.638	0.641	0.646	0.646	0.613	0.342	0.347	0.347	0.354	0.344	0.338	0.346	0.338	0.326	0.62
18:15:06	0	0.352	0.343	0.344	0.34	0.351	0.338	0.347	0.345	0.349	0.659	0.656	0.656	0.66	0.654	0.664	0.652	0.657	0.65	0.655	0.34	0.338	0.351	0.345	0.348	0.347	0.358	0.343	0.343	0.624	0.644	0.646	0.624	0.705	0.642	0.646	0.653	0.655	0.613	0.345	0.35	0.349	0.356	0.346	0.34	0.348	0.341	0.328	0.623
18:20:06	0	0.352	0.344	0.345	0.34	0.349	0.337	0.346	0.343	0.348	0.653	0.653	0.654	0.655	0.65	0.662	0.649	0.65	0.646	0.649	0.34	0.338	0.35	0.344	0.348	0.346	0.357	0.342	0.342	0.623	0.645	0.646	0.63	0.702	0.638	0.643	0.646	0.649	0.608	0.344	0.349	0.349	0.355	0.345	0.34	0.348	0.34	0.328	0.619
18:25:06	0	0.355	0.346	0.346	0.343	0.353	0.34	0.348	0.347	0.352	0.662	0.655	0.656	0.658	0.651	0.661	0.649	0.654	0.648	0.66	0.343	0.342	0.353	0.348	0.351	0.349	0.361	0.345	0.347	0.624	0.643	0.646	0.634	0.704	0.64	0.644	0.65	0.652	0.619	0.347	0.353	0.351	0.357	0.348	0.343	0.349	0.342	0.33	0.619
18:30:06	0	0.356	0.35	0.349	0.345	0.357	0.344	0.352	0.349	0.354	0.663	0.662	0.659	0.66	0.653	0.667	0.652	0.657	0.652	0.661	0.346	0.344	0.355	0.35	0.352	0.351	0.362	0.346	0.348	0.627	0.648	0.649	0.633	0.703	0.643	0.648	0.653	0.654	0.618	0.35	0.355	0.353	0.359	0.35	0.344	0.351	0.344	0.331	0.626
18:35:06	0	0.358	0.349	0.35	0.346	0.356	0.344	0.352	0.35	0.356	0.662	0.663	0.662	0.665	0.657	0.669	0.658	0.66	0.654	0.662	0.346	0.343	0.356	0.35	0.353	0.352	0.365	0.348	0.349	0.628	0.65	0.653	0.637	0.705	0.645	0.65	0.656	0.657	0.626	0.352	0.356	0.354	0.36	0.352	0.346	0.353	0.346	0.334	0.628
18:40:06	0	0.36	0.351	0.353	0.348	0.36	0.347	0.355	0.353	0.358	0.669	0.67	0.671	0.666	0.661	0.672	0.658	0.661	0.654	0.662	0.349	0.348	0.36	0.354	0.356	0.355	0.367	0.35	0.352	0.637	0.656	0.658	0.643	0.714	0.651	0.656	0.657	0.661	0.631	0.354	0.359	0.357	0.363	0.355	0.348	0.356	0.348	0.336	0.634
18:45:06	0	0.364	0.352	0.354	0.349	0.36	0.347	0.355	0.354	0.359	0.671	0.671	0.67	0.674	0.667	0.674	0.665	0.667	0.662	0.668	0.35	0.347	0.359	0.354	0.356	0.355	0.369	0.351	0.354	0.638	0.654	0.661	0.647	0.715	0.652	0.657	0.661	0.66	0.633	0.356	0.36	0.358	0.363	0.356	0.35	0.357	0.349	0.338	0.636
18:50:06	0	0.366	0.356	0.356	0.352	0.362	0.35	0.357	0.356	0.362	0.67	0.671	0.673	0.677	0.667	0.682	0.666	0.668	0.662	0.67	0.351	0.349	0.361	0.356	0.358	0.356	0.369	0.352	0.354	0.637	0.658	0.657	0.647	0.714	0.655	0.661	0.665	0.665	0.631	0.357	0.362	0.36	0.364	0.357	0.351	0.357	0.349	0.337	0.636
18:55:06	0	0.366	0.356	0.358	0.353	0.364	0.351	0.359	0.358	0.362	0.676	0.681	0.678	0.675	0.669	0.679	0.666	0.667	0.664	0.671	0.355	0.353	0.364	0.359	0.361	0.359	0.371	0.355	0.357	0.645	0.668	0.667	0.653	0.724	0.657	0.664	0.666	0.667	0.637	0.359	0.365	0.363	0.367	0.36	0.354	0.361	0.352	0.34	0.642
19:00:06	0	0.366	0.358	0.359	0.353	0.365	0.353	0.36	0.36	0.363	0.681	0.676	0.674	0.675	0.666	0.674	0.663	0.668	0.665	0.675	0.357	0.353	0.364	0.36	0.361	0.361	0.373	0.356	0.358	0.644	0.659	0.663	0.654	0.72	0.657	0.662	0.664	0.668	0.642	0.361	0.365	0.363	0.367	0.36	0.355	0.362	0.353	0.342	0.64
19:05:06	0	0.367	0.361	0.361	0.356	0.368	0.356	0.363	0.363	0.364	0.678	0.677	0.678	0.681	0.672	0.68	0.669	0.672	0.669	0.677	0.358	0.358	0.368	0.363	0.364	0.365	0.376	0.36	0.359	0.648	0.666	0.665	0.656	0.724	0.664	0.67	0.672	0.675	0.643	0.363	0.368	0.366	0.37	0.362	0.358	0.365	0.356	0.345	0.645
19:10:06	0	0.368	0.36	0.363	0.356	0.367	0.355	0.363	0.363	0.367	0.68	0.681	0.682	0.683	0.677	0.687	0.676	0.678	0.675	0.679	0.359	0.354	0.366	0.362	0.363	0.362	0.377	0.359	0.361	0.649	0.666	0.673	0.655	0.727	0.664	0.67	0.674	0.676	0.647	0.365	0.367	0.365	0.37	0.363	0.358	0.365	0.356	0.345	0.647
19:15:06	0	0.37	0.363	0.367	0.36	0.371	0.359	0.367	0.367	0.366	0.682	0.68	0.683	0.686	0.679	0.686	0.674	0.678	0.675	0.678	0.362	0.358	0.369	0.366	0.367	0.367	0.379	0.362	0.363	0.655	0.673	0.673	0.659	0.729	0.67	0.675	0.677	0.68	0.65	0.366	0.37	0.368	0.374	0.365	0.36	0.368	0.359	0.348	0.655
19:20:06	0	0.372	0.364	0.368	0.362	0.37	0.36	0.368	0.367	0.37	0.683	0.684	0.686	0.69	0.684	0.691	0.68	0.682	0.677	0.679	0.363	0.356	0.368	0.364	0.366	0.366	0.379	0.362	0.364	0.654	0.673	0.679	0.665	0.733	0.672	0.678	0.682	0.683	0.647	0.366	0.369	0.368	0.373	0.365	0.36	0.367	0.358	0.348	0.652
19:25:06	0	0.373	0.365	0.368	0.362	0.372	0.361	0.369	0.369	0.371	0.69	0.686	0.686	0.69	0.681	0.691	0.679	0.68	0.676	0.687	0.365	0.36	0.371	0.367	0.368	0.369	0.382	0.364	0.367	0.654	0.672	0.674	0.662	0.732	0.67	0.677	0.68	0.681	0.659	0.369	0.373	0.371	0.375	0.368	0.363	0.37	0.36	0.351	0.654
19:30:06	0	0.375	0.367	0.369	0.364	0.374	0.364	0.371	0.369	0.372	0.689	0.69	0.689	0.696	0.687	0.698	0.685	0.687	0.681	0.687	0.366	0.359	0.37	0.368	0.368	0.369	0.382	0.364	0.368	0.655	0.677	0.676	0.666	0.737	0.674	0.684	0.685	0.689	0.654	0.37	0.373	0.371	0.375	0.366	0.361	0.369	0.361	0.351	0.654
19:35:06	0	0.374	0.369	0.372	0.366	0.376	0.366	0.374	0.371	0.371	0.693	0.692	0.686	0.689	0.683	0.694	0.685	0.684	0.681	0.684	0.366	0.361	0.372	0.368	0.369	0.368	0.381	0.364	0.368	0.658	0.678	0.677	0.669	0.739	0.672	0.68	0.682	0.684	0.648	0.369	0.374	0.372	0.376	0.367	0.362	0.37	0.361	0.353	0.651
19:40:06	0	0.38	0.372	0.373	0.366	0.376	0.366	0.374	0.374	0.375	0.694	0.695	0.694	0.698	0.692	0.701	0.688	0.689	0.684	0.689	0.368	0.363	0.372	0.37	0.371	0.372	0.387	0.368	0.371	0.658	0.681	0.681	0.669	0.741	0.677	0.685	0.689	0.69	0.657	0.371	0.376	0.374	0.378	0.37	0.365	0.372	0.364	0.354	0.658
19:45:06	0	0.379	0.372	0.375	0.369	0.378	0.368	0.377	0.376	0.376	0.694	0.698	0.697	0.702	0.692	0.705	0.688	0.689	0.685	0.692	0.369	0.364	0.374	0.372	0.371	0.373	0.388	0.369	0.372	0.662	0.686	0.684	0.675	0.742	0.681	0.687	0.691	0.693	0.663	0.373	0.377	0.377	0.38	0.371	0.365	0.373	0.365	0.355	0.661
19:50:06	0	0.38	0.372	0.375	0.37	0.378	0.369	0.376	0.376	0.374	0.699	0.697	0.698	0.703	0.697	0.714	0.697	0.693	0.689	0.692	0.371	0.363	0.382	0.372	0.373	0.374	0.388	0.37	0.373	0.665	0.69	0.685	0.677	0.747	0.683	0.691	0.694	0.695	0.665	0.373	0.377	0.376	0.38	0.371	0.366	0.374	0.367	0.358	0.662
19:55:06	0	0.38	0.374	0.378	0.373	0.38	0.372	0.38	0.378	0.375	0.698	0.697	0.699	0.703	0.698	0.712	0.697	0.698	0.698	0.697	0.372	0.366	0.379	0.376	0.375	0.377	0.391	0.373	0.373	0.666	0.689	0.689	0.676	0.754	0.688	0.693	0.696	0.698	0.675	0.375	0.382	0.381	0.383	0.374	0.37	0.379	0.37	0.361	0.663
20:00:06	0	0.381	0.376	0.38	0.375	0.382	0.373	0.381	0.379	0.379	0.706	0.693	0.696	0.702	0.691	0.702	0.69	0.692	0.693	0.701	0.375	0.367	0.377	0.376	0.374	0.377	0.39	0.374	0.376	0.669	0.688	0.69	0.685	0.746	0.682	0.69	0.693	0.697	0.67	0.375	0.381	0.38	0.383	0.374	0.367	0.378	0.369	0.361	0.668
20:05:06	0	0.383	0.379	0.381	0.376	0.383	0.374	0.382	0.38	0.379	0.704	0.704	0.706	0.709	0.701	0.715	0.702	0.704	0.702	0.7	0.376	0.369	0.38	0.379	0.376	0.38	0.394	0.376	0.375	0.671	0.694	0.691	0.68	0.755	0.689	0.697	0.702	0.702	0.679	0.377	0.384	0.383	0.385	0.377	0.371	0.381	0.373	0.364	0.67
20:10:06	0	0.383	0.377	0.382	0.378	0.383	0.376	0.382	0.38	0.379	0.712	0.709	0.708	0.705	0.698	0.716	0.696	0.698	0.697	0.704	0.377	0.369	0.38	0.378	0.377	0.379	0.393	0.376	0.376	0.677	0.7	0.695	0.686	0.757	0.689	0.697	0.7	0.704	0.681	0.378	0.384	0.383	0.386	0.377	0.371	0.381	0.373	0.365	0.676
20:15:06	0	0.385	0.382	0.385	0.381	0.386	0.38	0.385	0.382	0.381	0.714	0.709	0.705	0.708	0.702	0.717	0.7	0.702	0.7	0.707	0.378	0.371	0.381	0.38	0.378	0.381	0.395	0.377	0.377	0.678	0.702	0.701	0.692	0.758	0.693	0.7	0.704	0.706	0.679	0.378	0.385	0.384	0.387	0.378	0.37	0.383	0.375	0.367	0.677
20:20:06	0	0.386	0.382	0.386	0.381	0.387	0.38	0.386	0.384	0.381	0.716	0.714	0.714	0.715	0.708	0.721	0.708	0.708	0.705	0.709	0.38	0.372	0.383	0.382	0.38	0.383	0.397	0.379	0.378	0.681	0.703	0.704	0.692	0.764	0.699	0.705	0.709	0.711	0.689	0.381	0.388	0.387	0.389	0.38	0.373	0.385	0.377	0.369	0.681
20:25:06	0	0.388	0.383	0.388	0.383	0.39	0.382	0.388	0.385	0.383	0.719	0.715	0.715	0.717	0.711	0.727	0.711	0.713	0.71	0.709	0.38	0.373	0.384	0.383	0.381	0.384	0.398	0.381	0.379	0.681	0.707	0.705	0.697	0.765	0.7	0.709	0.714	0.719	0.684	0.381	0.387	0.387	0.39	0.381	0.373	0.385	0.377	0.368	0.684
20:30:06	0	0.388	0.383	0.39	0.385	0.39	0.384	0.389	0.386	0.384	0.714	0.705	0.705	0.707	0.704	0.722	0.704	0.708	0.708	0.718	0.383	0.374	0.384	0.383	0.38	0.384	0.398	0.38	0.381	0.678	0.698	0.697	0.697	0.759	0.693	0.703	0.707	0.715	0.687	0.381	0.388	0.387	0.39	0.38	0.372	0.384	0.377	0.369	0.68
20:35:06	0	0.392	0.387	0.39	0.384	0.391	0.382	0.388	0.387	0.385	0.724	0.718	0.718	0.72	0.712	0.732	0.708	0.713	0.712	0.712	0.383	0.377	0.388	0.386	0.383	0.387	0.402	0.384	0.382	0.685	0.706	0.706	0.697	0.768	0.701	0.71	0.713	0.717	0.693	0.384	0.391	0.391	0.393	0.384	0.377	0.387	0.38	0.371	0.686
	MIN	PM	PM	PM	PM	PM	PM	PM	PM	PM	PLB	PLB	PLB	PLB	PLB	PLB	PLB	PLB	PLB	PLB	PM	PM	PM	PM	PM	PM	PM	PM	PM	PLB	PLB	PLB	PLB	PLB	PLB	PLB	PLB	PLB	PLB	PM	PM	PM	PM	PM	PM	PM	PM	PM	PLB
	0	0	0	0	0	0	0	0	0	0	0	0	0	0	0	0	0	0	0	0	0	0	0	0	0	0	0	0	0	0	0	0	0	0	0	0	0	0	0	0	0	0	0	0	0	0	0	0	0
	5	0	0	0	-0.001	0	0	0	-0.001	0	-0.001	-0.002	0.001	-0.001	-0.001	0	-0.001	0	0	0	-0.001	-0.001	-0.001	-0.001	-0.001	-0.001	-0.001	-0.001	0	-0.001	-0.002	-0.001	-0.002	-0.002	-0.002	-0.001	-0.002	-0.002	-0.001	-0.001	-0.001	-0.002	-0.001	-0.002	-0.001	-0.001	-0.001	-0.001	-0.001
	10	0	0	0	-0.001	0	0	0	-0.001	0	-0.001	-0.002	0.001	-0.001	-0.001	-0.001	-0.001	-0.001	0	-0.001	-0.001	-0.001	-0.001	-0.001	-0.001	-0.001	-0.001	-0.001	-0.001	-0.001	-0.002	-0.001	-0.002	-0.002	-0.002	-0.001	-0.002	-0.001	-0.001	-0.001	-0.001	-0.002	-0.001	-0.002	-0.001	-0.001	-0.001	-0.001	-0.001
	15	0	0	0	-0.001	0	0	0	-0.001	0	-0.001	-0.002	0.001	-0.001	-0.001	-0.001	-0.001	0	0	0	-0.001	-0.001	-0.001	-0.001	-0.001	-0.001	-0.001	-0.002	-0.001	-0.001	-0.002	-0.001	-0.002	-0.002	-0.002	-0.001	-0.002	-0.001	-0.001	-0.001	-0.001	-0.002	-0.001	-0.002	-0.001	-0.001	-0.001	-0.001	-0.002
	20	0	0	0	-0.001	0	0	0	-0.001	0	-0.001	-0.002	0.001	-0.001	-0.001	-0.001	-0.001	0	0	0	-0.001	-0.001	-0.001	-0.001	-0.001	-0.001	-0.001	-0.001	-0.001	-0.001	-0.002	-0.001	-0.002	-0.002	-0.002	-0.001	-0.002	-0.002	-0.001	-0.001	-0.001	-0.001	-0.001	-0.001	-0.001	-0.001	-0.001	-0.001	-0.001
	25	0	0	0	-0.001	0	0	0	-0.001	0	-0.001	-0.002	0.001	-0.002	-0.001	-0.001	-0.002	-0.001	0	0	-0.001	-0.001	-0.001	-0.001	0	-0.001	-0.001	-0.001	0	-0.001	-0.002	-0.001	-0.002	-0.002	-0.001	-0.001	-0.002	-0.002	-0.001	-0.001	-0.001	-0.002	-0.001	-0.002	-0.001	-0.001	-0.001	-0.001	-0.001
	30	0	0	-0.001	-0.001	0	0	0	-0.001	0	-0.001	-0.003	0.001	-0.002	-0.001	-0.001	-0.001	-0.001	0	0	-0.001	-0.001	-0.001	-0.001	-0.001	-0.001	-0.001	-0.001	-0.001	-0.001	-0.002	0	-0.002	-0.002	-0.002	-0.002	-0.002	-0.001	-0.001	0	-0.001	-0.001	-0.001	-0.002	-0.001	-0.001	-0.001	-0.001	-0.002
	35	0	0	0	-0.001	0	0	0	-0.001	0	-0.001	-0.003	0.001	-0.002	-0.001	-0.001	-0.001	-0.001	0.001	0	-0.001	-0.001	-0.001	-0.001	0	0	0	-0.001	0	-0.001	-0.002	-0.001	-0.001	-0.002	-0.002	-0.002	-0.002	-0.001	-0.001	-0.001	-0.001	-0.001	-0.001	-0.002	-0.001	-0.001	-0.001	-0.001	-0.001
	40	0	0	0	-0.001	0	0	0	-0.001	0	0	-0.003	0.001	-0.002	-0.001	-0.001	-0.001	0	0.001	0	-0.001	-0.001	-0.001	-0.001	0	-0.001	0	-0.001	0	-0.001	-0.002	-0.001	-0.002	-0.002	-0.002	-0.001	-0.001	-0.001	-0.001	-0.001	-0.001	-0.001	-0.001	-0.001	-0.001	-0.001	-0.001	-0.001	-0.002
	45	0	0	0	-0.001	0	0	0	-0.001	0	0	-0.003	0.001	-0.001	-0.001	-0.001	-0.001	-0.001	0	-0.001	-0.001	-0.001	-0.001	-0.001	0	-0.001	0	-0.001	0	-0.001	-0.002	-0.001	-0.001	-0.002	-0.001	-0.002	-0.002	-0.001	-0.002	0	-0.001	-0.001	-0.001	-0.001	-0.001	-0.001	-0.001	-0.001	-0.001
	50	0	0	-0.001	-0.001	0	0	0	-0.001	0	-0.001	-0.003	0.001	-0.002	-0.001	-0.001	-0.001	-0.001	0	-0.001	-0.001	-0.001	-0.001	-0.001	0	-0.001	0	-0.001	0	-0.001	-0.002	-0.002	-0.002	-0.002	-0.002	-0.002	-0.002	-0.002	-0.002	-0.001	-0.001	-0.002	-0.001	-0.002	-0.001	-0.001	-0.001	-0.001	-0.002
	55	0	0	0	-0.001	0	0	0	-0.001	0	-0.001	-0.003	0.001	-0.002	-0.001	-0.001	-0.001	0	-0.001	-0.001	-0.001	-0.001	-0.001	-0.001	0	0	-0.001	-0.001	-0.001	-0.001	-0.002	-0.001	-0.001	-0.002	-0.002	-0.001	-0.001	-0.001	-0.001	-0.001	-0.001	-0.001	-0.001	-0.001	-0.001	-0.001	-0.001	-0.001	-0.002
	60	0	0	0	-0.001	0	0	0	-0.001	0	0	-0.003	0.001	-0.002	-0.001	-0.001	-0.001	0	0	-0.001	-0.001	-0.001	-0.001	-0.001	0	-0.001	0	-0.001	-0.001	0	-0.002	-0.001	-0.002	-0.002	-0.002	-0.002	-0.002	-0.001	-0.002	-0.001	-0.001	-0.001	-0.001	-0.001	-0.001	-0.001	-0.001	-0.001	-0.001
	65	0	0	0	-0.001	-0.001	0	0	-0.001	0	-0.001	-0.003	0.001	-0.002	-0.002	-0.001	-0.001	-0.001	0	-0.001	-0.001	-0.001	-0.001	-0.001	-0.001	-0.001	0	-0.001	-0.001	-0.001	-0.002	-0.002	-0.002	-0.002	-0.002	-0.002	-0.002	-0.002	-0.002	0	-0.001	-0.001	-0.001	-0.002	-0.001	-0.001	-0.001	-0.001	-0.002
	70	0	0	0	-0.001	-0.001	0	0	-0.001	0	-0.001	-0.003	0.001	-0.002	-0.001	0	-0.001	-0.001	-0.001	-0.001	-0.001	-0.001	-0.001	-0.001	-0.001	0	0	-0.001	0	-0.001	-0.002	-0.002	-0.002	-0.003	-0.002	-0.002	-0.002	-0.001	-0.001	-0.001	-0.001	-0.002	-0.001	-0.002	-0.001	-0.001	-0.001	-0.001	-0.001
	75	0	0	0	-0.001	0	0	0	0	0	0	-0.003	0.001	-0.002	-0.001	0	-0.001	0	0	-0.001	-0.001	-0.001	0	-0.001	0	-0.001	0	-0.001	0	-0.001	-0.002	-0.001	-0.002	-0.002	-0.002	-0.002	-0.002	-0.001	-0.002	-0.001	-0.001	-0.002	0	-0.002	-0.001	-0.001	-0.001	-0.001	-0.001
	80	0	0	0	-0.001	0	0	0	-0.001	0	-0.001	-0.003	0.001	-0.002	-0.001	-0.001	-0.001	-0.001	0	-0.001	-0.001	-0.001	0	-0.001	0	0	0	-0.001	0	0	-0.002	-0.001	-0.002	-0.002	-0.002	-0.002	-0.002	-0.001	-0.001	0	-0.001	-0.001	-0.001	-0.001	0	-0.001	-0.001	-0.001	-0.002
	85	0	0	0	-0.001	0	0	0	-0.001	0	0	-0.003	0.001	-0.001	-0.001	-0.001	-0.001	0	0	-0.001	0	-0.001	0	-0.001	0	0	0	-0.001	0	-0.001	-0.002	-0.001	-0.001	-0.002	-0.002	-0.001	-0.002	0	-0.001	0	-0.001	-0.001	-0.001	-0.001	0	-0.001	-0.001	0	-0.002
	90	0	0	0	-0.001	0	0	0	-0.001	0	0	-0.003	0.001	-0.002	-0.001	-0.001	-0.001	0	-0.001	-0.001	0	-0.001	0	-0.001	0	-0.001	0	-0.001	0	-0.001	-0.002	-0.001	-0.001	-0.003	-0.002	-0.002	-0.002	-0.001	-0.001	0	-0.001	-0.001	-0.001	-0.001	-0.001	-0.001	-0.001	-0.001	-0.002
	95	0	0	0	-0.001	-0.001	0	0	-0.001	0	-0.001	-0.003	0.001	-0.002	-0.002	-0.001	-0.001	-0.001	-0.001	-0.001	-0.001	-0.001	-0.001	-0.001	-0.001	-0.001	0	-0.001	-0.001	-0.001	-0.002	-0.002	-0.002	-0.003	-0.002	-0.002	-0.002	-0.001	-0.002	0	-0.001	-0.001	-0.001	-0.002	-0.001	-0.001	-0.001	-0.001	-0.002
	100	0	0	0	-0.001	0	0	0	-0.001	0	-0.001	-0.003	0.001	-0.001	-0.001	-0.001	-0.001	0	0	-0.001	0	-0.001	-0.001	-0.001	0	-0.001	0	-0.001	-0.001	-0.001	-0.002	-0.002	-0.002	-0.003	-0.002	-0.002	-0.002	-0.001	-0.002	0	-0.001	-0.001	-0.001	-0.002	-0.001	-0.001	-0.001	-0.001	-0.002
	105	0	0	0	-0.001	0	0	0	-0.001	0	0	-0.003	0.001	-0.002	-0.001	-0.001	-0.001	-0.001	-0.001	-0.001	-0.001	-0.001	-0.001	-0.001	0	0	0	-0.001	0	-0.001	-0.002	-0.002	-0.001	-0.003	-0.002	-0.002	-0.002	-0.001	-0.002	0	-0.001	-0.002	-0.001	-0.002	0	-0.001	-0.001	-0.001	-0.002
	110	0	0	0	-0.001	0	0	0	-0.001	0	0	-0.003	0.001	-0.002	-0.001	-0.001	-0.001	0	0	-0.001	-0.001	-0.001	-0.001	-0.001	0	0	0	0	0	-0.001	-0.002	-0.002	-0.002	-0.003	-0.002	-0.002	-0.002	-0.001	-0.002	0	-0.001	-0.002	-0.001	-0.002	-0.001	-0.001	-0.001	-0.001	-0.002
	115	0	0	0	0	0	0	0	-0.001	0	0	-0.003	0.001	-0.001	-0.001	-0.001	0	0	0	-0.001	0	-0.001	-0.001	-0.001	0	0	0	0	0	-0.001	-0.002	-0.002	-0.001	-0.003	-0.002	-0.002	-0.002	-0.001	-0.002	0	-0.001	-0.001	-0.001	-0.001	-0.001	-0.001	-0.001	-0.001	-0.001
	120	0	0	0	0	0	0	0	0	0	0	-0.003	0.002	-0.001	-0.001	-0.001	-0.001	0	0	-0.001	0	-0.001	0	-0.001	0	0	0	0	0	-0.001	-0.002	-0.002	-0.001	-0.003	-0.002	-0.001	-0.002	-0.001	-0.002	0	-0.001	-0.001	0	-0.001	0	-0.001	-0.001	0	-0.002
	125	0	0	0	-0.001	0	0	0	-0.001	0	0	-0.003	0.002	-0.001	-0.001	-0.001	-0.001	-0.001	0	-0.001	0	-0.001	0	-0.001	0	0	0	0	0	-0.001	-0.002	-0.002	-0.001	-0.003	-0.002	-0.002	-0.002	-0.001	-0.002	0	-0.001	-0.001	-0.001	-0.001	0	-0.001	-0.001	0	-0.002
	130	0	0	0	-0.001	0	0	0	-0.001	0	0	-0.003	0.002	-0.001	-0.001	-0.001	-0.001	0	0	-0.001	0	-0.001	0	-0.001	0	0	0	0	0	-0.001	-0.002	-0.002	-0.001	-0.002	-0.002	-0.001	-0.002	-0.001	-0.002	0	-0.001	-0.001	-0.001	-0.001	0	-0.001	-0.001	0	-0.001
	135	0	0	0	0	0	0	0	0	0	0	-0.003	0.002	-0.001	-0.001	-0.001	-0.001	-0.001	0	-0.001	0	-0.001	0	-0.001	0	0	0	0.001	0	-0.001	-0.002	-0.002	-0.001	-0.002	-0.002	-0.001	-0.002	-0.001	-0.002	0	-0.001	-0.001	0	-0.001	0	-0.001	-0.001	0	-0.001
	140	0	0	0	0	0	0	0	0	0	0	-0.003	0.002	-0.001	-0.001	0	0	0	0	-0.001	0	-0.001	0	-0.001	0	0	0	0	0	-0.001	-0.002	-0.001	-0.001	-0.002	-0.001	-0.001	-0.002	-0.001	-0.002	0	0	-0.001	0	-0.001	0	-0.001	-0.001	0	-0.001
	145	0	0	0	-0.001	0	0	0	-0.001	0	0	-0.003	0.002	-0.001	-0.001	-0.001	0	0	0	-0.001	0	-0.001	0	-0.001	0	0	0	0.001	0	0	-0.002	-0.001	-0.001	-0.002	-0.001	-0.002	-0.002	-0.001	-0.002	0	-0.001	-0.001	0	-0.001	0	-0.001	-0.001	0	-0.001
	150	0	0	0	0	0	0	0	0	0	0	-0.003	0.002	-0.001	-0.001	-0.001	-0.001	-0.001	0	-0.001	0	-0.001	-0.001	-0.001	0	0	0	0	0	-0.001	-0.002	-0.001	-0.001	-0.002	-0.002	-0.002	-0.002	-0.001	-0.002	0	-0.001	-0.001	-0.001	-0.002	-0.001	-0.001	-0.001	0	-0.001
	155	0	0	0	0	0	0	0	0	0	0	-0.003	0.002	-0.001	-0.001	0	-0.001	0	0	-0.001	0	-0.001	0	-0.001	0	0	0	0.001	0	-0.001	-0.001	-0.001	-0.001	-0.002	-0.001	-0.001	-0.002	-0.001	-0.002	0	-0.001	-0.001	0	-0.001	0	-0.001	-0.001	0	-0.001
	160	0	0	0	-0.001	0	0	0	0	0	0	-0.003	0.002	-0.001	-0.001	-0.001	-0.001	0	0	-0.001	0	-0.001	-0.001	-0.001	0	0	0	0.001	0	-0.001	-0.002	-0.002	-0.002	-0.002	-0.002	-0.002	-0.002	-0.001	-0.002	0	-0.001	-0.001	-0.001	-0.002	0	-0.001	-0.001	-0.001	-0.002
	165	0	0	0	-0.001	0	0	0	0	0	0	-0.003	0.002	-0.001	-0.001	-0.001	-0.001	0	0	-0.001	0	-0.001	0	-0.001	0	0	0	0.002	0	-0.001	-0.002	-0.002	-0.001	-0.002	-0.002	-0.001	-0.002	-0.001	-0.002	0	-0.001	-0.001	0	-0.001	-0.001	-0.001	-0.001	-0.001	-0.002
	170	0	0	0	0	0	0	0	0	0	0	-0.002	0.001	-0.001	-0.001	0	0	0	0	0	0	-0.001	0	-0.001	0	0	0	0.003	0	-0.001	-0.001	-0.001	-0.001	-0.002	-0.001	-0.001	-0.001	-0.001	-0.002	0	0	-0.001	0	-0.001	0	-0.001	-0.001	0	-0.001
	175	0	0	0	0	0	0	0	0	0	0	-0.002	0.002	-0.001	0	0	0	0	0	-0.001	0	-0.001	0	-0.001	0	0	0	0.001	0	0	-0.001	-0.001	-0.001	-0.002	-0.001	-0.001	-0.001	0	-0.001	0	-0.001	-0.001	0	-0.001	0	-0.001	-0.001	0	-0.001
	180	0	0	0	0	0	0	0	0	0	0	-0.002	0.002	-0.001	0	0	0	0	0	-0.001	0	-0.001	0	-0.001	0	0	0	0	0	-0.001	-0.001	-0.001	-0.001	-0.002	-0.001	-0.001	-0.001	0	-0.001	0.001	0	-0.001	0	-0.001	0	-0.001	-0.001	0	-0.001
	185	0	0	0	0	0	0	0	0	0	0	-0.002	0.002	-0.001	0	0	0	0	0	0	0	-0.001	0	-0.001	0	0	0	0.003	0	0	-0.001	-0.001	-0.001	-0.002	-0.001	-0.001	-0.001	0	-0.001	0	0	-0.001	0	-0.001	0	-0.001	-0.001	0	-0.001
	190	0	0	0	0	0	0.001	0	0	0	0	-0.002	0.002	0	0	0	0	0	0.001	-0.001	0	-0.001	0	-0.001	0	0	0	0.001	0	0	-0.001	-0.001	-0.001	-0.002	-0.001	-0.001	-0.001	0	-0.001	0	0	-0.001	0	-0.001	0	-0.001	-0.001	0	-0.001
	195	0.001	0.001	0.001	0	0	0.001	0	0	0.001	0	-0.002	0.003	0	0	0	0	0.001	0.001	-0.001	0	0	0	0	0	0	0	0.003	0	0	-0.001	-0.001	0	-0.002	-0.001	-0.001	-0.001	0	-0.001	0	0	-0.001	0	-0.001	0	0	-0.001	0	-0.001
	200	0	0	0	-0.001	0	0	0	0	0	0	-0.002	0.002	0	0	0	0	0	0	-0.001	0	-0.001	0	-0.001	0	0	0	0.002	0	0	-0.001	-0.001	-0.001	-0.002	-0.001	-0.001	-0.001	0	-0.001	0	-0.001	-0.001	0	-0.001	0	-0.001	-0.001	0	-0.001
	205	0	0	0.001	0	0	0	0	0	0	0.001	-0.001	0.003	0	0	0	0	0.001	0.001	0	0	0	0	0	0	0	0	0.003	0.001	0	-0.001	0	0	-0.002	-0.001	-0.001	-0.001	0	-0.001	0	0	-0.001	0	-0.001	0	0	-0.001	0	-0.001
	210	0.001	0.001	0.001	0	0	0.001	0.001	0	0	0.001	-0.001	0.003	0	0.001	0.001	0.001	0.001	0.001	0	0	0	0	-0.001	0.001	0	0.001	0.003	0	0	-0.001	0	0	-0.002	-0.001	0	-0.001	0	-0.001	0	0	-0.001	0	-0.001	0	0	-0.001	0	0
	215	0.001	0.001	0.001	0	0	0.001	0.001	0	0.001	0.001	-0.001	0.004	0.001	0.001	0.001	0.001	0.001	0.001	0	0	0	0	0	0	0	0	0.002	0.001	0.001	0	0	0	-0.001	0	0	-0.001	0	0	0	0	0	0	-0.001	0	0	0	0	0
	220	0	0.001	0.001	0	0	0.001	0	0	0.001	0.001	-0.001	0.004	0.001	0.001	0.001	0.001	0.001	0.002	0.001	0	0	0	0	0	0	0.001	0.003	0	0.001	0	0	0.001	-0.001	0	0	0	0.001	0	0	0	0	0	-0.001	0	0	0	0	0
	225	0.001	0.001	0.001	0	0.001	0.001	0.001	0.001	0.001	0.001	0	0.004	0.002	0.002	0.002	0.002	0.002	0.002	0.001	0	0	0	0	0.001	0	0.001	0.001	0.001	0.001	0.001	0.001	0.001	-0.001	0.001	0.001	0.001	0.002	0.001	0.001	0	0	0	0	0.001	0	0	0	0
	230	0.001	0.001	0.001	0	0	0.001	0.001	0.001	0.001	0.002	0	0.004	0.002	0.002	0.001	0.002	0.002	0.002	0.001	0	0	0	0	0	0	0	0.003	0	0.001	0	0	0.001	-0.001	0	0.001	0	0.001	0	0.001	0	-0.001	0	-0.001	0	0	0	0	0.001
	235	0.001	0.001	0.001	0	0	0.001	0.001	0.001	0.001	0.002	0	0.005	0.002	0.002	0.002	0.002	0.002	0.003	0.001	0	0	0	0	0	0	0.001	0.001	0	0.001	0.001	0.001	0.001	-0.001	0.001	0.001	0.001	0.002	0.001	0	0	0	0	-0.001	0	0	0	0	0.001
	240	0.001	0.001	0.001	0	0	0.001	0.001	0.001	0.001	0.002	0.001	0.005	0.002	0.003	0.002	0.003	0.003	0.003	0.002	0.001	0	0	0	0.001	0	0.001	0.002	0.001	0.002	0.001	0.001	0.002	0	0.001	0.002	0.001	0.002	0.001	0	0	0	0	-0.001	0	0	0	0	0.001
	245	0.001	0.001	0.001	0	0.001	0.001	0.001	0.001	0.001	0.003	0.001	0.005	0.003	0.003	0.003	0.003	0.003	0.003	0.002	0	0	0	0	0.001	0	0.001	0.003	0.001	0.002	0.002	0.002	0.002	0	0.002	0.002	0.001	0.002	0.001	0.001	0	0	0	0	0.001	0	0	0	0.002
	250	0.001	0.001	0.001	0.001	0.001	0.001	0.001	0.001	0.001	0.003	0.002	0.006	0.003	0.004	0.004	0.004	0.004	0.004	0.003	0.001	0	0.001	0	0.001	0.001	0.001	0.004	0.001	0.003	0.002	0.002	0.003	0	0.002	0.002	0.002	0.003	0.002	0.001	0	0	0.001	0	0.001	0	0	0	0.002
	255	0.001	0.001	0.001	0.001	0.001	0.001	0.001	0.001	0.001	0.004	0.002	0.007	0.004	0.005	0.004	0.004	0.005	0.005	0.003	0.001	0	0.001	0	0.001	0.001	0.001	0.004	0.001	0.004	0.003	0.003	0.003	0.001	0.003	0.003	0.003	0.003	0.002	0.001	0.001	0	0.001	0	0.001	0	0	0.001	0.003
	260	0.001	0.001	0.002	0.001	0.001	0.001	0.001	0.001	0.001	0.004	0.003	0.007	0.005	0.005	0.005	0.005	0.005	0.005	0.004	0.001	0	0	0	0.001	0.001	0.001	0.002	0.001	0.004	0.003	0.003	0.004	0.001	0.003	0.003	0.003	0.004	0.003	0.001	0	0	0.001	0	0.001	0.001	0	0	0.003
	265	0.001	0.002	0.001	0.001	0.001	0.001	0.001	0.001	0.001	0.005	0.004	0.008	0.006	0.007	0.006	0.006	0.006	0.006	0.005	0.001	0.001	0.001	0	0.001	0.001	0.002	0.003	0.001	0.005	0.004	0.004	0.005	0.002	0.004	0.004	0.004	0.004	0.004	0.001	0.001	0.001	0.001	0	0.001	0.001	0	0.001	0.004
	270	0.002	0.002	0.002	0.001	0.001	0.001	0.001	0.002	0.002	0.006	0.005	0.009	0.007	0.008	0.006	0.006	0.007	0.007	0.006	0.001	0.001	0.001	0.001	0.002	0.001	0.002	0.003	0.001	0.006	0.005	0.004	0.005	0.002	0.005	0.005	0.004	0.005	0.004	0.001	0.001	0.001	0.001	0	0.001	0.001	0.001	0.001	0.004
	275	0.002	0.002	0.002	0.001	0.001	0.001	0.001	0.002	0.002	0.007	0.006	0.01	0.008	0.009	0.007	0.007	0.008	0.008	0.006	0.001	0.001	0.001	0.001	0.002	0.001	0.002	0.004	0.001	0.007	0.006	0.005	0.006	0.003	0.006	0.006	0.005	0.006	0.006	0.001	0.001	0	0.001	0	0.001	0.001	0	0.001	0.005
	280	0.002	0.002	0.002	0.001	0.001	0.002	0.002	0.002	0.002	0.008	0.007	0.012	0.009	0.011	0.009	0.009	0.009	0.009	0.007	0.001	0.001	0.001	0.001	0.002	0.001	0.002	0.002	0.001	0.008	0.007	0.006	0.008	0.004	0.007	0.007	0.007	0.008	0.007	0.001	0.001	0.001	0.001	0.001	0.001	0.002	0.001	0.001	0.006
	285	0.002	0.002	0.002	0.001	0.002	0.002	0.002	0.002	0.002	0.009	0.008	0.013	0.01	0.012	0.009	0.01	0.01	0.01	0.008	0.001	0.001	0.001	0.001	0.002	0.002	0.002	0.004	0.002	0.009	0.008	0.007	0.008	0.004	0.008	0.008	0.007	0.008	0.008	0.001	0.001	0.001	0.001	0	0.002	0.002	0.001	0.002	0.007
	290	0.002	0.002	0.002	0.002	0.002	0.002	0.002	0.002	0.002	0.01	0.01	0.014	0.012	0.013	0.011	0.012	0.011	0.012	0.01	0.002	0.001	0.002	0.001	0.002	0.002	0.002	0.003	0.002	0.01	0.009	0.008	0.01	0.005	0.009	0.009	0.009	0.009	0.009	0.002	0.001	0.001	0.002	0.001	0.002	0.002	0.001	0.002	0.009
	295	0.002	0.002	0.002	0.002	0.002	0.002	0.002	0.003	0.003	0.012	0.012	0.015	0.014	0.016	0.013	0.013	0.013	0.013	0.011	0.002	0.001	0.002	0.001	0.002	0.002	0.003	0.003	0.002	0.012	0.011	0.009	0.011	0.006	0.011	0.011	0.01	0.011	0.011	0.002	0.001	0.001	0.002	0.001	0.002	0.002	0.001	0.002	0.01
	300	0.002	0.002	0.003	0.002	0.002	0.002	0.002	0.003	0.003	0.013	0.013	0.018	0.015	0.018	0.014	0.015	0.014	0.015	0.012	0.002	0.002	0.002	0.002	0.003	0.002	0.003	0.005	0.002	0.013	0.012	0.011	0.012	0.007	0.012	0.012	0.011	0.012	0.011	0.002	0.001	0.002	0.002	0.001	0.002	0.002	0.001	0.002	0.011
	305	0.003	0.003	0.003	0.002	0.002	0.002	0.002	0.003	0.003	0.016	0.015	0.019	0.017	0.02	0.016	0.016	0.016	0.017	0.014	0.002	0.002	0.002	0.002	0.003	0.002	0.003	0.004	0.002	0.015	0.014	0.012	0.014	0.009	0.014	0.014	0.013	0.014	0.013	0.002	0.002	0.002	0.002	0.001	0.002	0.002	0.002	0.002	0.013
	310	0.003	0.003	0.003	0.002	0.003	0.003	0.003	0.004	0.003	0.017	0.018	0.022	0.02	0.023	0.018	0.018	0.018	0.02	0.016	0.002	0.002	0.002	0.002	0.003	0.002	0.003	0.005	0.003	0.018	0.016	0.014	0.016	0.01	0.016	0.016	0.015	0.016	0.016	0.003	0.002	0.002	0.002	0.001	0.003	0.003	0.002	0.003	0.015
	315	0.003	0.003	0.003	0.003	0.003	0.003	0.003	0.004	0.003	0.02	0.021	0.024	0.022	0.026	0.02	0.021	0.021	0.022	0.018	0.003	0.003	0.003	0.002	0.004	0.003	0.004	0.005	0.003	0.02	0.018	0.016	0.018	0.012	0.018	0.018	0.017	0.018	0.018	0.003	0.002	0.002	0.003	0.002	0.003	0.003	0.002	0.003	0.017
	320	0.003	0.003	0.004	0.003	0.003	0.003	0.003	0.004	0.004	0.022	0.023	0.026	0.024	0.028	0.022	0.023	0.023	0.024	0.021	0.003	0.003	0.003	0.002	0.004	0.003	0.004	0.005	0.003	0.023	0.02	0.018	0.02	0.013	0.02	0.02	0.02	0.02	0.02	0.003	0.002	0.003	0.003	0.002	0.003	0.003	0.003	0.003	0.019
	325	0.004	0.004	0.004	0.003	0.003	0.004	0.003	0.005	0.004	0.025	0.027	0.029	0.027	0.032	0.026	0.027	0.026	0.028	0.024	0.003	0.003	0.004	0.003	0.005	0.003	0.005	0.007	0.003	0.026	0.023	0.021	0.023	0.015	0.023	0.023	0.022	0.023	0.023	0.003	0.003	0.003	0.003	0.002	0.003	0.003	0.003	0.003	0.022
	330	0.004	0.004	0.004	0.004	0.004	0.004	0.004	0.005	0.004	0.029	0.03	0.033	0.03	0.036	0.029	0.03	0.029	0.032	0.027	0.004	0.003	0.004	0.003	0.005	0.004	0.005	0.005	0.004	0.029	0.026	0.023	0.025	0.018	0.026	0.026	0.025	0.026	0.026	0.004	0.003	0.003	0.004	0.003	0.004	0.004	0.004	0.004	0.025
	335	0.004	0.005	0.005	0.004	0.004	0.004	0.004	0.005	0.005	0.032	0.034	0.035	0.032	0.042	0.032	0.033	0.032	0.036	0.03	0.004	0.004	0.004	0.003	0.005	0.004	0.005	0.007	0.004	0.032	0.029	0.026	0.028	0.02	0.029	0.029	0.028	0.029	0.029	0.004	0.003	0.004	0.004	0.003	0.004	0.004	0.004	0.004	0.028
	340	0.005	0.005	0.005	0.004	0.004	0.004	0.005	0.006	0.005	0.035	0.043	0.037	0.035	0.05	0.035	0.038	0.035	0.041	0.033	0.004	0.004	0.005	0.004	0.006	0.004	0.006	0.007	0.004	0.036	0.03	0.029	0.03	0.023	0.031	0.031	0.03	0.032	0.033	0.004	0.004	0.003	0.004	0.004	0.005	0.004	0.004	0.004	0.032
	345	0.005	0.006	0.006	0.005	0.005	0.005	0.005	0.006	0.005	0.041	0.044	0.049	0.052	0.056	0.041	0.047	0.043	0.048	0.038	0.005	0.004	0.005	0.004	0.006	0.005	0.007	0.006	0.005	0.038	0.03	0.032	0.03	0.026	0.03	0.032	0.031	0.032	0.038	0.005	0.004	0.004	0.005	0.004	0.005	0.005	0.005	0.005	0.037
	350	0.005	0.006	0.006	0.005	0.005	0.005	0.005	0.007	0.006	0.045	0.043	0.06	0.055	0.057	0.044	0.046	0.05	0.048	0.042	0.005	0.005	0.006	0.004	0.007	0.005	0.007	0.006	0.005	0.045	0.042	0.033	0.035	0.028	0.036	0.037	0.033	0.035	0.044	0.005	0.005	0.005	0.006	0.005	0.006	0.005	0.005	0.005	0.041
	355	0.006	0.006	0.007	0.006	0.006	0.006	0.006	0.007	0.006	0.046	0.053	0.063	0.06	0.06	0.05	0.054	0.06	0.059	0.044	0.005	0.005	0.006	0.005	0.008	0.006	0.008	0.008	0.006	0.048	0.051	0.042	0.047	0.032	0.046	0.048	0.042	0.042	0.044	0.006	0.005	0.005	0.006	0.005	0.006	0.006	0.006	0.005	0.044
	360	0.006	0.007	0.007	0.006	0.006	0.006	0.006	0.008	0.007	0.054	0.058	0.063	0.061	0.064	0.053	0.059	0.062	0.06	0.049	0.006	0.006	0.007	0.006	0.008	0.006	0.009	0.011	0.006	0.055	0.053	0.05	0.052	0.036	0.052	0.054	0.054	0.056	0.05	0.006	0.006	0.005	0.006	0.006	0.007	0.006	0.006	0.006	0.047
	365	0.007	0.007	0.008	0.007	0.007	0.007	0.007	0.009	0.007	0.054	0.061	0.065	0.063	0.068	0.056	0.062	0.064	0.063	0.053	0.007	0.006	0.007	0.006	0.009	0.007	0.009	0.008	0.007	0.058	0.057	0.056	0.057	0.038	0.058	0.056	0.056	0.063	0.055	0.007	0.006	0.006	0.007	0.007	0.008	0.007	0.007	0.006	0.052
	370	0.008	0.008	0.008	0.008	0.008	0.008	0.008	0.01	0.008	0.063	0.064	0.069	0.067	0.072	0.063	0.066	0.069	0.07	0.059	0.008	0.007	0.008	0.007	0.009	0.008	0.011	0.009	0.008	0.062	0.06	0.059	0.061	0.042	0.063	0.062	0.06	0.067	0.06	0.007	0.007	0.007	0.008	0.008	0.009	0.008	0.008	0.007	0.059
	375	0.008	0.009	0.009	0.008	0.008	0.008	0.008	0.011	0.008	0.068	0.07	0.074	0.074	0.077	0.065	0.071	0.073	0.073	0.063	0.008	0.008	0.009	0.008	0.01	0.009	0.011	0.01	0.008	0.068	0.064	0.064	0.066	0.044	0.065	0.064	0.063	0.069	0.064	0.008	0.008	0.008	0.008	0.008	0.009	0.009	0.008	0.008	0.061
	380	0.009	0.01	0.01	0.009	0.009	0.009	0.009	0.011	0.009	0.069	0.076	0.08	0.081	0.083	0.071	0.076	0.077	0.077	0.061	0.009	0.009	0.01	0.009	0.012	0.01	0.012	0.011	0.009	0.07	0.067	0.069	0.07	0.055	0.068	0.068	0.068	0.073	0.064	0.009	0.009	0.009	0.009	0.009	0.01	0.01	0.009	0.008	0.065
	385	0.01	0.011	0.011	0.01	0.01	0.01	0.01	0.012	0.01	0.072	0.076	0.084	0.08	0.084	0.07	0.08	0.081	0.079	0.065	0.01	0.009	0.011	0.01	0.013	0.011	0.014	0.011	0.01	0.072	0.072	0.068	0.071	0.056	0.071	0.072	0.068	0.074	0.069	0.01	0.01	0.01	0.01	0.01	0.011	0.011	0.01	0.009	0.066
	390	0.01	0.011	0.011	0.011	0.011	0.01	0.01	0.013	0.01	0.078	0.081	0.085	0.085	0.085	0.075	0.08	0.081	0.082	0.069	0.011	0.01	0.012	0.011	0.015	0.012	0.015	0.013	0.01	0.075	0.074	0.071	0.073	0.06	0.072	0.073	0.072	0.076	0.071	0.01	0.011	0.011	0.011	0.011	0.012	0.012	0.011	0.01	0.069
	395	0.011	0.012	0.013	0.012	0.012	0.012	0.011	0.014	0.012	0.073	0.079	0.088	0.084	0.087	0.079	0.082	0.086	0.083	0.074	0.012	0.011	0.013	0.012	0.017	0.013	0.016	0.014	0.012	0.078	0.077	0.073	0.075	0.064	0.077	0.078	0.077	0.081	0.075	0.011	0.012	0.012	0.013	0.012	0.014	0.013	0.013	0.012	0.072
	400	0.013	0.013	0.014	0.013	0.013	0.013	0.013	0.016	0.013	0.083	0.085	0.089	0.088	0.088	0.08	0.086	0.086	0.087	0.074	0.013	0.012	0.015	0.014	0.021	0.015	0.018	0.016	0.012	0.079	0.083	0.079	0.079	0.067	0.078	0.08	0.081	0.084	0.077	0.012	0.013	0.014	0.014	0.014	0.016	0.015	0.016	0.013	0.078
	405	0.013	0.014	0.015	0.014	0.014	0.014	0.014	0.017	0.014	0.083	0.084	0.091	0.092	0.092	0.085	0.088	0.091	0.091	0.08	0.014	0.013	0.018	0.017	0.03	0.018	0.021	0.018	0.013	0.081	0.08	0.077	0.083	0.066	0.079	0.083	0.082	0.088	0.076	0.014	0.015	0.017	0.016	0.016	0.019	0.017	0.024	0.014	0.079
	410	0.014	0.016	0.016	0.016	0.015	0.015	0.015	0.019	0.015	0.088	0.094	0.1	0.095	0.097	0.092	0.095	0.093	0.093	0.084	0.015	0.015	0.025	0.022	0.03	0.024	0.025	0.023	0.015	0.088	0.088	0.084	0.085	0.077	0.087	0.087	0.089	0.092	0.082	0.015	0.019	0.025	0.02	0.02	0.026	0.023	0.032	0.017	0.085
	415	0.017	0.017	0.018	0.018	0.017	0.017	0.017	0.021	0.017	0.095	0.097	0.105	0.099	0.101	0.098	0.102	0.102	0.101	0.087	0.017	0.018	0.037	0.032	0.028	0.036	0.032	0.035	0.017	0.091	0.093	0.088	0.09	0.08	0.092	0.092	0.094	0.096	0.087	0.016	0.027	0.031	0.027	0.028	0.032	0.03	0.028	0.021	0.089
	420	0.018	0.019	0.02	0.02	0.019	0.019	0.019	0.022	0.018	0.095	0.098	0.105	0.099	0.101	0.097	0.102	0.102	0.1	0.093	0.019	0.021	0.029	0.025	0.026	0.033	0.038	0.037	0.019	0.093	0.096	0.088	0.089	0.081	0.094	0.095	0.096	0.094	0.087	0.019	0.035	0.027	0.031	0.031	0.028	0.033	0.026	0.026	0.091
	425	0.02	0.021	0.023	0.023	0.022	0.021	0.021	0.026	0.02	0.102	0.102	0.109	0.105	0.108	0.104	0.105	0.107	0.109	0.093	0.021	0.026	0.036	0.027	0.026	0.032	0.043	0.034	0.022	0.101	0.098	0.096	0.097	0.084	0.097	0.098	0.1	0.102	0.094	0.021	0.034	0.024	0.029	0.031	0.031	0.033	0.028	0.03	0.096
	430	0.022	0.025	0.028	0.031	0.028	0.028	0.027	0.035	0.024	0.101	0.106	0.113	0.109	0.114	0.106	0.11	0.111	0.111	0.103	0.026	0.032	0.033	0.028	0.027	0.032	0.046	0.036	0.028	0.102	0.103	0.097	0.1	0.089	0.102	0.103	0.104	0.107	0.097	0.024	0.031	0.023	0.027	0.027	0.034	0.034	0.027	0.032	0.102
	435	0.025	0.032	0.032	0.033	0.034	0.031	0.033	0.037	0.026	0.108	0.11	0.118	0.116	0.118	0.114	0.113	0.117	0.114	0.108	0.031	0.041	0.03	0.027	0.028	0.029	0.046	0.038	0.032	0.105	0.105	0.1	0.105	0.095	0.104	0.106	0.109	0.112	0.098	0.028	0.034	0.023	0.028	0.026	0.035	0.033	0.026	0.032	0.104
	440	0.031	0.037	0.036	0.031	0.036	0.034	0.033	0.038	0.031	0.119	0.116	0.122	0.118	0.121	0.118	0.119	0.12	0.119	0.115	0.035	0.041	0.03	0.026	0.029	0.028	0.046	0.037	0.036	0.109	0.109	0.106	0.11	0.101	0.107	0.108	0.111	0.114	0.104	0.033	0.037	0.025	0.028	0.026	0.036	0.033	0.027	0.034	0.107
	445	0.037	0.043	0.036	0.03	0.037	0.03	0.03	0.036	0.038	0.117	0.114	0.121	0.119	0.121	0.121	0.123	0.121	0.121	0.111	0.036	0.044	0.031	0.029	0.033	0.03	0.047	0.04	0.041	0.109	0.111	0.106	0.11	0.101	0.11	0.112	0.112	0.116	0.106	0.034	0.04	0.026	0.029	0.028	0.036	0.034	0.029	0.033	0.108
	450	0.041	0.042	0.037	0.032	0.041	0.033	0.034	0.039	0.042	0.122	0.122	0.127	0.123	0.127	0.124	0.125	0.124	0.126	0.111	0.037	0.045	0.029	0.029	0.034	0.031	0.049	0.04	0.042	0.113	0.114	0.11	0.115	0.109	0.115	0.113	0.114	0.118	0.11	0.035	0.037	0.026	0.031	0.03	0.033	0.036	0.031	0.037	0.111
	455	0.039	0.037	0.032	0.033	0.035	0.032	0.033	0.037	0.039	0.127	0.123	0.134	0.128	0.13	0.126	0.128	0.128	0.132	0.124	0.035	0.043	0.029	0.03	0.033	0.029	0.05	0.039	0.038	0.118	0.12	0.115	0.119	0.116	0.119	0.118	0.12	0.122	0.115	0.034	0.032	0.029	0.032	0.031	0.033	0.037	0.031	0.038	0.117
	460	0.039	0.037	0.035	0.031	0.032	0.031	0.031	0.033	0.037	0.119	0.128	0.131	0.128	0.131	0.125	0.127	0.126	0.129	0.123	0.036	0.044	0.032	0.032	0.036	0.033	0.053	0.04	0.042	0.121	0.12	0.12	0.121	0.109	0.119	0.118	0.122	0.123	0.116	0.036	0.034	0.03	0.032	0.031	0.034	0.036	0.033	0.038	0.12
	465	0.044	0.044	0.039	0.038	0.035	0.035	0.036	0.037	0.04	0.131	0.127	0.137	0.13	0.138	0.136	0.133	0.133	0.138	0.131	0.038	0.047	0.033	0.032	0.039	0.036	0.054	0.043	0.042	0.123	0.125	0.12	0.123	0.118	0.124	0.126	0.125	0.131	0.126	0.04	0.037	0.032	0.034	0.034	0.038	0.036	0.035	0.039	0.125
	470	0.033	0.044	0.041	0.039	0.034	0.036	0.037	0.041	0.039	0.134	0.137	0.143	0.138	0.141	0.136	0.137	0.138	0.14	0.133	0.039	0.05	0.035	0.033	0.04	0.038	0.058	0.043	0.043	0.135	0.13	0.129	0.134	0.124	0.132	0.129	0.135	0.135	0.126	0.039	0.038	0.036	0.036	0.037	0.04	0.039	0.038	0.041	0.127
	475	0.038	0.046	0.044	0.044	0.046	0.041	0.041	0.042	0.042	0.138	0.143	0.148	0.142	0.146	0.14	0.141	0.143	0.145	0.132	0.041	0.051	0.037	0.036	0.043	0.039	0.062	0.043	0.044	0.141	0.134	0.134	0.141	0.134	0.135	0.134	0.141	0.139	0.132	0.042	0.041	0.038	0.038	0.04	0.043	0.04	0.041	0.043	0.136
	480	0.042	0.044	0.045	0.045	0.044	0.044	0.043	0.045	0.042	0.146	0.149	0.155	0.148	0.152	0.146	0.146	0.146	0.149	0.141	0.045	0.054	0.039	0.039	0.045	0.042	0.063	0.045	0.047	0.143	0.139	0.135	0.143	0.136	0.141	0.137	0.143	0.14	0.136	0.046	0.043	0.038	0.041	0.04	0.043	0.042	0.042	0.044	0.14
	485	0.047	0.046	0.046	0.045	0.043	0.046	0.045	0.046	0.046	0.155	0.152	0.163	0.155	0.157	0.156	0.155	0.153	0.156	0.145	0.043	0.053	0.04	0.04	0.044	0.045	0.066	0.049	0.047	0.148	0.143	0.145	0.148	0.143	0.147	0.144	0.151	0.148	0.142	0.044	0.044	0.04	0.042	0.041	0.045	0.041	0.043	0.044	0.152
	490	0.04	0.044	0.044	0.045	0.04	0.043	0.043	0.044	0.044	0.155	0.152	0.163	0.156	0.158	0.16	0.156	0.154	0.158	0.154	0.044	0.052	0.041	0.04	0.045	0.045	0.068	0.047	0.048	0.148	0.146	0.144	0.149	0.148	0.148	0.144	0.149	0.151	0.148	0.046	0.046	0.044	0.044	0.045	0.046	0.044	0.043	0.045	0.156
	495	0.043	0.047	0.047	0.046	0.045	0.047	0.046	0.047	0.049	0.163	0.16	0.169	0.165	0.166	0.163	0.166	0.163	0.165	0.158	0.043	0.052	0.043	0.041	0.046	0.046	0.069	0.046	0.05	0.158	0.155	0.154	0.153	0.158	0.154	0.152	0.157	0.158	0.151	0.051	0.047	0.047	0.046	0.048	0.049	0.049	0.047	0.047	0.158
	500	0.045	0.051	0.05	0.047	0.047	0.046	0.05	0.052	0.05	0.166	0.164	0.173	0.167	0.169	0.17	0.169	0.168	0.173	0.164	0.047	0.056	0.046	0.043	0.051	0.049	0.073	0.052	0.054	0.158	0.158	0.156	0.157	0.158	0.158	0.157	0.161	0.163	0.158	0.053	0.05	0.049	0.049	0.049	0.05	0.053	0.052	0.049	0.159
	505	0.059	0.057	0.052	0.045	0.047	0.046	0.047	0.049	0.048	0.167	0.165	0.174	0.17	0.171	0.169	0.169	0.169	0.173	0.165	0.048	0.056	0.046	0.044	0.051	0.05	0.072	0.051	0.051	0.163	0.16	0.158	0.157	0.159	0.159	0.16	0.161	0.163	0.158	0.054	0.049	0.049	0.05	0.05	0.053	0.052	0.05	0.049	0.165
	510	0.052	0.057	0.06	0.053	0.054	0.055	0.055	0.055	0.054	0.177	0.174	0.183	0.178	0.179	0.177	0.178	0.177	0.181	0.168	0.054	0.063	0.051	0.049	0.057	0.053	0.075	0.058	0.058	0.17	0.17	0.164	0.164	0.166	0.165	0.168	0.169	0.169	0.166	0.054	0.054	0.052	0.053	0.055	0.058	0.058	0.059	0.053	0.17
	515	0.049	0.062	0.059	0.054	0.061	0.055	0.054	0.054	0.052	0.181	0.18	0.187	0.182	0.186	0.184	0.182	0.181	0.186	0.175	0.054	0.063	0.055	0.052	0.057	0.054	0.077	0.054	0.055	0.176	0.175	0.172	0.174	0.174	0.177	0.174	0.177	0.181	0.172	0.056	0.055	0.056	0.054	0.058	0.058	0.057	0.06	0.054	0.178
	520	0.053	0.066	0.061	0.056	0.057	0.056	0.054	0.055	0.061	0.191	0.184	0.193	0.185	0.191	0.19	0.186	0.185	0.188	0.18	0.058	0.067	0.064	0.059	0.067	0.059	0.084	0.062	0.061	0.182	0.183	0.176	0.183	0.178	0.185	0.173	0.181	0.188	0.173	0.06	0.061	0.063	0.058	0.06	0.062	0.06	0.063	0.057	0.188
	525	0.056	0.068	0.057	0.052	0.055	0.056	0.052	0.057	0.057	0.191	0.185	0.195	0.187	0.19	0.19	0.189	0.188	0.191	0.182	0.061	0.066	0.063	0.058	0.07	0.06	0.082	0.063	0.062	0.185	0.183	0.177	0.186	0.181	0.185	0.179	0.185	0.191	0.177	0.061	0.062	0.063	0.06	0.062	0.063	0.062	0.065	0.058	0.193
	530	0.062	0.074	0.065	0.058	0.065	0.061	0.057	0.068	0.067	0.202	0.196	0.201	0.195	0.2	0.193	0.195	0.194	0.2	0.188	0.059	0.067	0.065	0.059	0.073	0.061	0.085	0.066	0.066	0.192	0.189	0.184	0.19	0.186	0.188	0.184	0.189	0.196	0.182	0.065	0.065	0.069	0.063	0.066	0.069	0.069	0.07	0.062	0.198
	535	0.065	0.059	0.062	0.056	0.063	0.063	0.058	0.058	0.06	0.2	0.196	0.203	0.196	0.199	0.195	0.197	0.195	0.2	0.19	0.06	0.064	0.063	0.059	0.067	0.061	0.087	0.064	0.062	0.197	0.19	0.185	0.192	0.19	0.189	0.187	0.192	0.195	0.183	0.066	0.064	0.066	0.062	0.067	0.071	0.07	0.067	0.062	0.202
	540	0.062	0.06	0.06	0.057	0.07	0.063	0.06	0.063	0.068	0.202	0.199	0.206	0.201	0.204	0.202	0.201	0.2	0.205	0.199	0.06	0.066	0.062	0.06	0.066	0.062	0.089	0.068	0.061	0.2	0.192	0.188	0.197	0.194	0.191	0.191	0.193	0.195	0.189	0.064	0.067	0.065	0.066	0.068	0.072	0.072	0.068	0.063	0.203
	545	0.069	0.064	0.062	0.063	0.068	0.063	0.06	0.066	0.064	0.212	0.212	0.216	0.211	0.208	0.209	0.209	0.212	0.213	0.202	0.065	0.072	0.069	0.066	0.072	0.066	0.091	0.073	0.068	0.207	0.208	0.208	0.207	0.205	0.203	0.205	0.21	0.209	0.196	0.068	0.07	0.066	0.07	0.074	0.075	0.075	0.073	0.062	0.213
	550	0.071	0.067	0.068	0.062	0.079	0.066	0.066	0.07	0.076	0.215	0.215	0.222	0.216	0.219	0.215	0.212	0.215	0.221	0.207	0.072	0.074	0.069	0.066	0.073	0.067	0.095	0.076	0.075	0.208	0.209	0.207	0.208	0.212	0.208	0.208	0.21	0.21	0.199	0.074	0.073	0.068	0.072	0.077	0.08	0.077	0.077	0.065	0.21
	555	0.072	0.068	0.07	0.061	0.08	0.064	0.066	0.068	0.091	0.219	0.214	0.222	0.214	0.216	0.216	0.215	0.214	0.22	0.209	0.079	0.076	0.07	0.066	0.075	0.069	0.097	0.079	0.072	0.211	0.207	0.204	0.209	0.215	0.205	0.207	0.207	0.208	0.2	0.082	0.072	0.068	0.072	0.075	0.079	0.073	0.082	0.066	0.216
	560	0.072	0.082	0.072	0.064	0.078	0.064	0.064	0.078	0.071	0.231	0.221	0.232	0.219	0.22	0.22	0.217	0.217	0.221	0.214	0.07	0.078	0.076	0.071	0.079	0.072	0.095	0.076	0.069	0.223	0.213	0.208	0.219	0.224	0.208	0.213	0.213	0.212	0.204	0.076	0.076	0.072	0.074	0.076	0.083	0.08	0.083	0.07	0.225
	565	0.07	0.07	0.073	0.069	0.083	0.064	0.064	0.074	0.069	0.226	0.225	0.234	0.223	0.225	0.225	0.224	0.224	0.232	0.218	0.074	0.08	0.082	0.077	0.085	0.078	0.102	0.077	0.071	0.219	0.219	0.216	0.22	0.222	0.218	0.218	0.221	0.221	0.212	0.078	0.081	0.076	0.077	0.079	0.087	0.084	0.086	0.073	0.221
	570	0.077	0.069	0.069	0.067	0.086	0.066	0.067	0.068	0.07	0.229	0.23	0.234	0.229	0.232	0.23	0.227	0.228	0.232	0.221	0.072	0.077	0.08	0.074	0.083	0.076	0.1	0.076	0.072	0.221	0.222	0.219	0.222	0.228	0.22	0.22	0.225	0.224	0.213	0.083	0.086	0.077	0.083	0.081	0.088	0.082	0.091	0.076	0.228
	575	0.077	0.073	0.076	0.073	0.087	0.069	0.067	0.073	0.076	0.24	0.229	0.241	0.23	0.231	0.232	0.228	0.228	0.231	0.224	0.079	0.084	0.09	0.083	0.09	0.085	0.102	0.091	0.077	0.232	0.232	0.231	0.233	0.234	0.229	0.23	0.238	0.228	0.213	0.082	0.095	0.085	0.09	0.093	0.097	0.09	0.103	0.082	0.233
	580	0.081	0.075	0.081	0.075	0.092	0.075	0.074	0.086	0.084	0.241	0.237	0.244	0.238	0.239	0.24	0.236	0.235	0.241	0.23	0.079	0.081	0.089	0.081	0.093	0.089	0.107	0.091	0.08	0.229	0.233	0.23	0.23	0.233	0.231	0.231	0.233	0.232	0.219	0.082	0.093	0.085	0.088	0.091	0.097	0.092	0.096	0.08	0.232
	585	0.087	0.081	0.078	0.078	0.088	0.071	0.073	0.077	0.084	0.238	0.238	0.245	0.238	0.239	0.242	0.24	0.241	0.245	0.235	0.084	0.088	0.093	0.085	0.093	0.089	0.108	0.096	0.085	0.23	0.232	0.23	0.231	0.234	0.232	0.232	0.234	0.234	0.223	0.087	0.096	0.091	0.092	0.093	0.1	0.096	0.098	0.081	0.235
	590	0.085	0.081	0.08	0.083	0.096	0.08	0.081	0.086	0.084	0.244	0.245	0.248	0.245	0.247	0.246	0.243	0.244	0.25	0.236	0.088	0.088	0.098	0.093	0.097	0.094	0.109	0.099	0.083	0.232	0.237	0.234	0.234	0.242	0.237	0.237	0.238	0.24	0.226	0.091	0.101	0.094	0.097	0.095	0.102	0.1	0.103	0.084	0.236
	595	0.083	0.082	0.081	0.08	0.093	0.08	0.075	0.083	0.093	0.249	0.245	0.251	0.246	0.247	0.249	0.244	0.242	0.251	0.237	0.088	0.092	0.101	0.096	0.102	0.095	0.11	0.097	0.088	0.241	0.24	0.24	0.242	0.252	0.241	0.238	0.243	0.243	0.228	0.095	0.106	0.098	0.099	0.101	0.105	0.103	0.105	0.085	0.244
	600	0.09	0.082	0.088	0.082	0.096	0.082	0.08	0.082	0.091	0.251	0.246	0.254	0.248	0.25	0.251	0.248	0.246	0.254	0.241	0.091	0.091	0.105	0.093	0.108	0.093	0.113	0.103	0.086	0.245	0.245	0.244	0.251	0.262	0.244	0.242	0.249	0.25	0.231	0.098	0.103	0.101	0.1	0.105	0.104	0.103	0.108	0.091	0.251
	605	0.088	0.088	0.082	0.09	0.096	0.081	0.079	0.094	0.096	0.253	0.25	0.258	0.253	0.254	0.255	0.25	0.25	0.256	0.246	0.095	0.098	0.108	0.098	0.111	0.1	0.113	0.102	0.089	0.247	0.248	0.246	0.253	0.267	0.247	0.247	0.252	0.256	0.233	0.098	0.107	0.104	0.106	0.107	0.109	0.102	0.111	0.091	0.253
	610	0.089	0.086	0.092	0.09	0.104	0.086	0.088	0.094	0.1	0.264	0.257	0.267	0.259	0.26	0.261	0.257	0.257	0.262	0.252	0.101	0.103	0.111	0.107	0.112	0.107	0.118	0.11	0.096	0.253	0.254	0.252	0.255	0.277	0.252	0.254	0.256	0.261	0.241	0.099	0.111	0.104	0.109	0.109	0.11	0.103	0.114	0.095	0.259
	615	0.088	0.094	0.093	0.091	0.098	0.085	0.083	0.095	0.095	0.27	0.264	0.273	0.267	0.265	0.268	0.26	0.261	0.268	0.254	0.1	0.101	0.114	0.105	0.115	0.108	0.115	0.107	0.095	0.258	0.262	0.258	0.26	0.28	0.258	0.258	0.261	0.265	0.243	0.1	0.114	0.107	0.106	0.105	0.112	0.106	0.111	0.097	0.262
	620	0.102	0.096	0.101	0.094	0.102	0.091	0.095	0.099	0.101	0.281	0.27	0.281	0.27	0.27	0.273	0.265	0.268	0.272	0.26	0.099	0.106	0.11	0.112	0.112	0.114	0.122	0.117	0.101	0.27	0.27	0.269	0.27	0.291	0.271	0.272	0.274	0.279	0.251	0.103	0.118	0.105	0.113	0.107	0.113	0.106	0.116	0.098	0.268
	625	0.089	0.103	0.096	0.1	0.114	0.091	0.088	0.098	0.099	0.28	0.275	0.282	0.278	0.278	0.281	0.276	0.277	0.282	0.268	0.1	0.108	0.114	0.109	0.114	0.11	0.126	0.118	0.104	0.267	0.27	0.266	0.266	0.294	0.269	0.269	0.27	0.274	0.256	0.11	0.116	0.109	0.116	0.104	0.118	0.109	0.119	0.104	0.268
	630	0.094	0.099	0.097	0.1	0.11	0.095	0.091	0.1	0.105	0.289	0.28	0.288	0.283	0.282	0.285	0.278	0.28	0.283	0.27	0.107	0.109	0.12	0.12	0.12	0.12	0.127	0.116	0.108	0.272	0.275	0.272	0.27	0.303	0.272	0.273	0.275	0.277	0.258	0.109	0.116	0.114	0.116	0.108	0.118	0.114	0.12	0.101	0.271
	635	0.093	0.103	0.1	0.103	0.114	0.098	0.094	0.102	0.102	0.293	0.286	0.293	0.288	0.29	0.291	0.284	0.286	0.291	0.277	0.095	0.109	0.118	0.113	0.118	0.114	0.13	0.115	0.109	0.277	0.28	0.276	0.275	0.31	0.278	0.277	0.282	0.284	0.263	0.104	0.116	0.114	0.115	0.108	0.119	0.115	0.121	0.105	0.275
	640	0.101	0.107	0.102	0.101	0.116	0.099	0.102	0.104	0.103	0.297	0.289	0.299	0.291	0.292	0.295	0.289	0.29	0.293	0.279	0.103	0.11	0.122	0.117	0.123	0.119	0.132	0.122	0.101	0.281	0.285	0.28	0.282	0.317	0.282	0.282	0.286	0.288	0.267	0.106	0.12	0.118	0.12	0.112	0.118	0.118	0.118	0.107	0.283
	645	0.105	0.108	0.104	0.108	0.121	0.106	0.106	0.112	0.106	0.302	0.294	0.302	0.296	0.296	0.3	0.293	0.296	0.299	0.289	0.107	0.11	0.122	0.117	0.123	0.118	0.133	0.123	0.108	0.285	0.289	0.283	0.284	0.317	0.285	0.285	0.289	0.291	0.272	0.108	0.121	0.118	0.122	0.112	0.123	0.118	0.118	0.108	0.286
	650	0.108	0.113	0.108	0.113	0.129	0.109	0.107	0.115	0.112	0.313	0.301	0.311	0.303	0.303	0.307	0.299	0.304	0.306	0.296	0.103	0.117	0.126	0.12	0.126	0.12	0.138	0.125	0.107	0.292	0.297	0.291	0.29	0.331	0.292	0.293	0.295	0.296	0.279	0.114	0.124	0.121	0.124	0.117	0.122	0.122	0.12	0.111	0.292
	655	0.106	0.114	0.108	0.11	0.122	0.107	0.109	0.11	0.11	0.315	0.305	0.314	0.307	0.307	0.314	0.304	0.308	0.31	0.297	0.102	0.12	0.127	0.122	0.127	0.122	0.137	0.118	0.107	0.3	0.304	0.297	0.296	0.336	0.299	0.3	0.303	0.305	0.285	0.108	0.123	0.121	0.123	0.118	0.12	0.123	0.121	0.11	0.3
	660	0.111	0.115	0.111	0.112	0.124	0.112	0.112	0.116	0.117	0.319	0.309	0.317	0.31	0.311	0.318	0.308	0.313	0.315	0.303	0.101	0.124	0.131	0.127	0.13	0.127	0.14	0.118	0.111	0.304	0.308	0.302	0.304	0.341	0.303	0.307	0.307	0.309	0.292	0.11	0.122	0.125	0.121	0.119	0.119	0.124	0.122	0.109	0.305
	665	0.112	0.115	0.112	0.114	0.13	0.113	0.112	0.117	0.118	0.324	0.318	0.323	0.315	0.313	0.319	0.311	0.313	0.318	0.311	0.103	0.121	0.129	0.125	0.13	0.127	0.139	0.121	0.114	0.307	0.313	0.307	0.307	0.349	0.308	0.31	0.311	0.313	0.294	0.112	0.122	0.124	0.12	0.12	0.121	0.125	0.123	0.108	0.309
	670	0.118	0.119	0.117	0.117	0.133	0.114	0.114	0.117	0.123	0.331	0.323	0.329	0.32	0.318	0.327	0.317	0.318	0.32	0.314	0.108	0.121	0.134	0.131	0.136	0.133	0.141	0.127	0.12	0.314	0.321	0.314	0.31	0.354	0.314	0.318	0.318	0.319	0.3	0.111	0.123	0.13	0.123	0.126	0.121	0.129	0.128	0.108	0.315
	675	0.115	0.12	0.115	0.115	0.132	0.112	0.112	0.117	0.118	0.337	0.33	0.336	0.328	0.325	0.332	0.324	0.327	0.326	0.314	0.11	0.124	0.134	0.13	0.136	0.132	0.143	0.129	0.119	0.323	0.328	0.322	0.315	0.359	0.324	0.324	0.326	0.329	0.305	0.113	0.129	0.132	0.127	0.128	0.126	0.131	0.131	0.112	0.322
	680	0.128	0.131	0.124	0.124	0.139	0.121	0.122	0.124	0.13	0.341	0.33	0.336	0.331	0.331	0.338	0.331	0.333	0.334	0.322	0.117	0.13	0.143	0.138	0.144	0.14	0.147	0.135	0.125	0.325	0.328	0.325	0.318	0.365	0.323	0.324	0.327	0.328	0.311	0.115	0.13	0.137	0.13	0.132	0.127	0.134	0.135	0.113	0.324
	685	0.124	0.127	0.122	0.128	0.143	0.125	0.124	0.13	0.127	0.34	0.331	0.337	0.332	0.331	0.339	0.331	0.333	0.335	0.328	0.115	0.128	0.138	0.134	0.14	0.135	0.143	0.134	0.123	0.322	0.325	0.324	0.32	0.362	0.325	0.326	0.328	0.331	0.314	0.118	0.133	0.136	0.132	0.132	0.131	0.136	0.136	0.116	0.322
	690	0.125	0.129	0.123	0.124	0.138	0.121	0.12	0.126	0.127	0.345	0.339	0.342	0.339	0.335	0.345	0.334	0.336	0.338	0.33	0.119	0.129	0.139	0.135	0.14	0.136	0.148	0.135	0.124	0.331	0.34	0.335	0.327	0.373	0.332	0.337	0.335	0.339	0.319	0.121	0.136	0.137	0.134	0.134	0.133	0.136	0.136	0.117	0.333
	695	0.131	0.135	0.131	0.131	0.146	0.128	0.126	0.129	0.128	0.352	0.348	0.352	0.345	0.343	0.352	0.34	0.341	0.34	0.337	0.122	0.135	0.143	0.138	0.142	0.139	0.151	0.137	0.128	0.341	0.345	0.344	0.333	0.38	0.34	0.341	0.344	0.345	0.324	0.127	0.141	0.141	0.14	0.14	0.138	0.142	0.141	0.122	0.341
	700	0.131	0.139	0.134	0.135	0.147	0.131	0.131	0.134	0.135	0.351	0.345	0.351	0.348	0.347	0.357	0.346	0.348	0.348	0.343	0.126	0.139	0.145	0.143	0.148	0.144	0.152	0.143	0.134	0.336	0.341	0.339	0.333	0.381	0.338	0.339	0.341	0.343	0.323	0.128	0.14	0.143	0.139	0.14	0.137	0.142	0.143	0.122	0.338
	705	0.135	0.14	0.132	0.135	0.152	0.135	0.136	0.139	0.134	0.359	0.347	0.354	0.352	0.347	0.36	0.345	0.349	0.348	0.345	0.125	0.137	0.147	0.144	0.146	0.146	0.152	0.143	0.134	0.34	0.348	0.346	0.339	0.388	0.342	0.345	0.345	0.349	0.33	0.132	0.144	0.143	0.141	0.14	0.142	0.144	0.143	0.125	0.344
	710	0.137	0.143	0.139	0.139	0.152	0.136	0.137	0.139	0.139	0.359	0.351	0.357	0.354	0.351	0.363	0.351	0.352	0.353	0.347	0.131	0.143	0.149	0.146	0.15	0.147	0.158	0.146	0.138	0.341	0.345	0.344	0.34	0.388	0.344	0.345	0.349	0.35	0.33	0.135	0.145	0.149	0.145	0.145	0.141	0.147	0.147	0.128	0.345
	715	0.144	0.149	0.143	0.141	0.153	0.138	0.139	0.141	0.144	0.36	0.35	0.357	0.356	0.353	0.368	0.352	0.355	0.357	0.353	0.134	0.146	0.151	0.149	0.154	0.151	0.158	0.151	0.14	0.343	0.347	0.346	0.344	0.398	0.345	0.348	0.351	0.353	0.336	0.138	0.149	0.151	0.148	0.148	0.145	0.15	0.15	0.132	0.348
	720	0.139	0.144	0.139	0.14	0.153	0.139	0.139	0.144	0.142	0.366	0.356	0.361	0.361	0.357	0.371	0.355	0.358	0.361	0.358	0.134	0.144	0.15	0.148	0.152	0.149	0.161	0.151	0.143	0.348	0.351	0.351	0.35	0.399	0.35	0.351	0.355	0.357	0.338	0.139	0.148	0.15	0.148	0.148	0.146	0.151	0.151	0.133	0.352
	725	0.147	0.149	0.144	0.143	0.156	0.142	0.143	0.147	0.147	0.369	0.357	0.363	0.362	0.361	0.374	0.36	0.364	0.366	0.366	0.14	0.148	0.154	0.151	0.155	0.151	0.162	0.151	0.143	0.349	0.352	0.352	0.35	0.403	0.35	0.353	0.356	0.358	0.343	0.142	0.152	0.154	0.152	0.151	0.148	0.154	0.153	0.136	0.354
	730	0.145	0.15	0.144	0.148	0.159	0.146	0.148	0.15	0.148	0.376	0.364	0.369	0.368	0.364	0.379	0.363	0.367	0.368	0.37	0.138	0.149	0.154	0.151	0.155	0.152	0.162	0.151	0.143	0.354	0.361	0.361	0.356	0.413	0.357	0.36	0.362	0.363	0.347	0.144	0.153	0.152	0.15	0.149	0.151	0.153	0.152	0.137	0.364
	735	0.147	0.15	0.147	0.148	0.158	0.144	0.145	0.146	0.15	0.382	0.372	0.379	0.371	0.365	0.385	0.365	0.368	0.368	0.372	0.142	0.151	0.158	0.154	0.158	0.155	0.169	0.152	0.147	0.36	0.371	0.365	0.359	0.424	0.364	0.367	0.369	0.37	0.35	0.147	0.157	0.158	0.156	0.157	0.155	0.158	0.158	0.14	0.368
	740	0.151	0.154	0.15	0.151	0.163	0.152	0.152	0.153	0.151	0.385	0.375	0.38	0.376	0.373	0.387	0.371	0.376	0.374	0.378	0.145	0.154	0.161	0.158	0.162	0.159	0.173	0.157	0.151	0.364	0.368	0.368	0.364	0.419	0.366	0.366	0.372	0.373	0.352	0.15	0.159	0.16	0.157	0.158	0.157	0.16	0.16	0.143	0.371
	745	0.15	0.157	0.153	0.157	0.167	0.153	0.154	0.153	0.152	0.388	0.377	0.385	0.381	0.377	0.391	0.377	0.381	0.38	0.383	0.145	0.156	0.163	0.16	0.163	0.16	0.174	0.158	0.151	0.367	0.373	0.374	0.367	0.428	0.369	0.371	0.375	0.377	0.357	0.151	0.161	0.161	0.159	0.157	0.158	0.16	0.161	0.145	0.372
	750	0.156	0.159	0.157	0.153	0.165	0.149	0.149	0.154	0.16	0.396	0.38	0.386	0.383	0.379	0.393	0.376	0.382	0.381	0.379	0.146	0.158	0.164	0.161	0.165	0.161	0.175	0.16	0.152	0.367	0.374	0.375	0.37	0.429	0.37	0.372	0.376	0.379	0.357	0.151	0.161	0.161	0.159	0.158	0.159	0.161	0.16	0.145	0.376
	755	0.154	0.165	0.159	0.159	0.172	0.155	0.155	0.159	0.161	0.4	0.385	0.392	0.39	0.386	0.4	0.382	0.386	0.385	0.391	0.15	0.163	0.168	0.165	0.171	0.165	0.182	0.164	0.156	0.373	0.382	0.384	0.375	0.434	0.376	0.378	0.382	0.383	0.362	0.157	0.166	0.167	0.164	0.163	0.164	0.164	0.165	0.149	0.381
	760	0.157	0.166	0.16	0.16	0.172	0.158	0.159	0.162	0.163	0.399	0.387	0.393	0.392	0.386	0.402	0.385	0.39	0.39	0.387	0.15	0.164	0.17	0.166	0.17	0.165	0.183	0.163	0.158	0.376	0.381	0.385	0.376	0.438	0.378	0.378	0.384	0.386	0.364	0.155	0.165	0.166	0.165	0.163	0.163	0.166	0.164	0.149	0.383
	765	0.156	0.161	0.157	0.158	0.169	0.154	0.155	0.157	0.161	0.403	0.394	0.397	0.398	0.391	0.407	0.387	0.391	0.39	0.397	0.153	0.164	0.17	0.167	0.17	0.169	0.186	0.167	0.16	0.382	0.388	0.393	0.38	0.442	0.382	0.383	0.387	0.39	0.369	0.159	0.171	0.17	0.17	0.169	0.17	0.17	0.17	0.155	0.387
	770	0.169	0.168	0.161	0.16	0.176	0.158	0.158	0.162	0.168	0.409	0.393	0.399	0.399	0.395	0.41	0.391	0.396	0.395	0.392	0.157	0.168	0.175	0.171	0.178	0.172	0.188	0.172	0.162	0.382	0.385	0.388	0.381	0.444	0.382	0.385	0.388	0.39	0.369	0.163	0.173	0.173	0.172	0.171	0.169	0.171	0.171	0.156	0.386
	775	0.167	0.167	0.16	0.161	0.173	0.16	0.162	0.164	0.169	0.412	0.394	0.4	0.401	0.397	0.412	0.392	0.398	0.396	0.4	0.159	0.168	0.175	0.17	0.174	0.171	0.19	0.169	0.163	0.383	0.39	0.392	0.386	0.448	0.385	0.39	0.391	0.395	0.376	0.164	0.175	0.173	0.173	0.173	0.172	0.17	0.172	0.156	0.39
	780	0.172	0.173	0.168	0.168	0.181	0.165	0.166	0.17	0.17	0.413	0.398	0.407	0.405	0.401	0.42	0.395	0.401	0.398	0.399	0.162	0.172	0.179	0.175	0.18	0.175	0.197	0.173	0.167	0.391	0.396	0.399	0.389	0.454	0.391	0.395	0.397	0.401	0.379	0.166	0.181	0.179	0.178	0.178	0.178	0.177	0.177	0.16	0.395
	785	0.179	0.178	0.173	0.172	0.184	0.171	0.171	0.174	0.178	0.414	0.399	0.406	0.406	0.403	0.42	0.399	0.405	0.405	0.403	0.165	0.177	0.183	0.179	0.186	0.18	0.2	0.179	0.171	0.391	0.396	0.398	0.39	0.457	0.39	0.391	0.397	0.4	0.377	0.166	0.183	0.182	0.181	0.181	0.178	0.179	0.18	0.164	0.393
	790	0.176	0.172	0.166	0.165	0.178	0.166	0.17	0.173	0.18	0.42	0.402	0.408	0.407	0.405	0.421	0.401	0.407	0.407	0.409	0.166	0.171	0.178	0.176	0.184	0.178	0.201	0.179	0.17	0.392	0.399	0.4	0.394	0.458	0.394	0.398	0.398	0.405	0.383	0.168	0.182	0.178	0.181	0.179	0.179	0.178	0.183	0.164	0.398
	795	0.177	0.178	0.173	0.176	0.187	0.172	0.173	0.177	0.183	0.425	0.409	0.414	0.412	0.408	0.427	0.405	0.41	0.41	0.412	0.165	0.177	0.184	0.181	0.189	0.183	0.206	0.184	0.175	0.395	0.402	0.406	0.397	0.463	0.397	0.4	0.401	0.405	0.384	0.171	0.185	0.184	0.184	0.182	0.181	0.181	0.183	0.166	0.4
	800	0.183	0.183	0.176	0.173	0.185	0.17	0.174	0.178	0.187	0.427	0.415	0.419	0.42	0.414	0.432	0.41	0.417	0.414	0.423	0.169	0.181	0.188	0.185	0.19	0.186	0.213	0.186	0.178	0.403	0.405	0.411	0.401	0.467	0.401	0.405	0.407	0.413	0.391	0.174	0.189	0.186	0.186	0.186	0.186	0.184	0.188	0.169	0.406
	805	0.178	0.18	0.178	0.177	0.186	0.176	0.176	0.18	0.191	0.431	0.413	0.419	0.417	0.413	0.426	0.408	0.414	0.412	0.408	0.171	0.181	0.189	0.185	0.19	0.185	0.209	0.186	0.18	0.401	0.404	0.406	0.404	0.464	0.401	0.402	0.404	0.41	0.388	0.175	0.186	0.186	0.184	0.184	0.183	0.185	0.184	0.168	0.407
	810	0.195	0.19	0.185	0.188	0.202	0.184	0.183	0.191	0.197	0.431	0.416	0.421	0.42	0.418	0.436	0.414	0.42	0.417	0.424	0.177	0.186	0.194	0.191	0.198	0.191	0.215	0.188	0.184	0.402	0.406	0.41	0.406	0.469	0.405	0.407	0.411	0.415	0.394	0.181	0.192	0.193	0.191	0.192	0.187	0.192	0.193	0.176	0.404
	815	0.192	0.194	0.19	0.189	0.205	0.187	0.188	0.19	0.201	0.439	0.42	0.426	0.425	0.422	0.439	0.418	0.424	0.422	0.419	0.177	0.191	0.196	0.192	0.198	0.191	0.217	0.189	0.188	0.406	0.411	0.416	0.411	0.476	0.409	0.409	0.413	0.418	0.396	0.184	0.19	0.195	0.189	0.191	0.189	0.191	0.191	0.176	0.412
	820	0.2	0.203	0.194	0.188	0.204	0.184	0.186	0.194	0.202	0.441	0.421	0.428	0.427	0.424	0.442	0.419	0.426	0.424	0.426	0.184	0.195	0.2	0.197	0.206	0.201	0.221	0.196	0.193	0.408	0.413	0.419	0.412	0.478	0.41	0.411	0.415	0.419	0.401	0.187	0.197	0.199	0.197	0.2	0.193	0.196	0.2	0.183	0.414
	825	0.202	0.201	0.194	0.187	0.206	0.187	0.19	0.197	0.204	0.447	0.424	0.43	0.429	0.427	0.443	0.424	0.431	0.429	0.428	0.185	0.196	0.203	0.199	0.205	0.202	0.223	0.197	0.195	0.41	0.416	0.421	0.415	0.48	0.413	0.414	0.419	0.423	0.402	0.191	0.2	0.2	0.2	0.201	0.196	0.199	0.202	0.183	0.414
	830	0.2	0.196	0.19	0.192	0.205	0.19	0.194	0.197	0.202	0.447	0.422	0.429	0.429	0.428	0.446	0.423	0.432	0.429	0.437	0.184	0.194	0.201	0.197	0.205	0.2	0.225	0.197	0.193	0.411	0.419	0.423	0.419	0.479	0.415	0.415	0.418	0.423	0.401	0.195	0.199	0.196	0.195	0.195	0.196	0.196	0.198	0.181	0.422
	835	0.207	0.202	0.194	0.189	0.203	0.188	0.192	0.199	0.206	0.447	0.427	0.434	0.432	0.432	0.448	0.426	0.434	0.431	0.433	0.188	0.196	0.203	0.199	0.208	0.201	0.227	0.201	0.197	0.413	0.419	0.424	0.422	0.481	0.417	0.417	0.422	0.426	0.407	0.198	0.203	0.205	0.202	0.202	0.199	0.202	0.202	0.185	0.42
	840	0.209	0.21	0.203	0.196	0.216	0.196	0.2	0.203	0.21	0.455	0.431	0.437	0.438	0.438	0.454	0.431	0.439	0.436	0.44	0.192	0.199	0.208	0.203	0.21	0.203	0.228	0.202	0.199	0.417	0.424	0.43	0.426	0.488	0.422	0.424	0.428	0.432	0.411	0.201	0.206	0.205	0.203	0.201	0.205	0.203	0.203	0.186	0.424
	845	0.211	0.211	0.206	0.2	0.211	0.205	0.212	0.212	0.21	0.464	0.436	0.444	0.442	0.44	0.456	0.434	0.441	0.439	0.449	0.196	0.202	0.21	0.205	0.214	0.207	0.232	0.205	0.2	0.42	0.427	0.435	0.429	0.491	0.424	0.426	0.431	0.434	0.414	0.207	0.213	0.211	0.211	0.21	0.209	0.207	0.207	0.19	0.427
	850	0.211	0.218	0.213	0.207	0.22	0.209	0.211	0.216	0.211	0.461	0.437	0.444	0.445	0.443	0.462	0.437	0.446	0.442	0.439	0.197	0.206	0.211	0.207	0.214	0.209	0.231	0.207	0.203	0.424	0.431	0.436	0.431	0.496	0.428	0.43	0.435	0.438	0.415	0.207	0.213	0.21	0.211	0.208	0.211	0.208	0.21	0.192	0.43
	855	0.213	0.22	0.213	0.206	0.224	0.206	0.213	0.219	0.213	0.462	0.441	0.447	0.447	0.445	0.464	0.439	0.448	0.444	0.459	0.205	0.21	0.218	0.216	0.221	0.217	0.232	0.211	0.21	0.426	0.433	0.438	0.433	0.496	0.43	0.431	0.437	0.44	0.421	0.208	0.212	0.214	0.211	0.21	0.21	0.213	0.212	0.195	0.43
	860	0.213	0.214	0.209	0.208	0.215	0.207	0.212	0.217	0.212	0.47	0.445	0.452	0.451	0.449	0.468	0.444	0.453	0.449	0.448	0.207	0.207	0.218	0.213	0.222	0.213	0.235	0.213	0.206	0.43	0.437	0.441	0.438	0.501	0.433	0.434	0.44	0.442	0.425	0.211	0.219	0.217	0.217	0.215	0.215	0.216	0.216	0.198	0.437
	865	0.212	0.214	0.209	0.207	0.215	0.206	0.211	0.215	0.213	0.47	0.445	0.451	0.452	0.452	0.472	0.446	0.456	0.451	0.454	0.211	0.212	0.221	0.216	0.225	0.216	0.235	0.214	0.209	0.433	0.44	0.447	0.44	0.503	0.436	0.438	0.443	0.446	0.424	0.214	0.218	0.217	0.217	0.214	0.213	0.218	0.217	0.201	0.442
	870	0.213	0.218	0.214	0.208	0.22	0.207	0.212	0.216	0.212	0.478	0.452	0.46	0.458	0.456	0.474	0.45	0.459	0.453	0.46	0.214	0.216	0.225	0.22	0.227	0.219	0.24	0.219	0.211	0.44	0.447	0.454	0.444	0.511	0.443	0.445	0.448	0.45	0.432	0.215	0.224	0.224	0.223	0.219	0.219	0.225	0.221	0.204	0.446
	875	0.213	0.222	0.218	0.22	0.227	0.22	0.22	0.221	0.218	0.478	0.455	0.462	0.459	0.457	0.472	0.453	0.462	0.457	0.462	0.214	0.216	0.225	0.22	0.225	0.22	0.237	0.22	0.215	0.437	0.447	0.455	0.448	0.51	0.443	0.446	0.45	0.452	0.433	0.216	0.226	0.222	0.223	0.219	0.222	0.222	0.219	0.203	0.443
	880	0.215	0.225	0.222	0.213	0.223	0.212	0.216	0.218	0.213	0.481	0.456	0.464	0.461	0.459	0.481	0.455	0.464	0.459	0.457	0.214	0.22	0.228	0.223	0.23	0.222	0.239	0.222	0.212	0.444	0.45	0.459	0.452	0.515	0.446	0.449	0.453	0.456	0.435	0.217	0.229	0.227	0.226	0.222	0.223	0.228	0.224	0.209	0.448
	885	0.214	0.224	0.221	0.223	0.226	0.217	0.22	0.219	0.219	0.48	0.459	0.464	0.464	0.463	0.484	0.457	0.467	0.46	0.462	0.215	0.22	0.229	0.224	0.229	0.223	0.238	0.224	0.215	0.439	0.449	0.456	0.454	0.513	0.446	0.449	0.455	0.458	0.431	0.217	0.23	0.227	0.227	0.221	0.225	0.224	0.222	0.207	0.447
	890	0.214	0.226	0.224	0.224	0.229	0.221	0.221	0.221	0.216	0.485	0.471	0.477	0.474	0.47	0.49	0.464	0.474	0.466	0.463	0.218	0.223	0.233	0.229	0.233	0.229	0.242	0.229	0.216	0.449	0.46	0.463	0.456	0.521	0.456	0.459	0.461	0.465	0.442	0.219	0.23	0.227	0.228	0.221	0.224	0.225	0.226	0.21	0.453
	895	0.217	0.226	0.225	0.223	0.228	0.221	0.223	0.224	0.221	0.488	0.467	0.474	0.472	0.471	0.49	0.467	0.476	0.47	0.465	0.22	0.223	0.232	0.229	0.232	0.227	0.242	0.228	0.215	0.447	0.457	0.464	0.459	0.521	0.454	0.459	0.462	0.466	0.436	0.219	0.231	0.229	0.228	0.222	0.227	0.226	0.225	0.213	0.453
	900	0.217	0.229	0.226	0.222	0.228	0.221	0.223	0.222	0.22	0.493	0.468	0.472	0.472	0.471	0.489	0.465	0.476	0.471	0.469	0.221	0.224	0.232	0.231	0.233	0.229	0.243	0.231	0.216	0.448	0.461	0.468	0.461	0.521	0.456	0.46	0.464	0.467	0.437	0.219	0.231	0.232	0.23	0.222	0.227	0.23	0.225	0.215	0.454
	905	0.216	0.226	0.225	0.225	0.23	0.223	0.223	0.225	0.22	0.495	0.468	0.476	0.474	0.473	0.49	0.467	0.479	0.473	0.473	0.221	0.225	0.231	0.228	0.231	0.228	0.242	0.229	0.215	0.451	0.463	0.47	0.464	0.524	0.458	0.462	0.468	0.47	0.441	0.22	0.231	0.231	0.229	0.223	0.227	0.232	0.225	0.217	0.456
	910	0.216	0.228	0.228	0.227	0.231	0.225	0.226	0.225	0.221	0.495	0.47	0.476	0.476	0.476	0.491	0.469	0.482	0.475	0.481	0.221	0.224	0.232	0.228	0.232	0.228	0.244	0.229	0.218	0.452	0.462	0.469	0.466	0.523	0.46	0.463	0.47	0.471	0.442	0.221	0.232	0.23	0.23	0.223	0.228	0.232	0.224	0.217	0.457
	915	0.221	0.229	0.228	0.229	0.232	0.226	0.226	0.226	0.223	0.5	0.477	0.484	0.483	0.483	0.503	0.476	0.488	0.481	0.483	0.222	0.226	0.234	0.231	0.234	0.232	0.247	0.232	0.22	0.46	0.47	0.478	0.469	0.532	0.467	0.47	0.475	0.475	0.45	0.222	0.234	0.233	0.232	0.226	0.229	0.235	0.229	0.223	0.465
	920	0.221	0.229	0.229	0.229	0.233	0.226	0.228	0.228	0.225	0.5	0.483	0.486	0.482	0.482	0.505	0.48	0.489	0.483	0.483	0.222	0.225	0.235	0.232	0.235	0.232	0.248	0.232	0.22	0.465	0.473	0.482	0.471	0.537	0.467	0.47	0.476	0.479	0.453	0.222	0.235	0.234	0.233	0.228	0.231	0.236	0.23	0.224	0.467
	925	0.222	0.23	0.23	0.231	0.234	0.228	0.227	0.227	0.222	0.508	0.486	0.489	0.487	0.486	0.507	0.48	0.492	0.485	0.483	0.226	0.227	0.237	0.234	0.236	0.233	0.249	0.233	0.222	0.463	0.474	0.482	0.473	0.536	0.47	0.473	0.478	0.48	0.448	0.222	0.235	0.234	0.234	0.227	0.23	0.235	0.23	0.221	0.467
	930	0.222	0.231	0.234	0.234	0.236	0.23	0.229	0.228	0.223	0.506	0.487	0.492	0.492	0.489	0.512	0.481	0.493	0.487	0.492	0.226	0.23	0.238	0.234	0.237	0.234	0.251	0.234	0.223	0.467	0.48	0.487	0.47	0.538	0.476	0.478	0.481	0.483	0.452	0.223	0.237	0.236	0.236	0.23	0.232	0.237	0.232	0.223	0.47
	935	0.225	0.232	0.233	0.234	0.237	0.23	0.23	0.229	0.224	0.508	0.491	0.497	0.496	0.492	0.515	0.486	0.498	0.49	0.494	0.224	0.227	0.239	0.235	0.239	0.236	0.252	0.236	0.224	0.473	0.484	0.491	0.472	0.542	0.478	0.482	0.484	0.486	0.456	0.223	0.239	0.236	0.237	0.23	0.233	0.237	0.234	0.224	0.474
	940	0.227	0.232	0.234	0.234	0.238	0.231	0.231	0.232	0.227	0.509	0.493	0.499	0.497	0.495	0.518	0.487	0.499	0.491	0.494	0.224	0.229	0.24	0.236	0.24	0.239	0.253	0.237	0.227	0.476	0.488	0.496	0.476	0.544	0.483	0.485	0.488	0.489	0.46	0.224	0.24	0.237	0.239	0.232	0.234	0.238	0.234	0.224	0.477
	945	0.229	0.234	0.237	0.235	0.242	0.234	0.234	0.232	0.227	0.519	0.497	0.5	0.5	0.497	0.518	0.492	0.504	0.496	0.5	0.227	0.232	0.244	0.239	0.242	0.239	0.253	0.239	0.225	0.473	0.483	0.493	0.48	0.543	0.481	0.484	0.49	0.491	0.464	0.227	0.243	0.239	0.241	0.236	0.237	0.24	0.238	0.226	0.475
	950	0.23	0.235	0.238	0.235	0.243	0.234	0.235	0.235	0.231	0.521	0.501	0.502	0.499	0.496	0.52	0.492	0.505	0.499	0.501	0.227	0.231	0.244	0.241	0.244	0.242	0.255	0.241	0.228	0.477	0.488	0.497	0.48	0.544	0.481	0.485	0.49	0.492	0.459	0.227	0.243	0.24	0.241	0.234	0.236	0.24	0.237	0.226	0.479
	955	0.232	0.237	0.239	0.235	0.242	0.233	0.232	0.231	0.23	0.522	0.505	0.512	0.508	0.505	0.526	0.502	0.51	0.5	0.504	0.23	0.235	0.245	0.241	0.242	0.242	0.255	0.239	0.229	0.481	0.493	0.503	0.488	0.551	0.487	0.492	0.499	0.498	0.467	0.229	0.243	0.24	0.242	0.235	0.236	0.24	0.238	0.228	0.484
	960	0.235	0.237	0.241	0.238	0.245	0.235	0.234	0.234	0.23	0.528	0.512	0.511	0.508	0.503	0.526	0.502	0.512	0.504	0.516	0.231	0.24	0.251	0.244	0.246	0.245	0.257	0.243	0.231	0.483	0.494	0.505	0.49	0.551	0.49	0.493	0.5	0.499	0.47	0.228	0.247	0.244	0.244	0.237	0.239	0.243	0.24	0.229	0.484
	965	0.235	0.239	0.242	0.238	0.246	0.237	0.236	0.235	0.232	0.527	0.508	0.51	0.509	0.507	0.528	0.503	0.512	0.506	0.511	0.232	0.237	0.249	0.245	0.247	0.246	0.257	0.243	0.231	0.48	0.493	0.502	0.49	0.55	0.49	0.494	0.501	0.501	0.474	0.231	0.248	0.245	0.246	0.239	0.242	0.246	0.242	0.23	0.481
	970	0.238	0.24	0.242	0.24	0.248	0.238	0.238	0.237	0.234	0.528	0.519	0.518	0.52	0.511	0.532	0.506	0.515	0.506	0.509	0.234	0.24	0.253	0.249	0.25	0.25	0.261	0.246	0.235	0.49	0.5	0.511	0.492	0.556	0.496	0.499	0.504	0.504	0.476	0.232	0.25	0.247	0.248	0.24	0.243	0.248	0.245	0.232	0.491
	975	0.241	0.242	0.244	0.243	0.25	0.239	0.239	0.238	0.237	0.534	0.516	0.517	0.515	0.511	0.529	0.509	0.518	0.511	0.515	0.236	0.24	0.253	0.249	0.25	0.249	0.261	0.247	0.235	0.486	0.497	0.51	0.498	0.556	0.496	0.5	0.505	0.506	0.479	0.233	0.251	0.249	0.25	0.242	0.244	0.248	0.243	0.231	0.491
	980	0.243	0.244	0.245	0.243	0.251	0.239	0.241	0.24	0.238	0.532	0.523	0.525	0.523	0.518	0.542	0.515	0.524	0.514	0.516	0.236	0.24	0.254	0.25	0.251	0.253	0.264	0.249	0.238	0.496	0.509	0.517	0.499	0.562	0.503	0.508	0.513	0.514	0.481	0.234	0.252	0.251	0.252	0.244	0.245	0.25	0.247	0.234	0.497
	985	0.245	0.243	0.245	0.244	0.252	0.241	0.241	0.24	0.24	0.536	0.519	0.522	0.522	0.52	0.54	0.516	0.525	0.515	0.521	0.236	0.243	0.256	0.251	0.254	0.252	0.264	0.249	0.239	0.494	0.506	0.517	0.502	0.564	0.503	0.507	0.514	0.513	0.486	0.234	0.254	0.252	0.253	0.245	0.247	0.251	0.246	0.233	0.498
	990	0.247	0.245	0.246	0.245	0.253	0.241	0.242	0.242	0.242	0.541	0.527	0.529	0.526	0.523	0.545	0.52	0.53	0.52	0.523	0.236	0.241	0.255	0.251	0.254	0.255	0.265	0.251	0.24	0.5	0.513	0.524	0.506	0.569	0.509	0.512	0.518	0.518	0.487	0.236	0.254	0.253	0.255	0.247	0.248	0.252	0.249	0.236	0.504
	995	0.25	0.245	0.247	0.246	0.254	0.242	0.244	0.243	0.245	0.54	0.529	0.534	0.535	0.528	0.548	0.527	0.536	0.527	0.525	0.238	0.245	0.257	0.253	0.255	0.256	0.266	0.252	0.242	0.5	0.515	0.523	0.508	0.571	0.511	0.514	0.52	0.521	0.488	0.238	0.256	0.256	0.257	0.249	0.251	0.255	0.251	0.238	0.501
	1000	0.252	0.246	0.247	0.246	0.254	0.243	0.246	0.245	0.246	0.541	0.528	0.533	0.535	0.533	0.553	0.537	0.542	0.534	0.53	0.238	0.244	0.258	0.254	0.255	0.256	0.269	0.253	0.245	0.502	0.515	0.525	0.506	0.571	0.511	0.516	0.525	0.525	0.492	0.238	0.256	0.256	0.257	0.249	0.251	0.254	0.251	0.237	0.506
	1005	0.253	0.247	0.248	0.247	0.256	0.244	0.246	0.246	0.248	0.546	0.537	0.535	0.534	0.529	0.551	0.528	0.535	0.528	0.53	0.239	0.246	0.259	0.255	0.257	0.257	0.269	0.254	0.245	0.507	0.522	0.531	0.512	0.576	0.517	0.522	0.524	0.527	0.494	0.242	0.258	0.258	0.259	0.251	0.253	0.258	0.253	0.239	0.508
	1010	0.255	0.249	0.25	0.249	0.259	0.246	0.25	0.249	0.249	0.548	0.536	0.539	0.539	0.534	0.55	0.531	0.539	0.532	0.535	0.242	0.249	0.262	0.259	0.26	0.261	0.271	0.258	0.247	0.508	0.523	0.532	0.512	0.577	0.517	0.521	0.528	0.529	0.495	0.244	0.26	0.261	0.261	0.253	0.255	0.261	0.255	0.241	0.507
	1015	0.258	0.251	0.251	0.251	0.26	0.247	0.251	0.25	0.253	0.544	0.531	0.537	0.534	0.528	0.54	0.522	0.532	0.525	0.536	0.244	0.251	0.264	0.26	0.262	0.262	0.272	0.259	0.252	0.508	0.521	0.532	0.518	0.575	0.518	0.523	0.526	0.528	0.491	0.246	0.262	0.262	0.262	0.255	0.256	0.261	0.255	0.24	0.511
	1020	0.26	0.253	0.253	0.251	0.261	0.248	0.253	0.253	0.254	0.551	0.541	0.54	0.542	0.537	0.552	0.532	0.539	0.53	0.535	0.245	0.251	0.264	0.259	0.262	0.262	0.272	0.259	0.251	0.513	0.525	0.534	0.518	0.581	0.521	0.524	0.531	0.527	0.495	0.248	0.262	0.262	0.263	0.255	0.257	0.262	0.257	0.244	0.513
	1025	0.262	0.256	0.255	0.254	0.264	0.251	0.255	0.254	0.257	0.555	0.55	0.547	0.548	0.541	0.56	0.536	0.546	0.537	0.543	0.249	0.256	0.268	0.263	0.266	0.265	0.275	0.262	0.255	0.516	0.533	0.541	0.526	0.584	0.526	0.53	0.538	0.538	0.498	0.249	0.264	0.264	0.264	0.256	0.259	0.264	0.257	0.244	0.516
	1030	0.263	0.257	0.257	0.255	0.264	0.251	0.256	0.256	0.258	0.556	0.55	0.549	0.547	0.543	0.561	0.54	0.547	0.539	0.537	0.25	0.255	0.266	0.261	0.264	0.265	0.275	0.262	0.255	0.519	0.535	0.54	0.522	0.588	0.529	0.532	0.536	0.537	0.499	0.251	0.265	0.265	0.266	0.258	0.259	0.266	0.259	0.245	0.519
	1035	0.267	0.258	0.258	0.258	0.268	0.254	0.26	0.258	0.262	0.559	0.552	0.554	0.551	0.545	0.56	0.542	0.548	0.543	0.543	0.252	0.259	0.271	0.266	0.269	0.269	0.277	0.265	0.258	0.517	0.536	0.541	0.527	0.586	0.532	0.535	0.54	0.541	0.503	0.252	0.267	0.268	0.268	0.261	0.262	0.268	0.26	0.246	0.516
	1040	0.269	0.26	0.26	0.258	0.271	0.258	0.265	0.264	0.267	0.558	0.553	0.554	0.552	0.545	0.56	0.54	0.549	0.545	0.547	0.253	0.26	0.272	0.267	0.269	0.27	0.28	0.266	0.262	0.524	0.54	0.546	0.526	0.593	0.532	0.536	0.541	0.542	0.507	0.257	0.27	0.27	0.271	0.264	0.264	0.271	0.263	0.249	0.521
	1045	0.271	0.263	0.262	0.259	0.272	0.258	0.265	0.264	0.267	0.571	0.561	0.558	0.555	0.55	0.563	0.544	0.557	0.55	0.554	0.256	0.261	0.273	0.267	0.27	0.27	0.28	0.267	0.264	0.525	0.539	0.547	0.526	0.593	0.534	0.537	0.546	0.544	0.514	0.259	0.271	0.271	0.267	0.265	0.265	0.271	0.263	0.249	0.52
	1050	0.273	0.264	0.263	0.261	0.272	0.258	0.265	0.262	0.268	0.569	0.561	0.562	0.561	0.554	0.568	0.546	0.554	0.546	0.55	0.258	0.261	0.274	0.269	0.271	0.272	0.282	0.269	0.266	0.53	0.542	0.551	0.533	0.598	0.541	0.544	0.55	0.549	0.511	0.259	0.271	0.272	0.271	0.265	0.265	0.27	0.263	0.249	0.531
	1055	0.276	0.268	0.266	0.264	0.276	0.262	0.269	0.266	0.271	0.566	0.563	0.562	0.563	0.559	0.575	0.553	0.56	0.553	0.551	0.259	0.263	0.275	0.271	0.273	0.274	0.284	0.271	0.268	0.53	0.548	0.554	0.534	0.603	0.543	0.546	0.553	0.552	0.511	0.262	0.273	0.274	0.277	0.268	0.267	0.272	0.266	0.251	0.532
	1060	0.278	0.268	0.267	0.265	0.277	0.263	0.269	0.267	0.273	0.563	0.562	0.564	0.565	0.561	0.58	0.556	0.566	0.56	0.559	0.261	0.264	0.277	0.272	0.274	0.274	0.285	0.273	0.269	0.53	0.549	0.554	0.537	0.608	0.545	0.548	0.556	0.556	0.515	0.263	0.275	0.276	0.282	0.269	0.268	0.274	0.267	0.253	0.529
	1065	0.281	0.27	0.27	0.267	0.278	0.265	0.271	0.269	0.275	0.568	0.569	0.572	0.573	0.566	0.582	0.563	0.567	0.561	0.561	0.264	0.265	0.278	0.273	0.275	0.275	0.287	0.274	0.271	0.535	0.556	0.56	0.542	0.614	0.55	0.556	0.562	0.561	0.521	0.266	0.276	0.277	0.284	0.271	0.269	0.277	0.269	0.255	0.535
	1070	0.281	0.273	0.272	0.27	0.282	0.268	0.274	0.273	0.278	0.567	0.563	0.569	0.576	0.569	0.583	0.566	0.572	0.566	0.565	0.266	0.27	0.281	0.276	0.278	0.278	0.29	0.276	0.274	0.533	0.552	0.56	0.542	0.613	0.554	0.558	0.565	0.567	0.521	0.268	0.28	0.28	0.288	0.274	0.271	0.278	0.271	0.257	0.534
	1075	0.283	0.276	0.275	0.272	0.283	0.269	0.276	0.274	0.28	0.575	0.57	0.572	0.573	0.568	0.582	0.564	0.569	0.564	0.567	0.27	0.27	0.283	0.277	0.279	0.279	0.291	0.276	0.275	0.538	0.556	0.562	0.543	0.615	0.552	0.556	0.561	0.564	0.526	0.27	0.281	0.281	0.288	0.275	0.272	0.279	0.272	0.259	0.538
	1080	0.285	0.278	0.277	0.274	0.287	0.272	0.28	0.277	0.283	0.578	0.566	0.567	0.571	0.566	0.577	0.561	0.569	0.565	0.569	0.273	0.274	0.286	0.281	0.283	0.282	0.293	0.278	0.278	0.538	0.556	0.559	0.549	0.612	0.552	0.558	0.563	0.566	0.524	0.274	0.284	0.284	0.292	0.279	0.276	0.282	0.274	0.26	0.538
	1085	0.287	0.279	0.278	0.275	0.288	0.273	0.281	0.278	0.285	0.579	0.577	0.577	0.578	0.569	0.58	0.562	0.57	0.564	0.574	0.274	0.275	0.287	0.282	0.284	0.283	0.295	0.279	0.28	0.547	0.566	0.569	0.551	0.618	0.561	0.565	0.568	0.569	0.529	0.275	0.284	0.285	0.292	0.28	0.276	0.284	0.275	0.262	0.544
	1090	0.289	0.281	0.28	0.277	0.288	0.273	0.282	0.28	0.285	0.583	0.585	0.585	0.584	0.574	0.588	0.57	0.577	0.571	0.572	0.275	0.275	0.288	0.282	0.284	0.284	0.296	0.28	0.282	0.549	0.571	0.573	0.554	0.63	0.564	0.567	0.571	0.572	0.534	0.278	0.286	0.287	0.294	0.282	0.278	0.286	0.277	0.265	0.546
	1095	0.292	0.284	0.283	0.28	0.292	0.278	0.287	0.284	0.288	0.586	0.58	0.583	0.586	0.58	0.592	0.577	0.583	0.577	0.579	0.278	0.278	0.291	0.285	0.288	0.287	0.298	0.283	0.283	0.55	0.57	0.573	0.55	0.632	0.568	0.572	0.578	0.581	0.534	0.281	0.289	0.289	0.296	0.284	0.28	0.288	0.28	0.267	0.549
	1100	0.292	0.285	0.284	0.28	0.29	0.277	0.286	0.282	0.287	0.58	0.577	0.581	0.581	0.576	0.59	0.574	0.576	0.573	0.573	0.278	0.278	0.29	0.284	0.288	0.286	0.297	0.282	0.282	0.549	0.571	0.573	0.556	0.629	0.564	0.569	0.571	0.575	0.529	0.28	0.288	0.289	0.295	0.283	0.28	0.288	0.279	0.267	0.545
	1105	0.295	0.287	0.285	0.283	0.294	0.28	0.288	0.286	0.291	0.589	0.579	0.583	0.584	0.577	0.589	0.574	0.58	0.575	0.584	0.281	0.282	0.293	0.288	0.291	0.289	0.301	0.285	0.287	0.55	0.569	0.573	0.56	0.631	0.566	0.57	0.575	0.578	0.54	0.283	0.292	0.291	0.297	0.286	0.283	0.289	0.281	0.269	0.545
	1110	0.296	0.291	0.288	0.285	0.298	0.284	0.292	0.288	0.293	0.59	0.586	0.586	0.586	0.579	0.595	0.577	0.583	0.579	0.585	0.284	0.284	0.295	0.29	0.292	0.291	0.302	0.286	0.288	0.553	0.574	0.576	0.559	0.63	0.569	0.574	0.578	0.58	0.539	0.286	0.294	0.293	0.299	0.288	0.284	0.291	0.283	0.27	0.552
	1115	0.298	0.29	0.289	0.286	0.297	0.284	0.292	0.289	0.295	0.589	0.587	0.589	0.591	0.583	0.597	0.583	0.586	0.581	0.586	0.284	0.283	0.296	0.29	0.293	0.292	0.305	0.288	0.289	0.554	0.576	0.58	0.563	0.632	0.571	0.576	0.581	0.583	0.547	0.288	0.295	0.294	0.3	0.29	0.286	0.293	0.285	0.273	0.554
	1120	0.3	0.292	0.292	0.288	0.301	0.287	0.295	0.292	0.297	0.596	0.594	0.598	0.592	0.587	0.6	0.583	0.587	0.581	0.586	0.287	0.288	0.3	0.294	0.296	0.295	0.307	0.29	0.292	0.563	0.582	0.585	0.569	0.641	0.577	0.582	0.582	0.587	0.552	0.29	0.298	0.297	0.303	0.293	0.288	0.296	0.287	0.275	0.56
	1125	0.304	0.293	0.293	0.289	0.301	0.287	0.295	0.293	0.298	0.598	0.595	0.597	0.6	0.593	0.602	0.59	0.593	0.589	0.592	0.288	0.287	0.299	0.294	0.296	0.295	0.309	0.291	0.294	0.564	0.58	0.588	0.573	0.642	0.578	0.583	0.586	0.586	0.554	0.292	0.299	0.298	0.303	0.294	0.29	0.297	0.288	0.277	0.562
	1130	0.306	0.297	0.295	0.292	0.303	0.29	0.297	0.295	0.301	0.597	0.595	0.6	0.603	0.593	0.61	0.591	0.594	0.589	0.594	0.289	0.289	0.301	0.296	0.298	0.296	0.309	0.292	0.294	0.563	0.584	0.584	0.573	0.641	0.581	0.587	0.59	0.591	0.552	0.293	0.301	0.3	0.304	0.295	0.291	0.297	0.288	0.276	0.562
	1135	0.306	0.297	0.297	0.293	0.305	0.291	0.299	0.297	0.301	0.603	0.605	0.605	0.601	0.595	0.607	0.591	0.593	0.591	0.595	0.293	0.293	0.304	0.299	0.301	0.299	0.311	0.295	0.297	0.571	0.594	0.594	0.579	0.651	0.583	0.59	0.591	0.593	0.558	0.295	0.304	0.303	0.307	0.298	0.294	0.301	0.291	0.279	0.568
	1140	0.306	0.299	0.298	0.293	0.306	0.293	0.3	0.299	0.302	0.608	0.6	0.601	0.601	0.592	0.602	0.588	0.594	0.592	0.599	0.295	0.293	0.304	0.3	0.301	0.301	0.313	0.296	0.298	0.57	0.585	0.59	0.58	0.647	0.583	0.588	0.589	0.594	0.563	0.297	0.304	0.303	0.307	0.298	0.295	0.302	0.292	0.281	0.566
	1145	0.307	0.302	0.3	0.296	0.309	0.296	0.303	0.302	0.303	0.605	0.601	0.605	0.607	0.598	0.608	0.594	0.598	0.596	0.601	0.296	0.298	0.308	0.303	0.304	0.305	0.316	0.3	0.299	0.574	0.592	0.592	0.582	0.651	0.59	0.596	0.597	0.601	0.564	0.299	0.307	0.306	0.31	0.3	0.298	0.305	0.295	0.284	0.571
	1150	0.308	0.301	0.302	0.296	0.308	0.295	0.303	0.302	0.306	0.607	0.605	0.609	0.609	0.603	0.615	0.601	0.604	0.602	0.603	0.297	0.294	0.306	0.302	0.303	0.302	0.317	0.299	0.301	0.575	0.592	0.6	0.581	0.654	0.59	0.596	0.599	0.602	0.568	0.301	0.306	0.305	0.31	0.301	0.298	0.305	0.295	0.284	0.573
	1155	0.31	0.304	0.306	0.3	0.312	0.299	0.307	0.306	0.305	0.609	0.604	0.61	0.612	0.605	0.614	0.599	0.604	0.602	0.602	0.3	0.298	0.309	0.306	0.307	0.307	0.319	0.302	0.303	0.581	0.599	0.6	0.585	0.656	0.596	0.601	0.602	0.606	0.571	0.302	0.309	0.308	0.314	0.303	0.3	0.308	0.298	0.287	0.581
	1160	0.312	0.305	0.307	0.302	0.311	0.3	0.308	0.306	0.309	0.61	0.608	0.613	0.616	0.61	0.619	0.605	0.608	0.604	0.603	0.301	0.296	0.308	0.304	0.306	0.306	0.319	0.302	0.304	0.58	0.599	0.606	0.591	0.66	0.598	0.604	0.607	0.609	0.568	0.302	0.308	0.308	0.313	0.303	0.3	0.307	0.297	0.287	0.578
	1165	0.313	0.306	0.307	0.302	0.313	0.301	0.309	0.308	0.31	0.617	0.61	0.613	0.616	0.607	0.619	0.604	0.606	0.603	0.611	0.303	0.3	0.311	0.307	0.308	0.309	0.322	0.304	0.307	0.58	0.598	0.601	0.588	0.659	0.596	0.603	0.605	0.607	0.58	0.305	0.312	0.311	0.315	0.306	0.303	0.31	0.299	0.29	0.58
	1170	0.315	0.308	0.308	0.304	0.315	0.304	0.311	0.308	0.311	0.616	0.614	0.616	0.622	0.613	0.626	0.61	0.613	0.608	0.611	0.304	0.299	0.31	0.308	0.308	0.309	0.322	0.304	0.308	0.581	0.603	0.603	0.592	0.664	0.6	0.61	0.61	0.615	0.575	0.306	0.312	0.311	0.315	0.304	0.301	0.309	0.3	0.29	0.58
	1175	0.314	0.31	0.311	0.306	0.317	0.306	0.314	0.31	0.31	0.62	0.616	0.613	0.615	0.609	0.622	0.61	0.61	0.608	0.608	0.304	0.301	0.312	0.308	0.309	0.308	0.321	0.304	0.308	0.584	0.604	0.604	0.595	0.666	0.598	0.606	0.607	0.61	0.569	0.305	0.313	0.312	0.316	0.305	0.302	0.31	0.3	0.292	0.577
	1180	0.32	0.313	0.312	0.306	0.317	0.306	0.314	0.313	0.314	0.621	0.619	0.621	0.624	0.618	0.629	0.613	0.615	0.611	0.613	0.306	0.303	0.312	0.31	0.311	0.312	0.327	0.308	0.311	0.584	0.607	0.608	0.595	0.668	0.603	0.611	0.614	0.616	0.578	0.307	0.315	0.314	0.318	0.308	0.305	0.312	0.303	0.293	0.584
	1185	0.319	0.313	0.314	0.309	0.319	0.308	0.317	0.315	0.315	0.621	0.622	0.624	0.628	0.618	0.633	0.613	0.615	0.612	0.616	0.307	0.304	0.314	0.312	0.311	0.313	0.328	0.309	0.312	0.588	0.612	0.611	0.601	0.669	0.607	0.613	0.616	0.619	0.584	0.309	0.316	0.317	0.32	0.309	0.305	0.313	0.304	0.294	0.587
	1190	0.32	0.313	0.314	0.31	0.319	0.309	0.316	0.315	0.313	0.626	0.621	0.625	0.629	0.623	0.642	0.622	0.619	0.616	0.616	0.309	0.303	0.322	0.312	0.313	0.314	0.328	0.31	0.313	0.591	0.616	0.612	0.603	0.674	0.609	0.617	0.619	0.621	0.586	0.309	0.316	0.316	0.32	0.309	0.306	0.314	0.306	0.297	0.588
	1195	0.32	0.315	0.317	0.313	0.321	0.312	0.32	0.317	0.314	0.625	0.621	0.626	0.629	0.624	0.64	0.622	0.624	0.625	0.621	0.31	0.306	0.319	0.316	0.315	0.317	0.331	0.313	0.313	0.592	0.615	0.616	0.602	0.681	0.614	0.619	0.621	0.624	0.596	0.311	0.321	0.321	0.323	0.312	0.31	0.319	0.309	0.3	0.589
	1200	0.321	0.317	0.319	0.315	0.323	0.313	0.321	0.318	0.318	0.633	0.617	0.623	0.628	0.617	0.63	0.615	0.618	0.62	0.625	0.313	0.307	0.317	0.316	0.314	0.317	0.33	0.314	0.316	0.595	0.614	0.617	0.611	0.673	0.608	0.616	0.618	0.623	0.591	0.311	0.32	0.32	0.323	0.312	0.307	0.318	0.308	0.3	0.594
	1205	0.323	0.32	0.32	0.316	0.324	0.314	0.322	0.319	0.318	0.631	0.628	0.633	0.635	0.627	0.643	0.627	0.63	0.629	0.624	0.314	0.309	0.32	0.319	0.316	0.32	0.334	0.316	0.315	0.597	0.62	0.618	0.606	0.682	0.615	0.623	0.627	0.628	0.6	0.313	0.323	0.323	0.325	0.315	0.311	0.321	0.312	0.303	0.596
	1210	0.323	0.318	0.321	0.318	0.324	0.316	0.322	0.319	0.318	0.639	0.633	0.635	0.631	0.624	0.644	0.621	0.624	0.624	0.628	0.315	0.309	0.32	0.318	0.317	0.319	0.333	0.316	0.316	0.603	0.626	0.622	0.612	0.684	0.615	0.623	0.625	0.63	0.602	0.314	0.323	0.323	0.326	0.315	0.311	0.321	0.312	0.304	0.602
	1215	0.325	0.323	0.324	0.321	0.327	0.32	0.325	0.321	0.32	0.641	0.633	0.632	0.634	0.628	0.645	0.625	0.628	0.627	0.631	0.316	0.311	0.321	0.32	0.318	0.321	0.335	0.317	0.317	0.604	0.628	0.628	0.618	0.685	0.619	0.626	0.629	0.632	0.6	0.314	0.324	0.324	0.327	0.316	0.31	0.323	0.314	0.306	0.603
	1220	0.326	0.323	0.325	0.321	0.328	0.32	0.326	0.323	0.32	0.643	0.638	0.641	0.641	0.634	0.649	0.633	0.634	0.632	0.633	0.318	0.312	0.323	0.322	0.32	0.323	0.337	0.319	0.318	0.607	0.629	0.631	0.618	0.691	0.625	0.631	0.634	0.637	0.61	0.317	0.327	0.327	0.329	0.318	0.313	0.325	0.316	0.308	0.607
	1225	0.328	0.324	0.327	0.323	0.331	0.322	0.328	0.324	0.322	0.646	0.639	0.642	0.643	0.637	0.655	0.636	0.639	0.637	0.633	0.318	0.313	0.324	0.323	0.321	0.324	0.338	0.321	0.319	0.607	0.633	0.632	0.623	0.692	0.626	0.635	0.639	0.645	0.605	0.317	0.326	0.327	0.33	0.319	0.313	0.325	0.316	0.307	0.61
	1230	0.328	0.324	0.329	0.325	0.331	0.324	0.329	0.325	0.323	0.641	0.629	0.632	0.633	0.63	0.65	0.629	0.634	0.635	0.642	0.321	0.314	0.324	0.323	0.32	0.324	0.338	0.32	0.321	0.604	0.624	0.624	0.623	0.686	0.619	0.629	0.632	0.641	0.608	0.317	0.327	0.327	0.33	0.318	0.312	0.324	0.316	0.308	0.606
	1235	0.332	0.328	0.329	0.324	0.332	0.322	0.328	0.326	0.324	0.651	0.642	0.645	0.646	0.638	0.66	0.633	0.639	0.639	0.636	0.321	0.317	0.328	0.326	0.323	0.327	0.342	0.324	0.322	0.611	0.632	0.633	0.623	0.695	0.627	0.636	0.638	0.643	0.614	0.32	0.33	0.331	0.333	0.322	0.317	0.327	0.319	0.31	0.612
	MIN	PM	PM	PM	PM	PM	PM	PM	PM	PM	PLB	PLB	PLB	PLB	PLB	PLB	PLB	PLB	PLB	PLB	PM	PM	PM	PM	PM	PM	PM	PM	PM	PLB	PLB	PLB	PLB	PLB	PLB	PLB	PLB	PLB	PLB	PM	PM	PM	PM	PM	PM	PM	PM	PM	PLB
	0	0.02	0.021	0.023	0.023	0.022	0.021	0.021	0.021	0.017	0.02	0.021	0.024	0.022	0.026	0.02	0.021	0.021	0.022	0.018	0.019	0.021	0.018	0.017	0.021	0.018	0.021	0.018	0.019	0.02	0.018	0.016	0.018	0.02	0.02	0.02	0.02	0.02	0.02	0.019	0.019	0.017	0.016	0.016	0.019	0.015	0.016	0.021	0.019
	5	0.022	0.025	0.028	0.031	0.028	0.028	0.027	0.022	0.018	0.022	0.023	0.026	0.024	0.028	0.022	0.023	0.023	0.024	0.021	0.021	0.026	0.025	0.022	0.03	0.024	0.025	0.023	0.022	0.023	0.02	0.018	0.02	0.023	0.023	0.023	0.022	0.023	0.023	0.021	0.027	0.025	0.02	0.02	0.026	0.017	0.024	0.026	0.022
	10	0.025	0.032	0.032	0.033	0.034	0.031	0.033	0.026	0.02	0.025	0.027	0.029	0.027	0.032	0.026	0.027	0.026	0.028	0.024	0.026	0.032	0.037	0.032	0.03	0.036	0.032	0.035	0.028	0.026	0.023	0.021	0.023	0.026	0.026	0.026	0.025	0.026	0.026	0.024	0.035	0.031	0.027	0.028	0.032	0.023	0.032	0.03	0.025
	15	0.031	0.037	0.036	0.031	0.036	0.034	0.033	0.035	0.024	0.029	0.03	0.033	0.03	0.036	0.029	0.03	0.029	0.032	0.027	0.031	0.041	0.029	0.025	0.028	0.033	0.038	0.037	0.032	0.029	0.026	0.023	0.025	0.028	0.029	0.029	0.028	0.029	0.029	0.028	0.034	0.027	0.031	0.031	0.028	0.03	0.028	0.032	0.028
	20	0.037	0.043	0.036	0.03	0.037	0.03	0.03	0.037	0.026	0.032	0.034	0.035	0.032	0.042	0.032	0.033	0.032	0.036	0.03	0.035	0.041	0.036	0.027	0.026	0.032	0.043	0.034	0.036	0.032	0.029	0.026	0.028	0.032	0.031	0.031	0.03	0.032	0.033	0.033	0.031	0.024	0.029	0.031	0.031	0.033	0.026	0.032	0.032
	25	0.041	0.042	0.037	0.032	0.041	0.033	0.034	0.038	0.031	0.035	0.043	0.037	0.035	0.05	0.035	0.038	0.035	0.041	0.033	0.036	0.044	0.033	0.028	0.026	0.032	0.046	0.036	0.041	0.036	0.03	0.029	0.03	0.036	0.03	0.032	0.031	0.032	0.038	0.034	0.034	0.023	0.027	0.027	0.034	0.033	0.028	0.034	0.037
	30	0.039	0.037	0.032	0.033	0.035	0.032	0.033	0.036	0.038	0.041	0.044	0.049	0.052	0.056	0.041	0.047	0.043	0.048	0.038	0.037	0.045	0.03	0.027	0.027	0.029	0.046	0.038	0.042	0.038	0.03	0.032	0.03	0.038	0.036	0.037	0.033	0.035	0.044	0.035	0.037	0.023	0.028	0.026	0.035	0.034	0.027	0.033	0.041
	35	0.039	0.037	0.035	0.031	0.032	0.031	0.031	0.039	0.042	0.045	0.043	0.06	0.055	0.057	0.044	0.046	0.05	0.048	0.042	0.035	0.043	0.03	0.026	0.028	0.028	0.046	0.037	0.038	0.045	0.042	0.033	0.035	0.042	0.046	0.048	0.042	0.042	0.044	0.034	0.04	0.025	0.028	0.026	0.036	0.033	0.026	0.037	0.044
	40	0.044	0.044	0.039	0.038	0.035	0.035	0.036	0.037	0.039	0.046	0.053	0.063	0.06	0.06	0.05	0.054	0.06	0.059	0.044	0.036	0.044	0.031	0.029	0.029	0.03	0.047	0.04	0.042	0.048	0.051	0.042	0.047	0.044	0.052	0.054	0.054	0.056	0.05	0.036	0.037	0.026	0.029	0.028	0.036	0.033	0.027	0.038	0.047
	45	0.033	0.044	0.041	0.039	0.034	0.036	0.037	0.033	0.037	0.054	0.058	0.063	0.061	0.064	0.053	0.059	0.062	0.06	0.049	0.038	0.047	0.029	0.029	0.033	0.031	0.049	0.04	0.042	0.055	0.053	0.05	0.052	0.055	0.058	0.056	0.056	0.063	0.055	0.04	0.032	0.026	0.031	0.03	0.033	0.034	0.029	0.038	0.052
	50	0.038	0.046	0.044	0.044	0.046	0.041	0.041	0.037	0.04	0.054	0.061	0.065	0.063	0.068	0.056	0.062	0.064	0.063	0.053	0.039	0.05	0.029	0.03	0.034	0.029	0.05	0.039	0.043	0.058	0.057	0.056	0.057	0.056	0.063	0.062	0.06	0.067	0.06	0.039	0.034	0.029	0.032	0.031	0.033	0.036	0.031	0.039	0.059
	55	0.042	0.044	0.045	0.045	0.044	0.044	0.043	0.041	0.039	0.063	0.064	0.069	0.067	0.072	0.063	0.066	0.069	0.07	0.059	0.041	0.051	0.032	0.032	0.033	0.033	0.053	0.04	0.044	0.062	0.06	0.059	0.061	0.06	0.065	0.064	0.063	0.069	0.064	0.042	0.037	0.03	0.032	0.031	0.034	0.037	0.031	0.041	0.061
	60	0.047	0.046	0.046	0.045	0.043	0.046	0.045	0.042	0.042	0.068	0.07	0.074	0.074	0.077	0.065	0.071	0.073	0.073	0.063	0.045	0.054	0.033	0.032	0.036	0.036	0.054	0.043	0.047	0.068	0.064	0.064	0.066	0.064	0.068	0.068	0.068	0.073	0.064	0.046	0.038	0.032	0.034	0.034	0.038	0.036	0.033	0.043	0.065
	65	0.04	0.044	0.044	0.045	0.04	0.043	0.043	0.045	0.042	0.069	0.076	0.08	0.081	0.083	0.071	0.076	0.077	0.077	0.061	0.043	0.053	0.035	0.033	0.039	0.038	0.058	0.043	0.047	0.07	0.067	0.069	0.07	0.067	0.071	0.072	0.068	0.074	0.069	0.044	0.041	0.036	0.036	0.037	0.04	0.036	0.035	0.044	0.066
	70	0.043	0.047	0.047	0.046	0.045	0.047	0.046	0.046	0.046	0.072	0.076	0.084	0.08	0.084	0.07	0.08	0.081	0.079	0.065	0.044	0.052	0.037	0.036	0.04	0.039	0.062	0.043	0.048	0.072	0.072	0.068	0.071	0.066	0.072	0.073	0.072	0.076	0.071	0.046	0.043	0.038	0.038	0.04	0.043	0.039	0.038	0.044	0.069
	75	0.045	0.051	0.05	0.047	0.047	0.046	0.05	0.044	0.044	0.078	0.081	0.085	0.085	0.085	0.075	0.08	0.081	0.082	0.069	0.043	0.052	0.039	0.039	0.043	0.042	0.063	0.045	0.05	0.075	0.074	0.071	0.073	0.077	0.077	0.078	0.077	0.081	0.075	0.051	0.044	0.038	0.041	0.04	0.043	0.04	0.041	0.045	0.072
	80	0.059	0.057	0.052	0.045	0.047	0.046	0.047	0.047	0.049	0.073	0.079	0.088	0.084	0.087	0.079	0.082	0.086	0.083	0.074	0.047	0.056	0.04	0.04	0.045	0.045	0.066	0.049	0.054	0.078	0.077	0.073	0.075	0.08	0.078	0.08	0.081	0.084	0.077	0.053	0.046	0.04	0.042	0.041	0.045	0.042	0.042	0.047	0.078
	85	0.052	0.057	0.06	0.053	0.054	0.055	0.055	0.052	0.05	0.083	0.085	0.089	0.088	0.088	0.08	0.086	0.086	0.087	0.074	0.048	0.056	0.041	0.04	0.044	0.045	0.068	0.047	0.051	0.079	0.083	0.079	0.079	0.081	0.079	0.083	0.082	0.088	0.076	0.054	0.047	0.044	0.044	0.045	0.046	0.041	0.043	0.049	0.079
	90	0.049	0.062	0.059	0.054	0.061	0.055	0.054	0.049	0.048	0.083	0.084	0.091	0.092	0.092	0.085	0.088	0.091	0.091	0.08	0.054	0.063	0.043	0.041	0.045	0.046	0.069	0.046	0.058	0.081	0.08	0.077	0.083	0.084	0.087	0.087	0.089	0.092	0.082	0.054	0.05	0.047	0.046	0.048	0.049	0.044	0.043	0.049	0.085
	95	0.053	0.066	0.061	0.056	0.057	0.056	0.054	0.055	0.054	0.088	0.094	0.1	0.095	0.097	0.092	0.095	0.093	0.093	0.084	0.054	0.063	0.046	0.043	0.046	0.049	0.073	0.052	0.055	0.088	0.088	0.084	0.085	0.089	0.092	0.092	0.094	0.096	0.087	0.056	0.049	0.049	0.049	0.049	0.05	0.049	0.047	0.053	0.089
	100	0.056	0.068	0.057	0.052	0.055	0.056	0.052	0.054	0.052	0.095	0.097	0.105	0.099	0.101	0.098	0.102	0.102	0.101	0.087	0.058	0.067	0.046	0.044	0.051	0.05	0.072	0.051	0.061	0.091	0.093	0.088	0.09	0.095	0.094	0.095	0.096	0.094	0.087	0.06	0.054	0.049	0.05	0.05	0.053	0.053	0.052	0.054	0.091
	105	0.062	0.074	0.065	0.058	0.065	0.061	0.057	0.055	0.061	0.095	0.098	0.105	0.099	0.101	0.097	0.102	0.102	0.1	0.093	0.061	0.066	0.051	0.049	0.051	0.053	0.075	0.058	0.062	0.093	0.096	0.088	0.089	0.101	0.097	0.098	0.1	0.102	0.094	0.061	0.055	0.052	0.053	0.055	0.058	0.052	0.05	0.057	0.096
	110	0.065	0.059	0.062	0.056	0.063	0.063	0.058	0.057	0.057	0.102	0.102	0.109	0.105	0.108	0.104	0.105	0.107	0.109	0.093	0.059	0.067	0.055	0.052	0.057	0.054	0.077	0.054	0.066	0.101	0.098	0.096	0.097	0.101	0.102	0.103	0.104	0.107	0.097	0.065	0.061	0.056	0.054	0.058	0.058	0.058	0.059	0.058	0.102
	115	0.062	0.06	0.06	0.057	0.07	0.063	0.06	0.068	0.067	0.101	0.106	0.113	0.109	0.114	0.106	0.11	0.111	0.111	0.103	0.06	0.064	0.064	0.059	0.057	0.059	0.084	0.062	0.062	0.102	0.103	0.097	0.1	0.109	0.104	0.106	0.109	0.112	0.098	0.066	0.062	0.063	0.058	0.06	0.062	0.057	0.06	0.062	0.104
	120	0.069	0.064	0.062	0.063	0.068	0.063	0.06	0.058	0.06	0.108	0.11	0.118	0.116	0.118	0.114	0.113	0.117	0.114	0.108	0.06	0.066	0.063	0.058	0.067	0.06	0.082	0.063	0.061	0.105	0.105	0.1	0.105	0.116	0.107	0.108	0.111	0.114	0.104	0.064	0.065	0.063	0.06	0.062	0.063	0.06	0.063	0.062	0.107
	125	0.071	0.067	0.068	0.062	0.079	0.066	0.066	0.063	0.068	0.119	0.116	0.122	0.118	0.121	0.118	0.119	0.12	0.119	0.115	0.065	0.072	0.065	0.059	0.07	0.061	0.085	0.066	0.068	0.109	0.109	0.106	0.11	0.109	0.11	0.112	0.112	0.116	0.106	0.068	0.064	0.069	0.063	0.066	0.069	0.062	0.065	0.063	0.108
	130	0.072	0.068	0.07	0.061	0.08	0.064	0.066	0.066	0.064	0.117	0.114	0.121	0.119	0.121	0.121	0.123	0.121	0.121	0.111	0.072	0.074	0.063	0.059	0.073	0.061	0.087	0.064	0.075	0.109	0.111	0.106	0.11	0.118	0.115	0.113	0.114	0.118	0.11	0.074	0.067	0.066	0.062	0.067	0.071	0.069	0.07	0.062	0.111
	135	0.072	0.082	0.072	0.064	0.078	0.064	0.064	0.07	0.076	0.122	0.122	0.127	0.123	0.127	0.124	0.125	0.124	0.126	0.111	0.079	0.076	0.062	0.06	0.067	0.062	0.089	0.068	0.072	0.113	0.114	0.11	0.115	0.124	0.119	0.118	0.12	0.122	0.115	0.082	0.07	0.065	0.066	0.068	0.072	0.07	0.067	0.065	0.117
	140	0.07	0.07	0.073	0.069	0.083	0.064	0.064	0.068	0.091	0.127	0.123	0.134	0.128	0.13	0.126	0.128	0.128	0.132	0.124	0.07	0.078	0.069	0.066	0.066	0.066	0.091	0.073	0.069	0.118	0.12	0.115	0.119	0.134	0.119	0.118	0.122	0.123	0.116	0.076	0.073	0.066	0.07	0.074	0.075	0.072	0.068	0.066	0.12
	145	0.077	0.069	0.069	0.067	0.086	0.066	0.067	0.078	0.071	0.119	0.128	0.131	0.128	0.131	0.125	0.127	0.126	0.129	0.123	0.074	0.08	0.069	0.066	0.072	0.067	0.095	0.076	0.071	0.121	0.12	0.12	0.121	0.136	0.124	0.126	0.125	0.131	0.126	0.078	0.072	0.068	0.072	0.077	0.08	0.075	0.073	0.07	0.125
	150	0.077	0.073	0.076	0.073	0.087	0.069	0.067	0.074	0.069	0.131	0.127	0.137	0.13	0.138	0.136	0.133	0.133	0.138	0.131	0.072	0.077	0.07	0.066	0.073	0.069	0.097	0.079	0.072	0.123	0.125	0.12	0.123	0.143	0.132	0.129	0.135	0.135	0.126	0.083	0.076	0.068	0.072	0.075	0.079	0.077	0.077	0.073	0.127
	155	0.081	0.075	0.081	0.075	0.092	0.075	0.074	0.068	0.07	0.134	0.137	0.143	0.138	0.141	0.136	0.137	0.138	0.14	0.133	0.079	0.084	0.076	0.071	0.075	0.072	0.095	0.076	0.077	0.135	0.13	0.129	0.134	0.148	0.135	0.134	0.141	0.139	0.132	0.082	0.081	0.072	0.074	0.076	0.083	0.073	0.082	0.076	0.136
	160	0.087	0.081	0.078	0.078	0.088	0.071	0.073	0.073	0.076	0.138	0.143	0.148	0.142	0.146	0.14	0.141	0.143	0.145	0.132	0.079	0.081	0.082	0.077	0.079	0.078	0.102	0.077	0.08	0.141	0.134	0.134	0.141	0.158	0.141	0.137	0.143	0.14	0.136	0.082	0.086	0.076	0.077	0.079	0.087	0.08	0.083	0.082	0.14
	165	0.085	0.081	0.08	0.083	0.096	0.08	0.081	0.086	0.084	0.146	0.149	0.155	0.148	0.152	0.146	0.146	0.146	0.149	0.141	0.084	0.088	0.08	0.074	0.085	0.076	0.1	0.076	0.085	0.143	0.139	0.135	0.143	0.158	0.147	0.144	0.151	0.148	0.142	0.087	0.095	0.077	0.083	0.081	0.088	0.084	0.086	0.08	0.152
	170	0.083	0.082	0.081	0.08	0.093	0.08	0.075	0.077	0.084	0.155	0.152	0.163	0.155	0.157	0.156	0.155	0.153	0.156	0.145	0.088	0.088	0.09	0.083	0.083	0.085	0.102	0.091	0.083	0.148	0.143	0.145	0.148	0.159	0.148	0.144	0.149	0.151	0.148	0.091	0.093	0.085	0.09	0.093	0.097	0.082	0.091	0.081	0.156
	175	0.09	0.082	0.088	0.082	0.096	0.082	0.08	0.086	0.084	0.155	0.152	0.163	0.156	0.158	0.16	0.156	0.154	0.158	0.154	0.088	0.092	0.089	0.081	0.09	0.089	0.107	0.091	0.088	0.148	0.146	0.144	0.149	0.166	0.154	0.152	0.157	0.158	0.151	0.095	0.096	0.085	0.088	0.091	0.097	0.09	0.103	0.084	0.158
	180	0.088	0.088	0.082	0.09	0.096	0.081	0.079	0.083	0.093	0.163	0.16	0.169	0.165	0.166	0.163	0.166	0.163	0.165	0.158	0.091	0.091	0.093	0.085	0.093	0.089	0.108	0.096	0.086	0.158	0.155	0.154	0.153	0.174	0.158	0.157	0.161	0.163	0.158	0.098	0.101	0.091	0.092	0.093	0.1	0.092	0.096	0.085	0.159
	185	0.089	0.086	0.092	0.09	0.104	0.086	0.088	0.082	0.091	0.166	0.164	0.173	0.167	0.169	0.17	0.169	0.168	0.173	0.164	0.095	0.098	0.098	0.093	0.093	0.094	0.109	0.099	0.089	0.158	0.158	0.156	0.157	0.178	0.159	0.16	0.161	0.163	0.158	0.098	0.106	0.094	0.097	0.095	0.102	0.096	0.098	0.091	0.165
	190	0.088	0.094	0.093	0.091	0.098	0.085	0.083	0.094	0.096	0.167	0.165	0.174	0.17	0.171	0.169	0.169	0.169	0.173	0.165	0.101	0.103	0.101	0.096	0.097	0.095	0.11	0.097	0.096	0.163	0.16	0.158	0.157	0.181	0.165	0.168	0.169	0.169	0.166	0.099	0.103	0.098	0.099	0.101	0.105	0.1	0.103	0.091	0.17
	195	0.102	0.096	0.101	0.094	0.102	0.091	0.095	0.094	0.1	0.177	0.174	0.183	0.178	0.179	0.177	0.178	0.177	0.181	0.168	0.1	0.101	0.105	0.093	0.102	0.093	0.113	0.103	0.095	0.17	0.17	0.164	0.164	0.186	0.177	0.174	0.177	0.181	0.172	0.1	0.107	0.101	0.1	0.105	0.104	0.103	0.105	0.095	0.178
	200	0.089	0.103	0.096	0.1	0.114	0.091	0.088	0.095	0.095	0.181	0.18	0.187	0.182	0.186	0.184	0.182	0.181	0.186	0.175	0.099	0.106	0.108	0.098	0.108	0.1	0.113	0.102	0.101	0.176	0.175	0.172	0.174	0.19	0.185	0.173	0.181	0.188	0.173	0.103	0.111	0.104	0.106	0.107	0.109	0.103	0.108	0.097	0.188
	205	0.094	0.099	0.097	0.1	0.11	0.095	0.091	0.099	0.101	0.191	0.184	0.193	0.185	0.191	0.19	0.186	0.185	0.188	0.18	0.1	0.108	0.111	0.107	0.111	0.107	0.118	0.11	0.104	0.182	0.183	0.176	0.183	0.194	0.185	0.179	0.185	0.191	0.177	0.11	0.114	0.104	0.109	0.109	0.11	0.102	0.111	0.098	0.193
	210	0.093	0.103	0.1	0.103	0.114	0.098	0.094	0.098	0.099	0.191	0.185	0.195	0.187	0.19	0.19	0.189	0.188	0.191	0.182	0.107	0.109	0.114	0.105	0.112	0.108	0.115	0.107	0.108	0.185	0.183	0.177	0.186	0.205	0.188	0.184	0.189	0.196	0.182	0.109	0.118	0.107	0.106	0.105	0.112	0.103	0.114	0.104	0.198
	215	0.101	0.107	0.102	0.101	0.116	0.099	0.102	0.1	0.105	0.202	0.196	0.201	0.195	0.2	0.193	0.195	0.194	0.2	0.188	0.095	0.109	0.11	0.112	0.115	0.114	0.122	0.117	0.109	0.192	0.189	0.184	0.19	0.212	0.189	0.187	0.192	0.195	0.183	0.104	0.116	0.105	0.113	0.107	0.113	0.106	0.111	0.101	0.202
	220	0.105	0.108	0.104	0.108	0.121	0.106	0.106	0.102	0.102	0.2	0.196	0.203	0.196	0.199	0.195	0.197	0.195	0.2	0.19	0.103	0.11	0.114	0.109	0.112	0.11	0.126	0.118	0.101	0.197	0.19	0.185	0.192	0.215	0.191	0.191	0.193	0.195	0.189	0.106	0.116	0.109	0.116	0.104	0.118	0.106	0.116	0.105	0.203
	225	0.108	0.113	0.108	0.113	0.129	0.109	0.107	0.104	0.103	0.202	0.199	0.206	0.201	0.204	0.202	0.201	0.2	0.205	0.199	0.107	0.11	0.12	0.12	0.114	0.12	0.127	0.116	0.108	0.2	0.192	0.188	0.197	0.224	0.203	0.205	0.21	0.209	0.196	0.108	0.116	0.114	0.116	0.108	0.118	0.109	0.119	0.107	0.213
	230	0.106	0.114	0.108	0.11	0.122	0.107	0.109	0.112	0.106	0.212	0.212	0.216	0.211	0.208	0.209	0.209	0.212	0.213	0.202	0.103	0.117	0.118	0.113	0.12	0.114	0.13	0.115	0.107	0.207	0.208	0.208	0.207	0.222	0.208	0.208	0.21	0.21	0.199	0.114	0.12	0.114	0.115	0.108	0.119	0.114	0.12	0.108	0.21
	235	0.111	0.115	0.111	0.112	0.124	0.112	0.112	0.115	0.112	0.215	0.215	0.222	0.216	0.219	0.215	0.212	0.215	0.221	0.207	0.102	0.12	0.122	0.117	0.118	0.119	0.132	0.122	0.107	0.208	0.209	0.207	0.208	0.228	0.205	0.207	0.207	0.208	0.2	0.108	0.121	0.118	0.12	0.112	0.118	0.115	0.121	0.111	0.216
	240	0.112	0.115	0.112	0.114	0.13	0.113	0.112	0.11	0.11	0.219	0.214	0.222	0.214	0.216	0.216	0.215	0.214	0.22	0.209	0.101	0.124	0.122	0.117	0.123	0.118	0.133	0.123	0.111	0.211	0.207	0.204	0.209	0.234	0.208	0.213	0.213	0.212	0.204	0.11	0.124	0.118	0.122	0.112	0.123	0.118	0.118	0.11	0.225
	245	0.118	0.119	0.117	0.117	0.133	0.114	0.114	0.116	0.117	0.231	0.221	0.232	0.219	0.22	0.22	0.217	0.217	0.221	0.214	0.103	0.121	0.126	0.12	0.123	0.12	0.138	0.125	0.114	0.223	0.213	0.208	0.219	0.233	0.218	0.218	0.221	0.221	0.212	0.112	0.123	0.121	0.124	0.117	0.122	0.118	0.118	0.109	0.221
	250	0.115	0.12	0.115	0.115	0.132	0.112	0.112	0.117	0.118	0.226	0.225	0.234	0.223	0.225	0.225	0.224	0.224	0.232	0.218	0.108	0.121	0.127	0.122	0.126	0.122	0.137	0.118	0.12	0.219	0.219	0.216	0.22	0.234	0.22	0.22	0.225	0.224	0.213	0.111	0.122	0.121	0.123	0.118	0.12	0.122	0.12	0.108	0.228
	255	0.128	0.131	0.124	0.124	0.139	0.121	0.122	0.117	0.123	0.229	0.23	0.234	0.229	0.232	0.23	0.227	0.228	0.232	0.221	0.11	0.124	0.131	0.127	0.127	0.127	0.14	0.118	0.119	0.221	0.222	0.219	0.222	0.242	0.229	0.23	0.238	0.228	0.213	0.113	0.122	0.125	0.121	0.119	0.119	0.123	0.121	0.108	0.233
	260	0.124	0.127	0.122	0.128	0.143	0.125	0.124	0.117	0.118	0.24	0.229	0.241	0.23	0.231	0.232	0.228	0.228	0.231	0.224	0.117	0.13	0.129	0.125	0.13	0.127	0.139	0.121	0.125	0.232	0.232	0.231	0.233	0.252	0.231	0.231	0.233	0.232	0.219	0.115	0.123	0.124	0.12	0.12	0.121	0.124	0.122	0.112	0.232
	265	0.125	0.129	0.123	0.124	0.138	0.121	0.12	0.124	0.13	0.241	0.237	0.244	0.238	0.239	0.24	0.236	0.235	0.241	0.23	0.115	0.128	0.134	0.131	0.13	0.133	0.141	0.127	0.123	0.229	0.233	0.23	0.23	0.262	0.232	0.232	0.234	0.234	0.223	0.118	0.129	0.13	0.123	0.126	0.121	0.125	0.123	0.113	0.235
	270	0.131	0.135	0.131	0.131	0.146	0.128	0.126	0.13	0.127	0.238	0.238	0.245	0.238	0.239	0.242	0.24	0.241	0.245	0.235	0.119	0.129	0.134	0.13	0.136	0.132	0.143	0.129	0.124	0.23	0.232	0.23	0.231	0.267	0.237	0.237	0.238	0.24	0.226	0.121	0.13	0.132	0.127	0.128	0.126	0.129	0.128	0.116	0.236
	275	0.131	0.139	0.134	0.135	0.147	0.131	0.131	0.126	0.127	0.244	0.245	0.248	0.245	0.247	0.246	0.243	0.244	0.25	0.236	0.122	0.135	0.143	0.138	0.136	0.14	0.147	0.135	0.128	0.232	0.237	0.234	0.234	0.277	0.241	0.238	0.243	0.243	0.228	0.127	0.133	0.137	0.13	0.132	0.127	0.131	0.131	0.117	0.244
	280	0.135	0.14	0.132	0.135	0.152	0.135	0.136	0.129	0.128	0.249	0.245	0.251	0.246	0.247	0.249	0.244	0.242	0.251	0.237	0.126	0.139	0.138	0.134	0.144	0.135	0.143	0.134	0.134	0.241	0.24	0.24	0.242	0.28	0.244	0.242	0.249	0.25	0.231	0.128	0.136	0.136	0.132	0.132	0.131	0.134	0.135	0.122	0.251
	285	0.137	0.143	0.139	0.139	0.152	0.136	0.137	0.134	0.135	0.251	0.246	0.254	0.248	0.25	0.251	0.248	0.246	0.254	0.241	0.125	0.137	0.139	0.135	0.14	0.136	0.148	0.135	0.134	0.245	0.245	0.244	0.251	0.291	0.247	0.247	0.252	0.256	0.233	0.132	0.141	0.137	0.134	0.134	0.133	0.136	0.136	0.122	0.253
	290	0.144	0.149	0.143	0.141	0.153	0.138	0.139	0.139	0.134	0.253	0.25	0.258	0.253	0.254	0.255	0.25	0.25	0.256	0.246	0.131	0.143	0.143	0.138	0.14	0.139	0.151	0.137	0.138	0.247	0.248	0.246	0.253	0.294	0.252	0.254	0.256	0.261	0.241	0.135	0.14	0.141	0.14	0.14	0.138	0.136	0.136	0.125	0.259
	295	0.139	0.144	0.139	0.14	0.153	0.139	0.139	0.139	0.139	0.264	0.257	0.267	0.259	0.26	0.261	0.257	0.257	0.262	0.252	0.134	0.146	0.145	0.143	0.142	0.144	0.152	0.143	0.14	0.253	0.254	0.252	0.255	0.303	0.258	0.258	0.261	0.265	0.243	0.138	0.144	0.143	0.139	0.14	0.137	0.142	0.141	0.128	0.262
	300	0.147	0.149	0.144	0.143	0.156	0.142	0.143	0.141	0.144	0.27	0.264	0.273	0.267	0.265	0.268	0.26	0.261	0.268	0.254	0.134	0.144	0.147	0.144	0.148	0.146	0.152	0.143	0.143	0.258	0.262	0.258	0.26	0.31	0.271	0.272	0.274	0.279	0.251	0.139	0.145	0.143	0.141	0.14	0.142	0.142	0.143	0.132	0.268
	305	0.145	0.15	0.144	0.148	0.159	0.146	0.148	0.144	0.142	0.281	0.27	0.281	0.27	0.27	0.273	0.265	0.268	0.272	0.26	0.14	0.148	0.149	0.146	0.146	0.147	0.158	0.146	0.143	0.27	0.27	0.269	0.27	0.317	0.269	0.269	0.27	0.274	0.256	0.142	0.149	0.149	0.145	0.145	0.141	0.144	0.143	0.133	0.268
	310	0.147	0.15	0.147	0.148	0.158	0.144	0.145	0.147	0.147	0.28	0.275	0.282	0.278	0.278	0.281	0.276	0.277	0.282	0.268	0.138	0.149	0.151	0.149	0.15	0.151	0.158	0.151	0.143	0.267	0.27	0.266	0.266	0.317	0.272	0.273	0.275	0.277	0.258	0.144	0.148	0.151	0.148	0.148	0.145	0.147	0.147	0.136	0.271
	315	0.151	0.154	0.15	0.151	0.163	0.152	0.152	0.15	0.148	0.289	0.28	0.288	0.283	0.282	0.285	0.278	0.28	0.283	0.27	0.142	0.151	0.15	0.148	0.154	0.149	0.161	0.151	0.147	0.272	0.275	0.272	0.27	0.331	0.278	0.277	0.282	0.284	0.263	0.147	0.152	0.15	0.148	0.148	0.146	0.15	0.15	0.137	0.275
	320	0.15	0.157	0.153	0.157	0.167	0.153	0.154	0.146	0.15	0.293	0.286	0.293	0.288	0.29	0.291	0.284	0.286	0.291	0.277	0.145	0.154	0.154	0.151	0.152	0.151	0.162	0.151	0.151	0.277	0.28	0.276	0.275	0.336	0.282	0.282	0.286	0.288	0.267	0.15	0.153	0.154	0.152	0.151	0.148	0.151	0.151	0.14	0.283
	325	0.156	0.159	0.157	0.153	0.165	0.149	0.149	0.153	0.151	0.297	0.289	0.299	0.291	0.292	0.295	0.289	0.29	0.293	0.279	0.145	0.156	0.154	0.151	0.155	0.152	0.162	0.151	0.151	0.281	0.285	0.28	0.282	0.341	0.285	0.285	0.289	0.291	0.272	0.151	0.157	0.152	0.15	0.149	0.151	0.154	0.153	0.143	0.286
	330	0.154	0.165	0.159	0.159	0.172	0.155	0.155	0.153	0.152	0.302	0.294	0.302	0.296	0.296	0.3	0.293	0.296	0.299	0.289	0.146	0.158	0.158	0.154	0.155	0.155	0.169	0.152	0.152	0.285	0.289	0.283	0.284	0.349	0.292	0.293	0.295	0.296	0.279	0.151	0.159	0.158	0.156	0.157	0.155	0.153	0.152	0.145	0.292
	335	0.157	0.166	0.16	0.16	0.172	0.158	0.159	0.154	0.16	0.313	0.301	0.311	0.303	0.303	0.307	0.299	0.304	0.306	0.296	0.15	0.163	0.161	0.158	0.158	0.159	0.173	0.157	0.156	0.292	0.297	0.291	0.29	0.354	0.299	0.3	0.303	0.305	0.285	0.157	0.161	0.16	0.157	0.158	0.157	0.158	0.158	0.145	0.3
	340	0.156	0.161	0.157	0.158	0.169	0.154	0.155	0.159	0.161	0.315	0.305	0.314	0.307	0.307	0.314	0.304	0.308	0.31	0.297	0.15	0.164	0.163	0.16	0.162	0.16	0.174	0.158	0.158	0.3	0.304	0.297	0.296	0.359	0.303	0.307	0.307	0.309	0.292	0.155	0.161	0.161	0.159	0.157	0.158	0.16	0.16	0.149	0.305
	345	0.169	0.168	0.161	0.16	0.176	0.158	0.158	0.162	0.163	0.319	0.309	0.317	0.31	0.311	0.318	0.308	0.313	0.315	0.303	0.153	0.164	0.164	0.161	0.163	0.161	0.175	0.16	0.16	0.304	0.308	0.302	0.304	0.365	0.308	0.31	0.311	0.313	0.294	0.159	0.166	0.161	0.159	0.158	0.159	0.16	0.161	0.149	0.309
	350	0.167	0.167	0.16	0.161	0.173	0.16	0.162	0.157	0.161	0.324	0.318	0.323	0.315	0.313	0.319	0.311	0.313	0.318	0.311	0.157	0.168	0.168	0.165	0.165	0.165	0.182	0.164	0.162	0.307	0.313	0.307	0.307	0.362	0.314	0.318	0.318	0.319	0.3	0.163	0.165	0.167	0.164	0.163	0.164	0.161	0.16	0.155	0.315
	355	0.172	0.173	0.168	0.168	0.181	0.165	0.166	0.162	0.168	0.331	0.323	0.329	0.32	0.318	0.327	0.317	0.318	0.32	0.314	0.159	0.168	0.17	0.166	0.171	0.165	0.183	0.163	0.163	0.314	0.321	0.314	0.31	0.373	0.324	0.324	0.326	0.329	0.305	0.164	0.171	0.166	0.165	0.163	0.163	0.164	0.165	0.156	0.322
	360	0.179	0.178	0.173	0.172	0.184	0.171	0.171	0.164	0.169	0.337	0.33	0.336	0.328	0.325	0.332	0.324	0.327	0.326	0.314	0.162	0.172	0.17	0.167	0.17	0.169	0.186	0.167	0.167	0.323	0.328	0.322	0.315	0.38	0.323	0.324	0.327	0.328	0.311	0.166	0.173	0.17	0.17	0.169	0.17	0.166	0.164	0.156	0.324
	365	0.176	0.172	0.166	0.165	0.178	0.166	0.17	0.17	0.17	0.341	0.33	0.336	0.331	0.331	0.338	0.331	0.333	0.334	0.322	0.165	0.177	0.175	0.171	0.17	0.172	0.188	0.172	0.171	0.325	0.328	0.325	0.318	0.381	0.325	0.326	0.328	0.331	0.314	0.166	0.175	0.173	0.172	0.171	0.169	0.17	0.17	0.16	0.322
	370	0.177	0.178	0.173	0.176	0.187	0.172	0.173	0.174	0.178	0.34	0.331	0.337	0.332	0.331	0.339	0.331	0.333	0.335	0.328	0.166	0.171	0.175	0.17	0.178	0.171	0.19	0.169	0.17	0.322	0.325	0.324	0.32	0.388	0.332	0.337	0.335	0.339	0.319	0.168	0.181	0.173	0.173	0.173	0.172	0.171	0.171	0.164	0.333
	375	0.183	0.183	0.176	0.173	0.185	0.17	0.174	0.173	0.18	0.345	0.339	0.342	0.339	0.335	0.345	0.334	0.336	0.338	0.33	0.165	0.177	0.179	0.175	0.174	0.175	0.197	0.173	0.175	0.331	0.34	0.335	0.327	0.388	0.34	0.341	0.344	0.345	0.324	0.171	0.183	0.179	0.178	0.178	0.178	0.17	0.172	0.164	0.341
	380	0.178	0.18	0.178	0.177	0.186	0.176	0.176	0.177	0.183	0.352	0.348	0.352	0.345	0.343	0.352	0.34	0.341	0.34	0.337	0.169	0.181	0.183	0.179	0.18	0.18	0.2	0.179	0.178	0.341	0.345	0.344	0.333	0.398	0.338	0.339	0.341	0.343	0.323	0.174	0.182	0.182	0.181	0.181	0.178	0.177	0.177	0.166	0.338
	385	0.195	0.19	0.185	0.188	0.202	0.184	0.183	0.178	0.187	0.351	0.345	0.351	0.348	0.347	0.357	0.346	0.348	0.348	0.343	0.171	0.181	0.178	0.176	0.186	0.178	0.201	0.179	0.18	0.336	0.341	0.339	0.333	0.399	0.342	0.345	0.345	0.349	0.33	0.175	0.185	0.178	0.181	0.179	0.179	0.179	0.18	0.169	0.344
	390	0.192	0.194	0.19	0.189	0.205	0.187	0.188	0.18	0.191	0.359	0.347	0.354	0.352	0.347	0.36	0.345	0.349	0.348	0.345	0.177	0.186	0.184	0.181	0.184	0.183	0.206	0.184	0.184	0.34	0.348	0.346	0.339	0.403	0.344	0.345	0.349	0.35	0.33	0.181	0.189	0.184	0.184	0.182	0.181	0.178	0.183	0.168	0.345
	395	0.2	0.203	0.194	0.188	0.204	0.184	0.186	0.191	0.197	0.359	0.351	0.357	0.354	0.351	0.363	0.351	0.352	0.353	0.347	0.177	0.191	0.188	0.185	0.189	0.186	0.213	0.186	0.188	0.341	0.345	0.344	0.34	0.413	0.345	0.348	0.351	0.353	0.336	0.184	0.186	0.186	0.186	0.186	0.186	0.181	0.183	0.176	0.348
	400	0.202	0.201	0.194	0.187	0.206	0.187	0.19	0.19	0.201	0.36	0.35	0.357	0.356	0.353	0.368	0.352	0.355	0.357	0.353	0.184	0.195	0.189	0.185	0.19	0.185	0.209	0.186	0.193	0.343	0.347	0.346	0.344	0.424	0.35	0.351	0.355	0.357	0.338	0.187	0.192	0.186	0.184	0.184	0.183	0.184	0.188	0.176	0.352
	405	0.2	0.196	0.19	0.192	0.205	0.19	0.194	0.194	0.202	0.366	0.356	0.361	0.361	0.357	0.371	0.355	0.358	0.361	0.358	0.185	0.196	0.194	0.191	0.19	0.191	0.215	0.188	0.195	0.348	0.351	0.351	0.35	0.419	0.35	0.353	0.356	0.358	0.343	0.191	0.19	0.193	0.191	0.192	0.187	0.185	0.184	0.183	0.354
	410	0.207	0.202	0.194	0.189	0.203	0.188	0.192	0.197	0.204	0.369	0.357	0.363	0.362	0.361	0.374	0.36	0.364	0.366	0.366	0.184	0.194	0.196	0.192	0.198	0.191	0.217	0.189	0.193	0.349	0.352	0.352	0.35	0.428	0.357	0.36	0.362	0.363	0.347	0.195	0.197	0.195	0.189	0.191	0.189	0.192	0.193	0.183	0.364
	415	0.209	0.21	0.203	0.196	0.216	0.196	0.2	0.197	0.202	0.376	0.364	0.369	0.368	0.364	0.379	0.363	0.367	0.368	0.37	0.188	0.196	0.2	0.197	0.198	0.201	0.221	0.196	0.197	0.354	0.361	0.361	0.356	0.429	0.364	0.367	0.369	0.37	0.35	0.198	0.2	0.199	0.197	0.2	0.193	0.191	0.191	0.181	0.368
	420	0.211	0.211	0.206	0.2	0.211	0.205	0.212	0.199	0.206	0.382	0.372	0.379	0.371	0.365	0.385	0.365	0.368	0.368	0.372	0.192	0.199	0.203	0.199	0.206	0.202	0.223	0.197	0.199	0.36	0.371	0.365	0.359	0.434	0.366	0.366	0.372	0.373	0.352	0.201	0.199	0.2	0.2	0.201	0.196	0.196	0.2	0.185	0.371
	425	0.211	0.218	0.213	0.207	0.22	0.209	0.211	0.203	0.21	0.385	0.375	0.38	0.376	0.373	0.387	0.371	0.376	0.374	0.378	0.196	0.202	0.201	0.197	0.205	0.2	0.225	0.197	0.2	0.364	0.368	0.368	0.364	0.438	0.369	0.371	0.375	0.377	0.357	0.207	0.203	0.196	0.195	0.195	0.196	0.199	0.202	0.186	0.372
	430	0.213	0.22	0.213	0.206	0.224	0.206	0.213	0.212	0.21	0.388	0.377	0.385	0.381	0.377	0.391	0.377	0.381	0.38	0.383	0.197	0.206	0.203	0.199	0.205	0.201	0.227	0.201	0.203	0.367	0.373	0.374	0.367	0.442	0.37	0.372	0.376	0.379	0.357	0.207	0.206	0.205	0.202	0.202	0.199	0.196	0.198	0.19	0.376
	435	0.213	0.214	0.209	0.208	0.215	0.207	0.212	0.216	0.211	0.396	0.38	0.386	0.383	0.379	0.393	0.376	0.382	0.381	0.379	0.205	0.21	0.208	0.203	0.208	0.203	0.228	0.202	0.21	0.367	0.374	0.375	0.37	0.444	0.376	0.378	0.382	0.383	0.362	0.208	0.213	0.205	0.203	0.201	0.205	0.202	0.202	0.192	0.381
	440	0.212	0.214	0.209	0.207	0.215	0.206	0.211	0.219	0.213	0.4	0.385	0.392	0.39	0.386	0.4	0.382	0.386	0.385	0.391	0.207	0.207	0.21	0.205	0.21	0.207	0.232	0.205	0.206	0.373	0.382	0.384	0.375	0.448	0.378	0.378	0.384	0.386	0.364	0.211	0.213	0.211	0.211	0.21	0.209	0.203	0.203	0.195	0.383
	445	0.213	0.218	0.214	0.208	0.22	0.207	0.212	0.217	0.212	0.399	0.387	0.393	0.392	0.386	0.402	0.385	0.39	0.39	0.387	0.211	0.212	0.211	0.207	0.214	0.209	0.231	0.207	0.209	0.376	0.381	0.385	0.376	0.454	0.382	0.383	0.387	0.39	0.369	0.214	0.212	0.21	0.211	0.208	0.211	0.207	0.207	0.198	0.387
	450	0.213	0.222	0.218	0.22	0.227	0.22	0.22	0.215	0.213	0.403	0.394	0.397	0.398	0.391	0.407	0.387	0.391	0.39	0.397	0.214	0.216	0.218	0.216	0.214	0.217	0.232	0.211	0.211	0.382	0.388	0.393	0.38	0.457	0.382	0.385	0.388	0.39	0.369	0.215	0.219	0.214	0.211	0.21	0.21	0.208	0.21	0.201	0.386
	455	0.215	0.225	0.222	0.213	0.223	0.212	0.216	0.216	0.212	0.409	0.393	0.399	0.399	0.395	0.41	0.391	0.396	0.395	0.392	0.214	0.216	0.218	0.213	0.221	0.213	0.235	0.213	0.215	0.382	0.385	0.388	0.381	0.458	0.385	0.39	0.391	0.395	0.376	0.216	0.218	0.217	0.217	0.215	0.215	0.213	0.212	0.204	0.39
	460	0.214	0.224	0.221	0.223	0.226	0.217	0.22	0.221	0.218	0.412	0.394	0.4	0.401	0.397	0.412	0.392	0.398	0.396	0.4	0.214	0.22	0.221	0.216	0.222	0.216	0.235	0.214	0.212	0.383	0.39	0.392	0.386	0.463	0.391	0.395	0.397	0.401	0.379	0.217	0.224	0.217	0.217	0.214	0.213	0.216	0.216	0.203	0.395
	465	0.214	0.226	0.224	0.224	0.229	0.221	0.221	0.218	0.213	0.413	0.398	0.407	0.405	0.401	0.42	0.395	0.401	0.398	0.399	0.215	0.22	0.225	0.22	0.225	0.219	0.24	0.219	0.215	0.391	0.396	0.399	0.389	0.467	0.39	0.391	0.397	0.4	0.377	0.217	0.226	0.224	0.223	0.219	0.219	0.218	0.217	0.209	0.393
	470	0.217	0.226	0.225	0.223	0.228	0.221	0.223	0.219	0.219	0.414	0.399	0.406	0.406	0.403	0.42	0.399	0.405	0.405	0.403	0.218	0.223	0.225	0.22	0.227	0.22	0.237	0.22	0.216	0.391	0.396	0.398	0.39	0.464	0.394	0.398	0.398	0.405	0.383	0.219	0.229	0.222	0.223	0.219	0.222	0.225	0.221	0.207	0.398
	475	0.217	0.229	0.226	0.222	0.228	0.221	0.223	0.221	0.216	0.42	0.402	0.408	0.407	0.405	0.421	0.401	0.407	0.407	0.409	0.22	0.223	0.228	0.223	0.225	0.222	0.239	0.222	0.215	0.392	0.399	0.4	0.394	0.469	0.397	0.4	0.401	0.405	0.384	0.219	0.23	0.227	0.226	0.222	0.223	0.222	0.219	0.21	0.4
	480	0.216	0.226	0.225	0.225	0.23	0.223	0.223	0.224	0.221	0.425	0.409	0.414	0.412	0.408	0.427	0.405	0.41	0.41	0.412	0.221	0.224	0.229	0.224	0.23	0.223	0.238	0.224	0.216	0.395	0.402	0.406	0.397	0.476	0.401	0.405	0.407	0.413	0.391	0.219	0.23	0.227	0.227	0.221	0.225	0.228	0.224	0.213	0.406
	485	0.216	0.228	0.228	0.227	0.231	0.225	0.226	0.222	0.22	0.427	0.415	0.419	0.42	0.414	0.432	0.41	0.417	0.414	0.423	0.221	0.225	0.233	0.229	0.229	0.229	0.242	0.229	0.215	0.403	0.405	0.411	0.401	0.478	0.401	0.402	0.404	0.41	0.388	0.22	0.231	0.227	0.228	0.221	0.224	0.224	0.222	0.215	0.407
	490	0.221	0.229	0.228	0.229	0.232	0.226	0.226	0.225	0.22	0.431	0.413	0.419	0.417	0.413	0.426	0.408	0.414	0.412	0.408	0.221	0.224	0.232	0.229	0.233	0.227	0.242	0.228	0.218	0.401	0.404	0.406	0.404	0.48	0.405	0.407	0.411	0.415	0.394	0.221	0.231	0.229	0.228	0.222	0.227	0.225	0.226	0.217	0.404
									0.269	0.275	0.527	0.508	0.51	0.509	0.507	0.528	0.503	0.512	0.506	0.511	0.266	0.27	0.275	0.271	0.271	0.274	0.284	0.271	0.274	0.48	0.493	0.502	0.49	0.564	0.496	0.499	0.504	0.504	0.476	0.268	0.275	0.274	0.277	0.268	0.267	0.27	0.263	0.255	0.491
									0.273	0.278	0.528	0.519	0.518	0.52	0.511	0.532	0.506	0.515	0.506	0.509	0.27	0.27	0.277	0.272	0.273	0.274	0.285	0.273	0.275	0.49	0.5	0.511	0.492	0.569	0.496	0.5	0.505	0.506	0.479	0.27	0.276	0.276	0.282	0.269	0.268	0.272	0.266	0.257	0.491
									0.274	0.28	0.534	0.516	0.517	0.515	0.511	0.529	0.509	0.518	0.511	0.515	0.273	0.274	0.278	0.273	0.274	0.275	0.287	0.274	0.278	0.486	0.497	0.51	0.498	0.571	0.503	0.508	0.513	0.514	0.481	0.274	0.28	0.277	0.284	0.271	0.269	0.274	0.267	0.259	0.497
									0.277	0.283	0.532	0.523	0.525	0.523	0.518	0.542	0.515	0.524	0.514	0.516	0.274	0.275	0.281	0.276	0.275	0.278	0.29	0.276	0.28	0.496	0.509	0.517	0.499	0.571	0.503	0.507	0.514	0.513	0.486	0.275	0.281	0.28	0.288	0.274	0.271	0.277	0.269	0.26	0.498
									0.278	0.285	0.536	0.519	0.522	0.522	0.52	0.54	0.516	0.525	0.515	0.521	0.275	0.275	0.283	0.277	0.278	0.279	0.291	0.276	0.282	0.494	0.506	0.517	0.502	0.576	0.509	0.512	0.518	0.518	0.487	0.278	0.284	0.281	0.288	0.275	0.272	0.278	0.271	0.262	0.504
									0.28	0.285	0.541	0.527	0.529	0.526	0.523	0.545	0.52	0.53	0.52	0.523	0.278	0.278	0.286	0.281	0.279	0.282	0.293	0.278	0.283	0.5	0.513	0.524	0.506	0.577	0.511	0.514	0.52	0.521	0.488	0.281	0.284	0.284	0.292	0.279	0.276	0.279	0.272	0.265	0.501
									0.284	0.288	0.54	0.529	0.534	0.535	0.528	0.548	0.527	0.536	0.527	0.525	0.278	0.278	0.287	0.282	0.283	0.283	0.295	0.279	0.282	0.5	0.515	0.523	0.508	0.575	0.511	0.516	0.525	0.525	0.492	0.28	0.286	0.285	0.292	0.28	0.276	0.282	0.274	0.267	0.506
									0.282	0.287	0.541	0.528	0.533	0.535	0.533	0.553	0.537	0.542	0.534	0.53	0.281	0.282	0.288	0.282	0.284	0.284	0.296	0.28	0.287	0.502	0.515	0.525	0.506	0.581	0.517	0.522	0.524	0.527	0.494	0.283	0.289	0.287	0.294	0.282	0.278	0.284	0.275	0.267	0.508
									0.286	0.291	0.546	0.537	0.535	0.534	0.529	0.551	0.528	0.535	0.528	0.53	0.284	0.284	0.291	0.285	0.284	0.287	0.298	0.283	0.288	0.507	0.522	0.531	0.512	0.584	0.517	0.521	0.528	0.529	0.495	0.286	0.288	0.289	0.296	0.284	0.28	0.286	0.277	0.269	0.507
									0.288	0.293	0.548	0.536	0.539	0.539	0.534	0.55	0.531	0.539	0.532	0.535	0.284	0.283	0.29	0.284	0.288	0.286	0.297	0.282	0.289	0.508	0.523	0.532	0.512	0.588	0.518	0.523	0.526	0.528	0.491	0.288	0.292	0.289	0.295	0.283	0.28	0.288	0.28	0.27	0.511
									0.289	0.295	0.544	0.531	0.537	0.534	0.528	0.54	0.522	0.532	0.525	0.536	0.287	0.288	0.293	0.288	0.288	0.289	0.301	0.285	0.292	0.508	0.521	0.532	0.518	0.586	0.521	0.524	0.531	0.527	0.495	0.29	0.294	0.291	0.297	0.286	0.283	0.288	0.279	0.273	0.513
									0.292	0.297	0.551	0.541	0.54	0.542	0.537	0.552	0.532	0.539	0.53	0.535	0.288	0.287	0.295	0.29	0.291	0.291	0.302	0.286	0.294	0.513	0.525	0.534	0.518	0.593	0.526	0.53	0.538	0.538	0.498	0.292	0.295	0.293	0.299	0.288	0.284	0.289	0.281	0.275	0.516
									0.293	0.298	0.555	0.55	0.547	0.548	0.541	0.56	0.536	0.546	0.537	0.543	0.289	0.289	0.296	0.29	0.292	0.292	0.305	0.288	0.294	0.516	0.533	0.541	0.526	0.593	0.529	0.532	0.536	0.537	0.499	0.293	0.298	0.294	0.3	0.29	0.286	0.291	0.283	0.277	0.519
									0.295	0.301	0.556	0.55	0.549	0.547	0.543	0.561	0.54	0.547	0.539	0.537	0.293	0.293	0.3	0.294	0.293	0.295	0.307	0.29	0.297	0.519	0.535	0.54	0.522	0.598	0.532	0.535	0.54	0.541	0.503	0.295	0.299	0.297	0.303	0.293	0.288	0.293	0.285	0.276	0.516
									0.297	0.301	0.559	0.552	0.554	0.551	0.545	0.56	0.542	0.548	0.543	0.543	0.295	0.293	0.299	0.294	0.296	0.295	0.309	0.291	0.298	0.517	0.536	0.541	0.527	0.603	0.532	0.536	0.541	0.542	0.507	0.297	0.301	0.298	0.303	0.294	0.29	0.296	0.287	0.279	0.521
									0.299	0.302	0.558	0.553	0.554	0.552	0.545	0.56	0.54	0.549	0.545	0.547	0.296	0.298	0.301	0.296	0.296	0.296	0.309	0.292	0.299	0.524	0.54	0.546	0.526	0.608	0.534	0.537	0.546	0.544	0.514	0.299	0.304	0.3	0.304	0.295	0.291	0.297	0.288	0.281	0.52
									0.302	0.303	0.571	0.561	0.558	0.555	0.55	0.563	0.544	0.557	0.55	0.554	0.297	0.294	0.304	0.299	0.298	0.299	0.311	0.295	0.301	0.525	0.539	0.547	0.526	0.614	0.541	0.544	0.55	0.549	0.511	0.301	0.304	0.303	0.307	0.298	0.294	0.297	0.288	0.284	0.531
									0.302	0.306										0.55	0.3	0.298	0.304	0.3	0.301	0.301	0.313	0.296	0.303	0.53	0.542	0.551	0.533	0.613	0.543	0.546	0.553	0.552	0.511	0.302	0.307	0.303	0.307	0.298	0.295	0.301	0.291	0.284	0.532
									0.306	0.305										0.551	0.301	0.296	0.308	0.303	0.301	0.305	0.316	0.3	0.304	0.53	0.548	0.554	0.534	0.615	0.545	0.548	0.556	0.556	0.515	0.302	0.306	0.306	0.31	0.3	0.298	0.302	0.292	0.287	0.529
									0.306	0.309										0.559	0.303	0.3	0.306	0.302	0.304	0.302	0.317	0.299	0.307	0.53	0.549	0.554	0.537	0.612	0.55	0.556	0.562	0.561	0.521	0.305	0.309	0.305	0.31	0.301	0.298	0.305	0.295	0.287	0.535
									0.308	0.31										0.561	0.304	0.299	0.309	0.306	0.303	0.307	0.319	0.302	0.308	0.535	0.556	0.56	0.542	0.618	0.554	0.558	0.565	0.567	0.521	0.306	0.308	0.308	0.314	0.303	0.3	0.305	0.295	0.29	0.534
									0.308	0.311										0.565	0.304	0.301	0.308	0.304	0.307	0.306	0.319	0.302	0.308	0.533	0.552	0.56	0.542	0.63	0.552	0.556	0.561	0.564	0.526	0.305	0.312	0.308	0.313	0.303	0.3	0.308	0.298	0.29	0.538
									0.31	0.31										0.567	0.306	0.303	0.311	0.307	0.306	0.309	0.322	0.304	0.311	0.538	0.556	0.562	0.543	0.632	0.552	0.558	0.563	0.566	0.524	0.307	0.312	0.311	0.315	0.306	0.303	0.307	0.297	0.292	0.538
									0.313	0.314										0.569	0.307	0.304	0.31	0.308	0.308	0.309	0.322	0.304	0.312	0.538	0.556	0.559	0.549	0.629	0.561	0.565	0.568	0.569	0.529	0.309	0.313	0.311	0.315	0.304	0.301	0.31	0.299	0.293	0.544
									0.315	0.315										0.574	0.309	0.303	0.312	0.308	0.308	0.308	0.321	0.304	0.313	0.547	0.566	0.569	0.551	0.631	0.564	0.567	0.571	0.572	0.534	0.309	0.315	0.312	0.316	0.305	0.302	0.309	0.3	0.294	0.546
									0.315	0.313										0.572	0.31	0.306	0.312	0.31	0.309	0.312	0.327	0.308	0.313	0.549	0.571	0.573	0.554	0.63	0.568	0.572	0.578	0.581	0.534	0.311	0.316	0.314	0.318	0.308	0.305	0.31	0.3	0.297	0.549
									0.317	0.314										0.579	0.313	0.307	0.314	0.312	0.311	0.313	0.328	0.309	0.316	0.55	0.57	0.573	0.55	0.632	0.564	0.569	0.571	0.575	0.529	0.311	0.316	0.317	0.32	0.309	0.305	0.312	0.303	0.3	0.545
									0.318	0.318										0.573	0.314	0.309	0.322	0.312	0.311	0.314	0.328	0.31	0.315	0.549	0.571	0.573	0.556	0.641	0.566	0.57	0.575	0.578	0.54	0.313	0.321	0.316	0.32	0.309	0.306	0.313	0.304	0.3	0.545
									0.319	0.318										0.584	0.315	0.309	0.319	0.316	0.313	0.317	0.331	0.313	0.316	0.55	0.569	0.573	0.56	0.642	0.569	0.574	0.578	0.58	0.539	0.314	0.32	0.321	0.323	0.312	0.31	0.314	0.306	0.303	0.552
									0.319	0.318										0.585	0.316	0.311	0.317	0.316	0.315	0.317	0.33	0.314	0.317	0.553	0.574	0.576	0.559	0.641	0.571	0.576	0.581	0.583	0.547	0.314	0.323	0.32	0.323	0.312	0.307	0.319	0.309	0.304	0.554
									0.321	0.32										0.586	0.318	0.312	0.32	0.319	0.314	0.32	0.334	0.316	0.318	0.554	0.576	0.58	0.563	0.651	0.577	0.582	0.582	0.587	0.552	0.317	0.323	0.323	0.325	0.315	0.311	0.318	0.308	0.306	0.56
									0.323	0.32										0.586	0.318	0.313	0.32	0.318	0.316	0.319	0.333	0.316	0.319	0.563	0.582	0.585	0.569	0.647	0.578	0.583	0.586	0.586	0.554	0.317	0.324	0.323	0.326	0.315	0.311	0.321	0.312	0.308	0.562
									0.324	0.322										0.592	0.321	0.314	0.321	0.32	0.317	0.321	0.335	0.317	0.321	0.564	0.58	0.588	0.573	0.651	0.581	0.587	0.59	0.591	0.552	0.317	0.327	0.324	0.327	0.316	0.31	0.321	0.312	0.307	0.562
									0.325	0.323										0.594	0.321	0.317	0.323	0.322	0.318	0.323	0.337	0.319	0.322	0.563	0.584	0.584	0.573	0.654	0.583	0.59	0.591	0.593	0.558	0.32	0.326	0.327	0.329	0.318	0.313	0.323	0.314	0.308	0.568
									0.326	0.324										0.595			0.324	0.323	0.32	0.324	0.338	0.321		0.571	0.594	0.594	0.579	0.656	0.583	0.588	0.589	0.594	0.563		0.327	0.327	0.33	0.319	0.313	0.325	0.316	0.31	0.566
																				0.599			0.324	0.323	0.321	0.324	0.338	0.32		0.57	0.585	0.59	0.58	0.66	0.59	0.596	0.597	0.601	0.564		0.33	0.327	0.33	0.318	0.312	0.325	0.316		0.571
																				0.601			0.328	0.326	0.32	0.327	0.342	0.324		0.574	0.592	0.592	0.582	0.659	0.59	0.596	0.599	0.602	0.568			0.331	0.333	0.322	0.317	0.324	0.316		0.573
																				0.603	PM	PM			0.323					0.575	0.592	0.6	0.581	0.664	0.596	0.601	0.602	0.606	0.571							0.327	0.319		0.581
																				0.602										0.581	0.599	0.6	0.585	0.666	0.598	0.604	0.607	0.609	0.568										0.578
																				0.603										0.58	0.599	0.606	0.591	0.668	0.596	0.603	0.605	0.607	0.58										0.58
																				0.611										0.58	0.598	0.601	0.588	0.669	0.6	0.61	0.61	0.615	0.575										0.58
																														0.581	0.603	0.603	0.592	0.674	0.598	0.606	0.607	0.61	0.569										0.577
																														0.584	0.604	0.604	0.595	0.681	0.603	0.611	0.614	0.616	0.578										0.584
																														0.584	0.607	0.608	0.595	0.673	0.607	0.613	0.616	0.619	0.584										0.587
																														0.588	0.612	0.611	0.601	0.682	0.609	0.617	0.619	0.621	0.586										0.588
																														0.591	0.616	0.612	0.603	0.684	0.614	0.619	0.621	0.624	0.596										0.589
																														0.592	0.615	0.616	0.602	0.685	0.608	0.616	0.618	0.623	0.591										0.594
																														0.595	0.614	0.617	0.611	0.691	0.615	0.623	0.627	0.628	0.6										0.596
																														0.597	0.62	0.618	0.606	0.692	0.615	0.623	0.625	0.63	0.602										0.602
																														0.603	0.626	0.622	0.612	0.686	0.619	0.626	0.629	0.632	0.6										0.603
																														0.604	0.628	0.628	0.618	0.695	0.625	0.631	0.634	0.637	0.61										0.607
																														0.607	0.629	0.631	0.618		0.626	0.635	0.639	0.645	0.605										0.61
																														0.607	0.633	0.632	0.623		0.619	0.629	0.632	0.641	0.608										0.606
																														0.604	0.624	0.624	0.623		0.627	0.636	0.638	0.643	0.614										0.612
																														0.611	0.632	0.633	0.623
[truncated: 57 more columns]
