# Supplementary material for: Malthusian Parameters as Estimators of the Fitness of Microbes: A Cautionary Tale about the Low Side of High Throughput
Source: PLoS One. 2015 Jun 26;10(6):e0126915. doi: 10.1371/journal.pone.0126915 (PMC4482697; doi:10.1371/journal.pone.0126915)
Supplement: S2 Supporting Information — Raw data files for this study. (ZIP) [file pone.0126915.s002.zip › WasveLengthEffect-2-6.xls]

## Sheet: Sheet 1
2015-01-19	Effect of wavelength on OD
E. Coli B6
P. aeruginias PA14
S. aureus Newman			TO 10 ML ADD AS FOLLOWS
			DIL 1/10	ADD 0.1 ML TO 10
Minimal medium		assume 5e8	50000000	500000
			DIL 1/100
Broth		assume 4E9	40000000	400000	Sa
Plate	0	1	2	3	4	5	6	7	8	9
	ECMin	PAMIN	ECLB	PALB	SAMHII	ECMin	PAMIN	ECLB	PALB	SAMHII
Label
Info
Time	Blank	ECMIN	ECMIN	ECMIN	ECMIN	ECMIN	ECMIN	ECMIN	ECMIN	ECMIN	ECMIN	PAMIN	PAMIN	PAMIN	PAMIN	PAMIN	PAMIN	PAMIN	PAMIN	PAMIN	PAMIN	ECLB	ECLB	ECLB	ECLB	ECLB	ECLB	ECLB	ECLB	ECLB	ECLB	PALB	PALB	PALB	PALB	PALB	PALB	PALB	PALB	PALB	PALB	SAMHII	SAMHII	SAMHII	SAMHII	SAMHII	SAMHII	SAMHII	SAMHII
00:00:00	0	0.063	0.06	0.058	0.06	0.06	0.06	0.061	0.061	0.062	0.065	0.062	0.06	0.059	0.06	0.06	0.06	0.061	0.06	0.061	0.066	0.076	0.077	0.074	0.074	0.074	0.071	0.074	0.075	0.074	0.074	0.075	0.075	0.074	0.072	0.074	0.074	0.075	0.077	0.078	0.076	0.085	0.081	0.08	0.08	0.081	0.081	0.08	0.085
00:05:06	0	0.063	0.059	0.058	0.059	0.059	0.06	0.061	0.061	0.062	0.064	0.061	0.059	0.059	0.06	0.06	0.059	0.06	0.06	0.061	0.066	0.08	0.076	0.074	0.073	0.073	0.07	0.073	0.075	0.073	0.073	0.074	0.074	0.073	0.071	0.073	0.073	0.074	0.076	0.077	0.075	0.084	0.081	0.079	0.079	0.08	0.08	0.079	0.084
00:10:06	0	0.063	0.06	0.058	0.06	0.06	0.06	0.061	0.061	0.063	0.064	0.061	0.06	0.059	0.06	0.06	0.06	0.06	0.06	0.061	0.065	0.075	0.076	0.074	0.073	0.073	0.07	0.073	0.074	0.073	0.074	0.073	0.074	0.073	0.071	0.073	0.073	0.074	0.076	0.077	0.075	0.084	0.08	0.079	0.079	0.08	0.08	0.08	0.084
00:15:06	0	0.063	0.06	0.058	0.06	0.06	0.06	0.061	0.061	0.063	0.065	0.061	0.06	0.059	0.06	0.06	0.06	0.061	0.06	0.061	0.066	0.075	0.076	0.074	0.073	0.073	0.07	0.073	0.075	0.073	0.074	0.073	0.074	0.073	0.071	0.073	0.073	0.074	0.076	0.077	0.076	0.084	0.08	0.079	0.079	0.08	0.08	0.08	0.084
00:20:06	0	0.063	0.06	0.058	0.06	0.06	0.06	0.061	0.061	0.062	0.064	0.061	0.059	0.059	0.06	0.06	0.06	0.06	0.06	0.061	0.066	0.075	0.076	0.074	0.073	0.073	0.07	0.073	0.074	0.073	0.073	0.073	0.074	0.073	0.071	0.073	0.073	0.074	0.076	0.077	0.075	0.084	0.08	0.078	0.079	0.079	0.08	0.079	0.083
00:25:06	0	0.063	0.06	0.058	0.06	0.06	0.06	0.061	0.061	0.063	0.064	0.061	0.059	0.059	0.06	0.06	0.06	0.06	0.06	0.061	0.066	0.075	0.075	0.074	0.073	0.073	0.07	0.073	0.074	0.073	0.073	0.073	0.074	0.073	0.071	0.073	0.073	0.074	0.076	0.077	0.075	0.082	0.08	0.079	0.079	0.08	0.08	0.08	0.083
00:30:06	0	0.063	0.06	0.058	0.06	0.06	0.06	0.061	0.061	0.063	0.065	0.061	0.059	0.059	0.06	0.06	0.06	0.06	0.06	0.061	0.066	0.075	0.076	0.074	0.073	0.073	0.07	0.073	0.074	0.073	0.073	0.073	0.074	0.073	0.071	0.073	0.073	0.074	0.076	0.078	0.076	0.082	0.08	0.079	0.079	0.08	0.08	0.079	0.084
00:35:06	0	0.063	0.06	0.058	0.06	0.06	0.06	0.061	0.061	0.062	0.064	0.061	0.059	0.059	0.06	0.06	0.06	0.06	0.06	0.061	0.066	0.075	0.076	0.074	0.073	0.073	0.07	0.073	0.075	0.073	0.073	0.074	0.074	0.073	0.071	0.073	0.073	0.074	0.076	0.077	0.075	0.083	0.08	0.079	0.079	0.08	0.08	0.079	0.084
00:40:06	0	0.063	0.06	0.059	0.06	0.06	0.06	0.061	0.061	0.062	0.064	0.061	0.06	0.059	0.06	0.06	0.06	0.06	0.06	0.061	0.065	0.075	0.076	0.074	0.073	0.073	0.071	0.073	0.075	0.073	0.073	0.074	0.074	0.073	0.071	0.073	0.073	0.074	0.076	0.077	0.075	0.083	0.08	0.079	0.079	0.08	0.08	0.079	0.084
00:45:06	0	0.064	0.061	0.059	0.06	0.06	0.06	0.061	0.061	0.063	0.065	0.061	0.06	0.059	0.06	0.06	0.06	0.061	0.06	0.061	0.066	0.075	0.076	0.074	0.074	0.073	0.071	0.074	0.076	0.073	0.074	0.074	0.074	0.073	0.071	0.073	0.073	0.075	0.076	0.078	0.076	0.083	0.08	0.079	0.079	0.08	0.08	0.08	0.084
00:50:06	0	0.064	0.06	0.059	0.06	0.06	0.06	0.061	0.061	0.063	0.065	0.062	0.06	0.059	0.06	0.06	0.06	0.061	0.06	0.061	0.066	0.075	0.076	0.074	0.074	0.073	0.071	0.074	0.075	0.073	0.074	0.074	0.074	0.073	0.071	0.073	0.074	0.075	0.076	0.077	0.075	0.083	0.08	0.079	0.08	0.08	0.08	0.08	0.084
00:55:06	0	0.064	0.06	0.059	0.06	0.06	0.06	0.061	0.061	0.063	0.065	0.061	0.06	0.059	0.06	0.06	0.06	0.061	0.06	0.061	0.066	0.075	0.076	0.074	0.074	0.073	0.071	0.073	0.076	0.073	0.074	0.074	0.074	0.073	0.071	0.073	0.073	0.074	0.076	0.077	0.075	0.083	0.081	0.079	0.08	0.08	0.08	0.08	0.084
01:00:06	0	0.064	0.06	0.059	0.06	0.06	0.06	0.061	0.061	0.063	0.065	0.061	0.06	0.059	0.06	0.06	0.06	0.061	0.06	0.061	0.066	0.075	0.076	0.074	0.074	0.073	0.071	0.074	0.075	0.073	0.074	0.074	0.074	0.073	0.071	0.073	0.073	0.075	0.076	0.077	0.075	0.083	0.081	0.079	0.08	0.08	0.08	0.08	0.084
01:05:06	0	0.064	0.06	0.059	0.061	0.06	0.06	0.061	0.061	0.064	0.065	0.062	0.06	0.06	0.06	0.061	0.06	0.061	0.06	0.061	0.066	0.075	0.076	0.074	0.074	0.073	0.07	0.074	0.075	0.073	0.073	0.074	0.074	0.073	0.071	0.073	0.074	0.075	0.076	0.078	0.076	0.083	0.081	0.079	0.08	0.081	0.08	0.08	0.084
01:10:07	0	0.064	0.061	0.059	0.061	0.06	0.06	0.061	0.061	0.064	0.065	0.062	0.06	0.059	0.06	0.06	0.06	0.062	0.06	0.062	0.066	0.075	0.076	0.074	0.073	0.073	0.071	0.074	0.076	0.073	0.074	0.074	0.074	0.073	0.071	0.073	0.073	0.074	0.076	0.078	0.075	0.083	0.081	0.079	0.08	0.08	0.08	0.08	0.084
01:15:06	0	0.064	0.061	0.059	0.061	0.06	0.06	0.061	0.061	0.064	0.065	0.061	0.06	0.059	0.06	0.061	0.06	0.062	0.06	0.061	0.066	0.075	0.076	0.074	0.074	0.073	0.071	0.074	0.075	0.073	0.074	0.074	0.074	0.073	0.071	0.074	0.074	0.075	0.076	0.078	0.076	0.083	0.081	0.079	0.08	0.08	0.081	0.08	0.085
01:20:06	0	0.064	0.06	0.059	0.061	0.06	0.06	0.061	0.061	0.063	0.065	0.061	0.06	0.059	0.06	0.06	0.06	0.064	0.06	0.061	0.066	0.075	0.076	0.074	0.074	0.074	0.071	0.074	0.075	0.074	0.074	0.074	0.074	0.073	0.072	0.073	0.073	0.074	0.076	0.077	0.075	0.084	0.081	0.08	0.08	0.081	0.08	0.08	0.085
01:25:06	0	0.064	0.061	0.059	0.061	0.06	0.061	0.061	0.062	0.064	0.065	0.062	0.06	0.06	0.06	0.06	0.06	0.065	0.06	0.061	0.066	0.076	0.076	0.074	0.074	0.074	0.071	0.074	0.076	0.074	0.074	0.074	0.074	0.074	0.072	0.074	0.074	0.075	0.076	0.077	0.076	0.084	0.081	0.08	0.08	0.081	0.081	0.081	0.085
01:30:06	0	0.064	0.06	0.059	0.061	0.06	0.06	0.061	0.061	0.064	0.065	0.061	0.06	0.06	0.06	0.061	0.06	0.064	0.06	0.061	0.066	0.076	0.076	0.075	0.074	0.074	0.071	0.074	0.076	0.074	0.074	0.074	0.074	0.074	0.072	0.074	0.074	0.075	0.076	0.078	0.076	0.084	0.081	0.08	0.08	0.081	0.081	0.08	0.085
01:35:06	0	0.064	0.061	0.059	0.061	0.061	0.061	0.061	0.062	0.064	0.065	0.062	0.06	0.06	0.061	0.061	0.06	0.065	0.061	0.062	0.067	0.076	0.077	0.075	0.074	0.074	0.072	0.074	0.076	0.074	0.075	0.075	0.074	0.074	0.072	0.074	0.074	0.075	0.077	0.078	0.076	0.084	0.081	0.08	0.081	0.081	0.081	0.081	0.085
01:40:06	0	0.064	0.061	0.059	0.061	0.061	0.061	0.062	0.062	0.064	0.065	0.062	0.06	0.06	0.061	0.06	0.06	0.064	0.061	0.062	0.067	0.076	0.077	0.075	0.075	0.074	0.072	0.074	0.077	0.074	0.074	0.074	0.074	0.074	0.072	0.074	0.074	0.075	0.076	0.078	0.076	0.084	0.082	0.08	0.081	0.082	0.081	0.081	0.085
01:45:06	0	0.064	0.061	0.059	0.061	0.061	0.061	0.062	0.062	0.063	0.065	0.062	0.06	0.06	0.061	0.061	0.06	0.064	0.061	0.062	0.066	0.077	0.078	0.075	0.075	0.075	0.072	0.075	0.077	0.074	0.075	0.075	0.075	0.074	0.072	0.074	0.074	0.075	0.076	0.077	0.076	0.084	0.082	0.081	0.081	0.081	0.081	0.081	0.086
01:50:06	0	0.064	0.061	0.059	0.061	0.061	0.061	0.062	0.062	0.064	0.065	0.062	0.06	0.06	0.061	0.061	0.06	0.064	0.061	0.062	0.067	0.077	0.077	0.075	0.075	0.075	0.072	0.075	0.077	0.075	0.075	0.075	0.074	0.074	0.072	0.074	0.074	0.075	0.077	0.078	0.076	0.084	0.082	0.081	0.081	0.082	0.082	0.082	0.086
01:55:06	0	0.064	0.061	0.059	0.061	0.061	0.061	0.062	0.062	0.064	0.065	0.062	0.06	0.06	0.061	0.061	0.06	0.064	0.061	0.061	0.066	0.077	0.077	0.076	0.075	0.075	0.072	0.075	0.078	0.075	0.075	0.075	0.075	0.074	0.072	0.074	0.074	0.075	0.077	0.077	0.076	0.084	0.082	0.081	0.081	0.082	0.082	0.081	0.086
02:00:06	0	0.064	0.061	0.059	0.061	0.061	0.061	0.061	0.062	0.064	0.065	0.061	0.06	0.06	0.06	0.06	0.06	0.064	0.06	0.062	0.067	0.077	0.078	0.076	0.076	0.076	0.073	0.076	0.078	0.075	0.076	0.074	0.074	0.074	0.072	0.074	0.074	0.075	0.077	0.077	0.076	0.085	0.083	0.081	0.082	0.082	0.082	0.082	0.086
02:05:06	0	0.064	0.061	0.059	0.061	0.061	0.061	0.062	0.062	0.064	0.065	0.062	0.06	0.06	0.061	0.061	0.06	0.064	0.061	0.062	0.067	0.078	0.079	0.076	0.076	0.076	0.073	0.076	0.078	0.076	0.076	0.075	0.075	0.074	0.073	0.074	0.074	0.075	0.077	0.078	0.076	0.085	0.083	0.081	0.082	0.082	0.082	0.082	0.087
02:10:06	0	0.064	0.061	0.06	0.061	0.061	0.061	0.062	0.062	0.064	0.066	0.062	0.06	0.06	0.061	0.061	0.061	0.065	0.061	0.062	0.067	0.078	0.08	0.077	0.076	0.077	0.074	0.077	0.078	0.076	0.077	0.075	0.075	0.074	0.073	0.074	0.075	0.075	0.077	0.078	0.077	0.086	0.083	0.082	0.082	0.083	0.083	0.083	0.087
02:15:06	0	0.064	0.061	0.059	0.061	0.061	0.061	0.062	0.062	0.064	0.066	0.062	0.06	0.06	0.061	0.061	0.06	0.064	0.061	0.062	0.067	0.079	0.08	0.078	0.078	0.077	0.074	0.077	0.08	0.077	0.077	0.075	0.075	0.074	0.073	0.075	0.074	0.075	0.077	0.079	0.076	0.086	0.084	0.082	0.083	0.083	0.083	0.083	0.087
02:20:07	0	0.064	0.061	0.06	0.061	0.061	0.061	0.062	0.062	0.064	0.066	0.062	0.061	0.06	0.061	0.061	0.061	0.064	0.061	0.062	0.067	0.08	0.081	0.078	0.078	0.078	0.075	0.078	0.08	0.078	0.078	0.075	0.075	0.075	0.073	0.075	0.075	0.076	0.077	0.079	0.077	0.087	0.084	0.083	0.083	0.084	0.084	0.084	0.088
02:25:06	0	0.065	0.062	0.06	0.062	0.061	0.061	0.062	0.062	0.065	0.066	0.062	0.061	0.06	0.061	0.061	0.061	0.064	0.061	0.062	0.067	0.081	0.082	0.079	0.079	0.079	0.076	0.079	0.081	0.079	0.079	0.075	0.075	0.075	0.074	0.075	0.075	0.076	0.077	0.079	0.077	0.087	0.085	0.083	0.084	0.085	0.085	0.084	0.089
02:30:06	0	0.064	0.061	0.06	0.062	0.061	0.061	0.062	0.062	0.065	0.066	0.062	0.061	0.06	0.061	0.061	0.061	0.064	0.061	0.062	0.067	0.082	0.083	0.08	0.08	0.08	0.077	0.08	0.082	0.08	0.08	0.076	0.075	0.075	0.074	0.075	0.075	0.076	0.078	0.079	0.077	0.088	0.085	0.084	0.084	0.085	0.085	0.084	0.089
02:35:06	0	0.065	0.061	0.06	0.062	0.061	0.061	0.063	0.063	0.065	0.066	0.062	0.061	0.06	0.061	0.061	0.061	0.064	0.061	0.062	0.068	0.084	0.084	0.082	0.081	0.081	0.078	0.081	0.084	0.081	0.081	0.076	0.076	0.075	0.074	0.076	0.075	0.076	0.078	0.079	0.078	0.089	0.086	0.085	0.085	0.086	0.085	0.085	0.09
02:40:06	0	0.065	0.061	0.06	0.062	0.061	0.061	0.062	0.063	0.065	0.066	0.062	0.061	0.06	0.061	0.061	0.061	0.064	0.061	0.062	0.067	0.085	0.085	0.083	0.083	0.082	0.079	0.083	0.085	0.082	0.082	0.076	0.076	0.075	0.075	0.076	0.075	0.076	0.078	0.079	0.077	0.089	0.087	0.085	0.086	0.087	0.086	0.086	0.09
02:45:06	0	0.065	0.061	0.06	0.062	0.061	0.061	0.063	0.063	0.065	0.066	0.062	0.061	0.061	0.062	0.061	0.061	0.063	0.061	0.062	0.068	0.087	0.088	0.085	0.084	0.084	0.081	0.084	0.087	0.084	0.084	0.076	0.076	0.076	0.075	0.076	0.076	0.077	0.078	0.079	0.078	0.09	0.088	0.086	0.087	0.087	0.087	0.087	0.091
02:50:06	0	0.065	0.061	0.06	0.062	0.061	0.061	0.063	0.063	0.065	0.066	0.062	0.061	0.061	0.062	0.061	0.061	0.064	0.061	0.062	0.067	0.089	0.09	0.087	0.086	0.086	0.083	0.086	0.089	0.086	0.086	0.076	0.077	0.076	0.076	0.077	0.076	0.077	0.079	0.08	0.078	0.091	0.088	0.087	0.087	0.088	0.088	0.088	0.092
02:55:06	0	0.065	0.061	0.06	0.062	0.061	0.061	0.063	0.063	0.065	0.066	0.062	0.061	0.061	0.062	0.061	0.061	0.064	0.061	0.063	0.067	0.092	0.092	0.089	0.089	0.089	0.085	0.089	0.091	0.089	0.089	0.077	0.077	0.076	0.076	0.077	0.076	0.077	0.079	0.08	0.079	0.092	0.089	0.088	0.088	0.089	0.089	0.089	0.093
03:00:06	0	0.065	0.062	0.061	0.062	0.062	0.061	0.063	0.063	0.064	0.066	0.063	0.061	0.061	0.062	0.062	0.062	0.064	0.062	0.063	0.067	0.095	0.095	0.092	0.092	0.092	0.089	0.092	0.094	0.092	0.092	0.077	0.077	0.077	0.077	0.078	0.077	0.078	0.079	0.081	0.079	0.094	0.091	0.089	0.09	0.09	0.09	0.09	0.094
03:05:06	0	0.066	0.062	0.061	0.062	0.062	0.062	0.063	0.063	0.066	0.067	0.063	0.062	0.061	0.062	0.062	0.062	0.064	0.062	0.063	0.069	0.099	0.099	0.096	0.096	0.096	0.092	0.096	0.098	0.095	0.095	0.078	0.078	0.078	0.078	0.079	0.077	0.078	0.08	0.082	0.08	0.095	0.092	0.09	0.091	0.092	0.091	0.091	0.096
03:10:06	0	0.066	0.062	0.061	0.062	0.062	0.062	0.063	0.063	0.066	0.067	0.063	0.062	0.061	0.062	0.062	0.062	0.064	0.062	0.063	0.068	0.103	0.104	0.101	0.1	0.1	0.096	0.1	0.102	0.1	0.099	0.078	0.078	0.078	0.079	0.079	0.078	0.079	0.081	0.082	0.08	0.097	0.094	0.092	0.093	0.093	0.093	0.093	0.097
03:15:06	0	0.065	0.062	0.061	0.062	0.062	0.062	0.063	0.063	0.066	0.067	0.063	0.062	0.061	0.062	0.062	0.062	0.064	0.062	0.063	0.068	0.109	0.109	0.105	0.105	0.105	0.1	0.105	0.107	0.105	0.104	0.079	0.079	0.078	0.08	0.08	0.078	0.079	0.081	0.083	0.081	0.098	0.096	0.094	0.094	0.095	0.095	0.095	0.099
03:20:06	0	0.065	0.062	0.061	0.063	0.062	0.062	0.063	0.064	0.066	0.067	0.063	0.062	0.062	0.062	0.062	0.062	0.066	0.062	0.063	0.069	0.115	0.115	0.111	0.11	0.111	0.106	0.111	0.112	0.111	0.111	0.08	0.08	0.079	0.081	0.081	0.079	0.08	0.082	0.083	0.081	0.1	0.097	0.095	0.096	0.097	0.096	0.096	0.1
03:25:06	0	0.066	0.062	0.061	0.063	0.062	0.062	0.064	0.064	0.067	0.067	0.063	0.062	0.062	0.063	0.062	0.062	0.066	0.062	0.064	0.069	0.123	0.123	0.119	0.118	0.119	0.112	0.118	0.12	0.118	0.118	0.081	0.08	0.08	0.083	0.082	0.08	0.081	0.083	0.084	0.083	0.102	0.1	0.097	0.098	0.099	0.099	0.099	0.103
03:30:06	0	0.066	0.063	0.061	0.063	0.063	0.062	0.064	0.064	0.067	0.068	0.064	0.062	0.062	0.063	0.063	0.063	0.067	0.063	0.064	0.069	0.132	0.131	0.127	0.126	0.126	0.119	0.126	0.127	0.126	0.126	0.082	0.082	0.081	0.084	0.083	0.08	0.082	0.084	0.085	0.084	0.105	0.102	0.1	0.101	0.101	0.101	0.101	0.105
03:35:06	0	0.066	0.063	0.062	0.063	0.063	0.063	0.064	0.064	0.067	0.068	0.064	0.063	0.062	0.063	0.063	0.063	0.068	0.063	0.064	0.07	0.141	0.141	0.136	0.135	0.136	0.128	0.135	0.137	0.135	0.136	0.083	0.083	0.082	0.087	0.085	0.081	0.083	0.085	0.086	0.084	0.108	0.105	0.102	0.103	0.104	0.103	0.103	0.107
03:40:06	0	0.066	0.063	0.062	0.063	0.063	0.063	0.064	0.064	0.067	0.068	0.064	0.063	0.062	0.063	0.063	0.063	0.068	0.063	0.064	0.069	0.154	0.152	0.146	0.145	0.146	0.136	0.144	0.147	0.145	0.146	0.084	0.084	0.083	0.089	0.086	0.083	0.084	0.086	0.088	0.086	0.111	0.108	0.106	0.106	0.107	0.106	0.107	0.11
03:45:06	0	0.066	0.063	0.062	0.064	0.063	0.063	0.065	0.065	0.067	0.068	0.064	0.063	0.063	0.064	0.063	0.063	0.068	0.063	0.064	0.07	0.167	0.164	0.158	0.157	0.158	0.146	0.157	0.159	0.157	0.159	0.085	0.085	0.085	0.092	0.089	0.084	0.086	0.088	0.089	0.087	0.114	0.111	0.109	0.109	0.11	0.109	0.11	0.113
03:50:06	0	0.067	0.063	0.062	0.064	0.063	0.063	0.065	0.065	0.068	0.068	0.064	0.063	0.063	0.064	0.064	0.064	0.068	0.064	0.065	0.07	0.182	0.178	0.172	0.171	0.172	0.158	0.17	0.173	0.171	0.173	0.087	0.086	0.086	0.095	0.091	0.085	0.087	0.089	0.091	0.089	0.118	0.115	0.112	0.113	0.114	0.113	0.114	0.117
03:55:06	0	0.067	0.064	0.063	0.064	0.064	0.063	0.065	0.065	0.068	0.069	0.065	0.064	0.064	0.065	0.064	0.064	0.069	0.064	0.065	0.07	0.199	0.195	0.187	0.186	0.188	0.171	0.186	0.189	0.186	0.19	0.088	0.088	0.087	0.099	0.094	0.086	0.088	0.09	0.093	0.091	0.122	0.119	0.116	0.117	0.118	0.117	0.118	0.121
04:00:06	0	0.067	0.064	0.063	0.064	0.064	0.064	0.065	0.066	0.068	0.069	0.065	0.064	0.064	0.064	0.064	0.064	0.068	0.064	0.065	0.071	0.22	0.212	0.204	0.203	0.205	0.186	0.201	0.204	0.203	0.208	0.09	0.09	0.089	0.102	0.097	0.088	0.09	0.092	0.095	0.092	0.127	0.124	0.121	0.121	0.122	0.121	0.122	0.125
04:05:06	0	0.067	0.064	0.063	0.065	0.064	0.064	0.066	0.066	0.068	0.069	0.065	0.064	0.064	0.065	0.065	0.064	0.068	0.065	0.066	0.07	0.241	0.233	0.221	0.222	0.224	0.203	0.221	0.223	0.221	0.228	0.093	0.092	0.092	0.108	0.1	0.09	0.092	0.094	0.096	0.094	0.132	0.129	0.126	0.127	0.128	0.127	0.127	0.13
04:10:06	0	0.067	0.064	0.063	0.065	0.064	0.064	0.066	0.067	0.069	0.07	0.065	0.064	0.064	0.065	0.065	0.065	0.068	0.065	0.066	0.071	0.261	0.251	0.242	0.242	0.245	0.221	0.237	0.243	0.238	0.246	0.095	0.094	0.094	0.113	0.104	0.093	0.094	0.097	0.099	0.098	0.138	0.134	0.131	0.132	0.133	0.132	0.133	0.135
04:15:06	0	0.067	0.064	0.064	0.065	0.065	0.064	0.066	0.067	0.069	0.07	0.066	0.065	0.065	0.065	0.065	0.065	0.069	0.065	0.066	0.072	0.279	0.27	0.262	0.261	0.263	0.239	0.257	0.263	0.258	0.267	0.097	0.097	0.096	0.12	0.108	0.095	0.097	0.099	0.102	0.1	0.144	0.14	0.137	0.138	0.139	0.138	0.139	0.142
04:20:06	0	0.068	0.065	0.064	0.066	0.065	0.065	0.067	0.067	0.07	0.07	0.066	0.065	0.065	0.066	0.066	0.066	0.069	0.066	0.067	0.072	0.299	0.291	0.282	0.281	0.282	0.258	0.278	0.281	0.277	0.288	0.1	0.1	0.099	0.126	0.114	0.097	0.1	0.102	0.105	0.103	0.15	0.147	0.143	0.144	0.145	0.144	0.146	0.148
04:25:06	0	0.068	0.065	0.064	0.066	0.065	0.065	0.068	0.068	0.07	0.071	0.067	0.066	0.066	0.067	0.066	0.066	0.07	0.067	0.068	0.073	0.317	0.309	0.299	0.296	0.299	0.274	0.294	0.298	0.294	0.302	0.103	0.103	0.103	0.137	0.12	0.101	0.103	0.106	0.108	0.107	0.157	0.154	0.15	0.151	0.152	0.152	0.153	0.155
04:30:06	0	0.069	0.066	0.065	0.067	0.066	0.065	0.068	0.068	0.071	0.071	0.067	0.067	0.066	0.067	0.067	0.067	0.071	0.067	0.068	0.073	0.331	0.323	0.315	0.312	0.316	0.29	0.31	0.313	0.309	0.317	0.107	0.106	0.106	0.146	0.127	0.104	0.106	0.109	0.111	0.11	0.164	0.161	0.157	0.157	0.159	0.158	0.16	0.161
04:35:06	0	0.069	0.066	0.065	0.067	0.067	0.066	0.069	0.069	0.07	0.072	0.068	0.067	0.067	0.068	0.067	0.067	0.072	0.068	0.069	0.073	0.343	0.335	0.327	0.324	0.328	0.302	0.32	0.325	0.32	0.331	0.111	0.11	0.11	0.154	0.135	0.107	0.11	0.113	0.116	0.114	0.172	0.17	0.165	0.166	0.167	0.166	0.167	0.169
04:40:06	0	0.069	0.067	0.066	0.067	0.067	0.066	0.069	0.07	0.072	0.072	0.069	0.068	0.068	0.069	0.068	0.068	0.072	0.068	0.07	0.075	0.357	0.348	0.34	0.335	0.341	0.316	0.333	0.338	0.332	0.346	0.115	0.114	0.115	0.168	0.146	0.111	0.115	0.118	0.121	0.12	0.181	0.177	0.173	0.173	0.174	0.175	0.176	0.178
04:45:06	0	0.07	0.067	0.066	0.068	0.067	0.066	0.07	0.07	0.072	0.073	0.069	0.068	0.069	0.069	0.068	0.069	0.073	0.069	0.07	0.074	0.37	0.362	0.353	0.352	0.357	0.333	0.348	0.351	0.348	0.362	0.12	0.12	0.12	0.177	0.154	0.116	0.12	0.123	0.127	0.124	0.189	0.186	0.182	0.182	0.183	0.184	0.185	0.186
04:50:06	0	0.07	0.068	0.067	0.069	0.068	0.067	0.07	0.071	0.073	0.074	0.07	0.069	0.07	0.07	0.07	0.07	0.074	0.07	0.071	0.076	0.388	0.377	0.367	0.366	0.373	0.348	0.363	0.368	0.365	0.375	0.127	0.125	0.126	0.191	0.166	0.122	0.126	0.128	0.133	0.131	0.199	0.196	0.193	0.192	0.194	0.193	0.195	0.196
04:55:06	0	0.071	0.068	0.068	0.069	0.069	0.068	0.071	0.072	0.074	0.074	0.071	0.07	0.071	0.071	0.071	0.071	0.075	0.071	0.072	0.077	0.405	0.394	0.385	0.38	0.388	0.366	0.381	0.383	0.381	0.393	0.134	0.131	0.132	0.205	0.176	0.127	0.132	0.134	0.139	0.137	0.209	0.205	0.201	0.201	0.204	0.203	0.204	0.206
05:00:06	0	0.072	0.069	0.068	0.07	0.07	0.069	0.072	0.073	0.075	0.075	0.071	0.071	0.071	0.072	0.071	0.072	0.076	0.072	0.073	0.078	0.422	0.411	0.404	0.396	0.406	0.379	0.396	0.399	0.396	0.409	0.14	0.137	0.138	0.238	0.195	0.134	0.138	0.141	0.149	0.146	0.219	0.216	0.213	0.212	0.214	0.214	0.216	0.215
05:05:06	0	0.072	0.069	0.069	0.071	0.07	0.069	0.073	0.074	0.076	0.076	0.072	0.072	0.072	0.073	0.072	0.072	0.076	0.073	0.074	0.078	0.44	0.429	0.42	0.413	0.42	0.393	0.414	0.412	0.41	0.426	0.146	0.143	0.152	0.237	0.209	0.141	0.15	0.163	0.165	0.159	0.23	0.227	0.224	0.223	0.225	0.224	0.228	0.227
05:10:06	0	0.073	0.07	0.07	0.071	0.071	0.07	0.074	0.075	0.077	0.076	0.073	0.074	0.074	0.074	0.073	0.074	0.078	0.074	0.075	0.079	0.46	0.447	0.438	0.432	0.441	0.41	0.431	0.436	0.433	0.445	0.154	0.157	0.162	0.263	0.218	0.151	0.161	0.169	0.176	0.167	0.242	0.239	0.235	0.234	0.237	0.236	0.239	0.238
05:15:06	0	0.074	0.071	0.071	0.072	0.072	0.071	0.075	0.076	0.078	0.077	0.074	0.075	0.075	0.075	0.075	0.075	0.079	0.075	0.076	0.081	0.48	0.468	0.458	0.451	0.461	0.428	0.449	0.456	0.449	0.46	0.164	0.165	0.178	0.27	0.23	0.159	0.165	0.181	0.183	0.174	0.254	0.252	0.248	0.247	0.249	0.249	0.253	0.252
05:20:07	0	0.075	0.072	0.072	0.073	0.073	0.071	0.076	0.077	0.079	0.078	0.076	0.076	0.076	0.076	0.076	0.076	0.079	0.077	0.077	0.082	0.502	0.486	0.476	0.47	0.478	0.446	0.468	0.473	0.468	0.481	0.177	0.178	0.187	0.282	0.244	0.162	0.18	0.195	0.197	0.19	0.266	0.264	0.26	0.258	0.26	0.262	0.268	0.266
05:25:06	0	0.076	0.073	0.073	0.074	0.074	0.072	0.077	0.078	0.08	0.08	0.077	0.077	0.077	0.078	0.077	0.078	0.081	0.078	0.079	0.083	0.521	0.506	0.496	0.489	0.497	0.466	0.488	0.495	0.488	0.497	0.179	0.195	0.201	0.301	0.266	0.176	0.192	0.207	0.209	0.184	0.281	0.277	0.274	0.272	0.274	0.275	0.279	0.277
05:30:06	0	0.076	0.074	0.074	0.075	0.074	0.073	0.078	0.079	0.082	0.081	0.077	0.079	0.079	0.079	0.078	0.079	0.082	0.079	0.08	0.085	0.539	0.523	0.513	0.506	0.514	0.487	0.504	0.511	0.502	0.515	0.206	0.206	0.207	0.318	0.278	0.198	0.201	0.208	0.213	0.202	0.294	0.292	0.287	0.286	0.288	0.287	0.294	0.293
05:35:06	0	0.078	0.075	0.075	0.076	0.076	0.074	0.08	0.081	0.083	0.082	0.079	0.08	0.081	0.081	0.08	0.08	0.084	0.081	0.082	0.086	0.561	0.542	0.532	0.526	0.534	0.505	0.521	0.529	0.519	0.533	0.203	0.215	0.218	0.339	0.297	0.198	0.219	0.226	0.224	0.204	0.307	0.303	0.299	0.298	0.3	0.299	0.305	0.304
05:40:06	0	0.079	0.076	0.076	0.078	0.077	0.075	0.081	0.083	0.084	0.083	0.08	0.082	0.082	0.083	0.082	0.083	0.085	0.083	0.084	0.088	0.575	0.559	0.548	0.542	0.549	0.52	0.538	0.545	0.536	0.546	0.222	0.228	0.227	0.35	0.311	0.221	0.223	0.229	0.236	0.219	0.318	0.314	0.311	0.309	0.312	0.312	0.318	0.317
05:45:06	0	0.08	0.077	0.077	0.079	0.078	0.076	0.083	0.084	0.086	0.085	0.082	0.084	0.085	0.085	0.084	0.084	0.086	0.086	0.086	0.09	0.586	0.57	0.56	0.555	0.562	0.536	0.548	0.557	0.546	0.559	0.22	0.219	0.22	0.364	0.322	0.213	0.23	0.237	0.24	0.227	0.328	0.325	0.322	0.32	0.322	0.323	0.33	0.328
05:50:06	0	0.081	0.079	0.079	0.08	0.08	0.077	0.085	0.086	0.087	0.086	0.083	0.087	0.088	0.088	0.087	0.087	0.091	0.088	0.088	0.091	0.592	0.578	0.568	0.563	0.568	0.541	0.555	0.563	0.552	0.564	0.228	0.229	0.228	0.377	0.335	0.215	0.23	0.243	0.246	0.237	0.343	0.338	0.335	0.333	0.334	0.335	0.341	0.34
05:55:06	0	0.083	0.08	0.08	0.082	0.081	0.079	0.087	0.088	0.09	0.088	0.086	0.089	0.09	0.091	0.089	0.09	0.092	0.092	0.092	0.095	0.599	0.583	0.575	0.568	0.574	0.551	0.562	0.568	0.558	0.568	0.25	0.251	0.254	0.393	0.363	0.253	0.257	0.265	0.273	0.249	0.351	0.347	0.344	0.343	0.344	0.344	0.349	0.35
06:00:06	0	0.084	0.082	0.082	0.084	0.083	0.081	0.089	0.09	0.092	0.09	0.088	0.092	0.093	0.094	0.092	0.093	0.095	0.095	0.095	0.098	0.606	0.59	0.581	0.575	0.58	0.556	0.57	0.577	0.566	0.574	0.252	0.245	0.246	0.412	0.371	0.242	0.255	0.259	0.262	0.239	0.365	0.357	0.355	0.352	0.354	0.355	0.357	0.36
06:05:06	0	0.086	0.084	0.084	0.086	0.085	0.082	0.091	0.093	0.094	0.092	0.09	0.095	0.097	0.098	0.096	0.097	0.098	0.099	0.1	0.101	0.61	0.594	0.586	0.579	0.588	0.564	0.573	0.582	0.57	0.579	0.263	0.262	0.266	0.427	0.383	0.254	0.282	0.286	0.283	0.274	0.375	0.368	0.365	0.362	0.364	0.362	0.366	0.368
06:10:06	0	0.088	0.085	0.086	0.087	0.087	0.084	0.093	0.095	0.097	0.094	0.093	0.098	0.1	0.102	0.1	0.1	0.102	0.102	0.103	0.103	0.614	0.599	0.59	0.583	0.59	0.573	0.578	0.585	0.574	0.584	0.286	0.29	0.288	0.436	0.399	0.268	0.286	0.286	0.294	0.283	0.384	0.378	0.375	0.372	0.374	0.372	0.375	0.377
06:15:06	0	0.09	0.088	0.088	0.09	0.089	0.086	0.096	0.098	0.099	0.097	0.094	0.102	0.105	0.106	0.104	0.105	0.105	0.105	0.109	0.107	0.619	0.603	0.594	0.588	0.595	0.582	0.582	0.589	0.579	0.587	0.287	0.293	0.289	0.449	0.41	0.281	0.309	0.317	0.304	0.289	0.394	0.388	0.384	0.382	0.384	0.38	0.383	0.384
06:20:06	0	0.092	0.09	0.091	0.092	0.092	0.089	0.099	0.101	0.102	0.099	0.096	0.107	0.11	0.11	0.107	0.11	0.111	0.111	0.112	0.109	0.621	0.608	0.598	0.592	0.598	0.589	0.587	0.594	0.583	0.593	0.308	0.309	0.308	0.467	0.417	0.3	0.308	0.309	0.295	0.277	0.407	0.392	0.391	0.392	0.394	0.39	0.394	0.393
06:25:06	0	0.095	0.092	0.093	0.094	0.094	0.091	0.102	0.104	0.105	0.101	0.1	0.113	0.117	0.12	0.117	0.117	0.119	0.119	0.12	0.115	0.628	0.613	0.603	0.598	0.603	0.596	0.591	0.598	0.587	0.595	0.305	0.294	0.291	0.48	0.416	0.292	0.306	0.31	0.317	0.301	0.416	0.401	0.399	0.397	0.402	0.403	0.404	0.401
06:30:06	0	0.097	0.095	0.096	0.097	0.097	0.093	0.105	0.108	0.108	0.105	0.104	0.118	0.12	0.12	0.118	0.115	0.12	0.122	0.123	0.119	0.633	0.616	0.607	0.603	0.608	0.602	0.594	0.603	0.591	0.6	0.323	0.327	0.323	0.498	0.44	0.306	0.326	0.323	0.326	0.311	0.425	0.41	0.412	0.406	0.413	0.412	0.412	0.41
06:35:06	0	0.1	0.097	0.099	0.1	0.1	0.096	0.109	0.111	0.112	0.107	0.106	0.126	0.129	0.13	0.129	0.123	0.128	0.129	0.129	0.126	0.637	0.62	0.611	0.607	0.612	0.606	0.599	0.606	0.596	0.602	0.339	0.343	0.327	0.513	0.443	0.31	0.321	0.324	0.333	0.306	0.436	0.419	0.421	0.417	0.42	0.423	0.42	0.42
06:40:06	0	0.103	0.1	0.102	0.103	0.103	0.099	0.113	0.115	0.116	0.111	0.11	0.125	0.132	0.133	0.129	0.128	0.126	0.125	0.129	0.131	0.642	0.623	0.614	0.61	0.616	0.615	0.602	0.611	0.599	0.607	0.33	0.325	0.32	0.537	0.451	0.327	0.356	0.357	0.348	0.316	0.445	0.424	0.43	0.426	0.427	0.432	0.43	0.429
06:45:06	0	0.106	0.103	0.106	0.107	0.106	0.102	0.117	0.119	0.119	0.114	0.112	0.13	0.14	0.145	0.135	0.133	0.135	0.129	0.141	0.131	0.647	0.628	0.619	0.615	0.621	0.618	0.607	0.615	0.603	0.612	0.344	0.337	0.341	0.554	0.463	0.329	0.344	0.332	0.329	0.321	0.455	0.436	0.44	0.434	0.436	0.439	0.439	0.438
06:50:07	0	0.11	0.107	0.109	0.11	0.11	0.106	0.121	0.124	0.124	0.118	0.116	0.135	0.146	0.145	0.142	0.142	0.147	0.137	0.141	0.139	0.652	0.632	0.623	0.619	0.626	0.622	0.61	0.619	0.607	0.618	0.359	0.361	0.361	0.567	0.481	0.347	0.376	0.363	0.366	0.33	0.464	0.444	0.448	0.44	0.443	0.449	0.446	0.444
06:55:06	0	0.114	0.111	0.113	0.114	0.114	0.11	0.125	0.128	0.128	0.123	0.121	0.139	0.143	0.143	0.14	0.14	0.144	0.142	0.141	0.139	0.66	0.638	0.63	0.623	0.632	0.632	0.617	0.624	0.614	0.627	0.374	0.376	0.373	0.588	0.498	0.36	0.38	0.379	0.368	0.344	0.475	0.455	0.455	0.448	0.453	0.46	0.454	0.455
07:00:06	0	0.119	0.115	0.118	0.119	0.118	0.114	0.13	0.133	0.133	0.127	0.126	0.154	0.166	0.145	0.154	0.158	0.161	0.151	0.149	0.154	0.666	0.645	0.637	0.63	0.638	0.632	0.623	0.627	0.62	0.633	0.362	0.378	0.378	0.6	0.513	0.361	0.385	0.39	0.389	0.345	0.484	0.467	0.468	0.459	0.463	0.469	0.464	0.463
07:05:06	0	0.123	0.119	0.122	0.123	0.123	0.118	0.135	0.138	0.137	0.132	0.13	0.161	0.153	0.144	0.146	0.155	0.16	0.162	0.15	0.161	0.673	0.651	0.644	0.636	0.642	0.637	0.629	0.632	0.625	0.636	0.371	0.37	0.374	0.616	0.53	0.378	0.383	0.39	0.388	0.359	0.493	0.472	0.474	0.466	0.472	0.477	0.473	0.472
07:10:06	0	0.129	0.124	0.126	0.128	0.127	0.122	0.14	0.143	0.143	0.137	0.133	0.157	0.152	0.156	0.15	0.153	0.161	0.157	0.161	0.156	0.678	0.656	0.649	0.641	0.648	0.643	0.636	0.638	0.63	0.642	0.398	0.394	0.391	0.634	0.553	0.392	0.392	0.386	0.391	0.369	0.504	0.481	0.483	0.475	0.481	0.484	0.479	0.478
07:15:06	0	0.133	0.128	0.131	0.132	0.132	0.127	0.146	0.149	0.148	0.142	0.136	0.16	0.167	0.161	0.156	0.162	0.168	0.163	0.167	0.166	0.682	0.661	0.655	0.647	0.653	0.646	0.639	0.644	0.635	0.645	0.409	0.414	0.413	0.644	0.574	0.404	0.403	0.402	0.411	0.374	0.512	0.488	0.491	0.482	0.488	0.493	0.488	0.488
07:20:06	0	0.138	0.133	0.136	0.137	0.137	0.132	0.152	0.155	0.154	0.146	0.159	0.176	0.181	0.181	0.179	0.176	0.177	0.172	0.185	0.169	0.687	0.666	0.659	0.651	0.658	0.652	0.645	0.649	0.64	0.649	0.409	0.41	0.424	0.65	0.617	0.407	0.409	0.41	0.409	0.387	0.52	0.5	0.502	0.493	0.498	0.506	0.494	0.499
07:25:06	0	0.142	0.138	0.141	0.142	0.142	0.137	0.157	0.161	0.159	0.152	0.165	0.192	0.189	0.186	0.186	0.188	0.194	0.185	0.191	0.173	0.693	0.675	0.665	0.657	0.662	0.657	0.649	0.656	0.645	0.657	0.437	0.429	0.42	0.656	0.647	0.416	0.411	0.41	0.405	0.393	0.526	0.509	0.513	0.505	0.508	0.512	0.499	0.507
07:30:06	0	0.147	0.143	0.146	0.148	0.147	0.142	0.164	0.167	0.166	0.158	0.16	0.197	0.198	0.19	0.186	0.194	0.2	0.196	0.195	0.189	0.7	0.678	0.67	0.662	0.668	0.665	0.655	0.66	0.65	0.661	0.423	0.427	0.432	0.659	0.677	0.43	0.421	0.426	0.428	0.406	0.54	0.517	0.522	0.516	0.516	0.523	0.509	0.516
07:35:06	0	0.153	0.149	0.152	0.154	0.153	0.148	0.17	0.173	0.172	0.164	0.177	0.2	0.21	0.203	0.195	0.199	0.202	0.203	0.201	0.192	0.706	0.684	0.674	0.667	0.673	0.667	0.658	0.664	0.655	0.664	0.457	0.468	0.461	0.662	0.681	0.437	0.435	0.423	0.413	0.403	0.549	0.527	0.531	0.525	0.524	0.536	0.517	0.525
07:40:06	0	0.161	0.155	0.159	0.16	0.159	0.155	0.178	0.18	0.179	0.171	0.158	0.217	0.204	0.2	0.199	0.2	0.202	0.21	0.202	0.195	0.71	0.691	0.679	0.673	0.679	0.673	0.663	0.668	0.66	0.669	0.459	0.477	0.477	0.67	0.694	0.46	0.46	0.452	0.462	0.441	0.56	0.535	0.535	0.531	0.532	0.547	0.523	0.533
07:45:06	0	0.168	0.161	0.165	0.166	0.166	0.162	0.185	0.187	0.186	0.177	0.187	0.203	0.204	0.208	0.207	0.208	0.214	0.212	0.206	0.207	0.715	0.696	0.684	0.675	0.683	0.676	0.668	0.672	0.663	0.673	0.5	0.502	0.489	0.669	0.691	0.467	0.466	0.46	0.459	0.445	0.57	0.549	0.55	0.54	0.546	0.56	0.534	0.546
07:50:06	0	0.176	0.168	0.172	0.173	0.173	0.17	0.193	0.196	0.195	0.186	0.183	0.216	0.213	0.212	0.206	0.218	0.218	0.21	0.209	0.219	0.721	0.701	0.689	0.681	0.688	0.68	0.672	0.677	0.668	0.679	0.491	0.47	0.475	0.671	0.695	0.492	0.513	0.479	0.478	0.456	0.581	0.556	0.558	0.549	0.554	0.566	0.538	0.553
07:55:06	0	0.184	0.174	0.178	0.18	0.179	0.177	0.2	0.203	0.202	0.192	0.208	0.223	0.224	0.234	0.233	0.23	0.235	0.23	0.224	0.225	0.726	0.703	0.692	0.683	0.69	0.687	0.675	0.68	0.673	0.683	0.531	0.511	0.496	0.681	0.696	0.493	0.483	0.481	0.484	0.471	0.585	0.563	0.565	0.554	0.56	0.572	0.543	0.56
08:00:07	0	0.192	0.182	0.186	0.188	0.187	0.186	0.208	0.211	0.21	0.2	0.191	0.229	0.229	0.24	0.237	0.236	0.243	0.24	0.226	0.232	0.729	0.708	0.696	0.688	0.693	0.688	0.679	0.684	0.676	0.686	0.522	0.524	0.516	0.684	0.703	0.501	0.506	0.495	0.495	0.478	0.594	0.573	0.577	0.568	0.575	0.584	0.552	0.571
08:05:06	0	0.2	0.189	0.192	0.194	0.193	0.196	0.215	0.217	0.216	0.207	0.211	0.232	0.232	0.235	0.234	0.227	0.233	0.245	0.248	0.227	0.736	0.711	0.702	0.694	0.698	0.695	0.684	0.691	0.681	0.693	0.531	0.534	0.539	0.69	0.699	0.528	0.531	0.521	0.491	0.501	0.604	0.584	0.589	0.581	0.584	0.593	0.558	0.58
08:10:06	0	0.21	0.196	0.198	0.201	0.201	0.204	0.223	0.226	0.224	0.215	0.234	0.241	0.242	0.244	0.255	0.238	0.244	0.258	0.236	0.249	0.74	0.716	0.705	0.698	0.703	0.698	0.688	0.693	0.684	0.694	0.551	0.551	0.558	0.689	0.703	0.545	0.548	0.535	0.511	0.483	0.612	0.593	0.595	0.589	0.593	0.603	0.565	0.591
08:15:06	0	0.219	0.204	0.206	0.209	0.209	0.214	0.231	0.234	0.231	0.223	0.215	0.252	0.253	0.248	0.245	0.243	0.247	0.249	0.248	0.239	0.744	0.718	0.708	0.7	0.705	0.701	0.691	0.698	0.687	0.698	0.577	0.56	0.556	0.693	0.707	0.555	0.544	0.539	0.544	0.506	0.622	0.603	0.607	0.601	0.603	0.612	0.57	0.599
08:20:06	0	0.23	0.211	0.213	0.217	0.217	0.225	0.239	0.242	0.238	0.232	0.205	0.26	0.262	0.239	0.238	0.247	0.254	0.245	0.251	0.251	0.75	0.72	0.711	0.703	0.708	0.703	0.694	0.701	0.689	0.702	0.575	0.58	0.558	0.706	0.716	0.563	0.565	0.555	0.533	0.507	0.635	0.612	0.616	0.61	0.612	0.622	0.575	0.608
08:25:06	0	0.241	0.219	0.22	0.225	0.225	0.231	0.246	0.251	0.246	0.239	0.219	0.274	0.279	0.251	0.25	0.263	0.268	0.253	0.257	0.256	0.752	0.725	0.715	0.708	0.713	0.704	0.696	0.705	0.694	0.705	0.593	0.584	0.551	0.708	0.719	0.588	0.548	0.54	0.562	0.524	0.651	0.623	0.629	0.62	0.625	0.633	0.584	0.618
08:30:06	0	0.249	0.226	0.228	0.232	0.232	0.243	0.254	0.258	0.252	0.246	0.231	0.275	0.277	0.253	0.25	0.263	0.273	0.257	0.252	0.257	0.759	0.728	0.717	0.711	0.715	0.708	0.699	0.709	0.697	0.71	0.608	0.605	0.591	0.727	0.722	0.617	0.579	0.558	0.525	0.55	0.656	0.634	0.635	0.627	0.631	0.638	0.59	0.624
08:35:06	0	0.257	0.233	0.235	0.24	0.24	0.252	0.262	0.267	0.261	0.253	0.26	0.305	0.309	0.274	0.273	0.29	0.295	0.28	0.259	0.258	0.76	0.732	0.722	0.714	0.718	0.715	0.703	0.711	0.701	0.713	0.618	0.628	0.627	0.726	0.729	0.635	0.603	0.611	0.595	0.547	0.666	0.645	0.646	0.636	0.64	0.647	0.597	0.631
08:40:06	0	0.272	0.243	0.245	0.249	0.248	0.267	0.272	0.276	0.269	0.264	0.246	0.298	0.308	0.28	0.279	0.288	0.298	0.29	0.271	0.263	0.765	0.735	0.724	0.718	0.722	0.718	0.706	0.713	0.702	0.715	0.616	0.595	0.591	0.739	0.745	0.639	0.582	0.593	0.587	0.569	0.677	0.65	0.651	0.643	0.649	0.656	0.605	0.641
08:45:06	0	0.289	0.25	0.254	0.258	0.257	0.286	0.281	0.283	0.276	0.272	0.259	0.305	0.302	0.282	0.284	0.288	0.293	0.292	0.275	0.267	0.77	0.738	0.727	0.72	0.723	0.721	0.708	0.717	0.706	0.718	0.656	0.64	0.632	0.752	0.747	0.648	0.61	0.616	0.605	0.566	0.682	0.661	0.661	0.651	0.655	0.664	0.609	0.652
08:50:06	0	0.3	0.259	0.262	0.267	0.265	0.299	0.289	0.293	0.283	0.28	0.27	0.335	0.328	0.303	0.302	0.302	0.303	0.304	0.287	0.293	0.773	0.743	0.729	0.723	0.726	0.723	0.712	0.72	0.709	0.718	0.658	0.651	0.637	0.756	0.754	0.695	0.631	0.625	0.595	0.593	0.691	0.668	0.668	0.659	0.664	0.673	0.611	0.662
08:55:06	0	0.315	0.267	0.271	0.276	0.275	0.315	0.299	0.304	0.293	0.29	0.256	0.321	0.333	0.311	0.309	0.317	0.334	0.314	0.306	0.302	0.775	0.744	0.731	0.723	0.726	0.723	0.713	0.723	0.712	0.722	0.653	0.645	0.633	0.759	0.774	0.684	0.638	0.644	0.597	0.575	0.702	0.675	0.678	0.67	0.675	0.682	0.619	0.671
09:00:06	0	0.32	0.275	0.281	0.286	0.284	0.33	0.309	0.313	0.303	0.298	0.262	0.335	0.332	0.318	0.312	0.32	0.321	0.32	0.308	0.301	0.782	0.748	0.736	0.728	0.732	0.73	0.719	0.727	0.715	0.725	0.661	0.66	0.664	0.779	0.773	0.708	0.656	0.668	0.65	0.613	0.709	0.686	0.689	0.679	0.682	0.691	0.624	0.678
09:05:06	0	0.33	0.284	0.289	0.296	0.293	0.34	0.317	0.321	0.312	0.308	0.255	0.337	0.331	0.311	0.306	0.314	0.321	0.323	0.309	0.314	0.785	0.753	0.74	0.733	0.735	0.737	0.719	0.73	0.718	0.73	0.674	0.673	0.664	0.77	0.785	0.711	0.644	0.666	0.653	0.627	0.723	0.7	0.704	0.695	0.7	0.703	0.63	0.689
09:10:06	0	0.342	0.291	0.299	0.307	0.303	0.357	0.327	0.328	0.319	0.314	0.252	0.346	0.353	0.348	0.341	0.348	0.344	0.349	0.343	0.325	0.789	0.756	0.742	0.736	0.738	0.736	0.722	0.736	0.723	0.732	0.7	0.687	0.671	0.773	0.782	0.749	0.686	0.688	0.676	0.627	0.734	0.71	0.713	0.707	0.714	0.716	0.636	0.701
09:15:06	0	0.351	0.301	0.309	0.319	0.314	0.364	0.338	0.339	0.33	0.322	0.252	0.341	0.35	0.345	0.341	0.343	0.347	0.344	0.345	0.323	0.793	0.761	0.747	0.741	0.74	0.738	0.727	0.738	0.726	0.736	0.668	0.635	0.631	0.777	0.785	0.73	0.657	0.658	0.655	0.6	0.745	0.72	0.725	0.718	0.723	0.725	0.64	0.705
09:20:06	0	0.363	0.31	0.319	0.33	0.326	0.368	0.347	0.347	0.335	0.335	0.256	0.343	0.352	0.335	0.332	0.336	0.342	0.337	0.328	0.315	0.798	0.764	0.749	0.741	0.743	0.744	0.729	0.741	0.729	0.738	0.711	0.693	0.684	0.79	0.801	0.758	0.684	0.69	0.663	0.621	0.753	0.73	0.732	0.724	0.726	0.737	0.646	0.721
09:25:06	0	0.37	0.323	0.332	0.341	0.336	0.372	0.36	0.36	0.345	0.346	0.256	0.348	0.36	0.341	0.336	0.343	0.35	0.346	0.338	0.332	0.802	0.768	0.753	0.747	0.745	0.745	0.733	0.744	0.731	0.741	0.712	0.704	0.702	0.789	0.806	0.786	0.704	0.719	0.662	0.647	0.762	0.74	0.744	0.735	0.734	0.744	0.653	0.731
09:30:06	0	0.4	0.332	0.345	0.354	0.349	0.392	0.371	0.371	0.358	0.356	0.266	0.35	0.365	0.356	0.35	0.355	0.358	0.351	0.344	0.325	0.807	0.772	0.758	0.751	0.749	0.751	0.737	0.747	0.736	0.745	0.727	0.717	0.713	0.808	0.819	0.773	0.701	0.721	0.696	0.653	0.778	0.748	0.749	0.739	0.745	0.754	0.658	0.744
09:35:06	0	0.407	0.34	0.354	0.363	0.358	0.396	0.377	0.379	0.365	0.361	0.274	0.351	0.365	0.355	0.345	0.353	0.359	0.355	0.346	0.329	0.81	0.775	0.759	0.752	0.753	0.758	0.737	0.75	0.738	0.748	0.75	0.737	0.733	0.809	0.82	0.817	0.725	0.734	0.717	0.661	0.791	0.756	0.759	0.749	0.754	0.759	0.66	0.749
09:40:06	0	0.413	0.348	0.362	0.37	0.365	0.403	0.377	0.38	0.371	0.368	0.27	0.345	0.369	0.364	0.355	0.365	0.372	0.369	0.362	0.333	0.812	0.779	0.764	0.757	0.757	0.759	0.739	0.757	0.742	0.748	0.708	0.687	0.704	0.804	0.819	0.82	0.722	0.741	0.696	0.656	0.799	0.766	0.773	0.763	0.761	0.772	0.666	0.757
09:45:06	0	0.426	0.355	0.372	0.378	0.375	0.413	0.378	0.381	0.371	0.372	0.293	0.349	0.373	0.37	0.361	0.371	0.379	0.368	0.361	0.318	0.817	0.783	0.767	0.76	0.76	0.763	0.743	0.759	0.745	0.755	0.747	0.732	0.733	0.819	0.843	0.826	0.732	0.741	0.692	0.665	0.808	0.775	0.779	0.768	0.775	0.778	0.67	0.766
09:50:06	0	0.434	0.366	0.382	0.386	0.383	0.416	0.38	0.382	0.372	0.376	0.287	0.364	0.381	0.377	0.37	0.384	0.387	0.38	0.371	0.333	0.82	0.786	0.769	0.763	0.764	0.77	0.744	0.761	0.748	0.758	0.748	0.751	0.749	0.819	0.84	0.854	0.75	0.757	0.697	0.688	0.819	0.79	0.791	0.78	0.787	0.79	0.67	0.776
09:55:06	0	0.433	0.373	0.383	0.387	0.384	0.418	0.38	0.382	0.372	0.378	0.3	0.345	0.37	0.359	0.35	0.364	0.359	0.368	0.37	0.339	0.824	0.788	0.772	0.765	0.765	0.766	0.751	0.765	0.751	0.761	0.749	0.738	0.745	0.818	0.828	0.855	0.752	0.761	0.729	0.684	0.829	0.799	0.802	0.792	0.795	0.802	0.677	0.786
10:00:06	0	0.432	0.374	0.383	0.386	0.383	0.415	0.38	0.381	0.372	0.378	0.315	0.367	0.388	0.377	0.369	0.377	0.378	0.379	0.372	0.333	0.827	0.792	0.774	0.769	0.768	0.773	0.753	0.766	0.752	0.765	0.779	0.753	0.76	0.829	0.838	0.875	0.756	0.77	0.741	0.7	0.838	0.806	0.807	0.803	0.808	0.81	0.683	0.8
10:05:06	0	0.431	0.376	0.383	0.388	0.385	0.412	0.38	0.382	0.372	0.379	0.303	0.37	0.389	0.375	0.364	0.379	0.381	0.382	0.379	0.333	0.833	0.797	0.778	0.772	0.772	0.78	0.755	0.771	0.759	0.77	0.784	0.773	0.773	0.836	0.847	0.882	0.765	0.795	0.757	0.709	0.85	0.818	0.818	0.816	0.815	0.821	0.682	0.81
10:10:06	0	0.432	0.375	0.383	0.387	0.384	0.41	0.379	0.38	0.372	0.378	0.294	0.371	0.397	0.38	0.371	0.382	0.386	0.389	0.382	0.348	0.833	0.8	0.782	0.776	0.776	0.784	0.759	0.775	0.759	0.771	0.766	0.764	0.764	0.84	0.851	0.914	0.772	0.786	0.733	0.701	0.863	0.825	0.825	0.817	0.824	0.83	0.69	0.82
10:15:06	0	0.428	0.376	0.383	0.387	0.383	0.41	0.38	0.38	0.371	0.378	0.318	0.37	0.388	0.373	0.363	0.373	0.387	0.381	0.383	0.35	0.837	0.803	0.786	0.779	0.779	0.789	0.764	0.778	0.765	0.775	0.786	0.784	0.78	0.832	0.847	0.895	0.789	0.774	0.756	0.72	0.873	0.835	0.836	0.829	0.837	0.84	0.695	0.828
10:20:06	0	0.423	0.376	0.382	0.386	0.381	0.411	0.379	0.38	0.37	0.377	0.339	0.376	0.403	0.382	0.377	0.375	0.394	0.391	0.387	0.362	0.843	0.807	0.788	0.784	0.781	0.785	0.764	0.781	0.765	0.776	0.808	0.798	0.798	0.835	0.847	0.907	0.798	0.789	0.787	0.735	0.88	0.843	0.842	0.836	0.843	0.848	0.696	0.83
10:25:06	0	0.423	0.375	0.381	0.384	0.381	0.412	0.38	0.379	0.37	0.376	0.353	0.39	0.409	0.383	0.386	0.383	0.406	0.394	0.388	0.363	0.844	0.809	0.792	0.786	0.785	0.794	0.769	0.785	0.771	0.782	0.801	0.801	0.799	0.839	0.859	0.908	0.808	0.778	0.772	0.73	0.899	0.856	0.858	0.849	0.856	0.857	0.699	0.839
10:30:06	0	0.418	0.374	0.38	0.384	0.38	0.412	0.38	0.378	0.369	0.374	0.353	0.412	0.43	0.416	0.408	0.396	0.411	0.405	0.39	0.35	0.851	0.814	0.795	0.79	0.79	0.794	0.77	0.788	0.774	0.785	0.811	0.812	0.815	0.849	0.864	0.933	0.808	0.787	0.788	0.741	0.908	0.87	0.87	0.861	0.861	0.872	0.704	0.857
10:35:06	0	0.415	0.376	0.381	0.384	0.38	0.412	0.381	0.379	0.369	0.375	0.364	0.424	0.443	0.421	0.411	0.407	0.42	0.414	0.403	0.376	0.855	0.817	0.797	0.795	0.79	0.799	0.775	0.79	0.777	0.787	0.816	0.807	0.806	0.852	0.861	0.946	0.812	0.813	0.794	0.745	0.912	0.875	0.873	0.866	0.868	0.875	0.707	0.864
10:40:06	0	0.417	0.374	0.38	0.383	0.379	0.414	0.38	0.378	0.369	0.375	0.368	0.433	0.446	0.432	0.425	0.422	0.424	0.407	0.395	0.362	0.857	0.821	0.801	0.796	0.796	0.804	0.775	0.795	0.782	0.791	0.83	0.82	0.813	0.858	0.869	0.948	0.831	0.802	0.795	0.754	0.922	0.888	0.885	0.879	0.873	0.888	0.71	0.873
10:45:07	0	0.415	0.374	0.379	0.383	0.379	0.414	0.38	0.377	0.368	0.374	0.392	0.421	0.444	0.42	0.415	0.415	0.429	0.417	0.408	0.386	0.861	0.824	0.806	0.802	0.799	0.812	0.78	0.797	0.786	0.796	0.831	0.828	0.832	0.857	0.866	0.969	0.856	0.831	0.81	0.761	0.931	0.897	0.899	0.891	0.886	0.898	0.712	0.886
10:50:06	0	0.412	0.375	0.38	0.384	0.379	0.414	0.38	0.377	0.368	0.375	0.395	0.432	0.448	0.431	0.424	0.426	0.434	0.42	0.408	0.385	0.864	0.829	0.809	0.803	0.803	0.814	0.784	0.802	0.79	0.801	0.838	0.831	0.832	0.865	0.878	0.97	0.864	0.838	0.795	0.782	0.942	0.911	0.909	0.899	0.891	0.908	0.722	0.895
10:55:06	0	0.411	0.375	0.381	0.384	0.38	0.413	0.38	0.377	0.368	0.376	0.397	0.43	0.453	0.432	0.431	0.434	0.437	0.429	0.415	0.399	0.869	0.833	0.815	0.808	0.809	0.821	0.786	0.806	0.792	0.805	0.843	0.845	0.849	0.867	0.874	0.971	0.864	0.832	0.825	0.784	0.953	0.924	0.921	0.913	0.902	0.912	0.725	0.902
11:00:07	0	0.399	0.374	0.381	0.384	0.38	0.411	0.38	0.377	0.367	0.374	0.382	0.439	0.451	0.439	0.424	0.429	0.437	0.421	0.412	0.386	0.872	0.834	0.815	0.811	0.811	0.825	0.79	0.807	0.795	0.809	0.858	0.836	0.832	0.879	0.88	0.987	0.865	0.829	0.793	0.769	0.964	0.935	0.929	0.923	0.907	0.924	0.728	0.911
11:05:07	0	0.397	0.375	0.381	0.385	0.38	0.409	0.381	0.377	0.368	0.376	0.412	0.443	0.464	0.446	0.438	0.441	0.438	0.426	0.414	0.387	0.873	0.839	0.82	0.814	0.815	0.829	0.792	0.812	0.798	0.813	0.852	0.853	0.847	0.876	0.877	1.001	0.89	0.863	0.84	0.793	0.975	0.944	0.938	0.931	0.916	0.933	0.728	0.92
11:10:07	0	0.392	0.375	0.382	0.385	0.38	0.409	0.382	0.377	0.367	0.374	0.398	0.454	0.476	0.451	0.44	0.445	0.465	0.45	0.442	0.424	0.878	0.842	0.824	0.819	0.818	0.831	0.797	0.815	0.802	0.816	0.841	0.841	0.834	0.876	0.893	1.015	0.901	0.875	0.845	0.814	0.984	0.953	0.948	0.94	0.93	0.943	0.735	0.93
11:15:07	0	0.391	0.375	0.38	0.384	0.38	0.412	0.381	0.376	0.367	0.37	0.428	0.461	0.473	0.464	0.451	0.448	0.448	0.44	0.428	0.408	0.884	0.848	0.829	0.824	0.821	0.84	0.798	0.817	0.807	0.82	0.869	0.873	0.854	0.881	0.894	1.029	0.919	0.881	0.857	0.8	0.993	0.958	0.959	0.95	0.939	0.953	0.738	0.939
11:20:07	0	0.389	0.376	0.381	0.385	0.38	0.411	0.382	0.377	0.366	0.37	0.413	0.471	0.488	0.466	0.463	0.471	0.485	0.466	0.452	0.435	0.885	0.85	0.831	0.826	0.825	0.834	0.803	0.822	0.808	0.822	0.855	0.873	0.851	0.887	0.9	1.007	0.909	0.885	0.843	0.808	1.002	0.968	0.964	0.959	0.949	0.964	0.744	0.95
11:25:07	0	0.385	0.374	0.381	0.384	0.38	0.412	0.384	0.377	0.367	0.37	0.42	0.468	0.475	0.458	0.447	0.452	0.456	0.447	0.44	0.42	0.89	0.853	0.835	0.83	0.829	0.847	0.804	0.824	0.812	0.827	0.875	0.895	0.867	0.888	0.903	1.032	0.927	0.905	0.848	0.805	1.014	0.982	0.978	0.972	0.963	0.974	0.742	0.965
11:30:07	0	0.385	0.375	0.381	0.384	0.38	0.414	0.383	0.376	0.366	0.367	0.423	0.487	0.503	0.482	0.474	0.48	0.488	0.479	0.461	0.452	0.89	0.855	0.837	0.831	0.832	0.85	0.809	0.827	0.813	0.827	0.865	0.896	0.856	0.892	0.906	1.048	0.95	0.921	0.853	0.824	1.021	0.989	0.981	0.979	0.974	0.979	0.751	0.974
11:35:07	0	0.382	0.374	0.38	0.383	0.38	0.413	0.382	0.375	0.365	0.365	0.425	0.485	0.503	0.484	0.472	0.473	0.476	0.457	0.448	0.449	0.892	0.858	0.84	0.833	0.835	0.855	0.812	0.828	0.816	0.83	0.851	0.887	0.859	0.898	0.912	1.05	0.96	0.946	0.86	0.823	1.036	1.002	0.994	0.991	0.985	0.99	0.752	0.983
11:40:07	0	0.382	0.376	0.382	0.385	0.38	0.413	0.384	0.376	0.366	0.367	0.414	0.479	0.5	0.478	0.477	0.485	0.496	0.471	0.459	0.458	0.897	0.862	0.844	0.839	0.837	0.849	0.815	0.833	0.82	0.832	0.87	0.925	0.874	0.893	0.912	1.053	0.97	0.94	0.855	0.827	1.046	1.01	1	0.998	0.991	0.998	0.75	0.99
11:45:07	0	0.383	0.375	0.38	0.383	0.38	0.416	0.383	0.375	0.365	0.364	0.438	0.51	0.521	0.5	0.489	0.478	0.481	0.479	0.47	0.474	0.898	0.865	0.846	0.843	0.84	0.864	0.816	0.834	0.821	0.837	0.886	0.926	0.877	0.902	0.916	1.053	0.957	0.937	0.865	0.82	1.054	1.018	1.011	1.008	1.005	1.007	0.751	1.004
11:50:07	0	0.384	0.375	0.38	0.382	0.379	0.418	0.383	0.373	0.364	0.364	0.409	0.5	0.514	0.49	0.482	0.499	0.51	0.487	0.472	0.452	0.898	0.867	0.849	0.844	0.844	0.872	0.82	0.838	0.824	0.837	0.879	0.943	0.879	0.909	0.917	1.055	0.968	0.94	0.866	0.832	1.058	1.027	1.021	1.019	1.011	1.018	0.753	1.013
11:55:07	0	0.382	0.374	0.379	0.382	0.379	0.418	0.382	0.373	0.363	0.362	0.438	0.517	0.523	0.503	0.485	0.48	0.491	0.483	0.476	0.456	0.906	0.87	0.854	0.848	0.846	0.88	0.823	0.842	0.828	0.843	0.899	0.95	0.896	0.909	0.914	1.074	0.985	0.962	0.87	0.833	1.072	1.041	1.038	1.031	1.024	1.029	0.752	1.022
12:00:07	0	0.382	0.374	0.379	0.382	0.378	0.418	0.382	0.372	0.363	0.361	0.457	0.521	0.537	0.521	0.51	0.5	0.509	0.495	0.486	0.474	0.908	0.875	0.856	0.851	0.849	0.887	0.825	0.844	0.832	0.846	0.907	0.972	0.903	0.909	0.922	1.073	0.994	0.976	0.866	0.839	1.079	1.048	1.047	1.044	1.035	1.037	0.757	1.028
12:05:07	0	0.385	0.375	0.38	0.382	0.379	0.42	0.384	0.373	0.364	0.363	0.454	0.523	0.541	0.52	0.509	0.51	0.524	0.503	0.49	0.473	0.91	0.876	0.859	0.853	0.851	0.889	0.829	0.846	0.834	0.847	0.898	0.961	0.893	0.91	0.916	1.066	0.989	0.973	0.878	0.844	1.087	1.056	1.048	1.049	1.041	1.05	0.759	1.042
12:10:07	0	0.387	0.375	0.378	0.38	0.377	0.423	0.382	0.371	0.363	0.361	0.472	0.537	0.546	0.532	0.512	0.506	0.507	0.499	0.492	0.506	0.914	0.881	0.863	0.858	0.855	0.894	0.832	0.851	0.837	0.852	0.911	0.975	0.915	0.922	0.921	1.092	1.004	0.997	0.886	0.843	1.093	1.062	1.058	1.053	1.044	1.054	0.758	1.046
12:15:07	0	0.385	0.377	0.38	0.383	0.379	0.423	0.386	0.374	0.364	0.365	0.438	0.513	0.536	0.524	0.518	0.514	0.526	0.515	0.505	0.505	0.915	0.881	0.865	0.863	0.856	0.889	0.837	0.853	0.84	0.853	0.908	0.983	0.908	0.917	0.935	1.128	1.023	1.014	0.91	0.859	1.105	1.078	1.072	1.063	1.056	1.068	0.761	1.06
12:20:07	0	0.378	0.375	0.379	0.382	0.378	0.421	0.384	0.372	0.364	0.363	0.437	0.538	0.569	0.558	0.55	0.528	0.526	0.513	0.499	0.488	0.921	0.887	0.869	0.865	0.862	0.898	0.839	0.856	0.842	0.859	0.934	0.998	0.918	0.919	0.931	1.117	1.017	1.002	0.869	0.85	1.113	1.087	1.079	1.074	1.062	1.078	0.767	1.073
12:25:07	0	0.38	0.375	0.38	0.381	0.378	0.422	0.384	0.372	0.363	0.363	0.432	0.531	0.54	0.528	0.534	0.532	0.55	0.529	0.517	0.524	0.919	0.889	0.87	0.866	0.865	0.901	0.841	0.857	0.846	0.859	0.898	0.977	0.894	0.92	0.94	1.119	1.022	1.039	0.901	0.858	1.12	1.092	1.085	1.079	1.066	1.08	0.77	1.078
12:30:07	0	0.381	0.377	0.38	0.381	0.378	0.428	0.386	0.373	0.364	0.363	0.473	0.563	0.561	0.544	0.525	0.521	0.529	0.521	0.513	0.544	0.923	0.89	0.872	0.869	0.868	0.902	0.845	0.86	0.848	0.863	0.927	1.013	0.937	0.923	0.935	1.123	1.023	1.029	0.919	0.871	1.126	1.1	1.09	1.086	1.073	1.086	0.767	1.084
12:35:07	0	0.386	0.378	0.38	0.381	0.377	0.43	0.387	0.372	0.364	0.363	0.422	0.534	0.551	0.539	0.536	0.537	0.551	0.535	0.524	0.524	0.924	0.893	0.877	0.873	0.87	0.908	0.847	0.864	0.851	0.865	0.925	1.016	0.925	0.927	0.946	1.131	1.033	1.036	0.902	0.863	1.137	1.108	1.093	1.095	1.082	1.096	0.774	1.096
12:40:07	0	0.388	0.38	0.38	0.382	0.377	0.431	0.388	0.372	0.364	0.365	0.446	0.551	0.565	0.554	0.549	0.548	0.556	0.542	0.533	0.533	0.927	0.897	0.882	0.878	0.872	0.906	0.851	0.867	0.855	0.869	0.946	1.018	0.937	0.927	0.949	1.131	1.024	1.025	0.92	0.867	1.145	1.114	1.103	1.1	1.086	1.102	0.774	1.101
12:45:07	0	0.391	0.379	0.379	0.38	0.375	0.434	0.387	0.371	0.363	0.361	0.421	0.543	0.556	0.538	0.535	0.527	0.54	0.516	0.503	0.522	0.928	0.898	0.883	0.878	0.875	0.914	0.853	0.867	0.852	0.869	0.923	1.014	0.921	0.934	0.951	1.134	1.054	1.041	0.917	0.879	1.153	1.121	1.109	1.107	1.091	1.11	0.773	1.109
12:50:07	0	0.392	0.38	0.379	0.379	0.374	0.435	0.386	0.37	0.362	0.36	0.43	0.542	0.553	0.536	0.526	0.53	0.542	0.529	0.518	0.528	0.93	0.9	0.884	0.878	0.878	0.916	0.855	0.869	0.857	0.871	0.935	1.045	0.936	0.942	0.95	1.14	1.045	1.035	0.935	0.899	1.161	1.13	1.121	1.119	1.106	1.124	0.776	1.119
12:55:07	0	0.393	0.383	0.38	0.382	0.375	0.439	0.391	0.372	0.363	0.363	0.43	0.545	0.55	0.54	0.543	0.539	0.54	0.534	0.522	0.533	0.93	0.903	0.888	0.883	0.881	0.914	0.859	0.871	0.858	0.872	0.946	1.059	0.948	0.941	0.957	1.143	1.056	1.04	0.941	0.891	1.168	1.138	1.129	1.129	1.112	1.129	0.778	1.128
13:00:07	0	0.386	0.381	0.379	0.381	0.375	0.44	0.39	0.371	0.364	0.363	0.433	0.555	0.567	0.556	0.555	0.552	0.564	0.549	0.544	0.58	0.935	0.906	0.891	0.886	0.884	0.931	0.863	0.875	0.862	0.879	0.96	1.059	0.959	0.943	0.957	1.143	1.074	1.041	0.937	0.886	1.174	1.144	1.133	1.135	1.116	1.137	0.781	1.14
13:05:07	0	0.393	0.383	0.38	0.381	0.376	0.443	0.392	0.371	0.365	0.365	0.406	0.556	0.566	0.559	0.552	0.546	0.551	0.535	0.521	0.546	0.94	0.909	0.891	0.888	0.886	0.927	0.862	0.878	0.864	0.88	0.927	1.029	0.932	0.946	0.959	1.143	1.081	1.061	0.935	0.903	1.185	1.154	1.142	1.141	1.123	1.147	0.783	1.15
13:10:07	0	0.392	0.381	0.38	0.382	0.375	0.444	0.392	0.37	0.365	0.365	0.427	0.557	0.565	0.559	0.559	0.557	0.576	0.556	0.553	0.564	0.942	0.912	0.897	0.891	0.89	0.929	0.867	0.881	0.868	0.884	0.964	1.081	0.972	0.948	0.972	1.166	1.104	1.082	0.953	0.902	1.191	1.163	1.147	1.145	1.131	1.148	0.785	1.154
13:15:07	0	0.394	0.385	0.381	0.382	0.375	0.448	0.394	0.371	0.364	0.364	0.412	0.559	0.565	0.56	0.555	0.55	0.567	0.555	0.548	0.564	0.946	0.913	0.897	0.893	0.89	0.933	0.868	0.882	0.867	0.883	0.965	1.072	0.964	0.951	0.973	1.165	1.084	1.059	0.943	0.901	1.195	1.168	1.154	1.152	1.132	1.153	0.789	1.161
13:20:07	0	0.392	0.387	0.381	0.383	0.375	0.448	0.396	0.371	0.365	0.365	0.419	0.562	0.572	0.572	0.572	0.573	0.584	0.569	0.563	0.575	0.954	0.915	0.9	0.896	0.894	0.935	0.872	0.885	0.872	0.891	0.971	1.086	0.99	0.956	0.975	1.169	1.108	1.091	0.959	0.913	1.191	1.174	1.157	1.155	1.133	1.157	0.789	1.163
13:25:07	0	0.392	0.387	0.381	0.383	0.375	0.447	0.396	0.371	0.366	0.367	0.431	0.558	0.56	0.558	0.563	0.572	0.587	0.561	0.564	0.581	0.954	0.92	0.905	0.9	0.899	0.941	0.876	0.887	0.875	0.896	0.985	1.089	0.982	0.956	0.98	1.171	1.112	1.093	0.967	0.92	1.204	1.18	1.166	1.162	1.141	1.164	0.792	1.17
13:30:07	0	0.395	0.388	0.382	0.383	0.374	0.448	0.397	0.371	0.366	0.367	0.402	0.58	0.585	0.589	0.589	0.581	0.592	0.58	0.577	0.6	0.965	0.92	0.907	0.901	0.899	0.951	0.879	0.889	0.876	0.902	0.995	1.102	0.994	0.962	0.979	1.174	1.115	1.095	0.968	0.924	1.208	1.183	1.17	1.168	1.143	1.168	0.788	1.174
13:35:07	0	0.397	0.39	0.383	0.384	0.375	0.449	0.4	0.372	0.367	0.369	0.4	0.574	0.566	0.563	0.552	0.559	0.578	0.556	0.559	0.579	0.968	0.924	0.907	0.906	0.903	0.952	0.882	0.892	0.881	0.907	0.989	1.102	0.993	0.961	0.984	1.18	1.123	1.102	0.971	0.93	1.211	1.188	1.174	1.171	1.147	1.172	0.796	1.176
13:40:07	0	0.402	0.392	0.384	0.385	0.375	0.455	0.4	0.371	0.367	0.369	0.403	0.573	0.574	0.578	0.587	0.574	0.576	0.557	0.547	0.571	0.967	0.928	0.913	0.908	0.906	0.965	0.882	0.893	0.881	0.91	0.969	1.078	0.993	0.967	0.991	1.18	1.112	1.072	0.968	0.927	1.217	1.196	1.18	1.177	1.153	1.174	0.797	1.183
13:45:07	0	0.402	0.394	0.384	0.385	0.375	0.457	0.403	0.371	0.368	0.371	0.402	0.582	0.581	0.565	0.566	0.557	0.564	0.555	0.545	0.566	0.968	0.927	0.914	0.909	0.907	0.966	0.886	0.896	0.885	0.912	0.986	1.085	0.997	0.967	0.993	1.186	1.122	1.077	0.982	0.937	1.222	1.201	1.184	1.182	1.16	1.181	0.801	1.185
13:50:07	0	0.406	0.393	0.385	0.386	0.375	0.458	0.403	0.371	0.368	0.371	0.397	0.588	0.589	0.564	0.58	0.572	0.576	0.569	0.559	0.578	0.97	0.933	0.918	0.913	0.911	0.971	0.887	0.898	0.887	0.914	0.976	1.076	0.996	0.973	0.998	1.188	1.114	1.079	0.974	0.934	1.23	1.206	1.19	1.188	1.166	1.183	0.798	1.189
13:55:07	0	0.409	0.394	0.386	0.387	0.375	0.461	0.404	0.372	0.369	0.373	0.398	0.59	0.604	0.584	0.572	0.571	0.577	0.565	0.554	0.578	0.974	0.937	0.921	0.915	0.913	0.972	0.89	0.899	0.889	0.914	0.978	1.09	1.004	0.975	0.999	1.191	1.114	1.089	0.979	0.936	1.231	1.21	1.194	1.191	1.169	1.186	0.806	1.192
14:00:07	0	0.405	0.397	0.386	0.388	0.376	0.462	0.408	0.373	0.371	0.376	0.402	0.589	0.597	0.595	0.586	0.576	0.584	0.575	0.568	0.613	0.979	0.943	0.924	0.919	0.917	0.967	0.894	0.902	0.893	0.919	1.02	1.107	1.024	0.977	0.999	1.195	1.126	1.085	0.998	0.942	1.233	1.212	1.196	1.191	1.168	1.187	0.803	1.193
14:05:07	0	0.396	0.399	0.388	0.389	0.377	0.459	0.412	0.375	0.374	0.38	0.396	0.585	0.591	0.581	0.574	0.572	0.574	0.565	0.555	0.595	0.98	0.947	0.93	0.919	0.92	0.967	0.896	0.904	0.898	0.921	1.019	1.108	1.015	0.982	0.999	1.198	1.127	1.098	0.986	0.948	1.241	1.219	1.2	1.196	1.174	1.192	0.804	1.197
14:10:07	0	0.405	0.4	0.389	0.39	0.377	0.463	0.412	0.375	0.375	0.38	0.4	0.594	0.594	0.579	0.578	0.583	0.595	0.572	0.56	0.601	0.981	0.947	0.932	0.922	0.923	0.978	0.899	0.908	0.903	0.924	1.018	1.127	1.028	0.987	1.01	1.207	1.138	1.104	1.007	0.954	1.247	1.223	1.204	1.204	1.178	1.198	0.808	1.202
14:15:07	0	0.409	0.4	0.39	0.391	0.378	0.459	0.413	0.376	0.376	0.38	0.39	0.593	0.597	0.589	0.581	0.58	0.587	0.578	0.569	0.605	0.981	0.95	0.935	0.927	0.927	0.987	0.903	0.909	0.904	0.926	1.023	1.128	1.03	0.989	1.004	1.213	1.137	1.106	1.015	0.955	1.252	1.23	1.212	1.207	1.182	1.202	0.809	1.206
14:20:07	0	0.409	0.403	0.391	0.393	0.379	0.463	0.414	0.377	0.377	0.382	0.4	0.592	0.595	0.588	0.58	0.583	0.59	0.576	0.572	0.615	0.986	0.953	0.937	0.931	0.931	0.988	0.908	0.912	0.908	0.927	1.021	1.137	1.036	0.992	1.01	1.225	1.151	1.118	1.014	0.971	1.261	1.235	1.216	1.21	1.189	1.205	0.807	1.211
14:25:07	0	0.412	0.408	0.392	0.392	0.378	0.468	0.417	0.377	0.378	0.386	0.396	0.609	0.593	0.578	0.588	0.586	0.589	0.584	0.576	0.604	0.987	0.952	0.939	0.932	0.929	0.986	0.909	0.914	0.911	0.927	1.013	1.135	1.032	0.993	1.015	1.22	1.146	1.11	0.986	0.958	1.268	1.239	1.218	1.216	1.189	1.21	0.812	1.215
14:30:07	0	0.414	0.407	0.393	0.393	0.379	0.467	0.417	0.378	0.38	0.386	0.397	0.601	0.605	0.594	0.585	0.587	0.589	0.582	0.565	0.625	0.989	0.956	0.943	0.936	0.935	0.993	0.915	0.918	0.912	0.931	1.018	1.148	1.038	0.995	1.007	1.223	1.138	1.126	1.008	0.972	1.274	1.243	1.223	1.218	1.194	1.209	0.805	1.214
14:35:07	0	0.421	0.405	0.393	0.393	0.379	0.473	0.414	0.376	0.377	0.382	0.391	0.595	0.596	0.594	0.586	0.584	0.593	0.59	0.582	0.602	0.986	0.956	0.942	0.936	0.933	1.001	0.915	0.918	0.91	0.928	0.999	1.135	1.019	0.999	1.024	1.222	1.143	1.12	1.006	0.977	1.28	1.246	1.225	1.224	1.201	1.215	0.809	1.223
14:40:07	0	0.421	0.404	0.393	0.393	0.378	0.471	0.414	0.376	0.378	0.383	0.399	0.604	0.603	0.594	0.587	0.589	0.594	0.587	0.573	0.579	0.991	0.958	0.945	0.937	0.937	0.999	0.918	0.922	0.915	0.932	1.02	1.13	1.024	1.001	1.024	1.224	1.143	1.139	1.022	0.982	1.283	1.25	1.232	1.229	1.205	1.22	0.81	1.225
14:45:07	0	0.425	0.406	0.394	0.393	0.379	0.476	0.415	0.377	0.379	0.385	0.385	0.6	0.605	0.598	0.585	0.585	0.598	0.588	0.581	0.562	0.99	0.959	0.943	0.938	0.938	1.005	0.919	0.926	0.917	0.933	1.034	1.139	1.031	1.003	1.029	1.24	1.158	1.147	1.039	0.988	1.294	1.258	1.238	1.235	1.213	1.226	0.807	1.232
14:50:07	0	0.422	0.41	0.397	0.396	0.381	0.476	0.419	0.38	0.383	0.388	0.402	0.614	0.614	0.616	0.61	0.612	0.607	0.595	0.577	0.563	0.996	0.964	0.949	0.944	0.942	1.004	0.922	0.93	0.919	0.933	1.047	1.136	1.044	1.005	1.031	1.238	1.163	1.121	1.024	0.991	1.29	1.26	1.239	1.237	1.214	1.227	0.81	1.233
14:55:07	0	0.42	0.408	0.397	0.397	0.381	0.471	0.421	0.38	0.384	0.389	0.379	0.601	0.607	0.612	0.603	0.595	0.598	0.592	0.581	0.554	0.996	0.966	0.951	0.944	0.943	1.005	0.925	0.932	0.923	0.938	1.018	1.135	1.05	1.006	1.034	1.248	1.163	1.146	1.003	0.984	1.302	1.269	1.248	1.245	1.219	1.232	0.809	1.24
15:00:07	0	0.42	0.412	0.399	0.398	0.382	0.472	0.425	0.383	0.388	0.393	0.394	0.628	0.616	0.606	0.599	0.599	0.598	0.589	0.583	0.544	0.998	0.966	0.954	0.948	0.946	1.004	0.926	0.934	0.922	0.94	1.043	1.148	1.055	1.016	1.034	1.251	1.168	1.161	1.021	0.984	1.303	1.272	1.249	1.246	1.221	1.233	0.806	1.242
15:05:07	0	0.42	0.415	0.401	0.4	0.383	0.474	0.427	0.385	0.389	0.394	0.387	0.623	0.615	0.601	0.602	0.601	0.602	0.596	0.59	0.539	0.995	0.965	0.953	0.947	0.947	0.999	0.928	0.936	0.924	0.94	1.048	1.152	1.052	1.017	1.04	1.254	1.179	1.158	1.027	0.993	1.308	1.274	1.251	1.248	1.223	1.238	0.811	1.246
15:10:07	0	0.421	0.414	0.401	0.4	0.384	0.473	0.428	0.385	0.39	0.396	0.386	0.63	0.615	0.604	0.602	0.599	0.598	0.591	0.582	0.53	1.002	0.968	0.955	0.951	0.949	1.006	0.93	0.936	0.925	0.94	1.045	1.166	1.061	1.014	1.047	1.256	1.186	1.162	1.023	0.996	1.32	1.283	1.259	1.257	1.232	1.247	0.819	1.253
15:15:07	0	0.422	0.414	0.402	0.402	0.385	0.478	0.43	0.387	0.392	0.398	0.404	0.631	0.624	0.616	0.602	0.606	0.6	0.596	0.583	0.536	1	0.971	0.956	0.952	0.949	1.005	0.933	0.94	0.928	0.945	1.052	1.163	1.063	1.029	1.052	1.26	1.187	1.163	1.041	0.992	1.324	1.287	1.262	1.26	1.236	1.25	0.811	1.255
15:20:07	0	0.422	0.418	0.404	0.403	0.386	0.474	0.431	0.388	0.394	0.398	0.389	0.628	0.621	0.612	0.612	0.606	0.607	0.597	0.594	0.539	1.002	0.972	0.958	0.954	0.952	1.007	0.933	0.942	0.93	0.946	1.063	1.17	1.071	1.029	1.058	1.269	1.194	1.165	1.057	1.003	1.326	1.288	1.266	1.262	1.239	1.251	0.817	1.26
15:25:07	0	0.423	0.418	0.404	0.402	0.385	0.48	0.431	0.388	0.394	0.399	0.381	0.617	0.633	0.605	0.624	0.607	0.621	0.6	0.59	0.528	1.003	0.973	0.958	0.954	0.951	1.004	0.932	0.939	0.929	0.941	1.033	1.173	1.046	1.028	1.055	1.266	1.206	1.178	1.06	1.026	1.329	1.292	1.268	1.27	1.245	1.256	0.821	1.265
15:30:07	0	0.43	0.422	0.406	0.405	0.387	0.487	0.434	0.388	0.394	0.4	0.38	0.625	0.627	0.622	0.618	0.612	0.625	0.603	0.592	0.513	1.006	0.975	0.96	0.957	0.955	1.017	0.937	0.945	0.933	0.948	1.038	1.173	1.044	1.036	1.064	1.269	1.204	1.174	1.064	1.017	1.34	1.297	1.273	1.273	1.25	1.259	0.817	1.268
15:35:07	0	0.431	0.416	0.403	0.403	0.386	0.485	0.43	0.387	0.394	0.399	0.381	0.619	0.631	0.623	0.619	0.604	0.624	0.599	0.595	0.511	1.006	0.976	0.963	0.959	0.957	1.013	0.938	0.943	0.934	0.948	1.048	1.179	1.06	1.037	1.06	1.27	1.211	1.189	1.071	1.038	1.341	1.301	1.277	1.279	1.256	1.263	0.825	1.274
15:40:07	0	0.431	0.411	0.403	0.403	0.387	0.494	0.43	0.387	0.393	0.399	0.38	0.617	0.63	0.635	0.619	0.608	0.623	0.608	0.602	0.512	1.01	0.978	0.963	0.96	0.959	1.018	0.938	0.948	0.933	0.946	1.052	1.18	1.049	1.04	1.065	1.267	1.212	1.181	1.07	1.031	1.346	1.305	1.279	1.283	1.258	1.264	0.823	1.278
15:45:07	0	0.43	0.416	0.404	0.403	0.386	0.486	0.432	0.388	0.396	0.403	0.384	0.616	0.634	0.63	0.619	0.619	0.617	0.612	0.61	0.502	1.011	0.981	0.965	0.963	0.961	1.017	0.943	0.95	0.937	0.951	1.058	1.186	1.07	1.039	1.064	1.269	1.205	1.175	1.057	1.027	1.351	1.311	1.286	1.29	1.264	1.27	0.826	1.282
15:50:07	0	0.428	0.417	0.405	0.403	0.387	0.485	0.433	0.389	0.396	0.403	0.388	0.621	0.628	0.622	0.619	0.621	0.623	0.621	0.616	0.509	1.012	0.98	0.967	0.962	0.959	1.022	0.941	0.949	0.937	0.951	1.073	1.196	1.073	1.039	1.076	1.279	1.227	1.196	1.068	1.037	1.353	1.313	1.287	1.291	1.267	1.272	0.832	1.282
15:55:07	0	0.431	0.414	0.405	0.404	0.388	0.488	0.431	0.39	0.399	0.405	0.38	0.612	0.631	0.63	0.625	0.627	0.625	0.621	0.62	0.504	1.014	0.985	0.97	0.965	0.963	1.031	0.944	0.952	0.94	0.953	1.068	1.197	1.082	1.046	1.083	1.284	1.231	1.207	1.087	1.057	1.358	1.317	1.291	1.294	1.271	1.276	0.835	1.289
16:00:07	0	0.426	0.418	0.406	0.405	0.389	0.488	0.434	0.391	0.4	0.406	0.382	0.607	0.628	0.624	0.615	0.623	0.62	0.622	0.616	0.493	1.012	0.983	0.969	0.963	0.963	1.022	0.943	0.95	0.939	0.951	1.08	1.209	1.081	1.052	1.079	1.282	1.232	1.201	1.078	1.043	1.357	1.319	1.291	1.294	1.271	1.277	0.839	1.29
16:05:07	0	0.428	0.413	0.405	0.403	0.388	0.491	0.432	0.39	0.398	0.404	0.38	0.604	0.631	0.627	0.595	0.628	0.618	0.618	0.618	0.49	1.017	0.986	0.97	0.969	0.963	1.032	0.945	0.953	0.941	0.955	1.065	1.193	1.061	1.061	1.092	1.285	1.234	1.213	1.082	1.053	1.364	1.325	1.296	1.301	1.277	1.284	0.849	1.293
16:10:07	0	0.427	0.424	0.41	0.409	0.391	0.489	0.44	0.394	0.402	0.408	0.385	0.602	0.626	0.623	0.603	0.621	0.616	0.627	0.616	0.494	1.015	0.986	0.972	0.969	0.965	1.021	0.947	0.955	0.942	0.955	1.079	1.213	1.083	1.063	1.097	1.285	1.237	1.214	1.079	1.052	1.366	1.325	1.301	1.303	1.279	1.284	0.845	1.295
16:15:07	0	0.424	0.423	0.41	0.41	0.392	0.497	0.44	0.394	0.402	0.409	0.386	0.607	0.627	0.626	0.601	0.619	0.62	0.628	0.62	0.494	1.017	0.987	0.972	0.97	0.966	1.035	0.948	0.956	0.942	0.954	1.083	1.218	1.087	1.077	1.11	1.292	1.235	1.213	1.078	1.05	1.368	1.332	1.303	1.308	1.284	1.289	0.857	1.299
	Time	ECMIN	ECMIN	ECMIN	ECMIN	ECMIN	ECMIN	ECMIN	ECMIN	ECMIN	ECMIN	PAMIN	PAMIN	PAMIN	PAMIN	PAMIN	PAMIN	PAMIN	PAMIN	PAMIN	PAMIN	ECLB	ECLB	ECLB	ECLB	ECLB	ECLB	ECLB	ECLB	ECLB	ECLB	PALB	PALB	PALB	PALB	PALB	PALB	PALB	PALB	PALB	PALB	SAMHII	SAMHII	SAMHII	SAMHII	SAMHII	SAMHII	SAMHII	SAMHII
	0	0	0	0	0	0	0	0	0	0	0	0	0	0	0	0	0	0	0	0	0	0	0	0	0	0	0	0	0	0	0	0	0	0	0	0	0	0	0	0	0	0	0	0	0	0	0	0	0
	5	0	-0.001	0	-0.001	-0.001	0	0	0	0	-0.001	-0.001	-0.001	0	0	0	-0.001	-0.001	0	0	0	0.004	-0.001	0	-0.001	-0.001	-0.001	-0.001	0	-0.001	-0.001	-0.001	-0.001	-0.001	-0.001	-0.001	-0.001	-0.001	-0.001	-0.001	-0.001	-0.001	0	-0.001	-0.001	-0.001	-0.001	-0.001	-0.001
	10	0	0	0	0	0	0	0	0	0.001	-0.001	-0.001	0	0	0	0	0	-0.001	0	0	-0.001	-0.001	-0.001	0	-0.001	-0.001	-0.001	-0.001	-0.001	-0.001	0	-0.002	-0.001	-0.001	-0.001	-0.001	-0.001	-0.001	-0.001	-0.001	-0.001	-0.001	-0.001	-0.001	-0.001	-0.001	-0.001	0	-0.001
	15	0	0	0	0	0	0	0	0	0.001	0	-0.001	0	0	0	0	0	0	0	0	0	-0.001	-0.001	0	-0.001	-0.001	-0.001	-0.001	0	-0.001	0	-0.002	-0.001	-0.001	-0.001	-0.001	-0.001	-0.001	-0.001	-0.001	0	-0.001	-0.001	-0.001	-0.001	-0.001	-0.001	0	-0.001
	20	0	0	0	0	0	0	0	0	0	-0.001	-0.001	-0.001	0	0	0	0	-0.001	0	0	0	-0.001	-0.001	0	-0.001	-0.001	-0.001	-0.001	-0.001	-0.001	-0.001	-0.002	-0.001	-0.001	-0.001	-0.001	-0.001	-0.001	-0.001	-0.001	-0.001	-0.001	-0.001	-0.002	-0.001	-0.002	-0.001	-0.001	-0.002
	25	0	0	0	0	0	0	0	0	0.001	-0.001	-0.001	-0.001	0	0	0	0	-0.001	0	0	0	-0.001	-0.002	0	-0.001	-0.001	-0.001	-0.001	-0.001	-0.001	-0.001	-0.002	-0.001	-0.001	-0.001	-0.001	-0.001	-0.001	-0.001	-0.001	-0.001	-0.003	-0.001	-0.001	-0.001	-0.001	-0.001	0	-0.002
	30	0	0	0	0	0	0	0	0	0.001	0	-0.001	-0.001	0	0	0	0	-0.001	0	0	0	-0.001	-0.001	0	-0.001	-0.001	-0.001	-0.001	-0.001	-0.001	-0.001	-0.002	-0.001	-0.001	-0.001	-0.001	-0.001	-0.001	-0.001	0	0	-0.003	-0.001	-0.001	-0.001	-0.001	-0.001	-0.001	-0.001
	35	0	0	0	0	0	0	0	0	0	-0.001	-0.001	-0.001	0	0	0	0	-0.001	0	0	0	-0.001	-0.001	0	-0.001	-0.001	-0.001	-0.001	0	-0.001	-0.001	-0.001	-0.001	-0.001	-0.001	-0.001	-0.001	-0.001	-0.001	-0.001	-0.001	-0.002	-0.001	-0.001	-0.001	-0.001	-0.001	-0.001	-0.001
	40	0	0	0.001	0	0	0	0	0	0	-0.001	-0.001	0	0	0	0	0	-0.001	0	0	-0.001	-0.001	-0.001	0	-0.001	-0.001	0	-0.001	0	-0.001	-0.001	-0.001	-0.001	-0.001	-0.001	-0.001	-0.001	-0.001	-0.001	-0.001	-0.001	-0.002	-0.001	-0.001	-0.001	-0.001	-0.001	-0.001	-0.001
	45	0.001	0.001	0.001	0	0	0	0	0	0.001	0	-0.001	0	0	0	0	0	0	0	0	0	-0.001	-0.001	0	0	-0.001	0	0	0.001	-0.001	0	-0.001	-0.001	-0.001	-0.001	-0.001	-0.001	0	-0.001	0	0	-0.002	-0.001	-0.001	-0.001	-0.001	-0.001	0	-0.001
	50	0.001	0	0.001	0	0	0	0	0	0.001	0	0	0	0	0	0	0	0	0	0	0	-0.001	-0.001	0	0	-0.001	0	0	0	-0.001	0	-0.001	-0.001	-0.001	-0.001	-0.001	0	0	-0.001	-0.001	-0.001	-0.002	-0.001	-0.001	0	-0.001	-0.001	0	-0.001
	55	0.001	0	0.001	0	0	0	0	0	0.001	0	-0.001	0	0	0	0	0	0	0	0	0	-0.001	-0.001	0	0	-0.001	0	-0.001	0.001	-0.001	0	-0.001	-0.001	-0.001	-0.001	-0.001	-0.001	-0.001	-0.001	-0.001	-0.001	-0.002	0	-0.001	0	-0.001	-0.001	0	-0.001
	60	0.001	0	0.001	0	0	0	0	0	0.001	0	-0.001	0	0	0	0	0	0	0	0	0	-0.001	-0.001	0	0	-0.001	0	0	0	-0.001	0	-0.001	-0.001	-0.001	-0.001	-0.001	-0.001	0	-0.001	-0.001	-0.001	-0.002	0	-0.001	0	-0.001	-0.001	0	-0.001
	65	0.001	0	0.001	0.001	0	0	0	0	0.002	0	0	0	0.001	0	0.001	0	0	0	0	0	-0.001	-0.001	0	0	-0.001	-0.001	0	0	-0.001	-0.001	-0.001	-0.001	-0.001	-0.001	-0.001	0	0	-0.001	0	0	-0.002	0	-0.001	0	0	-0.001	0	-0.001
	70	0.001	0.001	0.001	0.001	0	0	0	0	0.002	0	0	0	0	0	0	0	0.001	0	0.001	0	-0.001	-0.001	0	-0.001	-0.001	0	0	0.001	-0.001	0	-0.001	-0.001	-0.001	-0.001	-0.001	-0.001	-0.001	-0.001	0	-0.001	-0.002	0	-0.001	0	-0.001	-0.001	0	-0.001
	75	0.001	0.001	0.001	0.001	0	0	0	0	0.002	0	-0.001	0	0	0	0.001	0	0.001	0	0	0	-0.001	-0.001	0	0	-0.001	0	0	0	-0.001	0	-0.001	-0.001	-0.001	-0.001	0	0	0	-0.001	0	0	-0.002	0	-0.001	0	-0.001	0	0	0
	80	0.001	0	0.001	0.001	0	0	0	0	0.001	0	-0.001	0	0	0	0	0	0.003	0	0	0	-0.001	-0.001	0	0	0	0	0	0	0	0	-0.001	-0.001	-0.001	0	-0.001	-0.001	-0.001	-0.001	-0.001	-0.001	-0.001	0	0	0	0	-0.001	0	0
	85	0.001	0.001	0.001	0.001	0	0.001	0	0.001	0.002	0	0	0	0.001	0	0	0	0.004	0	0	0	0	-0.001	0	0	0	0	0	0.001	0	0	-0.001	-0.001	0	0	0	0	0	-0.001	-0.001	0	-0.001	0	0	0	0	0	0.001	0
	90	0.001	0	0.001	0.001	0	0	0	0	0.002	0	-0.001	0	0.001	0	0.001	0	0.003	0	0	0	0	-0.001	0.001	0	0	0	0	0.001	0	0	-0.001	-0.001	0	0	0	0	0	-0.001	0	0	-0.001	0	0	0	0	0	0	0
	95	0.001	0.001	0.001	0.001	0.001	0.001	0	0.001	0.002	0	0	0	0.001	0.001	0.001	0	0.004	0.001	0.001	0.001	0	0	0.001	0	0	0.001	0	0.001	0	0.001	0	-0.001	0	0	0	0	0	0	0	0	-0.001	0	0	0.001	0	0	0.001	0
	100	0.001	0.001	0.001	0.001	0.001	0.001	0.001	0.001	0.002	0	0	0	0.001	0.001	0	0	0.003	0.001	0.001	0.001	0	0	0.001	0.001	0	0.001	0	0.002	0	0	-0.001	-0.001	0	0	0	0	0	-0.001	0	0	-0.001	0.001	0	0.001	0.001	0	0.001	0
	105	0.001	0.001	0.001	0.001	0.001	0.001	0.001	0.001	0.001	0	0	0	0.001	0.001	0.001	0	0.003	0.001	0.001	0	0.001	0.001	0.001	0.001	0.001	0.001	0.001	0.002	0	0.001	0	0	0	0	0	0	0	-0.001	-0.001	0	-0.001	0.001	0.001	0.001	0	0	0.001	0.001
	110	0.001	0.001	0.001	0.001	0.001	0.001	0.001	0.001	0.002	0	0	0	0.001	0.001	0.001	0	0.003	0.001	0.001	0.001	0.001	0	0.001	0.001	0.001	0.001	0.001	0.002	0.001	0.001	0	-0.001	0	0	0	0	0	0	0	0	-0.001	0.001	0.001	0.001	0.001	0.001	0.002	0.001
	115	0.001	0.001	0.001	0.001	0.001	0.001	0.001	0.001	0.002	0	0	0	0.001	0.001	0.001	0	0.003	0.001	0	0	0.001	0	0.002	0.001	0.001	0.001	0.001	0.003	0.001	0.001	0	0	0	0	0	0	0	0	-0.001	0	-0.001	0.001	0.001	0.001	0.001	0.001	0.001	0.001
	120	0.001	0.001	0.001	0.001	0.001	0.001	0	0.001	0.002	0	-0.001	0	0.001	0	0	0	0.003	0	0.001	0.001	0.001	0.001	0.002	0.002	0.002	0.002	0.002	0.003	0.001	0.002	-0.001	-0.001	0	0	0	0	0	0	-0.001	0	0	0.002	0.001	0.002	0.001	0.001	0.002	0.001
	125	0.001	0.001	0.001	0.001	0.001	0.001	0.001	0.001	0.002	0	0	0	0.001	0.001	0.001	0	0.003	0.001	0.001	0.001	0.002	0.002	0.002	0.002	0.002	0.002	0.002	0.003	0.002	0.002	0	0	0	0.001	0	0	0	0	0	0	0	0.002	0.001	0.002	0.001	0.001	0.002	0.002
	130	0.001	0.001	0.002	0.001	0.001	0.001	0.001	0.001	0.002	0.001	0	0	0.001	0.001	0.001	0.001	0.004	0.001	0.001	0.001	0.002	0.003	0.003	0.002	0.003	0.003	0.003	0.003	0.002	0.003	0	0	0	0.001	0	0.001	0	0	0	0.001	0.001	0.002	0.002	0.002	0.002	0.002	0.003	0.002
	135	0.001	0.001	0.001	0.001	0.001	0.001	0.001	0.001	0.002	0.001	0	0	0.001	0.001	0.001	0	0.003	0.001	0.001	0.001	0.003	0.003	0.004	0.004	0.003	0.003	0.003	0.005	0.003	0.003	0	0	0	0.001	0.001	0	0	0	0.001	0	0.001	0.003	0.002	0.003	0.002	0.002	0.003	0.002
	140	0.001	0.001	0.002	0.001	0.001	0.001	0.001	0.001	0.002	0.001	0	0.001	0.001	0.001	0.001	0.001	0.003	0.001	0.001	0.001	0.004	0.004	0.004	0.004	0.004	0.004	0.004	0.005	0.004	0.004	0	0	0.001	0.001	0.001	0.001	0.001	0	0.001	0.001	0.002	0.003	0.003	0.003	0.003	0.003	0.004	0.003
	145	0.002	0.002	0.002	0.002	0.001	0.001	0.001	0.001	0.003	0.001	0	0.001	0.001	0.001	0.001	0.001	0.003	0.001	0.001	0.001	0.005	0.005	0.005	0.005	0.005	0.005	0.005	0.006	0.005	0.005	0	0	0.001	0.002	0.001	0.001	0.001	0	0.001	0.001	0.002	0.004	0.003	0.004	0.004	0.004	0.004	0.004
	150	0.001	0.001	0.002	0.002	0.001	0.001	0.001	0.001	0.003	0.001	0	0.001	0.001	0.001	0.001	0.001	0.003	0.001	0.001	0.001	0.006	0.006	0.006	0.006	0.006	0.006	0.006	0.007	0.006	0.006	0.001	0	0.001	0.002	0.001	0.001	0.001	0.001	0.001	0.001	0.003	0.004	0.004	0.004	0.004	0.004	0.004	0.004
	155	0.002	0.001	0.002	0.002	0.001	0.001	0.002	0.002	0.003	0.001	0	0.001	0.001	0.001	0.001	0.001	0.003	0.001	0.001	0.002	0.008	0.007	0.008	0.007	0.007	0.007	0.007	0.009	0.007	0.007	0.001	0.001	0.001	0.002	0.002	0.001	0.001	0.001	0.001	0.002	0.004	0.005	0.005	0.005	0.005	0.004	0.005	0.005
	160	0.002	0.001	0.002	0.002	0.001	0.001	0.001	0.002	0.003	0.001	0	0.001	0.001	0.001	0.001	0.001	0.003	0.001	0.001	0.001	0.009	0.008	0.009	0.009	0.008	0.008	0.009	0.01	0.008	0.008	0.001	0.001	0.001	0.003	0.002	0.001	0.001	0.001	0.001	0.001	0.004	0.006	0.005	0.006	0.006	0.005	0.006	0.005
	165	0.002	0.001	0.002	0.002	0.001	0.001	0.002	0.002	0.003	0.001	0	0.001	0.002	0.002	0.001	0.001	0.002	0.001	0.001	0.002	0.011	0.011	0.011	0.01	0.01	0.01	0.01	0.012	0.01	0.01	0.001	0.001	0.002	0.003	0.002	0.002	0.002	0.001	0.001	0.002	0.005	0.007	0.006	0.007	0.006	0.006	0.007	0.006
	170	0.002	0.001	0.002	0.002	0.001	0.001	0.002	0.002	0.003	0.001	0	0.001	0.002	0.002	0.001	0.001	0.003	0.001	0.001	0.001	0.013	0.013	0.013	0.012	0.012	0.012	0.012	0.014	0.012	0.012	0.001	0.002	0.002	0.004	0.003	0.002	0.002	0.002	0.002	0.002	0.006	0.007	0.007	0.007	0.007	0.007	0.008	0.007
	175	0.002	0.001	0.002	0.002	0.001	0.001	0.002	0.002	0.003	0.001	0	0.001	0.002	0.002	0.001	0.001	0.003	0.001	0.002	0.001	0.016	0.015	0.015	0.015	0.015	0.014	0.015	0.016	0.015	0.015	0.002	0.002	0.002	0.004	0.003	0.002	0.002	0.002	0.002	0.003	0.007	0.008	0.008	0.008	0.008	0.008	0.009	0.008
	180	0.002	0.002	0.003	0.002	0.002	0.001	0.002	0.002	0.002	0.001	0.001	0.001	0.002	0.002	0.002	0.002	0.003	0.002	0.002	0.001	0.019	0.018	0.018	0.018	0.018	0.018	0.018	0.019	0.018	0.018	0.002	0.002	0.003	0.005	0.004	0.003	0.003	0.002	0.003	0.003	0.009	0.01	0.009	0.01	0.009	0.009	0.01	0.009
	185	0.003	0.002	0.003	0.002	0.002	0.002	0.002	0.002	0.004	0.002	0.001	0.002	0.002	0.002	0.002	0.002	0.003	0.002	0.002	0.003	0.023	0.022	0.022	0.022	0.022	0.021	0.022	0.023	0.021	0.021	0.003	0.003	0.004	0.006	0.005	0.003	0.003	0.003	0.004	0.004	0.01	0.011	0.01	0.011	0.011	0.01	0.011	0.011
	190	0.003	0.002	0.003	0.002	0.002	0.002	0.002	0.002	0.004	0.002	0.001	0.002	0.002	0.002	0.002	0.002	0.003	0.002	0.002	0.002	0.027	0.027	0.027	0.026	0.026	0.025	0.026	0.027	0.026	0.025	0.003	0.003	0.004	0.007	0.005	0.004	0.004	0.004	0.004	0.004	0.012	0.013	0.012	0.013	0.012	0.012	0.013	0.012
	195	0.002	0.002	0.003	0.002	0.002	0.002	0.002	0.002	0.004	0.002	0.001	0.002	0.002	0.002	0.002	0.002	0.003	0.002	0.002	0.002	0.033	0.032	0.031	0.031	0.031	0.029	0.031	0.032	0.031	0.03	0.004	0.004	0.004	0.008	0.006	0.004	0.004	0.004	0.005	0.005	0.013	0.015	0.014	0.014	0.014	0.014	0.015	0.014
	200	0.002	0.002	0.003	0.003	0.002	0.002	0.002	0.003	0.004	0.002	0.001	0.002	0.003	0.002	0.002	0.002	0.005	0.002	0.002	0.003	0.039	0.038	0.037	0.036	0.037	0.035	0.037	0.037	0.037	0.037	0.005	0.005	0.005	0.009	0.007	0.005	0.005	0.005	0.005	0.005	0.015	0.016	0.015	0.016	0.016	0.015	0.016	0.015
	205	0.003	0.002	0.003	0.003	0.002	0.002	0.003	0.003	0.005	0.002	0.001	0.002	0.003	0.003	0.002	0.002	0.005	0.002	0.003	0.003	0.047	0.046	0.045	0.044	0.045	0.041	0.044	0.045	0.044	0.044	0.006	0.005	0.006	0.011	0.008	0.006	0.006	0.006	0.006	0.007	0.017	0.019	0.017	0.018	0.018	0.018	0.019	0.018
	210	0.003	0.003	0.003	0.003	0.003	0.002	0.003	0.003	0.005	0.003	0.002	0.002	0.003	0.003	0.003	0.003	0.006	0.003	0.003	0.003	0.056	0.054	0.053	0.052	0.052	0.048	0.052	0.052	0.052	0.052	0.007	0.007	0.007	0.012	0.009	0.006	0.007	0.007	0.007	0.008	0.02	0.021	0.02	0.021	0.02	0.02	0.021	0.02
	215	0.003	0.003	0.004	0.003	0.003	0.003	0.003	0.003	0.005	0.003	0.002	0.003	0.003	0.003	0.003	0.003	0.007	0.003	0.003	0.004	0.065	0.064	0.062	0.061	0.062	0.057	0.061	0.062	0.061	0.062	0.008	0.008	0.008	0.015	0.011	0.007	0.008	0.008	0.008	0.008	0.023	0.024	0.022	0.023	0.023	0.022	0.023	0.022
	220	0.003	0.003	0.004	0.003	0.003	0.003	0.003	0.003	0.005	0.003	0.002	0.003	0.003	0.003	0.003	0.003	0.007	0.003	0.003	0.003	0.078	0.075	0.072	0.071	0.072	0.065	0.07	0.072	0.071	0.072	0.009	0.009	0.009	0.017	0.012	0.009	0.009	0.009	0.01	0.01	0.026	0.027	0.026	0.026	0.026	0.025	0.027	0.025
	225	0.003	0.003	0.004	0.004	0.003	0.003	0.004	0.004	0.005	0.003	0.002	0.003	0.004	0.004	0.003	0.003	0.007	0.003	0.003	0.004	0.091	0.087	0.084	0.083	0.084	0.075	0.083	0.084	0.083	0.085	0.01	0.01	0.011	0.02	0.015	0.01	0.011	0.011	0.011	0.011	0.029	0.03	0.029	0.029	0.029	0.028	0.03	0.028
	230	0.004	0.003	0.004	0.004	0.003	0.003	0.004	0.004	0.006	0.003	0.002	0.003	0.004	0.004	0.004	0.004	0.007	0.004	0.004	0.004	0.106	0.101	0.098	0.097	0.098	0.087	0.096	0.098	0.097	0.099	0.012	0.011	0.012	0.023	0.017	0.011	0.012	0.012	0.013	0.013	0.033	0.034	0.032	0.033	0.033	0.032	0.034	0.032
	235	0.004	0.004	0.005	0.004	0.004	0.003	0.004	0.004	0.006	0.004	0.003	0.004	0.005	0.005	0.004	0.004	0.008	0.004	0.004	0.004	0.123	0.118	0.113	0.112	0.114	0.1	0.112	0.114	0.112	0.116	0.013	0.013	0.013	0.027	0.02	0.012	0.013	0.013	0.015	0.015	0.037	0.038	0.036	0.037	0.037	0.036	0.038	0.036
	240	0.004	0.004	0.005	0.004	0.004	0.004	0.004	0.005	0.006	0.004	0.003	0.004	0.005	0.004	0.004	0.004	0.007	0.004	0.004	0.005	0.144	0.135	0.13	0.129	0.131	0.115	0.127	0.129	0.129	0.134	0.015	0.015	0.015	0.03	0.023	0.014	0.015	0.015	0.017	0.016	0.042	0.043	0.041	0.041	0.041	0.04	0.042	0.04
	245	0.004	0.004	0.005	0.005	0.004	0.004	0.005	0.005	0.006	0.004	0.003	0.004	0.005	0.005	0.005	0.004	0.007	0.005	0.005	0.004	0.165	0.156	0.147	0.148	0.15	0.132	0.147	0.148	0.147	0.154	0.018	0.017	0.018	0.036	0.026	0.016	0.017	0.017	0.018	0.018	0.047	0.048	0.046	0.047	0.047	0.046	0.047	0.045
	250	0.004	0.004	0.005	0.005	0.004	0.004	0.005	0.006	0.007	0.005	0.003	0.004	0.005	0.005	0.005	0.005	0.007	0.005	0.005	0.005	0.185	0.174	0.168	0.168	0.171	0.15	0.163	0.168	0.164	0.172	0.02	0.019	0.02	0.041	0.03	0.019	0.019	0.02	0.021	0.022	0.053	0.053	0.051	0.052	0.052	0.051	0.053	0.05
	255	0.004	0.004	0.006	0.005	0.005	0.004	0.005	0.006	0.007	0.005	0.004	0.005	0.006	0.005	0.005	0.005	0.008	0.005	0.005	0.006	0.203	0.193	0.188	0.187	0.189	0.168	0.183	0.188	0.184	0.193	0.022	0.022	0.022	0.048	0.034	0.021	0.022	0.022	0.024	0.024	0.059	0.059	0.057	0.058	0.058	0.057	0.059	0.057
	260	0.005	0.005	0.006	0.006	0.005	0.005	0.006	0.006	0.008	0.005	0.004	0.005	0.006	0.006	0.006	0.006	0.008	0.006	0.006	0.006	0.223	0.214	0.208	0.207	0.208	0.187	0.204	0.206	0.203	0.214	0.025	0.025	0.025	0.054	0.04	0.023	0.025	0.025	0.027	0.027	0.065	0.066	0.063	0.064	0.064	0.063	0.066	0.063
	265	0.005	0.005	0.006	0.006	0.005	0.005	0.007	0.007	0.008	0.006	0.005	0.006	0.007	0.007	0.006	0.006	0.009	0.007	0.007	0.007	0.241	0.232	0.225	0.222	0.225	0.203	0.22	0.223	0.22	0.228	0.028	0.028	0.029	0.065	0.046	0.027	0.028	0.029	0.03	0.031	0.072	0.073	0.07	0.071	0.071	0.071	0.073	0.07
	270	0.006	0.006	0.007	0.007	0.006	0.005	0.007	0.007	0.009	0.006	0.005	0.007	0.007	0.007	0.007	0.007	0.01	0.007	0.007	0.007	0.255	0.246	0.241	0.238	0.242	0.219	0.236	0.238	0.235	0.243	0.032	0.031	0.032	0.074	0.053	0.03	0.031	0.032	0.033	0.034	0.079	0.08	0.077	0.077	0.078	0.077	0.08	0.076
	275	0.006	0.006	0.007	0.007	0.007	0.006	0.008	0.008	0.008	0.007	0.006	0.007	0.008	0.008	0.007	0.007	0.011	0.008	0.008	0.007	0.267	0.258	0.253	0.25	0.254	0.231	0.246	0.25	0.246	0.257	0.036	0.035	0.036	0.082	0.061	0.033	0.035	0.036	0.038	0.038	0.087	0.089	0.085	0.086	0.086	0.085	0.087	0.084
	280	0.006	0.007	0.008	0.007	0.007	0.006	0.008	0.009	0.01	0.007	0.007	0.008	0.009	0.009	0.008	0.008	0.011	0.008	0.009	0.009	0.281	0.271	0.266	0.261	0.267	0.245	0.259	0.263	0.258	0.272	0.04	0.039	0.041	0.096	0.072	0.037	0.04	0.041	0.043	0.044	0.096	0.096	0.093	0.093	0.093	0.094	0.096	0.093
	285	0.007	0.007	0.008	0.008	0.007	0.006	0.009	0.009	0.01	0.008	0.007	0.008	0.01	0.009	0.008	0.009	0.012	0.009	0.009	0.008	0.294	0.285	0.279	0.278	0.283	0.262	0.274	0.276	0.274	0.288	0.045	0.045	0.046	0.105	0.08	0.042	0.045	0.046	0.049	0.048	0.104	0.105	0.102	0.102	0.102	0.103	0.105	0.101
	290	0.007	0.008	0.009	0.009	0.008	0.007	0.009	0.01	0.011	0.009	0.008	0.009	0.011	0.01	0.01	0.01	0.013	0.01	0.01	0.01	0.312	0.3	0.293	0.292	0.299	0.277	0.289	0.293	0.291	0.301	0.052	0.05	0.052	0.119	0.092	0.048	0.051	0.051	0.055	0.055	0.114	0.115	0.113	0.112	0.113	0.112	0.115	0.111
	295	0.008	0.008	0.01	0.009	0.009	0.008	0.01	0.011	0.012	0.009	0.009	0.01	0.012	0.011	0.011	0.011	0.014	0.011	0.011	0.011	0.329	0.317	0.311	0.306	0.314	0.295	0.307	0.308	0.307	0.319	0.059	0.056	0.058	0.133	0.102	0.053	0.057	0.057	0.061	0.061	0.124	0.124	0.121	0.121	0.123	0.122	0.124	0.121
	300	0.009	0.009	0.01	0.01	0.01	0.009	0.011	0.012	0.013	0.01	0.009	0.011	0.012	0.012	0.011	0.012	0.015	0.012	0.012	0.012	0.346	0.334	0.33	0.322	0.332	0.308	0.322	0.324	0.322	0.335	0.065	0.062	0.064	0.166	0.121	0.06	0.063	0.064	0.071	0.07	0.134	0.135	0.133	0.132	0.133	0.133	0.136	0.13
	305	0.009	0.009	0.011	0.011	0.01	0.009	0.012	0.013	0.014	0.011	0.01	0.012	0.013	0.013	0.012	0.012	0.015	0.013	0.013	0.012	0.364	0.352	0.346	0.339	0.346	0.322	0.34	0.337	0.336	0.352	0.071	0.068	0.078	0.165	0.135	0.067	0.075	0.086	0.087	0.083	0.145	0.146	0.144	0.143	0.144	0.143	0.148	0.142
	310	0.01	0.01	0.012	0.011	0.011	0.01	0.013	0.014	0.015	0.011	0.011	0.014	0.015	0.014	0.013	0.014	0.017	0.014	0.014	0.013	0.384	0.37	0.364	0.358	0.367	0.339	0.357	0.361	0.359	0.371	0.079	0.082	0.088	0.191	0.144	0.077	0.086	0.092	0.098	0.091	0.157	0.158	0.155	0.154	0.156	0.155	0.159	0.153
	315	0.011	0.011	0.013	0.012	0.012	0.011	0.014	0.015	0.016	0.012	0.012	0.015	0.016	0.015	0.015	0.015	0.018	0.015	0.015	0.015	0.404	0.391	0.384	0.377	0.387	0.357	0.375	0.381	0.375	0.386	0.089	0.09	0.104	0.198	0.156	0.085	0.09	0.104	0.105	0.098	0.169	0.171	0.168	0.167	0.168	0.168	0.173	0.167
	320	0.012	0.012	0.014	0.013	0.013	0.011	0.015	0.016	0.017	0.013	0.014	0.016	0.017	0.016	0.016	0.016	0.018	0.017	0.016	0.016	0.426	0.409	0.402	0.396	0.404	0.375	0.394	0.398	0.394	0.407	0.102	0.103	0.113	0.21	0.17	0.088	0.105	0.118	0.119	0.114	0.181	0.183	0.18	0.178	0.179	0.181	0.188	0.181
	325	0.013	0.013	0.015	0.014	0.014	0.012	0.016	0.017	0.018	0.015	0.015	0.017	0.018	0.018	0.017	0.018	0.02	0.018	0.018	0.017	0.445	0.429	0.422	0.415	0.423	0.395	0.414	0.42	0.414	0.423	0.104	0.12	0.127	0.229	0.192	0.102	0.117	0.13	0.131	0.108	0.196	0.196	0.194	0.192	0.193	0.194	0.199	0.192
	330	0.013	0.014	0.016	0.015	0.014	0.013	0.017	0.018	0.02	0.016	0.015	0.019	0.02	0.019	0.018	0.019	0.021	0.019	0.019	0.019	0.463	0.446	0.439	0.432	0.44	0.416	0.43	0.436	0.428	0.441	0.131	0.131	0.133	0.246	0.204	0.124	0.126	0.131	0.135	0.126	0.209	0.211	0.207	0.206	0.207	0.206	0.214	0.208
	335	0.015	0.015	0.017	0.016	0.016	0.014	0.019	0.02	0.021	0.017	0.017	0.02	0.022	0.021	0.02	0.02	0.023	0.021	0.021	0.02	0.485	0.465	0.458	0.452	0.46	0.434	0.447	0.454	0.445	0.459	0.128	0.14	0.144	0.267	0.223	0.124	0.144	0.149	0.146	0.128	0.222	0.222	0.219	0.218	0.219	0.218	0.225	0.219
	340	0.016	0.016	0.018	0.018	0.017	0.015	0.02	0.022	0.022	0.018	0.018	0.022	0.023	0.023	0.022	0.023	0.024	0.023	0.023	0.022	0.499	0.482	0.474	0.468	0.475	0.449	0.464	0.47	0.462	0.472	0.147	0.153	0.153	0.278	0.237	0.147	0.148	0.152	0.158	0.143	0.233	0.233	0.231	0.229	0.231	0.231	0.238	0.232
	345	0.017	0.017	0.019	0.019	0.018	0.016	0.022	0.023	0.024	0.02	0.02	0.024	0.026	0.025	0.024	0.024	0.025	0.026	0.025	0.024	0.51	0.493	0.486	0.481	0.488	0.465	0.474	0.482	0.472	0.485	0.145	0.144	0.146	0.292	0.248	0.139	0.155	0.16	0.162	0.151	0.243	0.244	0.242	0.24	0.241	0.242	0.25	0.243
	350	0.018	0.019	0.021	0.02	0.02	0.017	0.024	0.025	0.025	0.021	0.021	0.027	0.029	0.028	0.027	0.027	0.03	0.028	0.027	0.025	0.516	0.501	0.494	0.489	0.494	0.47	0.481	0.488	0.478	0.49	0.153	0.154	0.154	0.305	0.261	0.141	0.155	0.166	0.168	0.161	0.258	0.257	0.255	0.253	0.253	0.254	0.261	0.255
	355	0.02	0.02	0.022	0.022	0.021	0.019	0.026	0.027	0.028	0.023	0.024	0.029	0.031	0.031	0.029	0.03	0.031	0.032	0.031	0.029	0.523	0.506	0.501	0.494	0.5	0.48	0.488	0.493	0.484	0.494	0.175	0.176	0.18	0.321	0.289	0.179	0.182	0.188	0.195	0.173	0.266	0.266	0.264	0.263	0.263	0.263	0.269	0.265
	360	0.021	0.022	0.024	0.024	0.023	0.021	0.028	0.029	0.03	0.025	0.026	0.032	0.034	0.034	0.032	0.033	0.034	0.035	0.034	0.032	0.53	0.513	0.507	0.501	0.506	0.485	0.496	0.502	0.492	0.5	0.177	0.17	0.172	0.34	0.297	0.168	0.18	0.182	0.184	0.163	0.28	0.276	0.275	0.272	0.273	0.274	0.277	0.275
	365	0.023	0.024	0.026	0.026	0.025	0.022	0.03	0.032	0.032	0.027	0.028	0.035	0.038	0.038	0.036	0.037	0.037	0.039	0.039	0.035	0.534	0.517	0.512	0.505	0.514	0.493	0.499	0.507	0.496	0.505	0.188	0.187	0.192	0.355	0.309	0.18	0.207	0.209	0.205	0.198	0.29	0.287	0.285	0.282	0.283	0.281	0.286	0.283
	370	0.025	0.025	0.028	0.027	0.027	0.024	0.032	0.034	0.035	0.029	0.031	0.038	0.041	0.042	0.04	0.04	0.041	0.042	0.042	0.037	0.538	0.522	0.516	0.509	0.516	0.502	0.504	0.51	0.5	0.51	0.211	0.215	0.214	0.364	0.325	0.194	0.211	0.209	0.216	0.207	0.299	0.297	0.295	0.292	0.293	0.291	0.295	0.292
	375	0.027	0.028	0.03	0.03	0.029	0.026	0.035	0.037	0.037	0.032	0.032	0.042	0.046	0.046	0.044	0.045	0.044	0.045	0.048	0.041	0.543	0.526	0.52	0.514	0.521	0.511	0.508	0.514	0.505	0.513	0.212	0.218	0.215	0.377	0.336	0.207	0.234	0.24	0.226	0.213	0.309	0.307	0.304	0.302	0.303	0.299	0.303	0.299
	380	0.029	0.03	0.033	0.032	0.032	0.029	0.038	0.04	0.04	0.034	0.034	0.047	0.051	0.05	0.047	0.05	0.05	0.051	0.051	0.043	0.545	0.531	0.524	0.518	0.524	0.518	0.513	0.519	0.509	0.519	0.233	0.234	0.234	0.395	0.343	0.226	0.233	0.232	0.217	0.201	0.322	0.311	0.311	0.312	0.313	0.309	0.314	0.308
	385	0.032	0.032	0.035	0.034	0.034	0.031	0.041	0.043	0.043	0.036	0.038	0.053	0.058	0.06	0.057	0.057	0.058	0.059	0.059	0.049	0.552	0.536	0.529	0.524	0.529	0.525	0.517	0.523	0.513	0.521	0.23	0.219	0.217	0.408	0.342	0.218	0.231	0.233	0.239	0.225	0.331	0.32	0.319	0.317	0.321	0.322	0.324	0.316
	390	0.034	0.035	0.038	0.037	0.037	0.033	0.044	0.047	0.046	0.04	0.042	0.058	0.061	0.06	0.058	0.055	0.059	0.062	0.062	0.053	0.557	0.539	0.533	0.529	0.534	0.531	0.52	0.528	0.517	0.526	0.248	0.252	0.249	0.426	0.366	0.232	0.251	0.246	0.248	0.235	0.34	0.329	0.332	0.326	0.332	0.331	0.332	0.325
	395	0.037	0.037	0.041	0.04	0.04	0.036	0.048	0.05	0.05	0.042	0.044	0.066	0.07	0.07	0.069	0.063	0.067	0.069	0.068	0.06	0.561	0.543	0.537	0.533	0.538	0.535	0.525	0.531	0.522	0.528	0.264	0.268	0.253	0.441	0.369	0.236	0.246	0.247	0.255	0.23	0.351	0.338	0.341	0.337	0.339	0.342	0.34	0.335
	400	0.04	0.04	0.044	0.043	0.043	0.039	0.052	0.054	0.054	0.046	0.048	0.065	0.073	0.073	0.069	0.068	0.065	0.065	0.068	0.065	0.566	0.546	0.54	0.536	0.542	0.544	0.528	0.536	0.525	0.533	0.255	0.25	0.246	0.465	0.377	0.253	0.281	0.28	0.27	0.24	0.36	0.343	0.35	0.346	0.346	0.351	0.35	0.344
	405	0.043	0.043	0.048	0.047	0.046	0.042	0.056	0.058	0.057	0.049	0.05	0.07	0.081	0.085	0.075	0.073	0.074	0.069	0.08	0.065	0.571	0.551	0.545	0.541	0.547	0.547	0.533	0.54	0.529	0.538	0.269	0.262	0.267	0.482	0.389	0.255	0.269	0.255	0.251	0.245	0.37	0.355	0.36	0.354	0.355	0.358	0.359	0.353
	410	0.047	0.047	0.051	0.05	0.05	0.046	0.06	0.063	0.062	0.053	0.054	0.075	0.087	0.085	0.082	0.082	0.086	0.077	0.08	0.073	0.576	0.555	0.549	0.545	0.552	0.551	0.536	0.544	0.533	0.544	0.284	0.286	0.287	0.495	0.407	0.273	0.301	0.286	0.288	0.254	0.379	0.363	0.368	0.36	0.362	0.368	0.366	0.359
	415	0.051	0.051	0.055	0.054	0.054	0.05	0.064	0.067	0.066	0.058	0.059	0.079	0.084	0.083	0.08	0.08	0.083	0.082	0.08	0.073	0.584	0.561	0.556	0.549	0.558	0.561	0.543	0.549	0.54	0.553	0.299	0.301	0.299	0.516	0.424	0.286	0.305	0.302	0.29	0.268	0.39	0.374	0.375	0.368	0.372	0.379	0.374	0.37
	420	0.056	0.055	0.06	0.059	0.058	0.054	0.069	0.072	0.071	0.062	0.064	0.094	0.107	0.085	0.094	0.098	0.1	0.091	0.088	0.088	0.59	0.568	0.563	0.556	0.564	0.561	0.549	0.552	0.546	0.559	0.287	0.303	0.304	0.528	0.439	0.287	0.31	0.313	0.311	0.269	0.399	0.386	0.388	0.379	0.382	0.388	0.384	0.378
	425	0.06	0.059	0.064	0.063	0.063	0.058	0.074	0.077	0.075	0.067	0.068	0.101	0.094	0.084	0.086	0.095	0.099	0.102	0.089	0.095	0.597	0.574	0.57	0.562	0.568	0.566	0.555	0.557	0.551	0.562	0.296	0.295	0.3	0.544	0.456	0.304	0.308	0.313	0.31	0.283	0.408	0.391	0.394	0.386	0.391	0.396	0.393	0.387
	430	0.066	0.064	0.068	0.068	0.067	0.062	0.079	0.082	0.081	0.072	0.071	0.097	0.093	0.096	0.09	0.093	0.1	0.097	0.1	0.09	0.602	0.579	0.575	0.567	0.574	0.572	0.562	0.563	0.556	0.568	0.323	0.319	0.317	0.562	0.479	0.318	0.317	0.309	0.313	0.293	0.419	0.4	0.403	0.395	0.4	0.403	0.399	0.393
	435	0.07	0.068	0.073	0.072	0.072	0.067	0.085	0.088	0.086	0.077	0.074	0.1	0.108	0.101	0.096	0.102	0.107	0.103	0.106	0.1	0.606	0.584	0.581	0.573	0.579	0.575	0.565	0.569	0.561	0.571	0.334	0.339	0.339	0.572	0.5	0.33	0.328	0.325	0.333	0.298	0.427	0.407	0.411	0.402	0.407	0.412	0.408	0.403
	440	0.075	0.073	0.078	0.077	0.077	0.072	0.091	0.094	0.092	0.081	0.097	0.116	0.122	0.121	0.119	0.116	0.116	0.112	0.124	0.103	0.611	0.589	0.585	0.577	0.584	0.581	0.571	0.574	0.566	0.575	0.334	0.335	0.35	0.578	0.543	0.333	0.334	0.333	0.331	0.311	0.435	0.419	0.422	0.413	0.417	0.425	0.414	0.414
	445	0.079	0.078	0.083	0.082	0.082	0.077	0.096	0.1	0.097	0.087	0.103	0.132	0.13	0.126	0.126	0.128	0.133	0.125	0.13	0.107	0.617	0.598	0.591	0.583	0.588	0.586	0.575	0.581	0.571	0.583	0.362	0.354	0.346	0.584	0.573	0.342	0.336	0.333	0.327	0.317	0.441	0.428	0.433	0.425	0.427	0.431	0.419	0.422
	450	0.084	0.083	0.088	0.088	0.087	0.082	0.103	0.106	0.104	0.093	0.098	0.137	0.139	0.13	0.126	0.134	0.139	0.136	0.134	0.123	0.624	0.601	0.596	0.588	0.594	0.594	0.581	0.585	0.576	0.587	0.348	0.352	0.358	0.587	0.603	0.356	0.346	0.349	0.35	0.33	0.455	0.436	0.442	0.436	0.435	0.442	0.429	0.431
	455	0.09	0.089	0.094	0.094	0.093	0.088	0.109	0.112	0.11	0.099	0.115	0.14	0.151	0.143	0.135	0.139	0.141	0.143	0.14	0.126	0.63	0.607	0.6	0.593	0.599	0.596	0.584	0.589	0.581	0.59	0.382	0.393	0.387	0.59	0.607	0.363	0.36	0.346	0.335	0.327	0.464	0.446	0.451	0.445	0.443	0.455	0.437	0.44
	460	0.098	0.095	0.101	0.1	0.099	0.095	0.117	0.119	0.117	0.106	0.096	0.157	0.145	0.14	0.139	0.14	0.141	0.15	0.141	0.129	0.634	0.614	0.605	0.599	0.605	0.602	0.589	0.593	0.586	0.595	0.384	0.402	0.403	0.598	0.62	0.386	0.385	0.375	0.384	0.365	0.475	0.454	0.455	0.451	0.451	0.466	0.443	0.448
	465	0.105	0.101	0.107	0.106	0.106	0.102	0.124	0.126	0.124	0.112	0.125	0.143	0.145	0.148	0.147	0.148	0.153	0.152	0.145	0.141	0.639	0.619	0.61	0.601	0.609	0.605	0.594	0.597	0.589	0.599	0.425	0.427	0.415	0.597	0.617	0.393	0.391	0.383	0.381	0.369	0.485	0.468	0.47	0.46	0.465	0.479	0.454	0.461
	470	0.113	0.108	0.114	0.113	0.113	0.11	0.132	0.135	0.133	0.121	0.121	0.156	0.154	0.152	0.146	0.158	0.157	0.15	0.148	0.153	0.645	0.624	0.615	0.607	0.614	0.609	0.598	0.602	0.594	0.605	0.416	0.395	0.401	0.599	0.621	0.418	0.438	0.402	0.4	0.38	0.496	0.475	0.478	0.469	0.473	0.485	0.458	0.468
	475	0.121	0.114	0.12	0.12	0.119	0.117	0.139	0.142	0.14	0.127	0.146	0.163	0.165	0.174	0.173	0.17	0.174	0.17	0.163	0.159	0.65	0.626	0.618	0.609	0.616	0.616	0.601	0.605	0.599	0.609	0.456	0.436	0.422	0.609	0.622	0.419	0.408	0.404	0.406	0.395	0.5	0.482	0.485	0.474	0.479	0.491	0.463	0.475
	480	0.129	0.122	0.128	0.128	0.127	0.126	0.147	0.15	0.148	0.135	0.129	0.169	0.17	0.18	0.177	0.176	0.182	0.18	0.165	0.166	0.653	0.631	0.622	0.614	0.619	0.617	0.605	0.609	0.602	0.612	0.447	0.449	0.442	0.612	0.629	0.427	0.431	0.418	0.417	0.402	0.509	0.492	0.497	0.488	0.494	0.503	0.472	0.486
	485	0.137	0.129	0.134	0.134	0.133	0.136	0.154	0.156	0.154	0.142	0.149	0.172	0.173	0.175	0.174	0.167	0.172	0.185	0.187	0.161	0.66	0.634	0.628	0.62	0.624	0.624	0.61	0.616	0.607	0.619	0.456	0.459	0.465	0.618	0.625	0.454	0.456	0.444	0.413	0.425	0.519	0.503	0.509	0.501	0.503	0.512	0.478	0.495
	490	0.147	0.136	0.14	0.141	0.141	0.144	0.162	0.165	0.162	0.15	0.172	0.181	0.183	0.184	0.195	0.178	0.183	0.198	0.175	0.183	0.664	0.639	0.631	0.624	0.629	0.627	0.614	0.618	0.61	0.62	0.476	0.476	0.484	0.617	0.629	0.471	0.473	0.458	0.433	0.407	0.527	0.512	0.515	0.509	0.512	0.522	0.485	0.506
	495	0.156	0.144	0.148	0.149	0.149	0.154	0.17	0.173	0.169	0.158	0.153	0.192	0.194	0.188	0.185	0.183	0.186	0.189	0.187	0.173	0.668	0.641	0.634	0.626	0.631	0.63	0.617	0.623	0.613	0.624	0.502	0.485	0.482	0.621	0.633	0.481	0.469	0.462	0.466	0.43	0.537	0.522	0.527	0.521	0.522	0.531	0.49	0.514
	500	0.167	0.151	0.155	0.157	0.157	0.165	0.178	0.181	0.176	0.167	0.143	0.2	0.203	0.179	0.178	0.187	0.193	0.185	0.19	0.185	0.674	0.643	0.637	0.629	0.634	0.632	0.62	0.626	0.615	0.628	0.5	0.505	0.484	0.634	0.642	0.489	0.49	0.478	0.455	0.431	0.55	0.531	0.536	0.53	0.531	0.541	0.495	0.523
	505	0.178	0.159	0.162	0.165	0.165	0.171	0.185	0.19	0.184	0.174	0.157	0.214	0.22	0.191	0.19	0.203	0.207	0.193	0.196	0.19	0.676	0.648	0.641	0.634	0.639	0.633	0.622	0.63	0.62	0.631	0.518	0.509	0.477	0.636	0.645	0.514	0.473	0.463	0.484	0.448	0.566	0.542	0.549	0.54	0.544	0.552	0.504	0.533
	510	0.186	0.166	0.17	0.172	0.172	0.183	0.193	0.197	0.19	0.181	0.169	0.215	0.218	0.193	0.19	0.203	0.212	0.197	0.191	0.191	0.683	0.651	0.643	0.637	0.641	0.637	0.625	0.634	0.623	0.636	0.533	0.53	0.517	0.655	0.648	0.543	0.504	0.481	0.447	0.474	0.571	0.553	0.555	0.547	0.55	0.557	0.51	0.539
	515	0.194	0.173	0.177	0.18	0.18	0.192	0.201	0.206	0.199	0.188	0.198	0.245	0.25	0.214	0.213	0.23	0.234	0.22	0.198	0.192	0.684	0.655	0.648	0.64	0.644	0.644	0.629	0.636	0.627	0.639	0.543	0.553	0.553	0.654	0.655	0.561	0.528	0.534	0.517	0.471	0.581	0.564	0.566	0.556	0.559	0.566	0.517	0.546
	520	0.209	0.183	0.187	0.189	0.188	0.207	0.211	0.215	0.207	0.199	0.184	0.238	0.249	0.22	0.219	0.228	0.237	0.23	0.21	0.197	0.689	0.658	0.65	0.644	0.648	0.647	0.632	0.638	0.628	0.641	0.541	0.52	0.517	0.667	0.671	0.565	0.507	0.516	0.509	0.493	0.592	0.569	0.571	0.563	0.568	0.575	0.525	0.556
	525	0.226	0.19	0.196	0.198	0.197	0.226	0.22	0.222	0.214	0.207	0.197	0.245	0.243	0.222	0.224	0.228	0.232	0.232	0.214	0.201	0.694	0.661	0.653	0.646	0.649	0.65	0.634	0.642	0.632	0.644	0.581	0.565	0.558	0.68	0.673	0.574	0.535	0.539	0.527	0.49	0.597	0.58	0.581	0.571	0.574	0.583	0.529	0.567
	530	0.237	0.199	0.204	0.207	0.205	0.239	0.228	0.232	0.221	0.215	0.208	0.275	0.269	0.243	0.242	0.242	0.242	0.244	0.226	0.227	0.697	0.666	0.655	0.649	0.652	0.652	0.638	0.645	0.635	0.644	0.583	0.576	0.563	0.684	0.68	0.621	0.556	0.548	0.517	0.517	0.606	0.587	0.588	0.579	0.583	0.592	0.531	0.577
	535	0.252	0.207	0.213	0.216	0.215	0.255	0.238	0.243	0.231	0.225	0.194	0.261	0.274	0.251	0.249	0.257	0.273	0.254	0.245	0.236	0.699	0.667	0.657	0.649	0.652	0.652	0.639	0.648	0.638	0.648	0.578	0.57	0.559	0.687	0.7	0.61	0.563	0.567	0.519	0.499	0.617	0.594	0.598	0.59	0.594	0.601	0.539	0.586
	540	0.257	0.215	0.223	0.226	0.224	0.27	0.248	0.252	0.241	0.233	0.2	0.275	0.273	0.258	0.252	0.26	0.26	0.26	0.247	0.235	0.706	0.671	0.662	0.654	0.658	0.659	0.645	0.652	0.641	0.651	0.586	0.585	0.59	0.707	0.699	0.634	0.581	0.591	0.572	0.537	0.624	0.605	0.609	0.599	0.601	0.61	0.544	0.593
	545	0.267	0.224	0.231	0.236	0.233	0.28	0.256	0.26	0.25	0.243	0.193	0.277	0.272	0.251	0.246	0.254	0.26	0.263	0.248	0.248	0.709	0.676	0.666	0.659	0.661	0.666	0.645	0.655	0.644	0.656	0.599	0.598	0.59	0.698	0.711	0.637	0.569	0.589	0.575	0.551	0.638	0.619	0.624	0.615	0.619	0.622	0.55	0.604
	550	0.279	0.231	0.241	0.247	0.243	0.297	0.266	0.267	0.257	0.249	0.19	0.286	0.294	0.288	0.281	0.288	0.283	0.289	0.282	0.259	0.713	0.679	0.668	0.662	0.664	0.665	0.648	0.661	0.649	0.658	0.625	0.612	0.597	0.701	0.708	0.675	0.611	0.611	0.598	0.551	0.649	0.629	0.633	0.627	0.633	0.635	0.556	0.616
	555	0.288	0.241	0.251	0.259	0.254	0.304	0.277	0.278	0.268	0.257	0.19	0.281	0.291	0.285	0.281	0.283	0.286	0.284	0.284	0.257	0.717	0.684	0.673	0.667	0.666	0.667	0.653	0.663	0.652	0.662	0.593	0.56	0.557	0.705	0.711	0.656	0.582	0.581	0.577	0.524	0.66	0.639	0.645	0.638	0.642	0.644	0.56	0.62
	560	0.3	0.25	0.261	0.27	0.266	0.308	0.286	0.286	0.273	0.27	0.194	0.283	0.293	0.275	0.272	0.276	0.281	0.277	0.267	0.249	0.722	0.687	0.675	0.667	0.669	0.673	0.655	0.666	0.655	0.664	0.636	0.618	0.61	0.718	0.727	0.684	0.609	0.613	0.585	0.545	0.668	0.649	0.652	0.644	0.645	0.656	0.566	0.636
	565	0.307	0.263	0.274	0.281	0.276	0.312	0.299	0.299	0.283	0.281	0.194	0.288	0.301	0.281	0.276	0.283	0.289	0.286	0.277	0.266	0.726	0.691	0.679	0.673	0.671	0.674	0.659	0.669	0.657	0.667	0.637	0.629	0.628	0.717	0.732	0.712	0.629	0.642	0.584	0.571	0.677	0.659	0.664	0.655	0.653	0.663	0.573	0.646
	570	0.337	0.272	0.287	0.294	0.289	0.332	0.31	0.31	0.296	0.291	0.204	0.29	0.306	0.296	0.29	0.295	0.297	0.291	0.283	0.259	0.731	0.695	0.684	0.677	0.675	0.68	0.663	0.672	0.662	0.671	0.652	0.642	0.639	0.736	0.745	0.699	0.626	0.644	0.618	0.577	0.693	0.667	0.669	0.659	0.664	0.673	0.578	0.659
	575	0.344	0.28	0.296	0.303	0.298	0.336	0.316	0.318	0.303	0.296	0.212	0.291	0.306	0.295	0.285	0.293	0.298	0.295	0.285	0.263	0.734	0.698	0.685	0.678	0.679	0.687	0.663	0.675	0.664	0.674	0.675	0.662	0.659	0.737	0.746	0.743	0.65	0.657	0.639	0.585	0.706	0.675	0.679	0.669	0.673	0.678	0.58	0.664
	580	0.35	0.288	0.304	0.31	0.305	0.343	0.316	0.319	0.309	0.303	0.208	0.285	0.31	0.304	0.295	0.305	0.311	0.309	0.301	0.267	0.736	0.702	0.69	0.683	0.683	0.688	0.665	0.682	0.668	0.674	0.633	0.612	0.63	0.732	0.745	0.746	0.647	0.664	0.618	0.58	0.714	0.685	0.693	0.683	0.68	0.691	0.586	0.672
	585	0.363	0.295	0.314	0.318	0.315	0.353	0.317	0.32	0.309	0.307	0.231	0.289	0.314	0.31	0.301	0.311	0.318	0.308	0.3	0.252	0.741	0.706	0.693	0.686	0.686	0.692	0.669	0.684	0.671	0.681	0.672	0.657	0.659	0.747	0.769	0.752	0.657	0.664	0.614	0.589	0.723	0.694	0.699	0.688	0.694	0.697	0.59	0.681
	590	0.371	0.306	0.324	0.326	0.323	0.356	0.319	0.321	0.31	0.311	0.225	0.304	0.322	0.317	0.31	0.324	0.326	0.32	0.31	0.267	0.744	0.709	0.695	0.689	0.69	0.699	0.67	0.686	0.674	0.684	0.673	0.676	0.675	0.747	0.766	0.78	0.675	0.68	0.619	0.612	0.734	0.709	0.711	0.7	0.706	0.709	0.59	0.691
	595	0.37	0.313	0.325	0.327	0.324	0.358	0.319	0.321	0.31	0.313	0.238	0.285	0.311	0.299	0.29	0.304	0.298	0.308	0.309	0.273	0.748	0.711	0.698	0.691	0.691	0.695	0.677	0.69	0.677	0.687	0.674	0.663	0.671	0.746	0.754	0.781	0.677	0.684	0.651	0.608	0.744	0.718	0.722	0.712	0.714	0.721	0.597	0.701
	600	0.369	0.314	0.325	0.326	0.323	0.355	0.319	0.32	0.31	0.313	0.253	0.307	0.329	0.317	0.309	0.317	0.317	0.319	0.311	0.267	0.751	0.715	0.7	0.695	0.694	0.702	0.679	0.691	0.678	0.691	0.704	0.678	0.686	0.757	0.764	0.801	0.681	0.693	0.663	0.624	0.753	0.725	0.727	0.723	0.727	0.729	0.603	0.715
	605	0.368	0.316	0.325	0.328	0.325	0.352	0.319	0.321	0.31	0.314	0.241	0.31	0.33	0.315	0.304	0.319	0.32	0.322	0.318	0.267	0.757	0.72	0.704	0.698	0.698	0.709	0.681	0.696	0.685	0.696	0.709	0.698	0.699	0.764	0.773	0.808	0.69	0.718	0.679	0.633	0.765	0.737	0.738	0.736	0.734	0.74	0.602	0.725
	610	0.369	0.315	0.325	0.327	0.324	0.35	0.318	0.319	0.31	0.313	0.232	0.311	0.338	0.32	0.311	0.322	0.325	0.329	0.321	0.282	0.757	0.723	0.708	0.702	0.702	0.713	0.685	0.7	0.685	0.697	0.691	0.689	0.69	0.768	0.777	0.84	0.697	0.709	0.655	0.625	0.778	0.744	0.745	0.737	0.743	0.749	0.61	0.735
	615	0.365	0.316	0.325	0.327	0.323	0.35	0.319	0.319	0.309	0.313	0.256	0.31	0.329	0.313	0.303	0.313	0.326	0.321	0.322	0.284	0.761	0.726	0.712	0.705	0.705	0.718	0.69	0.703	0.691	0.701	0.711	0.709	0.706	0.76	0.773	0.821	0.714	0.697	0.678	0.644	0.788	0.754	0.756	0.749	0.756	0.759	0.615	0.743
	620	0.36	0.316	0.324	0.326	0.321	0.351	0.318	0.319	0.308	0.312	0.277	0.316	0.344	0.322	0.317	0.315	0.333	0.331	0.326	0.296	0.767	0.73	0.714	0.71	0.707	0.714	0.69	0.706	0.691	0.702	0.733	0.723	0.724	0.763	0.773	0.833	0.723	0.712	0.709	0.659	0.795	0.762	0.762	0.756	0.762	0.767	0.616	0.745
	625	0.36	0.315	0.323	0.324	0.321	0.352	0.319	0.318	0.308	0.311	0.291	0.33	0.35	0.323	0.326	0.323	0.345	0.334	0.327	0.297	0.768	0.732	0.718	0.712	0.711	0.723	0.695	0.71	0.697	0.708	0.726	0.726	0.725	0.767	0.785	0.834	0.733	0.701	0.694	0.654	0.814	0.775	0.778	0.769	0.775	0.776	0.619	0.754
	630	0.355	0.314	0.322	0.324	0.32	0.352	0.319	0.317	0.307	0.309	0.291	0.352	0.371	0.356	0.348	0.336	0.35	0.345	0.329	0.284	0.775	0.737	0.721	0.716	0.716	0.723	0.696	0.713	0.7	0.711	0.736	0.737	0.741	0.777	0.79	0.859	0.733	0.71	0.71	0.665	0.823	0.789	0.79	0.781	0.78	0.791	0.624	0.772
	635	0.352	0.316	0.323	0.324	0.32	0.352	0.32	0.318	0.307	0.31	0.302	0.364	0.384	0.361	0.351	0.347	0.359	0.354	0.342	0.31	0.779	0.74	0.723	0.721	0.716	0.728	0.701	0.715	0.703	0.713	0.741	0.732	0.732	0.78	0.787	0.872	0.737	0.736	0.716	0.669	0.827	0.794	0.793	0.786	0.787	0.794	0.627	0.779
	640	0.354	0.314	0.322	0.323	0.319	0.354	0.319	0.317	0.307	0.31	0.306	0.373	0.387	0.372	0.365	0.362	0.363	0.347	0.334	0.296	0.781	0.744	0.727	0.722	0.722	0.733	0.701	0.72	0.708	0.717	0.755	0.745	0.739	0.786	0.795	0.874	0.756	0.725	0.717	0.678	0.837	0.807	0.805	0.799	0.792	0.807	0.63	0.788
	645	0.352	0.314	0.321	0.323	0.319	0.354	0.319	0.316	0.306	0.309	0.33	0.361	0.385	0.36	0.355	0.355	0.368	0.357	0.347	0.32	0.785	0.747	0.732	0.728	0.725	0.741	0.706	0.722	0.712	0.722	0.756	0.753	0.758	0.785	0.792	0.895	0.781	0.754	0.732	0.685	0.846	0.816	0.819	0.811	0.805	0.817	0.632	0.801
	650	0.349	0.315	0.322	0.324	0.319	0.354	0.319	0.316	0.306	0.31	0.333	0.372	0.389	0.371	0.364	0.366	0.373	0.36	0.347	0.319	0.788	0.752	0.735	0.729	0.729	0.743	0.71	0.727	0.716	0.727	0.763	0.756	0.758	0.793	0.804	0.896	0.789	0.761	0.717	0.706	0.857	0.83	0.829	0.819	0.81	0.827	0.642	0.81
	655	0.348	0.315	0.323	0.324	0.32	0.353	0.319	0.316	0.306	0.311	0.335	0.37	0.394	0.372	0.371	0.374	0.376	0.369	0.354	0.333	0.793	0.756	0.741	0.734	0.735	0.75	0.712	0.731	0.718	0.731	0.768	0.77	0.775	0.795	0.8	0.897	0.789	0.755	0.747	0.708	0.868	0.843	0.841	0.833	0.821	0.831	0.645	0.817
	660	0.336	0.314	0.323	0.324	0.32	0.351	0.319	0.316	0.305	0.309	0.32	0.379	0.392	0.379	0.364	0.369	0.376	0.361	0.351	0.32	0.796	0.757	0.741	0.737	0.737	0.754	0.716	0.732	0.721	0.735	0.783	0.761	0.758	0.807	0.806	0.913	0.79	0.752	0.715	0.693	0.879	0.854	0.849	0.843	0.826	0.843	0.648	0.826
	665	0.334	0.315	0.323	0.325	0.32	0.349	0.32	0.316	0.306	0.311	0.35	0.383	0.405	0.386	0.378	0.381	0.377	0.366	0.353	0.321	0.797	0.762	0.746	0.74	0.741	0.758	0.718	0.737	0.724	0.739	0.777	0.778	0.773	0.804	0.803	0.927	0.815	0.786	0.762	0.717	0.89	0.863	0.858	0.851	0.835	0.852	0.648	0.835
	670	0.329	0.315	0.324	0.325	0.32	0.349	0.321	0.316	0.305	0.309	0.336	0.394	0.417	0.391	0.38	0.385	0.404	0.39	0.381	0.358	0.802	0.765	0.75	0.745	0.744	0.76	0.723	0.74	0.728	0.742	0.766	0.766	0.76	0.804	0.819	0.941	0.826	0.798	0.767	0.738	0.899	0.872	0.868	0.86	0.849	0.862	0.655	0.845
	675	0.328	0.315	0.322	0.324	0.32	0.352	0.32	0.315	0.305	0.305	0.366	0.401	0.414	0.404	0.391	0.388	0.387	0.38	0.367	0.342	0.808	0.771	0.755	0.75	0.747	0.769	0.724	0.742	0.733	0.746	0.794	0.798	0.78	0.809	0.82	0.955	0.844	0.804	0.779	0.724	0.908	0.877	0.879	0.87	0.858	0.872	0.658	0.854
	680	0.326	0.316	0.323	0.325	0.32	0.351	0.321	0.316	0.304	0.305	0.351	0.411	0.429	0.406	0.403	0.411	0.424	0.406	0.391	0.369	0.809	0.773	0.757	0.752	0.751	0.763	0.729	0.747	0.734	0.748	0.78	0.798	0.777	0.815	0.826	0.933	0.834	0.808	0.765	0.732	0.917	0.887	0.884	0.879	0.868	0.883	0.664	0.865
	685	0.322	0.314	0.323	0.324	0.32	0.352	0.323	0.316	0.305	0.305	0.358	0.408	0.416	0.398	0.387	0.392	0.395	0.387	0.379	0.354	0.814	0.776	0.761	0.756	0.755	0.776	0.73	0.749	0.738	0.753	0.8	0.82	0.793	0.816	0.829	0.958	0.852	0.828	0.77	0.729	0.929	0.901	0.898	0.892	0.882	0.893	0.662	0.88
	690	0.322	0.315	0.323	0.324	0.32	0.354	0.322	0.315	0.304	0.302	0.361	0.427	0.444	0.422	0.414	0.42	0.427	0.419	0.4	0.386	0.814	0.778	0.763	0.757	0.758	0.779	0.735	0.752	0.739	0.753	0.79	0.821	0.782	0.82	0.832	0.974	0.875	0.844	0.775	0.748	0.936	0.908	0.901	0.899	0.893	0.898	0.671	0.889
	695	0.319	0.314	0.322	0.323	0.32	0.353	0.321	0.314	0.303	0.3	0.363	0.425	0.444	0.424	0.412	0.413	0.415	0.397	0.387	0.383	0.816	0.781	0.766	0.759	0.761	0.784	0.738	0.753	0.742	0.756	0.776	0.812	0.785	0.826	0.838	0.976	0.885	0.869	0.782	0.747	0.951	0.921	0.914	0.911	0.904	0.909	0.672	0.898
	700	0.319	0.316	0.324	0.325	0.32	0.353	0.323	0.315	0.304	0.302	0.352	0.419	0.441	0.418	0.417	0.425	0.435	0.411	0.398	0.392	0.821	0.785	0.77	0.765	0.763	0.778	0.741	0.758	0.746	0.758	0.795	0.85	0.8	0.821	0.838	0.979	0.895	0.863	0.777	0.751	0.961	0.929	0.92	0.918	0.91	0.917	0.67	0.905
	705	0.32	0.315	0.322	0.323	0.32	0.356	0.322	0.314	0.303	0.299	0.376	0.45	0.462	0.44	0.429	0.418	0.42	0.419	0.409	0.408	0.822	0.788	0.772	0.769	0.766	0.793	0.742	0.759	0.747	0.763	0.811	0.851	0.803	0.83	0.842	0.979	0.882	0.86	0.787	0.744	0.969	0.937	0.931	0.928	0.924	0.926	0.671	0.919
	710	0.321	0.315	0.322	0.322	0.319	0.358	0.322	0.312	0.302	0.299	0.347	0.44	0.455	0.43	0.422	0.439	0.449	0.427	0.411	0.386	0.822	0.79	0.775	0.77	0.77	0.801	0.746	0.763	0.75	0.763	0.804	0.868	0.805	0.837	0.843	0.981	0.893	0.863	0.788	0.756	0.973	0.946	0.941	0.939	0.93	0.937	0.673	0.928
	715	0.319	0.314	0.321	0.322	0.319	0.358	0.321	0.312	0.301	0.297	0.376	0.457	0.464	0.443	0.425	0.42	0.43	0.423	0.415	0.39	0.83	0.793	0.78	0.774	0.772	0.809	0.749	0.767	0.754	0.769	0.824	0.875	0.822	0.837	0.84	1	0.91	0.885	0.792	0.757	0.987	0.96	0.958	0.951	0.943	0.948	0.672	0.937
	720	0.319	0.314	0.321	0.322	0.318	0.358	0.321	0.311	0.301	0.296	0.395	0.461	0.478	0.461	0.45	0.44	0.448	0.435	0.425	0.408	0.832	0.798	0.782	0.777	0.775	0.816	0.751	0.769	0.758	0.772	0.832	0.897	0.829	0.837	0.848	0.999	0.919	0.899	0.788	0.763	0.994	0.967	0.967	0.964	0.954	0.956	0.677	0.943
	725	0.322	0.315	0.322	0.322	0.319	0.36	0.323	0.312	0.302	0.298	0.392	0.463	0.482	0.46	0.449	0.45	0.463	0.443	0.429	0.407	0.834	0.799	0.785	0.779	0.777	0.818	0.755	0.771	0.76	0.773	0.823	0.886	0.819	0.838	0.842	0.992	0.914	0.896	0.8	0.768	1.002	0.975	0.968	0.969	0.96	0.969	0.679	0.957
	730	0.324	0.315	0.32	0.32	0.317	0.363	0.321	0.31	0.301	0.296	0.41	0.477	0.487	0.472	0.452	0.446	0.446	0.439	0.431	0.44	0.838	0.804	0.789	0.784	0.781	0.823	0.758	0.776	0.763	0.778	0.836	0.9	0.841	0.85	0.847	1.018	0.929	0.92	0.808	0.767	1.008	0.981	0.978	0.973	0.963	0.973	0.678	0.961
	735	0.322	0.317	0.322	0.323	0.319	0.363	0.325	0.313	0.302	0.3	0.376	0.453	0.477	0.464	0.458	0.454	0.465	0.455	0.444	0.439	0.839	0.804	0.791	0.789	0.782	0.818	0.763	0.778	0.766	0.779	0.833	0.908	0.834	0.845	0.861	1.054	0.948	0.937	0.832	0.783	1.02	0.997	0.992	0.983	0.975	0.987	0.681	0.975
	740	0.315	0.315	0.321	0.322	0.318	0.361	0.323	0.311	0.302	0.298	0.375	0.478	0.51	0.498	0.49	0.468	0.465	0.453	0.438	0.422	0.845	0.81	0.795	0.791	0.788	0.827	0.765	0.781	0.768	0.785	0.859	0.923	0.844	0.847	0.857	1.043	0.942	0.925	0.791	0.774	1.028	1.006	0.999	0.994	0.981	0.997	0.687	0.988
	745	0.317	0.315	0.322	0.321	0.318	0.362	0.323	0.311	0.301	0.298	0.37	0.471	0.481	0.468	0.474	0.472	0.489	0.469	0.456	0.458	0.843	0.812	0.796	0.792	0.791	0.83	0.767	0.782	0.772	0.785	0.823	0.902	0.82	0.848	0.866	1.045	0.947	0.962	0.823	0.782	1.035	1.011	1.005	0.999	0.985	0.999	0.69	0.993
	750	0.318	0.317	0.322	0.321	0.318	0.368	0.325	0.312	0.302	0.298	0.411	0.503	0.502	0.484	0.465	0.461	0.468	0.461	0.452	0.478	0.847	0.813	0.798	0.795	0.794	0.831	0.771	0.785	0.774	0.789	0.852	0.938	0.863	0.851	0.861	1.049	0.948	0.952	0.841	0.795	1.041	1.019	1.01	1.006	0.992	1.005	0.687	0.999
	755	0.323	0.318	0.322	0.321	0.317	0.37	0.326	0.311	0.302	0.298	0.36	0.474	0.492	0.479	0.476	0.477	0.49	0.475	0.463	0.458	0.848	0.816	0.803	0.799	0.796	0.837	0.773	0.789	0.777	0.791	0.85	0.941	0.851	0.855	0.872	1.057	0.958	0.959	0.824	0.787	1.052	1.027	1.013	1.015	1.001	1.015	0.694	1.011
	760	0.325	0.32	0.322	0.322	0.317	0.371	0.327	0.311	0.302	0.3	0.384	0.491	0.506	0.494	0.489	0.488	0.495	0.482	0.472	0.467	0.851	0.82	0.808	0.804	0.798	0.835	0.777	0.792	0.781	0.795	0.871	0.943	0.863	0.855	0.875	1.057	0.949	0.948	0.842	0.791	1.06	1.033	1.023	1.02	1.005	1.021	0.694	1.016
	765	0.328	0.319	0.321	0.32	0.315	0.374	0.326	0.31	0.301	0.296	0.359	0.483	0.497	0.478	0.475	0.467	0.479	0.456	0.442	0.456	0.852	0.821	0.809	0.804	0.801	0.843	0.779	0.792	0.778	0.795	0.848	0.939	0.847	0.862	0.877	1.06	0.979	0.964	0.839	0.803	1.068	1.04	1.029	1.027	1.01	1.029	0.693	1.024
	770	0.329	0.32	0.321	0.319	0.314	0.375	0.325	0.309	0.3	0.295	0.368	0.482	0.494	0.476	0.466	0.47	0.481	0.469	0.457	0.462	0.854	0.823	0.81	0.804	0.804	0.845	0.781	0.794	0.783	0.797	0.86	0.97	0.862	0.87	0.876	1.066	0.97	0.958	0.857	0.823	1.076	1.049	1.041	1.039	1.025	1.043	0.696	1.034
	775	0.33	0.323	0.322	0.322	0.315	0.379	0.33	0.311	0.301	0.298	0.368	0.485	0.491	0.48	0.483	0.479	0.479	0.474	0.461	0.467	0.854	0.826	0.814	0.809	0.807	0.843	0.785	0.796	0.784	0.798	0.871	0.984	0.874	0.869	0.883	1.069	0.981	0.963	0.863	0.815	1.083	1.057	1.049	1.049	1.031	1.048	0.698	1.043
	780	0.323	0.321	0.321	0.321	0.315	0.38	0.329	0.31	0.302	0.298	0.371	0.495	0.508	0.496	0.495	0.492	0.503	0.489	0.483	0.514	0.859	0.829	0.817	0.812	0.81	0.86	0.789	0.8	0.788	0.805	0.885	0.984	0.885	0.871	0.883	1.069	0.999	0.964	0.859	0.81	1.089	1.063	1.053	1.055	1.035	1.056	0.701	1.055
	785	0.33	0.323	0.322	0.321	0.316	0.383	0.331	0.31	0.303	0.3	0.344	0.496	0.507	0.499	0.492	0.486	0.49	0.475	0.46	0.48	0.864	0.832	0.817	0.814	0.812	0.856	0.788	0.803	0.79	0.806	0.852	0.954	0.858	0.874	0.885	1.069	1.006	0.984	0.857	0.827	1.1	1.073	1.062	1.061	1.042	1.066	0.703	1.065
	790	0.329	0.321	0.322	0.322	0.315	0.384	0.331	0.309	0.303	0.3	0.365	0.497	0.506	0.499	0.499	0.497	0.515	0.496	0.492	0.498	0.866	0.835	0.823	0.817	0.816	0.858	0.793	0.806	0.794	0.81	0.889	1.006	0.898	0.876	0.898	1.092	1.029	1.005	0.875	0.826	1.106	1.082	1.067	1.065	1.05	1.067	0.705	1.069
	795	0.331	0.325	0.323	0.322	0.315	0.388	0.333	0.31	0.302	0.299	0.35	0.499	0.506	0.5	0.495	0.49	0.506	0.495	0.487	0.498	0.87	0.836	0.823	0.819	0.816	0.862	0.794	0.807	0.793	0.809	0.89	0.997	0.89	0.879	0.899	1.091	1.009	0.982	0.865	0.825	1.11	1.087	1.074	1.072	1.051	1.072	0.709	1.076
	800	0.329	0.327	0.323	0.323	0.315	0.388	0.335	0.31	0.303	0.3	0.357	0.502	0.513	0.512	0.512	0.513	0.523	0.509	0.502	0.509	0.878	0.838	0.826	0.822	0.82	0.864	0.798	0.81	0.798	0.817	0.896	1.011	0.916	0.884	0.901	1.095	1.033	1.014	0.881	0.837	1.106	1.093	1.077	1.075	1.052	1.076	0.709	1.078
	805	0.329	0.327	0.323	0.323	0.315	0.387	0.335	0.31	0.304	0.302	0.369	0.498	0.501	0.498	0.503	0.512	0.526	0.501	0.503	0.515	0.878	0.843	0.831	0.826	0.825	0.87	0.802	0.812	0.801	0.822	0.91	1.014	0.908	0.884	0.906	1.097	1.037	1.016	0.889	0.844	1.119	1.099	1.086	1.082	1.06	1.083	0.712	1.085
	810	0.332	0.328	0.324	0.323	0.314	0.388	0.336	0.31	0.304	0.302	0.34	0.52	0.526	0.529	0.529	0.521	0.531	0.52	0.516	0.534	0.889	0.843	0.833	0.827	0.825	0.88	0.805	0.814	0.802	0.828	0.92	1.027	0.92	0.89	0.905	1.1	1.04	1.018	0.89	0.848	1.123	1.102	1.09	1.088	1.062	1.087	0.708	1.089
	815	0.334	0.33	0.325	0.324	0.315	0.389	0.339	0.311	0.305	0.304	0.338	0.514	0.507	0.503	0.492	0.499	0.517	0.496	0.498	0.513	0.892	0.847	0.833	0.832	0.829	0.881	0.808	0.817	0.807	0.833	0.914	1.027	0.919	0.889	0.91	1.106	1.048	1.025	0.893	0.854	1.126	1.107	1.094	1.091	1.066	1.091	0.716	1.091
	820	0.339	0.332	0.326	0.325	0.315	0.395	0.339	0.31	0.305	0.304	0.341	0.513	0.515	0.518	0.527	0.514	0.515	0.497	0.486	0.505	0.891	0.851	0.839	0.834	0.832	0.894	0.808	0.818	0.807	0.836	0.894	1.003	0.919	0.895	0.917	1.106	1.037	0.995	0.89	0.851	1.132	1.115	1.1	1.097	1.072	1.093	0.717	1.098
	825	0.339	0.334	0.326	0.325	0.315	0.397	0.342	0.31	0.306	0.306	0.34	0.522	0.522	0.505	0.506	0.497	0.503	0.495	0.484	0.5	0.892	0.85	0.84	0.835	0.833	0.895	0.812	0.821	0.811	0.838	0.911	1.01	0.923	0.895	0.919	1.112	1.047	1	0.904	0.861	1.137	1.12	1.104	1.102	1.079	1.1	0.721	1.1
	830	0.343	0.333	0.327	0.326	0.315	0.398	0.342	0.31	0.306	0.306	0.335	0.528	0.53	0.504	0.52	0.512	0.515	0.509	0.498	0.512	0.894	0.856	0.844	0.839	0.837	0.9	0.813	0.823	0.813	0.84	0.901	1.001	0.922	0.901	0.924	1.114	1.039	1.002	0.896	0.858	1.145	1.125	1.11	1.108	1.085	1.102	0.718	1.104
	835	0.346	0.334	0.328	0.327	0.315	0.401	0.343	0.311	0.307	0.308	0.336	0.53	0.545	0.524	0.512	0.511	0.516	0.505	0.493	0.512	0.898	0.86	0.847	0.841	0.839	0.901	0.816	0.824	0.815	0.84	0.903	1.015	0.93	0.903	0.925	1.117	1.039	1.012	0.901	0.86	1.146	1.129	1.114	1.111	1.088	1.105	0.726	1.107
	840	0.342	0.337	0.328	0.328	0.316	0.402	0.347	0.312	0.309	0.311	0.34	0.529	0.538	0.535	0.526	0.516	0.523	0.515	0.507	0.547	0.903	0.866	0.85	0.845	0.843	0.896	0.82	0.827	0.819	0.845	0.945	1.032	0.95	0.905	0.925	1.121	1.051	1.008	0.92	0.866	1.148	1.131	1.116	1.111	1.087	1.106	0.723	1.108
	845	0.333	0.339	0.33	0.329	0.317	0.399	0.351	0.314	0.312	0.315	0.334	0.525	0.532	0.521	0.514	0.512	0.513	0.505	0.494	0.529	0.904	0.87	0.856	0.845	0.846	0.896	0.822	0.829	0.824	0.847	0.944	1.033	0.941	0.91	0.925	1.124	1.052	1.021	0.908	0.872	1.156	1.138	1.12	1.116	1.093	1.111	0.724	1.112
	850	0.342	0.34	0.331	0.33	0.317	0.403	0.351	0.314	0.313	0.315	0.338	0.534	0.535	0.519	0.518	0.523	0.534	0.512	0.499	0.535	0.905	0.87	0.858	0.848	0.849	0.907	0.825	0.833	0.829	0.85	0.943	1.052	0.954	0.915	0.936	1.133	1.063	1.027	0.929	0.878	1.162	1.142	1.124	1.124	1.097	1.117	0.728	1.117
	855	0.346	0.34	0.332	0.331	0.318	0.399	0.352	0.315	0.314	0.315	0.328	0.533	0.538	0.529	0.521	0.52	0.526	0.518	0.508	0.539	0.905	0.873	0.861	0.853	0.853	0.916	0.829	0.834	0.83	0.852	0.948	1.053	0.956	0.917	0.93	1.139	1.062	1.029	0.937	0.879	1.167	1.149	1.132	1.127	1.101	1.121	0.729	1.121
	860	0.346	0.343	0.333	0.333	0.319	0.403	0.353	0.316	0.315	0.317	0.338	0.532	0.536	0.528	0.52	0.523	0.529	0.516	0.511	0.549	0.91	0.876	0.863	0.857	0.857	0.917	0.834	0.837	0.834	0.853	0.946	1.062	0.962	0.92	0.936	1.151	1.076	1.041	0.936	0.895	1.176	1.154	1.136	1.13	1.108	1.124	0.727	1.126
	865	0.349	0.348	0.334	0.332	0.318	0.408	0.356	0.316	0.316	0.321	0.334	0.549	0.534	0.518	0.528	0.526	0.528	0.524	0.515	0.538	0.911	0.875	0.865	0.858	0.855	0.915	0.835	0.839	0.837	0.853	0.938	1.06	0.958	0.921	0.941	1.146	1.071	1.033	0.908	0.882	1.183	1.158	1.138	1.136	1.108	1.129	0.732	1.13
	870	0.351	0.347	0.335	0.333	0.319	0.407	0.356	0.317	0.318	0.321	0.335	0.541	0.546	0.534	0.525	0.527	0.528	0.522	0.504	0.559	0.913	0.879	0.869	0.862	0.861	0.922	0.841	0.843	0.838	0.857	0.943	1.073	0.964	0.923	0.933	1.149	1.063	1.049	0.93	0.896	1.189	1.162	1.143	1.138	1.113	1.128	0.725	1.129
	875	0.358	0.345	0.335	0.333	0.319	0.413	0.353	0.315	0.315	0.317	0.329	0.535	0.537	0.534	0.526	0.524	0.532	0.53	0.521	0.536	0.91	0.879	0.868	0.862	0.859	0.93	0.841	0.843	0.836	0.854	0.924	1.06	0.945	0.927	0.95	1.148	1.068	1.043	0.928	0.901	1.195	1.165	1.145	1.144	1.12	1.134	0.729	1.138
	880	0.358	0.344	0.335	0.333	0.318	0.411	0.353	0.315	0.316	0.318	0.337	0.544	0.544	0.534	0.527	0.529	0.533	0.527	0.512	0.513	0.915	0.881	0.871	0.863	0.863	0.928	0.844	0.847	0.841	0.858	0.945	1.055	0.95	0.929	0.95	1.15	1.068	1.062	0.944	0.906	1.198	1.169	1.152	1.149	1.124	1.139	0.73	1.14
	885	0.362	0.346	0.336	0.333	0.319	0.416	0.354	0.316	0.317	0.32	0.323	0.54	0.546	0.538	0.525	0.525	0.537	0.528	0.52	0.496	0.914	0.882	0.869	0.864	0.864	0.934	0.845	0.851	0.843	0.859	0.959	1.064	0.957	0.931	0.955	1.166	1.083	1.07	0.961	0.912	1.209	1.177	1.158	1.155	1.132	1.145	0.727	1.147
	890	0.359	0.35	0.339	0.336	0.321	0.416	0.358	0.319	0.321	0.323	0.34	0.554	0.555	0.556	0.55	0.552	0.546	0.535	0.516	0.497	0.92	0.887	0.875	0.87	0.868	0.933	0.848	0.855	0.845	0.859	0.972	1.061	0.97	0.933	0.957	1.164	1.088	1.044	0.946	0.915	1.205	1.179	1.159	1.157	1.133	1.146	0.73	1.148
	895	0.357	0.348	0.339	0.337	0.321	0.411	0.36	0.319	0.322	0.324	0.317	0.541	0.548	0.552	0.543	0.535	0.537	0.532	0.52	0.488	0.92	0.889	0.877	0.87	0.869	0.934	0.851	0.857	0.849	0.864	0.943	1.06	0.976	0.934	0.96	1.174	1.088	1.069	0.925	0.908	1.217	1.188	1.168	1.165	1.138	1.151	0.729	1.155
	900	0.357	0.352	0.341	0.338	0.322	0.412	0.364	0.322	0.326	0.328	0.332	0.568	0.557	0.546	0.539	0.539	0.537	0.529	0.522	0.478	0.922	0.889	0.88	0.874	0.872	0.933	0.852	0.859	0.848	0.866	0.968	1.073	0.981	0.944	0.96	1.177	1.093	1.084	0.943	0.908	1.218	1.191	1.169	1.166	1.14	1.152	0.726	1.157
	905	0.357	0.355	0.343	0.34	0.323	0.414	0.366	0.324	0.327	0.329	0.325	0.563	0.556	0.541	0.542	0.541	0.541	0.536	0.529	0.473	0.919	0.888	0.879	0.873	0.873	0.928	0.854	0.861	0.85	0.866	0.973	1.077	0.978	0.945	0.966	1.18	1.104	1.081	0.949	0.917	1.223	1.193	1.171	1.168	1.142	1.157	0.731	1.161
	910	0.358	0.354	0.343	0.34	0.324	0.413	0.367	0.324	0.328	0.331	0.324	0.57	0.556	0.544	0.542	0.539	0.537	0.531	0.521	0.464	0.926	0.891	0.881	0.877	0.875	0.935	0.856	0.861	0.851	0.866	0.97	1.091	0.987	0.942	0.973	1.182	1.111	1.085	0.945	0.92	1.235	1.202	1.179	1.177	1.151	1.166	0.739	1.168
	915	0.359	0.354	0.344	0.342	0.325	0.418	0.369	0.326	0.33	0.333	0.342	0.571	0.565	0.556	0.542	0.546	0.539	0.536	0.522	0.47	0.924	0.894	0.882	0.878	0.875	0.934	0.859	0.865	0.854	0.871	0.977	1.088	0.989	0.957	0.978	1.186	1.112	1.086	0.963	0.916	1.239	1.206	1.182	1.18	1.155	1.169	0.731	1.17
	920	0.359	0.358	0.346	0.343	0.326	0.414	0.37	0.327	0.332	0.333	0.327	0.568	0.562	0.552	0.552	0.546	0.546	0.537	0.533	0.473	0.926	0.895	0.884	0.88	0.878	0.936	0.859	0.867	0.856	0.872	0.988	1.095	0.997	0.957	0.984	1.195	1.119	1.088	0.979	0.927	1.241	1.207	1.186	1.182	1.158	1.17	0.737	1.175
	925	0.36	0.358	0.346	0.342	0.325	0.42	0.37	0.327	0.332	0.334	0.319	0.557	0.574	0.545	0.564	0.547	0.56	0.54	0.529	0.462	0.927	0.896	0.884	0.88	0.877	0.933	0.858	0.864	0.855	0.867	0.958	1.098	0.972	0.956	0.981	1.192	1.131	1.101	0.982	0.95	1.244	1.211	1.188	1.19	1.164	1.175	0.741	1.18
	930	0.367	0.362	0.348	0.345	0.327	0.427	0.373	0.327	0.332	0.335	0.318	0.565	0.568	0.562	0.558	0.552	0.564	0.543	0.531	0.447	0.93	0.898	0.886	0.883	0.881	0.946	0.863	0.87	0.859	0.874	0.963	1.098	0.97	0.964	0.99	1.195	1.129	1.097	0.986	0.941	1.255	1.216	1.193	1.193	1.169	1.178	0.737	1.183
	935	0.368	0.356	0.345	0.343	0.326	0.425	0.369	0.326	0.332	0.334	0.319	0.559	0.572	0.563	0.559	0.544	0.563	0.539	0.534	0.445	0.93	0.899	0.889	0.885	0.883	0.942	0.864	0.868	0.86	0.874	0.973	1.104	0.986	0.965	0.986	1.196	1.136	1.112	0.993	0.962	1.256	1.22	1.197	1.199	1.175	1.182	0.745	1.189
	940	0.368	0.351	0.345	0.343	0.327	0.434	0.369	0.326	0.331	0.334	0.318	0.557	0.571	0.575	0.559	0.548	0.562	0.548	0.541	0.446	0.934	0.901	0.889	0.886	0.885	0.947	0.864	0.873	0.859	0.872	0.977	1.105	0.975	0.968	0.991	1.193	1.137	1.104	0.992	0.955	1.261	1.224	1.199	1.203	1.177	1.183	0.743	1.193
	945	0.367	0.356	0.346	0.343	0.326	0.426	0.371	0.327	0.334	0.338	0.322	0.556	0.575	0.57	0.559	0.559	0.556	0.552	0.549	0.436	0.935	0.904	0.891	0.889	0.887	0.946	0.869	0.875	0.863	0.877	0.983	1.111	0.996	0.967	0.99	1.195	1.13	1.098	0.979	0.951	1.266	1.23	1.206	1.21	1.183	1.189	0.746	1.197
	950	0.365	0.357	0.347	0.343	0.327	0.425	0.372	0.328	0.334	0.338	0.326	0.561	0.569	0.562	0.559	0.561	0.562	0.561	0.555	0.443	0.936	0.903	0.893	0.888	0.885	0.951	0.867	0.874	0.863	0.877	0.998	1.121	0.999	0.967	1.002	1.205	1.152	1.119	0.99	0.961	1.268	1.232	1.207	1.211	1.186	1.191	0.752	1.197
	955	0.368	0.354	0.347	0.344	0.328	0.428	0.37	0.329	0.337	0.34	0.318	0.552	0.572	0.57	0.565	0.567	0.564	0.561	0.559	0.438	0.938	0.908	0.896	0.891	0.889	0.96	0.87	0.877	0.866	0.879	0.993	1.122	1.008	0.974	1.009	1.21	1.156	1.13	1.009	0.981	1.273	1.236	1.211	1.214	1.19	1.195	0.755	1.204
	960	0.363	0.358	0.348	0.345	0.329	0.428	0.373	0.33	0.338	0.341	0.32	0.547	0.569	0.564	0.555	0.563	0.559	0.562	0.555	0.427	0.936	0.906	0.895	0.889	0.889	0.951	0.869	0.875	0.865	0.877	1.005	1.134	1.007	0.98	1.005	1.208	1.157	1.124	1	0.967	1.272	1.238	1.211	1.214	1.19	1.196	0.759	1.205
	965	0.365	0.353	0.347	0.343	0.328	0.431	0.371	0.329	0.336	0.339	0.318	0.544	0.572	0.567	0.535	0.568	0.557	0.558	0.557	0.424	0.941	0.909	0.896	0.895	0.889	0.961	0.871	0.878	0.867	0.881	0.99	1.118	0.987	0.989	1.018	1.211	1.159	1.136	1.004	0.977	1.279	1.244	1.216	1.221	1.196	1.203	0.769	1.208
	970	0.364	0.364	0.352	0.349	0.331	0.429	0.379	0.333	0.34	0.343	0.323	0.542	0.567	0.563	0.543	0.561	0.555	0.567	0.555	0.428	0.939	0.909	0.898	0.895	0.891	0.95	0.873	0.88	0.868	0.881	1.004	1.138	1.009	0.991	1.023	1.211	1.162	1.137	1.001	0.976	1.281	1.244	1.221	1.223	1.198	1.203	0.765	1.21
	975	0.361	0.363	0.352	0.35	0.332	0.437	0.379	0.333	0.34	0.344	0.324	0.547	0.568	0.566	0.541	0.559	0.559	0.568	0.559	0.428	0.941	0.91	0.898	0.896	0.892	0.964	0.874	0.881	0.868	0.88	1.008	1.143	1.013	1.005	1.036	1.218	1.16	1.136	1	0.974	1.283	1.251	1.223	1.228	1.203	1.208	0.777	1.214
	MIN	ECMIN	ECMIN	ECMIN	ECMIN	ECMIN	ECMIN	ECMIN	ECMIN	ECMIN	ECMIN	PAMIN	PAMIN	PAMIN	PAMIN	PAMIN	PAMIN	PAMIN	PAMIN	PAMIN	PAMIN	ECLB	ECLB	ECLB	ECLB	ECLB	ECLB	ECLB	ECLB	ECLB	ECLB	PALB	PALB	PALB	PALB	PALB	PALB	PALB	PALB	PALB	PALB	SAMHII	SAMHII	SAMHII	SAMHII	SAMHII	SAMHII	SAMHII	SAMHII
	0	0.02	0.02	0.022	0.022	0.021	0.019	0.02	0.022	0.022	0.018	0.017	0.02	0.022	0.021	0.02	0.02	0.023	0.021	0.021	0.02	0.019	0.018	0.018	0.018	0.018	0.018	0.018	0.019	0.018	0.018	0.02	0.019	0.02	0.02	0.02	0.019	0.019	0.02	0.021	0.022	0.02	0.021	0.02	0.021	0.02	0.02	0.021	0.02
	5	0.021	0.022	0.024	0.024	0.023	0.021	0.022	0.023	0.024	0.02	0.018	0.022	0.023	0.023	0.022	0.023	0.024	0.023	0.023	0.022	0.023	0.022	0.022	0.022	0.022	0.021	0.022	0.023	0.021	0.021	0.022	0.022	0.022	0.023	0.023	0.021	0.022	0.022	0.024	0.024	0.023	0.024	0.022	0.023	0.023	0.022	0.023	0.022
	10	0.023	0.024	0.026	0.026	0.025	0.022	0.024	0.025	0.025	0.021	0.02	0.024	0.026	0.025	0.024	0.024	0.025	0.026	0.025	0.024	0.027	0.027	0.027	0.026	0.026	0.025	0.026	0.027	0.026	0.025	0.025	0.025	0.025	0.027	0.026	0.023	0.025	0.025	0.027	0.027	0.026	0.027	0.026	0.026	0.026	0.025	0.027	0.025
	15	0.025	0.025	0.028	0.027	0.027	0.024	0.026	0.027	0.028	0.023	0.021	0.027	0.029	0.028	0.027	0.027	0.03	0.028	0.027	0.025	0.033	0.032	0.031	0.031	0.031	0.029	0.031	0.032	0.031	0.03	0.028	0.028	0.029	0.03	0.03	0.027	0.028	0.029	0.03	0.031	0.029	0.03	0.029	0.029	0.029	0.028	0.03	0.028
	20	0.027	0.028	0.03	0.03	0.029	0.026	0.028	0.029	0.03	0.025	0.024	0.029	0.031	0.031	0.029	0.03	0.031	0.032	0.031	0.029	0.039	0.038	0.037	0.036	0.037	0.035	0.037	0.037	0.037	0.037	0.032	0.031	0.032	0.036	0.034	0.03	0.031	0.032	0.033	0.034	0.033	0.034	0.032	0.033	0.033	0.032	0.034	0.032
	25	0.029	0.03	0.033	0.032	0.032	0.029	0.03	0.032	0.032	0.027	0.026	0.032	0.034	0.034	0.032	0.033	0.034	0.035	0.034	0.032	0.047	0.046	0.045	0.044	0.045	0.041	0.044	0.045	0.044	0.044	0.036	0.035	0.036	0.041	0.04	0.033	0.035	0.036	0.038	0.038	0.037	0.038	0.036	0.037	0.037	0.036	0.038	0.036
	30	0.032	0.032	0.035	0.034	0.034	0.031	0.032	0.034	0.035	0.029	0.028	0.035	0.038	0.038	0.036	0.037	0.037	0.039	0.039	0.035	0.056	0.054	0.053	0.052	0.052	0.048	0.052	0.052	0.052	0.052	0.04	0.039	0.041	0.048	0.046	0.037	0.04	0.041	0.043	0.044	0.042	0.043	0.041	0.041	0.041	0.04	0.042	0.04
	35	0.034	0.035	0.038	0.037	0.037	0.033	0.035	0.037	0.037	0.032	0.031	0.038	0.041	0.042	0.04	0.04	0.041	0.042	0.042	0.037	0.065	0.064	0.062	0.061	0.062	0.057	0.061	0.062	0.061	0.062	0.045	0.045	0.046	0.054	0.053	0.042	0.045	0.046	0.049	0.048	0.047	0.048	0.046	0.047	0.047	0.046	0.047	0.045
	40	0.037	0.037	0.041	0.04	0.04	0.036	0.038	0.04	0.04	0.034	0.032	0.042	0.046	0.046	0.044	0.045	0.044	0.045	0.048	0.041	0.078	0.075	0.072	0.071	0.072	0.065	0.07	0.072	0.071	0.072	0.052	0.05	0.052	0.065	0.061	0.048	0.051	0.051	0.055	0.055	0.053	0.053	0.051	0.052	0.052	0.051	0.053	0.05
	45	0.04	0.04	0.044	0.043	0.043	0.039	0.041	0.043	0.043	0.036	0.034	0.047	0.051	0.05	0.047	0.05	0.05	0.051	0.051	0.043	0.091	0.087	0.084	0.083	0.084	0.075	0.083	0.084	0.083	0.085	0.059	0.056	0.058	0.074	0.072	0.053	0.057	0.057	0.061	0.061	0.059	0.059	0.057	0.058	0.058	0.057	0.059	0.057
	50	0.043	0.043	0.048	0.047	0.046	0.042	0.044	0.047	0.046	0.04	0.038	0.053	0.058	0.06	0.057	0.057	0.058	0.059	0.059	0.049	0.106	0.101	0.098	0.097	0.098	0.087	0.096	0.098	0.097	0.099	0.065	0.062	0.064	0.082	0.08	0.06	0.063	0.064	0.071	0.07	0.065	0.066	0.063	0.064	0.064	0.063	0.066	0.063
	55	0.047	0.047	0.051	0.05	0.05	0.046	0.048	0.05	0.05	0.042	0.042	0.058	0.061	0.06	0.058	0.055	0.059	0.062	0.062	0.053	0.123	0.118	0.113	0.112	0.114	0.1	0.112	0.114	0.112	0.116	0.071	0.068	0.078	0.096	0.092	0.067	0.075	0.086	0.087	0.083	0.072	0.073	0.07	0.071	0.071	0.071	0.073	0.07
	60	0.051	0.051	0.055	0.054	0.054	0.05	0.052	0.054	0.054	0.046	0.044	0.066	0.07	0.07	0.069	0.063	0.067	0.069	0.068	0.06	0.144	0.135	0.13	0.129	0.131	0.115	0.127	0.129	0.129	0.134	0.079	0.082	0.088	0.105	0.102	0.077	0.086	0.092	0.098	0.091	0.079	0.08	0.077	0.077	0.078	0.077	0.08	0.076
	65	0.056	0.055	0.06	0.059	0.058	0.054	0.056	0.058	0.057	0.049	0.048	0.065	0.073	0.073	0.069	0.068	0.065	0.065	0.068	0.065	0.165	0.156	0.147	0.148	0.15	0.132	0.147	0.148	0.147	0.154	0.089	0.09	0.104	0.119	0.121	0.085	0.09	0.104	0.105	0.098	0.087	0.089	0.085	0.086	0.086	0.085	0.087	0.084
	70	0.06	0.059	0.064	0.063	0.063	0.058	0.06	0.063	0.062	0.053	0.05	0.07	0.081	0.085	0.075	0.073	0.074	0.069	0.08	0.065	0.185	0.174	0.168	0.168	0.171	0.15	0.163	0.168	0.164	0.172	0.102	0.103	0.113	0.133	0.135	0.088	0.105	0.118	0.119	0.114	0.096	0.096	0.093	0.093	0.093	0.094	0.096	0.093
	75	0.066	0.064	0.068	0.068	0.067	0.062	0.064	0.067	0.066	0.058	0.054	0.075	0.087	0.085	0.082	0.082	0.086	0.077	0.08	0.073	0.203	0.193	0.188	0.187	0.189	0.168	0.183	0.188	0.184	0.193	0.104	0.12	0.127	0.166	0.144	0.102	0.117	0.13	0.131	0.108	0.104	0.105	0.102	0.102	0.102	0.103	0.105	0.101
	80	0.07	0.068	0.073	0.072	0.072	0.067	0.069	0.072	0.071	0.062	0.059	0.079	0.084	0.083	0.08	0.08	0.083	0.082	0.08	0.073	0.223	0.214	0.208	0.207	0.208	0.187	0.204	0.206	0.203	0.214	0.131	0.131	0.133	0.165	0.156	0.124	0.126	0.131	0.135	0.126	0.114	0.115	0.113	0.112	0.113	0.112	0.115	0.111
	85	0.075	0.073	0.078	0.077	0.077	0.072	0.074	0.077	0.075	0.067	0.064	0.094	0.107	0.085	0.094	0.098	0.1	0.091	0.088	0.088	0.241	0.232	0.225	0.222	0.225	0.203	0.22	0.223	0.22	0.228	0.128	0.14	0.144	0.191	0.17	0.124	0.144	0.149	0.146	0.128	0.124	0.124	0.121	0.121	0.123	0.122	0.124	0.121
	90	0.079	0.078	0.083	0.082	0.082	0.077	0.079	0.082	0.081	0.072	0.068	0.101	0.094	0.084	0.086	0.095	0.099	0.102	0.089	0.095	0.255	0.246	0.241	0.238	0.242	0.219	0.236	0.238	0.235	0.243	0.147	0.153	0.153	0.198	0.192	0.147	0.148	0.152	0.158	0.143	0.134	0.135	0.133	0.132	0.133	0.133	0.136	0.13
	95	0.084	0.083	0.088	0.088	0.087	0.082	0.085	0.088	0.086	0.077	0.071	0.097	0.093	0.096	0.09	0.093	0.1	0.097	0.1	0.09	0.267	0.258	0.253	0.25	0.254	0.231	0.246	0.25	0.246	0.257	0.145	0.144	0.146	0.21	0.204	0.139	0.155	0.16	0.162	0.151	0.145	0.146	0.144	0.143	0.144	0.143	0.148	0.142
	100	0.09	0.089	0.094	0.094	0.093	0.088	0.091	0.094	0.092	0.081	0.074	0.1	0.108	0.101	0.096	0.102	0.107	0.103	0.106	0.1	0.281	0.271	0.266	0.261	0.267	0.245	0.259	0.263	0.258	0.272	0.153	0.154	0.154	0.229	0.223	0.141	0.155	0.166	0.168	0.161	0.157	0.158	0.155	0.154	0.156	0.155	0.159	0.153
	105	0.098	0.095	0.101	0.1	0.099	0.095	0.096	0.1	0.097	0.087	0.097	0.116	0.122	0.121	0.119	0.116	0.116	0.112	0.124	0.103	0.294	0.285	0.279	0.278	0.283	0.262	0.274	0.276	0.274	0.288	0.175	0.176	0.18	0.246	0.237	0.179	0.182	0.188	0.195	0.173	0.169	0.171	0.168	0.167	0.168	0.168	0.173	0.167
	110	0.105	0.101	0.107	0.106	0.106	0.102	0.103	0.106	0.104	0.093	0.103	0.132	0.13	0.126	0.126	0.128	0.133	0.125	0.13	0.107	0.312	0.3	0.293	0.292	0.299	0.277	0.289	0.293	0.291	0.301	0.177	0.17	0.172	0.267	0.248	0.168	0.18	0.182	0.184	0.163	0.181	0.183	0.18	0.178	0.179	0.181	0.188	0.181
	115	0.113	0.108	0.114	0.113	0.113	0.11	0.109	0.112	0.11	0.099	0.098	0.137	0.139	0.13	0.126	0.134	0.139	0.136	0.134	0.123	0.329	0.317	0.311	0.306	0.314	0.295	0.307	0.308	0.307	0.319	0.188	0.187	0.192	0.278	0.261	0.18	0.207	0.209	0.205	0.198	0.196	0.196	0.194	0.192	0.193	0.194	0.199	0.192
	120	0.121	0.114	0.12	0.12	0.119	0.117	0.117	0.119	0.117	0.106	0.115	0.14	0.151	0.143	0.135	0.139	0.141	0.143	0.14	0.126	0.346	0.334	0.33	0.322	0.332	0.308	0.322	0.324	0.322	0.335	0.211	0.215	0.214	0.292	0.289	0.194	0.211	0.209	0.216	0.207	0.209	0.211	0.207	0.206	0.207	0.206	0.214	0.208
	125	0.129	0.122	0.128	0.128	0.127	0.126	0.124	0.126	0.124	0.112	0.096	0.157	0.145	0.14	0.139	0.14	0.141	0.15	0.141	0.129	0.364	0.352	0.346	0.339	0.346	0.322	0.34	0.337	0.336	0.352	0.212	0.218	0.215	0.305	0.297	0.207	0.234	0.24	0.226	0.213	0.222	0.222	0.219	0.218	0.219	0.218	0.225	0.219
	130	0.137	0.129	0.134	0.134	0.133	0.136	0.132	0.135	0.133	0.121	0.125	0.143	0.145	0.148	0.147	0.148	0.153	0.152	0.145	0.141	0.384	0.37	0.364	0.358	0.367	0.339	0.357	0.361	0.359	0.371	0.233	0.234	0.234	0.321	0.309	0.226	0.233	0.232	0.217	0.201	0.233	0.233	0.231	0.229	0.231	0.231	0.238	0.232
	135	0.147	0.136	0.14	0.141	0.141	0.144	0.139	0.142	0.14	0.127	0.121	0.156	0.154	0.152	0.146	0.158	0.157	0.15	0.148	0.153	0.404	0.391	0.384	0.377	0.387	0.357	0.375	0.381	0.375	0.386	0.23	0.219	0.217	0.34	0.325	0.218	0.231	0.233	0.239	0.225	0.243	0.244	0.242	0.24	0.241	0.242	0.25	0.243
	140	0.156	0.144	0.148	0.149	0.149	0.154	0.147	0.15	0.148	0.135	0.146	0.163	0.165	0.174	0.173	0.17	0.174	0.17	0.163	0.159	0.426	0.409	0.402	0.396	0.404	0.375	0.394	0.398	0.394	0.407	0.248	0.252	0.249	0.355	0.336	0.232	0.251	0.246	0.248	0.235	0.258	0.257	0.255	0.253	0.253	0.254	0.261	0.255
	145	0.167	0.151	0.155	0.157	0.157	0.165	0.154	0.156	0.154	0.142	0.129	0.169	0.17	0.18	0.177	0.176	0.182	0.18	0.165	0.166	0.445	0.429	0.422	0.415	0.423	0.395	0.414	0.42	0.414	0.423	0.264	0.268	0.253	0.364	0.343	0.236	0.246	0.247	0.255	0.23	0.266	0.266	0.264	0.263	0.263	0.263	0.269	0.265
	150	0.178	0.159	0.162	0.165	0.165	0.171	0.162	0.165	0.162	0.15	0.149	0.172	0.173	0.175	0.174	0.167	0.172	0.185	0.187	0.161	0.463	0.446	0.439	0.432	0.44	0.416	0.43	0.436	0.428	0.441	0.255	0.25	0.246	0.377	0.342	0.253	0.281	0.28	0.27	0.24	0.28	0.276	0.275	0.272	0.273	0.274	0.277	0.275
	155	0.186	0.166	0.17	0.172	0.172	0.183	0.17	0.173	0.169	0.158	0.172	0.181	0.183	0.184	0.195	0.178	0.183	0.198	0.175	0.183	0.485	0.465	0.458	0.452	0.46	0.434	0.447	0.454	0.445	0.459	0.269	0.262	0.267	0.395	0.366	0.255	0.269	0.255	0.251	0.245	0.29	0.287	0.285	0.282	0.283	0.281	0.286	0.283
	160	0.194	0.173	0.177	0.18	0.18	0.192	0.178	0.181	0.176	0.167	0.153	0.192	0.194	0.188	0.185	0.183	0.186	0.189	0.187	0.173	0.499	0.482	0.474	0.468	0.475	0.449	0.464	0.47	0.462	0.472	0.284	0.286	0.287	0.408	0.369	0.273	0.301	0.286	0.288	0.254	0.299	0.297	0.295	0.292	0.293	0.291	0.295	0.292
	165	0.209	0.183	0.187	0.189	0.188	0.207	0.185	0.19	0.184	0.174	0.143	0.2	0.203	0.179	0.178	0.187	0.193	0.185	0.19	0.185	0.51	0.493	0.486	0.481	0.488	0.465	0.474	0.482	0.472	0.485	0.299	0.301	0.299	0.426	0.377	0.286	0.305	0.302	0.29	0.268	0.309	0.307	0.304	0.302	0.303	0.299	0.303	0.299
	170	0.226	0.19	0.196	0.198	0.197	0.226	0.193	0.197	0.19	0.181	0.157	0.214	0.22	0.191	0.19	0.203	0.207	0.193	0.196	0.19	0.516	0.501	0.494	0.489	0.494	0.47	0.481	0.488	0.478	0.49	0.287	0.303	0.304	0.441	0.389	0.287	0.31	0.313	0.311	0.269	0.322	0.311	0.311	0.312	0.313	0.309	0.314	0.308
	175	0.237	0.199	0.204	0.207	0.205	0.239	0.201	0.206	0.199	0.188	0.169	0.215	0.218	0.193	0.19	0.203	0.212	0.197	0.191	0.191	0.523	0.506	0.501	0.494	0.5	0.48	0.488	0.493	0.484	0.494	0.296	0.295	0.3	0.465	0.407	0.304	0.308	0.313	0.31	0.283	0.331	0.32	0.319	0.317	0.321	0.322	0.324	0.316
	180	0.252	0.207	0.213	0.216	0.215	0.255	0.211	0.215	0.207	0.199	0.198	0.245	0.25	0.214	0.213	0.23	0.234	0.22	0.198	0.192	0.53	0.513	0.507	0.501	0.506	0.485	0.496	0.502	0.492	0.5	0.323	0.319	0.317	0.482	0.424	0.318	0.317	0.309	0.313	0.293	0.34	0.329	0.332	0.326	0.332	0.331	0.332	0.325
	185	0.257	0.215	0.223	0.226	0.224	0.27	0.22	0.222	0.214	0.207	0.184	0.238	0.249	0.22	0.219	0.228	0.237	0.23	0.21	0.197	0.534	0.517	0.512	0.505	0.514	0.493	0.499	0.507	0.496	0.505	0.334	0.339	0.339	0.495	0.439	0.33	0.328	0.325	0.333	0.298	0.351	0.338	0.341	0.337	0.339	0.342	0.34	0.335
	190	0.267	0.224	0.231	0.236	0.233	0.28	0.228	0.232	0.221	0.215	0.197	0.245	0.243	0.222	0.224	0.228	0.232	0.232	0.214	0.201	0.538	0.522	0.516	0.509	0.516	0.502	0.504	0.51	0.5	0.51	0.334	0.335	0.35	0.516	0.456	0.333	0.334	0.333	0.331	0.311	0.36	0.343	0.35	0.346	0.346	0.351	0.35	0.344
	195	0.279	0.231	0.241	0.247	0.243	0.297	0.238	0.243	0.231	0.225	0.208	0.275	0.269	0.243	0.242	0.242	0.242	0.244	0.226	0.227	0.543	0.526	0.52	0.514	0.521	0.511	0.508	0.514	0.505	0.513	0.362	0.354	0.346	0.528	0.479	0.342	0.336	0.333	0.327	0.317	0.37	0.355	0.36	0.354	0.355	0.358	0.359	0.353
	200	0.288	0.241	0.251	0.259	0.254	0.304	0.248	0.252	0.241	0.233	0.194	0.261	0.274	0.251	0.249	0.257	0.273	0.254	0.245	0.236	0.545	0.531	0.524	0.518	0.524	0.518	0.513	0.519	0.509	0.519	0.348	0.352	0.358	0.544	0.5	0.356	0.346	0.349	0.35	0.33	0.379	0.363	0.368	0.36	0.362	0.368	0.366	0.359
	205	0.3	0.25	0.261	0.27	0.266	0.308	0.256	0.26	0.25	0.243	0.2	0.275	0.273	0.258	0.252	0.26	0.26	0.26	0.247	0.235	0.552	0.536	0.529	0.524	0.529	0.525	0.517	0.523	0.513	0.521	0.382	0.393	0.387	0.562	0.543	0.363	0.36	0.346	0.335	0.327	0.39	0.374	0.375	0.368	0.372	0.379	0.374	0.37
	210	0.307	0.263	0.274	0.281	0.276	0.312	0.266	0.267	0.257	0.249	0.193	0.277	0.272	0.251	0.246	0.254	0.26	0.263	0.248	0.248	0.557	0.539	0.533	0.529	0.534	0.531	0.52	0.528	0.517	0.526	0.384	0.402	0.403	0.572	0.573	0.386	0.385	0.375	0.384	0.365	0.399	0.386	0.388	0.379	0.382	0.388	0.384	0.378
	215	0.337	0.272	0.287	0.294	0.289	0.332	0.277	0.278	0.268	0.257	0.19	0.286	0.294	0.288	0.281	0.288	0.283	0.289	0.282	0.259	0.561	0.543	0.537	0.533	0.538	0.535	0.525	0.531	0.522	0.528	0.425	0.427	0.415	0.578	0.603	0.393	0.391	0.383	0.381	0.369	0.408	0.391	0.394	0.386	0.391	0.396	0.393	0.387
	220	0.344	0.28	0.296	0.303	0.298	0.336	0.286	0.286	0.273	0.27	0.19	0.281	0.291	0.285	0.281	0.283	0.286	0.284	0.284	0.257	0.566	0.546	0.54	0.536	0.542	0.544	0.528	0.536	0.525	0.533	0.416	0.395	0.401	0.584	0.607	0.418	0.438	0.402	0.4	0.38	0.419	0.4	0.403	0.395	0.4	0.403	0.399	0.393
	225	0.35	0.288	0.304	0.31	0.305	0.343	0.299	0.299	0.283	0.281	0.194	0.283	0.293	0.275	0.272	0.276	0.281	0.277	0.267	0.249	0.571	0.551	0.545	0.541	0.547	0.547	0.533	0.54	0.529	0.538	0.456	0.436	0.422	0.587	0.62	0.419	0.408	0.404	0.406	0.395	0.427	0.407	0.411	0.402	0.407	0.412	0.408	0.403
	230	0.363	0.295	0.314	0.318	0.315	0.353	0.31	0.31	0.296	0.291	0.194	0.288	0.301	0.281	0.276	0.283	0.289	0.286	0.277	0.266	0.576	0.555	0.549	0.545	0.552	0.551	0.536	0.544	0.533	0.544	0.447	0.449	0.442	0.59	0.617	0.427	0.431	0.418	0.417	0.402	0.435	0.419	0.422	0.413	0.417	0.425	0.414	0.414
	235	0.371	0.306	0.324	0.326	0.323	0.356	0.316	0.318	0.303	0.296	0.204	0.29	0.306	0.296	0.29	0.295	0.297	0.291	0.283	0.259	0.584	0.561	0.556	0.549	0.558	0.561	0.543	0.549	0.54	0.553	0.456	0.459	0.465	0.598	0.621	0.454	0.456	0.444	0.413	0.425	0.441	0.428	0.433	0.425	0.427	0.431	0.419	0.422
	240	0.37	0.313	0.325	0.327	0.324	0.358	0.316	0.319	0.309	0.303	0.212	0.291	0.306	0.295	0.285	0.293	0.298	0.295	0.285	0.263	0.59	0.568	0.563	0.556	0.564	0.561	0.549	0.552	0.546	0.559	0.476	0.476	0.484	0.597	0.622	0.471	0.473	0.458	0.433	0.407	0.455	0.436	0.442	0.436	0.435	0.442	0.429	0.431
	245	0.369	0.314	0.325	0.326	0.323	0.355	0.317	0.32	0.309	0.307	0.208	0.285	0.31	0.304	0.295	0.305	0.311	0.309	0.301	0.267	0.597	0.574	0.57	0.562	0.568	0.566	0.555	0.557	0.551	0.562	0.502	0.485	0.482	0.599	0.629	0.481	0.469	0.462	0.466	0.43	0.464	0.446	0.451	0.445	0.443	0.455	0.437	0.44
	250	0.368	0.316	0.325	0.328	0.325	0.352	0.319	0.321	0.31	0.311	0.231	0.289	0.314	0.31	0.301	0.311	0.318	0.308	0.3	0.252	0.602	0.579	0.575	0.567	0.574	0.572	0.562	0.563	0.556	0.568	0.5	0.505	0.484	0.609	0.625	0.489	0.49	0.478	0.455	0.431	0.475	0.454	0.455	0.451	0.451	0.466	0.443	0.448
	255	0.369	0.315	0.325	0.327	0.324	0.35	0.319	0.321	0.31	0.313	0.225	0.304	0.322	0.317	0.31	0.324	0.326	0.32	0.31	0.267	0.606	0.584	0.581	0.573	0.579	0.575	0.565	0.569	0.561	0.571	0.518	0.509	0.477	0.612	0.629	0.514	0.473	0.463	0.484	0.448	0.485	0.468	0.47	0.46	0.465	0.479	0.454	0.461
	260	0.365	0.316	0.325	0.327	0.323	0.35	0.319	0.32	0.31	0.313	0.238	0.285	0.311	0.299	0.29	0.304	0.298	0.308	0.309	0.273	0.611	0.589	0.585	0.577	0.584	0.581	0.571	0.574	0.566	0.575	0.533	0.53	0.517	0.618	0.633	0.543	0.504	0.481	0.447	0.474	0.496	0.475	0.478	0.469	0.473	0.485	0.458	0.468
	265	0.36	0.316	0.324	0.326	0.321	0.351	0.319	0.321	0.31	0.314	0.253	0.307	0.329	0.317	0.309	0.317	0.317	0.319	0.311	0.267	0.617	0.598	0.591	0.583	0.588	0.586	0.575	0.581	0.571	0.583	0.543	0.553	0.553	0.617	0.642	0.561	0.528	0.534	0.517	0.471	0.5	0.482	0.485	0.474	0.479	0.491	0.463	0.475
	270	0.36	0.315	0.323	0.324	0.321	0.352	0.318	0.319	0.31	0.313	0.241	0.31	0.33	0.315	0.304	0.319	0.32	0.322	0.318	0.267	0.624	0.601	0.596	0.588	0.594	0.594	0.581	0.585	0.576	0.587	0.541	0.52	0.517	0.621	0.645	0.565	0.507	0.516	0.509	0.493	0.509	0.492	0.497	0.488	0.494	0.503	0.472	0.486
	275	0.355	0.314	0.322	0.324	0.32	0.352	0.319	0.319	0.309	0.313	0.232	0.311	0.338	0.32	0.311	0.322	0.325	0.329	0.321	0.282	0.63	0.607	0.6	0.593	0.599	0.596	0.584	0.589	0.581	0.59	0.581	0.565	0.558	0.634	0.648	0.574	0.535	0.539	0.527	0.49	0.519	0.503	0.509	0.501	0.503	0.512	0.478	0.495
	280	0.352	0.316	0.323	0.324	0.32	0.352	0.318	0.319	0.308	0.312	0.256	0.31	0.329	0.313	0.303	0.313	0.326	0.321	0.322	0.284	0.634	0.614	0.605	0.599	0.605	0.602	0.589	0.593	0.586	0.595	0.583	0.576	0.563	0.636	0.655	0.621	0.556	0.548	0.517	0.517	0.527	0.512	0.515	0.509	0.512	0.522	0.485	0.506
	285	0.354	0.314	0.322	0.323	0.319	0.354	0.319	0.318	0.308	0.311	0.277	0.316	0.344	0.322	0.317	0.315	0.333	0.331	0.326	0.296	0.639	0.619	0.61	0.601	0.609	0.605	0.594	0.597	0.589	0.599	0.578	0.57	0.559	0.655	0.671	0.61	0.563	0.567	0.519	0.499	0.537	0.522	0.527	0.521	0.522	0.531	0.49	0.514
	290	0.352	0.314	0.321	0.323	0.319	0.354	0.319	0.317	0.307	0.309	0.291	0.33	0.35	0.323	0.326	0.323	0.345	0.334	0.327	0.297	0.645	0.624	0.615	0.607	0.614	0.609	0.598	0.602	0.594	0.605	0.586	0.585	0.59	0.654	0.673	0.634	0.581	0.591	0.572	0.537	0.55	0.531	0.536	0.53	0.531	0.541	0.495	0.523
	295	0.349	0.315	0.322	0.324	0.319	0.354	0.32	0.318	0.307	0.31	0.291	0.352	0.371	0.356	0.348	0.336	0.35	0.345	0.329	0.284	0.65	0.626	0.618	0.609	0.616	0.616	0.601	0.605	0.599	0.609	0.599	0.598	0.59	0.667	0.68	0.637	0.569	0.589	0.575	0.551	0.566	0.542	0.549	0.54	0.544	0.552	0.504	0.533
	300	0.348	0.315	0.323	0.324	0.32	0.353	0.319	0.317	0.307	0.31	0.302	0.364	0.384	0.361	0.351	0.347	0.359	0.354	0.342	0.31	0.653	0.631	0.622	0.614	0.619	0.617	0.605	0.609	0.602	0.612	0.625	0.612	0.597	0.68	0.7	0.675	0.611	0.611	0.598	0.551	0.571	0.553	0.555	0.547	0.55	0.557	0.51	0.539
	305	0.336	0.314	0.323	0.324	0.32	0.351	0.319	0.316	0.306	0.309	0.306	0.373	0.387	0.372	0.365	0.362	0.363	0.347	0.334	0.296	0.66	0.634	0.628	0.62	0.624	0.624	0.61	0.616	0.607	0.619	0.593	0.56	0.557	0.684	0.699	0.656	0.582	0.581	0.577	0.524	0.581	0.564	0.566	0.556	0.559	0.566	0.517	0.546
	310	0.334	0.315	0.323	0.325	0.32	0.349	0.319	0.316	0.306	0.31	0.33	0.361	0.385	0.36	0.355	0.355	0.368	0.357	0.347	0.32	0.664	0.639	0.631	0.624	0.629	0.627	0.614	0.618	0.61	0.62	0.636	0.618	0.61	0.687	0.711	0.684	0.609	0.613	0.585	0.545	0.592	0.569	0.571	0.563	0.568	0.575	0.525	0.556
	315	0.329	0.315	0.324	0.325	0.32	0.349	0.319	0.316	0.306	0.311	0.333	0.372	0.389	0.371	0.364	0.366	0.373	0.36	0.347	0.319	0.668	0.641	0.634	0.626	0.631	0.63	0.617	0.623	0.613	0.624	0.637	0.629	0.628	0.707	0.708	0.712	0.629	0.642	0.584	0.571	0.597	0.58	0.581	0.571	0.574	0.583	0.529	0.567
	320	0.328	0.315	0.322	0.324	0.32	0.352	0.319	0.316	0.305	0.309	0.335	0.37	0.394	0.372	0.371	0.374	0.376	0.369	0.354	0.333	0.674	0.643	0.637	0.629	0.634	0.632	0.62	0.626	0.615	0.628	0.652	0.642	0.639	0.698	0.711	0.699	0.626	0.644	0.618	0.577	0.606	0.587	0.588	0.579	0.583	0.592	0.531	0.577
	325	0.326	0.316	0.323	0.325	0.32	0.351	0.32	0.316	0.306	0.311	0.32	0.379	0.392	0.379	0.364	0.369	0.376	0.361	0.351	0.32	0.676	0.648	0.641	0.634	0.639	0.633	0.622	0.63	0.62	0.631	0.675	0.662	0.659	0.701	0.727	0.743	0.65	0.657	0.639	0.585	0.617	0.594	0.598	0.59	0.594	0.601	0.539	0.586
	330	0.322	0.314	0.323	0.324	0.32	0.352	0.321	0.316	0.305	0.309	0.35	0.383	0.405	0.386	0.378	0.381	0.377	0.366	0.353	0.321	0.683	0.651	0.643	0.637	0.641	0.637	0.625	0.634	0.623	0.636	0.633	0.612	0.63	0.705	0.732	0.746	0.647	0.664	0.618	0.58	0.624	0.605	0.609	0.599	0.601	0.61	0.544	0.593
	335	0.322	0.315	0.323	0.324	0.32	0.354	0.32	0.315	0.305	0.305	0.336	0.394	0.417	0.391	0.38	0.385	0.404	0.39	0.381	0.358	0.684	0.655	0.648	0.64	0.644	0.644	0.629	0.636	0.627	0.639	0.672	0.657	0.659	0.718	0.745	0.752	0.657	0.664	0.614	0.589	0.638	0.619	0.624	0.615	0.619	0.622	0.55	0.604
	340	0.319	0.314	0.322	0.323	0.32	0.353	0.321	0.316	0.304	0.305	0.366	0.401	0.414	0.404	0.391	0.388	0.387	0.38	0.367	0.342	0.689	0.658	0.65	0.644	0.648	0.647	0.632	0.638	0.628	0.641	0.673	0.676	0.675	0.717	0.746	0.78	0.675	0.68	0.619	0.612	0.649	0.629	0.633	0.627	0.633	0.635	0.556	0.616
	345	0.319	0.316	0.324	0.325	0.32	0.353	0.323	0.316	0.305	0.305	0.351	0.411	0.429	0.406	0.403	0.411	0.424	0.406	0.391	0.369	0.694	0.661	0.653	0.646	0.649	0.65	0.634	0.642	0.632	0.644	0.674	0.663	0.671	0.736	0.745	0.781	0.677	0.684	0.651	0.608	0.66	0.639	0.645	0.638	0.642	0.644	0.56	0.62
	350	0.32	0.315	0.322	0.323	0.32	0.356	0.322	0.315	0.304	0.302	0.358	0.408	0.416	0.398	0.387	0.392	0.395	0.387	0.379	0.354	0.697	0.666	0.655	0.649	0.652	0.652	0.638	0.645	0.635	0.644	0.704	0.678	0.686	0.737	0.769	0.801	0.681	0.693	0.663	0.624	0.668	0.649	0.652	0.644	0.645	0.656	0.566	0.636
	355	0.321	0.315	0.322	0.322	0.319	0.358	0.321	0.314	0.303	0.3	0.361	0.427	0.444	0.422	0.414	0.42	0.427	0.419	0.4	0.386	0.699	0.667	0.657	0.649	0.652	0.652	0.639	0.648	0.638	0.648	0.709	0.698	0.699	0.732	0.766	0.808	0.69	0.718	0.679	0.633	0.677	0.659	0.664	0.655	0.653	0.663	0.573	0.646
	360	0.319	0.314	0.321	0.322	0.319	0.358	0.323	0.315	0.304	0.302	0.363	0.425	0.444	0.424	0.412	0.413	0.415	0.397	0.387	0.383	0.706	0.671	0.662	0.654	0.658	0.659	0.645	0.652	0.641	0.651	0.691	0.689	0.69	0.747	0.754	0.84	0.697	0.709	0.655	0.625	0.693	0.667	0.669	0.659	0.664	0.673	0.578	0.659
	365	0.319	0.314	0.321	0.322	0.318	0.358	0.322	0.314	0.303	0.299	0.352	0.419	0.441	0.418	0.417	0.425	0.435	0.411	0.398	0.392	0.709	0.676	0.666	0.659	0.661	0.666	0.645	0.655	0.644	0.656	0.711	0.709	0.706	0.747	0.764	0.821	0.714	0.697	0.678	0.644	0.706	0.675	0.679	0.669	0.673	0.678	0.58	0.664
	370	0.322	0.315	0.322	0.322	0.319	0.36	0.322	0.312	0.302	0.299	0.376	0.45	0.462	0.44	0.429	0.418	0.42	0.419	0.409	0.408	0.713	0.679	0.668	0.662	0.664	0.665	0.648	0.661	0.649	0.658	0.733	0.723	0.724	0.746	0.773	0.833	0.723	0.712	0.709	0.659	0.714	0.685	0.693	0.683	0.68	0.691	0.586	0.672
	375	0.324	0.315	0.32	0.32	0.317	0.363	0.321	0.312	0.301	0.297	0.347	0.44	0.455	0.43	0.422	0.439	0.449	0.427	0.411	0.386	0.717	0.684	0.673	0.667	0.666	0.667	0.653	0.663	0.652	0.662	0.726	0.726	0.725	0.757	0.777	0.834	0.733	0.701	0.694	0.654	0.723	0.694	0.699	0.688	0.694	0.697	0.59	0.681
	380	0.322	0.317	0.322	0.323	0.319	0.363	0.321	0.311	0.301	0.296	0.376	0.457	0.464	0.443	0.425	0.42	0.43	0.423	0.415	0.39	0.722	0.687	0.675	0.667	0.669	0.673	0.655	0.666	0.655	0.664	0.736	0.737	0.741	0.764	0.773	0.859	0.733	0.71	0.71	0.665	0.734	0.709	0.711	0.7	0.706	0.709	0.59	0.691
	385	0.315	0.315	0.321	0.322	0.318	0.361	0.323	0.312	0.302	0.298	0.395	0.461	0.478	0.461	0.45	0.44	0.448	0.435	0.425	0.408	0.726	0.691	0.679	0.673	0.671	0.674	0.659	0.669	0.657	0.667	0.741	0.732	0.732	0.768	0.773	0.872	0.737	0.736	0.716	0.669	0.744	0.718	0.722	0.712	0.714	0.721	0.597	0.701
	390	0.317	0.315	0.322	0.321	0.318	0.362	0.321	0.31	0.301	0.296	0.392	0.463	0.482	0.46	0.449	0.45	0.463	0.443	0.429	0.407	0.731	0.695	0.684	0.677	0.675	0.68	0.663	0.672	0.662	0.671	0.755	0.745	0.739	0.76	0.785	0.874	0.756	0.725	0.717	0.678	0.753	0.725	0.727	0.723	0.727	0.729	0.603	0.715
	395	0.318	0.317	0.322	0.321	0.318	0.368	0.325	0.313	0.302	0.3	0.41	0.477	0.487	0.472	0.452	0.446	0.446	0.439	0.431	0.44	0.734	0.698	0.685	0.678	0.679	0.687	0.663	0.675	0.664	0.674	0.756	0.753	0.758	0.763	0.79	0.895	0.781	0.754	0.732	0.685	0.765	0.737	0.738	0.736	0.734	0.74	0.602	0.725
	400	0.323	0.318	0.322	0.321	0.317	0.37	0.323	0.311	0.302	0.298	0.376	0.453	0.477	0.464	0.458	0.454	0.465	0.455	0.444	0.439	0.736	0.702	0.69	0.683	0.683	0.688	0.665	0.682	0.668	0.674	0.763	0.756	0.758	0.767	0.787	0.896	0.789	0.761	0.717	0.706	0.778	0.744	0.745	0.737	0.743	0.749	0.61	0.735
	405	0.325	0.32	0.322	0.322	0.317	0.371	0.323	0.311	0.301	0.298	0.375	0.478	0.51	0.498	0.49	0.468	0.465	0.453	0.438	0.422	0.741	0.706	0.693	0.686	0.686	0.692	0.669	0.684	0.671	0.681	0.768	0.77	0.775	0.777	0.795	0.897	0.789	0.755	0.747	0.708	0.788	0.754	0.756	0.749	0.756	0.759	0.615	0.743
[truncated: 61 more columns]

## Sheet: Compilation of tests
							2014-02-04	MEAN	SE
							PAMIN
SD Con	0.000103161	0.00334881	9.00222e-05	0.000190082	0.000667247		PALB
Se Inter	0.000243299	0.00108234	0.000417179	0.000312249	0.00238544		ECMIN
SE5401	0.000185327		0.000583706	0.000788781	0.00355811		ECLB
							SA
							Mean	SE	Rat
						PMIN			0.0638949
						PLB			0.0438461
						ECMIN			0.0118751
						ECLB			0.0127845
						SA			0.0125581
	ECMIN	PAMIN	SAMHII	ECLB	PALB
CON-1	0.01445	0.022859	0.024932	0.032557	0.026169
INT-1	0.01425	0.0327617	0.0237413	0.032468	0.0393347		1/19 Low OD
NM540-1	0.014262		0.023337	0.033047	0.028699		Low OD
							ECMIN	0.0160765	0.000188598	0.0117313
							PAMIN	0.0210085	0.000657421	0.0312931
INT-3	0.013856	0.0240773	0.023645	0.032982	0.031642		ECLB	0.0353975	0.000438732	0.0123944
							PALB	0.026374	0.000514396	0.0195039
Ratio SE/Mean							SAMHII	0.0237922	0.00025568	0.0107464
	ECMIN	PAMIN	SAMHII	ECLB	PALB
CON-1	0.00713918	0.146498	0.00361071	0.00583844	0.0254976
INT-1	0.0170736	0.0330369	0.0175718	0.00961712	0.0606448
NM540-1	0.0129945		0.025012	0.0238685	0.12398
NM540-2	0.0117313	0.0312931	0.0107464	0.0123944	0.0195039
INT-2	0.0119509	0.021968	0.00909514	0.0114095	0.0575787
CON-2	0.01153	0.0366473	0.00930233	0.0141504	0.0246311
	C
